# Supplementary material for: Mapping Phenomena Relevant to Adolescent Emotion Regulation: A Text-Mining Systematic Review
Source: Adolesc Res Rev. 2021 May 21;7(1):127–39. doi: 10.1007/s40894-021-00160-7 (PMC8138847; doi:10.1007/s40894-021-00160-7)
Supplement: Supplementary file 1 — Supplementary file1 (ZIP 54379 kb) [file 40894_2021_160_MOESM1_ESM.zip]

Archive with 208 entries (199 files):
- veni_sysrev-master/
- veni_sysrev-master/.Rhistory
- veni_sysrev-master/.gitignore
- veni_sysrev-master/.worcs
- veni_sysrev-master/ASREVIEW.R
- veni_sysrev-master/Figure_1.eps
- veni_sysrev-master/Figure_2.eps
- veni_sysrev-master/Figure_3.eps
- veni_sysrev-master/LDA_analysis.R
- veni_sysrev-master/LICENSE
- veni_sysrev-master/Manuscript2.Rmd
- veni_sysrev-master/README.md
- veni_sysrev-master/Study1_lda_dims.txt
- veni_sysrev-master/Study2_lda_dims.txt
- veni_sysrev-master/action_letter.Rmd
- veni_sysrev-master/action_letter.html
- veni_sysrev-master/action_letter_final.Rmd
- veni_sysrev-master/action_letter_final.html
- veni_sysrev-master/articles.csv
- veni_sysrev-master/asreview.csv
- veni_sysrev-master/asreview_result_sysrevemotprob.csv
- veni_sysrev-master/asreview_setup.txt
- veni_sysrev-master/baseline.R
- veni_sysrev-master/baseline_network.eps
- veni_sysrev-master/baseline_network.png
- veni_sysrev-master/baseline_network.svg
- veni_sysrev-master/baseline_reviews.txt
- veni_sysrev-master/baseline_theory.txt
- veni_sysrev-master/bibliometrix_tutorial.R
- veni_sysrev-master/chord_diagrams.R
- veni_sysrev-master/circle2.R
- veni_sysrev-master/concepts_review.txt
- veni_sysrev-master/cooc_prune.yml
- veni_sysrev-master/data_types.md
- veni_sysrev-master/dictionary.txt
- veni_sysrev-master/dictionary_synonyms.txt
- veni_sysrev-master/dups.csv
- veni_sysrev-master/edge_cols.csv
- veni_sysrev-master/exclude_terms.txt
- veni_sysrev-master/factorial_maps
- veni_sysrev-master/fuzzy_dedup.R
- veni_sysrev-master/keywords_9811.R
- veni_sysrev-master/lemmas.csv
- veni_sysrev-master/levesque_final2.txt
- veni_sysrev-master/levesque_review.txt
- veni_sysrev-master/manuscript.Rmd
- veni_sysrev-master/manuscript.md
- veni_sysrev-master/manuscript_files/
- veni_sysrev-master/manuscript_files/figure-docx/
- veni_sysrev-master/manuscript_files/figure-docx/baseline-1.png
- veni_sysrev-master/manuscript_files/figure-docx/baselinecode-1.png
- veni_sysrev-master/manuscript_files/figure-docx/mergenetworks-1.png
- veni_sysrev-master/manuscript_files/figure-docx/study1network-1.png
- veni_sysrev-master/manuscript_files/figure-docx/study1varimp-1.png
- veni_sysrev-master/manuscript_files/figure-docx/study2network-1.png
- veni_sysrev-master/manuscript_files/figure-docx/unnamed-chunk-2-1.png
- veni_sysrev-master/manuscript_files/figure-docx/unnamed-chunk-22-1.png
- veni_sysrev-master/manuscript_files/figure-docx/unnamed-chunk-24-1.png
- veni_sysrev-master/manuscript_files/figure-docx/unnamed-chunk-3-1.png
- veni_sysrev-master/manuscript_files/figure-docx/unnamed-chunk-33-1.png
- veni_sysrev-master/manuscript_files/figure-docx/unnamed-chunk-34-1.png
- veni_sysrev-master/manuscript_files/figure-docx/unnamed-chunk-4-1.png
- veni_sysrev-master/manuscript_files/figure-docx/varimps-1.png
- veni_sysrev-master/manuscript_files/figure-latex/
- veni_sysrev-master/manuscript_files/figure-latex/baseline-1.png
- veni_sysrev-master/manuscript_files/figure-latex/mergenetworks-1.png
- veni_sysrev-master/manuscript_files/figure-latex/prismachart-1.png
- veni_sysrev-master/manuscript_files/figure-latex/study1network-1.png
- veni_sysrev-master/manuscript_files/figure-latex/study1varimp-1.png
- veni_sysrev-master/manuscript_files/figure-latex/study2network-1.png
- veni_sysrev-master/manuscript_files/figure-latex/unnamed-chunk-10-1.png
- veni_sysrev-master/manuscript_files/figure-latex/unnamed-chunk-2-1.png
- veni_sysrev-master/manuscript_files/figure-latex/unnamed-chunk-3-1.png
- veni_sysrev-master/manuscript_files/figure-latex/unnamed-chunk-4-1.png
- veni_sysrev-master/manuscript_files/figure-latex/unnamed-chunk-8-1.png
- veni_sysrev-master/myfig.eps
- veni_sysrev-master/name.eps
- veni_sysrev-master/neighboring_words.R
- veni_sysrev-master/networks.png
- veni_sysrev-master/networks.svg
- veni_sysrev-master/prepare_data.R
- veni_sysrev-master/preregistration.Rmd
- veni_sysrev-master/pretty_network.R
- veni_sysrev-master/prismachart.png
- veni_sysrev-master/prismachart.svg
- veni_sysrev-master/rayyan.R
- veni_sysrev-master/rayyan.csv
- veni_sysrev-master/rayyan_exports/
- veni_sysrev-master/rayyan_exports/articles.csv
- veni_sysrev-master/rayyan_exports/customizations_log.csv
- veni_sysrev-master/recs/
- veni_sysrev-master/recs/18-3-2020/
- veni_sysrev-master/recs/18-3-2020/1.txt
- veni_sysrev-master/recs/18-3-2020/10.txt
- veni_sysrev-master/recs/18-3-2020/11.txt
- veni_sysrev-master/recs/18-3-2020/12.txt
- veni_sysrev-master/recs/18-3-2020/13.txt
- veni_sysrev-master/recs/18-3-2020/14.txt
- veni_sysrev-master/recs/18-3-2020/2.txt
- veni_sysrev-master/recs/18-3-2020/3.txt
- veni_sysrev-master/recs/18-3-2020/4.txt
- veni_sysrev-master/recs/18-3-2020/5.txt
- veni_sysrev-master/recs/18-3-2020/6.txt
- veni_sysrev-master/recs/18-3-2020/7.txt
- veni_sysrev-master/recs/18-3-2020/8.txt
- veni_sysrev-master/recs/18-3-2020/9.txt
- veni_sysrev-master/recs/savedrecs1.txt
- veni_sysrev-master/recs/savedrecs10.txt
- veni_sysrev-master/recs/savedrecs11.txt
- veni_sysrev-master/recs/savedrecs12.txt
- veni_sysrev-master/recs/savedrecs13.txt
- veni_sysrev-master/recs/savedrecs14.txt
- veni_sysrev-master/recs/savedrecs15.txt
- veni_sysrev-master/recs/savedrecs16.txt
- veni_sysrev-master/recs/savedrecs17.txt
- veni_sysrev-master/recs/savedrecs18.txt
- veni_sysrev-master/recs/savedrecs19.txt
- veni_sysrev-master/recs/savedrecs2.txt
- veni_sysrev-master/recs/savedrecs20.txt
- veni_sysrev-master/recs/savedrecs3.txt
- veni_sysrev-master/recs/savedrecs4.txt
- veni_sysrev-master/recs/savedrecs5.txt
- veni_sysrev-master/recs/savedrecs6.txt
- veni_sysrev-master/recs/savedrecs7.txt
- veni_sysrev-master/recs/savedrecs8.txt
- veni_sysrev-master/recs/savedrecs9.txt
- veni_sysrev-master/recs_final.csv
- veni_sysrev-master/reference_set.bib
- veni_sysrev-master/reference_set.txt
- veni_sysrev-master/renv.lock
- veni_sysrev-master/renv/
- veni_sysrev-master/renv/.gitignore
- veni_sysrev-master/renv/activate.R
- veni_sysrev-master/renv/settings.dcf
- veni_sysrev-master/resolve_duplicates.txt
- veni_sysrev-master/review/
- veni_sysrev-master/review/ZPID notes.txt
- veni_sysrev-master/review/colleagues_review.txt
- veni_sysrev-master/run_me.R
- veni_sysrev-master/s1_cooc.csv
- veni_sysrev-master/s1_varimp.png
- veni_sysrev-master/s1_varimp.svg
- veni_sysrev-master/s1_words.yml
- veni_sysrev-master/s2_cooc.csv
- veni_sysrev-master/s2_varimp.png
- veni_sysrev-master/s2_varimp.svg
- veni_sysrev-master/s2_words.yml
- veni_sysrev-master/savedrecs_full.txt
- veni_sysrev-master/search terms
- veni_sysrev-master/search_reference_set
- veni_sysrev-master/study1.R
- veni_sysrev-master/study1_BIC.png
- veni_sysrev-master/study1_BIC.svg
- veni_sysrev-master/study1_categorization.csv
- veni_sysrev-master/study1_details.yml
- veni_sysrev-master/study1_dtm_top.yml
- veni_sysrev-master/study1_entropies.png
- veni_sysrev-master/study1_entropies.svg
- veni_sysrev-master/study1_layout.csv
- veni_sysrev-master/study1_ll.png
- veni_sysrev-master/study1_ll.svg
- veni_sysrev-master/study1_network1.png
- veni_sysrev-master/study1_network1.svg
- veni_sysrev-master/study1_number_docs_words.txt
- veni_sysrev-master/study1_term_freq_dist.yml
- veni_sysrev-master/study1_word_freq.csv
- veni_sysrev-master/study1_word_frequency.png
- veni_sysrev-master/study1_wordcloud.png
- veni_sysrev-master/study1_wordcloud.svg
- veni_sysrev-master/study2.R
- veni_sysrev-master/study2_BIC.png
- veni_sysrev-master/study2_BIC.svg
- veni_sysrev-master/study2_entropies.png
- veni_sysrev-master/study2_entropies.svg
- veni_sysrev-master/study2_ll.png
- veni_sysrev-master/study2_ll.svg
- veni_sysrev-master/study2_network1.png
- veni_sysrev-master/study2_network1.svg
- veni_sysrev-master/study2_term_freq_dist.yml
- veni_sysrev-master/study2_word_freq.csv
- veni_sysrev-master/study2_wordcloud.png
- veni_sysrev-master/study2_wordcloud.svg
- veni_sysrev-master/test.eps
- veni_sysrev-master/tm_references.R
- veni_sysrev-master/tm_references2.R
- veni_sysrev-master/tmnetworks.eps
- veni_sysrev-master/tmnetworks.png
- veni_sysrev-master/tmnetworks.svg
- veni_sysrev-master/tmp.html
- veni_sysrev-master/topic_models.Rmd
- veni_sysrev-master/topic_models.md
- veni_sysrev-master/topterms.R
- veni_sysrev-master/uncategorized
- veni_sysrev-master/unique_recs.csv
- veni_sysrev-master/use_keywords.R
- veni_sysrev-master/varimpplot.R
- veni_sysrev-master/varimps.png
- veni_sysrev-master/varimps_cp.eps
- veni_sysrev-master/veni_sysrev.Rproj
- veni_sysrev-master/veni_sysrev.bib
- veni_sysrev-master/visNetwork.R
- veni_sysrev-master/worcs_badge.png
- veni_sysrev-master/word_functions.R
- veni_sysrev-master/wos.R
- veni_sysrev-master/wos_tags
- veni_sysrev-master/yaml_dict.txt
- veni_sysrev-master/yaml_dictionary.txt
- veni_sysrev-master/~WRL0005.tmp
