# Supplementary material for: Mapping Phenomena Relevant to Adolescent Emotion Regulation: A Text-Mining Systematic Review
Source: Adolesc Res Rev. 2021 May 21;7(1):127–39. doi: 10.1007/s40894-021-00160-7 (PMC8138847; doi:10.1007/s40894-021-00160-7)
Supplement: Supplementary file 1 — Supplementary file1 (ZIP 54379 kb) [file 40894_2021_160_MOESM1_ESM.zip › veni_sysrev-master/ASREVIEW.R]

library(reticulate)
#use_python()
use_condaenv("veni_sysrev") #C:\Users\lissa102\AppData\Local\Continuum\miniconda3\envs\veni_sysrev
asreview <- import("asreview")
asreview
#asreview oracle YOUR_DATA.csv --state_file myreview.h5

py_run_string("asreview oracle")
