# Supplementary material for: Mapping Phenomena Relevant to Adolescent Emotion Regulation: A Text-Mining Systematic Review
Source: Adolesc Res Rev. 2021 May 21;7(1):127–39. doi: 10.1007/s40894-021-00160-7 (PMC8138847; doi:10.1007/s40894-021-00160-7)
Supplement: Supplementary file 1 — Supplementary file1 (ZIP 54379 kb) [file 40894_2021_160_MOESM1_ESM.zip › veni_sysrev-master/Manuscript2.Rmd]

---
title             : "Mapping the predictors of adolescent emotion dysregulation: A text-mining based systematic review"
shorttitle        : "Title"

author: 
  - name          : "Caspar J. van Lissa"
    affiliation   : "1"
    corresponding : yes    # Define only one corresponding author
    address       : "Postal address"
    email         : "my@email.com"
  - name          : "Ernst-August Doelle"
    affiliation   : "1,2"

affiliation:
  - id            : "1"
    institution   : "Wilhelm-Wundt-University"
  - id            : "2"
    institution   : "Konstanz Business School"

authornote: |
  Add complete departmental affiliations for each author here. Each new line herein must be indented, like this line.

  Enter author note here.

abstract: |
  One or two sentences providing a **basic introduction** to the field,  comprehensible to a scientist in any discipline.
  
  Two to three sentences of **more detailed background**, comprehensible  to scientists in related disciplines.
  
  One sentence clearly stating the **general problem** being addressed by  this particular study.
  
  One sentence summarizing the main result (with the words "**here we show**" or their equivalent).
  
  Two or three sentences explaining what the **main result** reveals in direct comparison to what was thought to be the case previously, or how the  main result adds to previous knowledge.
  
  One or two sentences to put the results into a more **general context**.
  
  Two or three sentences to provide a **broader perspective**, readily comprehensible to a scientist in any discipline.
  
  <!-- https://tinyurl.com/ybremelq -->
  
keywords          : "keywords"
wordcount         : "X"

bibliography      : ["r-references.bib"]

floatsintext      : no
figurelist        : no
tablelist         : no
footnotelist      : no
linenumbers       : yes
mask              : no
draft             : no

documentclass     : "apa6"
classoption       : "man"
output            : papaja::apa6_pdf
---

```{r setup, include = FALSE}
library("papaja")
```

```{r analysis-preferences}
# Seed for random number generation
set.seed(42)
knitr::opts_chunk$set(cache.extra = knitr::rand_seed)
```


# Methods
We report how we determined our sample size, all data exclusions (if any), all manipulations, and all measures in the study. <!-- 21-word solution (Simmons, Nelson & Simonsohn, 2012; retrieved from http://ssrn.com/abstract=2160588) -->

## Participants

## Material

## Procedure

## Data analysis
We used `r cite_r("r-references.bib")` for all our analyses.


# Results

# Discussion


\newpage

# References
```{r create_r-references}
r_refs(file = "r-references.bib")
```

\begingroup
\setlength{\parindent}{-0.5in}
\setlength{\leftskip}{0.5in}

<div id="refs" custom-style="Bibliography"></div>
\endgroup
