# Supplementary material for: Mapping Phenomena Relevant to Adolescent Emotion Regulation: A Text-Mining Systematic Review
Source: Adolesc Res Rev. 2021 May 21;7(1):127–39. doi: 10.1007/s40894-021-00160-7 (PMC8138847; doi:10.1007/s40894-021-00160-7)
Supplement: Supplementary file 1 — Supplementary file1 (ZIP 54379 kb) [file 40894_2021_160_MOESM1_ESM.zip › veni_sysrev-master/articles.csv]

key	title	year	month	day	journal	issn	volume	issue	pages	authors	url	language	publisher	location	abstract	notes
1	COMPLEX POST-TRAUMATIC STRESS SYMPTOMS IN FEMALE ADOLESCENTS: THE ROLE OF EMOTION DYSREGULATION IN IMPAIRMENT AND TRAUMA EXPOSURE AFTER AN ACUTE SEXUAL ASSAULT	2020	1	1	EUROPEAN JOURNAL OF PSYCHOTRAUMATOLOGY	2000-8198	11	1	NA	VILLALTA L and KHADR S and CHUA KC and KRAMER T and CLARKE V and VINER RM and STRINGARIS A and SMITH P	10.1080/20008198.2019.1710400		TAYLOR & FRANCIS LTD			RAYYAN-INCLUSION: {"Caspar"=>"Included"}
2	DISRUPTIONS IN THE AMOUNT AND TIMING OF SLEEP AND REPETITIVE NEGATIVE THINKING IN ADOLESCENTS	2020	1	1	BEHAVIORAL SLEEP MEDICINE	1540-2002	18	2	217	STEWART E and GIBB B and STRAUSS G and COLES M	10.1080/15402002.2018.1557188		ROUTLEDGE JOURNALS, TAYLOR & FRANCIS LTD			RAYYAN-INCLUSION: {"Caspar"=>"Included"}
3	DO INSTRUCTIONS INTENDED TO REDUCE FALSE POSITIVES IMPROVE THE MEASUREMENT OF PHYSICAL PARTNER VIOLENCE VICTIMIZATION AMONG ADOLESCENTS AND YOUNG ADULTS?	2020	1	1	PSYCHOLOGY OF VIOLENCE	2152-0828	10	2	152	SARGENT KS and YULE K and BRIDGES K and JOURILES EN and GRYCH JH	10.1037/VIO0000246		EDUCATIONAL PUBLISHING FOUNDATION-AMERICAN PSYCHOLOGICAL ASSOC			RAYYAN-INCLUSION: {"Caspar"=>"Included"}
4	EMOTIONAL DYSREGULATION AND INTIMATE PARTNER VIOLENCE: A DYADIC PERSPECTIVE	2020	1	1	PSYCHOLOGY OF VIOLENCE	2152-0828	10	2	162	LEE KDM and RODRIGUEZ LM and EDWARDS KM and NEAL AM	10.1037/VIO0000248		EDUCATIONAL PUBLISHING FOUNDATION-AMERICAN PSYCHOLOGICAL ASSOC			RAYYAN-INCLUSION: {"Caspar"=>"Included"}
5	EMOTION REGULATION AND MIDDLE SCHOOL ADJUSTMENT IN JAPANESE GIRLS: MEDIATION BY PERCEIVED SOCIAL SUPPORT	NA	1	1	JAPANESE PSYCHOLOGICAL RESEARCH	0021-5368			NA	KITAHARA Y and MEARNS J and SHIMOYAMA H	10.1111/JPR.12280		WILEY			RAYYAN-INCLUSION: {"Caspar"=>"Included"}
6	EXPLORING THE COGNITIVE, EMOTIONAL AND SENSORY CORRELATES OF SOCIAL ANXIETY IN AUTISTIC AND NEUROTYPICAL ADOLESCENTS	NA	1	1	JOURNAL OF CHILD PSYCHOLOGY AND PSYCHIATRY	0021-9630			NA	PICKARD H and HIRSCH C and SIMONOFF E and HAPPE F	10.1111/JCPP.13214		WILEY			RAYYAN-INCLUSION: {"Caspar"=>"Included"}
7	RISK OF ADDICTION: ITS PREVALENCE IN ADOLESCENCE AND ITS RELATIONSHIP WITH SECURITY OF ATTACHMENT AND SELF-CONCEPT	2020	1	1	CLINICA Y SALUD	1130-5274	31	1	21	CORNELLA-FONT MG and VINAS-POCH F and JUAREZ-LOPEZ JR and MALO-CERRATO S	10.5093/CLYSA2020A1		COLEGIO OFICIAL PSICOLOGOS MADRID			RAYYAN-INCLUSION: {"Caspar"=>"Included"}
8	POTENTIALLY TRAUMATIC EVENTS IN FOSTER YOUTH, AND ASSOCIATION WITH DSM-5 TRAUMA- AND STRESSOR RELATED SYMPTOMS	2020	1	1	CHILD ABUSE & NEGLECT	0145-2134	101		NA	LEHMANN S and BREIVIK K and MONETTE S and MINNIS H	10.1016/J.CHIABU.2020.104374		PERGAMON-ELSEVIER SCIENCE LTD			RAYYAN-INCLUSION: {"Caspar"=>"Included"}
9	ALPHA EEG ASYMMETRY, CHILDHOOD MALTREATMENT, AND PROBLEM BEHAVIORS: A PILOT HOME-BASED STUDY	2020	1	1	CHILD ABUSE & NEGLECT	0145-2134	101		NA	MEIERS G and NOONER K and DE BELLIS MD and DEBNATH R and TANG A	10.1016/J.CHIABU.2020.104358		PERGAMON-ELSEVIER SCIENCE LTD			RAYYAN-INCLUSION: {"Caspar"=>"Included"}
10	THE RELATIONSHIP BETWEEN ATTACHMENT AND SOMATOFORM SYMPTOMS IN CHILDREN AND ADOLESCENTS: A SYSTEMATIC REVIEW AND META-ANALYSIS	2020	1	1	JOURNAL OF PSYCHOSOMATIC RESEARCH	0022-3999	130		NA	VESTERLING C and KOGLIN U	10.1016/J.JPSYCHORES.2020.109932		PERGAMON-ELSEVIER SCIENCE LTD			RAYYAN-INCLUSION: {"Caspar"=>"Included"}
11	CYBER-AGGRESSION AND PSYCHOLOGICAL AGGRESSION IN ADOLESCENT COUPLES: A SHORT-TERM LONGITUDINAL STUDY ON PREVALENCE AND COMMON AND DIFFERENTIAL PREDICTORS.	2020	1	1	COMPUTERS IN HUMAN BEHAVIOR	0747-5632	104		NA	MUNOZ-FERNANDEZ N and SANCHEZ-JIMENEZ V	10.1016/J.CHB.2019.106191		PERGAMON-ELSEVIER SCIENCE LTD			RAYYAN-INCLUSION: {"Caspar"=>"Included"}
12	DEVELOPMENT AND VALIDATION OF THE PARENTS' GENDERED EMOTION BELIEFS SCALE	2020	1	1	JOURNAL OF CHILD AND FAMILY STUDIES	1062-1024	29	3	855	THOMASSIN K and SEDDON JA and VAUGHN-COAXUM R	10.1007/S10826-019-01591-6		SPRINGER			RAYYAN-INCLUSION: {"Caspar"=>"Included"}
13	THE RELATION BETWEEN ATTACHMENT AND DEPRESSION IN CHILDREN AND ADOLESCENTS: A MULTILEVEL META-ANALYSIS	2020	1	1	CLINICAL CHILD AND FAMILY PSYCHOLOGY REVIEW	1096-4037	23	1	54	SPRUIT A and GOOS L and WEENINK N and RODENBURG R and NIEMEYER H and STAMS GJ and COLONNESI C	10.1007/S10567-019-00299-9		SPRINGER/PLENUM PUBLISHERS			RAYYAN-INCLUSION: {"Caspar"=>"Excluded"}
14	ASSOCIATIONS BETWEEN ADHD AND EMOTIONAL PROBLEMS FROM CHILDHOOD TO YOUNG ADULTHOOD: A LONGITUDINAL GENETICALLY SENSITIVE STUDY	NA	1	1	JOURNAL OF CHILD PSYCHOLOGY AND PSYCHIATRY	0021-9630			NA	STERN A and AGNEW-BLAIS JC and DANESE A and FISHER HL and MATTHEWS T and POLANCZYK GV and WERTZ J and ARSENEAULT L	10.1111/JCPP.13217		WILEY			RAYYAN-INCLUSION: {"Caspar"=>"Included"}
15	NEURAL FEATURES OF SUSTAINED EMOTIONAL INFORMATION PROCESSING IN AUTISM SPECTRUM DISORDER	NA	1	1	AUTISM	1362-3613			NA	MAZEFSKY CA and COLLIER A and GOLT J and SIEGLE GJ	10.1177/1362361320903137		SAGE PUBLICATIONS LTD			RAYYAN-INCLUSION: {"Caspar"=>"Included"}
16	EFFECTIVENESS OF CURRENT PSYCHOLOGICAL INTERVENTIONS TO IMPROVE EMOTION REGULATION IN YOUTH: A META-ANALYSIS	NA	1	1	EUROPEAN CHILD & ADOLESCENT PSYCHIATRY	1018-8827			NA	MOLTRECHT B and DEIGHTON J and PATALAY P and EDBROOKE-CHILDS J	10.1007/S00787-020-01498-4		SPRINGER			RAYYAN-INCLUSION: {"Caspar"=>"Included"}
17	DEVELOPMENT OF A COMPOSITE PRIMARY OUTCOME SCORE FOR CHILDREN WITH ATTENTION-DEFICIT/HYPERACTIVITY DISORDER AND EMOTIONAL DYSREGULATION	NA	1	1	JOURNAL OF CHILD AND ADOLESCENT PSYCHOPHARMACOLOGY	1044-5463			NA	JOHNSTONE JM and LEUNG BMY and SRIKANTH P and HATSU I and PEREZ L and GRACIOUS B and TOST G and AMAN MG and GADOW KD and FINDLING RL and BUKSTEIN O and ARNOLD LE	10.1089/CAP.2019.0179		MARY ANN LIEBERT, INC			RAYYAN-INCLUSION: {"Caspar"=>"Included"}
18	PATTERNS AND PREDICTION OF BEHAVIOR PROBLEMS DURING THE TODDLER AND PRESCHOOL PERIODS IN PRETERM CHILDREN	NA	1	1	INTERNATIONAL JOURNAL OF BEHAVIORAL DEVELOPMENT	0165-0254			NA	ROSS GS and RESCORLA LA and PERLMAN JM	10.1177/0165025420906467		SAGE PUBLICATIONS LTD			RAYYAN-INCLUSION: {"Caspar"=>"Excluded"}
19	SIMILARITIES AND DIFFERENCES ACROSS BIPOLAR DISORDER SUBTYPES AMONG ADOLESCENTS	NA	1	1	JOURNAL OF CHILD AND ADOLESCENT PSYCHOPHARMACOLOGY	1044-5463			NA	GREEN E and TOMA S and COLLINS J and FIKSENBAUM L and TIMMINS V and OMRIN D and GOLDSTEIN BI	10.1089/CAP.2019.0031		MARY ANN LIEBERT, INC			RAYYAN-INCLUSION: {"Caspar"=>"Included"}
20	AUTOBIOGRAPHICAL MEMORY IMPAIRMENT IN ADOLESCENTS IN OUT-OF-HOME CARE	NA	1	1	JOURNAL OF INTERPERSONAL VIOLENCE	0886-2605			NA	JIMENO MV and LATORRE JM and CANTERO MJ	10.1177/0886260520907351		SAGE PUBLICATIONS INC			RAYYAN-INCLUSION: {"Caspar"=>"Included"}
21	POLYGENIC LIABILITY FOR SCHIZOPHRENIA AND CHILDHOOD ADVERSITY INFLUENCES DAILY-LIFE EMOTION DYSREGULATION AND PSYCHOSIS PRONENESS	NA	1	1	ACTA PSYCHIATRICA SCANDINAVICA	0001-690X			NA	PRIES LK and KLINGENBERG B and MENNE-LOTHMANN C and DECOSTER J and VAN WINKEL R and COLLIP D and DELESPAUL P and DE HERT M and DEROM C and THIERY E and JACOBS N and WICHERS M and CINAR O and LIN BD and LUYKX JJ and RUTTEN BPF and VAN OS J and GULOKSUZ S	10.1111/ACPS.13158		WILEY			RAYYAN-INCLUSION: {"Caspar"=>"Included"}
22	NATURAL MENTORING RELATIONSHIPS AMONG SURVIVORS OF CAREGIVER CHILDHOOD ABUSE: FINDINGS FROM THE ADD HEALTH STUDY	NA	1	1	ANNALS OF THE NEW YORK ACADEMY OF SCIENCES	0077-8923			NA	KU EBW and HAGLER MA and PARNES MF and SCHWARTZ SEO and RHODES JE and ERICKSON LD	10.1111/NYAS.14313		WILEY			RAYYAN-INCLUSION: {"Caspar"=>"Included"}
23	PREVALENCE OF ELECTRONIC CIGARETTE DEPENDENCE AMONG YOUTH AND ITS ASSOCIATION WITH FUTURE USE	2020	1	1	JAMA NETWORK OPEN	2574-3805	3	2	NA	VOGEL EA and CHO JH and MCCONNELL RS and BARRINGTON-TRIMIS JL and LEVENTHAL AM	10.1001/JAMANETWORKOPEN.2019.21513		AMER MEDICAL ASSOC			RAYYAN-INCLUSION: {"Caspar"=>"Included"}
24	EMERGING STORIES OF SELF: LONG-TERM OUTCOMES OF WILDERNESS THERAPY IN NORWAY	NA	1	1	JOURNAL OF ADVENTURE EDUCATION AND OUTDOOR LEARNING	1472-9679			NA	FERNEE CR and GABRIELSEN LE and ANDERSEN AJW and MESEL T	10.1080/14729679.2020.1730205		ROUTLEDGE JOURNALS, TAYLOR & FRANCIS LTD			RAYYAN-INCLUSION: {"Caspar"=>"Included"}
25	PARENT AND CHILD EMOTION AND DISTRESS RESPONSES ASSOCIATED WITH PARENTAL ACCOMMODATION OF CHILD ANXIETY SYMPTOMS	NA	1	1	JOURNAL OF CLINICAL PSYCHOLOGY	0021-9762			NA	O'CONNOR EE and HOLLY LE and CHEVALIER LL and PINCUS DB and LANGER DA	10.1002/JCLP.22941		WILEY			RAYYAN-INCLUSION: {"Caspar"=>"Included"}
26	RESPONSES TO ACADEMIC STRESS MEDIATE THE ASSOCIATION BETWEEN SLEEP DIFFICULTIES AND DEPRESSIVE/ANXIETY SYMPTOMS IN CHINESE ADOLESCENTS	2020	1	1	JOURNAL OF AFFECTIVE DISORDERS	0165-0327	263		89	ZHANG WJ and YAN C and SHUM D and DENG CP	10.1016/J.JAD.2019.11.157		ELSEVIER			RAYYAN-INCLUSION: {"Caspar"=>"Included"}
27	MINDFULNESS-BASED INTERVENTIONS IN THE EARLY PHASE OF AFFECTIVE AND NON-AFFECTIVE PSYCHOSES SPECIAL SECTION ON "TRANSLATIONAL AND NEUROSCIENCE STUDIES IN AFFECTIVE DISORDERS" SECTION EDITOR, MARIA NOBILE MD, PHD	2020	1	1	JOURNAL OF AFFECTIVE DISORDERS	0165-0327	263		747	PERLINI C and BELLANI M and ROSSETTI MG and ROSSIN G and ZOVETTI N and ROSSI A and BRESSI C and DEL PICCOLO L and BRAMBILLA P	10.1016/J.JAD.2019.10.011		ELSEVIER			RAYYAN-INCLUSION: {"Caspar"=>"Included"}
28	THE ROLE OF PARENTAL CONTROL AND COPING STRATEGIES ON ADOLESCENTS' PROBLEM BEHAVIORS	NA	1	1	CURRENT PSYCHOLOGY	1046-1310			NA	INGUGLIA C and COSTA S and INGOGLIA S and CUZZOCREA F and LIGA F	10.1007/S12144-020-00648-W		SPRINGER			RAYYAN-INCLUSION: {"Caspar"=>"Included"}
29	CLINICAL CHARACTERISTICS OF BOYS WITH COMORBID AUTISM SPECTRUM DISORDER AND ATTENTION DEFICIT/HYPERACTIVITY DISORDER	NA	1	1	PEDIATRICS INTERNATIONAL	1328-8067			NA	YAMAWAKI K and ISHITSUKA K and SUYAMA S and SUZUMURA S and YAMASHITA H and KANBA S	10.1111/PED.14105		WILEY			RAYYAN-INCLUSION: {"Caspar"=>"Included"}
30	THE ROLE OF EMOTION REGULATION AND CORE AUTISM SYMPTOMS IN THE EXPERIENCE OF ANXIETY IN AUTISM	NA	1	1	AUTISM	1362-3613			NA	CONNER CM and WHITE SW and SCAHILL L and MAZEFSKY CA	10.1177/1362361320904217		SAGE PUBLICATIONS LTD			RAYYAN-INCLUSION: {"Caspar"=>"Included"}
31	EMOTION REGULATION STRATEGIES PREDICT WEIGHT LOSS DURING AN INPATIENT OBESITY TREATMENT FOR ADOLESCENTS	NA	1	1	OBESITY SCIENCE & PRACTICE	2055-2238			NA	REINELT T and PETERMANN F and BAUER F and BAUER CP	10.1002/OSP4.410		WILEY			RAYYAN-INCLUSION: {"Caspar"=>"Included"}
32	COGNITIVE AND EMOTIONAL REGULATION IN ADOLESCENTS AND YOUNG WOMEN WITH EATING DISORDERS	NA	1	1	EATING AND WEIGHT DISORDERS-STUDIES ON ANOREXIA BULIMIA AND OBESITY	1124-4909			NA	MALAGOLI C and CERRO PF and VECCHIATO C and USAI MC	10.1007/S40519-020-00859-X		SPRINGER			RAYYAN-INCLUSION: {"Caspar"=>"Included"}
33	SUICIDE ATTEMPTS REQUIRING HOSPITALIZATION IN PATIENTS WITH EATING DISORDERS: A RETROSPECTIVE COHORT STUDY	NA	1	1	INTERNATIONAL JOURNAL OF EATING DISORDERS	0276-3478			NA	CLIFFE C and SHETTY H and HIMMERICH H and SCHMIDT U and STEWART R and DUTTA R	10.1002/EAT.23240		WILEY			RAYYAN-INCLUSION: {"Caspar"=>"Excluded"}
34	TEAMWORK: TESTING EMOTIONAL ATTUNEMENT AND MUTUALITY DURING PARENT-ADOLESCENT FMRI	2020	1	1	FRONTIERS IN HUMAN NEUROSCIENCE	1662-5161	14		NA	KERR KL and COSGROVE KT and RATLIFF EL and BURROWS K and MISAKI M and MOORE AJ and DEVILLE DC and SILK JS and TAPERT SF and BODURKA J and SIMMONS WK and MORRIS AS	10.3389/FNHUM.2020.00024		FRONTIERS MEDIA SA			RAYYAN-INCLUSION: {"Caspar"=>"Included"}
35	PARENT-REPORTED RATES AND CLINICAL CORRELATES OF SUICIDALITY IN CHILDREN WITH AUTISM SPECTRUM DISORDER: A LONGITUDINAL STUDY	NA	1	1	JOURNAL OF AUTISM AND DEVELOPMENTAL DISORDERS	0162-3257			NA	HUNSCHE MC and SAQUI S and MIRENDA P and ZAIDMAN-ZAIT A and BENNETT T and DUKU E and ELSABBAGH M and GEORGIADES S and SMITH IM and SZATMARI P and UNGAR WJ and VAILLANCOURT T and WADDELL C and ZWAIGENBAUM L and KERNS CM	10.1007/S10803-020-04373-Y		SPRINGER/PLENUM PUBLISHERS			RAYYAN-INCLUSION: {"Caspar"=>"Included"}
36	MATERNAL ANTECEDENTS TO ADOLESCENT GIRLS' NEURAL REGULATION OF EMOTION	NA	1	1	JOURNAL OF RESEARCH ON ADOLESCENCE	1050-8392			NA	MODI HH and DAVIS MM and MIERNICKI ME and TELZER EH and RUDOLPH KD	10.1111/JORA.12545		WILEY			RAYYAN-INCLUSION: {"Caspar"=>"Included"}
37	PAIN PERCEPTION, DISTRESS TOLERANCE AND SELF-COMPASSION IN TURKISH YOUNG ADULTS WITH AND WITHOUT A HISTORY OF NON-SUICIDAL SELF-INJURY	NA	1	1	CURRENT PSYCHOLOGY	1046-1310			NA	TUNA E and GENCOZ T	10.1007/S12144-020-00634-2		SPRINGER			RAYYAN-INCLUSION: {"Caspar"=>"Included"}
38	WHY DOES EARLY CHILDHOOD DEPRIVATION INCREASE THE RISK FOR DEPRESSION AND ANXIETY IN ADULTHOOD? A DEVELOPMENTAL CASCADE MODEL	NA	1	1	JOURNAL OF CHILD PSYCHOLOGY AND PSYCHIATRY	0021-9630			NA	GOLM D and MAUGHAN B and BARKER ED and HILL J and KENNEDY M and KNIGHTS N and KREPPNER J and KUMSTA R and SCHLOTZ W and RUTTER M and SONUGA-BARKE EJS	10.1111/JCPP.13205		WILEY			RAYYAN-INCLUSION: {"Caspar"=>"Included"}
39	A PRELIMINARY STUDY ON THE FUNCTIONAL BENEFITS OF COMPUTERIZED WORKING MEMORY TRAINING IN CHILDREN WITH PEDIATRIC BIPOLAR DISORDER AND ATTENTION DEFICIT HYPERACTIVITY DISORDER	2020	1	1	FRONTIERS IN PSYCHOLOGY	1664-1078	10		NA	PASSAROTTI AM and BALABAN L and COLMAN LD and KATZ LA and TRIVEDI N and LIU L and LANGENECKER SA	10.3389/FPSYG.2019.03060		FRONTIERS MEDIA SA			RAYYAN-INCLUSION: {"Caspar"=>"Included"}
40	INFLUENCE OF COPING STRATEGIES ON THE EFFICACY OF YAM (YOUTH AWARE OF MENTAL HEALTH): A UNIVERSAL SCHOOL-BASED SUICIDE PREVENTIVE PROGRAM	NA	1	1	EUROPEAN CHILD & ADOLESCENT PSYCHIATRY	1018-8827			NA	KAHN JP and COHEN RF and TUBIANA A and LEGRAND K and WASSERMAN C and CARLI V and APTER A and BALAZS J and BANZER R and BARALLA F and BARZILAI S and BOBES J and BRUNNER R and CORCORAN P and COSMAN D and GUILLEMIN F and HARING C and KAESS M and BITENC UM and MESZAROS G and MCMAHON E and POSTUVAN V and SAIZ P and VARNIK A and VARNIK P and SARCHIAPONE M and HOVEN CW and WASSERMAN D	10.1007/S00787-020-01476-W		SPRINGER			RAYYAN-INCLUSION: {"Caspar"=>"Included"}
41	DEVELOPMENT OF AN EARLY INTERVENTION PROGRAMME FOR ADOLESCENTS WITH EMOTION DYSREGULATION AND THEIR FAMILIES: ACTIONS FOR THE TREATMENT OF ADOLESCENT PERSONALITY (ATRAPA)	NA	1	1	EARLY INTERVENTION IN PSYCHIATRY	1751-7885			NA	MAYORAL M and VALENCIA F and CALVO A and ROLDAN L and ESPLIEGO A and RODRIGUEZ-TOSCANO E and KEHRMANN L and ARANGO C and DELGADO C	10.1111/EIP.12934		WILEY			RAYYAN-INCLUSION: {"Caspar"=>"Included"}
42	EMOTION REGULATION PROCESSES AS MEDIATORS OF THE IMPACT OF PAST LIFE EVENTS ON OLDER ADULTS' PSYCHOLOGICAL DISTRESS	2020	1	1	INTERNATIONAL PSYCHOGERIATRICS	1041-6102	32	2	199	FERNANDEZ-FERNANDEZ V and LOSADA-BALTAR A and MARQUEZ-GONZALEZ M and PANIAGUA-GRANADOS T and VARA-GARCIA C and LUQUE-RECA O	10.1017/S1041610219002084		CAMBRIDGE UNIV PRESS			RAYYAN-INCLUSION: {"Caspar"=>"Excluded"}
43	IDENTIFICATION OF BEHAVIOURAL AND EMOTIONAL PROBLEMS IN PREMATURE CHILDREN IN THE PRIMARY CARE SETTING	2020	1	1	ATENCION PRIMARIA	0212-6567	52	2	104	ALCANTARA-CANABAL L and FERNANDEZ-BAIZAN C and SOLIS-SANCHEZ G and ARIAS JL and MENDEZ M	10.1016/J.APRIM.2018.11.005		EDICIONES DOYMA S A			RAYYAN-INCLUSION: {"Caspar"=>"Excluded"}
44	PARENTING STYLES AND CHILDREN'S INTERNALIZING-EXTERNALIZING BEHAVIOR: THE MEDIATING ROLE OF BEHAVIORAL REGULATION	2020	1	1	CURRENT PSYCHOLOGY	1046-1310	39	1	13	MARCONE R and AFFUSO G and BORRONE A	10.1007/S12144-017-9757-7		SPRINGER			RAYYAN-INCLUSION: {"Caspar"=>"Included"}
45	IS SELF ESTEEM MEDIATING THE RELATIONSHIP BETWEEN COGNITIVE EMOTION REGULATION STRATEGIES AND DEPRESSION?	2020	1	1	CURRENT PSYCHOLOGY	1046-1310	39	1	220	YALCINKAYA-ALKAR O	10.1007/S12144-017-9755-9		SPRINGER			RAYYAN-INCLUSION: {"Caspar"=>"Included"}
46	INTEGRATIVE AND SUPPRESSIVE EMOTION REGULATION DIFFERENTIALLY PREDICT WELL-BEING THROUGH BASIC NEED SATISFACTION AND FRUSTRATION: A TEST OF THREE COUNTRIES	2020	1	1	MOTIVATION AND EMOTION	0146-7239	44	1	67	BENITA M and BENISH-WEISMAN M and MATOS L and TORRES C	10.1007/S11031-019-09781-X		SPRINGER/PLENUM PUBLISHERS			RAYYAN-INCLUSION: {"Caspar"=>"Included"}
47	A PILOT RANDOMIZED CONTROLLED TRIAL OF A MINDFULNESS PROGRAM FOR FILIPINO CHILDREN	2020	1	1	MINDFULNESS	1868-8527	11	2	303	ALAMPAY LP and TAN LJTG and TULIAO AP and BARANEK P and OFRENEO MA and LOPEZ GD and FERNANDEZ KG and ROCKMAN P and VILLASANTA A and ANGANGCO T and FREEDMAN ML and CERSWELL L and GUINTU V	10.1007/S12671-019-01124-8		SPRINGER			RAYYAN-INCLUSION: {"Caspar"=>"Included"}
48	"WILL TO EXIST, LIVE AND SURVIVE" (WTELS): MEASURING ITS ROLE AS MASTER/METAMOTIVATOR AND IN RESISTING OPPRESSION AND RELATED ADVERSITIES	2020	1	1	PEACE AND CONFLICT-JOURNAL OF PEACE PSYCHOLOGY	1078-1919	26	1	47	KIRA IA and SHUWIEKH H and KUCHARSKA J and AL-HUWAILAH AH and MOUSTAFA A	10.1037/PAC0000411		AMER PSYCHOLOGICAL ASSOC			RAYYAN-INCLUSION: {"Caspar"=>"Included"}
49	GENERAL PSYCHOPATHOLOGY AND DYSREGULATION PROFILE IN A LONGITUDINAL COMMUNITY SAMPLE: STABILITY, ANTECEDENTS AND OUTCOMES	2020	1	1	CHILD PSYCHIATRY & HUMAN DEVELOPMENT	0009-398X	51	1	114	DEUTZ MHF and GEERAERTS SB and BELSKY J and DEKOVIC M and VAN BAAR AL and PRINZIE P and PATALAY P	10.1007/S10578-019-00916-2		SPRINGER			RAYYAN-INCLUSION: {"Caspar"=>"Included"}
50	CHINESE COLLEGE STUDENTS' PARENTAL ATTACHMENT, PEER ATTACHMENT, AND PROSOCIAL BEHAVIORS: THE MODERATING ROLE OF RESPIRATORY SINUS ARRHYTHMIA	2020	1	1	BIOLOGICAL PSYCHOLOGY	0301-0511	150		NA	ZHANG YW and YANG XH and LIU DN and WANG ZH	10.1016/J.BIOPSYCHO.2020.107844		ELSEVIER			RAYYAN-INCLUSION: {"Caspar"=>"Included"}
51	PARENTING X BRAIN DEVELOPMENT INTERACTIONS AS PREDICTORS OF ADOLESCENT DEPRESSIVE SYMPTOMS AND WELL-BEING: DIFFERENTIAL SUSCEPTIBILITY OR DIATHESIS-STRESS?	2020	1	1	DEVELOPMENT AND PSYCHOPATHOLOGY	0954-5794	32	1	139	DEANE C and VIJAYAKUMAR N and ALLEN NB and SCHWARTZ O and SIMMONS JG and BOUSMAN CA and PANTELIS C and WHITTLE S	10.1017/S0954579418001475		CAMBRIDGE UNIV PRESS			RAYYAN-INCLUSION: {"Caspar"=>"Included"}
52	EMOTION REGULATION ACROSS THE PSYCHOSIS CONTINUUM	2020	1	1	DEVELOPMENT AND PSYCHOPATHOLOGY	0954-5794	32	1	219	CHAPMAN HC and VISSER KF and MITTAL VA and GIBB BE and COLES ME and STRAUSS GP	10.1017/S0954579418001682		CAMBRIDGE UNIV PRESS			RAYYAN-INCLUSION: {"Caspar"=>"Included"}
53	MOTHERS' AND FATHERS' SELF-REGULATION CAPACITY, DYSFUNCTIONAL ATTRIBUTIONS AND HOSTILE PARENTING DURING EARLY ADOLESCENCE: A PROCESS-ORIENTED APPROACH	2020	1	1	DEVELOPMENT AND PSYCHOPATHOLOGY	0954-5794	32	1	229	STURGE-APPLE ML and LI Z and MARTIN MJ and JONES-GORDILS HR and DAVIES PT	10.1017/S0954579418001694		CAMBRIDGE UNIV PRESS			RAYYAN-INCLUSION: {"Caspar"=>"Included"}
54	DEVELOPMENT OF AGGRESSIVE-VICTIMS FROM CHILDHOOD THROUGH ADOLESCENCE: ASSOCIATIONS WITH EMOTION DYSREGULATION, WITHDRAWN BEHAVIORS, MORAL DISENGAGEMENT, PEER REJECTION, AND FRIENDSHIPS	2020	1	1	DEVELOPMENT AND PSYCHOPATHOLOGY	0954-5794	32	1	271	ETTEKAL I and LADD GW	10.1017/S0954579419000063		CAMBRIDGE UNIV PRESS			RAYYAN-INCLUSION: {"Caspar"=>"Included"}
55	AGE-RELATED DIFFERENCES IN AFFECTIVE CONTROL AND ITS ASSOCIATION WITH MENTAL HEALTH DIFFICULTIES	2020	1	1	DEVELOPMENT AND PSYCHOPATHOLOGY	0954-5794	32	1	329	SCHWEIZER S and PARKER J and LEUNG JT and GRIFFIN C and BLAKEMORE SJ	10.1017/S0954579419000099		CAMBRIDGE UNIV PRESS			RAYYAN-INCLUSION: {"Caspar"=>"Included"}
56	THE INTERGENERATIONAL CONTINUITY OF PARENTAL CONDITIONAL REGARD AND ITS ROLE IN MOTHERS' AND ADOLESCENTS' CONTINGENT SELF-ESTEEM AND DEPRESSIVE SYMPTOMS	2020	1	1	SOCIAL DEVELOPMENT	0961-205X	29	1	143	OTTERPOHL N and STEFFGEN ST and STIENSMEIER-PELSTER J and BRENNING K and SOENENS B	10.1111/SODE.12391		WILEY			RAYYAN-INCLUSION: {"Caspar"=>"Included"}
57	ATTACHMENT DISORDERS DIAGNOSED BY COMMUNITY PRACTITIONERS: A REPLICATION AND EXTENSION	2020	1	1	CHILD AND ADOLESCENT MENTAL HEALTH	1475-357X	25	1	4	ALLEN B and SCHUENGEL C	10.1111/CAMH.12338		WILEY			RAYYAN-INCLUSION: {"Caspar"=>"Included"}
58	CORRELATES OF EXTERNALISING AND INTERNALISING PROBLEMS IN CHILDREN WITH DYSLEXIA: AN ANALYSIS OF DATA FROM CLINICAL CASEFILES	2020	1	1	AUSTRALIAN PSYCHOLOGIST	0005-0067	55	1	62	BOYES ME and LEITAO S and CLAESSEN M and BADCOCK NA and NAYTON M	10.1111/AP.12409		WILEY			RAYYAN-INCLUSION: {"Caspar"=>"Included"}
59	FAMILY PROCESSES AND CHILDREN'S AND ADOLESCENTS' WELL-BEING	2020	1	1	JOURNAL OF MARRIAGE AND FAMILY	0022-2445	82	1	145	BUEHLER C	10.1111/JOMF.12637		WILEY			RAYYAN-INCLUSION: {"Caspar"=>"Included"}
60	THE RELATIONSHIP OF PEER BULLYING WITH FAMILIAL EXPRESSED EMOTION AND PSYCHOPATHOLOGY	2020	1	1	ANADOLU PSIKIYATRI DERGISI-ANATOLIAN JOURNAL OF PSYCHIATRY	1302-6631	21	1	77	GUR N and ERAY S and MAKINECIOGLU I and SIGIRLI D and VURAL AP	10.5455/APD.43917		CUMHURIYET UNIV TIP FAK PSIKIYATRI ANABILIM DALI			RAYYAN-INCLUSION: {"Caspar"=>"Included"}
61	ONLINE SELF-COMPASSION TRAINING TO IMPROVE THE WELLBEING OF YOUTH WITH CHRONIC MEDICAL CONDITIONS: PROTOCOL FOR A RANDOMISED CONTROL TRIAL	2020	1	1	BMC PUBLIC HEALTH	NA	20	1	NA	FINLAY-JONES A and BOYES M and PERRY Y and SIROIS F and LEE RH and REES C	10.1186/S12889-020-8226-7		BMC			RAYYAN-INCLUSION: {"Caspar"=>"Included"}
62	PSYCHOPATHY AND AGGRESSION: THE ROLE OF EMOTION DYSREGULATION	NA	1	1	JOURNAL OF INTERPERSONAL VIOLENCE	0886-2605			NA	GAROFALO C and NEUMANN CS and VELOTTI P	10.1177/0886260519900946		SAGE PUBLICATIONS INC			RAYYAN-INCLUSION: {"Caspar"=>"Included"}
63	AGE-RELATED CHANGES IN BEHAVIOURAL AND EMOTIONAL PROBLEMS IN SMITH-MAGENIS SYNDROME MEASURED WITH THE DEVELOPMENTAL BEHAVIOR CHECKLIST	NA	1	1	JOURNAL OF INTELLECTUAL DISABILITIES	1744-6295			NA	NAG HE and NAERLAND T	10.1177/1744629519901056		SAGE PUBLICATIONS LTD			RAYYAN-INCLUSION: {"Caspar"=>"Included"}
64	ESTIMATING THE RELATIONAL WELL-BEING OF SIBLINGS SEPARATED BY OUT-OF-HOME CARE	NA	1	1	JOURNAL OF PUBLIC CHILD WELFARE	1554-8732			NA	WAID J	10.1080/15548732.2020.1717715		ROUTLEDGE JOURNALS, TAYLOR & FRANCIS LTD			RAYYAN-INCLUSION: {"Caspar"=>"Included"}
65	SLEEP DISTURBANCES AND THEIR ASSOCIATIONS WITH EMOTIONAL/BEHAVIOURAL PROBLEMS IN 5-YEAR-OLD BOYS WITH AUTISM SPECTRUM DISORDERS	2020	1	1	EARLY CHILD DEVELOPMENT AND CARE	0300-4430	190	2	236	KELMANSON IA	10.1080/03004430.2018.1464622		ROUTLEDGE JOURNALS, TAYLOR & FRANCIS LTD			RAYYAN-INCLUSION: {"Caspar"=>"Excluded"}
66	TOWARD A GREATER UNDERSTANDING OF THE WAYS FAMILY-BASED TREATMENT ADDRESSES THE FULL RANGE OF PSYCHOPATHOLOGY OF ADOLESCENT ANOREXIA NERVOSA	2020	1	1	FRONTIERS IN PSYCHIATRY	1664-0640	10		NA	LOCK J and NICHOLLS D	10.3389/FPSYT.2019.00968		FRONTIERS MEDIA SA			RAYYAN-INCLUSION: {"Caspar"=>"Included"}
67	WHITE MATTER MICROSTRUCTURE IN ADOLESCENTS AND YOUNG ADULTS WITH NON-SUICIDAL SELF-INJURY	2020	1	1	FRONTIERS IN PSYCHIATRY	1664-0640	10		NA	SCHREINER MW and MUELLER BA and KLIMES-DOUGAN B and BEGNEL ED and FIECUS M and HILL D and LIM KO and CULLEN KR	10.3389/FPSYT.2019.01019		FRONTIERS MEDIA SA			RAYYAN-INCLUSION: {"Caspar"=>"Included"}
68	ASD, OCD AND VIOLENCE - A FORENSIC CASE STUDY	2020	1	1	JOURNAL OF INTELLECTUAL DISABILITIES AND OFFENDING BEHAVIOUR	2050-8824	11	1	NA	EDWARDS H and HIGHAM L	10.1108/JIDOB-07-2019-0015		EMERALD GROUP PUBLISHING LTD			RAYYAN-INCLUSION: {"Caspar"=>"Excluded"}
69	DEVELOPMENTAL CHANGES IN EMOTION REGULATION DURING ADOLESCENCE: ASSOCIATIONS WITH SOCIOECONOMIC RISK AND FAMILY EMOTIONAL CONTEXT	NA	1	1	JOURNAL OF YOUTH AND ADOLESCENCE	0047-2891			NA	HERD T and KING-CASAS B and KIM-SPOON J	10.1007/S10964-020-01193-2		SPRINGER/PLENUM PUBLISHERS			RAYYAN-INCLUSION: {"Caspar"=>"Included"}
70	REGION-SPECIFIC EFFECTS OF MATERNAL SEPARATION ON PERINEURONAL NET AND PARVALBUMIN-EXPRESSING INTERNEURON FORMATION IN MALE AND FEMALE RATS	2020	1	1	NEUROSCIENCE	0306-4522	428		23	GILDAWIE KR and HONEYCUTT JA and BRENHOUSE HC	10.1016/J.NEUROSCIENCE.2019.12.010		PERGAMON-ELSEVIER SCIENCE LTD			RAYYAN-INCLUSION: {"Caspar"=>"Excluded"}
71	CYBERBULLYING IN THE UNIVERSITY SETTING. RELATIONSHIP WITH EMOTIONAL PROBLEMS AND ADAPTATION TO THE UNIVERSITY	2020	1	1	FRONTIERS IN PSYCHOLOGY	1664-1078	10		NA	MARTINEZ-MONTEAGUDO MC and DELGADO B and GARCIA-FERNANDEZ JM and RUIZ-ESTEBAN C	10.3389/FPSYG.2019.03074		FRONTIERS MEDIA SA
72	CHARACTERIZING INTRINSIC FUNCTIONAL CONNECTIVITY IN RELATION TO IMPAIRED SELF-REGULATION IN INTELLECTUALLY ABLE MALE YOUTH WITH AUTISM SPECTRUM DISORDER	NA	1	1	AUTISM	1362-3613			NA	LIN HY and NI HC and TSENG WYI and GAU SSF	10.1177/1362361319888104		SAGE PUBLICATIONS LTD
73	WHITE MATTER MICROSTRUCTURE IN YOUTH WITH AND AT RISK FOR BIPOLAR DISORDER	NA	1	1	BIPOLAR DISORDERS	1398-5647			NA	LINKE JO and STAVISH C and ADLEMAN NE and SARLLS J and TOWBIN KE and LEIBENLUFT E and BROTMAN MA	10.1111/BDI.12885		WILEY
74	ROMANTIC RELATIONSHIP CHURN IN EARLY ADOLESCENCE PREDICTS HOSTILITY, ABUSE, AND AVOIDANCE IN RELATIONSHIPS INTO EARLY ADULTHOOD	NA	1	1	JOURNAL OF EARLY ADOLESCENCE	0272-4316			NA	LOEB EL and KANSKY J and NARR RK and FOWLER C and ALLEN JP	10.1177/0272431619899477		SAGE PUBLICATIONS INC
75	TRENDS IN BULLYING AND EMOTIONAL AND BEHAVIORAL DIFFICULTIES AMONG PAKISTANI SCHOOLCHILDREN: A CROSS-SECTIONAL SURVEY OF SEVEN CITIES	2020	1	1	FRONTIERS IN PSYCHIATRY	1664-0640	10		NA	NAVEED S and WAQAS A and SHAH Z and AHMAD W and WASIM M and RASHEED J and AFZAAL T	10.3389/FPSYT.2019.00976		FRONTIERS MEDIA SA
76	PERCEIVED STIGMA, ILLNESS UNCERTAINTY, AND DEPRESSIVE SYMPTOMS IN YOUTH WITH INFLAMMATORY BOWEL DISEASE: THE MODERATING EFFECT OF MINDFULNESS	NA	1	1	PSYCHOLOGY HEALTH & MEDICINE	1354-8506			NA	GAMWELL KL and ROBERTS CM and ESPELETA HC and BAUDINO MN and HOMMEL KA and GRUNOW JE and JACOBS NJ and GILLASPY SR and MULLINS LL and CHANEY JM	10.1080/13548506.2020.1714062		ROUTLEDGE JOURNALS, TAYLOR & FRANCIS LTD
77	RETHINKING HOW WE VIEW GANG MEMBERS: AN EXAMINATION INTO AFFECTIVE, BEHAVIORAL, AND MENTAL HEALTH PREDICTORS OF UK GANG-INVOLVED YOUTH	NA	1	1	YOUTH JUSTICE-AN INTERNATIONAL JOURNAL	1473-2254			NA	FRISBY-OSMAN S and WOOD JL	10.1177/1473225419893779		SAGE PUBLICATIONS LTD
78	A PILOT INVESTIGATION OF UNIVERSAL SCHOOL-BASED PREVENTION PROGRAMS FOR ANXIETY AND DEPRESSION SYMPTOMOLOGY IN CHILDREN: A RANDOMIZED CONTROLLED TRIAL	NA	1	1	JOURNAL OF CLINICAL PSYCHOLOGY	0021-9762			NA	JOHNSTONE KM and MIDDLETON T and KEMPS E and CHEN JW	10.1002/JCLP.22926		WILEY
79	EXAMINING THE PREDICTIVE ASSOCIATION OF IRRITABILITY WITH BORDERLINE PERSONALITY DISORDER IN A CLINICAL SAMPLE OF FEMALE ADOLESCENTS	NA	1	1	PERSONALITY AND MENTAL HEALTH	1932-8621			NA	DYCE L and SASSI RB and BOYLAN K	10.1002/PMH.1469		WILEY
80	ASSESSING EMOTION REGULATION STRATEGIES IN CHILE: A SPANISH LANGUAGE ADAPTATION OF THE GERMAN SSKJ 3-8 SCALES	2020	1	1	FRONTIERS IN PSYCHOLOGY	1664-1078	10		NA	WEIS M and HEINE JH	10.3389/FPSYG.2019.02870		FRONTIERS MEDIA SA
81	PSYCHOMETRIC PROPERTIES OF THE EMOTION DYSREGULATION INVENTORY IN A NATIONALLY REPRESENTATIVE SAMPLE OF YOUTH	NA	1	1	JOURNAL OF CLINICAL CHILD AND ADOLESCENT PSYCHOLOGY	1537-4416			NA	MAZEFSKY CA and YU L and PILKONIS PA	10.1080/15374416.2019.1703710		ROUTLEDGE JOURNALS, TAYLOR & FRANCIS LTD
82	EXPLORING THE EMOTIONAL PROBLEMS AND MENTAL HEALTH NEEDS OF ELEMENTARY SCHOOL CHILDREN USING COCHLEAR IMPLANTS OR HEARING AIDS IN THE ISLAS CANARIAS	NA	1	1	HEARING BALANCE AND COMMUNICATION	2169-5717			NA	DE LA ROSA OMA and ANGULO LMV	10.1080/21695717.2019.1705059		ROUTLEDGE JOURNALS, TAYLOR & FRANCIS LTD
83	DIMENSIONS OF EMOTION DYSREGULATION ASSOCIATED WITH PROBLEM VIDEO GAMING	2020	1	1	ADDICTION RESEARCH & THEORY	1606-6359	28	1	38	HOLLETT KB and HARRIS N	10.1080/16066359.2019.1579801		TAYLOR & FRANCIS LTD
84	NEURAL COGNITIVE CONTROL MODERATES THE RELATION BETWEEN NEGATIVE LIFE EVENTS AND DEPRESSIVE SYMPTOMS IN ADOLESCENTS	2020	1	1	JOURNAL OF CLINICAL CHILD AND ADOLESCENT PSYCHOLOGY	1537-4416	49	1	118	MACIEJEWSKI D and BRIEANT A and LEE J and KING-CASAS B and KIM-SPOON J	10.1080/15374416.2018.1491005		ROUTLEDGE JOURNALS, TAYLOR & FRANCIS LTD
85	THE ROLE OF EMOTION DYSREGULATION IN THE ASSOCIATION BETWEEN SUBJECTIVE SOCIAL STATUS AND EATING EXPECTANCIES AMONG COLLEGE STUDENTS	2020	1	1	JOURNAL OF AMERICAN COLLEGE HEALTH	0744-8481	68	1	97	KAUFFMAN BY and BAKHSHAIE J and MANNING K and ROGERS AH and SHEPHERD JM and ZVOLENSKY MJ	10.1080/07448481.2018.1515761		ROUTLEDGE JOURNALS, TAYLOR & FRANCIS LTD
86	THE CROSS-NATIONAL VALIDITY AND STRUCTURAL INVARIANCE OF THE EXISTENTIAL ANNIHILATION ANXIETY SCALE	NA	1	1	CURRENT PSYCHOLOGY	1046-1310			NA	KIRA IA and OZCAN NA and SHUWIEKH H and KUCHARSKA J and AMTHAL HA and KANAAN A	10.1007/S12144-019-00591-5		SPRINGER
87	EMOTIONAL DISORDER SYMPTOMS, ANHEDONIA, AND NEGATIVE URGENCY AS PREDICTORS OF HEDONIC HUNGER IN ADOLESCENTS	2020	1	1	EATING BEHAVIORS	1471-0153	36		NA	MASON TB and DUNTON GF and GEARHARDT AN and LEVENTHAL AM	10.1016/J.EATBEH.2019.101343		ELSEVIER
88	WILLINGNESS AND ACTION MEASURE FOR ADOLESCENTS: PSYCHOMETRIC VALIDATION IN SPANISH ADOLESCENTS	2020	1	1	JOURNAL OF CONTEXTUAL BEHAVIORAL SCIENCE	2212-1447	15		46	COBOS-SANCHEZ L and FLUJAS-CONTRERAS JM and GOMEZ I	10.1016/J.JCBS.2019.11.006		ELSEVIER
89	RECHARGE: A PRELIMINARY EVALUATION OF AN EMOTION REGULATION ENHANCED CBT-I INTERVENTION FOR INSOMNIA IN EARLY ADOLESCENCE	2020	1	1	BEHAVIOURAL AND COGNITIVE PSYCHOTHERAPY	1352-4658	48	1	121	BYRNE L and DONOVAN C and SHIELS A	10.1017/S1352465819000481		CAMBRIDGE UNIV PRESS
90	SCHOOL GRADES AS PREDICTORS OF SELF-ESTEEM AND CHANGES IN INTERNALIZING PROBLEMS: A LONGITUDINAL STUDY FROM FOURTH THROUGH SEVENTH GRADE	2020	1	1	LEARNING AND INDIVIDUAL DIFFERENCES	1041-6080	77		NA	METSAPELTO RL and ZIMMERMANN F and PAKARINEN E and POIKKEUS AM and LERKKANEN MK	10.1016/J.LINDIF.2019.101807		ELSEVIER
91	PREDICTORS OF THE QUALITY OF THE RELATIONSHIP WITH CAREGIVERS IN RESIDENTIAL CARE	2020	1	1	CHILDREN AND YOUTH SERVICES REVIEW	0190-7409	108		NA	COSTA M and MELIM B and TAGLIABUE S and MOTA CP and MATOS PM	10.1016/J.CHILDYOUTH.2019.104579		PERGAMON-ELSEVIER SCIENCE LTD
92	CAN EMOTION REGULATION DIFFICULTY LEAD TO ADOLESCENT PROBLEMATIC SMARTPHONE USE? A MODERATED MEDIATION MODEL OF DEPRESSION AND PERCEIVED SOCIAL SUPPORT	2020	1	1	CHILDREN AND YOUTH SERVICES REVIEW	0190-7409	108		NA	FU LQ and WANG PC and ZHAO M and XIE X and CHEN Y and NIE J and LEI L	10.1016/J.CHILDYOUTH.2019.104660		PERGAMON-ELSEVIER SCIENCE LTD
93	DETECTION OF BEHAVIORAL AND EMOTIONAL DISORDERS IN RESIDENTIAL CHILD CARE: USING A MULTI-INFORMANT APPROACH	2020	1	1	CHILDREN AND YOUTH SERVICES REVIEW	0190-7409	108		NA	MARTIN E and GONZALEZ-GARCIA C and DEL VALLE JF and BRAVO A	10.1016/J.CHILDYOUTH.2019.104588		PERGAMON-ELSEVIER SCIENCE LTD
94	INTER-GENERATIONAL TRANSMISSION OF INDIGENOUS CULTURE AND CHILDREN'S WELLBEING: EVIDENCE FROM AUSTRALIA	2020	1	1	INTERNATIONAL JOURNAL OF INTERCULTURAL RELATIONS	0147-1767	74		80	DOCKERY AM	10.1016/J.IJINTREL.2019.11.001		PERGAMON-ELSEVIER SCIENCE LTD			RAYYAN-INCLUSION: {"Caspar"=>"Excluded"}
95	RELATIONSHIP BETWEEN EMOTIONAL INTELLIGENCE, ACADEMIC BURNOUT AND SCHOOL PERFORMANCE IN ADOLESCENT STUDENTS	2020	1	1	REVISTA CES PSICOLOGIA	2011-3080	13	1	125	SUPERVIA PU and BORDAS CS and ABAD JJM	10.21615/CESP.13.1.8		UNIV CES
96	THE EFFECT OF BIRTH WEIGHT ON BEHAVIORAL PROBLEMS IN EARLY ADOLESCENCE: NEW EVIDENCE FROM MONOZYGOTIC TWINS	2020	1	1	ECONOMICS & HUMAN BIOLOGY	1570-677X	36		NA	MOLLEGAARD S	10.1016/J.EHB.2019.100828		ELSEVIER
97	CHILDHOOD EMOTIONAL AND CONDUCT PROBLEMS IN CHILDHOOD AND ADOLESCENCE DIFFERENTIALLY ASSOCIATED WITH INTERGENERATIONAL MALTREATMENT CONTINUITY AND PARENTAL INTERNALIZING SYMPTOMS	2020	1	1	JOURNAL OF ABNORMAL CHILD PSYCHOLOGY	0091-0627	48	1	29	SIERAU S and WARMINGHAM J and WHITE LO and KLEIN AM and VON KLITZING K	10.1007/S10802-019-00575-W		SPRINGER/PLENUM PUBLISHERS
98	PARENT EMOTION SOCIALIZATION AND CHILD EMOTIONAL VULNERABILITY AS PREDICTORS OF BORDERLINE PERSONALITY FEATURES	2020	1	1	JOURNAL OF ABNORMAL CHILD PSYCHOLOGY	0091-0627	48	1	135	DIXON-GORDON KL and MARSH NP and BALDA KE and MCQUADE JD	10.1007/S10802-019-00579-6		SPRINGER/PLENUM PUBLISHERS
99	VITAMIN D DEFICIENCY IN MIDDLE CHILDHOOD IS RELATED TO BEHAVIOR PROBLEMS IN ADOLESCENCE	2020	1	1	JOURNAL OF NUTRITION	0022-3166	150	1	140	ROBINSON SL and MARIN C and OLIVEROS H and MORA-PLAZAS M and LOZOFF B and VILLAMOR E	10.1093/JN/NXZ185		OXFORD UNIV PRESS
100	HOW DO STRESS, SLEEP QUALITY, AND CHRONOTYPE ASSOCIATE WITH CLINICALLY SIGNIFICANT DEPRESSIVE SYMPTOMS? A STUDY OF YOUNG MALE MILITARY RECRUITS IN COMPULSORY SERVICE	2020	1	1	BRAZILIAN JOURNAL OF PSYCHIATRY	1516-4446	42	1	54	TONON AC and CARISSIMI A and SCHIMITT RL and DE LIMA LS and PEREIRA FD and HIDALGO MP	10.1590/1516-4446-2018-0286		ASSOC BRASILEIRA PSIQUIATRIA
101	MINDFUL PARENTING IS ASSOCIATED WITH ADOLESCENTS' DIFFICULTIES IN EMOTION REGULATION THROUGH ADOLESCENTS' PSYCHOLOGICAL INFLEXIBILITY AND SELF-COMPASSION	2020	1	1	JOURNAL OF YOUTH AND ADOLESCENCE	0047-2891	49	1	192	MOREIRA H and CANAVARRO MC	10.1007/S10964-019-01133-9		SPRINGER/PLENUM PUBLISHERS
102	MENTAL HEALTH PROBLEMS FROM DIRECT VS INDIRECT EXPOSURE TO VIOLENT EVENTS AMONG CHILDREN BORN AND GROWING UP IN A CONFLICT ZONE OF SOUTHERN THAILAND	2020	1	1	SOCIAL PSYCHIATRY AND PSYCHIATRIC EPIDEMIOLOGY	0933-7954	55	1	57	JAYUPHAN J and SANGTHONG R and HAYEEVANI N and ASSANANGKORNCHAI S and MCNEIL E	10.1007/S00127-019-01732-8		SPRINGER HEIDELBERG
103	EVALUATING THE APAC (MINDFULNESS FOR GIFTEDNESS) PROGRAM IN A SPANISH SAMPLE OF GIFTED CHILDREN: A PILOT STUDY	2020	1	1	MINDFULNESS	1868-8527	11	1	86	TURANZAS JA and CORDON JR and CHOCA JP and MESTRE JM	10.1007/S12671-018-0985-1		SPRINGER
104	LIFE COURSE PERSISTENT ANTISOCIAL BEHAVIOR SILVER ANNIVERSARY	2020	1	1	AGGRESSION AND VIOLENT BEHAVIOR	1359-1789	50		NA	EME R	10.1016/J.AVB.2019.101344		PERGAMON-ELSEVIER SCIENCE LTD
105	THE NEED FOR SLEEP IN THE ADOLESCENT BRAIN	2020	1	1	TRENDS IN COGNITIVE SCIENCES	1364-6613	24	1	79	GALVAN A	10.1016/J.TICS.2019.11.002		ELSEVIER SCIENCE LONDON
106	DEVELOPMENT AND VALIDATION OF THE EMOTION REGULATION ABILITY TEST FOR CHINESE YOUTH	2020	1	1	JOURNAL OF PACIFIC RIM PSYCHOLOGY	1834-4909	14		NA	LI YM and LI J and ZOU H and WEI SN	10.1017/PRP.2019.31		CAMBRIDGE UNIV PRESS
107	INTRUSIVE IMAGES OF A DISTRESSING FUTURE: LINKS BETWEEN PROSPECTIVE MENTAL IMAGERY, GENERALIZED ANXIETY AND A TENDENCY TO SUPPRESS EMOTIONAL EXPERIENCE IN YOUTH	2020	1	1	BEHAVIOUR RESEARCH AND THERAPY	0005-7967	124		NA	PILE V and LAU JYF	10.1016/J.BRAT.2019.103508		PERGAMON-ELSEVIER SCIENCE LTD
108	SOCIAL RISK AND INTERNALIZING DISTRESS IN MIDDLE CHILDHOOD: THE MODERATING ROLE OF EMOTION REGULATION PROCESSES	2020	1	1	JOURNAL OF CHILD AND FAMILY STUDIES	1062-1024	29	1	167	MCCLAIN CM and YOUNGINER ST and ELLEDGE LC	10.1007/S10826-019-01548-9		SPRINGER
109	DIRECT AND INTERACTIVE EFFECTS OF PEER ATTACHMENT AND GRIT ON MITIGATING PROBLEM BEHAVIORS AMONG URBAN LEFT-BEHIND ADOLESCENTS	2020	1	1	JOURNAL OF CHILD AND FAMILY STUDIES	1062-1024	29	1	250	LAN XY and RADIN R	10.1007/S10826-019-01580-9		SPRINGER
110	FEASIBILITY OF A MINDFULNESS-BASED INTERVENTION WITH SHELTERED YOUTH EXPERIENCING HOMELESSNESS	2020	1	1	JOURNAL OF CHILD AND FAMILY STUDIES	1062-1024	29	1	261	MARIA DS and CUCCARO P and BENDER K and CRON S and FINE M and SIBINGA E	10.1007/S10826-019-01583-6		SPRINGER
111	ACADEMIC SELF-CONCEPT AND SENSE OF SCHOOL BELONGING OF ADOLESCENT SIBLINGS OF AUTISTIC CHILDREN	2020	1	1	RESEARCH IN DEVELOPMENTAL DISABILITIES	0891-4222	96		NA	GREGORY A and HASTINGS RP and KOVSHOFF H	10.1016/J.RIDD.2019.103519		PERGAMON-ELSEVIER SCIENCE LTD
112	THE QUALITY OF THE RELATIONSHIP BETWEEN TYPICALLY DEVELOPING CHILDREN AND THEIR SIBLINGS WITH AND WITHOUT INTELLECTUAL DISABILITY: INSIGHTS FROM CHILDREN'S DRAWINGS	2020	1	1	RESEARCH IN DEVELOPMENTAL DISABILITIES	0891-4222	96		NA	ZAIDMAN-ZAIT A and YECHEZKIELY M and REGEV D	10.1016/J.RIDD.2019.103537		PERGAMON-ELSEVIER SCIENCE LTD
113	DEVELOPMENT AND VALIDATION OF A JAPANESE VERSION OF THE EMOTION REGULATION QUESTIONNAIRE FOR CHILDREN AND ADOLESCENTS	2020	1	1	NEUROPSYCHIATRIC DISEASE AND TREATMENT	NA	16		209	NAMATAME H and FUJISATO H and ITO M and SAWAMIYA Y	10.2147/NDT.S211175		DOVE MEDICAL PRESS LTD
114	SPANISH VALIDATION OF THE EMOTION REGULATION QUESTIONNAIRE FOR CHILDREN AND ADOLESCENTS (ERQ-CA): INTRODUCING THE ERQ-SPA	2020	1	1	JOURNAL OF RESEARCH ON ADOLESCENCE	1050-8392	30		55	MARTIN-ALBO J and VALDIVIA-SALAS S and LOMBAS AS and JIMENEZ TI	10.1111/JORA.12465		WILEY
115	THE ROLE OF AFFECTIVE CONTROL IN EMOTION REGULATION DURING ADOLESCENCE	2020	1	1	EMOTION	1528-3542	20	1	80	SCHWEIZER S and GOTLIB IH and BLAKEMORE SJ	10.1037/EMO0000695		AMER PSYCHOLOGICAL ASSOC
116	TEACHING EMOTION REGULATION IN SCHOOLS: TRANSLATING RESEARCH INTO PRACTICE WITH THE RULER APPROACH TO SOCIAL AND EMOTIONAL LEARNING	2020	1	1	EMOTION	1528-3542	20	1	105	HOFFMANN JD and BRACKETT MA and BAILEY CS and WILLNER CJ	10.1037/EMO0000649		AMER PSYCHOLOGICAL ASSOC
117	AN UPDATE ON MENTAL HEALTH PROBLEMS AND COGNITIVE BEHAVIORAL THERAPY IN PEDIATRIC OBESITY	2020	1	1	PEDIATRIC GASTROENTEROLOGY HEPATOLOGY & NUTRITION	2234-8646	23	1	15	KANG NR and KWACK YS	10.5223/PGHN.2020.23.1.15		KOREAN SOC PEDIATRIC GASTROENTEROLOGY & NUTRITION
118	VALIDATION OF THE SPANISH VERSION OF THE COGNITIVE EMOTION REGULATION QUESTIONNAIRE IN ADOLESCENTS	2020	1	1	PSICOTHEMA	0214-9915	32	1	153	CHAMIZO-NIETO MT and REY L and SANCHEZ-ALVAREZ N	10.7334/PSICOTHEMA2019.156		COLEGIO OFICIAL DE PSICOLOGOS DE ASTURIAS
119	INTERNAL STRUCTURE OF THE COGNITIVE EMOTION REGULATION QUESTIONNAIRE (CERQ-18) IN A SAMPLE OF PERUVIAN ADOLESCENTS	2020	1	1	REVISTA IBEROAMERICANA DE DIAGNOSTICO Y EVALUACION-E AVALIACAO PSICOLOGICA	2183-6051	1	54	165	NAVARRO-LOLI JS and DOMINGUEZ-LARA S and MEDRANO LA	10.21865/RIDEP54.1.13		AIDEP
120	PREDICTORS AND OUTCOMES ASSOCIATED WITH THERAPEUTIC ALLIANCE IN COGNITIVE BEHAVIOUR THERAPY FOR CHILDREN WITH AUTISM	2020	1	1	AUTISM	1362-3613	24	1	211	ALBAUM C and TABLON P and ROUDBARANI F and WEISS JA	10.1177/1362361319849985		SAGE PUBLICATIONS LTD
121	DIFFERENCES IN AUTONOMIC FLEXIBILITY IN ADOLESCENTS WITH DISTINCT EMOTION REGULATION STYLES DURING ACUTE STRESS	2020	1	1	NONLINEAR DYNAMICS PSYCHOLOGY AND LIFE SCIENCES	1090-0578	24	1	1	BORNAS X and FIOL-VENY A and BALLE M	NA		SOC CHAOS THEORY PSYCHOLOGY & LIFE SCIENCES
122	INTERNALIZING SYMPTOMS AND LONELINESS: DIRECT EFFECTS OF MINDFULNESS AND PROTECTION AGAINST THE NEGATIVE EFFECTS OF PEER VICTIMIZATION AND EXCLUSION	2020	1	1	INTERNATIONAL JOURNAL OF BEHAVIORAL DEVELOPMENT	0165-0254	44	1	51	CLEAR SJ and ZIMMER-GEMBECK MJ and DUFFY AL and BARBER BL	10.1177/0165025419876358		SAGE PUBLICATIONS LTD
123	THE DEVELOPMENT OF SOCIAL AND EMOTIONAL COMPETENCE AT SCHOOL: AN INTEGRATED MODEL	2020	1	1	INTERNATIONAL JOURNAL OF BEHAVIORAL DEVELOPMENT	0165-0254	44	1	76	COLLIE RJ	10.1177/0165025419851864		SAGE PUBLICATIONS LTD
124	DAILY MOOD PROFILES AND PSYCHOSOCIAL ADJUSTMENT IN YOUTH WITH NEWLY DIAGNOSED CANCER AND HEALTHY PEERS	2020	1	1	HEALTH PSYCHOLOGY	0278-6133	39	1	1	SCHEPERS SA and RUSSELL K and BERLIN KS and ZHANG H and WANG F and PHIPPS S	10.1037/HEA0000810		AMER PSYCHOLOGICAL ASSOC
125	CALLOUS-UNEMOTIONAL TRAITS AND THE ATTENTIONAL BIAS TOWARDS EMOTIONAL STIMULI: TESTING THE MODERATING ROLE OF EMOTIONAL AND BEHAVIOURAL PROBLEMS AMONG HIGH-RISK ADOLESCENTS	2020	1	1	CLINICAL CHILD PSYCHOLOGY AND PSYCHIATRY	1359-1045	25	1	156	SZAB? E and HAL?SZ J and MORGAN A and DEMETROVICS Z and K?K?NYEI G	10.1177/1359104518822690		SAGE PUBLICATIONS INC
126	TECHNOLOGY CAN STING WHEN REALITY BITES: ADOLESCENTS' FREQUENT ONLINE COPING IS INEFFECTIVE WITH MOMENTARY STRESS	2020	1	1	COMPUTERS IN HUMAN BEHAVIOR	0747-5632	102		248	DUVENAGE M and CORREIA H and UINK B and BARBER BL and DONOVAN CL and MODECKI KL	10.1016/J.CHB.2019.08.024		PERGAMON-ELSEVIER SCIENCE LTD
127	EARLY PREDICTORS OF DE NOVO AND SUBTHRESHOLD LATE-ONSET ADHD IN A CHILD AND ADOLESCENT COHORT	NA	1	1	JOURNAL OF ATTENTION DISORDERS	1087-0547			NA	LIU CY and ASHERSON P and VIDING E and GREVEN CU and PINGAULT JB	10.1177/1087054719892888		SAGE PUBLICATIONS INC			RAYYAN-INCLUSION: {"Caspar"=>"Included"}
128	THE RELATIONSHIP BETWEEN PHYSICAL ACTIVITY, MENTAL WELLBEING AND SYMPTOMS OF MENTAL HEALTH DISORDER IN ADOLESCENTS: A COHORT STUDY	2019	1	1	INTERNATIONAL JOURNAL OF BEHAVIORAL NUTRITION AND PHYSICAL ACTIVITY	NA	16	1	NA	BELL SL and AUDREY S and GUNNELL D and COOPER A and CAMPBELL R	10.1186/S12966-019-0901-7		BMC
129	NEURAL UNDERPINNINGS OF THE RELATIONSHIPS BETWEEN SENSATION SEEKING AND EMOTION REGULATION IN ADOLESCENTS	NA	1	1	INTERNATIONAL JOURNAL OF PSYCHOLOGY	0020-7594			NA	DENG XM and ZHANG L	10.1002/IJOP.12649		JOHN WILEY & SONS LTD
130	AN EXPLORATION OF ATTACHMENT AND TRAUMA IN YOUNG MEN WHO HAVE ENGAGED IN HARMFUL SEXUAL BEHAVIOURS	NA	1	1	JOURNAL OF SEXUAL AGGRESSION	1355-2600			NA	ZANIEWSKI B and DALLOS R and STEDMON J and WELBOURNE P	10.1080/13552600.2019.1678688		ROUTLEDGE JOURNALS, TAYLOR & FRANCIS LTD
131	RESILIENCE AND SELF-HARM AMONG LEFT-BEHIND CHILDREN IN YUNNAN, CHINA: A COMMUNITY-BASED SURVEY	2019	1	1	BMC PUBLIC HEALTH	NA	19	1	NA	TIAN X and CHANG W and MENG Q and CHEN Y and YU Z and HE LM and XIAO YY	10.1186/S12889-019-8075-4		BMC
132	EMOTION REGULATION AND RESILIENCE IN PARENT-ADOLESCENT INTERACTIONS AMONG FAMILIES OF HARMFUL VERSUS NON-HARMFUL PARENTAL ALCOHOL USE	2020	1	1	JOURNAL OF APPLIED COMMUNICATION RESEARCH	0090-9882	48	1	26	HAVERFIELD MC and THEISS JA	10.1080/00909882.2019.1704827		ROUTLEDGE JOURNALS, TAYLOR & FRANCIS LTD
133	PSYCHOLOGICAL DISTRESS AND DISORDERED EATING IN ADOLESCENTS: THE MODERATING ROLE OF EMOTION DYSREGULATION	2019	1	1	JOURNAL OF EATING DISORDERS	2050-2974	7		NA	TROMPETER N and BUSSEY K and MOND J and HAY P and MITCHISON D	NA		BMC
134	RELATIONS BETWEEN TIC SEVERITY, EMOTION REGULATION, AND SOCIAL OUTCOMES IN YOUTH WITH TOURETTE SYNDROME	NA	1	1	CHILD PSYCHIATRY & HUMAN DEVELOPMENT	0009-398X			NA	QUAST LF and ROSENTHAL LD and CUSHMAN GK and GUTIERREZ-COLINA AM and BRALEY EI and KARDON P and BLOUNT RL	10.1007/S10578-019-00948-8		SPRINGER
135	SELF-REPORTED PSYCHOPATHY AND AGGRESSION MOTIVATION: A ROLE FOR EMOTIONS?	2020	1	1	JOURNAL OF FORENSIC PSYCHIATRY & PSYCHOLOGY	1478-9949	31	1	156	IRELAND JL and LEWIS M and IRELAND CA and DEREFAKA G and TAYLOR L and MCBOYLE J and SMILLIE L and CHU SM and ARCHER J	10.1080/14789949.2019.1705376		ROUTLEDGE JOURNALS, TAYLOR & FRANCIS LTD
136	MENTAL HEALTH PROFILE AND ITS RELATION WITH PARENTAL ALCOHOL USE PROBLEMS AND/OR THE EXPERIENCE OF ABUSE IN A SAMPLE OF MOROCCAN HIGH SCHOOL STUDENTS: AN EXPLORATIVE STUDY	2019	1	1	ANNALS OF GENERAL PSYCHIATRY	NA	18	1	NA	ZOUINI B and SFENDLA A and AHLSTROM BH and SENHAJI M and KEREKES N	10.1186/S12991-019-0251-5		BMC
137	EXAMINING ACADEMIC BURNOUT: PROFILES AND COPING PATTERNS AMONG ESTONIAN MIDDLE SCHOOL STUDENTS	NA	1	1	EDUCATIONAL STUDIES	0305-5698			NA	VINTER K	10.1080/03055698.2019.1702510		ROUTLEDGE JOURNALS, TAYLOR & FRANCIS LTD
138	IMPACT OF THE PARENT-CHILD RELATIONSHIP ON PSYCHOLOGICAL AND SOCIAL RESILIENCE IN PEDIATRIC CANCER PATIENTS	2020	1	1	PSYCHO-ONCOLOGY	1057-9249	29	2	339	TILLERY R and WILLARD VW and SHARP KMH and KLAGES KL and LONG AM and PHIPPS S	10.1002/PON.5258		WILEY
139	PARENTING AND THE DEVELOPMENT OF IMPULSE CONTROL IN YOUTH WITH TYPE 1 DIABETES: THE MEDIATING ROLE OF NEGATIVE AFFECT	NA	1	1	APPLIED DEVELOPMENTAL SCIENCE	1088-8691			NA	SILVA K and MILLER VA	10.1080/10888691.2019.1700797		ROUTLEDGE JOURNALS, TAYLOR & FRANCIS LTD
140	ANOMALIES IN UNCINATE FASCICULUS DEVELOPMENT AND SOCIAL DEFECTS IN PRESCHOOLERS WITH AUTISM SPECTRUM DISORDER	2019	1	1	BMC PSYCHIATRY	NA	19	1	NA	LI Y and ZHOU ZB and CHANG C and QIAN L and LI CY and XIAO T and XIAO X and CHU KK and FANG H and KE XY	10.1186/S12888-019-2391-1		BMC
141	THE ROLE OF PERSONALITY FUNCTIONING IN DRUG MISUSE TREATMENT ENGAGEMENT	NA	1	1	ADDICTION	0965-2140			NA	PAPAMALIS FE and KALYVA E and TEARE MD and MEIER PS	10.1111/ADD.14872		WILEY
142	EMPLOYING A SEQUENTIAL MULTIPLE ASSIGNMENT RANDOMIZED TRIAL (SMART) TO EVALUATE THE IMPACT OF BRIEF RISK AND PROTECTIVE FACTOR PREVENTION INTERVENTIONS FOR AMERICAN INDIAN YOUTH SUICIDE	2019	1	1	BMC PUBLIC HEALTH	NA	19	1	NA	O'KEEFE VM and HAROZ EE and GOKLISH N and IVANICH J and CWIK MF and BARLOW A	10.1186/S12889-019-7996-2		BMC
143	OBJECTIVE OUTCOME EVALUATION OF A LEADERSHIP COURSE UTILISING THE POSITIVE YOUTH DEVELOPMENT APPROACH IN HONG KONG	NA	1	1	ASSESSMENT & EVALUATION IN HIGHER EDUCATION	0260-2938			NA	LI X and SHEK DTL	10.1080/02602938.2019.1696944		ROUTLEDGE JOURNALS, TAYLOR & FRANCIS LTD
144	SWEDISH NORMS FOR THE STRENGTHS AND DIFFICULTIES QUESTIONNAIRE FOR CHILDREN 3-5 YEARS RATED BY PARENTS AND PRESCHOOL TEACHERS	2020	1	1	SCANDINAVIAN JOURNAL OF PSYCHOLOGY	0036-5564	61	2	253	DAHLBERG A and FALT E and GHADERI A and SARKADI A and SALARI R	10.1111/SJOP.12606		WILEY
145	A SURVEY OF CARE PATHWAY AND HEALTH-RELATED QUALITY OF LIFE IMPACT FOR CHILDREN WITH CENTRAL PRECOCIOUS PUBERTY	NA	1	1	CURRENT MEDICAL RESEARCH AND OPINION	0300-7995			NA	KLEIN KO and SOLIMAN AM and GRUBB E and NISBET P	10.1080/03007995.2019.1699517		TAYLOR & FRANCIS LTD
146	SLUGGISH COGNITIVE TEMPO IN ADOLESCENTS WITH AND WITHOUT ADHD: DIFFERENTIATION FROM ADOLESCENT-REPORTED ADHD INATTENTION AND UNIQUE ASSOCIATIONS WITH INTERNALIZING DOMAINS	2020	1	1	JOURNAL OF ABNORMAL CHILD PSYCHOLOGY	0091-0627	48	3	391	BECKER SP and BURNS GL and SMITH ZR and LANGBERG JM	10.1007/S10802-019-00603-9		SPRINGER/PLENUM PUBLISHERS
147	BROODING CONCURRENTLY AND PROSPECTIVELY LINKS TRAIT POSITIVE AND NEGATIVE AFFECT TO DEPRESSIVE SYMPTOMS	NA	1	1	JOURNAL OF EARLY ADOLESCENCE	0272-4316			NA	RUTTER TM and SKALISKY J and CAUDLE H and ALDRICH JT and MEZULIS AH	10.1177/0272431619891249		SAGE PUBLICATIONS INC
148	ADOLESCENT INPATIENT COMPLETERS OF DIALECTICAL BEHAVIOUR THERAPY	2020	1	1	JOURNAL OF FORENSIC PRACTICE	2050-8794	22	1	29	HANCOCK-JOHNSON E and STANIFORTH C and POMROY L and BREEN K	10.1108/JFP-07-2019-0029		EMERALD GROUP PUBLISHING LTD
149	UNDERSTANDING AT-RISK YOUTHS: AVERAGE PAI-A SCORES AND THEIR ASSOCIATIONS WITH IMPULSIVITY-RELATED CONSTRUCTS	NA	1	1	JOURNAL OF PERSONALITY ASSESSMENT	0022-3891			NA	CHARLES NE and BULLERJAHN MR and BARRY CT	10.1080/00223891.2019.1692855		ROUTLEDGE JOURNALS, TAYLOR & FRANCIS LTD
150	EMOTION REGULATION VIA THE AUTONOMIC NERVOUS SYSTEM IN CHILDREN WITH ATTENTION-DEFICIT/HYPERACTIVITY DISORDER (ADHD): REPLICATION AND EXTENSION	2020	1	1	JOURNAL OF ABNORMAL CHILD PSYCHOLOGY	0091-0627	48	3	361	MORRIS SSJ and MUSSER ED and TENENBAUM RB and WARD AR and MARTINEZ J and RAIKER JS and COLES EK and RIOPELLE C	10.1007/S10802-019-00593-8		SPRINGER/PLENUM PUBLISHERS
151	ASSOCIATION BETWEEN EMOTIONAL DISORDERS AND SPEECH AND LANGUAGE IMPAIRMENTS: A NATIONAL POPULATION-BASED STUDY	NA	1	1	CHILD PSYCHIATRY & HUMAN DEVELOPMENT	0009-398X			NA	LEE YC and CHEN VCH and YANG YH and KUO TY and HUNG TH and CHENG YF and HUANG KY	10.1007/S10578-019-00947-9		SPRINGER
152	INTERPRETATION BIASES AND CHILDHOOD ANXIETY: THE MODERATING ROLE OF PARASYMPATHETIC NERVOUS SYSTEM REACTIVITY	2020	1	1	JOURNAL OF ABNORMAL CHILD PSYCHOLOGY	0091-0627	48	3	419	TRENT ES and VIANA AG and RAINES EM and WOODWARD EC and CANDELARI AE and STORCH EA and ZVOLENSKY MJ	10.1007/S10802-019-00605-7		SPRINGER/PLENUM PUBLISHERS
153	CYBERBULLYING, AGGRESSIVENESS, AND EMOTIONAL INTELLIGENCE IN ADOLESCENCE	2019	1	1	INTERNATIONAL JOURNAL OF ENVIRONMENTAL RESEARCH AND PUBLIC HEALTH	1661-7827	16	24	NA	MARTINEZ-MONTEAGUDO MC and DELGADO B and GARCIA-FERNANDEZ JM and RUBIO E	10.3390/IJERPH16245079		MDPI
154	SOCIAL EMOTIONAL HEALTH SURVEY-SECONDARY (SEHS-S): A UNIVERSAL SCREENING MEASURE OF SOCIAL-EMOTIONAL STRENGTHS FOR SPANISH-SPEAKING ADOLESCENTS	2019	1	1	INTERNATIONAL JOURNAL OF ENVIRONMENTAL RESEARCH AND PUBLIC HEALTH	1661-7827	16	24	NA	PIQUERAS JA and RODRIGUEZ-JIMENEZ T and MARZO JC and RIVERA-RIQUELME M and MARTINEZ-GONZALEZ AE and FALCO R and FURLONG MJ	10.3390/IJERPH16244982		MDPI
155	SHORT FORM VERSION OF THE FATHER AND MOTHER ATTACHMENT QUESTIONNAIRE (FMAQ)	NA	1	1	JOURNAL OF CHILD AND FAMILY STUDIES	1062-1024			NA	NUNES F and MOTA CP and COSTA M and ASSUNCAO RS and MATOS PM	10.1007/S10826-019-01672-6		SPRINGER
156	LONGITUDINAL CROSS-LAGGED ANALYSES BETWEEN CYBERBULLYING PERPETRATION, MINDFULNESS AND DEPRESSION AMONG CHINESE HIGH SCHOOL STUDENTS	NA	1	1	JOURNAL OF HEALTH PSYCHOLOGY	1359-1053			NA	YUAN GZ and LIU Z	10.1177/1359105319890395		SAGE PUBLICATIONS LTD
157	INTEROCEPTIVE DEFICITS, NON-SUICIDAL SELF-INJURY, AND SUICIDE RISK: A MULIT-SAMPLE STUDY OF INDIRECT EFFECTS	2019	1	1	PSYCHOLOGICAL MEDICINE	0033-2917	49	16	2789	HAGAN CR and ROGERS ML and BRAUSCH AM and MUEHLENKAMP JJ and JOINER TE	10.1017/S0033291718003872		CAMBRIDGE UNIV PRESS
158	MORE THAN JUST TEENAGE ANGST?	2019	1	1	CLINICAL PEDIATRIC EMERGENCY MEDICINE	1522-8401	20	4	NA	LEVITER J and CONSTANTINE E	NA		ELSEVIER SCIENCE INC
159	FUNCTIONAL CONNECTIVITY BIOMARKERS OF EMOTION REGULATION THAT DISTINGUISH RISK FOR BIPOLAR VERSUS UNIPOLAR DEPRESSION IN CLINICALLY ASYMPTOMATIC HIGH-RISK YOUTH	2019	1	1	NEUROPSYCHOPHARMACOLOGY	0893-133X	44		434	FISCHER A and NIMARKO A and HAGAN K and GOTLIB I and SINGH M	NA		NATURE PUBLISHING GROUP
160	THE ROLE OF INSULA FUNCTION IN EMOTION REGULATION AND RISK FOR ALCOHOL USE DISORDER	2019	1	1	NEUROPSYCHOPHARMACOLOGY	0893-133X	44		524	WHITE E and GOWIN J	NA		NATURE PUBLISHING GROUP
161	ASSOCIATION BETWEEN OBJECTIVELY MEASURED SLEEP DURATION AND SYMPTOMS OF PSYCHIATRIC DISORDERS IN MIDDLE CHILDHOOD	2019	1	1	JAMA NETWORK OPEN	2574-3805	2	12	NA	RANUM BM and WICHSTROM L and PALLESEN S and FALCH-MADSEN J and HALSE M and STEINSBEKK S	10.1001/JAMANETWORKOPEN.2019.18281		AMER MEDICAL ASSOC
162	EVALUATING THE EFFICACY OF THE FAMILY CHECK-UP ONLINE: A SCHOOL-BASED, EHEALTH MODEL FOR THE PREVENTION OF PROBLEM BEHAVIOR DURING THE MIDDLE SCHOOL YEARS	2019	1	1	DEVELOPMENT AND PSYCHOPATHOLOGY	0954-5794	31	5	1873	STORMSHAK EA and SEELEY JR and CARUTHERS AS and CARDENAS L and MOORE KJ and TYLER MS and FLEMING CM and GAU J and DANAHER B	10.1017/S0954579419000907		CAMBRIDGE UNIV PRESS
163	INDIRECT EFFECTS OF THE EARLY CHILDHOOD FAMILY CHECK-UP ON ADOLESCENT SUICIDE RISK: THE MEDIATING ROLE OF INHIBITORY CONTROL	2019	1	1	DEVELOPMENT AND PSYCHOPATHOLOGY	0954-5794	31	5	1901	CONNELL AM and SHAW D and WILSON M and DANZO S and WEAVER-KRUG C and LEMERY-CHALFANT K and DISHION TJ	10.1017/S0954579419000877		CAMBRIDGE UNIV PRESS			RAYYAN-INCLUSION: {"Caspar"=>"Included"}
164	TRAJECTORIES AND PREDICTORS OF CHILDREN'S EARLY-STARTING CONDUCT PROBLEMS: CHILD, FAMILY, GENETIC, AND INTERVENTION EFFECTS	2019	1	1	DEVELOPMENT AND PSYCHOPATHOLOGY	0954-5794	31	5	1911	SHAW DS and GALAN CA and LEMERY-CHALFANT K and DISHION TJ and ELAM KK and WILSON MN and GARDNER F	10.1017/S0954579419000828		CAMBRIDGE UNIV PRESS			RAYYAN-INCLUSION: {"Caspar"=>"Included"}
165	A RANDOMIZED CONTROLLED TRIAL TO TEST THE EFFECTIVENESS OF A PEER-BASED SOCIAL MOBILE GAME INTERVENTION TO REDUCE SMOKING IN YOUTH	2019	1	1	DEVELOPMENT AND PSYCHOPATHOLOGY	0954-5794	31	5	1923	SCHOLTEN H and LUIJTEN M and GRANIC I	10.1017/S0954579419001378		CAMBRIDGE UNIV PRESS
166	BIOLOGICAL UNDERPINNINGS FROM PSYCHOSOCIAL STRESS TOWARDS APPETITE AND OBESITY DURING YOUTH: RESEARCH IMPLICATIONS TOWARDS METAGENOMICS, EPIGENOMICS AND METABOLOMICS	2019	1	1	NUTRITION RESEARCH REVIEWS	0954-4224	32	2	282	MICHELS N	10.1017/S0954422419000143		CAMBRIDGE UNIV PRESS
167	USING A DEVELOPMENTAL-RELATIONAL APPROACH TO UNDERSTAND THE IMPACT OF INTERPERSONAL VIOLENCE IN WOMEN WHO STRUGGLE WITH SUBSTANCE USE	2019	1	1	INTERNATIONAL JOURNAL OF ENVIRONMENTAL RESEARCH AND PUBLIC HEALTH	1661-7827	16	23	NA	ANDREWS NCZ and MOTZ M and BONDI BC and LESLIE M and PEPLER DJ	10.3390/IJERPH16234861		MDPI
168	PREDICTING ADOLESCENT ADJUSTMENT AND WELL-BEING: THE INTERPLAY BETWEEN SOCIO-EMOTIONAL AND PERSONAL FACTORS	2019	1	1	INTERNATIONAL JOURNAL OF ENVIRONMENTAL RESEARCH AND PUBLIC HEALTH	1661-7827	16	23	NA	DE LA BARRERA U and SCHOEPS K and GIL-GOMEZ JA and MONTOYA-CASTILLA I	10.3390/IJERPH16234650		MDPI
169	FACTORS RELATED TO CHANGE IN DEPRESSION AMONG NORTH KOREAN REFUGEE YOUTHS IN SOUTH KOREA	2019	1	1	INTERNATIONAL JOURNAL OF ENVIRONMENTAL RESEARCH AND PUBLIC HEALTH	1661-7827	16	23	NA	PARK S and KIM SY and LEE ES and JUN JY	10.3390/IJERPH16234624		MDPI
170	MEDIA USE OF MOTHERS, MEDIA USE OF CHILDREN, AND PARENT-CHILD INTERACTION ARE RELATED TO BEHAVIORAL DIFFICULTIES AND STRENGTHS OF CHILDREN	2019	1	1	INTERNATIONAL JOURNAL OF ENVIRONMENTAL RESEARCH AND PUBLIC HEALTH	1661-7827	16	23	NA	POULAIN T and LUDWIG J and HIEMISCH A and HILBERT A and KIESS W	10.3390/IJERPH16234651		MDPI
171	EVALUATION OF A MODULARIZED SCHOOL-BASED PREVENTION PROGRAM FOR EMOTIONAL COMPETENCE	2019	1	1	VERHALTENSTHERAPIE	1016-6262	29	4	244	PFEIFFER S and GUTZWEILER R and TSCHAN T and IN-ALBON T	10.1159/000497250		KARGER
172	SEVERITY OF DISSOCIATIVE EXPERIENCES AND EMOTION DYSREGULATION MEDIATE THE RELATIONSHIP BETWEEN CHILDHOOD TRAUMA AND INTERNET ADDICTION SYMPTOM SEVERITY AMONG YOUNG ADULTS	2019	1	1	DUSUNEN ADAM-JOURNAL OF PSYCHIATRY AND NEUROLOGICAL SCIENCES	1018-8681	32	4	334	EVREN C and EVREN B and DALBUDAK E and TOPCU M and KUTLU N and ELHAI JD	10.14744/DAJPNS.2019.00048		YERKURE TANITIM & YAYINCILIK HIZMETLERI A S
173	BEYOND THE TEXT GIVEN: STUDYING THE SCAFFOLDING OF NARRATIVE EMOTION REGULATION AS A CONTRIBUTION TO BRUNER AND FELDMAN'S CULTURAL COGNITIVE DEVELOPMENTAL PSYCHOLOGY	2019	1	1	INTEGRATIVE PSYCHOLOGICAL AND BEHAVIORAL SCIENCE	1932-4502	53	4	644	GRANEIST A and HABERMAS T	10.1007/S12124-019-9474-X		SPRINGER
174	BRUNER AND BEYOND: A COMMENTARY	2019	1	1	INTEGRATIVE PSYCHOLOGICAL AND BEHAVIORAL SCIENCE	1932-4502	53	4	661	CHAUDHARY N and PILLAI P	10.1007/S12124-019-09486-3		SPRINGER
175	YOUTH SUSTAINABLE DIGITAL WELLBEING	2019	1	1	POSTMODERN OPENINGS	2068-0236	10	4	104	RAD D and DEMETER E	10.18662/PO/96		LUMEN PUBLISHING HOUSE
176	THE DEVELOPMENTAL ORIGINS OF RUMINATIVE RESPONSE STYLE: AN INTEGRATIVE REVIEW	2019	1	1	CLINICAL PSYCHOLOGY REVIEW	0272-7358	74		NA	SHAW ZA and HILT LM and STARR LR	10.1016/J.CPR.2019.101780		PERGAMON-ELSEVIER SCIENCE LTD
177	CHALLENGE VS. THREAT: THE EFFECT OF APPRAISAL TYPE ON RESOURCE DEPLETION	2019	1	1	CURRENT PSYCHOLOGY	1046-1310	38	6	1522	PALMWOOD EN and MCBRIDE CA	10.1007/S12144-017-9713-6		SPRINGER
178	ALWAYS ON MY MIND: CROSS-BRAIN ASSOCIATIONS OF MENTAL HEALTH SYMPTOMS DURING SIMULTANEOUS PARENT-CHILD SCANNING	2019	1	1	DEVELOPMENTAL COGNITIVE NEUROSCIENCE	1878-9293	40		NA	COSGROVE KT and KERR KL and AUPPERLE RL and RATLIFF EL and DEVILLE DC and SILK JS and BURROWS K and MOORE AJ and ANTONACCI C and MISAKI M and TAPERT SF and BODURKA J and SIMMONS WK and MORRIS AS	10.1016/J.DCN.2019.100729		ELSEVIER SCI LTD
179	NEUROFEEDBACK AND NEUROPLASTICITY OF VISUAL SELF-PROCESSING IN DEPRESSED AND HEALTHY ADOLESCENTS: A PRELIMINARY STUDY	2019	1	1	DEVELOPMENTAL COGNITIVE NEUROSCIENCE	1878-9293	40		NA	QUEVEDO K and LIU GM and TEOH JY and GHOSH S and ZEFFIRO T and AHRWEILER N and ZHANG N and WEDAN R and OH S and GUERCIO G and PARET C	10.1016/J.DCN.2019.100707		ELSEVIER SCI LTD
180	FRUSTRATION AND EMOTIONAL REGULATION IN NONSYNDROMIC CRANIOSYNOSTOSIS: A FUNCTIONAL MAGNETIC RESONANCE IMAGING STUDY	2019	1	1	PLASTIC AND RECONSTRUCTIVE SURGERY	0032-1052	144	6	1371	WU RT and YANG JF and ZUCCONI W and LACADIE C and SWALLOW MS and SUN AH and EILBOTT J and MAYES LC and STEINBACHER DM and PELPHREY K and PERSING JA	10.1097/PRS.0000000000005850		LIPPINCOTT WILLIAMS & WILKINS
181	MAP: A PERSONALIZED RECEPTIVE MUSIC THERAPY INTERVENTION TO IMPROVE THE AFFECTIVE WELL-BEING OF YOUTHS HOSPITALIZED IN A MENTAL HEALTH UNIT	2019	1	1	JOURNAL OF MUSIC THERAPY	0022-2917	56	4	381	ARCHAMBAULT K and VAUGON K and DEUMIE V and BRAULT M and PEREZ RM and PEYRIN J and VAILLANCOURT G and GAREL P	10.1093/JMT/THZ013		OXFORD UNIV PRESS INC
182	PARENTING STRESS AND CHILDREN'S BEHAVIOR: TRANSACTIONAL MODELS DURING EARLY HEAD START	2019	1	1	JOURNAL OF FAMILY PSYCHOLOGY	0893-3200	33	8	916	CHERRY KE and GERSTEIN ED and CICIOLLA L	10.1037/FAM0000574		AMER PSYCHOLOGICAL ASSOC			RAYYAN-INCLUSION: {"Caspar"=>"Included"}
183	REDUCED AMYGDALA-PREFRONTAL FUNCTIONAL CONNECTIVITY IN CHILDREN WITH AUTISM SPECTRUM DISORDER AND CO-OCCURRING DISRUPTIVE BEHAVIOR	2019	1	1	BIOLOGICAL PSYCHIATRY-COGNITIVE NEUROSCIENCE AND NEUROIMAGING	2451-9022	4	12	1031	IBRAHIM K and EILBOTT JA and VENTOLA P and HE G and PELPHREY KA and MCCARTHY G and SUKHODOLSKY DG	10.1016/J.BPSC.2019.01.009		ELSEVIER
184	FACTORS ASSOCIATED WITH PSYCHOLOGICAL RESILIENCE IN LEFT-BEHIND CHILDREN IN SOUTHWEST CHINA	2019	1	1	ASIAN JOURNAL OF PSYCHIATRY	1876-2018	46		1	XIAO YY and WANG YY and CHANG W and CHEN Y and YU Z and RISCH HA	10.1016/J.AJP.2019.09.014		ELSEVIER
185	DISCRIMINATION AND ADOLESCENTS' ACADEMIC AND SOCIOEMOTIONAL ADJUSTMENT: THE MODERATING ROLES OF FAMILY AND PEER CULTURAL SOCIALISATION	NA	1	1	INTERNATIONAL JOURNAL OF PSYCHOLOGY	0020-7594			NA	CHEN ST and BENNER A and WANG YJ	10.1002/IJOP.12637		JOHN WILEY & SONS LTD
186	IMPROVING EMOTIONAL COMPETENCE IN CHILDREN WITH AUTISM SPECTRUM DISORDER AND MILD INTELLECTUAL DISABILITY IN SCHOOLS: A PRELIMINARY TREATMENT VERSUS WAITLIST STUDY	2019	1	1	BEHAVIOUR CHANGE	0813-4839	36	4	216	RATCLIFFE B and WONG M and DOSSETOR D and HAYES S	10.1017/BEC.2019.13		CAMBRIDGE UNIV PRESS
187	MENTAL HEALTH OF BOTH CHILD AND PARENTS PLAYS A LARGER ROLE IN THE HEALTH-RELATED QUALITY OF LIFE OF OBESE AND OVERWEIGHT CHILDREN	2019	1	1	JOURNAL OF PEDIATRIC ENDOCRINOLOGY & METABOLISM	0334-018X	32	12	1359	KIZILAY DO and SAPMAZ SY and SEN S and OZKAN Y and OZYURT BC and ERSOY B	10.1515/JPEM-2019-0401		WALTER DE GRUYTER GMBH
188	AFFILIATE STIGMA AND PSYCHOSOCIAL ADAPTION AMONG ADOLESCENTS WHO HAVE A PARENT WITH SERIOUS MENTAL ILLNESS MEDIATION ROLE OF FAMILY COHESION	2019	1	1	JOURNAL OF PSYCHOSOCIAL NURSING AND MENTAL HEALTH SERVICES	0279-3695	57	12	39	CAI CF and ZHANG X and SHENG QQ and DING L	10.3928/02793695-20190920-02		SLACK INC
189	EMOTION REGULATION AND WELL-BEING IN PRIMARY CLASSROOMS SITUATED IN LOW-SOCIOECONOMIC COMMUNITIES	2019	1	1	BRITISH JOURNAL OF EDUCATIONAL PSYCHOLOGY	0007-0998	89	4	565	SOMERVILLE MP and WHITEBREAD D	10.1111/BJEP.12222		WILEY
190	'BEST FRIENDS FOREVER'? FRIENDSHIP STABILITY ACROSS SCHOOL TRANSITION AND ASSOCIATIONS WITH MENTAL HEALTH AND EDUCATIONAL ATTAINMENT	2019	1	1	BRITISH JOURNAL OF EDUCATIONAL PSYCHOLOGY	0007-0998	89	4	585	NG-KNIGHT T and SHELTON KH and RIGLIN L and FREDERICKSON N and MCMANUS IC and RICE F	10.1111/BJEP.12246		WILEY
191	THE "HEART" OF DEPRESSION DURING EARLY ADOLESCENCE	2019	1	1	DEVELOPMENTAL PSYCHOBIOLOGY	0012-1630	61	8	1168	TU KM and LI XM and COHEN JR	10.1002/DEV.21862		WILEY
192	HEART RATE VARIABILITY AND ANXIOUS AROUSAL: UNIQUE RELATIONS WITH SLEEP-RELATED PROBLEMS IN STRESS-EXPOSED ADOLESCENTS	2019	1	1	DEVELOPMENTAL PSYCHOBIOLOGY	0012-1630	61	8	1180	SCOTT BG and ALFANO CA and RUSSELL JD and WEEMS CF	10.1002/DEV.21883		WILEY
193	STRESS AND PARENTING PREDICT CHANGES IN ADOLESCENT RESPIRATORY SINUS ARRHYTHMIA	2019	1	1	DEVELOPMENTAL PSYCHOBIOLOGY	0012-1630	61	8	1214	FOX AR and ALDRICH JT and AHLES JJ and MEZULIS AH	10.1002/DEV.21863		WILEY
194	LONGITUDINAL PATTERNS IN PARENT AND FRIEND EMOTION SOCIALIZATION: ASSOCIATIONS WITH ADOLESCENT EMOTION REGULATION	2019	1	1	JOURNAL OF RESEARCH ON ADOLESCENCE	1050-8392	29	4	953	MILLER-SLOUGH R and DUNSMORE JC	10.1111/JORA.12434		WILEY
195	MOTHER-ADOLESCENT CONFLICT INTERACTION SEQUENCES: THE ROLE OF MATERNAL INTERNALIZING PROBLEMS	2019	1	1	JOURNAL OF RESEARCH ON ADOLESCENCE	1050-8392	29	4	1001	VAN BOMMEL DMH and VAN DER GIESSEN D and VAN DER GRAAFF J and MEEUS WHJ and BRANJE SJT	10.1111/JORA.12441		WILEY
196	ACCELERATED CORTICAL THINNING WITHIN STRUCTURAL BRAIN NETWORKS IS ASSOCIATED WITH IRRITABILITY IN YOUTH	2019	1	1	NEUROPSYCHOPHARMACOLOGY	0893-133X	44	13	2254	JIRSARAIE RJ and KACZKURKIN AN and RUSH S and PIIWIA K and ADEBIMPE A and BASSETT DS and BOURQUE J and CALKINS ME and CIESLAK M and CIRIC R and COOK PA and DAVILA D and ELLIOTT MA and LEIBENLUFT E and MURTHA K and ROALF DR and ROSEN AFG and RUPAREL K and SHINOHARA RT and SOTIRAS A and WOLF DH and DAVATZIKOS C and SATTERTHWAITE TD	10.1038/S41386-019-0508-3		NATURE PUBLISHING GROUP
197	TEACHER CARING AS A PROTECTIVE FACTOR: THE EFFECTS OF BEHAVIORAL/EMOTIONAL RISK AND TEACHER CARING ON OFFICE DISCIPLINARY REFERRALS IN MIDDLE SCHOOL	2019	1	1	SCHOOL MENTAL HEALTH	1866-2625	11	4	754	GALLAGHER EK and DEVER BV and HOCHBEIN C and DUPAUL GJ	10.1007/S12310-019-09318-0		SPRINGER
198	CONFLICT BETWEEN PARENTS AND ADOLESCENTS WITH ADHD: SITUATIONAL TRIGGERS AND THE ROLE OF COMORBIDITY	2019	1	1	JOURNAL OF CHILD AND FAMILY STUDIES	1062-1024	28	12	3338	GARCIA AM and MEDINA D and SIBLEY MH	10.1007/S10826-019-01512-7		SPRINGER
199	INTERGENERATIONAL TRANSMISSION OF EMOTION DYSREGULATION: THE ROLE OF AUTHORITARIAN PARENTING STYLE AND FAMILY CHRONIC STRESS	2019	1	1	JOURNAL OF CHILD AND FAMILY STUDIES	1062-1024	28	12	3508	SHAW ZA and STARR LR	10.1007/S10826-019-01534-1		SPRINGER
200	ADOLESCENTS' PERSONALITY TRAITS AND POSITIVE PSYCHOLOGICAL ORIENTATIONS: RELATIONS WITH EMOTIONAL DISTRESS AND LIFE SATISFACTION MEDIATED BY SCHOOL CONNECTEDNESS	2019	1	1	CHILD INDICATORS RESEARCH	1874-897X	12	6	1951	KIM EK and FURLONG MJ and DOWDY E	10.1007/S12187-019-9619-Y		SPRINGER
201	PARENTING AND YOUTH ONSET OF DEPRESSION ACROSS THREE YEARS: EXAMINING THE INFLUENCE OF OBSERVED PARENTING ON CHILD AND ADOLESCENT DEPRESSIVE OUTCOMES	2019	1	1	JOURNAL OF ABNORMAL CHILD PSYCHOLOGY	0091-0627	47	12	1969	GRIFFITH JM and CRAWFORD CM and OPPENHEIMER CW and YOUNG JF and HANKIN BL	10.1007/S10802-019-00564-Z		SPRINGER/PLENUM PUBLISHERS
202	BLUNTED PHYSIOLOGICAL STRESS REACTIVITY AMONG YOUTH WITH A HISTORY OF BULLYING AND VICTIMIZATION: LINKS TO DEPRESSIVE SYMPTOMS	2019	1	1	JOURNAL OF ABNORMAL CHILD PSYCHOLOGY	0091-0627	47	12	1981	LAMBE LJ and CRAIG WM and HOLLENSTEIN T	10.1007/S10802-019-00565-Y		SPRINGER/PLENUM PUBLISHERS
203	THE INFLUENCE OF INTERNALIZING SYMPTOMS AND EMOTION DYSREGULATION ON THE ASSOCIATION BETWEEN WITNESSED COMMUNITY VIOLENCE AND AGGRESSION AMONG URBAN ADOLESCENTS	2019	1	1	CHILD PSYCHIATRY & HUMAN DEVELOPMENT	0009-398X	50	6	883	COOLEY JL and RITSCHEL LA and FRAZER AL and BLOSSOM JB	10.1007/S10578-019-00890-9		SPRINGER
204	THE PERSPECTIVE MATTERS: A MULTI-INFORMANT STUDY ON THE RELATIONSHIP BETWEEN SOCIAL-EMOTIONAL COMPETENCE AND PRESCHOOLERS' EXTERNALIZING AND INTERNALIZING SYMPTOMS	2019	1	1	CHILD PSYCHIATRY & HUMAN DEVELOPMENT	0009-398X	50	6	1021	HUBER L and PLOTNER M and IN-ALBON T and STADELMANN S and SCHMITZ J	10.1007/S10578-019-00902-8		SPRINGER
205	RESILIENCE, DEFENSE MECHANISMS, AND IMPLICIT EMOTION REGULATION IN PSYCHODYNAMIC CHILD PSYCHOTHERAPY	2019	1	1	JOURNAL OF CONTEMPORARY PSYCHOTHERAPY	0022-0116	49	4	235	PROUT TA and MALONE A and RICE T and HOFFMAN L	10.1007/S10879-019-09423-W		SPRINGER INTERNATIONAL PUBLISHING AG
206	A SYSTEMATIC REVIEW OF EMOTION REGULATION IN CHILDREN WITH AUTISM SPECTRUM DISORDER	2019	1	1	RESEARCH IN AUTISM SPECTRUM DISORDERS	1750-9467	68		NA	CIBRALIC S and KOHLHOFF J and WALLACE N and MCMAHON C and EAPEN V	10.1016/J.RASD.2019.101422		ELSEVIER SCI LTD
207	REPETITIVE BEHAVIORS IN AUTISM SPECTRUM DISORDER: ASSOCIATIONS WITH DEPRESSION AND ANXIETY SYMPTOMS	2019	1	1	RESEARCH IN AUTISM SPECTRUM DISORDERS	1750-9467	68		NA	MUSKETT A and CAPRIOLA-HALL NN and RADTKE SR and FACTOR R and SCARPA A	10.1016/J.RASD.2019.101449		ELSEVIER SCI LTD
208	GENDER INVARIANCE AND PSYCHOMETRIC PROPERTIES OF THE NONPRODUCTIVE THOUGHTS QUESTIONNAIRE FOR CHILDREN	2019	1	1	ASSESSMENT	1073-1911	26	8	1480	KOCSEL N and MONOK K and SZABO E and MORGAN A and REINHARDT M and URBAN R and DEMETROVICS Z and KOKONYEI G	10.1177/1073191117706140		SAGE PUBLICATIONS INC
209	ALEXITHYMIA PREDICTS MALADAPTIVE BUT NOT ADAPTIVE EMOTION REGULATION STRATEGIES IN ADOLESCENT GIRLS WITH ANOREXIA NERVOSA OR DEPRESSION	2019	1	1	JOURNAL OF EATING DISORDERS	2050-2974	7	1	NA	SFAERLEA A and DEHNING S and KELLER LK and SCHULTE-KORNE G	10.1186/S40337-019-0271-1		BMC
210	PARENT SOCIALIZATION OF COPING AND CHILD EMOTION REGULATION ABILITIES: A LONGITUDINAL EXAMINATION	NA	1	1	FAMILY PROCESS	0014-7370			NA	PEISCH V and DALE C and PARENT J and BURT K	10.1111/FAMP.12516		WILEY
211	EMOTIONAL NONACCEPTANCE, DISTRACTION COPING AND PTSD SYMPTOMS IN A TRAUMA-EXPOSED ADOLESCENT INPATIENT SAMPLE	NA	1	1	COGNITIVE THERAPY AND RESEARCH	0147-5916			NA	WOODWARD EC and VIANA AG and TRENT ES and RAINES EM and ZVOLENSKY MJ and STORCH EA	10.1007/S10608-019-10065-4		SPRINGER/PLENUM PUBLISHERS
212	IMPULSIVITY MEDIATES THE LINK BETWEEN CHILDHOOD SEXUAL ABUSE AND JUVENILE INCARCERATION AMONG LOW-INCOME AFRICAN AMERICAN WOMEN	NA	1	1	JOURNAL OF AGGRESSION MALTREATMENT & TRAUMA	1092-6771			NA	HARRIS CE and CARTER S and POWERS A and BRADLEY B	10.1080/10926771.2019.1692981		ROUTLEDGE JOURNALS, TAYLOR & FRANCIS LTD
213	SOCIAL COGNITION AND EMOTION REGULATION MAY BE IMPAIRED IN ADOLESCENTS WITH OBESITY INDEPENDENT OF THE PRESENCE OF BINGE EATING DISORDER: A TWO-CENTER STUDY	2019	1	1	PSYCHIATRY AND CLINICAL PSYCHOPHARMACOLOGY	2475-0573	29	4	887	TURAN S and OZYURT G and CATLI G and OZTURK Y and ABACI A and AKAY AP	10.1080/24750573.2019.1693727		TAYLOR & FRANCIS LTD
214	MODELLING RESILIENCE IN ADOLESCENCE AND ADVERSITY: A NOVEL FRAMEWORK TO INFORM RESEARCH AND PRACTICE	2019	1	1	TRANSLATIONAL PSYCHIATRY	2158-3188	9		NA	MALHI GS and DAS P and BELL E and MATTINGLY G and MANNIE Z	10.1038/S41398-019-0651-Y		NATURE PUBLISHING GROUP
215	ABERRANT STRUCTURAL COVARIANCE NETWORKS IN YOUTH AT HIGH FAMILIAL RISK FOR MOOD DISORDER	NA	1	1	BIPOLAR DISORDERS	1398-5647			NA	HEINZE K and SHEN XY and HAWKINS E and HARRIS MA and DE NOOIJ L and MCINTOSH AM and WOOD SJ and WHALLEY HC	10.1111/BDI.12868		WILEY
216	PSYCHOLOGICAL WELL-BEING OF FATHERS WITH AND WITHOUT A CHILD WITH INTELLECTUAL DISABILITY: A POPULATION-BASED STUDY.	NA	1	1	JOURNAL OF INTELLECTUAL DISABILITY RESEARCH	0964-2633			NA	LANGLEY E and TOTSIKA V and HASTINGS RP	10.1111/JIR.12692		WILEY
217	ATTACHMENT AND EMOTION REGULATION: A PERSON-CENTRED EXAMINATION AND RELATIONS WITH COPING WITH REJECTION, FRIENDSHIP CLOSENESS, AND EMOTIONAL ADJUSTMENT	2020	1	1	BRITISH JOURNAL OF DEVELOPMENTAL PSYCHOLOGY	0261-510X	38	1	125	GARDNER AA and ZIMMER-GEMBECK MJ and CAMPBELL SM	10.1111/BJDP.12310		WILEY
218	PHYSIOLOGICAL AND BEHAVIORAL EFFECTS OF INTERPERSONAL VALIDATION: A MULTILEVEL APPROACH TO EXAMINING A CORE INTERVENTION STRATEGY AMONG SELF-INJURING ADOLESCENTS AND THEIR MOTHERS	2020	1	1	JOURNAL OF CLINICAL PSYCHOLOGY	0021-9762	76	3	559	KAUFMAN EA and PUZIA ME and GODFREY DA and CROWELL SE	10.1002/JCLP.22902		WILEY
219	INTRODUCTION TO THE SPECIAL SECTION: MINDFULNESS IN ME AND IN YOU-MEASUREMENT, DEVELOPMENT, AND IMPLICATIONS FOR ADOLESCENTS' EMOTIONAL AND ACADEMIC RESILIENCE	2020	1	1	INTERNATIONAL JOURNAL OF BEHAVIORAL DEVELOPMENT	0165-0254	44	1	1	ZIMMER-GEMBECK MJ	10.1177/0165025419885029		SAGE PUBLICATIONS LTD
220	RELATIONSHIP BETWEEN PARENTING STYLE, ALEXITHYMIA AND AGGRESSION IN EMERGING ADULTS	NA	1	1	JOURNAL OF FAMILY ISSUES	0192-513X			NA	MCERLEAN ABJ and LIM LXC	10.1177/0192513X19886647		SAGE PUBLICATIONS INC
221	PERCEIVED HEALTH COMPETENCE PREDICTS ANXIETY AND DEPRESSIVE SYMPTOMS AFTER A THREE-YEAR FOLLOW-UP AMONG ADOLESCENTS AND ADULTS WITH CONGENITAL HEART DISEASE	NA	1	1	EUROPEAN JOURNAL OF CARDIOVASCULAR NURSING	1474-5151			NA	LESLIE CE and SCHOFIELD K and VANNATTA K and JACKSON JL	10.1177/1474515119885858		SAGE PUBLICATIONS LTD
222	DESCRIBING ASSOCIATIONS BETWEEN CHILD MALTREATMENT FREQUENCY AND THE FREQUENCY AND TIMING OF SUBSEQUENT DELINQUENT OR CRIMINAL BEHAVIORS ACROSS DEVELOPMENT: VARIATION BY SEX, SEXUAL ORIENTATION, AND RACE	2019	1	1	BMC PUBLIC HEALTH	NA	19	1	NA	LANTOS H and WILKINSON A and WINSLOW H and MCDANIEL T	10.1186/S12889-019-7655-7		BMC
223	SELF-REPORTED EMOTIONAL AND BEHAVIORAL PROBLEMS OF LEFT-BEHIND CHILDREN IN LITHUANIA	NA	1	1	CHILD INDICATORS RESEARCH	1874-897X			NA	LESKAUSKAS D and ADOMAITIENE V and SESKEVICIENE G and CESNAITE E and SMIGELSKAS K	10.1007/S12187-019-09689-5		SPRINGER
224	EFFECT OF INTRAPERSONAL EMOTIONAL COMPETENCES ON THE RELATIONSHIP BETWEEN ATTACHMENT INSECURITY AND SEVERITY OF EATING DISORDER SYMPTOMS IN PATIENTS WITH RESTRICTIVE ANOREXIA	2020	1	1	JOURNAL OF CLINICAL PSYCHOLOGY	0021-9762	76	3	476	NANDRINO JL and DODIN V and COTTENCIN O and DOBA K	10.1002/JCLP.22877		WILEY
225	CHANGE IN SELF-CRITICISM ACROSS EMERGING ADULTHOOD AND PSYCHOLOGICAL WELL-BEING AT AGE 35: THE MEDIATING ROLE OF REFLECTIVITY	NA	1	1	EMERGING ADULTHOOD	2167-6968			NA	MICHAELI Y and DICKSON DJ and HAKHMIGARI MK and SCHARF M and SHULMAN S	10.1177/2167696819882199		SAGE PUBLICATIONS INC
226	HUMILITY PREDICTS RESISTANCE TO SUBSTANCE USE: A SELF-CONTROL PERSPECTIVE	NA	1	1	JOURNAL OF POSITIVE PSYCHOLOGY	1743-9760			NA	YU ZL and TONG EMW and LEUNG CC and CHIN EDA and LEE PW	10.1080/17439760.2019.1689409		ROUTLEDGE JOURNALS, TAYLOR & FRANCIS LTD
227	IMPACT OF PRE-TRAUMA, TRAUMA-SPECIFIC, AND POST-TRAUMA VARIABLES ON PSYCHOSOCIAL ADJUSTMENT OF SYRIAN REFUGEE SCHOOL-AGE CHILDREN	NA	1	1	JOURNAL OF HEALTH PSYCHOLOGY	1359-1053			NA	KHAMIS V	10.1177/1359105319886651		SAGE PUBLICATIONS LTD
228	CREATING SUPPORTIVE CONTEXTS FOR EARLY ADOLESCENTS DURING THE FIRST YEAR OF MIDDLE SCHOOL: IMPACT OF A DEVELOPMENTALLY RESPONSIVE MULTI-COMPONENT INTERVENTION	NA	1	1	JOURNAL OF YOUTH AND ADOLESCENCE	0047-2891			NA	DAWES M and FARMER T and HAMM J and LEE D and NORWALK K and STERRETT B and LAMBERT K	10.1007/S10964-019-01156-2		SPRINGER/PLENUM PUBLISHERS
229	THEORY OF MIND, SELF-KNOWLEDGE, AND PERCEPTIONS OF LONELINESS IN EMERGING ADOLESCENTS	NA	1	1	JOURNAL OF GENETIC PSYCHOLOGY	0022-1325			NA	BOSACKI S and MORIERA FP and SITNIK V and ANDREWS K and TALWAR V	10.1080/00221325.2019.1687418		ROUTLEDGE JOURNALS, TAYLOR & FRANCIS LTD
230	ATTACHMENT PATTERNS IN SUBJECTS DIAGNOSED WITH A SUBSTANCE USE DISORDER: A COMPARISON OF PATIENTS IN OUTPATIENT TREATMENT AND PATIENTS IN THERAPEUTIC COMMUNITIES	2019	1	1	FRONTIERS IN PSYCHIATRY	1664-0640	10		NA	VISMARA L and PRESAGHI F and BOCCHIA M and RICCI RV and AMMANITI M	10.3389/FPSYT.2019.00807		FRONTIERS MEDIA SA
231	DEVELOPMENTAL CHANGES IN MINDFUL AWARENESS DURING ADOLESCENCE	2020	1	1	INTERNATIONAL JOURNAL OF BEHAVIORAL DEVELOPMENT	0165-0254	44	1	31	WARREN MT and WRAY-LAKE L and SHUBERT J	10.1177/0165025419885023		SAGE PUBLICATIONS LTD
232	IT'S THE THOUGHT THAT COUNTS: BELIEF IN SUICIDE AS AN ESCAPE MODERATES THE RELATIONSHIP BETWEEN EMOTION DYSREGULATION AND SUICIDAL IDEATION CROSS-SECTIONALLY AND LONGITUDINALLY	2019	1	1	BORDERLINE PERSONALITY DISORDER AND EMOTION DYSREGULATION	2051-6673	6	1	NA	AL-DAJANI N and ULIASZEK AA and HAMDULLAHPUR K	10.1186/S40479-019-0112-5		BMC
233	THE ASSERTIVE BRAIN: ANTERIOR CINGULATE PHOSPHOCREATINE PLUS CREATINE LEVELS CORRELATE WITH SELF-DIRECTEDNESS IN HEALTHY ADOLESCENTS	2019	1	1	FRONTIERS IN PSYCHIATRY	1664-0640	10		NA	SQUARCINA L and DELVECCHIO G and NOBILE M and MAURI M and MADONNA D and BONIVENTO C and GARZITTO M and PICCIN S and MASSIMO M and TOMASINO B and BRESSI C and FABBRO F and STANLEY JA and BRAMBILLA P	10.3389/FPSYT.2019.00763		FRONTIERS MEDIA SA
234	RISK OF DEPRESSION IN THE OFFSPRING OF PARENTS WITH DEPRESSION: THE ROLE OF EMOTION REGULATION, COGNITIVE STYLE, PARENTING AND LIFE EVENTS	NA	1	1	CHILD PSYCHIATRY & HUMAN DEVELOPMENT	0009-398X			NA	LOECHNER J and SFARLEA A and STARMAN K and OORT F and THOMSEN LA and SCHULTE-KORNE G and PLATT B	10.1007/S10578-019-00930-4		SPRINGER
235	POSTTRAUMATIC STRESS AS A CONTRIBUTOR TO BEHAVIORAL HEALTH OUTCOMES AND HEALTHCARE UTILIZATION IN ADULT SURVIVORS OF CHILDHOOD CANCER: A REPORT FROM THE CHILDHOOD CANCER SURVIVOR STUDY	2019	1	1	JOURNAL OF CANCER SURVIVORSHIP	1932-2259	13	6	981	CROCHET E and TYC VL and WANG MJ and SRIVASTAVA DK and VAN SICKLE K and NATHAN PC and LEISENRING W and GIBSON TM and ARMSTRONG GT and KRULL K	10.1007/S11764-019-00822-5		SPRINGER
236	PROFILES OF ANTISOCIAL BEHAVIOR IN SCHOOL-BASED AND AT-RISK ADOLESCENTS IN SINGAPORE: A LATENT CLASS ANALYSIS	NA	1	1	CHILD PSYCHIATRY & HUMAN DEVELOPMENT	0009-398X			NA	ANG RP and LI X and HUAN VS and LIEM GAD and KANG T and WONG QY and YEO JYP	10.1007/S10578-019-00941-1		SPRINGER
237	LABORATORY AND SELF-REPORT METHODS TO ASSESS REAPPRAISAL AND DISTRACTION IN YOUTH	2019	1	1	JOURNAL OF CLINICAL CHILD AND ADOLESCENT PSYCHOLOGY	1537-4416	48	6	855	BETTIS AH and HENRY L and PRUSSIEN KV and VREELAND A and SMITH M and ADERY LH and COMPAS BE	10.1080/15374416.2018.1466306		ROUTLEDGE JOURNALS, TAYLOR & FRANCIS LTD
238	MATERNAL DEPRESSIVE SYMPTOMS, RUMINATION, AND CHILD EMOTION REGULATION	NA	1	1	EUROPEAN CHILD & ADOLESCENT PSYCHIATRY	1018-8827			NA	WU Q and FENG X and GERHARDT M and WANG L	10.1007/S00787-019-01430-5		SPRINGER
239	CHRONIC SLEEP LOSS AND RISK-TAKING BEHAVIOR: DOES THE ORIGIN OF SLEEP LOSS MATTER?	2019	1	1	BEHAVIORAL SLEEP MEDICINE	1540-2002	17	6	729	RUSNAC N and SPITZENSTETTER F and TASSI P	10.1080/15402002.2018.1483368		ROUTLEDGE JOURNALS, TAYLOR & FRANCIS LTD
240	DIALECTICAL BEHAVIOR THERAPY IN EMOTION DYSREGULATION - REPORT OF TWO CASES	2019	1	1	INDIAN JOURNAL OF PSYCHOLOGY MEDICINE	0253-7176	41	6	578	GUPTA A and KASHYAP A and SIDANA A	10.4103/IJPSYM.IJPSYM_352_19		WOLTERS KLUWER MEDKNOW PUBLICATIONS			RAYYAN-INCLUSION: {"Caspar"=>"Included"}
241	WINDING DOWN THE STRESSED OUT: SOCIAL AND EMOTIONAL LEARNING AS A STRESS COPING STRATEGY WITH NORWEGIAN UPPER SECONDARY STUDENTS	2019	1	1	INTERNATIONAL JOURNAL OF EMOTIONAL EDUCATION	2073-7629	11	2	91	THARALDSEN KB	NA		CENTRE RESILIENCE & SOCIO-EMOTIONAL HEALTH
242	EXPOSURE TO PARENTAL THREATENING BEHAVIORS AND INTERNALIZING PSYCHOPATHOLOGY IN A TRAUMA-EXPOSED INPATIENT ADOLESCENT SAMPLE THE ROLE OF DIFFICULTIES WITH GOAL-DIRECTED BEHAVIORS	2019	1	1	JOURNAL OF NERVOUS AND MENTAL DISEASE	0022-3018	207	11	969	TRENT ES and VIANA AG and RAINES EM and WOODWARD EC and ZVOLENSKY MJ and CANDELARI AE	10.1097/NMD.0000000000001058		LIPPINCOTT WILLIAMS & WILKINS
243	EFFECT OF A GROUP INTERVENTION PROGRAM WITH DBT FOR SELF-INJURIOUS BEHAVIORS WITHOUT SUICIDAL INTENTIONALITY	2019	1	1	REVISTA ARGENTINA DE CLINICA PSICOLOGICA	0327-6716	28	4	439	PATRICIA GBS and MAGALY CU and DAVID MGE and MARCELA LDL and CAROLINA ORD and ADRIANA PRC	10.24205/03276716.2019.1119		FUNDACION AIGLE
244	STRESS EXPOSURE AND THE COURSE OF ADHD FROM CHILDHOOD TO YOUNG ADULTHOOD: COMORBID SEVERE EMOTION DYSREGULATION OR MOOD AND ANXIETY PROBLEMS	2019	1	1	JOURNAL OF CLINICAL MEDICINE	NA	8	11	NA	HARTMAN CA and ROMMELSE N and VAN DER KLUGT CL and WANDERS RBK and TIMMERMAN ME	10.3390/JCM8111824		MDPI
245	OBSESSIVE COMPULSIVE SYMPTOMS AND PSYCHOPATHOLOGICAL PROFILE IN CHILDREN AND ADOLESCENTS WITH KBG SYNDROME	2019	1	1	BRAIN SCIENCES	NA	9	11	NA	ALFIERI P and DEMARIA F and LICCHELLI S and SANTONASTASO O and CACIOLO C and DIGILIO MC and SINIBALDI L and LEONI C and GNAZZO M and TARTAGLIA M and PASQUALETTI P and VICARI S	10.3390/BRAINSCI9110313		MDPI
246	PSYCHOPATHY AND CHRONOTYPE DISPOSITION: THE MEDIATING ROLE OF DEPRESSION	2019	1	1	HELIYON	2405-8440	5	11	NA	AKRAM U and STEVENSON JC and GARDANI M and AKRAM A and ALLEN S	10.1016/J.HELIYON.2019.E02894		ELSEVIER SCI LTD			RAYYAN-INCLUSION: {"Caspar"=>"Excluded"}
247	BASELINE AUTONOMIC NERVOUS SYSTEM ACTIVITY IN FEMALE CHILDREN AND ADOLESCENTS WITH CONDUCT DISORDER: PSYCHOPHYSIOLOGICAL FINDINGS FROM THE FEMNAT-CD STUDY	2019	1	1	JOURNAL OF CRIMINAL JUSTICE	0047-2352	65		NA	OLDENHOF H and PRATZLICH M and ACKERMANN K and BAKER R and BATCHELOR M and BAUMANN S and BERNHARD A and CLANTON R and DIKEOS D and DOCHNAL R and FEHLBAUM LV and FERNANDEZ-RIVAS A and DE GEUS E and GONZALEZ K and DE ARTAZA-LAVESA MG and GUIJARRO S and GUNDLACH M and HERPERTZ-DAHLMANN B and HERVAS A and JANSEN L and KERSTEN L and KOHLS G and KONSTA A and LAZARATOU H and KEREXETA-LIZEAGA I and MARTI…	10.1016/J.JCRIMJUS.2018.05.011		ELSEVIER
248	RESTING AUTONOMIC NERVOUS SYSTEM ACTIVITY IS UNRELATED TO ANTISOCIAL BEHAVIOUR DIMENSIONS IN ADOLESCENTS: CROSS-SECTIONAL FINDINGS FROM A EUROPEAN MULTI-CENTRE STUDY	2019	1	1	JOURNAL OF CRIMINAL JUSTICE	0047-2352	65		NA	PRATZLICH M and OLDENHOF H and STEPPAN M and ACKERMANN K and BAKER R and BATCHELOR M and BAUMANN S and BERNHARD A and CLANTON R and DIKEOS D and DOCHNAL R and FEHLBAUM LV and FERNANDEZ-RIVAS A and DE ARTAZA-LAVESA MG and GONZALEZ-MADRUGA K and GUIJARRO S and GUNDLACH M and HERPERTZ-DAHLMANN B and HERVAS A and JANSEN L and KEREXETA-LIZEAGA I and KERSTEN L and KIRCHNER M and KOHLS G and KONSTA A an…	10.1016/J.JCRIMJUS.2018.01.004		ELSEVIER
249	PREVENTION IN CHILDHOOD AND ADOLESCENCE	2019	1	1	ZEITSCHRIFT FUR PSYCHIATRIE PSYCHOLOGIE UND PSYCHOTHERAPIE	1661-4747	67	4	199	PETERMANN F	10.1024/1661-4747/A000390		VERLAG HANS HUBER
250	EFFECTIVENESS OF THE PROMOTION AND PREVENTION TOOL "PROMOTING PRESCHOOLER'S EMOTIONAL COMPETENCES (EMK-F)"	2019	1	1	ZEITSCHRIFT FUR PSYCHIATRIE PSYCHOLOGIE UND PSYCHOTHERAPIE	1661-4747	67	4	230	GUST N and PETERMANN F and ULRICH F	10.1024/1661-4747/A000393		VERLAG HANS HUBER
251	ACCEPTABILITY, FEASIBILITY AND FIRST RESULTS ON THE EFFECTS OF THE NEW VERSION OF THE SECONDARY PREVENTIVE STRESS MANAGEMENT TRAINING FOR CHILDREN	2019	1	1	ZEITSCHRIFT FUR PSYCHIATRIE PSYCHOLOGIE UND PSYCHOTHERAPIE	1661-4747	67	4	243	HAMPEL P and SCHUMACHER C and PETERMANN F	10.1024/1661-4747/A000394		VERLAG HANS HUBER
252	EMOTIONAL DEVELOPMENT DURING THE TRANSITION TO ADOLESCENCE: LONG-TERM-EFFECTS OF THE PREVENTION PROGRAM "EMOTION TRAINING WITH STUDENTS"	2019	1	1	ZEITSCHRIFT FUR PSYCHIATRIE PSYCHOLOGIE UND PSYCHOTHERAPIE	1661-4747	67	4	250	PETERSEN R and PETERMANN U and PETERMANN F and DIENER C and NITKOWSKI D	10.1024/1661-4747/A000395		VERLAG HANS HUBER
253	A PRELIMINARY STUDY OF ASSOCIATION BETWEEN ADOLESCENT ESTRADIOL LEVEL AND DORSOLATERAL PREFRONTAL CORTEX ACTIVITY DURING EMOTION REGULATION	2019	1	1	PSYCHONEUROENDOCRINOLOGY	0306-4530	109		NA	CHUNG YS and POPPE A and NOVOTNY S and EPPERSON CN and KOBER H and GRANGER DA and BLUMBERG HP and OCHSNER K and GROSS JJ and PEARLSON G and STEVENS MC	10.1016/J.PSYNEUEN.2019.104398		PERGAMON-ELSEVIER SCIENCE LTD			RAYYAN-INCLUSION: {"Caspar"=>"Included"}
254	INTRINSIC FRONTOLIMBIC CONNECTIVITY AND MOOD SYMPTOMS IN YOUNG ADULT CANNABIS USERS	2019	1	1	FRONTIERS IN PUBLIC HEALTH	NA	7		NA	SHOLLENBARGER S and THOMAS AM and WADE NE and GRUBER SA and TAPERT SF and FILBEY FM and LISDAHL KM	10.3389/FPUBH.2019.00311		FRONTIERS MEDIA SA
255	DAILY ASSOCIATIONS BETWEEN EMOTIONS AND AGGRESSIVE AND DEPRESSIVE SYMPTOMS IN ADOLESCENCE: THE MEDIATING AND MODERATING ROLE OF EMOTION DYSREGULATION	2019	1	1	JOURNAL OF YOUTH AND ADOLESCENCE	0047-2891	48	11	2207	ROTHENBERG WA and DI GIUNTA L and LANSFORD JE and LUNETTI C and FIASCONARO I and BASILI E and THARTORI E and FAVINI A and PASTORELLI C and EISENBERG N and D'AMICO F and ROSA M and CIRIMELE F	10.1007/S10964-019-01071-6		SPRINGER/PLENUM PUBLISHERS
256	SOCIAL AND EMOTIONAL ADJUSTMENT ACROSS AGGRESSOR/VICTIM SUBGROUPS: ARE AGGRESSIVE-VICTIMS DISTINCT?	2019	1	1	JOURNAL OF YOUTH AND ADOLESCENCE	0047-2891	48	11	2222	O'CONNOR KE and FARRELL AD and KLIEWER W and LEPORE SJ	10.1007/S10964-019-01104-0		SPRINGER/PLENUM PUBLISHERS
257	FAMILY FUNCTIONING PATTERNS PREDICT TEENAGE GIRLS' SEXTING	2019	1	1	INTERNATIONAL JOURNAL OF BEHAVIORAL DEVELOPMENT	0165-0254	43	6	507	BIANCHI D and MORELLI M and BAIOCCO R and CATTELINO E and LAGHI F and CHIRUMBOLO A	10.1177/0165025419873037		SAGE PUBLICATIONS LTD
258	STORIED LESSONS: LEARNING FROM ANGER IN CHILDHOOD BY NARRATING	2019	1	1	INTERNATIONAL JOURNAL OF BEHAVIORAL DEVELOPMENT	0165-0254	43	6	553	PASUPATHI M and WAINRYB C and OLDROYD K and BOURNE S	10.1177/0165025419844023		SAGE PUBLICATIONS LTD
259	COPING WITH STRESS DURING CHILDHOOD AND ADOLESCENCE	2019	1	1	PRAXIS DER KINDERPSYCHOLOGIE UND KINDERPSYCHIATRIE	0032-7034	68	7	592	STELZIG O and SEVECKE K	10.13109/PRKK.2019.68.7.592		VANDENHOECK & RUPRECHT GMBH & CO KG			RAYYAN-INCLUSION: {"Caspar"=>"Included"}
260	WHAT CAUSES FUTURE-RELATED STRESS IN IMMIGRANT AND GERMAN ADOLESCENTS AND HOW DO THEY COPE WITH THESE STRESSORS?	2019	1	1	PRAXIS DER KINDERPSYCHOLOGIE UND KINDERPSYCHIATRIE	0032-7034	68	7	606	SEIFFGE-KRENKE I	10.13109/PRKK.2019.68.7.606		VANDENHOECK & RUPRECHT GMBH & CO KG
261	CHILDHOOD MALTREATMENT AND NON-SUICIDAL SELF-INJURY - THE IMPACT OF EMOTION REGULATION	2019	1	1	PRAXIS DER KINDERPSYCHOLOGIE UND KINDERPSYCHIATRIE	0032-7034	68	7	623	HAID-STECHER N and SEVECKE K	10.13109/PRKK.2019.68.7.623		VANDENHOECK & RUPRECHT GMBH & CO KG
262	ATYPICAL DORSOLATERAL PREFRONTAL ACTIVITY IN FEMALE ADOLESCENTS WITH CONDUCT DISORDER DURING EFFORTFUL EMOTION REGULATION	2019	1	1	BIOLOGICAL PSYCHIATRY-COGNITIVE NEUROSCIENCE AND NEUROIMAGING	2451-9022	4	11	984	RASCHLE NM and FEHLBAUM LV and MENKS WM and MARTINELLI A and PRATZLICH M and BERNHARD A and ACKERMANN K and FREITAG C and DE BRITO S and FAIRCHILD G and STADLER C	10.1016/J.BPSC.2019.05.003		ELSEVIER
263	THE INTERPLAY BETWEEN SELF-REGULATION AND AFFECTIVITY IN BINGE EATING AMONG ADOLESCENTS	2019	1	1	EUROPEAN CHILD & ADOLESCENT PSYCHIATRY	1018-8827	28	11	1447	VAN MALDEREN E and GOOSSENS L and VERBEKEN S and BOELENS E and KEMPS E	10.1007/S00787-019-01306-8		SPRINGER
264	RISK FACTORS FOR PSYCHOLOGICAL FUNCTIONING IN GERMAN ADOLESCENTS WITH GENDER DYSPHORIA: POOR PEER RELATIONS AND GENERAL FAMILY FUNCTIONING	2019	1	1	EUROPEAN CHILD & ADOLESCENT PSYCHIATRY	1018-8827	28	11	1487	LEVITAN N and BARKMANN C and RICHTER-APPELT H and SCHULTE-MARKWORT M and BECKER-HEBLY I	10.1007/S00787-019-01308-6		SPRINGER
265	COGNITIVE-AFFECTIVE STRATEGIES AND CORTISOL STRESS REACTIVITY IN CHILDREN AND ADOLESCENTS: NORMATIVE DEVELOPMENT AND EFFECTS OF EARLY LIFE STRESS	2019	1	1	DEVELOPMENTAL PSYCHOBIOLOGY	0012-1630	61	7	999	JOHNSON AE and PERRY NB and HOSTINAR CE and GUNNAR MR	10.1002/DEV.21849		WILEY
266	EXAMINING THE RELATIONSHIP BETWEEN PARENTAL SYMPTOMATOLOGY AND TREATMENT OUTCOMES IN CHILDREN WITH AUTISM SPECTRUM DISORDER	2019	1	1	JOURNAL OF AUTISM AND DEVELOPMENTAL DISORDERS	0162-3257	49	11	4681	REID M and FESALBON M and MENDOZA E and ALVORD MK and RICH BA	10.1007/S10803-019-04151-5		SPRINGER/PLENUM PUBLISHERS
267	ATYPICAL PREFRONTAL-AMYGDALA CIRCUITRY FOLLOWING CHILDHOOD EXPOSURE TO ABUSE: LINKS WITH ADOLESCENT PSYCHOPATHOLOGY	2019	1	1	CHILD MALTREATMENT	1077-5595	24	4	411	PEVERILL M and SHERIDAN MA and BUSSO DS and MCLAUGHLIN KA	10.1177/1077559519852676		SAGE PUBLICATIONS INC
268	CHILDHOOD MALTREATMENT DISRUPTS BRAIN-MEDIATED PATHWAYS BETWEEN ADOLESCENT MATERNAL RELATIONSHIP QUALITY AND POSITIVE ADULT OUTCOMES	2019	1	1	CHILD MALTREATMENT	1077-5595	24	4	424	DEMERS LA and HANDLEY ED and HUNT RH and ROGOSCH FA and TOTH SL and THOMAS KM and CICCHETTI D	10.1177/1077559519847770		SAGE PUBLICATIONS INC
269	NEUROCOGNITIVE ADAPTATION AND MENTAL HEALTH VULNERABILITY FOLLOWING MALTREATMENT: THE ROLE OF SOCIAL FUNCTIONING	2019	1	1	CHILD MALTREATMENT	1077-5595	24	4	435	MCCRORY E and OGLE JR and GERIN MI and VIDING E	10.1177/1077559519830524		SAGE PUBLICATIONS INC
270	PERCEIVED PARENTAL PSYCHOLOGICAL CONTROL PREDICTS INTRAINDIVIDUAL DECREMENTS IN SELF-REGULATION THROUGHOUT ADOLESCENCE	2019	1	1	DEVELOPMENTAL PSYCHOLOGY	0012-1649	55	11	2352	ROGERS AA and MEMMOTT-ELISON MK and PADILLA-WALKER LM and BYON J	10.1037/DEV0000818		AMER PSYCHOLOGICAL ASSOC
271	PARENTAL COPING SOCIALIZATION IS ASSOCIATED WITH HEALTHY AND ANXIOUS EARLY-ADOLESCENTS' NEURAL AND REAL-WORLD RESPONSE TO THREAT	2019	1	1	DEVELOPMENTAL SCIENCE	1363-755X	22	6	NA	BUTTERFIELD RD and SIEGLE GJ and LEE KH and LADOUCEUR CD and FORBES EE and DAHL RE and RYAN ND and SHEEBER L and SILK JS	10.1111/DESC.12812		WILEY
272	DEVELOPMENTAL TRAJECTORIES OF ANXIETY AND DEPRESSION SYMPTOMS FROM EARLY TO MIDDLE CHILDHOOD: A POPULATION-BASED COHORT STUDY IN THE NETHERLANDS	2019	1	1	JOURNAL OF ABNORMAL CHILD PSYCHOLOGY	0091-0627	47	11	1785	DE LIJSTER JM and VAN DEN DRIES MA and VAN DER ENDE J and UTENS EMWJ and JADDOE VW and DIELEMAN GC and HILLEGERS MHJ and TIEMEIER H and LEGERSTEE JS	10.1007/S10802-019-00550-5		SPRINGER/PLENUM PUBLISHERS			RAYYAN-INCLUSION: {"Caspar"=>"Included"}
273	PEER SOCIALIZATION OF NON-SUICIDAL SELF-INJURY IN ADOLESCENTS' CLOSE FRIENDSHIPS	2019	1	1	JOURNAL OF ABNORMAL CHILD PSYCHOLOGY	0091-0627	47	11	1851	SCHWARTZ-METTE RA and LAWRENCE HR	10.1007/S10802-019-00569-8		SPRINGER/PLENUM PUBLISHERS
274	MAKING THE WORST OF A GOOD JOB: INDUCED DAMPENING APPRAISALS BLUNT HAPPINESS AND INCREASE SADNESS IN ADOLESCENTS DURING PLEASANT MEMORY RECALL	2019	1	1	BEHAVIOUR RESEARCH AND THERAPY	0005-7967	122		NA	YILMAZ M and PSYCHOGIOU L and JAVAID M and FORD T and DUNN BD	10.1016/J.BRAT.2019.103476		PERGAMON-ELSEVIER SCIENCE LTD
275	ALEXITHYMIA IN ADOLESCENTS WITH AND WITHOUT CHRONIC PAIN	2019	1	1	REHABILITATION PSYCHOLOGY	0090-5550	64	4	469	AARON RV and FISHER EA and PALERMO TM	10.1037/REP0000287		EDUCATIONAL PUBLISHING FOUNDATION-AMERICAN PSYCHOLOGICAL ASSOC			RAYYAN-INCLUSION: {"Caspar"=>"Included"}
276	PHYSIOLOGICAL REGULATION AMONG CAREGIVERS AND THEIR CHILDREN: RELATIONS WITH TRAUMA HISTORY, SYMPTOMS, AND PARENTING BEHAVIOR	2019	1	1	JOURNAL OF CHILD AND FAMILY STUDIES	1062-1024	28	11	3098	KISER L and FISHBEIN D and GATZKE-KOPP L and VIVRETTE R and CREAVEY K and STEVENSON J and MEDOFF D and BUSUITO A	10.1007/S10826-019-01487-5		SPRINGER
277	EMOTION REGULATION AND RELATIONAL AGGRESSION IN ADOLESCENTS: PARENTAL ATTACHMENT AS MODERATOR	2019	1	1	JOURNAL OF CHILD AND FAMILY STUDIES	1062-1024	28	11	3146	KOKKINOS CM and ALGIOVANOGLOU I and VOULGARIDOU I	10.1007/S10826-019-01491-9		SPRINGER
278	FAMILY-BASED PREVENTION OF ADOLESCENTS' CO-OCCURRING INTERNALIZING/EXTERNALIZING PROBLEMS THROUGH EARLY CHILDHOOD PARENT FACTORS	2019	1	1	JOURNAL OF CONSULTING AND CLINICAL PSYCHOLOGY	0022-006X	87	11	1056	WANG FL and FELDMAN JS and LEMERY-CHALFANT K and WILSON MN and SHAW DS	10.1037/CCP0000439		AMER PSYCHOLOGICAL ASSOC			RAYYAN-INCLUSION: {"Caspar"=>"Included"}
279	EARLY CHILDHOOD PREDICTORS OF GLOBAL COMPETENCE IN ADOLESCENCE FOR YOUTH WITH TYPICAL DEVELOPMENT OR INTELLECTUAL DISABILITY	2019	1	1	RESEARCH IN DEVELOPMENTAL DISABILITIES	0891-4222	94		NA	MOODY CT and RODAS NV and NORONA AN and BLACHER J and CRNIC KA and BAKER BL	10.1016/J.RIDD.2019.103462		PERGAMON-ELSEVIER SCIENCE LTD			RAYYAN-INCLUSION: {"Caspar"=>"Included"}
280	A FRAMEWORK FOR RACE-RELATED TRAUMA IN THE PUBLIC EDUCATION SYSTEM AND IMPLICATIONS ON HEALTH FOR BLACK YOUTH	2019	1	1	JOURNAL OF SCHOOL HEALTH	0022-4391	89	11	926	HENDERSON DX and WALKER L and BARNES RR and LUNSFORD A and EDWARDS C and CLARK C	10.1111/JOSH.12832		WILEY
281	PATTERNS OF SOCIAL-EMOTIONAL NEEDS AND TRAJECTORIES OF AGGRESSION AND SUBSTANCE USE AMONG MIDDLE SCHOOL BOYS	2019	1	1	JOURNAL OF EARLY ADOLESCENCE	0272-4316	39	9	1217	TAN K and GORMAN-SMITH D and SCHOENY M and CHOI Y	10.1177/0272431618812740		SAGE PUBLICATIONS INC
282	THE MEDIATING ROLE OF FRIENDSHIP QUALITY IN THE RELATIONSHIP BETWEEN ANGER COPING STYLES AND MENTAL HEALTH IN CHINESE ADOLESCENTS	2019	1	1	JOURNAL OF SOCIAL AND PERSONAL RELATIONSHIPS	0265-4075	36	11	3796	SHI R and WANG KT and XIE ZY and ZHANG RP and LIU C	10.1177/0265407519839146		SAGE PUBLICATIONS LTD
283	DO INDIVIDUAL DIFFERENCES IN EARLY AFFECTIVE AND COGNITIVE SELF-REGULATION PREDICT DEVELOPMENTAL CHANGE IN ADHD SYMPTOMS FROM PRESCHOOL TO ADOLESCENCE?	2019	1	1	JOURNAL OF ATTENTION DISORDERS	1087-0547	23	13	1656	BROCKI KC and FORSLUND T and FRICK M and BOHLIN G	10.1177/1087054717693372		SAGE PUBLICATIONS INC
284	ASSOCIATION OF EMOTIONAL AND BEHAVIORAL PROBLEMS WITH SINGLE AND MULTIPLE SUICIDE ATTEMPTS AMONG CHINESE ADOLESCENTS: MODULATED BY ACADEMIC PERFORMANCE	2019	1	1	JOURNAL OF AFFECTIVE DISORDERS	0165-0327	258		25	GUO L and WANG WX and WANG T and LI WY and GONG MQ and ZHANG S and ZHANG WH and LU CY	10.1016/J.JAD.2019.07.085		ELSEVIER
285	A PILOT AND FEASIBILITY STUDY OF A COGNITIVE BEHAVIOURAL THERAPY-BASED ANXIETY PREVENTION PROGRAMME FOR JUNIOR HIGH SCHOOL STUDENTS IN JAPAN: A QUASI-EXPERIMENTAL STUDY	2019	1	1	CHILD AND ADOLESCENT PSYCHIATRY AND MENTAL HEALTH	NA	13	1	NA	OHIRA I and URAO Y and SATO Y and OHTANI T and SHIMIZU E	10.1186/S13034-019-0300-5		BMC
286	PSYCHOLOGICAL NEEDS AND SERVICES IN A PEDIATRIC MULTIDISCIPLINARY CELIAC DISEASE CLINIC	NA	1	1	JOURNAL OF CLINICAL PSYCHOLOGY IN MEDICAL SETTINGS	1068-9583			NA	COBURN S and ROSE M and STREISAND R and SADY M and PARKER M and SUSLOVIC W and WEISBROD V and KERZNER B and KAHN I	10.1007/S10880-019-09673-9		SPRINGER/PLENUM PUBLISHERS
287	PARENTAL ANGER AND TRAJECTORIES OF EMOTIONAL WELL-BEING FROM ADOLESCENCE TO YOUNG ADULTHOOD	NA	1	1	JOURNAL OF RESEARCH ON ADOLESCENCE	1050-8392			NA	PLICKERT G and PALS H	10.1111/JORA.12536		WILEY
288	THE ROLE OF SHAME AND SHAME COPING STRATEGIES ON INTERNALIZING/EXTERNALIZING SYMPTOMS: DIFFERENCES ACROSS GENDER IN ADOLESCENTS	NA	1	1	EUROPEAN JOURNAL OF DEVELOPMENTAL PSYCHOLOGY	1740-5629			NA	PAULO M and VAGOS P and DA SILVA DR and RIJO D	10.1080/17405629.2019.1682991		ROUTLEDGE JOURNALS, TAYLOR & FRANCIS LTD
289	PARENTAL EMOTION SOCIALIZATION AND ADULT OUTCOMES: THE RELATIONSHIPS BETWEEN PARENTAL SUPPORTIVENESS, EMOTION REGULATION, AND TRAIT ANXIETY	NA	1	1	JOURNAL OF ADULT DEVELOPMENT	1068-0667			NA	CABECINHA-ALATI S and O'HARA G and KENNEDY H and MONTREUIL T	10.1007/S10804-019-09340-1		SPRINGER/PLENUM PUBLISHERS
290	SOUTH AFRICAN SERVICE USERS' PERCEPTIONS OF PATIENT-REPORTED OUTCOME AND EXPERIENCE MEASURES FOR ADOLESCENT SUBSTANCE USE TREATMENT: A QUALITATIVE STUDY	2019	1	1	DRUG AND ALCOHOL REVIEW	0959-5236	38	7	823	MYERS B and JOHNSON K and LUCAS W and GOVENDER R and MANDERSCHEID R and WILLIAMS PP and KOCH JR	10.1111/DAR.12996		WILEY
291	SLEEP FACILITATES COPING: MODERATED MEDIATION OF DAILY SLEEP, ETHNIC/RACIAL DISCRIMINATION, STRESS RESPONSES, AND ADOLESCENT WELL-BEING	NA	1	1	CHILD DEVELOPMENT	0009-3920			NA	WANG YJ and YIP T	10.1111/CDEV.13324		WILEY
292	STUDY PROTOCOL OF DIABETES LEAP: A LONGITUDINAL STUDY EXAMINING EMOTIONAL PROBLEMS IN ADOLESCENTS WITH TYPE 1 DIABETES AND THEIR PARENTS/CAREGIVERS	2019	1	1	BMC PEDIATRICS	NA	19	1	NA	NEFS G and NGUYEN L and WINTERDIJK P and HARTMAN E and SAS T and NUBOER R and DE KRUIJFF I and BAKKER-VAN WAARDE W and AANSTOOT HJ and POUWER F	10.1186/S12887-019-1743-9		BMC
293	DIRECT REPLICATION OF TASK-DEPENDENT NEURAL ACTIVATION PATTERNS DURING SADNESS INTROSPECTION IN TWO INDEPENDENT ADOLESCENT SAMPLES	2020	1	1	HUMAN BRAIN MAPPING	1065-9471	41	3	739	VILGIS V and RHOADS SA and WEISSMAN DG and GELARDI KL and FORBES EE and HIPWELL AE and KEENAN K and HASTINGS PD and GUYER AE	10.1002/HBM.24836		WILEY
294	DETAILED ASSESSMENT AND RISK FACTOR ANALYSIS OF CORTICOSTEROID-INDUCED PSYCHIATRIC DISORDERS IN PEDIATRIC, ADOLESCENT, AND YOUNG ADULT PATIENTS UNDERGOING INDUCTION OR CONSOLIDATION THERAPY FOR HEMATOLOGIC MALIGNANCY	NA	1	1	JOURNAL OF ONCOLOGY PHARMACY PRACTICE	1078-1552			NA	STAUB Y and SUGA Y and IKAWA Y and TSUBOUCHI K and HASHIMOTO M and KAWAGISHI A and SHIMADA T and SAI Y and NISHIMURA K and MATSUSHITA R	10.1177/1078155219879992		SAGE PUBLICATIONS LTD
295	PARENT NON-ENGAGEMENT IN PREVENTIVE PARENTING PROGRAMS FOR ADOLESCENT MENTAL HEALTH: STAKEHOLDER VIEWS	2020	1	1	JOURNAL OF CHILD AND FAMILY STUDIES	1062-1024	29	3	711	FINAN SJ and WARREN N and PRIEST N and MAK JS and YAP MBH	10.1007/S10826-019-01627-X		SPRINGER
296	THE ASSOCIATION BETWEEN JUVENILE ONSET OF DEPRESSION AND EMOTION REGULATION DIFFICULTIES	2019	1	1	FRONTIERS IN PSYCHOLOGY	1664-1078	10		NA	VISTED E and SORENSEN L and VOLLESTAD J and OSNES B and SVENDSEN JL and JENTSCHKE S and BINDER PE and SCHANCHE E	10.3389/FPSYG.2019.02262		FRONTIERS MEDIA SA
297	SHIELDS FOR EMOTIONAL WELL-BEING IN CHINESE ADOLESCENTS WHO SWITCH SCHOOLS: THE ROLE OF TEACHER AUTONOMY SUPPORT AND GRIT	2019	1	1	FRONTIERS IN PSYCHOLOGY	1664-1078	10		NA	LAN XY and ZHANG LF	10.3389/FPSYG.2019.02384		FRONTIERS MEDIA SA
298	THE RELATIONS OF PARENTAL EMOTION DYSREGULATION AND EMOTION SOCIALIZATION TO YOUNG ADULTS' EMOTION DYSREGULATION	2020	1	1	JOURNAL OF CHILD AND FAMILY STUDIES	1062-1024	29	3	725	XU XY and SPINRAD TL and COOKSTON JT and MATSUMOTO D	10.1007/S10826-019-01619-X		SPRINGER
299	CROSS-ETHNIC FRIENDSHIPS, INTERGROUP ATTITUDES, INTRAGROUP SOCIAL COSTS, AND DEPRESSIVE SYMPTOMS AMONG ASIAN-AMERICAN AND LATINO-AMERICAN YOUTH	2019	1	1	JOURNAL OF YOUTH AND ADOLESCENCE	0047-2891	48	11	2165	KELLEGHAN A and MALI L and MALAMUT S and BADALY D and DUONG M and SCHWARTZ D	10.1007/S10964-019-01143-7		SPRINGER/PLENUM PUBLISHERS
300	DIFFERENTIATING PRESCHOOL CHILDREN WITH CONDUCT PROBLEMS AND CALLOUS-UNEMOTIONAL BEHAVIORS THROUGH EMOTION REGULATION AND EXECUTIVE FUNCTIONING	NA	1	1	JOURNAL OF CLINICAL CHILD AND ADOLESCENT PSYCHOLOGY	1537-4416			NA	GRAZIANO PA and LANDIS T and MAHARAJ A and ROS-DEMARIZE R and HART KC and GARCIA A	10.1080/15374416.2019.1666399		ROUTLEDGE JOURNALS, TAYLOR & FRANCIS LTD
301	LOST IN TRANSITION? EVIDENCE-BASED TREATMENTS FOR ADOLESCENTS AND YOUNG ADULTS WITH POSTTRAUMATIC STRESS DISORDER AND RESULTS OF AN UNCONTROLLED FEASIBILITY TRIAL EVALUATING COGNITIVE PROCESSING THERAPY	2020	1	1	CLINICAL CHILD AND FAMILY PSYCHOLOGY REVIEW	1096-4037	23	1	122	VOGEL A and ROSNER R	10.1007/S10567-019-00305-0		SPRINGER/PLENUM PUBLISHERS
302	DEPRESSIVE SYMPTOMS AMPLIFY EMOTIONAL REACTIVITY TO DAILY PERCEPTIONS OF PEER REJECTION IN ADOLESCENCE	2019	1	1	JOURNAL OF YOUTH AND ADOLESCENCE	0047-2891	48	11	2152	HA T and VAN ROEKEL E and IIDA M and KORNIENKO O and ENGELS RCME and KUNTSCHE E	10.1007/S10964-019-01146-4		SPRINGER/PLENUM PUBLISHERS
303	MULTI-FAMILY THERAPY FOR BULIMIA NERVOSA IN ADOLESCENCE: A PILOT STUDY IN A COMMUNITY EATING DISORDER SERVICE	NA	1	1	EATING DISORDERS	1064-0266			NA	STEWART CS and BAUDINET J and HALL R and FISKA M and PRETORIUS N and VOULGARI S and HUNT K and EISLER I and SIMIC M	10.1080/10640266.2019.1656461		ROUTLEDGE JOURNALS, TAYLOR & FRANCIS LTD
304	MENTALIZING SELF AND OTHER AND AFFECT REGULATION PATTERNS IN ANOREXIA AND DEPRESSION	2019	1	1	FRONTIERS IN PSYCHOLOGY	1664-1078	10		NA	ROTHSCHILD-YAKAR L and STEIN D and GOSHEN D and SHOVAL G and YACOBI A and EGER G and KARTIN B and GUR E	10.3389/FPSYG.2019.02223		FRONTIERS MEDIA SA
305	ENHANCING CONNECTIONS-PALLIATIVE CARE: A QUASI-EXPERIMENTAL PILOT FEASIBILITY STUDY OF A CANCER PARENTING PROGRAM	2020	1	1	JOURNAL OF PALLIATIVE MEDICINE	1096-6218	23	2	211	LEWIS FM and LOGGERS ET and PHILLIPS F and PALACIOS R and TERCYAK KP and GRIFFITH KA and SHANDS ME and ZAHLIS EH and ALZAWAD Z and ALMULLA HA	10.1089/JPM.2019.0163		MARY ANN LIEBERT, INC
306	SOCIAL TRUST AND RECIPROCITY AMONG ADOLESCENT GIRLS EXPOSED TO INTERPERSONAL VIOLENCE	NA	1	1	JOURNAL OF INTERPERSONAL VIOLENCE	0886-2605			NA	SELLNOW K and ESBENSEN K and CISLER JM	10.1177/0886260519881522		SAGE PUBLICATIONS INC
307	PARENTING STYLES AND HEALTH RISK BEHAVIOR OF LEFT-BEHIND CHILDREN: THE MEDIATING EFFECT OF COGNITIVE EMOTION REGULATION	2020	1	1	JOURNAL OF CHILD AND FAMILY STUDIES	1062-1024	29	3	676	LIU XH	10.1007/S10826-019-01614-2		SPRINGER
308	BRIEF MINDFULNESS MEDITATION IMPROVES EMOTION PROCESSING	2019	1	1	FRONTIERS IN NEUROSCIENCE	NA	13		NA	WU R and LIU LL and ZHU H and SU WJ and CAO ZY and ZHONG SY and LIU XH and JIANG CL	10.3389/FNINS.2019.01074		FRONTIERS MEDIA SA
309	THE RELATIONSHIP OF GENDER ROLES AND BELIEFS TO CRYING IN AN INTERNATIONAL SAMPLE	2019	1	1	FRONTIERS IN PSYCHOLOGY	1664-1078	10		NA	SHARMAN LS and DINGLE GA and BAKER M and FISCHER A and GRACANIN A and KARDUM I and MANLEY H and MANOKARA K and PATTARA-ANGKOON S and VINGERHOETS AJJM and VANMAN EJ	10.3389/FPSYG.2019.02288		FRONTIERS MEDIA SA
310	WHY ADOLESCENTS ATTEMPT SUICIDE: A QUALITATIVE STUDY OF THE TRANSITION FROM IDEATION TO ACTION	NA	1	1	ARCHIVES OF SUICIDE RESEARCH	1381-1118			NA	O'BRIEN KHM and NICOLOPOULOS A and ALMEIDA J and AGUINALDO LD and ROSEN RK	10.1080/13811118.2019.1675561		ROUTLEDGE JOURNALS, TAYLOR & FRANCIS LTD
311	EARLY DETECTION AND OUTCOME IN BORDERLINE PERSONALITY DISORDER	2019	1	1	FRONTIERS IN PSYCHIATRY	1664-0640	10		NA	BOZZATELLO P and BELLINO S and BOSIA M and ROCCA P	10.3389/FPSYT.2019.00710		FRONTIERS MEDIA SA
312	EMOTION REGULATION AMONG ADOLESCENTS WITH PEDIATRIC DEPRESSION AS A FUNCTION OF ANXIETY COMORBIDITY	2019	1	1	FRONTIERS IN PSYCHIATRY	1664-0640	10		NA	DOCHNAL R and VETRO A and KISS E and BAJIL E and LEFKOVICS E and BYLSMA LM and YAROSLAYSKY I and ROTTENBERG J and KOVACS M and KAPORNAI K	10.3389/FPSYT.2019.00722		FRONTIERS MEDIA SA
313	PARENTAL STRESS AND PARENTAL RATINGS OF BEHAVIORAL PROBLEMS OF ENURETIC CHILDREN	2019	1	1	FRONTIERS IN NEUROLOGY	1664-2295	10		NA	ROCCELLA M and SMIRNI D and SMIRNI P and PRECENZANO F and OPERTO FF and LANZARA V and QUATROSI G and CAROTENUTO M	10.3389/FNEUR.2019.01054		FRONTIERS MEDIA SA
314	POSITIVE AFFECT BETWEEN CLOSE FRIENDS: BRAIN-BEHAVIOR ASSOCIATIONS DURING ADOLESCENCE	NA	1	1	SOCIAL NEUROSCIENCE	1747-0919			NA	WOODS BK and FORBES EE and SHEEBER LB and ALLEN NB and SILK JS and JONES NP and MORGAN JK	10.1080/17470919.2019.1662840		ROUTLEDGE JOURNALS, TAYLOR & FRANCIS LTD
315	LEARNING TO COPE WITH EVERYDAY INSTANCES OF SOCIAL EXCLUSION: A REVIEW OF EMOTIONAL AND COGNITIVE STRATEGIES FOR CHILDREN AND ADOLESCENTS	NA	1	1	JOURNAL OF APPLIED BIOBEHAVIORAL RESEARCH	1071-2089			NA	TIMEO S and RIVA P and PALADINO MP	10.1111/JABR.12173		WILEY
316	CYBERBULLYING AMONG A CLINICAL ADOLESCENT SAMPLE IN TURKEY: EFFECTS OF PROBLEMATIC SMARTPHONE USE, PSYCHIATRIC SYMPTOMS, AND EMOTION REGULATION DIFFICULTIES	2019	1	1	PSYCHIATRY AND CLINICAL PSYCHOPHARMACOLOGY	2475-0573	29	4	547	GUL H and FIRAT S and SERTCELIK M and GUL A and GUREL Y and KILIC BG	10.1080/24750573.2018.1472923		TAYLOR & FRANCIS LTD
317	ASSOCIATION BETWEEN BETRAYAL TRAUMA AND NON-SUICIDAL SELF-INJURY AMONG ADOLESCENT OFFENDERS: SHAME AND EMOTION DYSREGULATION AS MEDIATING FACTORS	2019	1	1	INTERNATIONAL JOURNAL OF FORENSIC MENTAL HEALTH	1499-9013	18	4	293	KENG SL and NOORAHMAN NB and DRABU S and CHUA CM	10.1080/14999013.2018.1552633		ROUTLEDGE JOURNALS, TAYLOR & FRANCIS LTD
318	PSYCHOPATHIC TRAITS AND EMPATHIC FUNCTIONING IN DETAINED JUVENILES: WITHDRAWAL RESPONSE TO EMPATHIC SADNESS	2019	1	1	INTERNATIONAL JOURNAL OF FORENSIC MENTAL HEALTH	1499-9013	18	4	336	DE RUIGH EL and JANSEN LMC and VERMEIREN R and POPMA A	10.1080/14999013.2019.1577317		ROUTLEDGE JOURNALS, TAYLOR & FRANCIS LTD
319	SHARING SCHADENFREUDE AND LATE ADOLESCENTS' SELF-ESTEEM: DOES SHARING SCHADENFREUDE OF A DESERVED MISFORTUNE ENHANCE SELF-ESTEEM?	2019	1	1	INTERNATIONAL JOURNAL OF ADOLESCENCE AND YOUTH	0267-3843	24	4	438	WATANABE H	10.1080/02673843.2018.1554500		ROUTLEDGE JOURNALS, TAYLOR & FRANCIS LTD
320	VERBAL DISPLAY RULE KNOWLEDGE: A CULTURAL AND DEVELOPMENTAL PERSPECTIVE	2019	1	1	COGNITIVE DEVELOPMENT	0885-2014	52		NA	WICE M and MATSUI T and TSUDAKA G and KARASAWA M and MILLER JG	10.1016/J.COGDEV.2019.100801		ELSEVIER SCIENCE INC
321	STUDENTS' ACADEMIC AND EMOTIONAL ADJUSTMENT DURING THE TRANSITION FROM PRIMARY TO SECONDARY SCHOOL: A CROSS-LAGGED STUDY	2019	1	1	JOURNAL OF SCHOOL PSYCHOLOGY	0022-4405	76		140	ENGELS MC and PAKARINEN E and LERKKANEN MK and VERSCHUEREN K	10.1016/J.JSP.2019.07.012		PERGAMON-ELSEVIER SCIENCE LTD
322	THE DEVELOPMENT OF FIRST-EPISODE DIRECT SELF-INJURIOUS BEHAVIOR AND ASSOCIATION WITH DIFFICULTIES IN EMOTIONAL REGULATION IN ADOLESCENCE	2019	1	1	SUICIDE AND LIFE-THREATENING BEHAVIOR	0363-0234	49	5	1266	PALMER C and CONNOR C and CHANNA S and LAVIS A and LEUNG N and PARSONS N and BIRCHWOOD M	10.1111/SLTB.12512		WILEY
323	ANXIETY IN TRANSITION: NEUROENDOCRINE MECHANISMS SUPPORTING THE DEVELOPMENT OF ANXIETY PATHOLOGY IN ADOLESCENCE AND YOUNG ADULTHOOD	2019	1	1	FRONTIERS IN NEUROENDOCRINOLOGY	0091-3022	55		NA	SPIELBERG JM and SCHWARZ JM and MATYI MA	10.1016/J.YFRNE.2019.100791		ACADEMIC PRESS INC ELSEVIER SCIENCE
324	EMOTION REGULATION, EMOTION RECOGNITION, AND EMPATHY IN ADOLESCENTS WITH ANOREXIA NERVOSA	2019	1	1	EATING AND WEIGHT DISORDERS-STUDIES ON ANOREXIA BULIMIA AND OBESITY	1124-4909	24	5	825	NALBANT K and KALAYCI BM and AKDEMIR D and AKGUL S and KANBUR N	10.1007/S40519-019-00768-8		SPRINGER
325	NEGATIVE AFFECT AND EATING PSYCHOPATHOLOGY: THE MODERATOR EFFECT OF GENDER	2019	1	1	EATING AND WEIGHT DISORDERS-STUDIES ON ANOREXIA BULIMIA AND OBESITY	1124-4909	24	5	879	MARQUES C and SANTOS T and MARTINS MJ and RODRIGUES I and PEREIRA AT and MACEDO A	10.1007/S40519-018-0598-7		SPRINGER
326	ARE RELATIONSHIPS BETWEEN IMPULSIVITY AND DEPRESSIVE SYMPTOMS IN ADOLESCENTS SEX-DEPENDENT?	2019	1	1	HELIYON	2405-8440	5	10	NA	REGAN T and HARRIS B and FIELDS SA	10.1016/J.HELIYON.2019.E02696		ELSEVIER SCI LTD
327	A CROSS-SECTIONAL EXAMINATION OF THE INTERNALIZATION OF EMOTION CO-REGULATORY SUPPORT IN CHILDREN WITH ASD	2019	1	1	JOURNAL OF AUTISM AND DEVELOPMENTAL DISORDERS	0162-3257	49	10	4332	BAKER JK and FENNING RM and MOFFITT J	10.1007/S10803-019-04091-0		SPRINGER/PLENUM PUBLISHERS
328	EFFECTIVENESS AND COST-EFFECTIVENESS OF BLENDED COGNITIVE BEHAVIORAL THERAPY IN CLINICALLY DEPRESSED ADOLESCENTS: PROTOCOL FOR A PRAGMATIC QUASI-EXPERIMENTAL CONTROLLED TRIAL	2019	1	1	JMIR RESEARCH PROTOCOLS	1929-0748	8	10	NA	RASING SPA and STIKKELBROEK YAJ and RIPER H and DEKOVIC M and NAUTA MH and DIRKSEN CD and CREEMERS DHM and BODDEN DHM	10.2196/13434		JMIR PUBLICATIONS, INC
329	MEASURING EXPERIENTIAL AVOIDANCE AND POSTTRAUMATIC STRESS IN FAMILIES	2019	1	1	BEHAVIORAL SCIENCES	NA	9	10	NA	LEWIS MM and LOVERICH TM	10.3390/BS9100104		MDPI
330	HOW FAR HAS YOUR HEART TRAVELLED? EXAMINING HEART SYSTEM TRAJECTORIES IN STATE SPACE	2019	1	1	NONLINEAR DYNAMICS PSYCHOLOGY AND LIFE SCIENCES	1090-0578	23	4	415	BORNAS X and FIOL-VENY A and BALLE M	NA		SOC CHAOS THEORY PSYCHOLOGY & LIFE SCIENCES
331	PROMINENT THEMES IN DRAMA THERAPY EFFECTIVENESS RESEARCH	2019	1	1	DRAMA THERAPY REVIEW	2054-7668	5	2	173	ARMSTRONG CR and FRYDMAN JS and WOOD S	10.1386/DTR_00002_1		INTELLECT LTD
332	A CROSS-NATIONAL STUDY EXAMINING THE ROLE OF EXECUTIVE FUNCTION AND EMOTION REGULATION IN THE RELATIONSHIP BETWEEN CHILDREN'S TELEVISION EXPOSURE AND CONSUMER BEHAVIOR	2019	1	1	JOURNAL OF YOUTH AND ADOLESCENCE	0047-2891	48	10	1980	LAPIERRE MA and ROZENDAAL E	10.1007/S10964-019-01119-7		SPRINGER/PLENUM PUBLISHERS
333	EMPATHY, PROSOCIAL BEHAVIOR AND BULLYING. THE ACTIONS OF THE BYSTANDERS	2019	1	1	ESTUDIOS SOBRE EDUCACION	1578-7001		37	113	BATALLER CBM and PITTON MES and TOMAS AJT	10.15581/004.37.113-134		UNIV NAVARRA
334	PSYCHOSOCIAL PREDICTORS OF ADOLESCENT AGGRESSION	2019	1	1	PERTANIKA JOURNAL OF SCIENCE AND TECHNOLOGY	0128-7680	27	4	1485	FAUZI FA and ZULKEFLI NAM and MINHAT HS and AHMAD N	NA		UNIV PUTRA MALAYSIA PRESS
335	SELF-EVALUATED ADHD SYMPTOMS AS RISK ADAPTATION FACTORS IN ELEMENTARY SCHOOL CHILDREN	2019	1	1	DRUSTVENA ISTRAZIVANJA	1330-0288	28	3	503	VELKI T and UZAREVIC Z and DUBOVICKI S	10.5559/DI.28.3.07		INST OF SOCIAL SCIENCES IVO PILAR
336	FAMILY SOCIOECONOMIC STATUS AND EMOTIONAL ADAPTATION AMONG RURAL-TO-URBAN MIGRANT ADOLESCENTS IN CHINA: THE MODERATING ROLES OF ADOLESCENT'S RESILIENCE AND PARENTAL POSITIVE EMOTION	2019	1	1	INTERNATIONAL JOURNAL OF PSYCHOLOGY	0020-7594	54	5	573	HUANG SL and HAN MY and SUN L and ZHANG HC and LI HJ	10.1002/IJOP.12499		JOHN WILEY & SONS LTD
337	AN INVESTIGATION OF CHANGE: ELEMENTARY STUDENTS WITH AN INDIVIDUAL EDUCATION PROGRAM PARTICIPATING IN A SCHOOL-BASED MENTAL HEALTH COUNSELLING INTERVENTION	2019	1	1	JOURNAL OF RESEARCH IN SPECIAL EDUCATIONAL NEEDS	1471-3802	19	4	325	KELCHNER VP and PERLEONI MK and LAMBIE GW	10.1111/1471-3802.12451		WILEY
338	AFFECTIVE FACTORS THAT CONTRIBUTE TO THE QUALITY OF LIFE OF JUVENILE INMATES WITH ATTENTION-DEFICIT/HYPERACTIVITY DISORDER: A FOCUS ON ITEMS FROM THE KOREAN YOUTH SELF REPORT	2019	1	1	JOURNAL OF THE KOREAN ACADEMY OF CHILD AND ADOLESCENT PSYCHIATRY	1225-729X	30	4	161	KIM H and KIM B	10.5765/JKACAP.190021		KOREAN ACAD CHILD & ADOLESCENT PSYCHIATRY
339	CHILDHOOD MALTREATMENT EXPERIENCES AND PROBLEMATIC SEXUAL OUTCOMES IN ADULT MALES WHO HAVE SEXUALLY OFFENDED: FURTHER EVIDENCE OF THE POTENCY OF MALE CAREGIVER PSYCHOLOGICAL ABUSE	2019	1	1	CHILD ABUSE & NEGLECT	0145-2134	96		NA	DAVIS KA and KNIGHT RA	10.1016/J.CHIABU.2019.104097		PERGAMON-ELSEVIER SCIENCE LTD
340	A LONGITUDINAL INVESTIGATION OF PROTECTIVE FACTORS FOR BEREAVED MALTREATED YOUTH	2019	1	1	CHILD ABUSE & NEGLECT	0145-2134	96		NA	SASSER J and DUPREY EB and OSHRI A	10.1016/J.CHIABU.2019.104135		PERGAMON-ELSEVIER SCIENCE LTD
341	THE VULNERABILITY EXPERIENCES QUOTIENT (VEQ): A STUDY OF VULNERABILITY, MENTAL HEALTH AND LIFE SATISFACTION IN AUTISTIC ADULTS	2019	1	1	AUTISM RESEARCH	1939-3792	12	10	1516	GRIFFITHS S and ALLISON C and KENNY R and HOLT R and SMITH P and BARON-COHEN S	10.1002/AUR.2162		WILEY
342	TRAUMA EXPOSURE, POSTTRAUMATIC OVERMODULATION AND UNDERMODULATION, AND NONSUICIDAL SELF-INJURY IN TRAUMATIZED JUSTICE-INVOLVED ADOLESCENTS	2019	1	1	PSYCHOLOGICAL TRAUMA-THEORY RESEARCH PRACTICE AND POLICY	1942-9681	11	7	743	MODROWSKI CA and CHAPLO SD and KERIG PK and MOZLEY MM	10.1037/TRA0000469		EDUCATIONAL PUBLISHING FOUNDATION-AMERICAN PSYCHOLOGICAL ASSOC
343	SYMPTOMS OF EATING DISORDERS IN CHILDREN AND ADOLESCENTS: FREQUENCIES AND RISK FACTORS RESULTS FROM KIGGS WAVE 2 AND TRENDS	2019	1	1	BUNDESGESUNDHEITSBLATT-GESUNDHEITSFORSCHUNG-GESUNDHEITSSCHUTZ	1436-9990	62	10	1195	COHRDES C and GOBEL K and SCHLACK R and HOLLING H	10.1007/S00103-019-03005-W		SPRINGER
344	DEVELOPMENTAL TRAJECTORIES OF DEVIANT PEER AFFILIATION IN ADOLESCENCE: ASSOCIATIONS WITH TYPES OF CHILD MALTREATMENT AND SUBSTANCE USE	2019	1	1	CHILDREN AND YOUTH SERVICES REVIEW	0190-7409	105		NA	YOON D and YOON S and YOON M and SNYDER SM	10.1016/J.CHILDYOUTH.2019.104446		PERGAMON-ELSEVIER SCIENCE LTD
345	EARLY ROOTS OF SEXUAL-ORIENTATION HEALTH DISPARITIES: ASSOCIATIONS BETWEEN SEXUAL ATTRACTION, HEALTH AND WELL-BEING IN A NATIONAL SAMPLE OF AUSTRALIAN ADOLESCENTS	2019	1	1	JOURNAL OF EPIDEMIOLOGY AND COMMUNITY HEALTH	0143-005X	73	10	954	PERALES F and CAMPBELL A	10.1136/JECH-2018-211588		BMJ PUBLISHING GROUP
346	RELATIONSHIP BETWEEN SELF-ESTEEM, EMOTION DYSREGULATION AND AFFECT IN BORDERLINE PERSONALITY DISORDER	2019	1	1	ANADOLU PSIKIYATRI DERGISI-ANATOLIAN JOURNAL OF PSYCHIATRY	1302-6631	20	5	506	ALTUN IK and ATAGUN MI	10.5455/APD.26250		CUMHURIYET UNIV TIP FAK PSIKIYATRI ANABILIM DALI
347	HEALTH-RELATED QUALITY OF LIFE IN CHILDREN AND ADOLESCENT WITH ASD: THE ROLE OF MOTHERS' EMOTIONAL SYMPTOMS	2019	1	1	ANADOLU PSIKIYATRI DERGISI-ANATOLIAN JOURNAL OF PSYCHIATRY	1302-6631	20	5	548	GUNES S and EKINCI O	10.5455/APD.18005		CUMHURIYET UNIV TIP FAK PSIKIYATRI ANABILIM DALI
348	ADOLESCENTS WITH GENDER DYSPHORIA: REFLECTIONS ON SOME CONTEMPORARY CLINICAL AND RESEARCH ISSUES	2019	1	1	ARCHIVES OF SEXUAL BEHAVIOR	0004-0002	48	7	1983	ZUCKER KJ	10.1007/S10508-019-01518-8		SPRINGER/PLENUM PUBLISHERS
349	THE RELATION OF CHILDHOOD ABUSE EXPERIENCES TO PROBLEMATIC SEXUAL BEHAVIORS IN MALE YOUTHS WHO HAVE SEXUALLY OFFENDED	2019	1	1	ARCHIVES OF SEXUAL BEHAVIOR	0004-0002	48	7	2149	DAVIS KA and KNIGHT RA	10.1007/S10508-018-1279-3		SPRINGER/PLENUM PUBLISHERS
350	TRAJECTORIES OF NON-SUICIDAL SELF-INJURY IN ADOLESCENT GIRLS FOLLOWING INPATIENT HOSPITALIZATION	2019	1	1	CLINICAL CHILD PSYCHOLOGY AND PSYCHIATRY	1359-1045	24	4	831	ADRIAN M and ZEMAN J and ERDLEY C and WHITLOCK K and SIMS L	10.1177/1359104519839732		SAGE PUBLICATIONS INC			RAYYAN-INCLUSION: {"Caspar"=>"Included"}
351	EFFECT OF MINDFULNESS-BASED RELAPSE PREVENTION ON IMPULSIVITY TRAJECTORIES AMONG YOUNG ADULTS IN RESIDENTIAL SUBSTANCE USE DISORDER TREATMENT	2019	1	1	MINDFULNESS	1868-8527	10	10	1997	DAVIS JP and BARR N and DWORKIN ER and DUMAS TM and BEREY B and DIGUISEPPI G and CAHN BR	10.1007/S12671-019-01164-0		SPRINGER
352	DELAY OF GRATIFICATION IN PRESCHOOLERS WITH AND WITHOUT AUTISM SPECTRUM DISORDER: INDIVIDUAL DIFFERENCES AND LINKS TO EXECUTIVE FUNCTION, EMOTION REGULATION, AND JOINT ATTENTION	2019	1	1	AUTISM	1362-3613	23	7	1720	JAHROMI LB and CHEN Y and DAKOPOLOS AJ and CHORNEAU A	10.1177/1362361319828678		SAGE PUBLICATIONS LTD
353	HE SAID, SHE SAID: AUTISM SPECTRUM DIAGNOSIS AND GENDER DIFFERENTIALLY AFFECT RELATIONSHIPS BETWEEN EXECUTIVE FUNCTIONS AND SOCIAL COMMUNICATION	2019	1	1	AUTISM	1362-3613	23	7	1793	CHOUINARD B and GALLAGHER L and KELLY C	10.1177/1362361318815639		SAGE PUBLICATIONS LTD
354	THE MEDIATIONAL ROLE OF PARENTING IN THE RELATIONSHIP BETWEEN FAMILY POVERTY AND SOCIAL-EMOTIONAL COMPETENCE IN CHINESE ADOLESCENTS	2019	1	1	CHILD INDICATORS RESEARCH	1874-897X	12	5	1759	ZHU AYF	10.1007/S12187-018-9609-5		SPRINGER
355	ANGER AND SADNESS REGULATION IN REFUGEE CHILDREN: THE ROLES OF PRE- AND POST-MIGRATORY FACTORS	2019	1	1	CHILD PSYCHIATRY & HUMAN DEVELOPMENT	0009-398X	50	5	846	ELSAYED D and SONG JH and MYATT E and COLASANTE T and MALTI T	10.1007/S10578-019-00887-4		SPRINGER
356	ETHNIC INEQUALITIES IN PSYCHOLOGICAL DISTRESS: A POPULATION DATA LINKAGE STUDY ON THE PACIFIC ISLAND OF GUAHAN/GUAM	2019	1	1	JOURNAL OF IMMIGRANT AND MINORITY HEALTH	1557-1912	21	5	1026	BOSQUI TJ and KOUVONEN A and KAWABATA Y	10.1007/S10903-018-0815-5		SPRINGER
357	TRANSACTIONAL ASSOCIATIONS BETWEEN ADOLESCENTS' EMOTION DYSREGULATION AND SYMPTOMS OF SOCIAL ANXIETY AND DEPRESSION: A LONGITUDINAL STUDY	2019	1	1	JOURNAL OF EARLY ADOLESCENCE	0272-4316	39	8	1085	MASTERS MR and ZIMMER-GEMBECK MJ and FARRELL LJ	10.1177/0272431618806053		SAGE PUBLICATIONS INC
358	IMPROVING IMPULSE AND EMOTION REGULATION IN BINGE EATING DISORDER: POSSIBLE APPLICATION AND FIRST RESULTS OF THE IMPULSE MANUAL	2019	1	1	KINDHEIT UND ENTWICKLUNG	0942-5403	28	4	210	LEGENBAUER T and PREUSS H	10.1026/0942-5403/A000292		HOGREFE & HUBER PUBLISHERS
359	THE RELATIONSHIP BETWEEN SLEEP PROBLEMS, INSUFFICIENT SLEEP DURATION, AND PSYCHIATRIC ABNORMALITIES IN CHILDREN AND ADOLESCENTS	2019	1	1	KINDHEIT UND ENTWICKLUNG	0942-5403	28	4	252	GEST S and FRANK M and HOLTMANN M and SCHOLMERICH A and LEGENBAUER T	10.1026/0942-5403/A000276		HOGREFE & HUBER PUBLISHERS
360	EXECUTIVE FUNCTIONING OUTCOMES AMONG ADOLESCENTS RECEIVING DIALECTICAL BEHAVIOR THERAPY	2019	1	1	CHILD AND ADOLESCENT SOCIAL WORK JOURNAL	0738-0151	36	5	495	SMITH A and FREEMAN K and MONTGOMERY S and VERMEERSCH D and JAMES S	10.1007/S10560-018-0578-9		SPRINGER
361	SELF-INJURING ADOLESCENT GIRLS EXHIBIT INSULAR CORTEX VOLUMETRIC ABNORMALITIES THAT ARE SIMILAR TO THOSE SEEN IN ADULTS WITH BORDERLINE PERSONALITY DISORDER	2019	1	1	DEVELOPMENT AND PSYCHOPATHOLOGY	0954-5794	31	4	1203	BEAUCHAINE TP and SAUDER CL and DERBIDGE CM and UYEJI LL	10.1017/S0954579418000822		CAMBRIDGE UNIV PRESS
362	FATHER-CHILD PLAY, CHILD EMOTIONAL DYSREGULATION, AND ADOLESCENT INTERNALIZING SYMPTOMS: A LONGITUDINAL MULTIPLE MEDIATION ANALYSIS	2019	1	1	DEVELOPMENT AND PSYCHOPATHOLOGY	0954-5794	31	4	1325	GREGORY J and KIVISTO KL and PERDUE NH and ESTELL DB	10.1017/S0954579418000767		CAMBRIDGE UNIV PRESS
363	TRAJECTORIES OF MOTHER-CHILD AND FATHER-CHILD RELATIONSHIPS ACROSS MIDDLE CHILDHOOD AND ASSOCIATIONS WITH DEPRESSIVE SYMPTOMS	2019	1	1	DEVELOPMENT AND PSYCHOPATHOLOGY	0954-5794	31	4	1381	YAN J and SCHOPPE-SULLIVAN SJ and FENG X	10.1017/S0954579418000809		CAMBRIDGE UNIV PRESS
364	PROFILES OF PRIMARY AND SECONDARY CALLOUS-UNEMOTIONAL FEATURES IN YOUTH: THE ROLE OF EMOTION REGULATION	2019	1	1	DEVELOPMENT AND PSYCHOPATHOLOGY	0954-5794	31	4	1489	CRAIG SG and MORETTI MM	10.1017/S0954579418001062		CAMBRIDGE UNIV PRESS
365	A SYSTEMATIC REVIEW OF THE CURRENT INTERVENTIONS AVAILABLE TO SUPPORT CHILDREN LIVING WITH PARENTAL CANCER	2019	1	1	PATIENT EDUCATION AND COUNSELING	0738-3991	102	10	1812	ALEXANDER E and O'CONNOR M and REES C and HALKETT G	10.1016/J.PEC.2019.05.001		ELSEVIER IRELAND LTD
366	RELATIONSHIPS OF COPING STYLES AND SLEEP QUALITY WITH ANXIETY SYMPTOMS AMONG CHINESE ADOLESCENTS: A CROSS-SECTIONAL STUDY	2019	1	1	JOURNAL OF AFFECTIVE DISORDERS	0165-0327	257		108	XIONG WJ and LIU HJ and GONG P and WANG Q and REN Z and HE MF and ZHOU G and MA J and GUO X and FAN XW and LIU MT and YANG XD and SHEN Y and ZHANG XM	10.1016/J.JAD.2019.07.032		ELSEVIER
367	SYMPATHETIC AROUSAL IN CHILDREN WITH OPPOSITIONAL DEFIANT DISORDER AND ITS RELATION TO EMOTIONAL DYSREGULATION	2019	1	1	JOURNAL OF AFFECTIVE DISORDERS	0165-0327	257		207	TONACCI A and BILLECI L and CALDERONI S and LEVANTINI V and MASI G and MILONE A and PISANO S and MURATORI P	10.1016/J.JAD.2019.07.046		ELSEVIER
368	FOOD ADDICTION IN ADOLESCENTS: EXPLORATION OF PSYCHOLOGICAL SYMPTOMS AND EXECUTIVE FUNCTIONING DIFFICULTIES IN A NON-CLINICAL SAMPLE	2019	1	1	APPETITE	0195-6663	141		NA	RODRIGUE C and GEARHARDT AN and BEGIN C	10.1016/J.APPET.2019.05.034		ACADEMIC PRESS LTD- ELSEVIER SCIENCE LTD
369	ASSOCIATIONS OF CHILDHOOD TRAUMA WITH FOOD ADDICTION AND INSULIN RESISTANCE IN AFRICAN-AMERICAN WOMEN WITH DIABETES MELLITUS	2019	1	1	APPETITE	0195-6663	141		NA	STOJEK MM and MAPLES-KELLER JL and DIXON HD and UMPIERREZ GE and GILLESPIE CF and MICHOPOULOS V	10.1016/J.APPET.2019.104317		ACADEMIC PRESS LTD- ELSEVIER SCIENCE LTD
370	PARENTING QUALITY IN INFANCY AND EMOTIONAL EATING IN ADOLESCENCE: MEDIATION THROUGH EMOTION SUPPRESSION AND ALEXITHYMIA	2019	1	1	APPETITE	0195-6663	141		NA	VAN STRIEN T and BEIJERS R and SMEEKENS S and WINKENS LHH and KONTTINEN H	10.1016/J.APPET.2019.104339		ACADEMIC PRESS LTD- ELSEVIER SCIENCE LTD
371	MODERATING EFFECT OF EMOTIONAL AWARENESS ON THE ASSOCIATION BETWEEN MALTREATMENT EXPERIENCES AND RESILIENCE	2019	1	1	PERSONALITY AND INDIVIDUAL DIFFERENCES	0191-8869	148		38	LEE SW and WON S and JEONG B	10.1016/J.PAID.2019.05.037		PERGAMON-ELSEVIER SCIENCE LTD
372	BEHAVIOUR AND EMOTIONS OF CHILDREN AND YOUNG PEOPLE WITH CONGENITAL HEART DISEASE: A LITERATURE REVIEW	NA	1	1	JOURNAL OF CHILD HEALTH CARE	1367-4935			NA	DAHLAWI N and MILNES LJ and SWALLOW V	10.1177/1367493519878550		SAGE PUBLICATIONS LTD
373	SOCIAL ANXIETY DISORDER AND EMOTION REGULATION PROBLEMS IN ADOLESCENTS	2019	1	1	CHILD AND ADOLESCENT PSYCHIATRY AND MENTAL HEALTH	NA	13	1	NA	SACKL-PAMMER P and JAHN R and OZLU-ERKILIC Z and POLLAK E and OHMANN S and SCHWARZENBERG J and PLENER P and AKKAYA-KALAYCI T	10.1186/S13034-019-0297-9		BMC
374	DOES FUTURE ORIENTATION MODERATE THE RELATIONSHIP BETWEEN IMPULSE CONTROL AND OFFENDING? INSIGHTS FROM A SAMPLE OF SERIOUS YOUNG OFFENDERS	2020	1	1	YOUTH VIOLENCE AND JUVENILE JUSTICE	1541-2040	18	2	156	PETRICH DM and SULLIVAN CJ	10.1177/1541204019876976		SAGE PUBLICATIONS INC
375	DEVELOPMENT AND TRANSFER OF LIFE SKILLS IN FIGURE SKATING: EXPERIENCES OF ATHLETES AND THEIR COACHES	NA	1	1	QUALITATIVE RESEARCH IN SPORT EXERCISE AND HEALTH	2159-676X			NA	MARSOLLIER E and TROTTIER C and FALCAO WR	10.1080/2159676X.2019.1659392		ROUTLEDGE JOURNALS, TAYLOR & FRANCIS LTD
376	THE P FACTOR: GENETIC ANALYSES SUPPORT A GENERAL DIMENSION OF PSYCHOPATHOLOGY IN CHILDHOOD AND ADOLESCENCE	NA	1	1	JOURNAL OF CHILD PSYCHOLOGY AND PSYCHIATRY	0021-9630			NA	ALLEGRINI AG and CHEESMAN R and RIMFELD K and SELZAM S and PINGAULT JB and ELEY TC and PLOMIN R	10.1111/JCPP.13113		WILEY
377	NEONATAL TEMPERAMENT AND NEUROMOTOR DIFFERENCES ARE PREDICTIVE OF ADOLESCENT ALCOHOL INTAKE IN RHESUS MONKEYS (MACACA MULATTA)	NA	1	1	AMERICAN JOURNAL OF PRIMATOLOGY	0275-2565			NA	WOOD EK and CHAMPOUX M and LINDELL SG and BARR CS and SUOMI SJ and HIGLEY JD	10.1002/AJP.23043		WILEY
378	EARLY SIGNS OF EMOTIONAL RECOGNITION DEFICITS IN ADOLESCENT HIGH-BINGE DRINKERS	2020	1	1	SUBSTANCE USE & MISUSE	1082-6084	55	2	218	LEGANES-FONTENEAU M and PI-RUANO M and TEJERO P	10.1080/10826084.2019.1662810		TAYLOR & FRANCIS INC
379	NEUROBIOLOGICAL MARKERS OF RESILIENCE TO DEPRESSION FOLLOWING CHILDHOOD MALTREATMENT: THE ROLE OF NEURAL CIRCUITS SUPPORTING THE COGNITIVE CONTROL OF EMOTION	2019	1	1	BIOLOGICAL PSYCHIATRY	0006-3223	86	6	464	RODMAN AM and JENNESS JL and WEISSMAN DG and PINE DS and MCLAUGHLIN KA	10.1016/J.BIOPSYCH.2019.04.033		ELSEVIER SCIENCE INC
380	THE STRUCTURE, MEASUREMENT INVARIANCE, AND EXTERNAL VALIDITY OF THE BARRATT IMPULSIVENESS SCALE-BRIEF IN A SAMPLE OF AT-RISK ADOLESCENTS	NA	1	1	ASSESSMENT	1073-1911			NA	CHARLES NE and FLOYD PN and BARRY CT	10.1177/1073191119872259		SAGE PUBLICATIONS INC
381	THE ASSOCIATION OF NON-OBSCENE SOCIALLY INAPPROPRIATE BEHAVIOR WITH ATTENTION-DEFICIT/HYPERACTIVITY DISORDER SYMPTOMS, CONDUCT PROBLEMS, AND RISKY DECISION MAKING IN A LARGE SAMPLE OF ADOLESCENTS	2019	1	1	FRONTIERS IN PSYCHIATRY	1664-0640	10		NA	BRANDT V and KOERNER JKA and PALMER-COOPER E	10.3389/FPSYT.2019.00660		FRONTIERS MEDIA SA
382	ASSOCIATIONS OF PERSONALITY TRAITS AND EMOTIONAL INTELLIGENCE: COMPARING INDIVIDUALS IN REHABILITATION FROM DRUG MISUSE, OCCASIONAL USERS AND NON-USERS	2020	1	1	SUBSTANCE USE & MISUSE	1082-6084	55	2	252	TSAVOU E and PETKARI E	10.1080/10826084.2019.1663359		TAYLOR & FRANCIS INC
383	DATA-DRIVEN IDENTIFICATION OF SUBTYPES OF EXECUTIVE FUNCTION ACROSS TYPICAL DEVELOPMENT, ATTENTION DEFICIT HYPERACTIVITY DISORDER, AND AUTISM SPECTRUM DISORDERS	NA	1	1	JOURNAL OF CHILD PSYCHOLOGY AND PSYCHIATRY	0021-9630			NA	VAIDYA CJ and YOU XZ and MOSTOFSKY S and PEREIRA F and BERL MM and KENWORTHY L	10.1111/JCPP.13114		WILEY
384	LONGITUDINAL EMOTIONAL PROCESS AMONG ADOLESCENT SOCCER PLAYER IN INTENSIVE TRAINING CENTRE	NA	1	1	JOURNAL OF SPORTS SCIENCES	0264-0414			NA	SABY Y and PUPIER Y and GUILLET-DESCAS E and NICOLAS M and MARTINENT G	10.1080/02640414.2019.1662538		TAYLOR & FRANCIS LTD
385	DIFFERENCES IN EMOTION REGULATION CONSIDERING GENDER, AGE, AND GAMBLING PREFERENCES IN A SAMPLE OF GAMBLING DISORDER PATIENTS	2019	1	1	FRONTIERS IN PSYCHIATRY	1664-0640	10		NA	SANCHO M and DE GRACIA M and GRANERO R and GONZALEZ-SIMARRO S and SANCHEZ I and FERNANDEZ-ARANDA F and TRUJOLS J and MALLORQUI-BAGUE M and MESTRE-BACH G and DEL PINO-GUTIERREZ A and MENA-MORENO T and VINTRO-ALCARAZ C and STEWARD T and AYMAMI N and GOMEZ-PENA M and MENCHON JM and JIMENEZ-MURCIA S	10.3389/FPSYT.2019.00625		FRONTIERS MEDIA SA
386	WHITE MATTER ABNORMALITIES OF CORPUS CALLOSUM IN PATIENTS WITH BIPOLAR DISORDER AND SUICIDAL IDEATION	2019	1	1	ANNALS OF GENERAL PSYCHIATRY	NA	18	1	NA	ZHANG R and JIANG XW and CHANG M and WEI SN and TANG YQ and WANG F	10.1186/S12991-019-0243-5		BMC
387	TEACHER POWER AND CHILDREN'S LONELINESS: MODERATING EFFECTS OF TEACHER-CHILD RELATIONSHIPS AND PEER RELATIONSHIPS	2019	1	1	PSYCHOLOGY IN THE SCHOOLS	0033-3085	56	9	1455	ZHANG F and JIANG Y and LEI XY and HUANG SL	10.1002/PITS.22295		WILEY
388	PARENTING AND SELF-CONTROL ACROSS EARLY TO LATE ADOLESCENCE: A THREE-LEVEL META-ANALYSIS	2019	1	1	PERSPECTIVES ON PSYCHOLOGICAL SCIENCE	1745-6916	14	6	967	LI JB and WILLEMS YE and STOK FM and DEKOVIC M and BARTELS M and FINKENAUER C	10.1177/1745691619863046		SAGE PUBLICATIONS LTD
389	PROMOTION OF WELLBEING FOR CHILDREN OF PARENTS WITH MENTAL ILLNESS: A MODEL PROTOCOL FOR RESEARCH AND INTERVENTION	2019	1	1	FRONTIERS IN PSYCHIATRY	1664-0640	10		NA	REEDTZ C and VAN DOESUM K and SIGNORINI G and LAURITZEN C and VAN AMELSVOORT T and VAN SANTVOORT F and YOUNG AH and CONUS P and MUSIL R and SCHULZE T and BERK M and STRINGARIS A and PICHE G and DE GIROLAMO G	10.3389/FPSYT.2019.00606		FRONTIERS MEDIA SA
390	THE RELATIONSHIP BETWEEN EMOTIONAL CLARITY AND SUICIDAL IDEATION AMONG TRAUMA-EXPOSED ADOLESCENTS IN INPATIENT PSYCHIATRIC CARE: DOES DISTRESS TOLERANCE MATTER?	2019	1	1	COGNITIVE BEHAVIOUR THERAPY	1650-6073	48	5	430	VIANA AG and RAINES EM and WOODWARD EC and HANNA AE and WALKER R and ZVOLENSKY MJ	10.1080/16506073.2018.1536163		ROUTLEDGE JOURNALS, TAYLOR & FRANCIS LTD
391	ASSOCIATION BETWEEN EMOTION DYSREGULATION AND DISTINCT GROUPS OF NON-SUICIDAL SELF-INJURY IN TAIWANESE FEMALE ADOLESCENTS	2019	1	1	INTERNATIONAL JOURNAL OF ENVIRONMENTAL RESEARCH AND PUBLIC HEALTH	1661-7827	16	18	NA	CHEN WL and CHUN CC	10.3390/IJERPH16183361		MDPI
392	STIGMA AS EXPERIENCED BY CHILDREN OF HIV-POSITIVE PARENTS: A NARRATIVE REVIEW	2019	1	1	AIDS CARE-PSYCHOLOGICAL AND SOCIO-MEDICAL ASPECTS OF AIDS/HIV	0954-0121	31	9	1049	MASON S and SULTZMAN VO	10.1080/09540121.2019.1573968		ROUTLEDGE JOURNALS, TAYLOR & FRANCIS LTD
393	PROSOCIAL BEHAVIORS AND THEIR RELATIONSHIP WITH EMPATHY AND SELF-EFFICACY FOR EMOTIONAL REGULATION IN ADOLESCENTS DISCONNECTED FROM ILLEGAL ARMED GROUPS	2019	1	1	REVISTA CRIMINALIDAD	1794-3108	61	3	221	TABARES ASG	NA		POLICIA NAC COLOMBIA
394	THE SELF-REPORTED PERCEPTIONS, READINESS AND PSYCHOLOGICAL WELLBEING OF PRIMARY SCHOOL STUDENTS PRIOR TO TRANSITIONING TO A SECONDARY BOARDING SCHOOL	2019	1	1	CHILDREN AUSTRALIA	1035-0772	44	3	136	MANDER DJ and LESTER L	10.1017/CHA.2019.20		CAMBRIDGE UNIV PRESS
395	THE MEDIATING ROLE OF EMPATHY AND EMOTION REGULATION IN ATTACHMENT STYLES AND DARK PERSONALITY TRAITS IN ADOLESCENTS	2019	1	1	IRANIAN JOURNAL OF PSYCHIATRY AND CLINICAL PSYCHOLOGY	NA	25	3	292	AMIRI S and JAMALI Y	10.32598/IJPCP.25.3.292		NEGAH INST SCIENTIFIC COMMUNICATION
396	FIGHT AND FLIGHT: EXAMINING PUTATIVE LINKS BETWEEN SOCIAL ANXIETY AND YOUTH AGGRESSION	2019	1	1	AGGRESSION AND VIOLENT BEHAVIOR	1359-1789	48		94	ANDREWS LA and BROTHERS SL and SAUVE JS and NANGLE DW and ERDLEY CA and HORD MK	10.1016/J.AVB.2019.08.005		PERGAMON-ELSEVIER SCIENCE LTD
397	RECOVERY AND STRESS STATES: DID PERCEIVED CONTROL AND GOAL ATTAINMENT MATTERS DURING TAPERING PERIOD?	2019	1	1	INTERNATIONAL JOURNAL OF SPORT PSYCHOLOGY	0047-0767	50	5	469	VACHER P and NICOLAS M and MOUROT L	10.7352/IJSP.2019.50.469		EDIZIONI LUIGI POZZI
398	THEORY OF MIND AND SUICIDE IDEATION AND ATTEMPT IN ADOLESCENT INPATIENTS	2019	1	1	JOURNAL OF AFFECTIVE DISORDERS	0165-0327	256		17	HATKEVICH C and VENTA A and SHARP C	10.1016/J.JAD.2019.05.051		ELSEVIER
399	ASSOCIATION OF TIMING OF ADVERSE CHILDHOOD EXPERIENCES AND CAREGIVER SUPPORT WITH REGIONALLY SPECIFIC BRAIN DEVELOPMENT IN ADOLESCENTS	2019	1	1	JAMA NETWORK OPEN	2574-3805	2	9	NA	LUBY JL and TILLMAN R and BARCH DM	10.1001/JAMANETWORKOPEN.2019.11426		AMER MEDICAL ASSOC
400	THE PRACTICALITIES AND PERILS OF AMBULATORY ASSESSMENT'S PROMISE: INTRODUCTION TO A SPECIAL SECTION	2019	1	1	JOURNAL OF RESEARCH ON ADOLESCENCE	1050-8392	29	3	542	MODECKI KL and GOLDBERG RE and EHRENREICH SE and RUSSELL M and BELLMORE A	10.1111/JORA.12532		WILEY
401	AMBULATORY ASSESSMENT OF ADOLESCENT COPING: IT'S A COMPLICATED PROCESS	2019	1	1	JOURNAL OF RESEARCH ON ADOLESCENCE	1050-8392	29	3	578	DUVENAGE M and UINK BN and ZIMMER-GEMBECK MJ and BARBER BL and DONOVAN CL and MODECKI KL	10.1111/JORA.12468		WILEY
402	CONSEQUENCES OF MALTREATMENT ON EMOTIONAL REGULATION IN CHILDREN AND ADOLESCENTS IN FOSTER CARE	2019	1	1	ANNALES MEDICO-PSYCHOLOGIQUES	0003-4487	177	7	641	DELAVILLE E and PENNEQUIN V	10.1016/J.AMP.2018.04.011		MASSON EDITEUR
403	THE ROLE OF COGNITIVE EMOTION REGULATION STRATEGIES ON PROBLEMATIC SMARTPHONE USE: COMPARISON BETWEEN PROBLEMATIC AND NON-PROBLEMATIC ADOLESCENT USERS	2019	1	1	INTERNATIONAL JOURNAL OF ENVIRONMENTAL RESEARCH AND PUBLIC HEALTH	1661-7827	16	17	NA	EXTREMERA N and QUINTANA-ORTS C and SANCHEZ-ALVAREZ N and REY L	10.3390/IJERPH16173142		MDPI
404	LINKING CHILDHOOD TRAUMA EXPOSURE TO ADOLESCENT JUSTICE INVOLVEMENT: THE CONCEPT OF POSTTRAUMATIC RISK-SEEKING	2019	1	1	CLINICAL PSYCHOLOGY-SCIENCE AND PRACTICE	0969-5893	26	3	NA	KERIG PK	10.1111/CPSP.12280		WILEY
405	PSYCHOPATHOLOGY AND EARLY LIFE STRESS IN MIGRANT YOUTHS: AN ANALYSIS OF THE 'GROWING UP IN IRELAND' STUDY	2019	1	1	IRISH JOURNAL OF PSYCHOLOGICAL MEDICINE	0790-9667	36	3	177	COTTER S and HEALY C and CATHAIN DN and WILLIAMS P and CLARKE M and CANNON M	10.1017/IPM.2018.53		CAMBRIDGE UNIV PRESS
406	ADVERSE CHILDHOOD EXPERIENCES, EARLY AND NONMARITAL FERTILITY, AND WOMEN'S HEALTH AT MIDLIFE	2019	1	1	JOURNAL OF HEALTH AND SOCIAL BEHAVIOR	0022-1465	60	3	309	WILLIAMS K and FINCH BK	10.1177/0022146519868842		SAGE PUBLICATIONS INC
407	ASSESSMENT OF THE REVISED DIFFICULTIES IN EMOTION REGULATION SCALES AMONG ADOLESCENTS AND ADULTS WITH SEVERE MENTAL ILLNESS	2019	1	1	PSYCHIATRY RESEARCH	0165-1781	279		278	CHARAK R and BYLLESBY BM and FOWLER JC and SHARP C and ELHAI JD and FRUEH BC	10.1016/J.PSYCHRES.2019.04.010		ELSEVIER IRELAND LTD
408	PREVENTION OF CYBERBULLYING: PERSONAL AND FAMILY PREDICTIVE VARIABLES OF CYBER-AGGRESSION	2019	1	1	REVISTA DE PSICOLOGIA CLINICA CON NINOS Y ADOLESCENTES	2340-8340	6	3	9	GARAIGORDOBIL M	10.21134/RPCNA.2019.06.2.1		UNIV MIGUEL HERNANDEZ, DEPT PSICOLOGIA
409	SUPER SKILLS FOR LIFE: EFFICACY OF A TRANSDIAGNOSTIC INDICATED PREVENTION PROGRAM FOR CHILDHOOD EMOTIONAL PROBLEMS	2019	1	1	REVISTA DE PSICOLOGIA CLINICA CON NINOS Y ADOLESCENTES	2340-8340	6	3	24	FERNANDEZ-MARTINEZ I and ESPADA JP and ORGILES M	10.21134/RPCNA.2019.06.3.3		UNIV MIGUEL HERNANDEZ, DEPT PSICOLOGIA
410	PARENTAL INFLUENCES ON NEURAL MECHANISMS UNDERLYING EMOTION REGULATION	2019	1	1	TRENDS IN NEUROSCIENCE AND EDUCATION	2452-0837	16		8	KERR KL and RATLIFF EL and COSGROVE KT and BODURKA J and MORRIS AS and SIMMONS WK	10.1016/J.TINE.2019.100118		ELSEVIER
411	EVIDENCE-BASED TREATMENT AND CONCEPTUALIZATION OF AUTISM SPECTRUM DISORDER: EMOTION REGULATION, SOCIAL IMPAIRMENT, AND ANXIETY AS TARGETS	2019	1	1	BULLETIN OF THE MENNINGER CLINIC	0025-9284	83	3	199	PATRIQUIN MA	10.1521/BUMC.2019.83.3.199		GUILFORD PUBLICATIONS INC
412	EMOTION REGULATION: A TREATMENT TARGET FOR AUTISM SPECTRUM DISORDER	2019	1	1	BULLETIN OF THE MENNINGER CLINIC	0025-9284	83	3	205	REYES NM and PICKARD K and REAVEN J	10.1521/BUMC.2019.83.3.205		GUILFORD PUBLICATIONS INC
413	OUTCOMES OF AN EMOTION REGULATION INTERVENTION GROUP IN YOUNG ADULTS WITH AUTISM SPECTRUM DISORDER	2019	1	1	BULLETIN OF THE MENNINGER CLINIC	0025-9284	83	3	259	HARTMANN K and URBANO MR and RAFFAELE CT and KREISER NL and WILLIAMS TV and QUALLS LR and ELKINS DE	10.1521/BUMC.2019.83.3.259		GUILFORD PUBLICATIONS INC
414	PSYCHOLOGICAL AND BEHAVIOURAL CORRELATES OF CANNABIS USE AMONG CANADIAN SECONDARY SCHOOL STUDENTS: FINDINGS FROM THE COMPASS STUDY	2019	1	1	CANADIAN JOURNAL OF ADDICTION	2368-4720	10	3	10	ROMANO I and WILLIAMS G and BUTLER A and ALEYAN S and PATTE KA and LEATHERDALE ST	10.1097/CXA.0000000000000058		CANADIAN SOC ADDICTION MED
415	DIFFERENCES IN SUICIDE RISK SEVERITY AMONG SUICIDAL YOUTH WITH ANXIETY DISORDERS	2019	1	1	CRISIS-THE JOURNAL OF CRISIS INTERVENTION AND SUICIDE PREVENTION	0227-5910	40	5	333	HERRES J and SHEARER A and KODISH T and KIM B and WANG SB and DIAMOND GS	10.1027/0227-5910/A000571		HOGREFE & HUBER PUBLISHERS
416	EXECUTIVE FUNCTION AND PROBABILITIES OF ENGAGING IN LONG-TERM SEDENTARY AND HIGH CALORIE/LOW NUTRITION EATING BEHAVIORS IN EARLY ADOLESCENCE	2019	1	1	SOCIAL SCIENCE & MEDICINE	0277-9536	237		NA	CAPPELLI C and PIKE JR and RIGGS NR and WARREN CM and PENTZ MA	10.1016/J.SOCSCIMED.2019.112483		PERGAMON-ELSEVIER SCIENCE LTD
417	PEER ACCEPTANCE AND NONSUICIDAL SELF-INJURY AMONG CHINESE ADOLESCENTS: A LONGITUDINAL MODERATED MEDIATION MODEL	2019	1	1	JOURNAL OF YOUTH AND ADOLESCENCE	0047-2891	48	9	1806	WU NN and HOU Y and CHEN PY and YOU JN	10.1007/S10964-019-01093-0		SPRINGER/PLENUM PUBLISHERS
418	GENETIC AND ENVIRONMENTAL INFLUENCES ON ADOLESCENT EMOTIONAL INERTIA IN DAILY LIFE	2019	1	1	JOURNAL OF YOUTH AND ADOLESCENCE	0047-2891	48	9	1849	ZHENG Y and ASBURY K	10.1007/S10964-019-01075-2		SPRINGER/PLENUM PUBLISHERS
419	TEMPERAMENTAL NEGATIVE AFFECT, EMOTION-SPECIFIC REGULATION, AND CONCURRENT INTERNALIZING AND EXTERNALIZING PATHOLOGY AMONG CHILDREN WITH ADHD	2019	1	1	ADHD-ATTENTION DEFICIT AND HYPERACTIVITY DISORDERS	1866-6116	11	3	311	LEABERRY KD and ROSEN PJ and SLAUGHTER KE and REESE J and FOGLEMAN ND	10.1007/S12402-019-00294-8		SPRINGER WIEN
420	SCREEN TIME AND THE DEVELOPMENT OF EMOTION UNDERSTANDING FROM AGE 4 TO AGE 8: A COMMUNITY STUDY	2019	1	1	BRITISH JOURNAL OF DEVELOPMENTAL PSYCHOLOGY	0261-510X	37	3	427	SKALICKA V and HYGEN BW and STENSENG F and KARSTAD SB and WICHSTROM L	10.1111/BJDP.12283		WILEY
421	"WE LISTENED TO EACH OTHER": SOCIOEMOTIONAL GROWTH IN LITERATURE CIRCLES	2019	1	1	READING TEACHER	0034-0561	73	2	149	VENEGAS EM	10.1002/TRTR.1822		WILEY
422	OVERACTIVATION OF THE REWARD SYSTEM AND DEFICIENT INHIBITION IN EXERCISE ADDICTION	2019	1	1	MEDICINE AND SCIENCE IN SPORTS AND EXERCISE	0195-9131	51	9	1918	HUANG Q and HUANG JA and CHEN YX and LIN D and XU S and WEI JP and QI CZ and XU X	10.1249/MSS.0000000000001988		LIPPINCOTT WILLIAMS & WILKINS
423	ADULT PATIENTS WITH ADHD DIFFER FROM HEALTHY CONTROLS IN IMPLICIT, BUT NOT EXPLICIT, EMOTION REGULATION	2019	1	1	JOURNAL OF PSYCHIATRY & NEUROSCIENCE	1180-4882	44	5	340	MATERNA L and WIESNER CD and SHUSHAKOVA A and TRIELOFF J and WEBER N and ENGELL A and SCHUBOTZ RI and BAUER J and PEDERSEN A and OHRMANN P	10.1503/JPN.180139		CMA-CANADIAN MEDICAL ASSOC
424	MINDFULNESS STRATEGIES: SUPPORTING MILITARY PARENTS DURING REINTEGRATION	2019	1	1	MINDFULNESS	1868-8527	10	9	1721	GLISKE K and RICHMOND A and SMISCHNEY T and BORDEN LM	10.1007/S12671-019-01156-0		SPRINGER
425	MYMIND: A CONCURRENT GROUP-BASED MINDFULNESS INTERVENTION FOR YOUTH WITH AUTISM AND THEIR PARENTS	2019	1	1	MINDFULNESS	1868-8527	10	9	1730	SALEM-GUIRGIS S and ALBAUM C and TABLON P and RIOSA PB and NICHOLAS DB and DRMIC IE and WEISS JA	10.1007/S12671-019-01107-9		SPRINGER
426	RESILIENCE, EMOTIONAL PROBLEMS, AND BEHAVIOURAL PROBLEMS OF ADOLESCENTS IN CHINA: ROLES OF MINDFULNESS AND LIFE SKILLS	2019	1	1	HEALTH & SOCIAL CARE IN THE COMMUNITY	0966-0410	27	5	1158	HUANG CC and CHEN YF and CHEUNG S and GREENE L and LU S	10.1111/HSC.12753		WILEY
427	THE RELATION BETWEEN PARENTS' INVOLVEMENT IN CHILDREN'S SCHOOLING AND CHILDREN'S ADJUSTMENT: A META-ANALYSIS	2019	1	1	PSYCHOLOGICAL BULLETIN	0033-2909	145	9	855	BARGER MM and KIM EM and KUNCEL NR and POMERANTZ EM	10.1037/BUL0000201		AMER PSYCHOLOGICAL ASSOC
428	PROGRESS IN UNDERSTANDING THE EMERGENCE OF HUMAN EMOTION INTRODUCTION	2019	1	1	DEVELOPMENTAL PSYCHOLOGY	0012-1649	55	9	1801	POLLAK SD and CAMRAS LA and COLE PM	10.1037/DEV0000789		AMER PSYCHOLOGICAL ASSOC
429	SPATIAL AND TEMPORAL CORTICAL VARIABILITY TRACK WITH AGE AND AFFECTIVE EXPERIENCE DURING EMOTION REGULATION IN YOUTH	2019	1	1	DEVELOPMENTAL PSYCHOLOGY	0012-1649	55	9	1921	MOREIRA JFG and MCLAUGHLIN KA and SILVERS JA	10.1037/DEV0000687		AMER PSYCHOLOGICAL ASSOC
430	EXPRESSIVE SUPPRESSION OF NEGATIVE EMOTIONS IN CHILDREN AND ADOLESCENTS: THEORY, DATA, AND A GUIDE FOR FUTURE RESEARCH	2019	1	1	DEVELOPMENTAL PSYCHOLOGY	0012-1649	55	9	1938	GROSS JT and CASSIDY J	10.1037/DEV0000722		AMER PSYCHOLOGICAL ASSOC
431	ADOLESCENTS' EMOTION SYSTEM DYNAMICS: NETWORK-BASED ANALYSIS OF PHYSIOLOGICAL AND EMOTIONAL EXPERIENCE	2019	1	1	DEVELOPMENTAL PSYCHOLOGY	0012-1649	55	9	1982	YANG X and RAM N and LOUGHEED JP and MOLENAAR PCM and HOLLENSTEIN T	10.1037/DEV0000690		AMER PSYCHOLOGICAL ASSOC
432	CONTEXT AND DYNAMICS: THE NEW FRONTIER FOR DEVELOPMENTAL RESEARCH ON EMOTION REGULATION	2019	1	1	DEVELOPMENTAL PSYCHOLOGY	0012-1649	55	9	2009	SILK JS	10.1037/DEV0000768		AMER PSYCHOLOGICAL ASSOC
433	CULTURAL VARIATION IN TEMPORAL ASSOCIATIONS AMONG SOMATIC COMPLAINTS, ANXIETY, AND DEPRESSIVE SYMPTOMS IN ADOLESCENCE	2019	1	1	JOURNAL OF PSYCHOSOMATIC RESEARCH	0022-3999	124		NA	KIM JHJ and TSAI W and KODISH T and TRUNG LT and LAU AS and WEISS B	10.1016/J.JPSYCHORES.2019.109763		PERGAMON-ELSEVIER SCIENCE LTD
434	MINDFULNESS' EFFECTS ON STRESS, COPING, AND MOOD: A DAILY DIARY GOODNESS-OF-FIT STUDY	2019	1	1	EMOTION	1528-3542	19	6	1002	FINKELSTEIN-FOX L and PARK CL and RILEY KE	10.1037/EMO0000495		AMER PSYCHOLOGICAL ASSOC
435	PARENT-CHILD ATTACHMENT AND CHILDREN'S EXPERIENCE AND REGULATION OF EMOTION: A META-ANALYTIC REVIEW	2019	1	1	EMOTION	1528-3542	19	6	1103	COOKE JE and KOCHENDORFER LB and STUART-PARRIGON KL and KOEHN AJ and KERNS KA	10.1037/EMO0000504		AMER PSYCHOLOGICAL ASSOC
436	HEALTH AND FUNCTIONAL OUTCOMES FOR SHARED AND UNIQUE VARIANCES OF INTERPERSONAL CALLOUSNESS AND LOW PROSOCIAL BEHAVIOR	2019	1	1	JOURNAL OF PSYCHOPATHOLOGY AND BEHAVIORAL ASSESSMENT	0882-2689	41	3	353	MEEHAN AJ and MAUGHAN B and BARKER ED	10.1007/S10862-019-09756-9		SPRINGER/PLENUM PUBLISHERS
437	ONE-MONTH STABILITY OF CYBERBALL POST-EXCLUSION OSTRACISM DISTRESS IN ADOLESCENTS	2019	1	1	JOURNAL OF PSYCHOPATHOLOGY AND BEHAVIORAL ASSESSMENT	0882-2689	41	3	400	DAVIDSON CA and WILLNER CJ and VAN NOORDT SJR and BANZ BC and WU J and KENNEY JG and JOHANNESEN JK and CROWLEY MJ	10.1007/S10862-019-09723-4		SPRINGER/PLENUM PUBLISHERS
438	FRIENDSHIP QUALITY MODERATES THE RELATION BETWEEN MATERNAL ANXIETY AND TRAJECTORIES OF ADOLESCENT INTERNALIZING SYMPTOMS	2019	1	1	JOURNAL OF PSYCHOPATHOLOGY AND BEHAVIORAL ASSESSMENT	0882-2689	41	3	495	HAVEWALA M and FELTON JW and LEJUEZ CW	10.1007/S10862-019-09742-1		SPRINGER/PLENUM PUBLISHERS
439	THE ROLE OF FAMILY FUNCTIONING AND SELF-ESTEEM IN THE QUALITY OF LIFE OF ADOLESCENTS REFERRED FOR PSYCHIATRIC SERVICES: A 3-YEAR FOLLOW-UP	2019	1	1	QUALITY OF LIFE RESEARCH	0962-9343	28	9	2443	JOZEFIAK T and GREGER HK and KOOT HM and KLOCKNER CA and WALLANDER JL	10.1007/S11136-019-02197-7		SPRINGER
440	DIALECTICAL BEHAVIOUR THERAPY FOR ADOLESCENTS: A COMPARISON OF 16-WEEK AND 24-WEEK PROGRAMMES DELIVERED IN A PUBLIC COMMUNITY SETTING	2019	1	1	CHILD AND ADOLESCENT MENTAL HEALTH	1475-357X	24	3	266	GILLESPIE C and JOYCE M and FLYNN D and CORCORAN P	10.1111/CAMH.12325		WILEY
441	FRUSTRATION TOLERANCE IN YOUTH WITH ADHD	2019	1	1	JOURNAL OF ATTENTION DISORDERS	1087-0547	23	11	1229	SEYMOUR KE and MACATEE R and CHRONIS-TUSCANO A	10.1177/1087054716653216		SAGE PUBLICATIONS INC
442	THE ROLE OF CLASSMATES' SOCIAL SUPPORT, PEER VICTIMIZATION AND GENDER IN EXTERNALIZING AND INTERNALIZING BEHAVIORS AMONG CANADIAN YOUTH	2019	1	1	JOURNAL OF CHILD AND FAMILY STUDIES	1062-1024	28	9	2335	ATTAR-SCHWARTZ S and MISHNA F and KHOURY-KASSABRI M	10.1007/S10826-017-0852-Z		SPRINGER
443	EMOTION REGULATION ACCOUNTS FOR THE RELATION BETWEEN ADHD AND PEER VICTIMIZATION	2019	1	1	JOURNAL OF CHILD AND FAMILY STUDIES	1062-1024	28	9	2429	FOGLEMAN ND and SLAUGHTER KE and ROSEN PJ and LEABERRY KD and WALERIUS DM	10.1007/S10826-018-1297-8		SPRINGER
444	PROXIMAL ASSOCIATIONS AMONG BULLYING, MOOD, AND SUBSTANCE USE: A DAILY REPORT STUDY	2019	1	1	JOURNAL OF CHILD AND FAMILY STUDIES	1062-1024	28	9	2558	LIVINGSTON JA and DERRICK JL and WANG WJ and TESTA M and NICKERSON AB and ESPELAGE DL and MILLER KE	10.1007/S10826-018-1109-1		SPRINGER
445	HERITABILITY, STABILITY, AND PREVALENCE OF TONIC AND PHASIC IRRITABILITY AS INDICATORS OF DISRUPTIVE MOOD DYSREGULATION DISORDER	2019	1	1	JOURNAL OF CHILD PSYCHOLOGY AND PSYCHIATRY	0021-9630	60	9	1032	MOORE AA and LAPATO DM and BROTMAN MA and LEIBENLUFT E and AGGEN SH and HETTEMA JM and YORK TP and SILBERG JL and ROBERSON-NAY R	10.1111/JCPP.13062		WILEY
446	REACTIVE PROTECTION? FEAR, VICTIMIZATION, AND FIGHTING AMONG US HIGH SCHOOL STUDENTS	2019	1	1	JOURNAL OF INTERPERSONAL VIOLENCE	0886-2605	34	17	3666	SATTLER LJ and THOMAS KA and CADET TL	10.1177/0886260516672054		SAGE PUBLICATIONS INC
447	IDENTIFY, ENGAGE, UNDERSTAND: SUPPORTING TRANSGENDER YOUTH IN AN INPATIENT PSYCHIATRIC HOSPITAL	2019	1	1	PSYCHIATRIC QUARTERLY	0033-2720	90	3	601	ACOSTA W and QAYYUM Z and TURBAN JL and VAN SCHALKWYK GI	10.1007/S11126-019-09653-0		SPRINGER
448	INTEGRATING POSITIVE PSYCHOLOGY AND ELEMENTS OF MUSIC THERAPY TO ALLEVIATE ADOLESCENT ANXIETY	2019	1	1	RESEARCH ON SOCIAL WORK PRACTICE	1049-7315	29	6	663	KWOK SYCL	10.1177/1049731518773423		SAGE PUBLICATIONS INC
449	RESTING-STATE NEURAL NETWORK DISTURBANCES THAT UNDERPIN THE EMERGENCE OF EMOTIONAL SYMPTOMS IN ADOLESCENT GIRLS: RESTING-STATE FMRI STUDY	2019	1	1	BRITISH JOURNAL OF PSYCHIATRY	0007-1250	215	3	545	MALHI GS and DAS P and OUTHRED T and BRYANT RA and CALHOUN V	10.1192/BJP.2019.10		CAMBRIDGE UNIV PRESS
450	PREVALENCE OF MENTAL HEALTH PROBLEMS IN SCHOOLS: POVERTY AND OTHER RISK FACTORS AMONG 28 000 ADOLESCENTS IN ENGLAND	2019	1	1	BRITISH JOURNAL OF PSYCHIATRY	0007-1250	215	3	565	DEIGHTON J and LEREYA ST and CASEY P and PATALAY P and HUMPHREY N and WOLPERT M	10.1192/BJP.2019.19		CAMBRIDGE UNIV PRESS
451	IS SOCIOECONOMIC INEQUALITY IN POSTNATAL DEPRESSION AN EARLY-LIFE ROOT OF DISADVANTAGE FOR CHILDREN?	2019	1	1	EUROPEAN JOURNAL OF HEALTH ECONOMICS	1618-7598	20	7	1013	RIDE J	10.1007/S10198-019-01073-Y		SPRINGER
452	PARENTAL ATTACHMENT AND DEPRESSIVE SYMPTOMS IN CHINESE ADOLESCENTS: THE MEDIATION EFFECT OF EMOTION REGULATION	2019	1	1	AUSTRALIAN JOURNAL OF PSYCHOLOGY	0004-9530	71	3	241	CHEN WF and ZHANG DJ and LIU JS and PAN YG and SANG B	10.1111/AJPY.12239		WILEY
453	THE IMPACT OF SLEEP RESTRICTION ON DAYTIME FUNCTIONING IN SCHOOL-AGE CHILDREN WITH AND WITHOUT ADHD: A NARRATIVE REVIEW OF THE LITERATURE	2019	1	1	CANADIAN JOURNAL OF SCHOOL PSYCHOLOGY	0829-5735	34	3	188	DAVIDSON F and RUSAK B and CHAMBERS C and CORKUM P	10.1177/0829573518770593		SAGE PUBLICATIONS INC
454	THE ROLE OF CAREGIVER PSYCHOPATHOLOGY IN THE TREATMENT OF CHILDHOOD TRAUMA WITH TRAUMA-FOCUSED COGNITIVE BEHAVIORAL THERAPY: A SYSTEMATIC REVIEW	2019	1	1	CLINICAL CHILD AND FAMILY PSYCHOLOGY REVIEW	1096-4037	22	3	273	MARTIN CG and EVERETT Y and SKOWRON EA and ZALEWSKI M	10.1007/S10567-019-00290-4		SPRINGER/PLENUM PUBLISHERS
455	ANGER RUMINATION IS ASSOCIATED WITH RESTRICTED AND REPETITIVE BEHAVIORS IN CHILDREN WITH AUTISM SPECTRUM DISORDER	2019	1	1	JOURNAL OF AUTISM AND DEVELOPMENTAL DISORDERS	0162-3257	49	9	3656	IBRAHIM K and KALVIN C and MARSH CL and ANZANO A and GORYNOVA L and CIMINO K and SUKHODOLSKY DG	10.1007/S10803-019-04085-Y		SPRINGER/PLENUM PUBLISHERS
456	THE BRIEF EXPERIENCES IN CLOSE RELATIONSHIPS SCALE-REVISED CHILD VERSION (ECR-RC): FACTOR STRUCTURE AND INVARIANCE ACROSS MIDDLE CHILDHOOD AND EARLY ADOLESCENCE	2019	1	1	INTERNATIONAL JOURNAL OF BEHAVIORAL DEVELOPMENT	0165-0254	43	5	409	MARCI T and MOSCARDINO U and ALTOE G	10.1177/0165025418785975		SAGE PUBLICATIONS LTD
457	THE RELATIONSHIP BETWEEN ALPHA ASYMMETRY AND ADHD DEPENDS ON NEGATIVE AFFECT LEVEL AND PARENTING PRACTICES	2019	1	1	JOURNAL OF PSYCHIATRIC RESEARCH	0022-3956	116		138	ALPERIN BR and SMITH CJ and GUSTAFSSON HC and FIGURACION MT and KARALUNAS SL	10.1016/J.JPSYCHIRES.2019.06.016		PERGAMON-ELSEVIER SCIENCE LTD
458	PROFILE OF TRAIT MINDFULNESS AND ITS ASSOCIATION WITH EMOTIONAL REGULATION FOR EARLY ADOLESCENTS	2019	1	1	PERSONALITY AND INDIVIDUAL DIFFERENCES	0191-8869	147		12	ZHANG JT and DENG XM and HUANG LL and ZENG HJ and WANG LN and WEN PL	10.1016/J.PAID.2019.04.008		PERGAMON-ELSEVIER SCIENCE LTD
459	LONGITUDINAL RELATIONS BETWEEN EMOTION RESTRAINT VALUES, LIFE STRESS, AND INTERNALIZING SYMPTOMS AMONG VIETNAMESE AMERICAN AND EUROPEAN AMERICAN ADOLESCENTS	NA	1	1	JOURNAL OF CLINICAL CHILD AND ADOLESCENT PSYCHOLOGY	1537-4416			NA	TSAI W and WEISS B and KIM JHJ and LAU AS	10.1080/15374416.2019.1650364		ROUTLEDGE JOURNALS, TAYLOR & FRANCIS LTD
460	COMMUNICATION DISORDERS AMONG SYRIAN REFUGEE CHILDREN IN BEQAA, LEBANON	2019	1	1	INTERNATIONAL JOURNAL OF MIGRATION HEALTH AND SOCIAL CARE	1747-9894	15	3	214	SALAM A and MCINTIRE RK and PILLING LB	10.1108/IJMHSC-09-2018-0059		EMERALD GROUP PUBLISHING LTD
461	RESIDENTIAL IMMERSIVE LIFE SKILLS PROGRAMS: A CATALYST FOR FACILITATING EMOTIONAL LITERACY DEVELOPMENT FOR YOUTH WITH DISABILITIES	NA	1	1	DEVELOPMENTAL NEUROREHABILITATION	1751-8423			NA	DUFF C and MCPHERSON AC and KING G	10.1080/17518423.2019.1657198		TAYLOR & FRANCIS INC
462	THE RELATION BETWEEN EARLY ADOLESCENT PHYSICAL ACTIVITY AND INTERNALIZING PROBLEMS: VARIATIONS IN EXERCISE MOTIVATIONS AS A CRITICAL MODERATOR	NA	1	1	JOURNAL OF EARLY ADOLESCENCE	0272-4316			NA	TAYLOR SG and ZARRETT N and ROBERTS AM	10.1177/0272431619870612		SAGE PUBLICATIONS INC
463	LATINX IMMIGRANT FARMWORKER COMMUNITY HEALTH PROMOTION: A NEEDS ASSESSMENT	NA	1	1	HEALTH PROMOTION PRACTICE	1524-8399			NA	LINVILLE D and MCCLURE H and MARTINEZ C and MORALES CM	10.1177/1524839919869923		SAGE PUBLICATIONS INC
464	MATERNAL NARRATION ABOUT PARENTING PRIDE AND REGRET IS RELATED TO YOUTH EMOTION REGULATION	2020	1	1	SOCIAL DEVELOPMENT	0961-205X	29	1	178	PASUPATHI M and OLDROYD K and WAINRYB C and MANSFIELD CM	10.1111/SODE.12401		WILEY
465	EMOTION REGULATION GROUP SKILLS TRAINING FOR ADOLESCENTS AND PARENTS: A PILOT STUDY OF AN ADD-ON TREATMENT IN A CLINICAL SETTING	2020	1	1	CLINICAL CHILD PSYCHOLOGY AND PSYCHIATRY	1359-1045	25	1	141	LARSSON KH and ANDERSSON G and STERN H and ZETTERQVIST M	10.1177/1359104519869782		SAGE PUBLICATIONS INC
466	TRAJECTORIES OF DEPRESSIVE SYMPTOMS IN ADOLESCENCE: THE INTERPLAY OF MATERNAL EMOTION REGULATION DIFFICULTIES AND YOUTH ADHD SYMPTOMATOLOGY	NA	1	1	JOURNAL OF ATTENTION DISORDERS	1087-0547			NA	ODDO LE and FELTON JW and MEINZER MC and MAZURSKY-HOROWITZ H and LEJUEZ CW and CHRONIS-TUSCANO A	10.1177/1087054719864660		SAGE PUBLICATIONS INC
467	HIGH OCCURRENCE OF SLEEP PROBLEMS IN SURVIVORS OF A CHILDHOOD BRAIN TUMOR WITH NEUROCOGNITIVE COMPLAINTS: THE ASSOCIATION WITH PSYCHOSOCIAL AND BEHAVIORAL EXECUTIVE FUNCTIONING	2019	1	1	PEDIATRIC BLOOD & CANCER	1545-5009	66	11	NA	VAN KOOTEN JAMC and MAURICE-STAM H and SCHOUTEN AYN and VAN VUURDEN DG and GRANZEN B and GIDDING C and DE RUITER MA and VAN LITSENBURG RRL and GROOTENHUIS MA	10.1002/PBC.27947		WILEY
468	MEDIUM-TERM EFFECTS OF A TAILORED WEB-BASED PARENTING INTERVENTION TO REDUCE ADOLESCENT RISK OF DEPRESSION AND ANXIETY: 12-MONTH FINDINGS FROM A RANDOMIZED CONTROLLED TRIAL	2019	1	1	JOURNAL OF MEDICAL INTERNET RESEARCH	1438-8871	21	8	NA	YAP MBH and CARDAMONE-BREEN MC and RAPEE RM and LAWRENCE KA and MACKINNON AJ and MAHTANI S and JORM AF	10.2196/13628		JMIR PUBLICATIONS, INC
469	UNDERSTANDING THE SITUATIONAL CONTEXT FOR INTERPERSONAL VIOLENCE: A REVIEW OF INDIVIDUAL-LEVEL ATTITUDES, ATTRIBUTIONS, AND TRIGGERS	NA	1	1	TRAUMA VIOLENCE & ABUSE	1524-8380			NA	EZELL JM	10.1177/1524838019869100		SAGE PUBLICATIONS INC
470	EFFECTS OF PREFERENCE ON OUTCOMES OF PREVENTIVE INTERVENTIONS AMONG ETHNICALLY DIVERSE ADOLESCENTS AT-RISK OF DEPRESSION	NA	1	1	JOURNAL OF CLINICAL CHILD AND ADOLESCENT PSYCHOLOGY	1537-4416			NA	LAU AS and KIM JJ and NGUYEN DJ and NGUYEN HT and KODISH T and WEISS B	10.1080/15374416.2019.1639514		ROUTLEDGE JOURNALS, TAYLOR & FRANCIS LTD
471	DECREASED THEORY OF MIND SKILLS, INCREASED EMOTION DYSREGULATION AND INSIGHT LEVELS IN ADOLESCENTS DIAGNOSED WITH OBSESSIVE COMPULSIVE DISORDER	2019	1	1	NORDIC JOURNAL OF PSYCHIATRY	0803-9488	73	7	462	YAZICI KU and YAZICI IP	10.1080/08039488.2019.1652341		TAYLOR & FRANCIS LTD
472	VIDEO-FEEDBACK ATTACHMENT BASED INTERVENTION AIMED AT ADOLESCENT AND YOUNG MOTHERS: EFFECTIVENESS ON INFANT-MOTHER INTERACTION AND MATERNAL MIND-MINDEDNESS	NA	1	1	EARLY CHILD DEVELOPMENT AND CARE	0300-4430			NA	CRUGNOLA CR and IERARDI E and PERUTA V and MOIOLI M and ALBIZZATI A	10.1080/03004430.2019.1652172		ROUTLEDGE JOURNALS, TAYLOR & FRANCIS LTD
473	STRESS AND THE BRAIN: PERCEIVED STRESS MEDIATES THE IMPACT OF THE SUPERIOR FRONTAL GYRUS SPONTANEOUS ACTIVITY ON DEPRESSIVE SYMPTOMS IN LATE ADOLESCENCE	2019	1	1	JOURNAL OF TIME SERIES ANALYSIS	0143-9782	40	6	4982	WANG S and ZHAO YJ and ZHANG L and WANG X and WANG XL and CHENG BC and LUO K and GONG QY	10.1002/HBM.24752		WILEY
474	SYMPATHETIC-PARASYMPATHETIC INTERACTION AND EXTERNALIZING PROBLEMS IN CHILDREN WITH AUTISM SPECTRUM DISORDER	NA	1	1	AUTISM RESEARCH	1939-3792			NA	FENNING RM and ERATH SA and BAKER JK and MESSINGER DS and MOFFITT J and BAUCOM BR and KAEPPLER AK	10.1002/AUR.2187		WILEY
475	SEX DIFFERENCES IN PSYCHOLOGICAL DISTRESS, BEHAVIOURAL AND EMOTIONAL PROBLEMS, AND SUBSTANCE USE IN YOUNG PEOPLE IN OUT-OF-HOME CARE	NA	1	1	CHILD & FAMILY SOCIAL WORK	1356-7500			NA	COTTON SM and RICE S and MOELLER-SAXONE K and MAGNUS A and HARVEY C and MIHALOPOULOS C and HUMPHREYS C and MURRAY L and HALPERIN S and MCGORRY PD and HERRMAN H	10.1111/CFS.12688		WILEY
476	ANXIETY IN 3-TO 7-YEAR-OLD CHILDREN WITH AUTISM SPECTRUM DISORDER SEEKING TREATMENT FOR DISRUPTIVE BEHAVIOR	2020	1	1	AUTISM	1362-3613	24	2	400	SUKHODOLSKY DG and LECAVALIER L and JOHNSON C and SMITH T and SWIEZY N and BEARSS K and KALVIN CB and SCAHILL L	10.1177/1362361319866561		SAGE PUBLICATIONS LTD			RAYYAN-INCLUSION: {"Caspar"=>"Excluded"}
477	PSYCHOSOCIAL DIFFICULTIES AND QUALITY OF LIFE IN CHILDREN WITH HEARING IMPAIRMENT AND THEIR ASSOCIATION WITH PARENTING STYLES	NA	1	1	EARLY CHILD DEVELOPMENT AND CARE	0300-4430			NA	EYUBOGLU D and MERCAN GC and EYUBOGLU M	10.1080/03004430.2019.1652171		ROUTLEDGE JOURNALS, TAYLOR & FRANCIS LTD
478	THE MEDIATING ROLE OF ROMANTIC ATTACHMENT IN THE RELATIONSHIP BETWEEN ATTACHMENT TO PARENTS AND AGGRESSION	2019	1	1	FRONTIERS IN PSYCHOLOGY	1664-1078	10		NA	SANTONA A and DE CESARE P and TOGNASSO G and DE FRANCESCHI M and SCIANDRA A	10.3389/FPSYG.2019.01824		FRONTIERS MEDIA SA
479	PSYCHOLOGICAL DISTRESS AND SUBSTANCE USE AMONG YOUNG ADULTS WITH COMORBID ASTHMA AND OBESITY	NA	1	1	JOURNAL OF AMERICAN COLLEGE HEALTH	0744-8481			NA	HAWKINS MAW and CLAWSON AH and SMITH CE and STOUT ME and KEIRNS NG and RUPPE NM	10.1080/07448481.2019.1643353		ROUTLEDGE JOURNALS, TAYLOR & FRANCIS LTD
480	APPLES TO APPLES? NEURAL CORRELATES OF EMOTION REGULATION DIFFERENCES BETWEEN HIGH- AND LOW-RISK ADOLESCENTS	2019	1	1	SOCIAL COGNITIVE AND AFFECTIVE NEUROSCIENCE	1749-5016	14	8	827	PERINO MT and MOREIRA JFG and MCCORMICK EM and TELZER EH	10.1093/SCAN/NSZ063		OXFORD UNIV PRESS
481	DIFFICULTIES WITH EMOTION REGULATION AS A TRANSDIAGNOSTIC MECHANISM LINKING CHILD MALTREATMENT WITH THE EMERGENCE OF PSYCHOPATHOLOGY	2019	1	1	DEVELOPMENT AND PSYCHOPATHOLOGY	0954-5794	31	3	899	WEISSMAN DG and BITRAN D and MILLER AB and SCHAEFER JD and SHERIDAN MA and MCLAUGHLIN KA	10.1017/S0954579419000348		CAMBRIDGE UNIV PRESS
482	PAEDIATRIC GOAL MANAGEMENT TRAINING IN PATIENTS WITH ACQUIRED BRAIN INJURY: STUDY PROTOCOL FOR A RANDOMISED CONTROLLED TRIAL	2019	1	1	BMJ OPEN	2044-6055	9	8	NA	HYPHER RE and BRANDT AE and RISNES K and RO TB and SKOVLUND E and ANDERSSON S and FINNANGER TG and STUBBERUD J	10.1136/BMJOPEN-2019-029273		BMJ PUBLISHING GROUP
483	THE EARLY MALADAPTIVE SCHEMAS, SOCIAL ADJUSTABILITY, EMOTIONAL REGULATION'S ROLE IN AGGRESSION	2019	1	1	INTERNATIONAL JOURNAL OF PHARMACEUTICAL AND PHYTOPHARMACOLOGICAL RESEARCH	2250-1029	9	4	45	ZAMANI M and NEMAT-TAVOOSI M and ZAFAR M and VALADBEIGI E	NA		INT JOURNAL PHARMACEUTICAL & PHYTOPHARMACOLOGICAL RESEARCH
484	DEPRESSIVE SYMPTOMS, SLEEP PATTERNS, AND PHYSICAL ACTIVITY IN ADOLESCENTS WITH NARCOLEPSY	2019	1	1	SLEEP	0161-8105	42	8	NA	PARMAR A and YEH EA and KORCZAK DJ and WEISS SK and LU ZH and ZWEERINK A and TOULANY A and MURRAY BJ and NARANG I	10.1093/SLEEP/ZSZ111		OXFORD UNIV PRESS INC
485	CHILDHOOD OBESITY: THE RELATIONSHIP BETWEEN NEGATIVE EMOTIONALITY, EMOTION REGULATION, AND PARENTING STYLES	2019	1	1	JOURNAL OF CHILD AND FAMILY STUDIES	1062-1024	28	8	2272	PACE U and AIELLO F and ZAPPULLA C	10.1007/S10826-019-01443-3		SPRINGER
486	A SIMULTANEOUS CLUSTER ANALYSIS OF COGNITIVE, EMOTIONAL, AND PERSONALITY FACTORS AND INSOMNIA AND SLEEP QUALITY AMONG EARTHQUAKE VICTIMS	2019	1	1	DISASTER MEDICINE AND PUBLIC HEALTH PREPAREDNESS	1935-7893	13	4	745	KHAZAIE H and ZAKIEI A and KOMASI S	10.1017/DMP.2018.156		CAMBRIDGE UNIV PRESS
487	EMOTIONAL AND BEHAVIORAL PROBLEMS IN CHILDREN AND ADOLESCENTS WITH LOWER URINARY TRACT DYSFUNCTION: A POPULATION-BASED STUDY	2019	1	1	JOURNAL OF PEDIATRIC UROLOGY	1477-5131	15	4	NA	DOURADO ER and DE ABREU GE and SANTANA JC and MACEDO RR and DA SILVA CM and RAPOZO PMB and NETTO JMB and BARROSO U	10.1016/J.JPUROL.2018.12.003		ELSEVIER SCI LTD
488	ADOLESCENT MENTAL HEALTH PROGRAM COMPONENTS AND BEHAVIOR RISK REDUCTION: A META-ANALYSIS	2019	1	1	PEDIATRICS	0031-4005	144	2	NA	SKEEN S and LAURENZI CA and GORDON SL and DU TOIT S and TOMLINSON M and DUA T and FLEISCHMANN A and KOHL K and ROSS D and SERVILI C and BRAND AS and DOWDALL N and LUND C and VAN DER WESTHUIZEN C and CARVAJAL-AGUIRRE L and DE CARVALHO CE and MELENDEZ-TORRES GJ	10.1542/PEDS.2018-3488		AMER ACAD PEDIATRICS
489	SEXUAL HARASSMENT AND APPEARANCE-BASED PEER VICTIMIZATION: UNIQUE ASSOCIATIONS WITH EMOTIONAL ADJUSTMENT BY GENDER AND AGE	2019	1	1	JOURNAL OF ADOLESCENCE	0140-1971	75		12	DUNCAN N and ZIMMER-GEMBECK MJ and FURMAN W	10.1016/J.ADOLESCENCE.2019.06.016		ACADEMIC PRESS LTD- ELSEVIER SCIENCE LTD
490	ASSOCIATIONS OF ETHNIC/RACIAL DISCRIMINATION WITH INTERNALIZING SYMPTOMS AND EXTERNALIZING BEHAVIORS AMONG JUVENILE JUSTICE-INVOLVED YOUTH OF COLOR	2019	1	1	JOURNAL OF ADOLESCENCE	0140-1971	75		138	LOYD AB and HOTTON AL and WALDEN AL and KENDALL AD and EMERSON E and DONENBERG GR	10.1016/J.ADOLESCENCE.2019.07.012		ACADEMIC PRESS LTD- ELSEVIER SCIENCE LTD
491	DEPRESSIVE SYMPTOMS AND NON-SUICIDAL SELF-INJURY DURING ADOLESCENCE: LATENT PATTERNS OF SHORT-TERM STABILITY AND CHANGE	2019	1	1	JOURNAL OF ADOLESCENCE	0140-1971	75		163	TILTON-WEAVER L and MARSHALL SK and SVENSSON Y	10.1016/J.ADOLESCENCE.2019.07.013		ACADEMIC PRESS LTD- ELSEVIER SCIENCE LTD
492	MEDIATING ROLE OF EXPERIENTIAL AVOIDANCE IN THE RELATIONSHIP BETWEEN ANXIETY SENSITIVITY AND EATING DISORDER PSYCHOPATHOLOGY: A CLINICAL REPLICATION	2019	1	1	EATING BEHAVIORS	1471-0153	34		NA	ESPEL-HUYNH HM and MURATORE AF and VIRZI N and BROOKS G and ZANDBERG LJ	10.1016/J.EATBEH.2019.101308		ELSEVIER
493	EARLY RISK FACTORS AND EMOTIONAL DIFFICULTIES IN CHILDREN AT RISK OF DEVELOPMENTAL LANGUAGE DISORDER: A POPULATION COHORT STUDY	2019	1	1	JOURNAL OF SPEECH LANGUAGE AND HEARING RESEARCH	1092-4388	62	8	2750	ST CLAIR MC and FORREST CL and YEW SGK and GIBSON JL	10.1044/2018_JSLHR-L-18-0061		AMER SPEECH-LANGUAGE-HEARING ASSOC
494	MINDFULNESS-BASED INTERVENTIONS FOR ADOLESCENT HEALTH	2019	1	1	CURRENT OPINION IN PEDIATRICS	1040-8703	31	4	469	LIN J and CHADI N and SHRIER L	10.1097/MOP.0000000000000760		LIPPINCOTT WILLIAMS & WILKINS
495	TRAIT ANHEDONIA IS A TRANSDIAGNOSTIC CORRELATE OF INTERNALIZING PROBLEMS DURING ADOLESCENCE	2019	1	1	JOURNAL OF RESEARCH IN PERSONALITY	0092-6566	81		56	CONWAY CC and LI YI and STARR LR	10.1016/J.JRP.2019.05.004		ACADEMIC PRESS INC ELSEVIER SCIENCE
496	A THEORY-DRIVEN INVESTIGATION OF THE ASSOCIATION BETWEEN EMOTION DYSREGULATION AND SUICIDE RISK IN A CLINICAL ADOLESCENT SAMPLE	2019	1	1	SUICIDE AND LIFE-THREATENING BEHAVIOR	0363-0234	49	4	928	EADDY M and ZULLO L and HORTON SE and HUGHES JL and KENNARD B and DIEDERICH A and EMSLIE GJ and SCHUSTER L and STEWART SM	10.1111/SLTB.12472		WILEY
497	REEXAMINING THE MENTAL PAIN-SUICIDALITY LINK IN ADOLESCENCE: THE ROLE OF TOLERANCE FOR MENTAL PAIN	2019	1	1	SUICIDE AND LIFE-THREATENING BEHAVIOR	0363-0234	49	4	1072	BECKER G and ORBACH I and MIKULINCER M and IOHAN M and GILBOA-SCHECHTMAN E and GROSSMAN-GIRON A	10.1111/SLTB.12506		WILEY
498	YOUTH NEEDS AT INTAKE INTO TRAUMA-INFORMED GROUP HOMES AND RESPONSE TO SERVICES: AN EXAMINATION OF TRAUMA EXPOSURE, SYMPTOMS, AND CLINICAL IMPRESSION	NA	1	1	AMERICAN JOURNAL OF COMMUNITY PSYCHOLOGY	0091-0562			NA	TYLER PM and PATWARDAN I and RINGLE JL and CHMELKA MB and MASON WA	10.1002/AJCP.12364		WILEY
499	PREDICTING AGGRESSION TO OTHERS IN YOUTH WITH AUTISM USING A WEARABLE BIOSENSOR	2019	1	1	AUTISM RESEARCH	1939-3792	12	8	1286	GOODWIN MS and MAZEFSKY CA and IOANNIDIS S and ERDOGMUS D and SIEGEL M	10.1002/AUR.2151		WILEY
500	INDIVIDUAL DIFFERENCES IN ADOLESCENTS' SYMPATHETIC AND PARASYMPATHETIC FUNCTIONING MODERATE ASSOCIATIONS BETWEEN FAMILY ENVIRONMENT AND PSYCHOSOCIAL ADJUSTMENT	2012	1	1	DEVELOPMENTAL PSYCHOLOGY	0012-1649	48	4	918	DIAMOND LM and FAGUNDES CP and CRIBBET MR	10.1037/A0026901		AMER PSYCHOLOGICAL ASSOC
501	BURN-INJURED ADOLESCENTS REPORT GAINING MULTIPLE DEVELOPMENTAL BENEFITS AND IMPROVED LIFE SKILLS AS A RESULT OF BURN CAMP ATTENDANCE	2012	1	1	JOURNAL OF BURN CARE & RESEARCH	1559-047X	33	4	552	RIMMER RB and PRESSMAN MS and TAKACH OP and BAY RC and CROTEAU R and HANSEN LD and FOSTER KN and CARUSO DM	10.1097/BCR.0B013E318242EF11		OXFORD UNIV PRESS
502	INFANT MALNUTRITION PREDICTS CONDUCT PROBLEMS IN ADOLESCENTS	2012	1	1	NUTRITIONAL NEUROSCIENCE	1028-415X	15	4	186	GALLER JR and BRYCE CP and WABER DP and HOCK RS and HARRISON R and EAGLESFIELD GD and FITZMAURICE G	10.1179/1476830512Y.0000000012		TAYLOR & FRANCIS LTD			RAYYAN-INCLUSION: {"Caspar"=>"Included"}
503	GENDER AND ROLE: VARIABLES THAT MODIFY THE PERCEPTION OF BULLYING	2012	1	1	REVISTA MEXICANA DE PSICOLOGIA	0185-6073	29	2	136	GORDILLO IC	NA		SOC MEXICANA PSICOLOGIA
504	DIFFICULTIES IN EMOTIONAL REGULATION AND SUBSTANCE USE DISORDERS: A CONTROLLED FAMILY STUDY OF BIPOLAR ADOLESCENTS	2013	1	1	DRUG AND ALCOHOL DEPENDENCE	0376-8716	132	1	114	WILENS TE and MARTELON M and ANDERSON JP and SHELLEY-ABRAHAMSON R and BIEDERMAN J	10.1016/J.DRUGALCDEP.2013.01.015		ELSEVIER IRELAND LTD
505	SOCIALLY ANXIOUS AND PEER-VICTIMIZED PREADOLESCENTS: "DOUBLY PRIMED" FOR DISTRESS?	2012	1	1	JOURNAL OF ABNORMAL CHILD PSYCHOLOGY	0091-0627	40	5	837	ERATH SA and TU KM and EL-SHEIKH M	10.1007/S10802-011-9600-9		SPRINGER/PLENUM PUBLISHERS
506	FLEXIBILITY AND ATTRACTORS IN CONTEXT: FAMILY EMOTION SOCIALIZATION PATTERNS AND CHILDREN'S EMOTION REGULATION IN LATE CHILDHOOD	2012	1	1	NONLINEAR DYNAMICS PSYCHOLOGY AND LIFE SCIENCES	1090-0578	16	3	269	LUNKENHEIMER ES and HOLLENSTEIN T and WANG J and SHIELDS AM	NA		SOC CHAOS THEORY PSYCHOLOGY & LIFE SCIENCES
507	ATYPICAL DEVELOPMENT OF RESTING RESPIRATORY SINUS ARRHYTHMIA IN CHILDREN AT HIGH RISK FOR DEPRESSION	2012	1	1	DEVELOPMENTAL PSYCHOBIOLOGY	0012-1630	54	5	556	GENTZLER AL and ROTTENBERG J and KOVACS M and GEORGE CJ and MOREY JN	10.1002/DEV.20614		WILEY
508	PATTERNS OF ADOLESCENTS' BELIEFS ABOUT FIGHTING AND THEIR RELATION TO BEHAVIOR AND RISK FACTORS FOR AGGRESSION	2012	1	1	JOURNAL OF ABNORMAL CHILD PSYCHOLOGY	0091-0627	40	5	787	FARRELL AD and BETTENCOURT A and MAYS S and KRAMER A and SULLIVAN T and KLIEWER W	10.1007/S10802-011-9609-0		SPRINGER/PLENUM PUBLISHERS
509	AGREEMENT IN MULTI-INFORMANT ASSESSMENT OF BEHAVIOUR AND EMOTIONAL PROBLEMS AND SOCIAL FUNCTIONING IN ADOLESCENTS WITH AUTISTIC AND ASPERGER'S DISORDER	2012	1	1	RESEARCH IN AUTISM SPECTRUM DISORDERS	1750-9467	6	3	1091	JEPSEN MI and GRAY KM and TAFFE JR	10.1016/J.RASD.2012.02.008		ELSEVIER SCI LTD
510	SYMPTOMS OF AUTISM AND SCHIZOPHRENIA SPECTRUM DISORDERS IN CLINICALLY REFERRED YOUTH WITH OPPOSITIONAL DEFIANT DISORDER	2012	1	1	RESEARCH IN DEVELOPMENTAL DISABILITIES	0891-4222	33	4	1157	GADOW KD and DRABICK DAG	10.1016/J.RIDD.2012.01.004		PERGAMON-ELSEVIER SCIENCE LTD
511	THE SOCIAL ENVIRONMENT AND DEVELOPMENTAL EXPERIENCES IN ELITE YOUTH SOCCER	2012	1	1	PSYCHOLOGY OF SPORT AND EXERCISE	1469-0292	13	4	390	TAYLOR IM and BRUNER MW	10.1016/J.PSYCHSPORT.2012.01.008		ELSEVIER
512	FAMILIAL AND INDIVIDUAL CORRELATES OF NONSUICIDAL SELF-INJURY IN THE OFFSPRING OF MOOD-DISORDERED PARENTS	2012	1	1	JOURNAL OF CLINICAL PSYCHIATRY	0160-6689	73	6	813	COX LJ and STANLEY BH and MELHEM NM and OQUENDO MA and BIRMAHER B and BURKE A and KOLKO DJ and ZELAZNY JM and MANN JJ and PORTA G and BRENT DA	10.4088/JCP.11M07196		PHYSICIANS POSTGRADUATE PRESS
513	THE DYSREGULATION PROFILE IN CHILDREN AND ADOLESCENTS: A POTENTIAL INDEX FOR MAJOR PSYCHOPATHOLOGY?	2012	1	1	EPIDEMIOLOGY AND PSYCHIATRIC SCIENCES	2045-7960	21	2	155	BELLANI M and NEGRI GAL and BRAMBILLA P	10.1017/S2045796011000849		CAMBRIDGE UNIV PRESS
514	EPIDEMIOLOGICAL STUDY OF YOUTH MENTAL HEALTH USING STRENGTHS AND DIFFICULTIES QUESTIONNAIRE (SDQ)	2012	1	1	IRANIAN RED CRESCENT MEDICAL JOURNAL	2074-1804	14	6	371	ARMAN S and KEYPOUR M and MARACY MR and ATTARI A	NA		KOWSAR PUBL
515	PATHWAYS UNDERLYING SOMATIC COMPLAINTS IN CHILDREN AND ADOLESCENTS WHO ARE DEAF OR HARD OF HEARING	2012	1	1	JOURNAL OF DEAF STUDIES AND DEAF EDUCATION	1081-4159	17	3	319	KOUWENBERG M and RIEFFE C and THEUNISSEN SCPM and OOSTERVELD P	10.1093/DEAFED/ENR050		OXFORD UNIV PRESS
516	ARRESTED DEVELOPMENT? RECONSIDERING DUAL-SYSTEMS MODELS OF BRAIN FUNCTION IN ADOLESCENCE AND DISORDERS	2012	1	1	TRENDS IN COGNITIVE SCIENCES	1364-6613	16	6	322	PFEIFER JH and ALLEN NB	10.1016/J.TICS.2012.04.011		ELSEVIER SCIENCE LONDON
517	THE LONGITUDINAL RELATIONSHIP BETWEEN EMOTION AWARENESS AND INTERNALISING SYMPTOMS DURING LATE CHILDHOOD	2012	1	1	EUROPEAN CHILD & ADOLESCENT PSYCHIATRY	1018-8827	21	6	349	RIEFFE C and DE ROOIJ M	10.1007/S00787-012-0267-8		SPRINGER
518	INTERACTIVE EFFECTS OF AGE AND EMOTION REGULATION FOR ADOLESCENT ALCOHOL USE	2012	1	1	ALCOHOLISM-CLINICAL AND EXPERIMENTAL RESEARCH	0145-6008	36		86A	KIVISTO KL and O'BRIEN K and ESPOSITO-SMYTHERS C and WOLFF J and SPIRITO A	NA		WILEY-BLACKWELL
519	DEVELOPMENT AND PRELIMINARY VALIDATION OF A BEHAVIORAL TASK OF NEGATIVE REINFORCEMENT UNDERLYING RISK-TAKING AND ITS RELATION TO PROBLEM ALCOHOL USE IN COLLEGE FRESHMEN	2012	1	1	ALCOHOLISM-CLINICAL AND EXPERIMENTAL RESEARCH	0145-6008	36	6	426	MACPHERSON L and CALVIN NT and RICHARDS JM and GULLER L and MAYES LC and CROWLEY MJ and DAUGHTERS SB and LEJUEZ CW	10.1111/J.1530-0277.2011.01703.X		WILEY
520	MENTAL HEALTH PROBLEMS IN YOUNG CHILDREN INVESTIGATED BY U.S. CHILD WELFARE AGENCIES	2012	1	1	JOURNAL OF THE AMERICAN ACADEMY OF CHILD AND ADOLESCENT PSYCHIATRY	0890-8567	51	6	572	HORWITZ SM and HURLBURT MS and HENEGHAN A and ZHANG JJ and ROLLS-REUTZ J and FISHER E and LANDSVERK J and STEIN REK	10.1016/J.JAAC.2012.03.006		ELSEVIER SCIENCE BV
521	ADOLESCENT ATTACHMENT INSECURITY AND PARASYMPATHETIC FUNCTIONING PREDICT FUTURE LOSS ADJUSTMENT	2012	1	1	PERSONALITY AND SOCIAL PSYCHOLOGY BULLETIN	0146-1672	38	6	821	FAGUNDES CP and DIAMOND LM and ALLEN KP	10.1177/0146167212437429		SAGE PUBLICATIONS INC
522	MODERATORS OF INFORMANT AGREEMENT IN THE ASSESSMENT OF ADOLESCENT PSYCHOPATHOLOGY: EXTENSION TO A FORENSIC SAMPLE	2012	1	1	PSYCHOLOGICAL ASSESSMENT	1040-3590	24	2	386	PENNEY SR and SKILLING TA	10.1037/A0025693		AMER PSYCHOLOGICAL ASSOC
523	AMYGDALA RESPONSE AND FUNCTIONAL CONNECTIVITY DURING EMOTION REGULATION: A STUDY OF 14 DEPRESSED ADOLESCENTS	2012	1	1	JOURNAL OF AFFECTIVE DISORDERS	0165-0327	139	1	75	PERLMAN G and SIMMONS AN and WU J and HAHN KS and TAPERT SF and MAX JE and PAULUS MP and BROWN GG and FRANK GK and CAMPBELL-SILLS L and YANG TT	10.1016/J.JAD.2012.01.044		ELSEVIER
524	CONCURRENT AND LONGITUDINAL BIDIRECTIONAL RELATIONSHIPS BETWEEN TODDLERS' CHRONIC PAIN AND MENTAL HEALTH: THE GENERATION R STUDY	2012	1	1	JOURNAL OF PEDIATRIC PSYCHOLOGY	0146-8693	37	5	546	WOLFF NJ and DARLINGTON ASE and HUNFELD JAM and JADDOE VWV and HOFMAN A and RAAT H and VERHULST FC and PASSCHIER J and TIEMEIER H	10.1093/JPEPSY/JSR122		OXFORD UNIV PRESS INC
525	HOW IMPLICIT MOTIVES AND EVERYDAY SELF-REGULATORY ABILITIES SHAPE CARDIOVASCULAR RISK IN YOUTH	2012	1	1	ANNALS OF BEHAVIORAL MEDICINE	0883-6612	43	3	286	EWART CK and ELDER GJ and SMYTH JM	10.1007/S12160-011-9336-3		SPRINGER
526	CONTEMPLATIVE SCIENCE, EDUCATION AND CHILD DEVELOPMENT: INTRODUCTION TO THE SPECIAL SECTION	2012	1	1	CHILD DEVELOPMENT PERSPECTIVES	1750-8592	6	2	143	ROESER R and ZELAZO PD	10.1111/J.1750-8606.2012.00242.X		WILEY
527	CONTEMPLATIVE PRACTICES AND MENTAL TRAINING: PROSPECTS FOR AMERICAN EDUCATION	2012	1	1	CHILD DEVELOPMENT PERSPECTIVES	1750-8592	6	2	146	DAVIDSON R and DUNNE J and ECCLES JS and ENGLE A and GREENBERG M and JENNINGS P and JHA A and JINPA T and LANTIERI L and MEYER D and ROESER RW and VAGO D	10.1111/J.1750-8606.2012.00240.X		WILEY
528	EATING ATTITUDES, COPING STYLES, AND PEER VICTIMIZATION AMONG ADOLESCENTS WITH SEASONAL AND NONSEASONAL DEPRESSION SYMPTOMS	2012	1	1	COGNITIVE THERAPY AND RESEARCH	0147-5916	36	3	199	RAWANA JS and KOHUT SA	10.1007/S10608-010-9333-Z		SPRINGER/PLENUM PUBLISHERS
529	UNRAVELING THE EFFECT OF GENES AND ENVIRONMENT IN THE TRANSMISSION OF PARENTAL ANTISOCIAL BEHAVIOR TO CHILDREN'S CONDUCT DISTURBANCE, DEPRESSION AND HYPERACTIVITY	2012	1	1	JOURNAL OF CHILD PSYCHOLOGY AND PSYCHIATRY	0021-9630	53	6	668	SILBERG JL and MAES H and EAVES LJ	10.1111/J.1469-7610.2011.02494.X		WILEY-BLACKWELL
530	FUNCTIONAL NEUROANATOMY OF BIPOLAR DISORDER: STRUCTURE, FUNCTION, AND CONNECTIVITY IN AN AMYGDALA-ANTERIOR PARALIMBIC NEURAL SYSTEM	2012	1	1	BIPOLAR DISORDERS	1398-5647	14	4	340	BLOND BN and FREDERICKS CA and BLUMBERG HP	10.1111/J.1399-5618.2012.01015.X		WILEY
531	THE SOCIAL ECOLOGY OF ADOLESCENT-INITIATED PARENT ABUSE: A REVIEW OF THE LITERATURE	2012	1	1	CHILD PSYCHIATRY & HUMAN DEVELOPMENT	0009-398X	43	3	431	HONG JS and KRAL MJ and ESPELAGE DL and ALLEN-MEARES P	10.1007/S10578-011-0273-Y		SPRINGER
532	PERINATAL EFFECTS ON IN VIVO MEASURES OF HUMAN BRAIN SEROTONIN SYNTHESIS IN ADULTHOOD: A 27-YEAR LONGITUDINAL STUDY	2012	1	1	EUROPEAN NEUROPSYCHOPHARMACOLOGY	0924-977X	22	6	419	BOOIJ L and BENKELFAT C and LEYTON M and VITARO F and GRAVEL P and LEVESQUE ML and ARSENEAULT L and DIKSIC M and TREMBLAY RE	10.1016/J.EURONEURO.2011.11.002		ELSEVIER			RAYYAN-INCLUSION: {"Caspar"=>"Included"}
533	RELATIONSHIPS BETWEEN PARENT AND CHILD EMOTION REGULATION STRATEGY USE: A BRIEF REPORT	2012	1	1	JOURNAL OF CHILD AND FAMILY STUDIES	1062-1024	21	3	443	BARIOLA E and HUGHES EK and GULLONE E	10.1007/S10826-011-9497-5		SPRINGER
534	PREVALENCE OF PSYCHIATRIC DISORDERS IN PRESCHOOLERS	2012	1	1	JOURNAL OF CHILD PSYCHOLOGY AND PSYCHIATRY	0021-9630	53	6	695	WICHSTROM L and BERG-NIELSEN TS and ANGOLD A and EGGER HL and SOLHEIM E and SVEEN TH	10.1111/J.1469-7610.2011.02514.X		WILEY-BLACKWELL
535	PRENATAL DRUG EXPOSURE AND PEER VICTIMIZATION IN EARLY ADOLESCENCE: TESTING CHILDHOOD ANXIETY/DEPRESSION AND AGGRESSION AS POSSIBLE MEDIATORS	2012	1	1	JOURNAL OF DEVELOPMENTAL AND BEHAVIORAL PEDIATRICS	0196-206X	33	5	416	BUCKINGHAM-HOWES S and OBERLANDER SE and KIM EM and BLACK MM	10.1097/DBP.0B013E31825609F0		LIPPINCOTT WILLIAMS & WILKINS
536	THE EMOTION REGULATION QUESTIONNAIRE FOR CHILDREN AND ADOLESCENTS (ERQ-CA): A PSYCHOMETRIC EVALUATION	2012	1	1	PSYCHOLOGICAL ASSESSMENT	1040-3590	24	2	409	GULLONE E and TAFFE J	10.1037/A0025777		AMER PSYCHOLOGICAL ASSOC			RAYYAN-INCLUSION: {"Caspar"=>"Included"}
537	BRAIN SCALE: BRAIN STRUCTURE AND COGNITION: AN ADOLESCENT LONGITUDINAL TWIN STUDY INTO THE GENETIC ETIOLOGY OF INDIVIDUAL DIFFERENCES	2012	1	1	TWIN RESEARCH AND HUMAN GENETICS	1832-4274	15	3	453	VAN SOELEN ILC and BROUWER RM and PEPER JS and VAN LEEUWEN M and KOENIS MMG and VAN BEIJSTERVELDT TCEM and SWAGERMAN SC and KAHN RS and POL HEH and BOOMSMA DI	10.1017/THG.2012.4		CAMBRIDGE UNIV PRESS
538	HELPING YOUTH IN CARE SUCCEED: INFLUENCE OF CAREGIVER INVOLVEMENT ON ACADEMIC ACHIEVEMENT	2012	1	1	CHILDREN AND YOUTH SERVICES REVIEW	0190-7409	34	6	1092	CHEUNG C and LWIN K and JENKINS JM	10.1016/J.CHILDYOUTH.2012.01.033		PERGAMON-ELSEVIER SCIENCE LTD
539	LATENT CLASSES OF PSYCHIATRIC SYMPTOMS AMONG CHINESE CHILDREN LIVING IN POVERTY	2012	1	1	JOURNAL OF CHILD AND FAMILY STUDIES	1062-1024	21	3	391	HERMAN KC and BI Y and BORDEN LA and REINKE WM	10.1007/S10826-011-9490-Z		SPRINGER
540	DISCREPANCIES BETWEEN TURKISH MOTHERS' AND ADOLESCENTS' REPORTS OF ADOLESCENTS' EMOTION REGULATION DIFFICULTIES	2012	1	1	JOURNAL OF CLINICAL PSYCHOLOGY	0021-9762	68	6	661	SARITAS D and GENCOZ T	10.1002/JCLP.21849		WILEY-BLACKWELL
541	EMOTION REGULATION AND DEPRESSIVE SYMPTOMS IN PREADOLESCENCE	2012	1	1	CHILD PSYCHIATRY & HUMAN DEVELOPMENT	0009-398X	43	3	414	SIENER S and KERNS KA	10.1007/S10578-011-0274-X		SPRINGER
542	VALIDITY AND RELIABILITY OF THE STRENGTHS AND DIFFICULTIES QUESTIONNAIRE IN 5-6 YEAR OLDS: DIFFERENCES BY GENDER OR BY PARENTAL EDUCATION?	2012	1	1	PLOS ONE	1932-6203	7	5	NA	MIELOO C and RAAT H and VAN OORT F and BEVAART F and VOGEL I and DONKER M and JANSEN W	10.1371/JOURNAL.PONE.0036805		PUBLIC LIBRARY SCIENCE
543	OF LARKS AND HEARTS - MORNINGNESS/EVENINGNESS, HEART RATE VARIABILITY AND CARDIOVASCULAR STRESS RESPONSE AT DIFFERENT TIMES OF DAY	2012	1	1	PHYSIOLOGY & BEHAVIOR	0031-9384	106	2	151	ROESER K and OBERGFELL F and MEULE A and VOGELE C and SCHLARB AA and KUBLER A	10.1016/J.PHYSBEH.2012.01.023		PERGAMON-ELSEVIER SCIENCE LTD
544	IS NON-SUICIDAL SELF-INJURY AN "ADDICTION"? A COMPARISON OF CRAVING IN SUBSTANCE USE AND NON-SUICIDAL SELF-INJURY	2012	1	1	PSYCHIATRY RESEARCH	0165-1781	197	1	73	VICTOR SE and GLENN CR and KLONSKY ED	10.1016/J.PSYCHRES.2011.12.011		ELSEVIER IRELAND LTD
545	STRUCTURE OF THE HEALTH OF THE NATION OUTCOME SCALES FOR CHILDREN AND ADOLESCENTS: AN ORDINAL FACTOR ANALYSIS OF CLINICIAN RATINGS OF A SAMPLE OF YOUNG PEOPLE REFERRED TO COMMUNITY MENTAL HEALTH SERVICES	2012	1	1	PSYCHIATRY RESEARCH	0165-1781	197	1	154	TIFFIN PA and ROLLING K	10.1016/J.PSYCHRES.2012.02.007		ELSEVIER IRELAND LTD
546	YOUTH IN THE NETHERLANDS STUDY (JOIN): STUDY DESIGN	2012	1	1	BMC PUBLIC HEALTH	1471-2458	12		NA	HUIZINK AC and GREAVES-LORD K and EVANS BE and EUSER AS and VAN DER ENDE J and VERHULST FC and FRANKEN IHA	10.1186/1471-2458-12-350		BMC
547	A QUALITATIVE STUDY OF INDIVIDUAL AND PEER FACTORS RELATED TO EFFECTIVE NONVIOLENT VERSUS AGGRESSIVE RESPONSES TO PROBLEM SITUATIONS AMONG ADOLESCENTS WITH HIGH INCIDENCE DISABILITIES	2012	1	1	BEHAVIORAL DISORDERS	0198-7429	37	3	163	SULLIVAN TN and HELMS SW and BETTENCOURT AF and SUTHERLAND K and LOTZE GM and MAYS S and WRIGHT S and FARRELL AD	NA		SAGE PUBLICATIONS INC
548	PROFILE OF STRESS FACTORS ASSOCIATED WITH MENTAL DISORDERS IN CHILDREN AND ADOLESCENTS REFERRED FOR EVALUATION AND TREATMENT TO THE FREE STATE PSYCHIATRIC COMPLEX, 2007	2012	1	1	SOUTH AFRICAN JOURNAL OF PSYCHIATRY	1608-9685	18	2	61	HECKLER H and TAUTE CE and KRUGER GHJ and DE WET D and CALITZ FJW and VAN DER MERWE LM and RAUBENHEIMER JE	NA		SA MEDICAL ASSOC HEALTH & MEDICAL PUBL GROUP
549	FORGOTTEN SURVIVORS OF INTIMATE-PARTNER VIOLENCE: THE ROLE OF GENDER AND MOTHERING IN INFANT DEVELOPMENT	2012	1	1	INFANT MENTAL HEALTH JOURNAL	0163-9641	33	3	294	TAILOR K and LETOURNEAU N	10.1002/IMHJ.21316		WILEY
550	THE EROSIVE EFFECTS OF RACISM: REDUCED SELF-CONTROL MEDIATES THE RELATION BETWEEN PERCEIVED RACIAL DISCRIMINATION AND SUBSTANCE USE IN AFRICAN AMERICAN ADOLESCENTS	2012	1	1	JOURNAL OF PERSONALITY AND SOCIAL PSYCHOLOGY	0022-3514	102	5	1089	GIBBONS FX and O'HARA RE and STOCK ML and GERRARD M and WENG CY and WILLS TA	10.1037/A0027404		AMER PSYCHOLOGICAL ASSOC
551	EMOTION REGULATION MEDIATES THE RELATIONSHIP BETWEEN ADHD AND DEPRESSIVE SYMPTOMS IN YOUTH	2012	1	1	JOURNAL OF ABNORMAL CHILD PSYCHOLOGY	0091-0627	40	4	595	SEYMOUR KE and CHRONIS-TUSCANO A and HALLDORSDOTTIR T and STUPICA B and OWENS K and SACKS T	10.1007/S10802-011-9593-4		SPRINGER/PLENUM PUBLISHERS
552	CHILDHOOD PERSONALITY AS A HARBINGER OF COMPETENCE AND RESILIENCE IN ADULTHOOD	2012	1	1	DEVELOPMENT AND PSYCHOPATHOLOGY	0954-5794	24	2	507	SHINER RL and MASTEN AS	10.1017/S0954579412000120		CAMBRIDGE UNIV PRESS
553	SOCIAL EXPERIENCES IN KINDERGARTEN AND ACADEMIC ACHIEVEMENT IN GRADE 1: A MONOZYGOTIC TWIN DIFFERENCE STUDY	2012	1	1	JOURNAL OF EDUCATIONAL PSYCHOLOGY	0022-0663	104	2	366	VITARO F and BOIVIN M and BRENDGEN M and GIRARD A and DIONNE G	10.1037/A0026879		AMER PSYCHOLOGICAL ASSOC
554	PREDICTORS AND PROTECTIVE FACTORS FOR ADOLESCENT INTERNET VICTIMIZATION: RESULTS FROM A 2008 NATIONWIDE DANISH YOUTH SURVEY	2012	1	1	ACTA PAEDIATRICA	0803-5253	101	5	533	HELWEG-LARSEN K and SCHUTT N and LARSEN HB	10.1111/J.1651-2227.2011.02587.X		WILEY
555	MAPPING THE CLASSROOM EMOTIONAL ENVIRONMENT	2012	1	1	TEACHING AND TEACHER EDUCATION	0742-051X	28	4	628	HARVEY ST and BIMLER D and EVANS IM and KIRKLAND J and PECHTEL P	10.1016/J.TATE.2012.01.005		PERGAMON-ELSEVIER SCIENCE LTD
556	COMPREHENSIVE DETERMINANTS OF HEALTH SERVICE UTILISATION FOR MENTAL HEALTH REASONS IN A CANADIAN CATCHMENT AREA	2012	1	1	INTERNATIONAL JOURNAL FOR EQUITY IN HEALTH	1475-9276	11		NA	FLEURY MJ and GRENIER G and BAMVITA JM and PERREAULT M and KESTENS Y and CARON J	10.1186/1475-9276-11-20		BMC
557	FACING CHANGES AND CHANGING FACES IN ADOLESCENCE: A NEW MODEL FOR INVESTIGATING ADOLESCENT-SPECIFIC INTERACTIONS BETWEEN PUBERTAL, BRAIN AND BEHAVIORAL DEVELOPMENT	2012	1	1	DEVELOPMENTAL COGNITIVE NEUROSCIENCE	1878-9293	2	2	199	SCHERF KS and BEHRMANN M and DAHL RE	10.1016/J.DCN.2011.07.016		ELSEVIER SCI LTD
558	ANOMALOUS FUNCTIONAL BRAIN ACTIVATION FOLLOWING NEGATIVE MOOD INDUCTION IN CHILDREN WITH PRE-SCHOOL ONSET MAJOR DEPRESSION	2012	1	1	DEVELOPMENTAL COGNITIVE NEUROSCIENCE	1878-9293	2	2	256	PAGLIACCIO D and LUBY J and GAFFREY M and BELDEN A and BOTTERON K and GOTLIB IH and BARCH DM	10.1016/J.DCN.2011.11.008		ELSEVIER SCI LTD
559	MEDIATING ROLE OF EMOTIONAL REGULATION BETWEEN PARENTAL BEHAVIOR AND ADJUSTMENT OF EARLY ADOLESCENTS	2012	1	1	DRUSTVENA ISTRAZIVANJA	1330-0288	21	2	383	MACUKA I and SMOJVER-AZIC S and BURIC I	10.5559/DI.21.2.05		INST OF SOCIAL SCIENCES IVO PILAR
560	DIFFERENCES AMONG MALE ADOLESCENTS WITH EARLY- AND LATE-ONSET OF RISK BEHAVIOR	2012	1	1	DRUSTVENA ISTRAZIVANJA	1330-0288	21	2	421	SINCEK D and AJDUKOVIC M	10.5559/DI.21.2.07		INST OF SOCIAL SCIENCES IVO PILAR
561	DEVELOPMENTAL RISK I: DEPRESSION AND THE DEVELOPING BRAIN	2012	1	1	CHILD AND ADOLESCENT PSYCHIATRIC CLINICS OF NORTH AMERICA	1056-4993	21	2	237	WEIR JM and ZAKAMA A and RAO U	10.1016/J.CHC.2012.01.004		W B SAUNDERS CO-ELSEVIER INC			RAYYAN-INCLUSION: {"Caspar"=>"Included"}
562	HEART RATE RESPONSES TO PARENTAL BEHAVIOR IN DEPRESSED ADOLESCENTS	2012	1	1	BIOLOGICAL PSYCHOLOGY	0301-0511	90	1	80	ALLEN NB and KUPPENS P and SHEEBER LB	10.1016/J.BIOPSYCHO.2012.02.013		ELSEVIER SCIENCE BV
563	FEELING ANGRY AND ACTING ANGRY: DIFFERENT EFFECTS OF AUTONOMY-CONNECTEDNESS IN BOYS AND GIRLS	2012	1	1	JOURNAL OF ADOLESCENCE	0140-1971	35	2	407	KARREMAN A and BEKKER MHJ	10.1016/J.ADOLESCENCE.2011.07.016		ACADEMIC PRESS LTD- ELSEVIER SCIENCE LTD
564	UNDERSTANDING INTERPERSONAL TRAUMA IN CHILDREN: WHY WE NEED A DEVELOPMENTALLY APPROPRIATE TRAUMA DIAGNOSIS	2012	1	1	AMERICAN JOURNAL OF ORTHOPSYCHIATRY	0002-9432	82	2	187	D'ANDREA W and FORD J and STOLBACH B and SPINAZZOLA J and VAN DER KOLK BA	10.1111/J.1939-0025.2012.01154.X		AMER PSYCHOLOGICAL ASSOC
565	RELATIONAL STRESSORS AND DEPRESSIVE SYMPTOMS IN LATE ADOLESCENCE: REJECTION SENSITIVITY AS A VULNERABILITY	2012	1	1	JOURNAL OF ABNORMAL CHILD PSYCHOLOGY	0091-0627	40	3	369	CHANGO JM and MCELHANEY KB and ALLEN JP and SCHAD MM and MARSTON E	10.1007/S10802-011-9570-Y		SPRINGER/PLENUM PUBLISHERS
566	SINGLE TYPES OF FAMILY VIOLENCE VICTIMIZATION AND EXTERNALIZING BEHAVIORS AMONG CHILDREN AND ADOLESCENTS	2012	1	1	JOURNAL OF FAMILY VIOLENCE	0885-7482	27	3	177	RENNER LM	10.1007/S10896-012-9421-9		SPRINGER/PLENUM PUBLISHERS
567	MATERNAL-RELATED PREDICTORS OF SELF-REGULATION AMONG LOW-INCOME YOUTH	2012	1	1	JOURNAL OF CHILD AND FAMILY STUDIES	1062-1024	21	2	217	CROSSLEY IA and BUCKNER JC	10.1007/S10826-011-9465-0		SPRINGER
568	SMOKING CESSATION WITH TEENAGERS: THE RELATIONSHIP BETWEEN IMPULSIVITY, EMOTIONAL PROBLEMS, PROGRAM RETENTION AND EFFECTIVENESS	2012	1	1	ADDICTIVE BEHAVIORS	0306-4603	37	4	463	WEGMANN L and BUHLER A and STRUNK M and LANG P and NOWAK D	10.1016/J.ADDBEH.2011.12.008		PERGAMON-ELSEVIER SCIENCE LTD
569	FAMILY INTERACTIONS, EXPOSURE TO VIOLENCE, AND EMOTION REGULATION: PERCEPTIONS OF CHILDREN AND EARLY ADOLESCENTS AT RISK	2012	1	1	FAMILY RELATIONS	0197-6664	61	2	283	HOULTBERG BJ and HENRY CS and MORRIS AS	10.1111/J.1741-3729.2011.00699.X		WILEY-BLACKWELL
570	CONTEXTUAL EMOTION REGULATION THERAPY: A DEVELOPMENTALLY BASED INTERVENTION FOR PEDIATRIC DEPRESSION	2012	1	1	CHILD AND ADOLESCENT PSYCHIATRIC CLINICS OF NORTH AMERICA	1056-4993	21	2	327	KOVACS M and LOPEZ-DURAN NL	10.1016/J.CHC.2012.01.002		W B SAUNDERS CO-ELSEVIER INC
571	EMOTIONAL INERTIA PROSPECTIVELY PREDICTS THE ONSET OF DEPRESSIVE DISORDER IN ADOLESCENCE	2012	1	1	EMOTION	1528-3542	12	2	283	KUPPENS P and SHEEBER LB and YAP MBH and WHITTLE S and SIMMONS JG and ALLEN NB	10.1037/A0025046		AMER PSYCHOLOGICAL ASSOC
572	SEVERITY OF THE AGGRESSION/ANXIETY-DEPRESSION/ATTENTION CHILD BEHAVIOR CHECKLIST PROFILE DISCRIMINATES BETWEEN DIFFERENT LEVELS OF DEFICITS IN EMOTIONAL REGULATION IN YOUTH WITH ATTENTION-DEFICIT HYPERACTIVITY DISORDER	2012	1	1	JOURNAL OF DEVELOPMENTAL AND BEHAVIORAL PEDIATRICS	0196-206X	33	3	236	BIEDERMAN J and PETTY CR and DAY H and GOLDIN RL and SPENCER T and FARAONE SV and SURMAN CBH and WOZNIAK J	10.1097/DBP.0B013E3182475267		LIPPINCOTT WILLIAMS & WILKINS
573	EMOTION REGULATION STRATEGY USE IN CHILDREN AND ADOLESCENTS: THE EXPLANATORY ROLES OF PERSONALITY AND ATTACHMENT	2012	1	1	PERSONALITY AND INDIVIDUAL DIFFERENCES	0191-8869	52	5	616	GRESHAM D and GULLONE E	10.1016/J.PAID.2011.12.016		PERGAMON-ELSEVIER SCIENCE LTD
574	CORRELATION OF OBESITY AND OVERWEIGHT WITH EMOTIONAL-BEHAVIORAL PROBLEMS IN PRIMARY SCHOOL AGE GIRLS IN TABRIZ, IRAN	2012	1	1	IRANIAN JOURNAL OF PEDIATRICS	2008-2142	22	1	15	SEYEDAMINI B and MALEK A and EBRAHIMI-MAMEGHANI M and TAJIK A	NA		KOWSAR CORP
575	CHILDREN OF SINGLE MOTHERS: HEALTH RISKS AND ENVIRONMENTAL STRESS	2012	1	1	GESUNDHEITSWESEN	0941-3790	74	3	123	SCHARTE M and BOLTE G	10.1055/S-0030-1270507		GEORG THIEME VERLAG KG
576	A MAGNETIC RESONANCE SPECTROSCOPY STUDY OF THE ANTERIOR CINGULATE CORTEX IN YOUTH WITH EMOTIONAL DYSREGULATION	2012	1	1	ISRAEL JOURNAL OF PSYCHIATRY AND RELATED SCIENCES	0333-7308	49	1	62	WOZNIAK J and GONENC A and BIEDERMAN J and MOORE C and JOSHI G and GEORGIOPOULOS A and HAMMERNESS P and MCKILLOP H and LUKAS SE and HENIN A	NA		MEDIAFARM GROUP
577	PHYSICAL RISK TAKING IN ELEMENTARY-SCHOOL CHILDREN: MEASUREMENT AND EMOTION REGULATION ISSUES	2012	1	1	PERSONALITY AND INDIVIDUAL DIFFERENCES	0191-8869	52	4	492	MORRONGIELLO BA and KANE A and MCARTHUR BA and BELL M	10.1016/J.PAID.2011.11.003		PERGAMON-ELSEVIER SCIENCE LTD
578	PARENTING STYLES AND ATTACHMENT IN SCHOOL-AGED CHILDREN WHO STUTTER	2012	1	1	JOURNAL OF COMMUNICATION DISORDERS	0021-9924	45	2	98	LAU SR and BEILBY JM and BYRNES ML and HENNESSEY NW	10.1016/J.JCOMDIS.2011.12.002		ELSEVIER SCIENCE INC			RAYYAN-INCLUSION: {"Caspar"=>"Included"}
579	LEARNING WHOM TO TRUST IN REPEATED SOCIAL INTERACTIONS: A DEVELOPMENTAL PERSPECTIVE	2012	1	1	GROUP PROCESSES & INTERGROUP RELATIONS	1368-4302	15	2	243	VAN DEN BOS W and VAN DIJK E and CRONE EA	10.1177/1368430211418698		SAGE PUBLICATIONS LTD
580	A CHINESE ADAPTATION OF THE DISTRESS TOLERANCE SCALE AMONG ADOLESCENTS: FACTOR STRUCTURE AND PSYCHOMETRIC PROPERTIES	2012	1	1	JOURNAL OF PSYCHOPATHOLOGY AND BEHAVIORAL ASSESSMENT	0882-2689	34	1	136	YOU JN and LEUNG F	10.1007/S10862-011-9256-3		SPRINGER/PLENUM PUBLISHERS
581	AFFECTIVE PROSODY LABELING IN YOUTHS WITH BIPOLAR DISORDER OR SEVERE MOOD DYSREGULATION	2012	1	1	JOURNAL OF CHILD PSYCHOLOGY AND PSYCHIATRY	0021-9630	53	3	262	DEVENEY CM and BROTMAN MA and DECKER AM and PINE DS and LEIBENLUFT E	10.1111/J.1469-7610.2011.02482.X		WILEY-BLACKWELL
582	TRAJECTORY OF BEHAVIOR AND EMOTIONAL PROBLEMS IN AUTISM	2012	1	1	AJIDD-AMERICAN JOURNAL ON INTELLECTUAL AND DEVELOPMENTAL DISABILITIES	1944-7515	117	2	121	GRAY K and KEATING C and TAFFE J and BRERETON A and EINFELD S and TONGE B	10.1352/1944-7588-117-2.121		AMER ASSOC INTELLECTUAL DEVELOPMENTAL DISABILITIES
583	A SYSTEMATIC REVIEW ON THE MENTAL HEALTH OF CHILDREN AND ADOLESCENTS IN AREAS OF ARMED CONFLICT IN THE MIDDLE EAST	2012	1	1	CHILD CARE HEALTH AND DEVELOPMENT	0305-1862	38	2	153	DIMITRY L	10.1111/J.1365-2214.2011.01246.X		WILEY
584	PROMOTING CHILDREN'S PROSOCIAL BEHAVIORS IN SCHOOL: IMPACT OF THE "ROOTS OF EMPATHY'' PROGRAM ON THE SOCIAL AND EMOTIONAL COMPETENCE OF SCHOOL-AGED CHILDREN	2012	1	1	SCHOOL MENTAL HEALTH	1866-2625	4	1	1	SCHONERT-REICHL KA and SMITH V and ZAIDMAN-ZAIT A and HERTZMAN C	10.1007/S12310-011-9064-7		SPRINGER
585	THE IMPLEMENTATION AND EVALUATION OF A RESILIENCY PROGRAMME FOR CHILDREN	2012	1	1	SOUTH AFRICAN JOURNAL OF PSYCHOLOGY	0081-2463	42	1	93	DE VILLIERS M and VAN DEN BERG H	10.1177/008124631204200110		SAGE PUBLICATIONS LTD
586	VIDEOGAME ASSISTED EMOTIONAL REGULATION TRAINING: AN ACT WITH RAGE-CONTROL CASE ILLUSTRATION	2012	1	1	CLINICAL SOCIAL WORK JOURNAL	0091-1674	40	1	75	DUCHARME P and WHARFF E and HUTCHINSON E and KAHN J and LOGAN G and GONZALEZ-HEYDRICH J	10.1007/S10615-011-0363-0		SPRINGER
587	SYMPATHETIC AND PARASYMPATHETIC RESPONSES TO SOCIAL STRESS ACROSS ADOLESCENCE	2012	1	1	DEVELOPMENTAL PSYCHOBIOLOGY	0012-1630	54	2	207	HOLLENSTEIN T and MCNEELY A and EASTABROOK J and MACKEY A and FLYNN J	10.1002/DEV.20582		WILEY
588	MINOR SYMPTOMS OF DEPRESSION IN PATIENTS WITH CONGENITAL HEART DISEASE HAVE A LARGER IMPACT ON QUALITY OF LIFE THAN LIMITED EXERCISE CAPACITY	2012	1	1	INTERNATIONAL JOURNAL OF CARDIOLOGY	0167-5273	154	3	265	MULLER J and HESS J and HAGER A	10.1016/J.IJCARD.2010.09.029		ELSEVIER IRELAND LTD
589	REGIONAL DIFFERENCES IN GREY AND WHITE MATTER IN CHILDREN AND ADULTS WITH AUTISM SPECTRUM DISORDERS: AN ACTIVATION LIKELIHOOD ESTIMATE (ALE) META-ANALYSIS	2012	1	1	AUTISM RESEARCH	1939-3792	5	1	49	DUERDEN EG and MAK-FAN KM and TAYLOR MJ and ROBERTS SW	10.1002/AUR.235		WILEY
590	EUROPEAN PSYCHIATRIC ASSOCIATION (EPA) GUIDANCE ON PREVENTION OF MENTAL DISORDERS	2012	1	1	EUROPEAN PSYCHIATRY	0924-9338	27	2	68	CAMPION J and BHUI K and BHUGRA D	10.1016/J.EURPSY.2011.10.004		ELSEVIER FRANCE-EDITIONS SCIENTIFIQUES MEDICALES ELSEVIER
591	ASSOCIATION BETWEEN DRUG CONSUMPTION AND DEPRESSION AMONG HIGH SCHOOL STUDENTS	2012	1	1	REVISTA MEDICA DE CHILE	0034-9887	140	2	184	ROJAS G and GAETE J and GUAJARDO V and MARTINEZ V and BARROIHLET S and MENESES J and FRITSCH R and ARAYA R	10.4067/S0034-98872012000200006		SOC MEDICA SANTIAGO
592	BODY IMAGE AS A MEDIATOR OF NON-SUICIDAL SELF-INJURY IN ADOLESCENTS	2012	1	1	JOURNAL OF ADOLESCENCE	0140-1971	35	1	1	MUEHLENKAMP JJ and BRAUSCH AM	10.1016/J.ADOLESCENCE.2011.06.010		ACADEMIC PRESS LTD- ELSEVIER SCIENCE LTD
593	THE STRENGTH AND DIFFICULTIES QUESTIONNAIRE: RUSSIAN VALIDATION OF THE TEACHER VERSION AND COMPARISON OF TEACHER AND STUDENT REPORTS	2012	1	1	JOURNAL OF ADOLESCENCE	0140-1971	35	1	87	RUCHKIN V and KOPOSOV R and VERMEIREN R and SCHWAB-STONE M	10.1016/J.ADOLESCENCE.2011.06.003		ACADEMIC PRESS LTD- ELSEVIER SCIENCE LTD
594	MENTAL HEALTH AND SUBSTANCE ABUSE CHARACTERISTICS AMONG A CLINICAL SAMPLE OF URBAN AMERICAN INDIAN/ALASKA NATIVE YOUTHS IN A LARGE CALIFORNIA METROPOLITAN AREA: A DESCRIPTIVE STUDY	2012	1	1	COMMUNITY MENTAL HEALTH JOURNAL	0010-3853	48	1	56	DICKERSON DL and JOHNSON CL	10.1007/S10597-010-9368-3		SPRINGER
595	REAL-WORLD AFFECT AND SOCIAL CONTEXT AS PREDICTORS OF TREATMENT RESPONSE IN CHILD AND ADOLESCENT DEPRESSION AND ANXIETY: AN ECOLOGICAL MOMENTARY ASSESSMENT STUDY	2012	1	1	JOURNAL OF CHILD AND ADOLESCENT PSYCHOPHARMACOLOGY	1044-5463	22	1	37	FORBES EE and STEPP SD and DAHL RE and RYAN ND and WHALEN D and AXELSON DA and BIRMAHER B and SILK JS	10.1089/CAP.2011.0085		MARY ANN LIEBERT, INC
596	CHILDREN'S DEPRESSIVE SYMPTOMS IN RELATION TO EEG FRONTAL ASYMMETRY AND MATERNAL DEPRESSION	2012	1	1	JOURNAL OF ABNORMAL CHILD PSYCHOLOGY	0091-0627	40	2	265	FENG X and FORBES EE and KOVACS M and GEORGE CJ and LOPEZ-DURAN NL and FOX NA and COHN JF	10.1007/S10802-011-9564-9		SPRINGER/PLENUM PUBLISHERS
597	A UNIFIED, TRANSDIAGNOSTIC TREATMENT FOR ADOLESCENTS WITH CHRONIC PAIN AND COMORBID ANXIETY AND DEPRESSION	2012	1	1	COGNITIVE AND BEHAVIORAL PRACTICE	1077-7229	19	1	56	ALLEN LB and TSAO JCI and SEIDMAN LC and EHRENREICH-MAY J and ZELTZER LK	10.1016/J.CBPRA.2011.04.007		ELSEVIER SCIENCE INC
598	DIMENSIONAL STRUCTURE AND MEASUREMENT INVARIANCE OF THE YOUTH SELF-REPORT ACROSS GENDER AND AGE	2012	1	1	JOURNAL OF ADOLESCENT HEALTH	1054-139X	50	2	148	FONSECA-PEDRERO E and SIERRA-BAIGRIE S and LEMOS-GIRALDEZ S and PAINO M and MUNIZ J	10.1016/J.JADOHEALTH.2011.05.011		ELSEVIER SCIENCE INC
599	UNDERSTANDING TREATMENT EFFECTIVENESS FOR AGGRESSIVE YOUTH: THE IMPORTANCE OF REGULATION IN MOTHER-CHILD INTERACTIONS	2012	1	1	JOURNAL OF FAMILY PSYCHOLOGY	0893-3200	26	1	66	DE RUBEIS S and GRANIC I	10.1037/A0026837		AMER PSYCHOLOGICAL ASSOC
600	CROSS-CULTURAL APPLICATION OF ACHENBACH SYSTEM OF EMPIRICALLY BASED ASSESSMENT: INSTRUMENT TRANSLATION IN CHINESE, CHALLENGES, AND FUTURE DIRECTIONS	2012	1	1	WORLD JOURNAL OF PEDIATRICS	1708-8569	8	1	5	LIU JH and LEUNG P and SUN R and LI HT and LIU JM	10.1007/S12519-011-0329-X		ZHEJIANG UNIV SCH MEDICINE
601	JUSTIFICATION OF VIOLENCE AS A MEDIATOR BETWEEN EXPOSURE TO VIOLENCE AND AGGRESSIVE BEHAVIOR IN CHILDREN.	2012	1	1	PSICOTHEMA	0214-9915	24	1	42	ORUE I and CALVETE E	NA		COLEGIO OFICIAL DE PSICOLOGOS DE ASTURIAS
602	EMOTIONAL REACTIVITY AND REGULATION IN ANXIOUS AND NONANXIOUS YOUTH: A CELL-PHONE ECOLOGICAL MOMENTARY ASSESSMENT STUDY	2012	1	1	JOURNAL OF CHILD PSYCHOLOGY AND PSYCHIATRY	0021-9630	53	2	197	TAN PZ and FORBES EE and DAHL RE and RYAN ND and SIEGLE GJ and LADOUCEUR CD and SILK JS	10.1111/J.1469-7610.2011.02469.X		WILEY-BLACKWELL
603	VERBAL, FACIAL AND AUTONOMIC RESPONSES TO EMPATHY-ELICITING FILM CLIPS BY DISRUPTIVE MALE ADOLESCENTS WITH HIGH VERSUS LOW CALLOUS-UNEMOTIONAL TRAITS	2012	1	1	JOURNAL OF ABNORMAL CHILD PSYCHOLOGY	0091-0627	40	2	211	DE WIED M and VAN BOXTEL A and MATTHYS W and MEEUS W	10.1007/S10802-011-9557-8		SPRINGER/PLENUM PUBLISHERS
604	A LONGITUDINAL STUDY OF MATERNAL PRENATAL, POSTNATAL AND CONCURRENT DEPRESSIVE SYMPTOMS AND ADOLESCENT WELL-BEING	2012	1	1	JOURNAL OF AFFECTIVE DISORDERS	0165-0327	136	3	680	KORHONEN M and LUOMA I and SALMELIN R and TAMMINEN T	10.1016/J.JAD.2011.10.007		ELSEVIER
605	ACADEMIC ACHIEVEMENT, ATTENDANCE, AND SCHOOL-RELATED QUALITY OF LIFE IN PEDIATRIC INFLAMMATORY BOWEL DISEASE	2012	1	1	JOURNAL OF DEVELOPMENTAL AND BEHAVIORAL PEDIATRICS	0196-206X	33	2	106	MACKNER LM and BICKMEIER RM and CRANDALL WV	10.1097/DBP.0B013E318240CF68		LIPPINCOTT WILLIAMS & WILKINS
606	YOUTH PERCEPTIONS OF A CARING CLIMATE, EMOTIONAL REGULATION, AND PSYCHOLOGICAL WELL-BEING	2012	1	1	SPORT EXERCISE AND PERFORMANCE PSYCHOLOGY	2157-3905	1	1	44	FRY MD and GUIVERNAU M and KIM MS and NEWTON M and GANO-OVERWAY LA and MAGYAR TM	10.1037/A0025454		AMER PSYCHOLOGICAL ASSOC
607	INTRAPERSONAL AND INTERPERSONAL FUNCTIONS OF NON SUICIDAL SELF-INJURY: ASSOCIATIONS WITH EMOTIONAL AND SOCIAL FUNCTIONING	2012	1	1	SUICIDE AND LIFE-THREATENING BEHAVIOR	0363-0234	42	1	36	TURNER BJ and CHAPMAN AL and LAYDEN BK	10.1111/J.1943-278X.2011.00069.X		WILEY
608	AN ATTACHMENT PERSPECTIVE ON PSYCHOPATHOLOGY	2012	1	1	WORLD PSYCHIATRY	2051-5545	11	1	11	MIKULINCER M and SHAVER PR	10.1016/J.WPSYC.2012.01.003		WILEY
609	WHITE MATTER DEVELOPMENT IN ADOLESCENCE: THE INFLUENCE OF PUBERTY AND IMPLICATIONS FOR AFFECTIVE DISORDERS	2012	1	1	DEVELOPMENTAL COGNITIVE NEUROSCIENCE	1878-9293	2	1	36	LADOUCEUR CD and PEPER JS and CRONE EA and DAHL RE	10.1016/J.DCN.2011.06.002		ELSEVIER SCI LTD
610	SELF-DEVELOPMENT: INTEGRATING COGNITIVE, SOCIOEMOTIONAL, AND NEUROIMAGING PERSPECTIVES	2012	1	1	DEVELOPMENTAL COGNITIVE NEUROSCIENCE	1878-9293	2	1	55	PFEIFER JH and PEAKE SJ	10.1016/J.DCN.2011.07.012		ELSEVIER SCI LTD
611	SELF-REGULATION IN EATING DISORDERS AND OBESITY - IMPLICATIONS FOR THE TREATMENT	2012	1	1	VERHALTENSTHERAPIE	1016-6262	22	3	158	FISCHER S and MUNSCH S	10.1159/000341540		KARGER
612	THE MODERATED MEDIATION EFFECT OF EMOTION DYSREGULATION AND STRESS REACTIVITY ON THE RELATIONSHIP BETWEEN CHILDHOOD MALTREATMENT AND SELF-EFFICACY FOR AVOIDING SEXUAL BEHAVIORS	2012	1	1	SEXUAL AND RELATIONSHIP THERAPY	1468-1994	27	3	191	RELLINI AH and ZVOLENSKY MJ and ROSENFIELD D	10.1080/14681994.2012.736023		ROUTLEDGE JOURNALS, TAYLOR & FRANCIS LTD
613	IDENTIFICATION OF EARLY CHILDHOOD BEHAVIORAL DISORDERS BY GERMAN PRESCHOOL MEDICAL EXAMINATIONS	2012	1	1	PRAXIS DER KINDERPSYCHOLOGIE UND KINDERPSYCHIATRIE	0032-7034	61	9	691	KORSCH F and PETERMANN F	10.13109/PRKK.2012.61.9.691		VANDENHOECK & RUPRECHT			RAYYAN-INCLUSION: {"Caspar"=>"Excluded"}
614	IDENTIFYING FACTORS PERCEIVED TO INFLUENCE THE DEVELOPMENT OF ELITE YOUTH FOOTBALL ACADEMY PLAYERS	2012	1	1	JOURNAL OF SPORTS SCIENCES	0264-0414	30	15	1593	MILLS A and BUTT J and MAYNARD I and HARWOOD C	10.1080/02640414.2012.710753		TAYLOR & FRANCIS LTD
615	THE INFLUENCE OF EMOTIONAL INTELLIGENCE ON ACADEMIC PROGRESS AND ACHIEVEMENT IN UK UNIVERSITY STUDENTS	2012	1	1	ASSESSMENT & EVALUATION IN HIGHER EDUCATION	0260-2938	37	8	907	POPE D and ROPER C and QUALTER P	10.1080/02602938.2011.583981		ROUTLEDGE JOURNALS, TAYLOR & FRANCIS LTD
616	OCCURRENCE OF NEUROTIC AND ANXIETY DISORDERS IN RURAL SCHOOLCHILDREN AND THE ROLE OF PHYSICAL EXERCISE AS A METHOD TO SUPPORT THEIR TREATMENT	2012	1	1	ANNALS OF AGRICULTURAL AND ENVIRONMENTAL MEDICINE	1232-1966	19	3	351	KRAUSS H and BURACZYNSKA-ANDRZEJEWSKA B and PIATEK J and SOSNOWSKI P and MIKRUT K and GLOWACKI M and MISTERSKA E and ZUKIEWICZ-SOBCZAK W and ZWOLINSKI J	NA		INST AGRICULTURAL MEDICINE
617	BEHAVIORAL AND EMOTIONAL PROBLEMS AMONG CHILDREN AGED 6-14 YEARS ON HIGHLY ACTIVE ANTIRETROVIRAL THERAPY IN ADDIS ABABA: A CROSS-SECTIONAL STUDY	2012	1	1	AIDS CARE-PSYCHOLOGICAL AND SOCIO-MEDICAL ASPECTS OF AIDS/HIV	0954-0121	24	11	1359	TADESSE AW and TSEHAY YB and BELAINEH BG and ALEMU YB	10.1080/09540121.2011.650677		ROUTLEDGE JOURNALS, TAYLOR & FRANCIS LTD
618	ADHD AND CONDUCT DISORDER: TRENDS IN DIAGNOSIS AND THERAPY	2012	1	1	PRAXIS DER KINDERPSYCHOLOGIE UND KINDERPSYCHIATRIE	0032-7034	61	7	512	PETERMANN F and LEHMKUHL G	10.13109/PRKK.2012.61.7.512		VANDENHOECK & RUPRECHT
619	THE FUNCTIONS OF MUSIC AND THEIR RELATIONSHIP TO MUSIC PREFERENCE IN INDIA AND GERMANY	2012	1	1	INTERNATIONAL JOURNAL OF PSYCHOLOGY	0020-7594	47	5	370	SCHAFER T and TIPANDJAN A and SEDLMEIER P	10.1080/00207594.2012.688133		PSYCHOLOGY PRESS
620	THE ROLE OF INEFFECTIVE EMOTION REGULATION IN PROBLEM DRINKING VARIES BY EMOTIONAL DISPOSITION, DELINQUENCY, AND GENDER OF SOUTH KOREAN ADOLESCENTS	2012	1	1	JOURNAL OF CHILD & ADOLESCENT SUBSTANCE ABUSE	1067-828X	21	4	367	SONG SM and GRAHAM JE and SUSMAN EJ and SOHN YW	10.1080/1067828X.2012.710029		ROUTLEDGE JOURNALS, TAYLOR & FRANCIS LTD
621	MECHANISTIC COMPARISONS OF FUNCTIONAL DOMAINS ACROSS PEDIATRIC AND ADULT BIPOLAR DISORDER HIGHLIGHT SIMILARITIES, AS WELL AS DIFFERENCES, INFLUENCED BY THE DEVELOPING BRAIN	2012	1	1	ISRAEL JOURNAL OF PSYCHIATRY AND RELATED SCIENCES	0333-7308	49	2	75	WEGBREIT E and PAVULURI M	NA		MEDIAFARM GROUP
622	ANTICIPATORY GRIEF IN ADOLESCENTS AND YOUNG ADULTS COPING WITH PARENTAL CANCER	2012	1	1	PRAXIS DER KINDERPSYCHOLOGIE UND KINDERPSYCHIATRIE	0032-7034	61	6	414	GROSS J and JANTZER V and STUTE F and PARZER P and BRUNNER R and WILLIG K and SCHULLER-ROMA B and KELLER M and HERZOG W and ROMER G and RESCH F	10.13109/PRKK.2012.61.6.414		VANDENHOECK & RUPRECHT
623	LIFETIME PREVALENCE OF AFFECTIVE DISORDERS IN ADOLESCENCE	2012	1	1	KINDHEIT UND ENTWICKLUNG	0942-5403	21	4	209	PETERMANN F and JASCENOKA J and KOGLIN U and KARPINSKI N and PETERMANN U and KULLIK A	10.1026/0942-5403/A000087		HOGREFE & HUBER PUBLISHERS
624	EMOTIONAL DYSREGULATION - THE JUNCTION BETWEEN PSYCHOTHERAPY AND NEUROBIOLOGY	2012	1	1	ZEITSCHRIFT FUR PSYCHIATRIE PSYCHOLOGIE UND PSYCHOTHERAPIE	1661-4747	60	3	161	BOKER H and PETERMANN F	10.1024/1661-4747/A000112		VERLAG HANS HUBER
625	THE ROLE OF EMOTION REGULATION FOR THE GENESIS OF ANXIETY DISORDERS IN CHILDHOOD AND ADOLESCENCE	2012	1	1	ZEITSCHRIFT FUR PSYCHIATRIE PSYCHOLOGIE UND PSYCHOTHERAPIE	1661-4747	60	3	165	KULLIK A and PETERMANN F	10.1024/1661-4747/A000113		VERLAG HANS HUBER
626	THE MODERATING ROLE OF DISTRESS TOLERANCE IN THE RELATIONSHIP BETWEEN POSTTRAUMATIC STRESS DISORDER SYMPTOM CLUSTERS AND SUICIDAL BEHAVIOR AMONG TRAUMA EXPOSED SUBSTANCE USERS IN RESIDENTIAL TREATMENT	2012	1	1	ARCHIVES OF SUICIDE RESEARCH	1381-1118	16	3	198	ANESTIS MD and TULL MT and BAGGE CL and GRATZ KL	10.1080/13811118.2012.695269		ROUTLEDGE JOURNALS, TAYLOR & FRANCIS LTD
627	ANXIETY IN CHILDREN AND ADOLESCENTS: THE ROLES OF ATTACHMENT AND EMOTIONAL DYSREGULATION	2012	1	1	INTERNATIONAL JOURNAL OF PSYCHOLOGY	0020-7594	47		48	BENDER P and PONS F and SOEMHOVD M and HOFF B	NA		PSYCHOLOGY PRESS
628	DISCREPANCIES BETWEEN ADOLESCENT AND MOTHER REPORTS OF ADOLESCENTS' EMOTION REGULATION DIFFICULTIES: A STUDY CONDUCTED WITH TURKISH ADOLESCENTS	2012	1	1	INTERNATIONAL JOURNAL OF PSYCHOLOGY	0020-7594	47		69	SARITAS D and GENCOZ T	NA		PSYCHOLOGY PRESS
629	EMOTIONAL COMPETENCE AS RELATED TO PERCEIVED PARENTING OF PHYSICALLY AND VISUALLY-IMPAIRED ADOLESCENTS	2012	1	1	INTERNATIONAL JOURNAL OF PSYCHOLOGY	0020-7594	47		573	JUYAL SL	NA		PSYCHOLOGY PRESS
630	BULLYING VICTIMIZATION, EMOTIONAL PROBLEMS AND COGNITIVE EMOTION REGULATION IN ADOLESCENCE	2012	1	1	PSYCHOLOGY & HEALTH	0887-0446	27		185	COSMA A and BALAZSI R and DOBREAN A and BABAN A	NA		TAYLOR & FRANCIS LTD
631	PSYCHOMETRIC PROPERTIES OF THE "DIFFICULTIES IN EMOTION REGULATION SCALE" IN SPANISH (DERS-E) IN MEXICAN ADOLESCENTS	2012	1	1	SALUD MENTAL	0185-3325	35	6	521	TEJEDA MM and GARCIA RR and GONZALEZ-FORTEZA C and PALOS PA	NA		INST NAC PSIQUIATRIA RAMON FUENTE MUNIZ
632	MORNINGNESS: PROTECTIVE FACTOR FOR SLEEP-RELATED AND EMOTIONAL PROBLEMS IN CHILDHOOD AND ADOLESCENCE?	2012	1	1	CHRONOBIOLOGY INTERNATIONAL	0742-0528	29	7	898	GELBMANN G and KUHN-NATRIASHVILI S and PAZHEDATH TJ and ARDELJAN M and WOBER C and WOBER-BINGOL C	10.3109/07420528.2012.686946		TAYLOR & FRANCIS INC
633	EARLY FAMILY CONTEXT AND DEVELOPMENT OF ADOLESCENT RUMINATIVE STYLE: MODERATION BY TEMPERAMENT	2012	1	1	COGNITION & EMOTION	0269-9931	26	5	916	HILT LM and ARMSTRONG JM and ESSEX MJ	10.1080/02699931.2011.621932		ROUTLEDGE JOURNALS, TAYLOR & FRANCIS LTD
634	PATHWAYS LINKING TEMPERAMENT AND DEPRESSIVE SYMPTOMS: A SHORT-TERM PROSPECTIVE DIARY STUDY AMONG ADOLESCENTS	2012	1	1	COGNITION & EMOTION	0269-9931	26	5	950	MEZULIS AH and RUDOLPH ME	10.1080/02699931.2012.665027		PSYCHOLOGY PRESS
635	COGNITIVE AND EMOTIONAL DEFICITS ASSOCIATED WITH MINOR AND SERIOUS DELINQUENCY IN HIGH-RISK ADOLESCENTS	2012	1	1	PSYCHIATRY PSYCHOLOGY AND LAW	1321-8719	19	3	427	PIHET S and COMBREMONT M and SUTER M and STEPHAN P	10.1080/13218719.2011.598634		ROUTLEDGE JOURNALS, TAYLOR & FRANCIS LTD
636	STRESS, EMOTION REGULATION AND RISK OF EATING DISORDER IN ADOLESCENCE - RESULTS OF A SURVEY AMONG SCHOOLCHILDREN	2012	1	1	NERVENHEILKUNDE	0722-1541	31	6	461	LOHR C and FLADUNG AK	NA		SCHATTAUER GMBH-VERLAG MEDIZIN NATURWISSENSCHAFTEN
637	INTERGENERATIONAL CONCORDANCE IN ADULT ATTACHMENT INTERVIEWS WITH MOTHERS, FATHERS AND ADOLESCENT SONS AND SUBSEQUENT ADJUSTMENT OF SONS TO MILITARY SERVICE	2012	1	1	ATTACHMENT & HUMAN DEVELOPMENT	1461-6734	14	4	367	SCHARF M and MAYSELESS O and KIVENSON-BARON I	10.1080/14616734.2012.691652		ROUTLEDGE JOURNALS, TAYLOR & FRANCIS LTD
638	EMERGING PERSPECTIVES ON ADOLESCENTS AND YOUNG ADULTS WITH HIGH-FUNCTIONING AUTISM SPECTRUM DISORDERS, VIOLENCE, AND CRIMINAL LAW	2012	1	1	JOURNAL OF THE AMERICAN ACADEMY OF PSYCHIATRY AND THE LAW	1093-6793	40	2	177	LERNER MD and HAQUE OS and NORTHRUP EC and LAWER L and BURSZTAJN HJ	NA		AMER ACAD PSYCHIATRY & LAW
639	TREATMENT OF COMORBID CONDUCT PROBLEMS AND DEPRESSION IN YOUTH: A PILOT STUDY	2012	1	1	CHILD & FAMILY BEHAVIOR THERAPY	0731-7107	34	2	141	WOLFF JC and OLLENDICK TH	10.1080/07317107.2012.684649		ROUTLEDGE JOURNALS, TAYLOR & FRANCIS LTD
640	PSYCHOLOGICAL ADJUSTMENT IN ADOLESCENTS WITH VISION IMPAIRMENT	2012	1	1	INTERNATIONAL JOURNAL OF DISABILITY DEVELOPMENT AND EDUCATION	1034-912X	59	2	145	PINQUART M and PFEIFFER JP	10.1080/1034912X.2012.676416		ROUTLEDGE JOURNALS, TAYLOR & FRANCIS LTD
641	LIFE HISTORY INTERVIEWS WITH 11 BOYS DIAGNOSED WITH ATTENTION-DEFICIT/HYPERACTIVITY DISORDER WHO HAD SEXUALLY OFFENDED: A SAD STORYLINE	2012	1	1	JOURNAL OF TRAUMA & DISSOCIATION	1529-9732	13	4	421	TIDEFORS I and STRAND J	10.1080/15299732.2011.652344		ROUTLEDGE JOURNALS, TAYLOR & FRANCIS LTD
642	EMOTIONAL COMPETENCE AS A POSITIVE YOUTH DEVELOPMENT CONSTRUCT: A CONCEPTUAL REVIEW	2012	1	1	SCIENTIFIC WORLD JOURNAL	1537-744X			NA	LAU PSY and WU FKY	10.1100/2012/975189		HINDAWI LTD
643	BICULTURAL ADOLESCENTS' ANGER REGULATION: IN BETWEEN TWO CULTURES?	2012	1	1	COGNITION & EMOTION	0269-9931	26	4	577	NOVIN S and BANERJEE R and RIEFFE C	10.1080/02699931.2011.592084		PSYCHOLOGY PRESS
644	PERCEIVED PARENTING AND SEPARATION-INDIVIDUATION IN BELGIAN COLLEGE STUDENTS: ASSOCIATIONS WITH EMOTIONAL ADJUSTMENT	2012	1	1	JOURNAL OF PSYCHOLOGY	0022-3980	146	4	353	DELHAYE M and KEMPENAERS C and LINKOWSKI P and STROOBANTS R and GOOSSENS L	10.1080/00223980.2011.637996		ROUTLEDGE JOURNALS, TAYLOR & FRANCIS LTD
645	TRAUMA SEVERITY AND DEFENSIVE EMOTION-REGULATION REACTIONS AS PREDICTORS OF FORGETTING CHILDHOOD TRAUMA	2012	1	1	JOURNAL OF TRAUMA & DISSOCIATION	1529-9732	13	3	291	BOTTOMS BL and NAJDOWSKI CJ and EPSTEIN MA and BADANEK MJ	10.1080/15299732.2011.641497		ROUTLEDGE JOURNALS, TAYLOR & FRANCIS LTD
646	EMOTION REGULATION AND PSYCHOPATHOLOGY. AN OVERVIEW	2012	1	1	PSYCHOLOGISCHE RUNDSCHAU	0033-3042	63	2	111	BARNOW S	10.1026/0033-3042/A000119		HOGREFE & HUBER PUBLISHERS
647	OPTIMISM AND PESSIMISM IN PRESCHOOL CHILDREN: VALIDATION OF A PARENT REPORT QUESTIONNAIRE	2012	1	1	DIAGNOSTICA	0012-1924	58	2	64	LEMOLA S and VON SUCHODOLETZ A and RAIKKONEN K and GUNZENHAUSER C	10.1026/0012-1924/A000066		HOGREFE & HUBER PUBLISHERS
648	FATHER LOCUS OF CONTROL AND CHILD EMOTIONAL AND BEHAVIORAL OUTCOMES: A PROSPECTIVE STUDY	2012	1	1	JOURNAL OF GENETIC PSYCHOLOGY	0022-1325	173	1	3	TONE EB and GOODFELLOW S and NOWICKI S	10.1080/00221325.2011.571307		ROUTLEDGE JOURNALS, TAYLOR & FRANCIS LTD
649	PEDIATRIC BIPOLAR DISORDER IN AN ERA OF "MINDLESS PSYCHIATRY"	2012	1	1	JOURNAL OF TRAUMA & DISSOCIATION	1529-9732	13	1	51	PARRY PI and LEVIN EC	10.1080/15299732.2011.597826		ROUTLEDGE JOURNALS, TAYLOR & FRANCIS LTD
650	COGNITIVE FUNCTION IN PATIENTS WITH EPIDERMOLYSIS BULLOSA: SOCIAL ADJUSTMENT AND EMOTIONAL PROBLEMS	2012	1	1	KLINISCHE PADIATRIE	0300-8630	224	1	22	FELDMANN R and WEGLAGE J and FROSCH M	10.1055/S-0031-1295437		GEORG THIEME VERLAG KG
651	IMPACT OF POSTTRAUMATIC STRESS DISORDER AND INJURY SEVERITY ON RECOVERY IN CHILDREN WITH TRAUMATIC BRAIN INJURY	2012	1	1	JOURNAL OF CLINICAL CHILD AND ADOLESCENT PSYCHOLOGY	1537-4416	41	1	5	KENARDY J and LE BROCQUE R and HENDRIKZ J and ISELIN G and ANDERSON V and MCKINLAY L	10.1080/15374416.2012.632348		ROUTLEDGE JOURNALS, TAYLOR & FRANCIS LTD
652	RANDOMIZED TRIAL COMPARISON OF EMOTION REGULATION AND RELATIONAL PSYCHOTHERAPIES FOR PTSD WITH GIRLS INVOLVED IN DELINQUENCY	2012	1	1	JOURNAL OF CLINICAL CHILD AND ADOLESCENT PSYCHOLOGY	1537-4416	41	1	27	FORD JD and STEINBERG KL and HAWKE J and LEVINE J and ZHANG WL	10.1080/15374416.2012.632343		ROUTLEDGE JOURNALS, TAYLOR & FRANCIS LTD
653	PREDICTORS OF EMOTIONAL PROBLEMS IN CHILDREN WITH DIABETES MELLITUS	2012	1	1	CHILDRENS HEALTH CARE	0273-9615	41	1	32	O'DELL SM and DUPAUL GJ	10.1080/02739615.2012.643289		ROUTLEDGE JOURNALS, TAYLOR & FRANCIS LTD
654	PARENTS' BELIEFS ABOUT PEER VICTIMIZATION AND CHILDREN'S SOCIO-EMOTIONAL DEVELOPMENT	2012	1	1	JOURNAL OF APPLIED DEVELOPMENTAL PSYCHOLOGY	0193-3973	33	1	40	TROOP-GORDON W and GERARDY H	10.1016/J.APPDEV.2011.10.001		ELSEVIER SCIENCE INC
655	ANGER COMMUNICATION IN BICULTURAL ADOLESCENTS	2012	1	1	JOURNAL OF RESEARCH ON ADOLESCENCE	1050-8392	22	1	80	NOVIN S and RIEFFE C	10.1111/J.1532-7795.2011.00756.X		WILEY-BLACKWELL
656	ATTACHMENT STYLE, VAGAL TONE, AND EMPATHY DURING MOTHER-ADOLESCENT INTERACTIONS	2012	1	1	JOURNAL OF RESEARCH ON ADOLESCENCE	1050-8392	22	1	165	DIAMOND LM and FAGUNDES CP and BUTTERWORTH MR	10.1111/J.1532-7795.2011.00762.X		WILEY
657	ON THE EFFECTIVENESS OF THE JOBFIT-TRAINING FOR ADOLESCENTS	2012	1	1	ZEITSCHRIFT FUR PSYCHIATRIE PSYCHOLOGIE UND PSYCHOTHERAPIE	1661-4747	60	2	145	SCHULTHEISS J and PETERMANN F and PETERMANN U	10.1024/1661-4747/A000109		VERLAG HANS HUBER
658	SEX DIFFERENCES AND SEX-RELATED EXPECTANCIES REGARDING THE USE OF COPING STRATEGIES AND THEIR RELATIONS TO ADOLESCENTS' PROBLEM BEHAVIOR	2012	1	1	ZEITSCHRIFT FUR GESUNDHEITSPSYCHOLOGIE	0943-8149	20	1	13	SCHMITZ AK and VIERHAUS M and LOHAUS A	10.1026/0943-8149/A000060		HOGREFE & HUBER PUBLISHERS
659	DEFICIENT ADAPTIVE REGULATION OF EMOTION IN CHILDREN WITH ADHD	2012	1	1	ZEITSCHRIFT FUR KINDER-UND JUGENDPSYCHIATRIE UND PSYCHOTHERAPIE	1422-4917	40	2	95	SCHMITT K and GOLD A and RAUCH UA	10.1024/1422-4917/A000156		VERLAG HANS HUBER
660	EMOTIONAL, BEHAVIORAL, AND COGNITIVE FACTORS THAT DIFFERENTIATE OBSESSIVE-COMPULSIVE DISORDER AND OTHER ANXIETY DISORDERS IN YOUTH	2012	1	1	ANXIETY STRESS AND COPING	1061-5806	25	2	229	JACOB ML and MORELEN D and SUVEG C and JACOBSEN AMB and WHITESIDE SP	10.1080/10615806.2011.571255		TAYLOR & FRANCIS LTD
661	ANXIETY SYMPTOMS IN AFRICAN-AMERICAN AND CAUCASIAN YOUTH: RELATIONS TO NEGATIVE LIFE EVENTS, SOCIAL SUPPORT, AND COPING	2012	1	1	JOURNAL OF ANXIETY DISORDERS	0887-6185	26	1	32	LEWIS KM and BYRD DA and OLLENDICK TH	10.1016/J.JANXDIS.2011.08.007		PERGAMON-ELSEVIER SCIENCE LTD
662	PREDICTORS OF OUTCOME IN A COGNITIVE-BEHAVIORAL GROUP PROGRAM FOR CHILDREN AND ADOLESCENTS WITH SOCIAL ANXIETY DISORDER	2012	1	1	JOURNAL OF ANXIETY DISORDERS	0887-6185	26	1	79	KLEY H and HEINRICHS N and BENDER C and TUSCHEN-CAFFIER B	10.1016/J.JANXDIS.2011.09.002		PERGAMON-ELSEVIER SCIENCE LTD
663	EMOTION REGULATION PREDICTS PAIN AND FUNCTIONING IN CHILDREN WITH JUVENILE IDIOPATHIC ARTHRITIS: AN ELECTRONIC DIARY STUDY	2012	1	1	JOURNAL OF PEDIATRIC PSYCHOLOGY	0146-8693	37	1	43	CONNELLY M and BROMBERG MH and ANTHONY KK and GIL KM and FRANKS L and SCHANBERG LE	10.1093/JPEPSY/JSR088		OXFORD UNIV PRESS INC
664	THE EMOTIONAL REGULATORY FEATURES OF BULIMIC EPISODES AND COMPULSIVE EXERCISE IN MUSCLE DYSMORPHIA: A CASE REPORT	2012	1	1	EUROPEAN EATING DISORDERS REVIEW	1072-4133	20	1	68	MURRAY SB and MAGUIRE S and RUSSELL J and TOUYZ SW	10.1002/ERV.1088		WILEY-BLACKWELL
665	BUILDING BETTER BRAINS: EVIDENCE-BASED INTERVENTIONS TO ENHANCE CONTEMPORARY SCHOOLING	2012	1	1	CHILD AND ADOLESCENT PSYCHIATRIC CLINICS OF NORTH AMERICA	1056-4993	21	1	69	BOSTIC JQ and HART LJ	10.1016/J.CHC.2011.09.006		W B SAUNDERS CO-ELSEVIER INC
666	RESPONDING TO STUDENTS WITH POSTTRAUMATIC STRESS DISORDER IN SCHOOLS	2012	1	1	CHILD AND ADOLESCENT PSYCHIATRIC CLINICS OF NORTH AMERICA	1056-4993	21	1	119	KATAOKA S and LANGLEY AK and WONG M and BAWEJA S and STEIN BD	10.1016/J.CHC.2011.08.009		W B SAUNDERS CO-ELSEVIER INC
667	A TURKISH ADAPTATION OF THE COPING SCALES FROM THE GERMAN STRESS AND COPING QUESTIONNAIRE FOR CHILDREN AND ADOLESCENTS	2012	1	1	EUROPEAN JOURNAL OF PSYCHOLOGICAL ASSESSMENT	1015-5759	28	1	32	ESCHENBECK H and HEIM-DREGER U and TASDABAN E and LOHAUS A and KOHLMANN CW	10.1027/1015-5759/A000088		HOGREFE & HUBER PUBLISHERS
668	GENETIC ASSOCIATIONS WITH PERFORMANCE ON A BEHAVIORAL MEASURE OF DISTRESS INTOLERANCE	2012	1	1	JOURNAL OF PSYCHIATRIC RESEARCH	0022-3956	46	1	87	AMSTADTER AB and DAUGHTERS SB and MACPHERSON L and REYNOLDS EK and DANIELSON CK and WANG F and POTENZA MN and GELERNTER J and LEJUEZ CW	10.1016/J.JPSYCHIRES.2011.09.017		PERGAMON-ELSEVIER SCIENCE LTD
669	EMOTIONAL SELF-EFFICACY MODERATES ANXIETY-RELATED IMPAIRMENTS IN MATH PERFORMANCE IN ELEMENTARY SCHOOL-AGE YOUTH	2012	1	1	PERSONALITY AND INDIVIDUAL DIFFERENCES	0191-8869	52	2	118	GALLA BM and WOOD JJ	10.1016/J.PAID.2011.09.012		PERGAMON-ELSEVIER SCIENCE LTD
670	ADOLESCENTS' DEPRESSIVE SYMPTOMS MODERATE NEURAL RESPONSES TO THEIR MOTHERS' POSITIVE BEHAVIOR	2012	1	1	SOCIAL COGNITIVE AND AFFECTIVE NEUROSCIENCE	1749-5016	7	1	23	WHITTLE S and YUCEL M and FORBES EE and DAVEY CG and HARDING IH and SHEEBER L and YAP MBH and ALLEN NB	10.1093/SCAN/NSR049		OXFORD UNIV PRESS
671	ADOLESCENT PEER INTERACTION AND TRAIT SURGENCY WEAKEN MEDIAL PREFRONTAL CORTEX RESPONSES TO FAILURE	2012	1	1	SOCIAL COGNITIVE AND AFFECTIVE NEUROSCIENCE	1749-5016	7	1	115	SEGALOWITZ SJ and SANTESSO DL and WILLOUGHBY T and REKER DL and CAMPBELL K and CHALMERS H and ROSE-KRASNOR L	10.1093/SCAN/NSQ090		OXFORD UNIV PRESS
672	DEVELOPMENT, EVALUATION, AND MULTINATIONAL DISSEMINATION OF THE TRIPLE P-POSITIVE PARENTING PROGRAM	2012	1	1	ANNUAL REVIEW OF CLINICAL PSYCHOLOGY, VOL 8	1548-5943	8		345	SANDERS MR	10.1146/ANNUREV-CLINPSY-032511-143104		ANNUAL REVIEWS
673	USING THE EXPERIENTIAL AVOIDANCE MODEL OF NON-SUICIDAL SELF-INJURY: UNDERSTANDING WHO STOPS AND WHO CONTINUES	2012	1	1	ARCHIVES OF SUICIDE RESEARCH	1381-1118	16	2	124	ANDERSON NL and CROWTHER JH	10.1080/13811118.2012.667329		ROUTLEDGE JOURNALS, TAYLOR & FRANCIS LTD
674	CHILDREN IN AFTERMATH OF DIVORCE - SUMMARY OF ENGLISH WRITTEN AND OUR LITERATURE	2012	1	1	CESKOSLOVENSKA PSYCHOLOGIE	0009-062X	56	3	221	PAVLAT J	NA		ACADEMIA
675	FROM REACTIVE TO REFLECTIVE: EVIDENCE FOR SHIFTS IN PARENTS' STATE OF MIND DURING BRIEF UNDER-FIVES PSYCHOANALYTIC PSYCHOTHERAPY	2012	1	1	CLINICAL CHILD PSYCHOLOGY AND PSYCHIATRY	1359-1045	17	1	151	POZZI-MONZO M and LEE A and LIKIERMAN M	10.1177/1359104511403682		SAGE PUBLICATIONS INC
676	THE ASSOCIATION BETWEEN PARENTAL PERSONALITY PATTERNS AND INTERNALISING AND EXTERNALISING BEHAVIOUR PROBLEMS IN CHILDREN AND ADOLESCENTS	2012	1	1	CLINICAL PSYCHOLOGIST	1328-4207	16	3	110	BERTINO MD and CONNELL G and LEWIS AJ	10.1111/J.1742-9552.2012.00042.X		WILEY
677	A SYSTEMATIC REVIEW OF DIALECTICAL BEHAVIOR THERAPY FOR THE TREATMENT OF EATING DISORDERS	2012	1	1	EATING DISORDERS	1064-0266	20	3	196	BANKOFF SM and KARPEL MG and FORBES HE and PANTALONE DW	10.1080/10640266.2012.668478		ROUTLEDGE JOURNALS, TAYLOR & FRANCIS LTD
678	DON'T ANGER ME! BULLYING, VICTIMIZATION, AND EMOTION DYSREGULATION IN YOUNG ADOLESCENTS WITH ASD	2012	1	1	EUROPEAN JOURNAL OF DEVELOPMENTAL PSYCHOLOGY	1740-5629	9	3	351	RIEFFE C and CAMODECA M and POUW LBC and LANGE AMC and STOCKMANN L	10.1080/17405629.2012.680302		ROUTLEDGE JOURNALS, TAYLOR & FRANCIS LTD
679	EMPATHY FOR PAIN FROM ADOLESCENCE THROUGH ADULTHOOD: AN EVENT-RELATED BRAIN POTENTIAL STUDY	2012	1	1	FRONTIERS IN PSYCHOLOGY	1664-1078	3		NA	MELLA N and STUDER J and GILET AL and LABOUVIE-VIEF G	10.3389/FPSYG.2012.00501		FRONTIERS MEDIA SA
680	RELATIONSHIP BETWEEN PSYCHOSOCIAL AND PHYSICAL HEALTH OF A CHILD WITH THE DIMENSIONS OF THE FUNCTIONING OF SINGLE-PARENT FAMILIES	2012	1	1	HEALTHMED	1840-2291	6	1	301	ERDES-KAVECAN D and OLJACA M and KOSTOVIC S and KOVACEVIC M	NA		DRUNPP-SARAJEVO
681	IMPLICATIONS OF HOMELESSNESS FOR PARENTING YOUNG CHILDREN: A PRELIMINARY REVIEW FROM A DEVELOPMENTAL ATTACHMENT PERSPECTIVE	2012	1	1	INFANT MENTAL HEALTH JOURNAL	0163-9641	33	1	1	DAVID DH and GELBERG L and SUCHMAN NE	10.1002/IMHJ.20333		WILEY-BLACKWELL
682	DIFFERENTIATING ADOLESCENT SELF-INJURY FROM ADOLESCENT DEPRESSION: POSSIBLE IMPLICATIONS FOR BORDERLINE PERSONALITY DEVELOPMENT	2012	1	1	JOURNAL OF ABNORMAL CHILD PSYCHOLOGY	0091-0627	40	1	45	CROWELL SE and BEAUCHAINE TP and HSIAO RC and VASILEV CA and YAPTANGCO M and LINEHAN MM and MCCAULEY E	10.1007/S10802-011-9578-3		SPRINGER/PLENUM PUBLISHERS
683	PARENTAL BEHAVIORS DURING FAMILY INTERACTIONS PREDICT CHANGES IN DEPRESSION AND ANXIETY SYMPTOMS DURING ADOLESCENCE	2012	1	1	JOURNAL OF ABNORMAL CHILD PSYCHOLOGY	0091-0627	40	1	59	SCHWARTZ OS and DUDGEON P and SHEEBER LB and YAP MBH and SIMMONS JG and ALLEN NB	10.1007/S10802-011-9542-2		SPRINGER/PLENUM PUBLISHERS
684	THE EFFECTS OF EXPERIMENTALLY INDUCED RUMINATION, POSITIVE REAPPRAISAL, ACCEPTANCE, AND DISTANCING WHEN THINKING ABOUT A STRESSFUL EVENT ON AFFECT STATES IN ADOLESCENTS	2012	1	1	JOURNAL OF ABNORMAL CHILD PSYCHOLOGY	0091-0627	40	1	73	ROOD L and ROELOFS J and BOGELS SM and ARNTZ A	10.1007/S10802-011-9544-0		SPRINGER/PLENUM PUBLISHERS
685	DO HISTORICAL CHANGES IN PARENT-CHILD RELATIONSHIPS EXPLAIN INCREASES IN YOUTH CONDUCT PROBLEMS?	2012	1	1	JOURNAL OF ABNORMAL CHILD PSYCHOLOGY	0091-0627	40	1	119	COLLISHAW S and GARDNER F and MAUGHAN B and SCOTT J and PICKLES A	10.1007/S10802-011-9543-1		SPRINGER/PLENUM PUBLISHERS
686	ASD, A PSYCHIATRIC DISORDER, OR BOTH? PSYCHIATRIC DIAGNOSES IN ADOLESCENTS WITH HIGH-FUNCTIONING ASD	2012	1	1	JOURNAL OF CLINICAL CHILD AND ADOLESCENT PSYCHOLOGY	1537-4416	41	4	516	MAZEFSKY CA and OSWALD DP and DAY TN and EACK SM and MINSHEW NJ and LAINHART JE	10.1080/15374416.2012.686102		ROUTLEDGE JOURNALS, TAYLOR & FRANCIS LTD
687	SOCIOECONOMIC INEQUALITY PROFILES IN PHYSICAL AND DEVELOPMENTAL HEALTH FROM 0-7 YEARS: AUSTRALIAN NATIONAL STUDY	2012	1	1	JOURNAL OF EPIDEMIOLOGY AND COMMUNITY HEALTH	0143-005X	66	1	81	NICHOLSON JM and LUCAS N and BERTHELSEN D and WAKE M	10.1136/JECH.2009.103291		B M J PUBLISHING GROUP
688	ATTACHMENT, PARENTING, AND SEPARATION-INDIVIDUATION IN ADOLESCENCE: A COMPARISON OF HOSPITALIZED ADOLESCENTS, INSTITUTIONALIZED DELINQUENTS, AND CONTROLS	2012	1	1	JOURNAL OF GENETIC PSYCHOLOGY	0022-1325	173	2	119	DELHAYE M and KEMPENAERS C and BURTON J and LINKOWSKI P and STROOBANTS R and GOOSSENS L	10.1080/00221325.2011.594820		ROUTLEDGE JOURNALS, TAYLOR & FRANCIS LTD
689	QUALITY OF DAILY LIFE WITH TEENAGE MOTHERHOOD	2012	1	1	JOURNAL OF PSYCHOLOGY IN AFRICA	1433-0237	22	3	429	SODI E and SODI T	10.1080/14330237.2012.10820550		ROUTLEDGE JOURNALS, TAYLOR & FRANCIS LTD
690	THE ENDOCANNABINOID SYSTEM IN THE REGULATION OF EMOTIONS THROUGHOUT LIFESPAN: A DISCUSSION ON THERAPEUTIC PERSPECTIVES	2012	1	1	JOURNAL OF PSYCHOPHARMACOLOGY	0269-8811	26	1	150	MARCO EM and LAVIOLA G	10.1177/0269881111408459		SAGE PUBLICATIONS LTD			RAYYAN-INCLUSION: {"Caspar"=>"Included"}
691	PARENTS' VIEWS ON GROWTH HORMONE TREATMENT FOR THEIR CHILDREN: PSYCHOSOCIAL ISSUES	2012	1	1	PATIENT PREFERENCE AND ADHERENCE	1177-889X	6		547	VAN DONGEN N and KAPTEIN AA	10.2147/PPA.S33157		DOVE MEDICAL PRESS LTD
692	QUALITY OF EARLY MATERNAL-CHILD RELATIONSHIP AND RISK OF ADOLESCENT OBESITY	2012	1	1	PEDIATRICS	0031-4005	129	1	132	ANDERSON SE and GOOZE RA and LEMESHOW S and WHITAKER RC	10.1542/PEDS.2011-0972		AMER ACAD PEDIATRICS
693	PSYCHOLOGICAL ADJUSTMENT AND SIBLING RELATIONSHIPS IN SIBLINGS OF CHILDREN WITH AUTISM SPECTRUM DISORDERS: ENVIRONMENTAL STRESSORS AND THE BROAD AUTISM PHENOTYPE	2012	1	1	RESEARCH IN AUTISM SPECTRUM DISORDERS	1750-9467	6	1	546	PETALAS MA and HASTINGS RP and NASH S and HALL LM and JOANNIDI H and DOWEY A	10.1016/J.RASD.2011.07.015		ELSEVIER SCI LTD
694	SELF-PERCEPTION OF CHILDREN AND ADOLESCENTS WITH MOBIUS SEQUENCE	2012	1	1	RESEARCH IN DEVELOPMENTAL DISABILITIES	0891-4222	33	1	54	BRIEGEL W	10.1016/J.RIDD.2011.08.013		PERGAMON-ELSEVIER SCIENCE LTD
695	ALTERED AGE-RELATED TRAJECTORIES OF AMYGDALA-PREFRONTAL CIRCUITRY IN ADOLESCENTS AT CLINICAL HIGH RISK FOR PSYCHOSIS: A PRELIMINARY STUDY	2012	1	1	SCHIZOPHRENIA RESEARCH	0920-9964	134	1	1	GEE DG and KARLSGODT KH and VAN ERP TGM and BEARDEN CE and LIEBERMAN MD and BELGER A and PERKINS DO and OLVET DM and CORNBLATT BA and CONSTABLE T and WOODS SW and ADDINGTON J and CADENHEAD KS and MCGLASHAN TH and SEIDMAN LJ and TSUANG MT and WALKER EF and CANNON TD	10.1016/J.SCHRES.2011.10.005		ELSEVIER SCIENCE BV
696	THE DEVELOPMENT OF EMOTION REGULATION: AN FMRI STUDY OF COGNITIVE REAPPRAISAL IN CHILDREN, ADOLESCENTS AND YOUNG ADULTS	2012	1	1	SOCIAL COGNITIVE AND AFFECTIVE NEUROSCIENCE	1749-5016	7	1	11	MCRAE K and GROSS JJ and WEBER J and ROBERTSON ER and SOKOL-HESSNER P and RAY RD and GABRIELI JDE and OCHSNER KN	10.1093/SCAN/NSR093		OXFORD UNIV PRESS
697	IMPROVEMENT IN PSYCHOPATHOLOGY AMONG OPIOID-DEPENDENT ADOLESCENTS DURING BEHAVIORAL-PHARMACOLOGICAL TREATMENT	2011	1	1	JOURNAL OF ADDICTION MEDICINE	1932-0620	5	4	264	MOORE SK and MARSCH LA and BADGER GJ and SOLHKHAH R and HOFSTEIN Y	10.1097/ADM.0B013E3182191099		LIPPINCOTT WILLIAMS & WILKINS
698	AGE DIFFERENCES IN INSTABILITY, CONTINGENCY, AND LEVEL OF SELF-ESTEEM ACROSS THE LIFE SPAN	2011	1	1	JOURNAL OF RESEARCH IN PERSONALITY	0092-6566	45	6	604	MEIER LL and ORTH U and DENISSEN JJA and KUHNEL A	10.1016/J.JRP.2011.08.008		ACADEMIC PRESS INC ELSEVIER SCIENCE
699	ALLIANCE-FOCUSED THERAPY FOR ANOREXIA NERVOSA: INTEGRATIVE RELATIONAL AND BEHAVIORAL CHANGE TREATMENTS IN A SINGLE-CASE EXPERIMENTAL DESIGN	2011	1	1	PSYCHOTHERAPY	0033-3204	48	4	401	SATIR DA and GOODMAN DM and SHINGLETON RM and PORCERELLI JH and GORMAN BS and PRATT EM and BARLOW DH and THOMPSON-BRENNER H	10.1037/A0026216		AMER PSYCHOLOGICAL ASSOC, DIV PSYCHOTHERAPY
700	PSYCHOSOCIAL HEALTH IN CHILDREN AND ADOLESCENTS SURVIVING CANCER	2011	1	1	SCANDINAVIAN JOURNAL OF CARING SCIENCES	0283-9318	25	4	725	EILERTSEN MEB and RANNESTAD T and INDREDAVIK MS and VIK T	10.1111/J.1471-6712.2011.00883.X		WILEY
701	PREVALENCE OF PSYCHOSOCIAL PROBLEMS IN DUTCH CHILDREN AGED 8-12 YEARS AND ITS ASSOCIATION WITH RISK FACTORS AND QUALITY OF LIFE	2011	1	1	EPIDEMIOLOGY AND PSYCHIATRIC SCIENCES	2045-7960	20	4	357	BOT M and DEN BOUTER BJED and ADRIAANSE MC	10.1017/S2045796011000540		CAMBRIDGE UNIV PRESS
702	QUALITY OF LIFE OF PATIENTS WITH CONGENITAL HEART DISEASES	2011	1	1	CARDIOLOGY IN THE YOUNG	1047-9511	21	6	670	SILVA AM and VAZ C and AREIAS MEG and VIEIRA D and PROENCA C and VIANA V and MOURA C and AREIAS JC	10.1017/S1047951111000576		CAMBRIDGE UNIV PRESS
703	CORTICOSTRIATAL-LIMBIC GRAY MATTER MORPHOLOGY IN ADOLESCENTS WITH SELF-REPORTED EXPOSURE TO CHILDHOOD MALTREATMENT	2011	1	1	ARCHIVES OF PEDIATRICS & ADOLESCENT MEDICINE	1072-4710	165	12	1069	EDMISTON EE and WANG F and MAZURE CM and GUINEY J and SINHA R and MAYES LC and BLUMBERG HP	10.1001/ARCHPEDIATRICS.2011.565		AMER MEDICAL ASSOC
704	CHANGES IN ECOLOGICAL MOMENTARY ASSESSMENT REPORTED AFFECT ASSOCIATED WITH EPISODES OF NONSUICIDAL SELF-INJURY	2011	1	1	BEHAVIOR THERAPY	0005-7894	42	4	579	ARMEY MF and CROWTHER JH and MILLER IW	NA		ASSOC ADV BEHAVIOR THERAPY
705	UNIVERSAL PREVENTION OF ANXIETY AND DEPRESSION IN A RECREATIONAL CAMP SETTING: AN INITIAL OPEN TRIAL	2011	1	1	CHILD & YOUTH CARE FORUM	1053-1890	40	6	435	EHRENREICH-MAY J and BILEK EL	10.1007/S10566-011-9148-4		SPRINGER
706	MATERNAL AND PATERNAL PARENTING STYLES ASSOCIATED WITH RELATIONAL AGGRESSION IN CHILDREN AND ADOLESCENTS: A CONCEPTUAL ANALYSIS AND META-ANALYTIC REVIEW	2011	1	1	DEVELOPMENTAL REVIEW	0273-2297	31	4	240	KAWABATA Y and ALINK LRA and TSENG WL and VAN IJZENDOORN MH and CRICK NR	10.1016/J.DR.2011.08.001		ACADEMIC PRESS INC ELSEVIER SCIENCE
707	DIFFERENTIAL PATTERNS OF ABNORMAL ACTIVITY AND CONNECTIVITY IN THE AMYGDALA-PREFRONTAL CIRCUITRY IN BIPOLAR-I AND BIPOLAR-NOS YOUTH	2011	1	1	JOURNAL OF THE AMERICAN ACADEMY OF CHILD AND ADOLESCENT PSYCHIATRY	0890-8567	50	12	1275	LADOUCEUR CD and FARCHIONE T and DIWADKAR V and PRUITT P and RADWAN J and AXELSON DA and BIRMAHER B and PHILLIPS ML	10.1016/J.JAAC.2011.09.023		ELSEVIER SCIENCE INC
708	ASSESSING ADOLESCENT MINDFULNESS: VALIDATION OF AN ADAPTED MINDFUL ATTENTION AWARENESS SCALE IN ADOLESCENT NORMATIVE AND PSYCHIATRIC POPULATIONS	2011	1	1	PSYCHOLOGICAL ASSESSMENT	1040-3590	23	4	1023	BROWN KW and WEST AM and LOVERICH TM and BIEGEL GM	10.1037/A0021338		AMER PSYCHOLOGICAL ASSOC
709	SUPPORTIVE NON-PARENTAL ADULTS AND ADOLESCENT PSYCHOSOCIAL FUNCTIONING: USING SOCIAL SUPPORT AS A THEORETICAL FRAMEWORK	2011	1	1	AMERICAN JOURNAL OF COMMUNITY PSYCHOLOGY	0091-0562	48	3	284	STERRETT EM and JONES DJ and MCKEE LG and KINCAID C	10.1007/S10464-011-9429-Y		WILEY
710	POSITIVE ILLUSIONS IN ADOLESCENTS: THE RELATIONSHIP BETWEEN ACADEMIC SELF-ENHANCEMENT AND DEPRESSIVE SYMPTOMATOLOGY	2011	1	1	CHILD PSYCHIATRY & HUMAN DEVELOPMENT	0009-398X	42	6	650	NOBLE RN and HEATH NL and TOSTE JR	10.1007/S10578-011-0242-5		SPRINGER
711	TOWARD DYSFUNCTIONAL CONNECTIVITY: A REVIEW OF NEUROIMAGING FINDINGS IN PEDIATRIC MAJOR DEPRESSIVE DISORDER	2011	1	1	BRAIN IMAGING AND BEHAVIOR	1931-7557	5	4	307	HULVERSHORN LA and CULLEN K and ANAND A	10.1007/S11682-011-9134-3		SPRINGER
712	SLEEP DURATION AND REGULARITY ARE ASSOCIATED WITH BEHAVIORAL PROBLEMS IN 8-YEAR-OLD CHILDREN	2011	1	1	INTERNATIONAL JOURNAL OF BEHAVIORAL MEDICINE	1070-5503	17	4	298	PESONEN AK and RAIKKONEN K and PAAVONEN EJ and HEINONEN K and KOMSI N and LAHTI J and KAJANTIE E and JARVENPAA AL and STRANDBERG T	10.1007/S12529-009-9065-1		SPRINGER
713	AFFECTIVE FUNCTIONING AMONG EARLY ADOLESCENTS AT HIGH AND LOW FAMILIAL RISK FOR DEPRESSION AND THEIR MOTHERS: A FOCUS ON INDIVIDUAL AND TRANSACTIONAL PROCESSES ACROSS CONTEXTS	2011	1	1	JOURNAL OF ABNORMAL CHILD PSYCHOLOGY	0091-0627	39	8	1213	MCMAKIN DL and BURKHOUSE KL and OLINO TM and SIEGLE GJ and DAHL RE and SILK JS	10.1007/S10802-011-9540-4		SPRINGER/PLENUM PUBLISHERS
714	EMOTION REGULATION AND INTERNALIZING SYMPTOMS IN CHILDREN WITH AUTISM SPECTRUM DISORDERS	2011	1	1	AUTISM	1362-3613	15	6	655	RIEFFE C and OOSTERVELD P and TERWOGT MM and MOOTZ S and VAN LEEUWEN E and STOCKMANN L	10.1177/1362361310366571		SAGE PUBLICATIONS LTD
715	SUBACUTE CONCUSSION-RELATED SYMPTOMS IN YOUTH	2011	1	1	PHYSICAL MEDICINE AND REHABILITATION CLINICS OF NORTH AMERICA	1047-9651	22	4	665	BLUME HK and LUCAS S and BELL KR	10.1016/J.PMR.2011.08.007		W B SAUNDERS CO-ELSEVIER INC
716	MATERNAL INFLUENCES ON YOUTH RESPONSES TO PEER STRESS	2011	1	1	DEVELOPMENTAL PSYCHOLOGY	0012-1649	47	6	1776	ABAIED JL and RUDOLPH KD	10.1037/A0025439		AMER PSYCHOLOGICAL ASSOC			RAYYAN-INCLUSION: {"Caspar"=>"Included"}
717	SOCIALIZED TO RUMINATE? GENDER ROLE MEDIATES THE SEX DIFFERENCE IN RUMINATION FOR INTERPERSONAL EVENTS	2011	1	1	JOURNAL OF SOCIAL AND CLINICAL PSYCHOLOGY	0736-7236	30	9	937	SIMONSON J and MEZULIS A and DAVIS K	10.1521/JSCP.2011.30.9.937		GUILFORD PUBLICATIONS INC
718	RISK AND PROTECTIVE FACTORS FOR SUICIDAL IDEATION AMONG TAIWANESE ADOLESCENTS	2011	1	1	NURSING RESEARCH	0029-6562	60	6	413	WANG RH and LAI HJ and HSU HY and HSU MT	10.1097/NNR.0B013E3182337D83		LIPPINCOTT WILLIAMS & WILKINS
719	SURVIVORS OF SEPTIC SHOCK CAUSED BY NEISSERIA MENINGITIDIS IN CHILDHOOD: PSYCHOSOCIAL OUTCOMES IN YOUNG ADULTHOOD	2011	1	1	PEDIATRIC CRITICAL CARE MEDICINE	1529-7535	12	6	E302	VERMUNT LC and BUYSSE CM and JOOSTEN KF and DUIVENVOORDEN HJ and HAZELZET JA and VERHULST FC and UTENS EM	10.1097/PCC.0B013E3182192D7F		LIPPINCOTT WILLIAMS & WILKINS
720	FRIENDSHIP, LONELINESS AND PSYCHOSOCIAL FUNCTIONING IN CHILDREN WITH TRAUMATIC BRAIN INJURY	2011	1	1	BRAIN INJURY	0269-9052	25	12	1206	ROSS KA and MCMILLAN T and KELLY T and SUMPTER R and DORRIS L	10.3109/02699052.2011.609519		INFORMA HEALTHCARE
721	ANGER RESPONSE STYLES IN CHINESE AND DUTCH CHILDREN: A SOCIO-CULTURAL PERSPECTIVE ON ANGER REGULATION	2011	1	1	BRITISH JOURNAL OF DEVELOPMENTAL PSYCHOLOGY	0261-510X	29	4	806	NOVIN S and RIEFFE C and BANERJEE R and MIERS AC and CHEUNG J	10.1348/2044-835X.002010		WILEY-BLACKWELL
722	ADHD AND OTHER ASSOCIATED DEVELOPMENTAL PROBLEMS IN CHILDREN WITH MILD MENTAL RETARDATION. THE USE OF THE "FIVE-TO-FIFTEEN" QUESTIONNAIRE IN A POPULATION-BASED SAMPLE	2011	1	1	RESEARCH IN DEVELOPMENTAL DISABILITIES	0891-4222	32	6	2805	LINDBLAD I and GILLBERG C and FERNELL E	10.1016/J.RIDD.2011.05.026		PERGAMON-ELSEVIER SCIENCE LTD
723	HISTORY OF INTERPERSONAL VIOLENCE, ABUSE, AND NONVICTIMIZATION TRAUMA AND SEVERITY OF PSYCHIATRIC SYMPTOMS AMONG CHILDREN IN OUTPATIENT PSYCHIATRIC TREATMENT	2011	1	1	JOURNAL OF INTERPERSONAL VIOLENCE	0886-2605	26	16	3316	FORD JD and GAGNON K and CONNOR DF and PEARSON G	10.1177/0886260510393009		SAGE PUBLICATIONS INC
724	NEURAL CHANGES ASSOCIATED WITH TREATMENT OUTCOME IN CHILDREN WITH EXTERNALIZING PROBLEMS	2011	1	1	BIOLOGICAL PSYCHIATRY	0006-3223	70	9	873	WOLTERING S and GRANIC I and LAMM C and LEWIS MD	10.1016/J.BIOPSYCH.2011.05.029		ELSEVIER SCIENCE INC
725	BEHAVIOR PROBLEMS AT 5 YEARS OF AGE AND MATERNAL MENTAL HEALTH IN AUTISM AND INTELLECTUAL DISABILITY	2011	1	1	JOURNAL OF ABNORMAL CHILD PSYCHOLOGY	0091-0627	39	8	1137	TOTSIKA V and HASTINGS RP and EMERSON E and BERRIDGE DM and LANCASTER GA	10.1007/S10802-011-9534-2		SPRINGER/PLENUM PUBLISHERS
726	TOWARD EVIDENCE-BASED PRACTICE IN ACNE: CONSENSUS OF AN ASIAN WORKING GROUP	2011	1	1	JOURNAL OF DERMATOLOGY	0385-2407	38	11	1041	ABAD-CASINTAHAN F and CHOW SKW and GOH CL and KUBBA R and MIYACHI Y and NOPPAKUN N and SEE J and SUH DH and YANG LC and KANG S	10.1111/J.1346-8138.2011.01266.X		WILEY-BLACKWELL			RAYYAN-INCLUSION: {"Caspar"=>"Included"}
727	DEVELOPMENT OF A MULTI-DIMENSIONAL MEASURE OF RESILIENCE IN ADOLESCENTS: THE ADOLESCENT RESILIENCE QUESTIONNAIRE	2011	1	1	BMC MEDICAL RESEARCH METHODOLOGY	1471-2288	11		NA	GARTLAND D and BOND L and OLSSON CA and BUZWELL S and SAWYER SM	10.1186/1471-2288-11-134		BMC
728	WHAT DOES IT MEAN FOR AN INTERVENTION TO "WORK"? MAKING SENSE OF CONFLICTING TREATMENT OUTCOMES FOR YOUTH FACING EMOTIONAL PROBLEMS. (VOL 92, PG 301, 2011)	2011	1	1	FAMILIES IN SOCIETY-THE JOURNAL OF CONTEMPORARY SOCIAL SERVICES	1044-3894	92	4	431	HESS JZ and LACASSE JR	NA		ALLIANCE CHILDREN & FAMILIES
729	MATERNAL AND ADOLESCENT TEMPERAMENT AS PREDICTORS OF MATERNAL AFFECTIVE BEHAVIOR DURING MOTHER-ADOLESCENT INTERACTIONS	2011	1	1	JOURNAL OF ADOLESCENCE	0140-1971	34	5	829	DAVENPORT E and YAP MBH and SIMMONS JG and SHEEBER LB and ALLEN NB	10.1016/J.ADOLESCENCE.2011.02.003		ACADEMIC PRESS LTD- ELSEVIER SCIENCE LTD
730	RELATIONAL AND SOCIAL-COGNITIVE CORRELATES OF EARLY ADOLESCENTS' FORGIVENESS OF PARENTS	2011	1	1	JOURNAL OF ADOLESCENCE	0140-1971	34	5	903	CHRISTENSEN KJ and PADILLA-WALKER LM and BUSBY DM and HARDY SA and DAY RD	10.1016/J.ADOLESCENCE.2011.01.001		ACADEMIC PRESS LTD- ELSEVIER SCIENCE LTD
731	AGREEMENT BETWEEN PARENT- AND SELF-REPORTS OF ALGERIAN ADOLESCENTS' BEHAVIORAL AND EMOTIONAL PROBLEMS	2011	1	1	JOURNAL OF ADOLESCENCE	0140-1971	34	5	977	PETOT D and RESCORLA L and PETOT JM	10.1016/J.ADOLESCENCE.2010.11.011		ACADEMIC PRESS LTD- ELSEVIER SCIENCE LTD
732	WHAT I LIKE ABOUT YOU: THE ASSOCIATION BETWEEN ADOLESCENT ATTACHMENT SECURITY AND EMOTIONAL BEHAVIOR IN A RELATIONSHIP PROMOTING CONTEXT	2011	1	1	JOURNAL OF ADOLESCENCE	0140-1971	34	5	1017	HERSHENBERG R and DAVILA J and YONEDA A and STARR LR and MILLER MR and STROUD CB and FEINSTEIN BA	10.1016/J.ADOLESCENCE.2010.11.006		ACADEMIC PRESS LTD- ELSEVIER SCIENCE LTD
733	SOCIAL SKILLS OF ADOPTED CHINESE GIRLS AT HOME AND IN SCHOOL: PARENT AND TEACHER RATINGS	2011	1	1	CHILDREN AND YOUTH SERVICES REVIEW	0190-7409	33	10	1813	TAN TX and CAMRAS LA	10.1016/J.CHILDYOUTH.2011.05.006		PERGAMON-ELSEVIER SCIENCE LTD
734	WHY DO CHILDREN PLACED OUT-OF-HOME BECAUSE OF PARENTAL SUBSTANCE ABUSE HAVE LESS MENTAL HEALTH PROBLEMS THAN CHILDREN PLACED FOR OTHER REASONS?	2011	1	1	CHILDREN AND YOUTH SERVICES REVIEW	0190-7409	33	10	2010	HAVNEN KS and BREIVIK K and STORMARK KM and JAKOBSEN R	10.1016/J.CHILDYOUTH.2011.05.028		PERGAMON-ELSEVIER SCIENCE LTD
735	COGNITIVE COPING AND DEFENSE STYLES IN PATIENTS WITH PERSONALITY DISORDERS	2011	1	1	JOURNAL OF PERSONALITY DISORDERS	0885-579X	25	5	634	VAN WIJK-HERBRINK M and ANDREA H and VERHEUL R	10.1521/PEDI.2011.25.5.634		GUILFORD PUBLICATIONS INC
736	THE EFFECT OF SELF-DISTANCING ON ADAPTIVE VERSUS MALADAPTIVE SELF-REFLECTION IN CHILDREN	2011	1	1	EMOTION	1528-3542	11	5	1032	KROSS E and DUCKWORTH A and AYDUK O and TSUKAYAMA E and MISCHEL W	10.1037/A0021787		AMER PSYCHOLOGICAL ASSOC
737	PROGRESSION OF AMYGDALA VOLUMETRIC ABNORMALITIES IN ADOLESCENTS AFTER THEIR FIRST MANIC EPISODE	2011	1	1	JOURNAL OF THE AMERICAN ACADEMY OF CHILD AND ADOLESCENT PSYCHIATRY	0890-8567	50	10	1017	BITTER SM and MILLS NP and ADLER CM and STRAKOWSKI SM and DELBELLO MP	10.1016/J.JAAC.2011.07.001		ELSEVIER SCIENCE INC
738	DISENTANGLING CHILD AND FAMILY INFLUENCES ON MATERNAL EXPRESSED EMOTION TOWARD CHILDREN WITH ATTENTION-DEFICIT/HYPERACTIVITY DISORDER	2011	1	1	JOURNAL OF THE AMERICAN ACADEMY OF CHILD AND ADOLESCENT PSYCHIATRY	0890-8567	50	10	1042	CARTWRIGHT KL and BITSAKOU P and DALEY D and GRAMZOW RH and PSYCHOGIOU L and SIMONOFF E and THOMPSON MJ and SONUGA-BARKE EJS	10.1016/J.JAAC.2011.07.006		ELSEVIER SCIENCE BV
739	FOUR-YEAR PROSPECTIVE STUDY OF BMI AND MENTAL HEALTH PROBLEMS IN YOUNG CHILDREN	2011	1	1	PEDIATRICS	0031-4005	128	4	677	SAWYER MG and HARCHAK T and WAKE M and LYNCH J	10.1542/PEDS.2010-3132		AMER ACAD PEDIATRICS
740	IMPACT OF OPPOSITIONAL DEFIANT DISORDER DIMENSIONS ON THE TEMPORAL ORDERING OF CONDUCT PROBLEMS AND DEPRESSION ACROSS CHILDHOOD AND ADOLESCENCE IN GIRLS	2011	1	1	JOURNAL OF CHILD PSYCHOLOGY AND PSYCHIATRY	0021-9630	52	10	1099	HIPWELL AE and STEPP S and FENG X and BURKE J and BATTISTA DR and LOEBER R and KEENAN K	10.1111/J.1469-7610.2011.02448.X		WILEY-BLACKWELL
741	LINKS BETWEEN MATERNAL AND CHILD PSYCHOPATHOLOGY SYMPTOMS: MEDIATION THROUGH CHILD EMOTION REGULATION AND MODERATION THROUGH MATERNAL BEHAVIOR	2011	1	1	CHILD PSYCHIATRY & HUMAN DEVELOPMENT	0009-398X	42	5	507	SUVEG C and SHAFFER A and MORELEN D and THOMASSIN K	10.1007/S10578-011-0223-8		SPRINGER
742	ASSOCIATION OF MATERNAL AND PATERNAL IQ WITH OFFSPRING CONDUCT, EMOTIONAL, AND ATTENTION PROBLEM SCORES TRANSGENERATIONAL EVIDENCE FROM THE 1958 BRITISH BIRTH COHORT STUDY	2011	1	1	ARCHIVES OF GENERAL PSYCHIATRY	0003-990X	68	10	1032	WHITLEY E and GALE CR and DEARY IJ and KIVIMAKI M and BATTY GD	10.1001/ARCHGENPSYCHIATRY.2011.111		AMER MEDICAL ASSOC
743	DEVELOPMENTAL CHANGES IN ADOLESCENTS' NEURAL RESPONSE TO CHALLENGE	2011	1	1	DEVELOPMENTAL COGNITIVE NEUROSCIENCE	1878-9293	1	4	560	STRANG NM and PRUESSNER J and POLLAK SD	10.1016/J.DCN.2011.06.006		ELSEVIER SCI LTD
744	A LIFETIME OF ATTENTION-DEFICIT/HYPERACTIVITY DISORDER: DIAGNOSTIC CHALLENGES, TREATMENT AND NEUROBIOLOGICAL MECHANISMS	2011	1	1	EXPERT REVIEW OF NEUROTHERAPEUTICS	1473-7175	11	10	1467	GEISSLER J and LESCH KP	10.1586/ERN.11.136		TAYLOR & FRANCIS LTD
745	DOES SELF-COMPASSION MITIGATE THE ASSOCIATION BETWEEN CHILDHOOD MALTREATMENT AND LATER EMOTION REGULATION DIFFICULTIES? A PRELIMINARY INVESTIGATION	2011	1	1	INTERNATIONAL JOURNAL OF MENTAL HEALTH AND ADDICTION	1557-1874	9	5	480	VETTESE LC and DYER CE and LI WL and WEKERLE C	10.1007/S11469-011-9340-7		SPRINGER
746	DEPRESSION IN HEARING-IMPAIRED CHILDREN	2011	1	1	INTERNATIONAL JOURNAL OF PEDIATRIC OTORHINOLARYNGOLOGY	0165-5876	75	10	1313	THEUNISSEN SCPM and RIEFFE C and KOUWENBERG M and SOEDE W and BRIAIRE JJ and FRIJNS JHM	10.1016/J.IJPORL.2011.07.023		ELSEVIER IRELAND LTD
747	SELF-REGULATION OF EMOTION, FUNCTIONAL IMPAIRMENT, AND COMORBIDITY AMONG CHILDRENWITH AD/HD	2011	1	1	JOURNAL OF ATTENTION DISORDERS	1087-0547	15	7	583	ANASTOPOULOS AD and SMITH TF and GARRETT ME and MORRISSEY-KANE E and SCHATZ NK and SOMMER JL and KOLLINS SH and ASHLEY-KOCH A	10.1177/1087054710370567		SAGE PUBLICATIONS INC
748	AN EMERGING INCOME DIFFERENTIAL FOR ADOLESCENT EMOTIONAL PROBLEMS	2011	1	1	JOURNAL OF CHILD PSYCHOLOGY AND PSYCHIATRY	0021-9630	52	10	1081	LANGTON EG and COLLISHAW S and GOODMAN R and PICKLES A and MAUGHAN B	10.1111/J.1469-7610.2011.02447.X		WILEY-BLACKWELL
749	METHODOLOGICAL IMPLICATIONS OF THE AFFECT REVOLUTION: A 35-YEAR REVIEW OF EMOTION REGULATION ASSESSMENT IN CHILDREN	2011	1	1	JOURNAL OF EXPERIMENTAL CHILD PSYCHOLOGY	0022-0965	110	2	171	ADRIAN M and ZEMAN J and VEITS G	10.1016/J.JECP.2011.03.009		ELSEVIER SCIENCE INC			RAYYAN-INCLUSION: {"Caspar"=>"Excluded"}
750	DAILY EMOTIONAL DYNAMICS IN DEPRESSED YOUTH: A CELL PHONE ECOLOGICAL MOMENTARY ASSESSMENT STUDY	2011	1	1	JOURNAL OF EXPERIMENTAL CHILD PSYCHOLOGY	0022-0965	110	2	241	SILK JS and FORBES EE and WHALEN DJ and JAKUBCAK JL and THOMPSON WK and RYAN ND and AXELSON DA and BIRMAHER B and DAHL RE	10.1016/J.JECP.2010.10.007		ELSEVIER SCIENCE INC
751	MATERNAL DEPRESSION AND THE HEART OF PARENTING: RESPIRATORY SINUS ARRHYTHMIA AND AFFECTIVE DYNAMICS DURING PARENT-ADOLESCENT INTERACTIONS	2011	1	1	JOURNAL OF FAMILY PSYCHOLOGY	0893-3200	25	5	653	CONNELL AM and HUGHES-SCALISE A and KLOSTERMANN S and AZEM T	10.1037/A0025225		AMER PSYCHOLOGICAL ASSOC
752	DIFFERENTIAL SUSCEPTIBILITY IN YOUTH: EVIDENCE THAT 5-HTTLPR X POSITIVE PARENTING IS ASSOCIATED WITH POSITIVE AFFECT 'FOR BETTER AND WORSE'	2011	1	1	TRANSLATIONAL PSYCHIATRY	2158-3188	1		NA	HANKIN BL and NEDERHOF E and OPPENHEIMER CW and JENNESS J and YOUNG JF and ABELA JRZ and SMOLEN A and ORMEL J and OLDEHINKEL AJ	10.1038/TP.2011.44		NATURE PUBLISHING GROUP
753	ETHNICITY, PERCEIVED PUBERTAL TIMING, EXTERNALIZING BEHAVIORS, AND DEPRESSIVE SYMPTOMS AMONG BLACK ADOLESCENT GIRLS	2011	1	1	JOURNAL OF YOUTH AND ADOLESCENCE	0047-2891	40	10	1394	CARTER R and CALDWELL CH and MATUSKO N and ANTONUCCI T and JACKSON JS	10.1007/S10964-010-9611-9		SPRINGER/PLENUM PUBLISHERS
754	SEVERITY OF CHILDREN'S ADHD SYMPTOMS AND PARENTING STRESS: A MULTIPLE MEDIATION MODEL OF SELF-REGULATION	2011	1	1	JOURNAL OF ABNORMAL CHILD PSYCHOLOGY	0091-0627	39	7	1073	GRAZIANO PA and MCNAMARA JP and GEFFKEN GR and REID A	10.1007/S10802-011-9528-0		SPRINGER/PLENUM PUBLISHERS
755	ASSOCIATIONS OF COPING AND APPRAISAL STYLES WITH EMOTION REGULATION DURING PREADOLESCENCE	2011	1	1	JOURNAL OF EXPERIMENTAL CHILD PSYCHOLOGY	0022-0965	110	2	141	ZALEWSKI M and LENGUA LJ and WILSON AC and TRANCIK A and BAZINET A	10.1016/J.JECP.2011.03.001		ACADEMIC PRESS INC ELSEVIER SCIENCE
756	THE IMPACT OF THE INCREDIBLE YEARS PARENT, CHILD, AND TEACHER TRAINING PROGRAMS ON CHILDREN'S CO-OCCURRING INTERNALIZING SYMPTOMS	2011	1	1	SCHOOL PSYCHOLOGY QUARTERLY	1045-3830	26	3	189	HERMAN KC and BORDEN LA and REINKE WM and WEBSTER-STRATTON C	10.1037/A0025228		AMER PSYCHOLOGICAL ASSOC
757	USE OF A BRIEF STANDARDIZED SCREENING INSTRUMENT IN A PRIMARY CARE SETTING TO ENHANCE DETECTION OF SOCIAL-EMOTIONAL PROBLEMS AMONG YOUTH IN FOSTER CARE	2011	1	1	ACADEMIC PEDIATRICS	1876-2859	11	5	409	JEE SH and HALTERMAN JS and SZILAGYI M and CONN AM and ALPERT-GILLIS L and SZILAGYI PG	10.1016/J.ACAP.2011.03.001		ELSEVIER SCIENCE INC
758	GROWING UP IN THE SHADOW OF TERRORISM YOUTH IN AMERICA AFTER 9/11	2011	1	1	AMERICAN PSYCHOLOGIST	0003-066X	66	6	468	EISENBERG N and SILVER RC	10.1037/A0024619		AMER PSYCHOLOGICAL ASSOC
759	ANOREXIA NERVOSA AS A DISORDER OF EMOTION DYSREGULATION: THEORY, EVIDENCE, AND TREATMENT IMPLICATIONS	2011	1	1	CLINICAL PSYCHOLOGY-SCIENCE AND PRACTICE	0969-5893	18	3	203	SAFER DL and CHEN EY	10.1111/J.1468-2850.2011.01251.X		WILEY
760	DO AGONISTIC MOTIVES MATTER MORE THAN ANGER? THREE STUDIES OF CARDIOVASCULAR RISK IN ADOLESCENTS	2011	1	1	HEALTH PSYCHOLOGY	0278-6133	30	5	510	EWART CK and ELDER GJ and SMYTH JM and SLIWINSKI MJ and JORGENSEN RS	10.1037/A0023127		AMER PSYCHOLOGICAL ASSOC
761	ECONOMIC OUTCOMES IN ADULTHOOD AND THEIR ASSOCIATIONS WITH ANTISOCIAL CONDUCT, ATTENTION DEFICIT AND ANXIETY PROBLEMS IN CHILDHOOD	2011	1	1	JOURNAL OF MENTAL HEALTH POLICY AND ECONOMICS	1091-4358	14	3	137	KNAPP M and KING D and HEALEY A and THOMASS C	NA		INT CTR MENTAL HEALTH POLICY & ECONOMICS-ICMPE
762	THE ROLE OF CHILD GENDER, PROBLEM BEHAVIORS, AND THE FAMILY ENVIRONMENT ON MATERNAL DEPRESSIVE SYMPTOMS: FINDINGS FROM MOTHERS OF SUBSTANCE ABUSING RUNAWAY ADOLESCENTS	2011	1	1	JOURNAL OF COMMUNITY PSYCHOLOGY	0090-4392	39	7	786	GUO XM and SLESNICK N	10.1002/JCOP.20471		WILEY
763	EMOTION DYSREGULATION AND ADOLESCENT PSYCHOPATHOLOGY: A PROSPECTIVE STUDY	2011	1	1	BEHAVIOUR RESEARCH AND THERAPY	0005-7967	49	9	544	MCLAUGHLIN KA and HATZENBUEHLER ML and MENNIN DS and NOLEN-HOEKSEMA S	10.1016/J.BRAT.2011.06.003		PERGAMON-ELSEVIER SCIENCE LTD
764	DIRECT AND MODERATING LINKS OF SALIVARY ALPHA-AMYLASE AND CORTISOL STRESS-REACTIVITY TO YOUTH BEHAVIORAL AND EMOTIONAL ADJUSTMENT	2011	1	1	BIOLOGICAL PSYCHOLOGY	0301-0511	88	1	57	ALLWOOD MA and HANDWERGER K and KIVLIGHAN KT and GRANGER DA and STROUD LR	10.1016/J.BIOPSYCHO.2011.06.008		ELSEVIER SCIENCE BV
765	GENDER DIFFERENCES IN THE RELATIONSHIPS BETWEEN BULLYING AT SCHOOL AND UNHEALTHY EATING AND SHAPE-RELATED ATTITUDES AND BEHAVIOURS	2011	1	1	BRITISH JOURNAL OF EDUCATIONAL PSYCHOLOGY	0007-0998	81	3	409	FARROW CV and FOX CL	10.1348/000709910X525804		WILEY-BLACKWELL
766	ANXIETY DISORDERS IN CHILDREN AND ADOLESCENTS WITH AUTISTIC SPECTRUM DISORDERS: A META-ANALYSIS	2011	1	1	CLINICAL CHILD AND FAMILY PSYCHOLOGY REVIEW	1096-4037	14	3	302	VAN STEENSEL FJA and BOGELS SM and PERRIN S	10.1007/S10567-011-0097-0		SPRINGER/PLENUM PUBLISHERS
767	SELF-SILENCING, EMOTIONAL AWARENESS, AND EATING BEHAVIORS IN COLLEGE WOMEN	2011	1	1	PSYCHOLOGY OF WOMEN QUARTERLY	0361-6843	35	3	451	SHOUSE SH and NILSSON J	10.1177/0361684310388785		SAGE PUBLICATIONS LTD
768	EMOTIONAL FUNCTIONING IN CHILDREN AND ADOLESCENTS WITH ELEVATED DEPRESSIVE SYMPTOMS	2011	1	1	JOURNAL OF PSYCHOPATHOLOGY AND BEHAVIORAL ASSESSMENT	0882-2689	33	3	335	HUGHES EK and GULLONE E and WATSON SD	10.1007/S10862-011-9220-2		SPRINGER/PLENUM PUBLISHERS
769	RUMINATIVE AND REFLECTIVE FORMS OF SELF-FOCUS: THEIR RELATIONSHIPS WITH INTERPERSONAL SKILLS AND EMOTIONAL REACTIVITY UNDER INTERPERSONAL STRESS	2011	1	1	PERSONALITY AND INDIVIDUAL DIFFERENCES	0191-8869	51	4	515	TAKANO K and SAKAMOTO S and TANNO Y	10.1016/J.PAID.2011.05.010		PERGAMON-ELSEVIER SCIENCE LTD
770	WHO BENEFITS FROM CHATTING, AND WHY?: THE ROLES OF EXTRAVERSION AND SUPPORTIVENESS IN ONLINE CHATTING AND EMOTIONAL ADJUSTMENT	2011	1	1	PERSONALITY AND SOCIAL PSYCHOLOGY BULLETIN	0146-1672	37	9	1202	VAN ZALK MHW and BRANJE SJT and DENISSEN J and VAN AKEN MAG and MEEUS WHJ	10.1177/0146167211409053		SAGE PUBLICATIONS INC
771	AN ACCURATE AND EFFICIENT IDENTIFICATION OF CHILDREN WITH PSYCHOSOCIAL PROBLEMS BY MEANS OF COMPUTERIZED ADAPTIVE TESTING	2011	1	1	BMC MEDICAL RESEARCH METHODOLOGY	1471-2288	11		NA	VOGELS AGC and JACOBUSSE GW and REIJNEVELD SA	10.1186/1471-2288-11-111		BMC
772	TIME IN US RESIDENCY AND THE SOCIAL, BEHAVIORAL, AND EMOTIONAL ADJUSTMENT OF LATINO IMMIGRANT FAMILIES	2011	1	1	HISPANIC JOURNAL OF BEHAVIORAL SCIENCES	0739-9863	33	3	323	MARTINEZ CR and MCCLURE HH and EDDY JM and WILSON DM	10.1177/0739986311411281		SAGE PUBLICATIONS INC
773	EXPLORING THE FEASIBILITY AND BENEFITS OF ARTS-BASED MINDFULNESS-BASED PRACTICES WITH YOUNG PEOPLE IN NEED: AIMING TO IMPROVE ASPECTS OF SELF-AWARENESS AND RESILIENCE	2011	1	1	CHILD & YOUTH CARE FORUM	1053-1890	40	4	303	COHOLIC DA	10.1007/S10566-010-9139-X		SPRINGER
774	AGGRESSIVE BEHAVIOR, BULLYING, SNORING, AND SLEEPINESS IN SCHOOLCHILDREN	2011	1	1	SLEEP MEDICINE	1389-9457	12	7	652	O'BRIEN LM and LUCAS NH and FELT BT and HOBAN TF and RUZICKA DL and JORDAN R and GUIRE K and CHERVIN RD	10.1016/J.SLEEP.2010.11.012		ELSEVIER SCIENCE BV
775	PSYCHOSOCIAL OUTCOMES IN CHILDREN WITH HEMIFACIAL MICROSOMIA	2011	1	1	JOURNAL OF PEDIATRIC PSYCHOLOGY	0146-8693	36	7	794	DUFTON LM and SPELTZ ML and KELLY JP and LEROUX B and COLLETT BR and WERLER MM	10.1093/JPEPSY/JSQ112		OXFORD UNIV PRESS INC
776	LATE TALKING AND THE RISK FOR PSYCHOSOCIAL PROBLEMS DURING CHILDHOOD AND ADOLESCENCE	2011	1	1	PEDIATRICS	0031-4005	128	2	E324	WHITEHOUSE AJO and ROBINSON M and ZUBRICK SR	10.1542/PEDS.2010-2782		AMER ACAD PEDIATRICS
777	FATIGUE, DEPRESSIVE SYMPTOMS, AND ANXIETY FROM ADOLESCENCE UP TO YOUNG ADULTHOOD: A LONGITUDINAL STUDY	2011	1	1	BRAIN BEHAVIOR AND IMMUNITY	0889-1591	25	6	1249	TER WOLBEEK M and VAN DOORNEN LJP and KAVELAARS A and TERSTEEG-KAMPERMAN MDJ and HEIJNEN CJ	10.1016/J.BBI.2011.04.015		ACADEMIC PRESS INC ELSEVIER SCIENCE
778	PRESCHOOL CHILDREN'S CARDIAC REACTIVITY MODERATES RELATIONS BETWEEN EXPOSURE TO FAMILY VIOLENCE AND EMOTIONAL ADJUSTMENT	2011	1	1	CHILD MALTREATMENT	1077-5595	16	3	205	CIPRIANO EA and SKOWRON EA and GATZKE-KOPP LM	10.1177/1077559511408887		SAGE PUBLICATIONS INC
779	PREDICTORS AND OUTCOMES OF JOINT TRAJECTORIES OF CALLOUS-UNEMOTIONAL TRAITS AND CONDUCT PROBLEMS IN CHILDHOOD	2011	1	1	JOURNAL OF ABNORMAL PSYCHOLOGY	0021-843X	120	3	730	FONTAINE NMG and MCCRORY EJP and BOIVIN M and MOFFITT TE and VIDING E	10.1037/A0022620		AMER PSYCHOLOGICAL ASSOC
780	PUBERTY SUPPRESSION IN ADOLESCENTS WITH GENDER IDENTITY DISORDER: A PROSPECTIVE FOLLOW-UP STUDY	2011	1	1	JOURNAL OF SEXUAL MEDICINE	1743-6095	8	8	2276	DE VRIES ALC and STEENSMA TD and DORELEIJERS TAH and COHEN-KETTENIS PT	10.1111/J.1743-6109.2010.01943.X		WILEY-BLACKWELL
781	THE SOCIAL BRAIN IN ADOLESCENCE: EVIDENCE FROM FUNCTIONAL MAGNETIC RESONANCE IMAGING AND BEHAVIOURAL STUDIES	2011	1	1	NEUROSCIENCE AND BIOBEHAVIORAL REVIEWS	0149-7634	35	8	1654	BURNETT S and SEBASTIAN C and KADOSH KC and BLAKEMORE SJ	10.1016/J.NEUBIOREV.2010.10.011		PERGAMON-ELSEVIER SCIENCE LTD
782	BEHAVIOUR PROBLEMS IN CHINESE PRIMARY SCHOOL CHILDREN	2011	1	1	SOCIAL PSYCHIATRY AND PSYCHIATRIC EPIDEMIOLOGY	0933-7954	46	8	733	HESKETH T and ZHENG Y and JUN YX and XING ZW and DONG ZX and LU L	10.1007/S00127-010-0240-0		SPRINGER HEIDELBERG
783	INDIVIDUAL- AND FAMILY-LEVEL PSYCHOSOCIAL CORRELATES OF HIV RISK BEHAVIOR AMONG YOUTH IN RURAL KENYA	2011	1	1	AIDS AND BEHAVIOR	1090-7165	15	6	1264	PUFFER ES and MEADE CS and DRABKIN AS and BROVERMAN SA and OGWANG-ODHIAMBO RA and SIKKEMA KJ	10.1007/S10461-010-9823-8		SPRINGER/PLENUM PUBLISHERS
784	PARENTING AND LATE ADOLESCENT EMOTIONAL ADJUSTMENT: MEDIATING EFFECTS OF DISCIPLINE AND GENDER	2011	1	1	CHILD PSYCHIATRY & HUMAN DEVELOPMENT	0009-398X	42	4	463	MCKINNEY C and MILONE MC and RENK K	10.1007/S10578-011-0229-2		SPRINGER
785	SELECTIVE MUTISM: AN UPDATE AND SUGGESTIONS FOR FUTURE RESEARCH	2011	1	1	CURRENT PSYCHIATRY REPORTS	1523-3812	13	4	251	SCOTT S and BEIDEL DC	10.1007/S11920-011-0201-7		SPRINGER
786	INACTIVITY, OBESITY AND MENTAL HEALTH IN THE SPANISH POPULATION FROM 4 TO 15 YEARS OF AGE	2011	1	1	REVISTA ESPANOLA DE SALUD PUBLICA	1135-5727	85	4	373	RODRIGUEZ-HERNANDEZ A and DE LA CRUZ-SANCHEZ E and FEU S and MARTINEZ-SANTOS R	10.1590/S1135-57272011000400006		MINISTERIO DE SANIDAD Y CONSUMO
787	EARLY MALNUTRITION PREDICTS PARENT REPORTS OF EXTERNALIZING BEHAVIORS AT AGES 9-17	2011	1	1	NUTRITIONAL NEUROSCIENCE	1028-415X	14	4	138	GALLER JR and BRYCE CP and WABER DP and MEDFORD G and EAGLESFIELD GD and FITZMAURICE G	10.1179/147683011X13009738172521		TAYLOR & FRANCIS LTD
788	THE APPLICATION OF WELL-BEING THERAPY IN CHILDHOOD: CLINICAL CASES PRESENTATION	2011	1	1	RIVISTA DI PSICHIATRIA	0035-6484	46	4	265	ALBIERI E and VISANI D and OTTOLINI F and VESCOVELLI F and RUINI C	NA		PENSIERO SCIENTIFICO EDITOR
789	WHAT DOES IT MEAN FOR AN INTERVENTION TO "WORK"? MAKING SENSE OF CONFLICTING TREATMENT OUTCOMES FOR YOUTH FACING EMOTIONAL PROBLEMS	2011	1	1	FAMILIES IN SOCIETY-THE JOURNAL OF CONTEMPORARY SOCIAL SERVICES	1044-3894	92	3	301	HESS JZ and LACASSE JR	10.1606/1044-3894.4138		ALLIANCE CHILDREN & FAMILIES
790	BEHAVIORAL PROBLEMS OF SOMATIC CHRONICALLY ILL ADOLESCENTS: PARENT-CHILD-AGREEMENT AND DIFFERENCES	2011	1	1	KLINISCHE PADIATRIE	0300-8630	223	4	231	ENDER S and STACHOW R and PETERMANN F and TIEDJEN U	10.1055/5-0030-1269863		GEORG THIEME VERLAG KG
791	HOW EFFECTIVE ARE LONG-TERM PSYCHOANALYTIC TREATMENTS IN ADOLESCENTS? A COMPARISON BETWEEN THE EVALUATIONS OF THE PATIENTS, THEIR PARENTS AND THEIR THERAPISTS	2011	1	1	ZEITSCHRIFT FUR KINDER-UND JUGENDPSYCHIATRIE UND PSYCHOTHERAPIE	1422-4917	39	4	253	SEIFFGE-KRENKE I and NITZKO S	10.1024/1422-4917/A000117		VERLAG HANS HUBER
792	ATTENTION DEFICIT HYPERACTIVITY DISORDER OUTCOME IN ADULTS	2011	1	1	ARCHIVES DE PEDIATRIE	0929-693X	18	7	831	BANGE F	10.1016/J.ARCPED.2011.03.022		ELSEVIER FRANCE-EDITIONS SCIENTIFIQUES MEDICALES ELSEVIER
793	PSYCHIATRIC SYMPTOMS IN NORWEGIAN CHILDREN WITH EPILEPSY AGED 8-13 YEARS: EFFECTS OF AGE AND GENDER?	2011	1	1	EPILEPSIA	0013-9580	52	7	1231	ALFSTAD KA and CLENCH-AAS J and VAN ROY B and MOWINCKEL P and GJERSTAD L and LOSSIUS MI	10.1111/J.1528-1167.2011.03042.X		WILEY-BLACKWELL
794	A GENETICALLY INFORMED STUDY OF THE COVARIATION BETWEEN THE CBCL/6-18 DSM-ORIENTED PROBLEM SCALES AND THE COMPETENCE SCALES	2011	1	1	BEHAVIOR GENETICS	0001-8244	41	4	522	PESENTI-GRITTI P and SCAINI S and D'IPPOLITO C and FAGNANI C and BATTAGLIA M	10.1007/S10519-010-9420-7		SPRINGER
795	HOW GROSSED OUT ARE YOU? THE NEURAL BASES OF EMOTION REGULATION FROM CHILDHOOD TO ADOLESCENCE	2011	1	1	DEVELOPMENTAL COGNITIVE NEUROSCIENCE	1878-9293	1	3	324	PITSKEL NB and BOLLING DZ and KAISER MD and CROWLEY MJ and PELPHREY KA	10.1016/J.DCN.2011.03.004		ELSEVIER SCI LTD
796	ADOLESCENTS' IMPLICIT THEORIES PREDICT DESIRE FOR VENGEANCE AFTER PEER CONFLICTS: CORRELATIONAL AND EXPERIMENTAL EVIDENCE	2011	1	1	DEVELOPMENTAL PSYCHOLOGY	0012-1649	47	4	1090	YEAGER DS and TRZESNIEWSKI KH and TIM K and NOKELAINEN P and DWECK CS	10.1037/A0023769		AMER PSYCHOLOGICAL ASSOC
797	DO CHANGES IN PARENT MENTAL HEALTH EXPLAIN TRENDS IN YOUTH EMOTIONAL PROBLEMS?	2011	1	1	SOCIAL SCIENCE & MEDICINE	0277-9536	73	2	293	SCHEPMAN K and COLLISHAW S and GARDNER F and MAUGHAN B and SCOTT J and PICKLES A	10.1016/J.SOCSCIMED.2011.05.015		PERGAMON-ELSEVIER SCIENCE LTD
798	GENDER DIFFERENCES IN THE EFFECTS OF CHILDHOOD PSYCHOPATHOLOGY AND MATERNAL DISTRESS ON MENTAL HEALTH IN ADULT LIFE	2011	1	1	SOCIAL PSYCHIATRY AND PSYCHIATRIC EPIDEMIOLOGY	0933-7954	46	7	533	FLOURI E and MALMBERG LE	10.1007/S00127-010-0215-1		SPRINGER HEIDELBERG
799	EMOTIONAL DYNAMICS IN THE DEVELOPMENT OF EARLY ADOLESCENT PSYCHOPATHOLOGY: A ONE-YEAR LONGITUDINAL STUDY	2011	1	1	JOURNAL OF ABNORMAL CHILD PSYCHOLOGY	0091-0627	39	5	657	NEUMANN A and VAN LIER PAC and FRIJNS T and MEEUS W and KOOT HM	10.1007/S10802-011-9509-3		SPRINGER/PLENUM PUBLISHERS
800	EMOTION REGULATION MODERATES RELATIONSHIPS BETWEEN BODY IMAGE CONCERNS AND PSYCHOLOGICAL SYMPTOMATOLOGY	2011	1	1	BODY IMAGE	1740-1445	8	3	224	HUGHES EK and GULLONE E	10.1016/J.BODYIM.2011.04.001		ELSEVIER SCIENCE BV
801	PROGRESSIVE NEUROSTRUCTURAL CHANGES IN ADOLESCENT AND ADULT PATIENTS WITH BIPOLAR DISORDER	2011	1	1	BIPOLAR DISORDERS	1398-5647	13	4	396	LISY ME and JARVIS KB and DELBELLO MP and MILLS NP and WEBER WA and FLECK D and STRAKOWSKI SM and ADLER CM	10.1111/J.1399-5618.2011.00927.X		WILEY
802	THE RELATIVE IMPORTANCE OF PREDICTORS OF BODY MASS INDEX CHANGE, OVERWEIGHT AND OBESITY IN ADOLESCENT GIRLS	2011	1	1	INTERNATIONAL JOURNAL OF PEDIATRIC OBESITY	1747-7166	6	2	E233	REHKOPF DH and LARAIA BA and SEGAL M and BRAITHWAITE D and EPEL E	10.3109/17477166.2010.545410		INFORMA HEALTHCARE
803	THE EFFECTIVENESS OF COGNITIVE BEHAVIORAL STRESS MANAGEMENT TRAINING ON MENTAL HEALTH, SOCIAL INTERACTION AND FAMILY FUNCTION IN ADOLESCENTS OF FAMILIES WITH ONE HUMAN IMMUNODEFICIENCY VIRUS (HIV) POSITIVE MEMBER	2011	1	1	JOURNAL OF RESEARCH IN MEDICAL SCIENCES	1735-1995	16	6	741	KEYPOUR M and ARMAN S and MARACY MR	NA		ISFAHAN UNIV MED SCIENCES
804	EMOTIONAL DYSFUNCTIONS IN ATTENTION DEFICIT HYPERACTIVITY DISORDER	2011	1	1	ARCHIVES DE PEDIATRIE	0929-693X	18	6	679	PURPER-OUAKIL D and FRANC N	10.1016/J.ARCPED.2011.03.003		ELSEVIER FRANCE-EDITIONS SCIENTIFIQUES MEDICALES ELSEVIER
805	LOCALIZED GRAY MATTER VOLUME ABNORMALITIES IN GENERALIZED ANXIETY DISORDER	2011	1	1	EUROPEAN ARCHIVES OF PSYCHIATRY AND CLINICAL NEUROSCIENCE	0940-1334	261	4	303	SCHIENLE A and EBNER F and SCHAFER A	10.1007/S00406-010-0147-5		SPRINGER HEIDELBERG
806	SEX-SPECIFIC RELATIONSHIPS AMONG ATTACHMENT SECURITY, SOCIAL VALUES, AND SENSATION SEEKING IN EARLY ADOLESCENCE: IMPLICATIONS FOR ADOLESCENTS' EXTERNALIZING PROBLEM BEHAVIOUR	2011	1	1	JOURNAL OF ADOLESCENCE	0140-1971	34	3	541	SARRACINO D and PRESAGHI F and DEGNI S and INNAMORATI M	10.1016/J.ADOLESCENCE.2010.05.013		ACADEMIC PRESS LTD- ELSEVIER SCIENCE LTD
807	BEHAVIORAL AND EMOTIONAL REGULATION AND ADOLESCENT SUBSTANCE USE PROBLEMS: A TEST OF MODERATION EFFECTS IN A DUAL-PROCESS MODEL	2011	1	1	PSYCHOLOGY OF ADDICTIVE BEHAVIORS	0893-164X	25	2	279	WILLS TA and POKHREL P and MOREHOUSE E and FENSTER B	10.1037/A0022870		EDUCATIONAL PUBLISHING FOUNDATION-AMERICAN PSYCHOLOGICAL ASSOC
808	FACTOR STRUCTURE OF THE BASC-2 BEHAVIORAL AND EMOTIONAL SCREENING SYSTEM STUDENT FORM	2011	1	1	PSYCHOLOGICAL ASSESSMENT	1040-3590	23	2	379	DOWDY E and TWYFORD JM and CHIN JK and DISTEFANO CA and KAMPHAUS RW and MAYS KL	10.1037/A0021843		AMER PSYCHOLOGICAL ASSOC
809	GAMBLING BEHAVIOR AMONG ADOLESCENTS WITH ATTENTION DEFICIT/HYPERACTIVITY DISORDER	2011	1	1	JOURNAL OF GAMBLING STUDIES	1050-5350	27	2	243	FAREGH N and DEREVENSKY J	10.1007/S10899-010-9211-3		SPRINGER
810	THE DEVELOPMENTAL PSYCHOPATHOLOGY OF WORRY	2011	1	1	CLINICAL CHILD AND FAMILY PSYCHOLOGY REVIEW	1096-4037	14	2	174	KERTZ SJ and WOODRUFF-BORDEN J	10.1007/S10567-011-0086-3		SPRINGER/PLENUM PUBLISHERS
811	SELF-CONCEPT AND PSYCHOPATHOLOGY IN DEAF ADOLESCENTS: PRELIMINARY SUPPORT FOR MODERATING EFFECTS OF DEAFNESS-RELATED CHARACTERISTICS AND PEER PROBLEMS	2011	1	1	JOURNAL OF CHILD PSYCHOLOGY AND PSYCHIATRY	0021-9630	52	6	720	VAN GENT T and GOEDHART AW and TREFFERS PDA	10.1111/J.1469-7610.2011.02392.X		WILEY
812	GENDER DIFFERENCES IN THE RELATIONSHIP BETWEEN PARENTAL REPORT OF SELF-REGULATION SKILLS AND ADOLESCENTS' MANAGEMENT OF TYPE 1 DIABETES	2011	1	1	PEDIATRIC DIABETES	1399-543X	12	4	410	GRAZIANO PA and GEFFKEN GR and WILLIAMS LB and LEWIN AB and DUKE DC and STORCH EA and SILVERSTEIN JH	10.1111/J.1399-5448.2010.00692.X		WILEY-BLACKWELL
813	GENDER DIFFERENCES IN THE PATHWAY FROM ADVERSE LIFE EVENTS TO ADOLESCENT EMOTIONAL AND BEHAVIOURAL PROBLEMS VIA NEGATIVE COGNITIVE ERRORS	2011	1	1	BRITISH JOURNAL OF DEVELOPMENTAL PSYCHOLOGY	0261-510X	29	2	234	FLOURI E and PANOURGIA C	10.1348/0261-510X.002002		WILEY-BLACKWELL
814	THE RELATIONSHIP BETWEEN TRAIT, EXPRESSIVE, AND FAMILIAL CORRELATES OF EMOTION REGULATION IN A CLINICAL SAMPLE OF ANXIOUS YOUTH	2011	1	1	JOURNAL OF EMOTIONAL AND BEHAVIORAL DISORDERS	1063-4266	19	2	117	TROSPER SE and MAY JE	10.1177/1063426609353763		SAGE PUBLICATIONS INC
815	CORRELATIONS AMONG SOCIAL-COGNITIVE SKILLS IN ADOLESCENTS INVOLVED IN ACTING OR ARTS CLASSES	2011	1	1	MIND BRAIN AND EDUCATION	1751-2271	5	2	97	GOLDSTEIN TR	10.1111/J.1751-228X.2011.01115.X		WILEY
816	CONFIRMATORY FACTOR ANALYSIS AND FACTORIAL INVARIANCE ANALYSIS OF THE ADOLESCENT SELF-REPORT STRENGTHS AND DIFFICULTIES QUESTIONNAIRE: HOW IMPORTANT ARE METHOD EFFECTS AND MINOR FACTORS?	2011	1	1	BRITISH JOURNAL OF CLINICAL PSYCHOLOGY	0144-6657	50		127	VAN DE LOOIJ-JANSEN PM and GOEDHART AW and DE WILDE EJ and TREFFERS PDA	10.1348/014466510X498174		WILEY-BLACKWELL
817	AGGRESSION AND CONDUCT DISORDER IN FORMER SOVIET UNION IMMIGRANT ADOLESCENTS: THE ROLE OF PARENTING STYLE AND EGO IDENTITY	2011	1	1	CHILDREN AND YOUTH SERVICES REVIEW	0190-7409	33	6	918	FINZI-DOTTAN R and BILU R and GOLUBCHIK P	10.1016/J.CHILDYOUTH.2010.12.008		PERGAMON-ELSEVIER SCIENCE LTD
818	LONG-TERM SEQUELAE AFTER ACQUIRED PEDIATRIC HEMORRHAGIC CEREBELLAR LESIONS	2011	1	1	CHILDS NERVOUS SYSTEM	0256-7040	27	6	923	WINGEIER K and BIGI S and EL-KOUSSY M and HEINKS-MALDONADO T and BOLTSHAUSER E and STEINLIN M	10.1007/S00381-010-1357-X		SPRINGER
819	CHILD AND ADOLESCENT EMOTION REGULATION: THE ROLE OF PARENTAL EMOTION REGULATION AND EXPRESSION	2011	1	1	CLINICAL CHILD AND FAMILY PSYCHOLOGY REVIEW	1096-4037	14	2	198	BARIOLA E and GULLONE E and HUGHES EK	10.1007/S10567-011-0092-5		SPRINGER/PLENUM PUBLISHERS
820	LEISURE TIME ACTIVITIES AND BEHAVIORAL/EMOTIONAL PROBLEMS IN ADOLESCENTS WITH MILD COGNITIVE LIMITATIONS	2011	1	1	EUROPEAN CHILD & ADOLESCENT PSYCHIATRY	1018-8827	20	1	S98	HEIKURA U and EBELING H and RODRIGUEZ A and NORDSTROM T and TAANILA A	NA		SPRINGER
821	DISCRIMINATIVE TEMPERAMENTAL AND EMOTION REGULATION TRAITS FOR EATING DISORDER IN TEENAGE GIRLS WITH MAJOR DEPRESSION AND COMORBID EATING DISORDER	2011	1	1	EUROPEAN CHILD & ADOLESCENT PSYCHIATRY	1018-8827	20	1	S96	KAPORNAI K and PAPP S and DOCHNAL R and SKULTETI D and KOVACS M and VETRO A	NA		SPRINGER
822	IS THEORY OF MIND RELATED TO SOCIAL DYSFUNCTION AND EMOTIONAL PROBLEMS IN 22Q11.2 DELETION SYNDROME (VELO-CARDIO-FACIAL SYNDROME)?	2011	1	1	JOURNAL OF NEURODEVELOPMENTAL DISORDERS	1866-1947	3	2	152	CAMPBELL LE and STEVENS AF and MCCABE K and CRUICKSHANK L and MORRIS RG and MURPHY DGM and MURPHY KC	10.1007/S11689-011-9082-7		BMC
823	ANTERIOR CINGULATE VOLUME REDUCTION IN ADOLESCENTS WITH BORDERLINE PERSONALITY DISORDER AND CO-MORBID MAJOR DEPRESSION	2011	1	1	JOURNAL OF PSYCHIATRIC RESEARCH	0022-3956	45	6	803	GOODMAN M and HAZLETT EA and AVEDON JB and SIEVER DR and CHU KW and NEW AS	10.1016/J.JPSYCHIRES.2010.11.011		PERGAMON-ELSEVIER SCIENCE LTD
824	THEORY OF MIND AND EMOTION REGULATION DIFFICULTIES IN ADOLESCENTS WITH BORDERLINE TRAITS	2011	1	1	JOURNAL OF THE AMERICAN ACADEMY OF CHILD AND ADOLESCENT PSYCHIATRY	0890-8567	50	6	563	SHARP C and PANE H and HA C and VENTA A and PATEL AB and STUREK J and FONAGY P	10.1016/J.JAAC.2011.01.017		ELSEVIER SCIENCE INC
825	REGIONAL EFFECTS ON THE MENTAL HEALTH OF IMMIGRANT CHILDREN: RESULTS FROM THE NEW CANADIAN CHILDREN AND YOUTH STUDY (NCCYS)	2011	1	1	HEALTH & PLACE	1353-8292	17	3	822	BEISER M and ZILBER N and SIMICH L and YOUNGMANN R and ZOHAR AH and TAA B and HOU F	10.1016/J.HEALTHPLACE.2011.03.005		ELSEVIER SCI LTD
826	PARENTS' INVOLVEMENT IN CHILDREN'S LEARNING IN THE UNITED STATES AND CHINA: IMPLICATIONS FOR CHILDREN'S ACADEMIC AND EMOTIONAL ADJUSTMENT	2011	1	1	CHILD DEVELOPMENT	0009-3920	82	3	932	CHEUNG CSS and POMERANTZ EM	10.1111/J.1467-8624.2011.01582.X		WILEY
827	ADOLESCENT BRAIN MATURATION	2011	1	1	ARCHIVES DE PEDIATRIE	0929-693X	18	5	579	HOLZER L and HALFON O and THOUA V	10.1016/J.ARCPED.2011.01.032		ELSEVIER FRANCE-EDITIONS SCIENTIFIQUES MEDICALES ELSEVIER
828	EFFORTFUL CONTROL AS PREDICTOR OF ADOLESCENTS' PSYCHOLOGICAL AND PHYSIOLOGICAL RESPONSES TO A SOCIAL STRESS TEST: THE TRACKING ADOLESCENTS' INDIVIDUAL LIVES SURVEY	2011	1	1	DEVELOPMENT AND PSYCHOPATHOLOGY	0954-5794	23	2	679	OLDEHINKEL AJ and HARTMAN CA and NEDERHOF E and RIESE H and ORMEL J	10.1017/S0954579411000095		CAMBRIDGE UNIV PRESS
829	CHANGES IN COGNITIVE FUNCTIONS OF STUDENTS IN THE TRANSITIONAL PERIOD FROM ELEMENTARY SCHOOL TO JUNIOR HIGH SCHOOL	2011	1	1	BRAIN & DEVELOPMENT	0387-7604	33	5	412	MIZUNO K and TANAKA M and FUKUDA S and SASABE T and IMAI-MATSUMURA K and WATANABE Y	10.1016/J.BRAINDEV.2010.07.005		ELSEVIER SCIENCE BV
830	VALIDATING OFFICE-BASED SCREENING FOR PSYCHOSOCIAL STRENGTHS AND DIFFICULTIES AMONG YOUTHS IN FOSTER CARE	2011	1	1	PEDIATRICS	0031-4005	127	5	904	JEE SH and SZILAGYI M and CONN AM and NILSEN W and TOTH S and BALDWIN CD and SZILAGYI PG	10.1542/PEDS.2010-1350		AMER ACAD PEDIATRICS
831	DEPRESSIVE SYMPTOMS AND UNMET PSYCHOLOGICAL NEEDS OF DUTCH YOUTH WITH TYPE 1 DIABETES: RESULTS OF A WEB-SURVEY	2011	1	1	PEDIATRIC DIABETES	1399-543X	12	3	172	DE WIT M and SNOEK FJ	10.1111/J.1399-5448.2010.00673.X		WILEY-BLACKWELL
832	A DAILY DIARY STUDY ON THE INDEPENDENT AND INTERACTIVE EFFECTS OF HEADACHE AND SELF-REGULATORY FACTORS ON DAILY AFFECT AMONG ADOLESCENTS	2011	1	1	BRITISH JOURNAL OF HEALTH PSYCHOLOGY	1359-107X	16		288	MASSEY EK and GARNEFSKI N and GEBHARDT WA and VAN DER LEEDEN R	10.1348/135910710X500828		WILEY-BLACKWELL
833	PRE-PREGNANCY AND PREGNANCY OBESITY AND NEURODEVELOPMENTAL OUTCOMES IN OFFSPRING: A SYSTEMATIC REVIEW	2011	1	1	OBESITY REVIEWS	1467-7881	12	501	E548	VAN LIESHOUT RJ and TAYLOR VH and BOYLE MH	10.1111/J.1467-789X.2010.00850.X		WILEY
834	PSYCHOLOGICAL FACTORS AND WEIGHT PROBLEMS IN ADOLESCENTS. THE ROLE OF EATING PROBLEMS, EMOTIONAL PROBLEMS, AND PERSONALITY TRAITS: THE YOUNG-HUNT STUDY	2011	1	1	SOCIAL PSYCHIATRY AND PSYCHIATRIC EPIDEMIOLOGY	0933-7954	46	5	353	BJORNELV S and NORDAHL HM and HOLMEN TL	10.1007/S00127-010-0197-Z		SPRINGER HEIDELBERG
835	THE IMPACT OF PERINATAL AND SOCIOECONOMIC FACTORS ON MENTAL HEALTH PROBLEMS OF CHILDREN FROM A POOR BRAZILIAN CITY: A LONGITUDINAL STUDY	2011	1	1	SOCIAL PSYCHIATRY AND PSYCHIATRIC EPIDEMIOLOGY	0933-7954	46	5	381	RODRIGUEZ JDM and DA SILVA AAM and BETTIOL H and BARBIERI MA and RONA RJ	10.1007/S00127-010-0202-6		SPRINGER HEIDELBERG
836	DOES COGNITIVE IMPAIRMENT EXPLAIN BEHAVIORAL AND SOCIAL PROBLEMS OF CHILDREN WITH NEUROFIBROMATOSIS TYPE 1?	2011	1	1	BEHAVIOR GENETICS	0001-8244	41	3	430	HUIJBREGTS SCJ and DE SONNEVILLE LMJ	10.1007/S10519-010-9430-5		SPRINGER
837	ASSOCIATION BETWEEN ADOLESCENT EMOTIONAL PROBLEMS AND METABOLIC SYNDROME: THE MODIFYING EFFECT OF C-REACTIVE PROTEIN GENE (CRP) POLYMORPHISMS	2011	1	1	BRAIN BEHAVIOR AND IMMUNITY	0889-1591	25	4	750	GAYSINA D and PIERCE M and RICHARDS M and HOTOPF M and KUH D and HARDY R	10.1016/J.BBI.2011.01.019		ACADEMIC PRESS INC ELSEVIER SCIENCE
838	EMOTIONAL SEPARATION AND DETACHMENT AS TWO DISTINCT DIMENSIONS OF PARENT-ADOLESCENT RELATIONSHIPS	2011	1	1	INTERNATIONAL JOURNAL OF BEHAVIORAL DEVELOPMENT	0165-0254	35	3	271	INGOGLIA S and LO COCO A and LIGA F and LO CRICCHIO MG	10.1177/0165025410385878		SAGE PUBLICATIONS LTD
839	USING A CROSS-STUDY DESIGN TO ASSESS THE EFFICACY OF MOTIVATIONAL ENHANCEMENT THERAPY-COGNITIVE BEHAVIORAL THERAPY 5 (MET/CBT5) IN TREATING ADOLESCENTS WITH CANNABIS-RELATED DISORDERS	2011	1	1	JOURNAL OF STUDIES ON ALCOHOL AND DRUGS	1937-1888	72	3	380	RAMCHAND R and GRIFFIN BA and SUTTORP M and HARRIS KM and MORRAL A	10.15288/JSAD.2011.72.380		ALCOHOL RES DOCUMENTATION INC CENT ALCOHOL STUD RUTGERS UNIV
840	THE LONGITUDINAL RELATIONSHIP BETWEEN BEHAVIOR AND EMOTIONAL DISTURBANCE IN YOUNG PEOPLE WITH INTELLECTUAL DISABILITY AND MATERNAL MENTAL HEALTH	2011	1	1	RESEARCH IN DEVELOPMENTAL DISABILITIES	0891-4222	32	3	1194	GRAY KM and PICCININ AM and HOFER SM and MACKINNON A and BONTEMPO DE and EINFELD SL and PARMENTER T and TONGE BJ	10.1016/J.RIDD.2010.12.044		PERGAMON-ELSEVIER SCIENCE LTD
841	ADOLESCENTS' DELIBERATE SELF-HARM, INTERPERSONAL STRESS, AND THE MODERATING EFFECTS OF SELF-REGULATION: A TWO-WAVE LONGITUDINAL ANALYSIS	2011	1	1	JOURNAL OF SCHOOL PSYCHOLOGY	0022-4405	49	2	249	JUTENGREN G and KERR M and STATTIN H	10.1016/J.JSP.2010.11.001		PERGAMON-ELSEVIER SCIENCE LTD
842	EVALUATIVE MODALITIES IN EMOTIONAL REGULATION: CURRENT APPROACHES	2011	1	1	REVISTA ARGENTINA DE CLINICA PSICOLOGICA	0327-6716	20	1	29	BOUTIN APK and ROJAS LG and ORTIZ NU	NA		FUNDACION AIGLE
843	EMOTIONAL REGULATION AND WEIGHT-RELATED BEHAVIORS AMONG INNER-CITY ADOLESCENTS	2011	1	1	ANNALS OF BEHAVIORAL MEDICINE	0883-6612	41		S66	ISASI CR and WILLS TA	NA		SPRINGER
844	SELF-SILENCING AND ANGER REGULATION AS PREDICTORS OF DISORDERED EATING AMONG ADOLESCENT FEMALES	2011	1	1	EATING BEHAVIORS	1471-0153	12	2	112	NORWOOD SJ and BOWKER A and BUCHHOLZ A and HENDERSON KA and GOLDFIELD G and FLAMENT MF	10.1016/J.EATBEH.2011.01.009		ELSEVIER SCIENCE BV
845	CURRENT TRENDS IN REMEDIATING ADOLESCENT SELF-INJURY: AN INTEGRATIVE REVIEW	2011	1	1	JOURNAL OF SCHOOL NURSING	1059-8405	27	2	120	WILKINSON B	10.1177/1059840510388570		SAGE PUBLICATIONS INC
846	RURAL ADOLESCENTS' HELP-SEEKING INTENTIONS FOR EMOTIONAL PROBLEMS: THE INFLUENCE OF PERCEIVED BENEFITS AND STOICISM	2011	1	1	AUSTRALIAN JOURNAL OF RURAL HEALTH	1038-5282	19	2	64	RUGHANI J and DEANE FP and WILSON CJ	10.1111/J.1440-1584.2011.01185.X		WILEY
847	AN ERP STUDY OF CONFLICT MONITORING IN 4-8-YEAR OLD CHILDREN: ASSOCIATIONS WITH TEMPERAMENT	2011	1	1	DEVELOPMENTAL COGNITIVE NEUROSCIENCE	1878-9293	1	2	131	BUSS KA and DENNIS TA and BROOKER RJ and SIPPEL LM	10.1016/J.DCN.2010.12.003		ELSEVIER SCI LTD
848	EMOTIONAL DYSREGULATION AND INTERPERSONAL DIFFICULTIES AS RISK FACTORS FOR NONSUICIDAL SELF-INJURY IN ADOLESCENT GIRLS	2011	1	1	JOURNAL OF ABNORMAL CHILD PSYCHOLOGY	0091-0627	39	3	389	ADRIAN M and ZEMAN J and ERDLEY C and LISA L and SIM L	10.1007/S10802-010-9465-3		SPRINGER/PLENUM PUBLISHERS			RAYYAN-INCLUSION: {"Caspar"=>"Included"}
849	COGNITIVE COPING IN ANXIETY-DISORDERED ADOLESCENTS	2011	1	1	JOURNAL OF ADOLESCENCE	0140-1971	34	2	319	LEGERSTEE JS and GARNEFSKI N and VERHULST FC and UTENS EMWJ	10.1016/J.ADOLESCENCE.2010.04.008		ACADEMIC PRESS LTD- ELSEVIER SCIENCE LTD
850	KNOWLEDGE AND BELIEFS IN MEXICAN PARENTS ABOUT ATTENTION DEFICIT HYPERACTIVITY DISORDER (ADHD)	2011	1	1	SALUD MENTAL	0185-3325	34	2	149	PALACIOS-CRUZ L and DE LA PENA F and VALDERRAMA A and PATINO R and PORTUGAL SPC and ULLOA RE	NA		INST MEX PSIQUIATRIA
851	SIBLING JEALOUSY IN EARLY CHILDHOOD: LONGITUDINAL LINKS TO SIBLING RELATIONSHIP QUALITY	2011	1	1	INFANT AND CHILD DEVELOPMENT	1522-7227	20	2	213	KOLAK AM and VOLLING BL	10.1002/ICD.690		WILEY-BLACKWELL
852	INATTENTIVE BEHAVIOUR IS ASSOCIATED WITH POOR WORKING MEMORY AND SLOW PROCESSING SPEED IN VERY PRE-TERM CHILDREN IN MIDDLE CHILDHOOD	2011	1	1	BRITISH JOURNAL OF EDUCATIONAL PSYCHOLOGY	0007-0998	81	1	147	MULDER H and PITCHFORD NJ and MARLOW N	10.1348/000709910X505527		WILEY
853	PROMOTING ADAPTIVE EMOTION REGULATION AND COPING IN ADOLESCENCE A SCHOOL-BASED PROGRAMME	2011	1	1	JOURNAL OF HEALTH PSYCHOLOGY	1359-1053	16	2	258	HORN AB and POSSEL P and HAUTZINGER M	10.1177/1359105310372814		SAGE PUBLICATIONS LTD
854	EXECUTIVE FUNCTIONS ARE IMPAIRED IN ADOLESCENTS ENGAGING IN NON-SUICIDAL SELF-INJURY	2011	1	1	PSYCHOLOGICAL MEDICINE	0033-2917	41	3	601	FIKKE LT and MELINDER A and LANDRO NI	10.1017/S0033291710001030		CAMBRIDGE UNIV PRESS
855	THE PEDSQL IN PEDIATRIC CEREBRAL PALSY: RELIABILITY AND VALIDITY OF THE CHINESE VERSION PEDIATRIC QUALITY OF LIFE INVENTORY 4.0 GENERIC CORE SCALES AND 3.0 CEREBRAL PALSY MODULE	2011	1	1	QUALITY OF LIFE RESEARCH	0962-9343	20	2	243	YANG X and XIAO N and YAN JY	10.1007/S11136-010-9751-0		SPRINGER
856	THE MENTAL HEALTH OF DEAF ADOLESCENTS WITH COCHLEAR IMPLANTS COMPARED TO THEIR HEARING PEERS	2011	1	1	INTERNATIONAL JOURNAL OF AUDIOLOGY	1499-2027	50	3	146	HUBER M and KIPMAN U	10.3109/14992027.2010.533704		TAYLOR & FRANCIS LTD
857	CHILDREN'S SOCIO-EMOTIONAL, PHYSICAL, AND COGNITIVE OUTCOMES: DO THEY SHARE THE SAME DRIVERS?	2011	1	1	AUSTRALIAN JOURNAL OF PSYCHOLOGY	0004-9530	63	1	56	SANSON A and SMART D and MISSON S	10.1111/J.1742-9536.2011.00007.X		WILEY
858	ORAL MEDICATION ADHERENCE AND DISEASE SEVERITY IN PEDIATRIC INFLAMMATORY BOWEL DISEASE	2011	1	1	EUROPEAN JOURNAL OF GASTROENTEROLOGY & HEPATOLOGY	0954-691X	23	3	250	HOMMEL KA and DENSON LA and BALDASSANO RN	10.1097/MEG.0B013E328344019C		LIPPINCOTT WILLIAMS & WILKINS
859	PROTECTING AND PROMOTING: AN INTEGRATIVE CONCEPTUAL MODEL FOR HEALTHY DEVELOPMENT OF ADOLESCENTS	2011	1	1	JOURNAL OF ADOLESCENT HEALTH	1054-139X	48	3	220	KIA-KEATING M and DOWDY E and MORGAN ML and NOAM GG	10.1016/J.JADOHEALTH.2010.08.006		ELSEVIER SCIENCE INC
860	CO-RUMINATION IN THE WORKPLACE: ADJUSTMENT TRADE-OFFS FOR MEN AND WOMEN WHO ENGAGE IN EXCESSIVE DISCUSSIONS OF WORKPLACE PROBLEMS	2011	1	1	JOURNAL OF BUSINESS AND PSYCHOLOGY	0889-3268	26	1	27	HAGGARD DL and ROBERT C and ROSE AJ	10.1007/S10869-010-9169-2		SPRINGER
861	A LONGITUDINAL STUDY OF BEHAVIORAL, EMOTIONAL AND SOCIAL DIFFICULTIES IN INDIVIDUALS WITH A HISTORY OF SPECIFIC LANGUAGE IMPAIRMENT (SLI)	2011	1	1	JOURNAL OF COMMUNICATION DISORDERS	0021-9924	44	2	186	ST CLAIR MC and PICKLES A and DURKIN K and CONTI-RAMSDEN G	10.1016/J.JCOMDIS.2010.09.004		ELSEVIER SCIENCE INC
862	ADVERSITY, EMOTIONAL AROUSAL, AND PROBLEM BEHAVIOUR IN ADOLESCENCE: THE ROLE OF NON-VERBAL COGNITIVE ABILITY AS A RESILIENCE PROMOTING FACTOR	2011	1	1	CHILD AND ADOLESCENT MENTAL HEALTH	1475-357X	16	1	22	FLOURI E and HICKEY J and MAVROVELI S and HURRY J	10.1111/J.1475-3588.2010.00558.X		WILEY-BLACKWELL
863	PERSON-RELATED PROTECTIVE AND VULNERABILITY FACTORS OF PSYCHOPATHOLOGY SYMPTOMS IN NON-CLINICAL ADOLESCENTS	2011	1	1	COMMUNITY MENTAL HEALTH JOURNAL	0010-3853	47	1	47	MURIS P and MAYER B and REINDERS E and WESENHAGEN C	10.1007/S10597-009-9249-9		SPRINGER
864	EARLY ADOLESCENTS' TEMPERAMENT, EMOTION REGULATION DURING MOTHER-CHILD INTERACTIONS, AND DEPRESSIVE SYMPTOMATOLOGY	2011	1	1	DEVELOPMENT AND PSYCHOPATHOLOGY	0954-5794	23	1	267	YAP MBH and ALLEN NB and O'SHEA M and DI PARSIA P and SIMMONS JG and SHEEBER L	10.1017/S0954579410000787		CAMBRIDGE UNIV PRESS
865	A PILOT STUDY OF A FAMILY-FOCUSED INTERVENTION FOR CHILDREN AND FAMILIES AFFECTED BY MATERNAL DEPRESSION	2011	1	1	JOURNAL OF FAMILY THERAPY	0163-4445	33	1	3	VALDEZ CR and MILLS CL and BARRUECO S and LEIS J and RILEY AW	10.1111/J.1467-6427.2010.00529.X		WILEY
866	ACADEMIC AND BEHAVIORAL TRAJECTORIES FOR AT-RISK ADOLESCENTS IN URBAN SCHOOLS	2011	1	1	BEHAVIORAL DISORDERS	0198-7429	36	2	141	MONTAGUE M and ENDERS C and CAVENDISH W and CASTRO M	10.1177/019874291103600205		SAGE PUBLICATIONS INC
867	LONG-TERM OUTCOMES OF INCREDIBLE YEARS PARENTING PROGRAM: PREDICTORS OF ADOLESCENT ADJUSTMENT	2011	1	1	CHILD AND ADOLESCENT MENTAL HEALTH	1475-357X	16	1	38	WEBSTER-STRATTON C and RINALDI J and REID JM	10.1111/J.1475-3588.2010.00576.X		WILEY
868	PARENT-CHILD INTERACTION THERAPY EMOTION DEVELOPMENT: A NOVEL TREATMENT FOR DEPRESSION IN PRESCHOOL CHILDREN	2011	1	1	DEPRESSION AND ANXIETY	1091-4269	28	2	153	LENZE SN and PAUTSCH J and LUBY J	10.1002/DA.20770		WILEY
869	PRENATAL DEPRESSION EFFECTS ON EARLY DEVELOPMENT: A REVIEW	2011	1	1	INFANT BEHAVIOR & DEVELOPMENT	0163-6383	34	1	1	FIELD T	10.1016/J.INFBEH.2010.09.008		ELSEVIER SCIENCE INC
870	THE APPLICATION OF THE PRESCHOOL CHILD BEHAVIOR CHECKLIST AND THE CAREGIVER-TEACHER REPORT FORM TO MAINLAND CHINESE CHILDREN: SYNDROME STRUCTURE, GENDER DIFFERENCES, COUNTRY EFFECTS, AND INTER-INFORMANT AGREEMENT	2011	1	1	JOURNAL OF ABNORMAL CHILD PSYCHOLOGY	0091-0627	39	2	251	LIU JH and CHENG H and LEUNG PWL	10.1007/S10802-010-9452-8		SPRINGER/PLENUM PUBLISHERS
871	INTERACTIONS BETWEEN EARLY PARENTING AND A POLYMORPHISM OF THE CHILD'S DOPAMINE TRANSPORTER GENE IN PREDICTING FUTURE CHILD CONDUCT DISORDER SYMPTOMS	2011	1	1	JOURNAL OF ABNORMAL PSYCHOLOGY	0021-843X	120	1	33	LAHEY BB and RATHOUZ PJ and LEE SS and CHRONIS-TUSCANO A and PELHAM WE and WALDMAN ID and COOK EH	10.1037/A0021133		AMER PSYCHOLOGICAL ASSOC
872	BORDERLINE PERSONALITY SYMPTOMS DIFFERENTIATE NON-SUICIDAL AND SUICIDAL SELF-INJURY IN ETHNICALLY DIVERSE ADOLESCENT OUTPATIENTS	2011	1	1	JOURNAL OF CHILD PSYCHOLOGY AND PSYCHIATRY	0021-9630	52	2	148	MUEHLENKAMP JJ and ERTELT TW and MILLER AL and CLAES L	10.1111/J.1469-7610.2010.02305.X		WILEY-BLACKWELL PUBLISHING, INC
873	DYNAMIC CHANGES IN ANGER, EXTERNALIZING AND INTERNALIZING PROBLEMS: ATTENTION AND REGULATION	2011	1	1	JOURNAL OF CHILD PSYCHOLOGY AND PSYCHIATRY	0021-9630	52	2	156	KIM J and DEATER-DECKARD K	10.1111/J.1469-7610.2010.02301.X		WILEY-BLACKWELL PUBLISHING, INC
874	BEHAVIOURAL AND EMOTIONAL PROBLEMS IN PEOPLE WITH SEVERE AND PROFOUND INTELLECTUAL DISABILITY	2011	1	1	JOURNAL OF INTELLECTUAL DISABILITY RESEARCH	0964-2633	55		190	FORSTER S and GRAY KM and TAFFE J and EINFELD SL and TONGE BJ	10.1111/J.1365-2788.2010.01373.X		WILEY-BLACKWELL
875	EMOTION REGULATION TRAINING FOR ADOLESCENTS WITH BORDERLINE PERSONALITY SYMPTOMS	2011	1	1	JOURNAL OF PERSONALITY DISORDERS	0885-579X	25		20	SCHUPPERT M and BLOO J and VAN GEMERT T and WIERSEMA H and MINDERAA R and EMMELKAMP P and NAUTA M	NA		GUILFORD PUBLICATIONS INC
876	DEVELOPMENT AND VALIDATION OF THE PERSONAL STRENGTHS INVENTORY USING EXPLORATORY AND CONFIRMATORY FACTOR ANALYSES	2011	1	1	JOURNAL OF PSYCHOEDUCATIONAL ASSESSMENT	0734-2829	29	1	14	LIAU AK and CHOW D and TAN TK and SENF K	10.1177/0734282910365648		SAGE PUBLICATIONS INC
877	A PROSPECTIVE STUDY OF THE EFFECTS OF OPTIMISM ON ADOLESCENT HEALTH RISKS	2011	1	1	PEDIATRICS	0031-4005	127	2	308	PATTON GC and TOLLIT MM and ROMANIUK H and SPENCE SH and SHEFFIELD J and SAWYER MG	10.1542/PEDS.2010-0748		AMER ACAD PEDIATRICS
878	IMPACT OF INFLAMMATORY BOWEL DISEASE AND HIGH-DOSE STEROID EXPOSURE ON PUPILLARY RESPONSES TO NEGATIVE INFORMATION IN PEDIATRIC DEPRESSION	2011	1	1	PSYCHOSOMATIC MEDICINE	0033-3174	73	2	151	JONES NP and SIEGLE GJ and PROUD L and SILK JS and HARDY D and KELJO DJ and DAHL RE and SZIGETHY E	10.1097/PSY.0B013E318207FFEA		LIPPINCOTT WILLIAMS & WILKINS
879	RELATIONS AMONG SADNESS REGULATION, PEER ACCEPTANCE, AND SOCIAL FUNCTIONING IN EARLY ADOLESCENCE: THE ROLE OF GENDER	2011	1	1	SOCIAL DEVELOPMENT	0961-205X	20	1	135	PERRY-PARRISH C and ZEMAN J	10.1111/J.1467-9507.2009.00568.X		WILEY
880	COMPARATIVE EPIDEMIOLOGY OF BETEL NUT USE VERSUS ECSTASY USE AMONG TAIWANESE ADOLESCENTS: FINDINGS FROM A NATIONAL SURVEY	2011	1	1	DRUG AND ALCOHOL DEPENDENCE	0376-8716	113	2	177	CHEN YT and CHEN CY and CHEN WJ	10.1016/J.DRUGALCDEP.2010.07.018		ELSEVIER IRELAND LTD
881	HUMAN FIGURE DRAWING: PREVALENCE ANALYSIS OF INDICATORS FOR EMOTIONAL ASSESSMENT	2011	1	1	PSICOLOGIA-REFLEXAO E CRITICA	0102-7972	24	3	411	WECHSLER SM and PRADO CD and OLIVEIRA KD and MAZZARINO BG	NA		SPRINGER INTERNATIONAL PUBLISHING AG
882	THE IMPACT OF GROUP DRUMMING ON SOCIAL-EMOTIONAL BEHAVIOR IN LOW-INCOME CHILDREN	2011	1	1	EVIDENCE-BASED COMPLEMENTARY AND ALTERNATIVE MEDICINE	1741-427X			NA	HO P and TSAO JCI and BLOCH L and ZELTZER LK	10.1093/ECAM/NEQ072		HINDAWI LTD
883	ROLE OF PARENT AND PEER RELATIONSHIPS AND INDIVIDUAL CHARACTERISTICS IN MIDDLE SCHOOL CHILDREN'S BEHAVIORAL OUTCOMES IN THE FACE OF COMMUNITY VIOLENCE	2011	1	1	JOURNAL OF RESEARCH ON ADOLESCENCE	1050-8392	21	2	395	SALZINGER S and FELDMAN RS and ROSARIO M and NG-MAK DS	10.1111/J.1532-7795.2010.00677.X		WILEY-BLACKWELL
884	CAN A SELF-REGULATION SKILLS AND CULTURAL ARTS PROGRAM PROMOTE POSITIVE OUTCOMES IN MENTAL HEALTH SYMPTOMS AND ACADEMIC ACHIEVEMENT FOR AT-RISK YOUTH?	2011	1	1	JOURNAL OF SOCIAL SERVICE RESEARCH	0148-8376	37	3	309	RAPP-PAGLICCI L and STEWART C and ROWE W	10.1080/01488376.2011.564067		ROUTLEDGE JOURNALS, TAYLOR & FRANCIS LTD
885	DEVELOPING EMPATHY: A CASE STUDY EXPLORING TRANSFERENCE AND COUNTERTRANSFERENCE WITH ADOLESCENT FEMALES WHO SELF-INJURE	2011	1	1	JOURNAL OF SOCIAL WORK PRACTICE	0265-0533	25	1	95	NORTON CL	10.1080/02650530903525991		ROUTLEDGE JOURNALS, TAYLOR & FRANCIS LTD
886	INFLUENCE OF SPORT TYPE AND INTERDEPENDENCE ON THE DEVELOPMENTAL EXPERIENCES OF YOUTH MALE ATHLETES	2011	1	1	EUROPEAN JOURNAL OF SPORT SCIENCE	1746-1391	11	2	131	BRUNER MW and HALL J and COTE J	10.1080/17461391.2010.499969		TAYLOR & FRANCIS LTD
887	DEVELOPMENTAL PERSPECTIVES ON VULNERABILITY TO NONSUICIDAL SELF-INJURY IN YOUTH	2011	1	1	ADVANCES IN CHILD DEVELOPMENT AND BEHAVIOR, VOL 40	0065-2407	40		301	BARROCAS AL and JENNESS JL and DAVIS TS and OPPENHEIMER CW and TECHNOW JR and GULLEY LD and BADANES LS and HANKIN BL	NA		ELSEVIER ACADEMIC PRESS INC
888	MENTAL HEALTH FUNCTIONING AMONG CHILDREN AND ADOLESCENTS WITH PERINATAL HIV INFECTION AND PERINATAL HIV EXPOSURE	2011	1	1	AIDS CARE-PSYCHOLOGICAL AND SOCIO-MEDICAL ASPECTS OF AIDS/HIV	0954-0121	23	12	1533	MALEE KM and TASSIOPOULOS K and HUO YL and SIBERRY G and WILLIAMS PL and HAZRA R and SMITH RA and ALLISON SM and GARVIE PA and KAMMERER B and KAPETANOVIC S and NICHOLS S and VAN DYKE R and SEAGE GR and MELLINS CA	10.1080/09540121.2011.575120		ROUTLEDGE JOURNALS, TAYLOR & FRANCIS LTD
889	THE IMPACT OF VIOLENCE EXPOSURE ON AGGRESSIVE BEHAVIOR THROUGH SOCIAL INFORMATION PROCESSING IN ADOLESCENTS	2011	1	1	AMERICAN JOURNAL OF ORTHOPSYCHIATRY	0002-9432	81	1	38	CALVETE E and ORUE I	10.1111/J.1939-0025.2010.01070.X		AMER PSYCHOLOGICAL ASSOC
890	SLEEP AND CIRCADIAN FUNCTIONING: CRITICAL MECHANISMS IN THE MOOD DISORDERS?	2011	1	1	ANNUAL REVIEW OF CLINICAL PSYCHOLOGY	1548-5943	7		297	HARVEY AG	10.1146/ANNUREV-CLINPSY-032210-104550		ANNUAL REVIEWS
891	MOUNTAINEERING AS AFFECT REGULATION: THE MODERATING ROLE OF SELF-REGULATION STRATEGIES	2011	1	1	ANXIETY STRESS AND COPING	1061-5806	24	1	75	CASTANIER C and LE SCANFF C and WOODMAN T	10.1080/10615801003774210		TAYLOR & FRANCIS LTD
892	SEX AND EMOTION IN THE ACQUIRED CAPABILITY FOR SUICIDE	2011	1	1	ARCHIVES OF SUICIDE RESEARCH	1381-1118	15	2	172	ANESTIS MD and BENDER TW and SELBY EA and RIBEIRO JD and JOINER TE	10.1080/13811118.2011.566058		ROUTLEDGE JOURNALS, TAYLOR & FRANCIS LTD
893	AUTONOMIC CORRELATES OF ATTACHMENT INSECURITY IN A SAMPLE OF WOMEN WITH EATING DISORDERS	2011	1	1	ATTACHMENT & HUMAN DEVELOPMENT	1461-6734	13	2	155	DIAS P and SOARES I and KLEIN J and CUNHA JPS and ROISMAN GI	10.1080/14616734.2011.554005		ROUTLEDGE JOURNALS, TAYLOR & FRANCIS LTD
894	COMPLEX TRAUMA AND MENTAL HEALTH IN CHILDREN AND ADOLESCENTS PLACED IN FOSTER CARE: FINDINGS FROM THE NATIONAL CHILD TRAUMATIC STRESS NETWORK	2011	1	1	CHILD WELFARE	0009-4021	90	6	91	GREESON JKP and BRIGGS EC and KISIEL CL and LAYNE CM and AKE GS and KO SJ and GERRITY ET and STEINBERG AM and HOWARD ML and PYNOOS RS and FAIRBANK JA	NA		CHILD WELFARE LEAGUE AMER INC
895	BEHAVIORAL OUTCOMES OF LATE-ONSET OR EARLY-ONSET ORBITAL FRONTAL CORTEX (AREAS 11/13) LESIONS IN RHESUS MONKEYS	2011	1	1	CRITICAL CONTRIBUTIONS OF THE ORBITOFRONTAL CORTEX TO BEHAVIOR	0077-8923	1239		71	BACHEVALIER J and MACHADO CJ and KAZAMA A	10.1111/J.1749-6632.2011.06211.X		BLACKWELL SCIENCE PUBL
896	DECISION-MAKING HEURISTICS AND BIASES ACROSS THE LIFE SPAN	2011	1	1	DECISION MAKING OVER THE LIFE SPAN	0077-8923	1235		57	STROUGH J and KARNS TE and SCHLOSNAGLE L	10.1111/J.1749-6632.2011.06208.X		BLACKWELL SCIENCE PUBL
897	PERSONAL AND INTERGENERATIONAL NARRATIVES IN RELATION TO ADOLESCENTS' WELL-BEING	2011	1	1	DEVELOPMENT OF AUTOBIOGRAPHICAL REASONING IN ADOLESCENCE AND BEYOND	1534-8687	131		44	FIVUSH R and BOHANEK JG and ZAMAN W	10.1002/CD.288		WILEY PERIODICALS
898	NEURAL SYSTEMS OF THREAT PROCESSING IN ADOLESCENTS: ROLE OF PUBERTAL MATURATION AND RELATION TO MEASURES OF NEGATIVE AFFECT	2011	1	1	DEVELOPMENTAL NEUROPSYCHOLOGY	8756-5641	36	4	429	FORBES EE and PHILLIPS ML and SILK JS and RYAN ND and DAHL RE	10.1080/87565641.2010.550178		PSYCHOLOGY PRESS
899	PARENTAL REPORTING OF ADVERSE DRUG REACTIONS ASSOCIATED WITH ATTENTION-DEFICIT HYPERACTIVITY DISORDER (ADHD) MEDICATIONS IN CHILDREN ATTENDING SPECIALIST PAEDIATRIC CLINICS IN THE UK	2011	1	1	DRUG SAFETY	0114-5916	34	3	211	TOBAIQY M and STEWART D and HELMS PJ and WILLIAMS J and CRUM J and STEER C and MCLAY J	10.2165/11586050-000000000-00000		ADIS INT LTD
900	EMOTIONAL SYMPTOMS FROM KINDERGARTEN TO MIDDLE CHILDHOOD: ASSOCIATIONS WITH SELF- AND OTHER-ORIENTED SOCIAL SKILLS	2011	1	1	EUROPEAN CHILD & ADOLESCENT PSYCHIATRY	1018-8827	20	1	3	GROEBEN M and PERREN S and STADELMANN S and VON KLITZING K	10.1007/S00787-010-0139-Z		SPRINGER
901	THE EFFECTIVENESS OF THE BEHAVIOURAL TRAINING FOR PRESCHOOL CHILDREN	2011	1	1	EUROPEAN EARLY CHILDHOOD EDUCATION RESEARCH JOURNAL	1350-293X	19	1	97	KOGLIN U and PETERMANN F	10.1080/1350293X.2011.548949		ROUTLEDGE JOURNALS, TAYLOR & FRANCIS LTD
902	PARENTING AND PRESCHOOL CHILD BEHAVIOUR AMONG TURKISH IMMIGRANT, MIGRANT AND NON-MIGRANT FAMILIES	2011	1	1	EUROPEAN JOURNAL OF DEVELOPMENTAL PSYCHOLOGY	1740-5629	8	3	261	DAGLAR M and MELHUISH E and BARNES J	10.1080/17405621003710827		PSYCHOLOGY PRESS
903	BEHAVIORAL ASSESSMENT OF EMOTION DISCRIMINATION, EMOTION REGULATION, AND COGNITIVE CONTROL IN CHILDHOOD, ADOLESCENCE, AND ADULTHOOD	2011	1	1	FRONTIERS IN PSYCHOLOGY	1664-1078	2		NA	TOTTENHAM N and HARE TA and CASEY BJ	10.3389/FPSYG.2011.00039		FRONTIERS RESEARCH FOUNDATION
904	MEAN LEVELS AND CORRELATES OF PERFECTIONISM IN INTERNATIONAL BACCALAUREATE AND GENERAL EDUCATION STUDENTS	2011	1	1	HIGH ABILITY STUDIES	1359-8139	22	1	61	SHAUNESSY E and SULDO SM and FRIEDRICH A	10.1080/13598139.2011.576088		ROUTLEDGE JOURNALS, TAYLOR & FRANCIS LTD
905	PREPUBERTAL GONADOTROPIN-RELEASING HORMONE ANALOG LEADS TO EXAGGERATED BEHAVIORAL AND EMOTIONAL SEX DIFFERENCES IN SHEEP	2011	1	1	HORMONES AND BEHAVIOR	0018-506X	59	1	22	WOJNIUSZ S and VOGELE C and ROPSTAD E and EVANS N and ROBINSON J and SUTTERLIN S and ERHARD HW and SOLBAKK AK and ENDESTAD T and OLBERG DE and HARALDSEN IRH	10.1016/J.YHBEH.2010.09.010		ACADEMIC PRESS INC ELSEVIER SCIENCE
906	THE DEVELOPMENT OF COPING ACROSS CHILDHOOD AND ADOLESCENCE: AN INTEGRATIVE REVIEW AND CRITIQUE OF RESEARCH	2011	1	1	INTERNATIONAL JOURNAL OF BEHAVIORAL DEVELOPMENT	0165-0254	35	1	1	ZIMMER-GEMBECK MJ and SKINNER EA	10.1177/0165025410384923		SAGE PUBLICATIONS LTD
907	A POPULATION-BASED INVESTIGATION OF BEHAVIOURAL AND EMOTIONAL PROBLEMS AND MATERNAL MENTAL HEALTH: ASSOCIATIONS WITH AUTISM SPECTRUM DISORDER AND INTELLECTUAL DISABILITY	2011	1	1	JOURNAL OF CHILD PSYCHOLOGY AND PSYCHIATRY	0021-9630	52	1	91	TOTSIKA V and HASTINGS RP and EMERSON E and LANCASTER GA and BERRIDGE DM	10.1111/J.1469-7610.2010.02295.X		WILEY
908	PSYCHOLOGICAL SYMPTOMS IN YOUTH AND LATER SOCIOECONOMIC FUNCTIONING: DO ASSOCIATIONS VARY BY INFORMANT?	2011	1	1	JOURNAL OF CLINICAL CHILD AND ADOLESCENT PSYCHOLOGY	1537-4416	40	1	10	DIRKS MA and BOYLE MH and GEORGIADES K	10.1080/15374416.2011.533403		LAWRENCE ERLBAUM ASSOC INC-TAYLOR & FRANCIS
909	INTERNAL CONSISTENCY AND ASSOCIATED CHARACTERISTICS OF INFORMANT DISCREPANCIES IN CLINIC REFERRED YOUTHS AGE 11 TO 17 YEARS	2011	1	1	JOURNAL OF CLINICAL CHILD AND ADOLESCENT PSYCHOLOGY	1537-4416	40	1	36	DE LOS REYES A and YOUNGSTROM EA and PABON SC and YOUNGSTROM JK and FEENY NC and FINDLING RL	10.1080/15374416.2011.533402		ROUTLEDGE JOURNALS, TAYLOR & FRANCIS LTD
910	SEX VARIATIONS IN YOUTH ANXIETY SYMPTOMS: EFFECTS OF PUBERTAL DEVELOPMENT AND GENDER ROLE ORIENTATION	2011	1	1	JOURNAL OF CLINICAL CHILD AND ADOLESCENT PSYCHOLOGY	1537-4416	40	5	730	CARTER R and SILVERMAN WK and JACCARD J	10.1080/15374416.2011.597082		ROUTLEDGE JOURNALS, TAYLOR & FRANCIS LTD
911	PARENTAL PSYCHOPATHOLOGY AND SOCIOECONOMIC POSITION PREDICT ADOLESCENT OFFSPRING'S MENTAL HEALTH INDEPENDENTLY AND DO NOT INTERACT: THE TRAILS STUDY	2011	1	1	JOURNAL OF EPIDEMIOLOGY AND COMMUNITY HEALTH	0143-005X	65	1	57	AMONE-P'OLAK K and BURGER H and HUISMAN M and OLDEHINKEL AJ and ORMEL J	10.1136/JECH.2009.092569		BMJ PUBLISHING GROUP
912	THE QUEST FOR EXCITEMENT: A MISSING LINK BETWEEN PERSONALITY DISORDER AND VIOLENCE?	2011	1	1	JOURNAL OF FORENSIC PSYCHIATRY & PSYCHOLOGY	1478-9949	22	5	692	HOWARD RC	10.1080/14789949.2011.617540		ROUTLEDGE JOURNALS, TAYLOR & FRANCIS LTD
913	EMOTION REGULATION IN INCARCERATED YOUNG OFFENDERS WITH PSYCHOPATHIC TRAITS	2011	1	1	JOURNAL OF FORENSIC PSYCHIATRY & PSYCHOLOGY	1478-9949	22	6	809	HEINZEN H and KOEHLER D and SMEETS T and HOFFER T and HUCHZERMEIER C	10.1080/14789949.2011.623171		ROUTLEDGE JOURNALS, TAYLOR & FRANCIS LTD
914	JUVENILE GROUP SEX OFFENDERS: A COMPARISON OF GROUP LEADERS AND FOLLOWERS	2011	1	1	JOURNAL OF INTERPERSONAL VIOLENCE	0886-2605	26	1	3	'T HART-KERKHOFFS LA and VERMEIREN RRJM and JANSEN LMC and DORELEIJERS TAH	10.1177/0886260510362882		SAGE PUBLICATIONS INC
915	IS SMOKING DURING PREGNANCY A RISK FACTOR FOR PSYCHOPATHOLOGY IN YOUNG CHILDREN? A METHODOLOGICAL CAVEAT AND REPORT ON PRESCHOOLERS	2011	1	1	JOURNAL OF PEDIATRIC PSYCHOLOGY	0146-8693	36	1	10	LAVIGNE JV and HOPKINS J and GOUZE KR and BRYANT FB and LEBAILLY SA and BINNS HJ and LAVIGNE PM	10.1093/JPEPSY/JSQ044		OXFORD UNIV PRESS INC
916	DO POSITIVE CHILDREN BECOME POSITIVE ADULTS? EVIDENCE FROM A LONGITUDINAL BIRTH COHORT STUDY	2011	1	1	JOURNAL OF POSITIVE PSYCHOLOGY	1743-9760	6	1	75	RICHARDS M and HUPPERT FA	10.1080/17439760.2011.536655		ROUTLEDGE JOURNALS, TAYLOR & FRANCIS LTD
917	PREVENTION	2011	1	1	KINDHEIT UND ENTWICKLUNG	0942-5403	20	4	197	PETERMANN F and PETERMANN U	10.1026/0942-5403/A000056		HOGREFE & HUBER PUBLISHERS
918	PROMOTING SOCIAL-EMOTIONAL COMPETENCE IN PRESCHOOL: EVALUATION OF A PREVENTIVE BEHAVIORAL TRAINING PROGRAM	2011	1	1	KINDHEIT UND ENTWICKLUNG	0942-5403	20	4	219	WADEPOHL H and KOGLIN U and VONDERLIN E and PETERMANN F	10.1026/0942-5403/A000059		HOGREFE & HUBER PUBLISHERS
919	FAMILIES OVERCOMING UNDER STRESS: IMPLEMENTING FAMILY-CENTERED PREVENTION FOR MILITARY FAMILIES FACING WARTIME DEPLOYMENTS AND COMBAT OPERATIONAL STRESS	2011	1	1	MILITARY MEDICINE	0026-4075	176	1	19	LESTER P and MOGIL C and SALTZMAN W and WOODWARD K and NASH W and LESKIN G and BURSCH B and GREEN S and PYNOOS R and BEARDSLEE W	10.7205/MILMED-D-10-00122		OXFORD UNIV PRESS
920	BEHAVIORAL INDICATORS OF LOSS OF CONTROL OVER EATING: BITE SIZE AND BITE VELOCITY	2011	1	1	PRAXIS DER KINDERPSYCHOLOGIE UND KINDERPSYCHIATRIE	0032-7034	60	4	270	HILBERT A and CZAJA J	NA		VANDENHOECK & RUPRECHT GMBH & CO KG
921	ASSESSING EMOTIONAL AND BEHAVIOURAL PROBLEMS WITH THE CHILD BEHAVIOUR CHECKLIST: EXPLORING THE RELEVANCE OF ADJUSTING THE NORMS FOR THE FLEMISH COMMUNITY	2011	1	1	PSYCHOLOGICA BELGICA	0033-2879	51	3	213	BRAET C and CALLENS J and SCHITTEKATTE M and SOYEZ V and DRUART C and ROEYERS H	10.5334/PB-51-3-4-213		BELGIAN PSYCHOL SOC
922	EMOTIONAL ADJUSTMENT DURING PREGNANCY: PREDICTIVE FACTORS FOR DEPRESSION IN A PORTUGUESE SAMPLE OF PREGNANT ADOLESCENTS	2011	1	1	PSYCHOLOGY & HEALTH	0887-0446	26		194	RAQUEL P and ANABELA AP and PAULA C and CRISTINA CM	NA		TAYLOR & FRANCIS LTD
923	EMOTIONAL COMPETENCE AND QUALITY OF LIFE OF CHILDREN WITH ASTHMA: THE MEDIATING EFFECT OF COPING STRATEGIES	2011	1	1	PSYCHOLOGY & HEALTH	0887-0446	26	12	1678	LAHAYE M and FANTINI-HAUWEL C and VAN BROECK N and BODART E and LUMINET O	10.1080/08870446.2011.562606		TAYLOR & FRANCIS LTD
924	PRENATAL STRESS: COURSE AND INTERRELATION OF EMOTIONAL AND PHYSIOLOGICAL STRESS MEASURES	2011	1	1	PSYCHOPATHOLOGY	0254-4962	44	1	60	ROTHENBERGER SE and MOEHLER E and RECK C and RESCH F	10.1159/000319309		KARGER
925	OVERWEIGHT OF ADOLESCENT GIRLS IS ASSOCIATED WITH SELF-MUTILATIVE BEHAVIOR	2011	1	1	PSYCHOPATHOLOGY	0254-4962	44	3	147	RIALA K and JUUTINEN J and HAKKO H and RASANEN P	10.1159/000322085		KARGER
926	POSTTRAUMATIC STRESS DISORDER IN INDIVIDUALS WITH DIAGNOSIS OF AUTISTIC SPECTRUM DISORDERS	2011	1	1	RESEARCH IN AUTISM SPECTRUM DISORDERS	1750-9467	5	1	539	MEHTAR M and MUKADDES NM	10.1016/J.RASD.2010.06.020		ELSEVIER SCI LTD
927	DETERMINANTS OF ACTIVITY AND PARTICIPATION IN PRESCHOOLERS WITH DEVELOPMENTAL DELAY	2011	1	1	RESEARCH IN DEVELOPMENTAL DISABILITIES	0891-4222	32	1	289	LEUNG GPK and CHAN CCH and CHUNG RCK and PANG MYC	10.1016/J.RIDD.2010.10.005		PERGAMON-ELSEVIER SCIENCE LTD
928	INFLUENCE OF SELF-ESTEEM AND EMOTION REGULATION IN SUBJECTIVE AND PSYCHOLOGICAL WELL-BEING OF ADOLESCENTS: CONTRIBUTIONS TO CLINICAL PSYCHOLOGY	2011	1	1	REVISTA DE PSIQUIATRIA CLINICA	0101-6083	38	5	184	FREIRE T and TAVARES D	10.1590/S0101-60832011000500003		UNIV SAO PAULO, INST PSIQUIATRIA
929	IMPORTANCE OF EMOTIONAL COMPETENCE IN DESIGNING AN ANTIDRUG EDUCATION CURRICULUM FOR JUNIOR SECONDARY SCHOOL STUDENTS IN HONG KONG	2011	1	1	THESCIENTIFICWORLDJOURNAL	1537-744X	11		2257	LAW BMF and LEE TY	10.1100/2011/127894		HINDAWI PUBLISHING CORPORATION
930	USING POSITIVE YOUTH DEVELOPMENT CONSTRUCTS TO DESIGN A DRUG EDUCATION CURRICULUM FOR JUNIOR SECONDARY STUDENTS IN HONG KONG	2011	1	1	THESCIENTIFICWORLDJOURNAL	1537-744X	11		2339	LAM CM and LAU PSY and LAW BMF and POON YH	10.1100/2011/280419		HINDAWI LTD
931	THE DEVELOPMENTAL ROOTS OF SOCIAL RESPONSIBILITY IN CHILDHOOD AND ADOLESCENCE	2011	1	1	YOUTH CIVIC DEVELOPMENT: WORK AT THE CUTTING EDGE	1534-8687	134		11	WRAY-LAKE L and SYVERTSEN AK	10.1002/CD.308		WILEY PERIODICALS
932	ADOLESCENT DIFFICULTIES IN EMOTION REGULATION: ASSOCIATIONS WITH PARENTING AND MOTHER-ADOLESCENT RELATIONSHIP QUALITY	2011	1	1	ZEITSCHRIFT FUR ENTWICKLUNGSPSYCHOLOGIE UND PADAGOGISCHE PSYCHOLOGIE	0049-8637	43	3	153	NEUMANN A and KOOT HM	10.1026/0049-8637/A000043		HOGREFE & HUBER PUBLISHERS
933	DOES THE ALL-DAY SCHOOL SUPPORT THE DEVELOPMENT OF SOCIAL AND EMOTIONAL COMPETENCIES AMONG ADOLESCENTS?	2011	1	1	ZEITSCHRIFT FUR ERZIEHUNGSWISSENSCHAFT	1434-663X	14		237	KANEVSKI R and VON SALISCH M	10.1007/S11618-011-0238-8		SPRINGER VIEWEG-SPRINGER FACHMEDIEN WIESBADEN GMBH
934	COGNITIVE AND PSYCHOSOCIAL DEVELOPMENT OF HIV PEDIATRIC PATIENTS RECEIVING HIGHLY ACTIVE ANTI-RETROVIRAL THERAPY: A CASE-CONTROL STUDY	2010	1	1	BMC PEDIATRICS	1471-2431	10		NA	THOMAIDIS L and BERTOU G and CRITSELIS E and SPOULOU V and KAFETZIS DA and THEODORIDOU M	10.1186/1471-2431-10-99		BIOMED CENTRAL LTD
935	PARENTAL FEAR OF NEGATIVE CHILD EVALUATION IN CHILD SOCIAL ANXIETY	2010	1	1	BEHAVIOUR RESEARCH AND THERAPY	0005-7967	48	12	1186	SCHREIER SS and HEINRICHS N	10.1016/J.BRAT.2010.09.001		PERGAMON-ELSEVIER SCIENCE LTD
936	CARDIAC AUTONOMIC REGULATION AND ANGER COPING IN ADOLESCENTS	2010	1	1	BIOLOGICAL PSYCHOLOGY	0301-0511	85	3	465	VOGELE C and SORG S and STUDTMANN M and WEBER H	10.1016/J.BIOPSYCHO.2010.09.010		ELSEVIER SCIENCE BV
937	EMOTION DYSREGULATION AND RISKY SEXUAL BEHAVIOR IN REVICTIMIZATION	2010	1	1	CHILD ABUSE & NEGLECT	0145-2134	34	12	967	MESSMAN-MOORE TL and WALSH KL and DILILLO D	10.1016/J.CHIABU.2010.06.004		PERGAMON-ELSEVIER SCIENCE LTD
938	ALEXITHYMIA IS ASSOCIATED WITH GLYCAEMIC CONTROL OF CHILDREN WITH TYPE 1 DIABETES	2010	1	1	DIABETES & METABOLISM	1262-3636	36	6	455	HOUSIAUX M and LUMINET O and VAN BROECK N and DORCHY H	10.1016/J.DIABET.2010.06.004		MASSON EDITEUR
939	THE CHARACTERISTICS AND WELL-BEING OF ADOPTED STEPCHILDREN	2010	1	1	FAMILY RELATIONS	0197-6664	59	5	558	STEWART SD	10.1111/J.1741-3729.2010.00623.X		WILEY-BLACKWELL PUBLISHING, INC
940	PARENTAL INTERPERSONAL SENSITIVITY AND YOUTH SOCIAL PROBLEMS: A MEDIATIONAL ROLE FOR CHILD EMOTION DYSREGULATION	2010	1	1	JOURNAL OF CHILD AND FAMILY STUDIES	1062-1024	19	6	677	SUVEG C and JACOB ML and PAYNE M	10.1007/S10826-010-9354-Y		SPRINGER
941	THE RELATIONSHIP BETWEEN PROBLEM BEHAVIOR AND NEUROTRANSMITTER DEFICIENCY IN ADOLESCENTS	2010	1	1	JOURNAL OF HUAZHONG UNIVERSITY OF SCIENCE AND TECHNOLOGY-MEDICAL SCIENCES	1672-0733	30	6	714	SONG XQ and WANG HX and ZHENG L and CHEN DY and WANG ZZ	10.1007/S11596-010-0646-7		SPRINGER
942	THE RELATION BETWEEN DIMENSIONS OF NORMAL AND PATHOLOGICAL PERSONALITY AND CHILDHOOD MALTREATMENT IN INCARCERATED BOYS	2010	1	1	JOURNAL OF PERSONALITY DISORDERS	0885-579X	24	6	746	NEDERLOF E and VAN DER HAM JM and DINGEMANS PMJA and OEI TI	10.1521/PEDI.2010.24.6.746		GUILFORD PUBLICATIONS INC
943	PREVENTION APPROACHES IN CHILD MENTAL HEALTH DISORDERS	2010	1	1	NURSING CLINICS OF NORTH AMERICA	0029-6465	45	4	521	DELANEY KR and STATEN R	10.1016/J.CNUR.2010.06.002		W B SAUNDERS CO-ELSEVIER INC
944	EMOTIONAL DISPLAY RULES AND EMOTION SELF-REGULATION: ASSOCIATIONS WITH BULLYING AND VICTIMIZATION IN COMMUNITY-BASED AFTER SCHOOL PROGRAMS	2010	1	1	JOURNAL OF COMMUNITY & APPLIED SOCIAL PSYCHOLOGY	1052-9284	20	6	480	GARNER PW and HINTON TS	10.1002/CASP.1057		JOHN WILEY & SONS LTD
945	EXPECTANCIES AND MARIJUANA USE FREQUENCY AND SEVERITY AMONG YOUNG FEMALES	2010	1	1	ADDICTIVE BEHAVIORS	0306-4603	35	11	995	HAYAKI J and HAGERTY CE and HERMAN DS and DE DIOS MA and ANDERSON BJ and STEIN MD	10.1016/J.ADDBEH.2010.06.017		PERGAMON-ELSEVIER SCIENCE LTD
946	DIALECTICAL BEHAVIOR THERAPY APPLIED TO PARENT SKILLS TRAINING: ADJUNCTIVE TREATMENT FOR PARENTS WITH DIFFICULTIES IN AFFECT REGULATION	2010	1	1	COGNITIVE AND BEHAVIORAL PRACTICE	1077-7229	17	4	458	BEN-PORATH DD	10.1016/J.CBPRA.2009.07.005		ELSEVIER SCIENCE INC
947	PARENTAL ATTACHMENT, INTERPARENTAL CONFLICT, AND YOUNG ADULTS' EMOTIONAL ADJUSTMENT	2010	1	1	COUNSELING PSYCHOLOGIST	0011-0000	38	8	1050	ROSS J and FUERTES J	10.1177/0011000010376094		SAGE PUBLICATIONS INC
948	SOCIAL COMPETENCE, EXTERNALIZING, AND INTERNALIZING BEHAVIORAL ADJUSTMENT FROM EARLY CHILDHOOD THROUGH EARLY ADOLESCENCE: DEVELOPMENTAL CASCADES	2010	1	1	DEVELOPMENT AND PSYCHOPATHOLOGY	0954-5794	22	4	717	BORNSTEIN MH and HAHN CS and HAYNES OM	10.1017/S0954579410000416		CAMBRIDGE UNIV PRESS
949	COPING WITH PERCEIVED PEER STRESS: GENDER-SPECIFIC AND COMMON PATHWAYS TO SYMPTOMS OF PSYCHOPATHOLOGY	2010	1	1	DEVELOPMENTAL PSYCHOLOGY	0012-1649	46	6	1605	SONTAG LM and GRABER JA	10.1037/A0020617		AMER PSYCHOLOGICAL ASSOC
950	CHILDHOOD PREDICTORS OF LATER PSYCHIATRIC HOSPITAL TREATMENT: FINDINGS FROM THE FINNISH 1981 BIRTH COHORT STUDY	2010	1	1	EUROPEAN CHILD & ADOLESCENT PSYCHIATRY	1018-8827	19	11	823	GYLLENBERG D and SOURANDER A and NIEMELA S and HELENIUS H and SILLANMAKI L and PIHA J and KUMPULAINEN K and TAMMINEN T and MOILANEN I and ALMQVIST F	10.1007/S00787-010-0129-1		SPRINGER
951	THE ASSOCIATIONS BETWEEN HEADACHES AND PSYCHOPATHOLOGY: A SURVEY IN SCHOOL CHILDREN	2010	1	1	HEADACHE	0017-8748	50	10	1537	PITROU I and SHOJAEI T and CHAN-CHEE C and WAZANA A and BOYD A and KOVESS-MASFETY V	10.1111/J.1526-4610.2010.01781.X		WILEY-BLACKWELL
952	DYNAMIC ASSOCIATIONS BETWEEN MATERNAL DEPRESSIVE SYMPTOMS AND ADOLESCENTS' DEPRESSIVE AND EXTERNALIZING SYMPTOMS	2010	1	1	JOURNAL OF ABNORMAL CHILD PSYCHOLOGY	0091-0627	38	8	1069	KOUROS CD and GARBER J	10.1007/S10802-010-9433-Y		SPRINGER/PLENUM PUBLISHERS
953	MEDIATORS OF AGGRESSION AMONG YOUNG ADULT OFFSPRING OF DEPRESSED MOTHERS	2010	1	1	JOURNAL OF ABNORMAL PSYCHOLOGY	0021-843X	119	4	836	KEENAN-MILLER D and HAMMEN C and BRENNAN PA	10.1037/A0021079		AMER PSYCHOLOGICAL ASSOC
954	THE HEAVY BURDEN OF PSYCHIATRIC COMORBIDITY IN YOUTH WITH AUTISM SPECTRUM DISORDERS: A LARGE COMPARATIVE STUDY OF A PSYCHIATRICALLY REFERRED POPULATION	2010	1	1	JOURNAL OF AUTISM AND DEVELOPMENTAL DISORDERS	0162-3257	40	11	1361	JOSHI G and PETTY C and WOZNIAK J and HENIN A and FRIED R and GALDO M and KOTARSKI M and WALLS S and BIEDERMAN J	10.1007/S10803-010-0996-9		SPRINGER/PLENUM PUBLISHERS
955	MEDICAL PREDICTORS FOR LONG-TERM BEHAVIORAL AND EMOTIONAL OUTCOMES IN CHILDREN AND ADOLESCENTS AFTER INVASIVE TREATMENT OF CONGENITAL HEART DISEASE	2010	1	1	JOURNAL OF PEDIATRIC SURGERY	0022-3468	45	11	2146	SPIJKERBOER AW and DE KONING WB and DUIVENVOORDEN HJ and BOGERS AJJC and VERHULST FC and HELBING WA and UTENS EMWJ	10.1016/J.JPEDSURG.2010.07.026		W B SAUNDERS CO-ELSEVIER INC
956	MORPHOLOGY OF THE SUBGENUAL PREFRONTAL CORTEX IN PEDIATRIC BIPOLAR DISORDER	2010	1	1	JOURNAL OF PSYCHIATRIC RESEARCH	0022-3956	44	15	1106	BALOCH HA and HATCH JP and OLVERA RL and NICOLETTI M and CAETANO SC and ZUNTA-SOARES GB and SOARES JC	10.1016/J.JPSYCHIRES.2010.04.005		PERGAMON-ELSEVIER SCIENCE LTD
957	SELF-REGULATION IN EARLY ADOLESCENCE: RELATIONS WITH MOTHER-SON RELATIONSHIP QUALITY AND MATERNAL REGULATORY SUPPORT AND ANTAGONISM	2010	1	1	JOURNAL OF YOUTH AND ADOLESCENCE	0047-2891	39	11	1357	MOILANEN KL and SHAW DS and FITZPATRICK A	10.1007/S10964-009-9485-X		SPRINGER/PLENUM PUBLISHERS
958	COGNITIVE REAPPRAISAL AND EXPRESSIVE SUPPRESSION EMOTION REGULATION STRATEGIES IN CIGARETTE SMOKERS	2010	1	1	NICOTINE & TOBACCO RESEARCH	1462-2203	12	11	1156	FUCITO LM and JULIANO LM and TOLL BA	10.1093/NTR/NTQ146		OXFORD UNIV PRESS
959	PARENT EMOTION SOCIALISATION PRACTICES AND THEIR ASSOCIATIONS WITH PERSONALITY AND EMOTION REGULATION	2010	1	1	PERSONALITY AND INDIVIDUAL DIFFERENCES	0191-8869	49	7	694	HUGHES EK and GULLONE E	10.1016/J.PAID.2010.05.042		PERGAMON-ELSEVIER SCIENCE LTD
960	STRESS RESPONSE SYMPTOMS IN ADOLESCENTS DURING THE FIRST YEAR AFTER A PARENT'S CANCER DIAGNOSIS	2010	1	1	SUPPORTIVE CARE IN CANCER	0941-4355	18	11	1421	HUIZINGA GA and VISSER A and VAN DER GRAAF WTA and HOEKSTRA HJ and GAZENDAM-DONOFRIO SM and HOEKSTRA-WEEBERS JEHM	10.1007/S00520-009-0764-6		SPRINGER
961	AMBULANT AND OUTPATIENT YOUTH WELFARE: LONG-TERM EFFECTIVENESS	2010	1	1	ZEITSCHRIFT FUR KINDER-UND JUGENDPSYCHIATRIE UND PSYCHOTHERAPIE	1422-4917	38	6	429	RUCKER S and PETERMANN U and BUTTNER P and PETERMANN F	10.1024/1422-4917/A000072		VERLAG HANS HUBER
962	EARLY DETERMINANTS OF ATTENTION AND HYPERACTIVITY PROBLEMS IN ADOLESCENTS: THE 11-YEAR FOLLOW-UP OF THE 1993 PELOTAS (BRAZIL) BIRTH COHORT STUDY	2010	1	1	CADERNOS DE SAUDE PUBLICA	0102-311X	26	10	1954	ANSELMI L and MENEZES AMB and BARROS FC and HALLAL PC and ARAUJO CL and DOMINGUES MR and ROHDE LA	10.1590/S0102-311X2010001000012		CADERNOS SAUDE PUBLICA
963	DO MOTOR SKILLS IN INFANCY AND EARLY CHILDHOOD PREDICT ANXIOUS AND DEPRESSIVE SYMPTOMATOLOGY AT SCHOOL AGE?	2010	1	1	HUMAN MOVEMENT SCIENCE	0167-9457	29	5	777	PIEK JP and BARRETT NC and SMITH LM and RIGOLI D and GASSON N	10.1016/J.HUMOV.2010.03.006		ELSEVIER SCIENCE BV
964	BRIEF REPORT: EMOTION REGULATION AND COPING AS MODERATORS IN THE RELATIONSHIP BETWEEN PERSONALITY AND SELF-INJURY	2010	1	1	JOURNAL OF ADOLESCENCE	0140-1971	33	5	767	HASKING PA and CORIC SJ and SWANNELL S and MARTIN G and THOMPSON HK and FROST ADJ	10.1016/J.ADOLESCENCE.2009.12.006		ACADEMIC PRESS LTD- ELSEVIER SCIENCE LTD
965	RELATIONSHIPS BETWEEN NEGATIVE AFFECTIVITY, EMOTION REGULATION, ANXIETY, AND DEPRESSIVE SYMPTOMS IN ADOLESCENTS AS EXAMINED THROUGH STRUCTURAL EQUATION MODELING	2010	1	1	JOURNAL OF ANXIETY DISORDERS	0887-6185	24	7	686	TORTELLA-FELIU M and BALLE M and SESE A	10.1016/J.JANXDIS.2010.04.012		PERGAMON-ELSEVIER SCIENCE LTD
966	A PILOT STUDY OF THE DEVELOPMENT OF A MEASURE ASSESSING ADOLESCENT REACTIONS TO PARENTS IN THE CONTEXT OF EMOTION SOCIALIZATION	2010	1	1	JOURNAL OF CHILD AND FAMILY STUDIES	1062-1024	19	5	596	PARRA GR and OLSEN JP and BUCKHOLDT KE and JOBE-SHIELDS L and DAVIS GL	10.1007/S10826-009-9343-1		SPRINGER
967	A CASE-CONTROL STUDY OF EMOTION REGULATION AND SCHOOL REFUSAL IN CHILDREN AND ADOLESCENTS	2010	1	1	JOURNAL OF EARLY ADOLESCENCE	0272-4316	30	5	691	HUGHES EK and GULLONE E and DUDLEY A and TONGE B	10.1177/0272431609341049		SAGE PUBLICATIONS INC
968	NEGATIVE EMOTIONALITY AND EMOTION REGULATION: A PERSON-CENTERED APPROACH TO PREDICTING SOCIOEMOTIONAL ADJUSTMENT IN YOUNG ADOLESCENTS	2010	1	1	JOURNAL OF RESEARCH IN PERSONALITY	0092-6566	44	5	621	LAIBLE D and CARLO G and PANFILE T and EYE J and PARKER J	10.1016/J.JRP.2010.08.003		ACADEMIC PRESS INC ELSEVIER SCIENCE
969	MULTIPLE TRAUMA AND MENTAL HEALTH IN FORMER UGANDAN CHILD SOLDIERS	2010	1	1	JOURNAL OF TRAUMATIC STRESS	0894-9867	23	5	573	KLASEN F and OETTINGEN G and DANIELS J and ADAM H	10.1002/JTS.20557		WILEY-BLACKWELL
970	BMI AND UNHEALTHY WEIGHT CONTROL BEHAVIORS IN ADOLESCENTS: THE ROLE OF EMOTIONAL ADJUSTMENT AND FAMILY	2010	1	1	OBESITY	1930-7381	18		S122	VANDER WAL JS	NA		NATURE PUBLISHING GROUP
971	PROTECTIVE PROCESSES FOR DEPRESSED MOOD AND ANGER AMONG SEXUALLY ABUSED ADOLESCENTS: THE IMPORTANCE OF SELF-ESTEEM	2010	1	1	PERSONALITY AND INDIVIDUAL DIFFERENCES	0191-8869	49	5	402	ASGEIRSDOTTIR BB and GUDJONSSON GH and SIGURDSSON JF and SIGFUSDOTTIR ID	10.1016/J.PAID.2010.04.007		PERGAMON-ELSEVIER SCIENCE LTD
972	THE ROLE OF STRESSFUL EVENTS IN THE DEVELOPMENT OF BEHAVIOURAL AND EMOTIONAL PROBLEMS FROM EARLY CHILDHOOD TO LATE ADOLESCENCE	2010	1	1	PSYCHOLOGICAL MEDICINE	0033-2917	40	10	1659	TIMMERMANS M and VAN LIER PAC and KOOT HM	10.1017/S0033291709992091		CAMBRIDGE UNIV PRESS
973	PREDICTORS OF EMOTIONAL PROBLEMS AND PHYSICAL AGGRESSION AMONG CHILDREN OF HONG KONG CHINESE, MAINLAND CHINESE AND FILIPINO IMMIGRANTS TO CANADA	2010	1	1	SOCIAL PSYCHIATRY AND PSYCHIATRIC EPIDEMIOLOGY	0933-7954	45	10	1011	BEISER M and HAMILTON H and RUMMENS JA and OXMAN-MARTINEZ J and OGILVIE L and HUMPHREY C and ARMSTRONG R	10.1007/S00127-009-0140-3		SPRINGER HEIDELBERG
974	MEDIA USE AS A COPING STRATEGY FOR CHILDREN AND ADOLESCENTS: AN ADDITION TO THE SSKJ 3-8	2010	1	1	ZEITSCHRIFT FUR GESUNDHEITSPSYCHOLOGIE	0943-8149	18	4	183	ESCHENBECK H and UND CWK and MEIER S	10.1026/0943-8149/A000019		HOGREFE & HUBER PUBLISHERS
975	SUPPLEMENTATION OF POLYUNSATURATED FATTY ACIDS, MAGNESIUM AND ZINC IN CHILDREN SEEKING MEDICAL ADVICE FOR ATTENTION-DEFICIT/HYPERACTIVITY PROBLEMS - AN OBSERVATIONAL COHORT STUDY	2010	1	1	LIPIDS IN HEALTH AND DISEASE	NA	9		NA	HUSS M and VOLP A and STAUSS-GRABO M	10.1186/1476-511X-9-105		BMC
976	DOES THE NATURE OF SCHOOLS MATTER? AN EXPLORATION OF SELECTED SCHOOL ECOLOGY FACTORS ON ADOLESCENT PERCEPTIONS OF SCHOOL CONNECTEDNESS	2010	1	1	BRITISH JOURNAL OF EDUCATIONAL PSYCHOLOGY	0007-0998	80	3	381	WATERS S and CROSS D and SHAW T	10.1348/000709909X484479		WILEY
977	DEVELOPMENT OF EMOTION REGULATION IN CHILDREN OF BIPOLAR PARENTS: TREATMENT IMPLICATIONS	2010	1	1	CLINICAL PSYCHOLOGY-SCIENCE AND PRACTICE	0969-5893	17	3	187	FRISTAD MA	10.1111/J.1468-2850.2010.01210.X		WILEY-BLACKWELL
978	THE PREVALENCE OF SDQ-MEASURED MENTAL HEALTH PROBLEMS AT AGE 5-7 YEARS AND IDENTIFICATION OF PREDICTORS FROM BIRTH TO PRESCHOOL AGE IN A DANISH BIRTH COHORT: THE COPENHAGEN CHILD COHORT 2000	2010	1	1	EUROPEAN CHILD & ADOLESCENT PSYCHIATRY	1018-8827	19	9	725	ELBERLING H and LINNEBERG A and OLSEN EM and GOODMAN R and SKOVGAARD AM	10.1007/S00787-010-0110-Z		SPRINGER
979	PSYCHOLOGICAL VARIABLES IMPACTING WEIGHT GAIN RAPIDITY IN ADOLESCENTS HOSPITALIZED FOR EATING DISORDERS	2010	1	1	EUROPEAN EATING DISORDERS REVIEW	1072-4133	18	5	376	PHILLIPS R and STEWART SM and PRESNELL K and SIMMONS A and KENNARD BD and LISS D and SETLIFF S	10.1002/ERV.998		WILEY
980	EVALUATION OF A MANUAL-BASED PROGRAMME FOR THE PROMOTION OF SOCIAL AND EMOTIONAL SKILLS IN ELEMENTARY SCHOOL CHILDREN: RESULTS FROM A 4-YEAR STUDY IN PORTUGAL	2010	1	1	HEALTH PROMOTION INTERNATIONAL	0957-4824	25	3	309	MOREIRA P and CRUSELLAS L and SA I and GOMES P and MATIAS C	10.1093/HEAPRO/DAQ029		OXFORD UNIV PRESS
981	ADOLESCENT BEHAVIOR AND ADULT HEALTH STATUS IN CHILDHOOD CANCER SURVIVORS	2010	1	1	JOURNAL OF CANCER SURVIVORSHIP-RESEARCH AND PRACTICE	1932-2259	4	3	210	KRULL KR and HUANG S and GURNEY JG and KLOSKY JL and LEISENRING W and TERMUHLEN A and NESS KK and SRIVASTAVA DK and MERTENS A and STOVALL M and ROBISON LL and HUDSON MM	10.1007/S11764-010-0123-0		SPRINGER
982	THE EMOTION REGULATION INDEX FOR CHILDREN AND ADOLESCENTS (ERICA): A PSYCHOMETRIC INVESTIGATION	2010	1	1	JOURNAL OF PSYCHOPATHOLOGY AND BEHAVIORAL ASSESSMENT	0882-2689	32	3	301	MACDERMOTT ST and GULLONE E and ALLEN JS and KING NJ and TONGE B	10.1007/S10862-009-9154-0		SPRINGER/PLENUM PUBLISHERS
983	HOW IMPORTANT ARE SCHOOL AND INTERPERSONAL STUDENT CHARACTERISTICS IN DETERMINING LATER ADOLESCENT SCHOOL CONNECTEDNESS, BY SCHOOL SECTOR?	2010	1	1	AUSTRALIAN JOURNAL OF EDUCATION	0004-9441	54	2	223	WATERS SK and CROSS D and SHAW T	10.1177/000494411005400207		SAGE PUBLICATIONS LTD
984	THE RELATIONSHIP BETWEEN ANXIETY SENSITIVITY AND LATENT SYMPTOMS OF EMOTIONAL PROBLEMS: A STRUCTURAL EQUATION MODELING APPROACH	2010	1	1	BEHAVIOUR RESEARCH AND THERAPY	0005-7967	48	8	761	LEWIS AR and ZINBARG RE and MINEKA S and CRASKE MG and EPSTEIN A and GRIFFITH JW	10.1016/J.BRAT.2010.05.001		PERGAMON-ELSEVIER SCIENCE LTD
985	LOW-MODERATE PRENATAL ALCOHOL EXPOSURE AND RISK TO CHILD BEHAVIOURAL DEVELOPMENT: A PROSPECTIVE COHORT STUDY	2010	1	1	BJOG-AN INTERNATIONAL JOURNAL OF OBSTETRICS AND GYNAECOLOGY	1470-0328	117	9	1139	ROBINSON M and ODDY WH and MCLEAN NJ and JACOBY P and PENNELL CE and DE KLERK NH and ZUBRICK SR and STANLEY FJ and NEWNHAM JP	10.1111/J.1471-0528.2010.02596.X		WILEY-BLACKWELL
986	CONNECTING YOUTH WITH HEALTH SERVICES SYSTEMATIC REVIEW	2010	1	1	CANADIAN FAMILY PHYSICIAN	0008-350X	56	8	778	ANDERSON JE and LOWEN CA	NA		COLL FAMILY PHYSICIANS CANADA
987	THE ESSENTIAL INGREDIENTS OF SUCCESSFUL SIBLING RELATIONSHIPS: AN EMERGING FRAMEWORK FOR ADVANCING THEORY AND PRACTICE	2010	1	1	CHILD DEVELOPMENT PERSPECTIVES	1750-8592	4	2	80	KRAMER L	10.1111/J.1750-8606.2010.00122.X		WILEY-BLACKWELL
988	EMOTION DYSREGULATION AND ACADEMIC RESILIENCE IN MALTREATED CHILDREN	2010	1	1	CHILD & YOUTH CARE FORUM	1053-1890	39	4	289	SCHELBLE JL and FRANKS BA and MILLER MD	10.1007/S10566-010-9105-7		SPRINGER
989	ANXIETY AND DEPRESSION IN CHILDREN WITH HFASDS: SYMPTOM LEVELS AND SOURCE DIFFERENCES	2010	1	1	JOURNAL OF ABNORMAL CHILD PSYCHOLOGY	0091-0627	38	6	765	LOPATA C and TOOMEY JA and FOX JD and VOLKER MA and CHOW SY and THOMEER ML and LEE GK and RODGERS JD and MCDONALD CA and SMERBECK AM	10.1007/S10802-010-9406-1		SPRINGER/PLENUM PUBLISHERS
990	THE PREVALENCE OF SPECIFIC PHOBIA AND ASSOCIATED CO-MORBID FEATURES IN CHILDREN AND ADOLESCENTS	2010	1	1	JOURNAL OF ANXIETY DISORDERS	0887-6185	24	6	629	KIM SJ and KIM BN and CHO SC and KIM JW and SHIN MS and YOO HJ and KIM HW	10.1016/J.JANXDIS.2010.04.004		PERGAMON-ELSEVIER SCIENCE LTD			RAYYAN-INCLUSION: {"Caspar"=>"Included"}
991	ENHANCING AND ADAPTING TREATMENT FOSTER CARE: LESSONS LEARNED IN TRYING TO CHANGE PRACTICE	2010	1	1	JOURNAL OF CHILD AND FAMILY STUDIES	1062-1024	19	4	393	MURRAY MM and SOUTHERLAND D and FARMER EM and BALLENTINE K	10.1007/S10826-009-9310-X		SPRINGER
992	TRENDS IN ADOLESCENT EMOTIONAL PROBLEMS IN ENGLAND: A COMPARISON OF TWO NATIONAL COHORTS TWENTY YEARS APART	2010	1	1	JOURNAL OF CHILD PSYCHOLOGY AND PSYCHIATRY	0021-9630	51	8	885	COLLISHAW S and MAUGHAN B and NATARAJAN L and PICKLES A	10.1111/J.1469-7610.2010.02252.X		WILEY-BLACKWELL
993	EMOTIONAL LABILITY IN CHILDREN AND ADOLESCENTS WITH ATTENTION DEFICIT/HYPERACTIVITY DISORDER (ADHD): CLINICAL CORRELATES AND FAMILIAL PREVALENCE	2010	1	1	JOURNAL OF CHILD PSYCHOLOGY AND PSYCHIATRY	0021-9630	51	8	915	SOBANSKI E and BANASCHEWSKI T and ASHERSON P and BUITELAAR J and CHEN W and FRANKE B and HOLTMANN M and KRUMM B and SERGEANT J and SONUGA-BARKE EJS and STRINGARIS A and TAYLOR E and ANNEY R and EBSTEIN RP and GILL M and MIRANDA A and MULAS F and OADES RD and ROEYERS H and ROTHENBERGER A and STEINHAUSEN HC and FARAONE SV	10.1111/J.1469-7610.2010.02217.X		WILEY-BLACKWELL
994	HIGH HEALTH-RELATED QUALITY OF LIFE AMONG LONG-TERM SURVIVORS OF CHILDHOOD ACUTE LYMPHOBLASTIC LEUKEMIA	2010	1	1	PEDIATRIC BLOOD & CANCER	1545-5009	55	2	331	HARILA MJ and SALO J and LANNING M and VILKKUMAA I and HARILA-SAARI AH	10.1002/PBC.22531		WILEY
995	COPING WITH PARENTAL CANCER: WEB-BASED PEER SUPPORT IN CHILDREN	2010	1	1	PSYCHO-ONCOLOGY	1057-9249	19	8	887	GIESBERS J and VERDONCK-DE LEEUW IM and VAN ZUUREN FJ and KLEVERLAAN N and VAN DER LINDEN MH	10.1002/PON.1636		WILEY
996	THE EFFECTIVENESS OF SELF-HELP TECHNOLOGIES FOR EMOTIONAL PROBLEMS IN ADOLESCENTS: A SYSTEMATIC REVIEW	2010	1	1	PSYCHOLOGY & HEALTH	0887-0446	25		17	AHMEAD MK and BOWER P	NA		TAYLOR & FRANCIS LTD			RAYYAN-INCLUSION: {"Caspar"=>"Included"}
997	THE RESPONSES TO STRESS QUESTIONNAIRE: CONSTRUCT VALIDITY AND PREDICTION OF DEPRESSIVE AND SOCIAL ANXIETY SYMPTOMS IN A SAMPLE OF CHINESE ADOLESCENTS	2010	1	1	STRESS AND HEALTH	1532-3005	26	3	238	XIAO J and YAO SQ and ZHU XZ and ZHANG CC and AUERBACH RP and MCWHINNIE CM and ABELA JRZ	10.1002/SMI.1291		WILEY
998	SYMPTOMS ASSOCIATED WITH FUNCTIONAL CONSTIPATIONS IN CHILDREN AND ADOLESCENTS	2010	1	1	ADVANCES IN CLINICAL AND EXPERIMENTAL MEDICINE	1230-025X	19	4	519	REICH M and IWANCZAK B	NA		WROCLAW MEDICAL UNIV
999	CHARACTERISTICS AND PREVALENCE OF ANXIETY DISORDERS, DEPRESSION AND SOMATIC COMPLAINTS IN A 8 TO 12 YEARS OLD CHILD CLINICAL SAMPLE USING THE CBCL (CHILD BEHAVIOR CHECKLIST).	2010	1	1	ANALES DE PSICOLOGIA	0212-9728	26	2	325	SOLER CL and ALCANTARA MV and FERNANDEZ V and CASTRO M and PINA JAL	NA		UNIV MURCIA
1000	POSTTRAUMATIC RESILIENCE IN FORMER UGANDAN CHILD SOLDIERS	2010	1	1	CHILD DEVELOPMENT	0009-3920	81	4	1096	KLASEN F and OETTINGEN G and DANIELS J and POST M and HOYER C and ADAM H	10.1111/J.1467-8624.2010.01456.X		WILEY
1001	PRE-ADOLESCENT GENDER DIFFERENCES IN ASSOCIATIONS BETWEEN TEMPERAMENT, COPING, AND MOOD	2010	1	1	CLINICAL PSYCHOLOGY & PSYCHOTHERAPY	1063-3995	17	4	313	DE BOO GM and SPIERING M	10.1002/CPP.664		WILEY
1002	THE INFLUENCE OF CHILD GENDER ROLE AND MATERNAL FEEDBACK TO CHILD STRESS ON THE EMERGENCE OF THE GENDER DIFFERENCE IN DEPRESSIVE RUMINATION IN ADOLESCENCE	2010	1	1	DEVELOPMENTAL PSYCHOLOGY	0012-1649	46	4	842	COX SJ and MEZULIS AH and HYDE JS	10.1037/A0019813		AMER PSYCHOLOGICAL ASSOC
1003	COMT VAL158MET POLYMORPHISM AND SOCIOECONOMIC STATUS INTERACT TO PREDICT ATTENTION DEFICIT/HYPERACTIVITY PROBLEMS IN CHILDREN AGED 10-14	2010	1	1	EUROPEAN CHILD & ADOLESCENT PSYCHIATRY	1018-8827	19	7	549	NOBILE M and RUSCONI M and BELLINA M and MARINO C and GIORDA R and CARLET O and VANZIN L and MOLTENI M and BATTAGLIA M	10.1007/S00787-009-0080-1		SPRINGER
1004	PSYCHOSOCIAL ADJUSTMENT IN SIBLINGS OF YOUNG PEOPLE WITH DUCHENNE MUSCULAR DYSTROPHY	2010	1	1	EUROPEAN JOURNAL OF PAEDIATRIC NEUROLOGY	1090-3798	14	4	340	READ J and KINALI M and MUNTONI F and GARRALDA ME	10.1016/J.EJPN.2009.09.011		ELSEVIER SCI LTD
1005	THE ROLE OF SITUATIONAL GOALS AND AUDIENCE ON SELF-REPORTED EMOTION EXPERIENCE AND EXPRESSION: DUTCH AND SOUTH KOREAN CHILDREN COMPARED	2010	1	1	INFANT AND CHILD DEVELOPMENT	1522-7227	19	4	406	NOVIN S and RIEFFE C and MO TJH	10.1002/ICD.671		JOHN WILEY & SONS LTD
1006	DENTAL BEHAVIOUR MANAGEMENT PROBLEMS: THE ROLE OF CHILD PERSONAL CHARACTERISTICS	2010	1	1	INTERNATIONAL JOURNAL OF PAEDIATRIC DENTISTRY	0960-7439	20	4	242	GUSTAFSSON A and BROBERG A and BODIN L and BERGGREN U and ARNRUP K	10.1111/J.1365-263X.2010.01046.X		WILEY
1007	THE CONTRIBUTION OF DEFICITS IN EMOTIONAL CLARITY TO STRESS RESPONSES AND DEPRESSION	2010	1	1	JOURNAL OF APPLIED DEVELOPMENTAL PSYCHOLOGY	0193-3973	31	4	291	FLYNN M and RUDOLPH KD	10.1016/J.APPDEV.2010.04.004		ELSEVIER SCIENCE INC
1008	5HTT GENOTYPE MODERATES THE INFLUENCE OF EARLY INSTITUTIONAL DEPRIVATION ON EMOTIONAL PROBLEMS IN ADOLESCENCE: EVIDENCE FROM THE ENGLISH AND ROMANIAN ADOPTEE (ERA) STUDY	2010	1	1	JOURNAL OF CHILD PSYCHOLOGY AND PSYCHIATRY	0021-9630	51	7	755	KUMSTA R and STEVENS S and BROOKES K and SCHLOTZ W and CASTLE J and BECKETT C and KREPPNER J and RUTTER M and SONUGA-BARKE EJS	10.1111/J.1469-7610.2010.02249.X		WILEY
1009	MATERNAL EMOTION COACHING, ADOLESCENT ANGER REGULATION, AND SIBLINGS' EXTERNALIZING SYMPTOMS	2010	1	1	JOURNAL OF CHILD PSYCHOLOGY AND PSYCHIATRY	0021-9630	51	7	799	SHORTT JW and STOOLMILLER M and SMITH-SHINE JN and EDDY JM and SHEEBER L	10.1111/J.1469-7610.2009.02207.X		WILEY
1010	THE DIFFERENTIAL EFFECTS OF FORMS AND SETTINGS OF EXPOSURE TO VIOLENCE ON ADOLESCENTS' ADJUSTMENT	2010	1	1	JOURNAL OF INTERPERSONAL VIOLENCE	0886-2605	25	7	1309	HO MY and CHEUNG FM	10.1177/0886260509340548		SAGE PUBLICATIONS INC
1011	THE ACTIVE BALANCE CHILDHOOD PROGRAM FOR IMPROVING COPING AND QUALITY OF LIFE IN CHINESE AMERICAN CHILDREN	2010	1	1	NURSING RESEARCH	0029-6562	59	4	270	CHEN JL and WEISS SJ and HEYMAN MB and COOPER B and LUSTIG RH	10.1097/NNR.0B013E3181E507C7		LIPPINCOTT WILLIAMS & WILKINS
1012	EXAMINING THE POTENTIAL OF COMMUNITY-BASED AFTER-SCHOOL PROGRAMS FOR LATINO YOUTH	2010	1	1	AMERICAN JOURNAL OF COMMUNITY PSYCHOLOGY	0091-0562	45	3	417	RIGGS NR and BOHNERT AM and GUZMAN MD and DAVIDSON D	10.1007/S10464-010-9313-1		WILEY
1013	LONG-TERM COGNITION, ACHIEVEMENT, SOCIOEMOTIONAL, AND BEHAVIORAL DEVELOPMENT OF HEALTHY LATE-PRETERM INFANTS	2010	1	1	ARCHIVES OF PEDIATRICS & ADOLESCENT MEDICINE	1072-4710	164	6	525	GURKA MJ and LOCASALE-CROUCH J and BLACKMAN JA	10.1001/ARCHPEDIATRICS.2010.83		AMER MEDICAL ASSOC
1014	VULNERABILITIES TO DELIBERATE SELF-HARM AMONG ADOLESCENTS: THE ROLE OF ALEXITHYMIA AND VICTIMIZATION	2010	1	1	BRITISH JOURNAL OF CLINICAL PSYCHOLOGY	0144-6657	49		151	GARISCH JA and WILSON MS	10.1348/014466509X441709		WILEY
1015	YOUNG PEOPLE WITH SPECIFIC LANGUAGE IMPAIRMENT: A REVIEW OF SOCIAL AND EMOTIONAL FUNCTIONING IN ADOLESCENCE	2010	1	1	CHILD LANGUAGE TEACHING & THERAPY	0265-6590	26	2	107	DURKIN K and CONTI-RAMSDEN G	10.1177/0265659010368750		SAGE PUBLICATIONS LTD
1016	CONCEPTUAL APPLICATION OF THE DISCRIMINATION MODEL OF CLINICAL SUPERVISION FOR DIRECT CARE WORKERS IN ADOLESCENT RESIDENTIAL TREATMENT SETTINGS	2010	1	1	CHILD & YOUTH CARE FORUM	1053-1890	39	3	201	BYRNE AM and SIAS SM	10.1007/S10566-010-9100-Z		SPRINGER
1017	BARRIERS TO AND SUPPORTS OF FAMILY PARTICIPATION IN A RURAL SYSTEM OF CARE FOR CHILDREN WITH SERIOUS EMOTIONAL PROBLEMS	2010	1	1	COMMUNITY MENTAL HEALTH JOURNAL	0010-3853	46	3	211	PULLMANN MD and VANHOOSER S and HOFFMAN C and HEFLINGER CA	10.1007/S10597-009-9208-5		SPRINGER
1018	THE ROLES OF AFFECT DYSREGULATION AND DEFICIENT AFFECT IN YOUTH VIOLENCE	2010	1	1	CRIMINAL JUSTICE AND BEHAVIOR	0093-8548	37	6	709	PENNEY SR and MORETTI MM	10.1177/0093854810365446		SAGE PUBLICATIONS INC
1019	DESCRIPTIVE STUDY OF SUICIDAL ADOLESCENTS CONDUCTED IN ABIDJAN	2010	1	1	ENCEPHALE-REVUE DE PSYCHIATRIE CLINIQUE BIOLOGIQUE ET THERAPEUTIQUE	0013-7006	36		D41	YEO-TENENA YJM and YAO YP and BAKAYOKO AS and N'DJA GRV and KOUAME LM and SORO SJC and DELAFOSSE RCJ	10.1016/J.ENCEP.2008.08.007		MASSON EDITEUR
1020	CHILDHOOD LONELINESS AS A PREDICTOR OF ADOLESCENT DEPRESSIVE SYMPTOMS: AN 8-YEAR LONGITUDINAL STUDY	2010	1	1	EUROPEAN CHILD & ADOLESCENT PSYCHIATRY	1018-8827	19	6	493	QUALTER P and BROWN SL and MUNN P and ROTENBERG KJ	10.1007/S00787-009-0059-Y		SPRINGER
1021	ADVERSE LIFE EVENTS, AREA SOCIOECONOMIC DISADVANTAGE, AND PSYCHOPATHOLOGY AND RESILIENCE IN YOUNG CHILDREN: THE IMPORTANCE OF RISK FACTORS' ACCUMULATION AND PROTECTIVE FACTORS' SPECIFICITY	2010	1	1	EUROPEAN CHILD & ADOLESCENT PSYCHIATRY	1018-8827	19	6	535	FLOURI E and TZAVIDIS N and KALLIS C	10.1007/S00787-009-0068-X		SPRINGER
1022	ATTENTIONAL BIAS TOWARDS ANGRY FACES IN CHILDHOOD ANXIETY DISORDERS	2010	1	1	JOURNAL OF BEHAVIOR THERAPY AND EXPERIMENTAL PSYCHIATRY	0005-7916	41	2	158	WATERS AM and HENRY J and MOGG K and BRADLEY BP and PINE DS	10.1016/J.JBTEP.2009.12.001		PERGAMON-ELSEVIER SCIENCE LTD
1023	THE DIALECTICAL BEHAVIOR THERAPY WAYS OF COPING CHECKLIST: DEVELOPMENT AND PSYCHOMETRIC PROPERTIES	2010	1	1	JOURNAL OF CLINICAL PSYCHOLOGY	0021-9762	66	6	563	NEACSIU AD and RIZVI SL and VITALIANO PP and LYNCH TR and LINEHAN MM	10.1002/JCLP.20685		WILEY
1024	CHILD MALTREATMENT AND ADULT CIGARETTE SMOKING: A LONG-TERM DEVELOPMENTAL MODEL	2010	1	1	JOURNAL OF PEDIATRIC PSYCHOLOGY	0146-8693	35	5	484	TOPITZES J and MERSKY JP and REYNOLDS AJ	10.1093/JPEPSY/JSP119		OXFORD UNIV PRESS INC
1025	SKIN CONDUCTANCE REACTIVITY AND RESPIRATORY SINUS ARRHYTHMIA AMONG MALTREATED AND COMPARISON YOUTH: RELATIONS WITH AGGRESSIVE BEHAVIOR	2010	1	1	JOURNAL OF PEDIATRIC PSYCHOLOGY	0146-8693	35	5	547	GORDIS EB and FERES N and OLEZESKI CL and RABKIN AN and TRICKETT PK	10.1093/JPEPSY/JSP113		OXFORD UNIV PRESS INC
1026	PLASMA NEUROPEPTIDE Y LEVELS IN MEDICATION NAIVE ADOLESCENTS WITH MAJOR DEPRESSIVE DISORDER	2010	1	1	KLINIK PSIKOFARMAKOLOJI BULTENI-BULLETIN OF CLINICAL PSYCHOPHARMACOLOGY	1017-7833	20	2	132	GULEC MY and OZALMETE OA and OZTURK M and GULEC H and SAYAR K and KOSE S	NA		KURE ILETISIM GRUBU A S
1027	IS THE KINDL (R) SUITABLE FOR THE ASSESSMENT OF TREATMENT EFFECTS OF CHILDREN IN MOTHER CHILD REHABILITATION CENTRES?	2010	1	1	PSYCHOTHERAPIE PSYCHOSOMATIK MEDIZINISCHE PSYCHOLOGIE	0937-2032	60	6	211	ARNHOLD-KERRI S	10.1055/S-0028-1103269		GEORG THIEME VERLAG KG
1028	EMOTIONAL REACTIVITY AND COGNITIVE REGULATION IN ANXIOUS CHILDREN	2010	1	1	BEHAVIOUR RESEARCH AND THERAPY	0005-7967	48	5	384	CARTHY T and HORESH N and APTER A and EDGE MD and GROSS JJ	10.1016/J.BRAT.2009.12.013		PERGAMON-ELSEVIER SCIENCE LTD
1029	DISSOCIABLE PATTERNS OF ABNORMAL CONNECTIVITY IN IMPLICIT EMOTION REGULATION NEURAL CIRCUITRY IN ADULT BIPOLAR AND UNIPOLAR DEPRESSION AND MOOD DISORDER AT RISK YOUTH	2010	1	1	BIOLOGICAL PSYCHIATRY	0006-3223	67	9	180S	PHILLIPS ML	NA		ELSEVIER SCIENCE INC
1030	HEARTS AND MINDS: COORDINATION OF NEUROCOGNITIVE AND CARDIOVASCULAR REGULATION IN CHILDREN AND ADOLESCENTS	2010	1	1	BIOLOGICAL PSYCHOLOGY	0301-0511	84	2	296	CHAPMAN HA and WOLTERING S and LAMM C and LEWIS MD	10.1016/J.BIOPSYCHO.2010.03.001		ELSEVIER SCIENCE BV
1031	FRONTOLIMBIC ACTIVITY IN A FRUSTRATING TASK: COVARIATION BETWEEN PATTERNS OF COPING AND INDIVIDUAL DIFFERENCES IN EXTERNALIZING AND INTERNALIZING SYMPTOMS	2010	1	1	DEVELOPMENT AND PSYCHOPATHOLOGY	0954-5794	22	2	391	MOADAB I and GILBERT T and DISHION TJ and TUCKER DM	10.1017/S0954579410000131		CAMBRIDGE UNIV PRESS
1032	PARENTS' FEELINGS TOWARDS THEIR ADOPTIVE AND NON-ADOPTIVE CHILDREN	2010	1	1	INFANT AND CHILD DEVELOPMENT	1522-7227	19	3	238	GLOVER MB and MULLINEAUX PY and DEATER-DECKARD K and PETRILL SA	10.1002/ICD.664		WILEY-BLACKWELL
1033	CONTRIBUTION OF EMOTION REGULATION DIFFICULTIES TO DISORDERED EATING AND BODY DISSATISFACTION IN COLLEGE MEN	2010	1	1	INTERNATIONAL JOURNAL OF EATING DISORDERS	0276-3478	43	4	352	LAVENDER JM and ANDERSON DA	10.1002/EAT.20705		JOHN WILEY & SONS INC
1034	PATTERNS OF PHYSICAL AND RELATIONAL AGGRESSION IN A SCHOOL-BASED SAMPLE OF BOYS AND GIRLS	2010	1	1	JOURNAL OF ABNORMAL CHILD PSYCHOLOGY	0091-0627	38	4	433	CRAPANZANO AM and FRICK PJ and TERRANOVA AM	10.1007/S10802-009-9376-3		SPRINGER/PLENUM PUBLISHERS
1035	EXAMINATION OF THE RESPONSE STYLES THEORY IN A COMMUNITY SAMPLE OF YOUNG ADOLESCENTS	2010	1	1	JOURNAL OF ABNORMAL CHILD PSYCHOLOGY	0091-0627	38	4	545	HILT LM and MCLAUGHLIN KA and NOLEN-HOEKSEMA S	10.1007/S10802-009-9384-3		SPRINGER/PLENUM PUBLISHERS
1036	THE NORMATIVE DEVELOPMENT OF EMOTION REGULATION STRATEGY USE IN CHILDREN AND ADOLESCENTS: A 2-YEAR FOLLOW-UP STUDY	2010	1	1	JOURNAL OF CHILD PSYCHOLOGY AND PSYCHIATRY	0021-9630	51	5	567	GULLONE E and HUGHES EK and KING NJ and TONGE B	10.1111/J.1469-7610.2009.02183.X		WILEY
1037	PARENTAL BEHAVIORS AND ADOLESCENTS' ACHIEVEMENT GOALS AT THE BEGINNING OF MIDDLE SCHOOL: EMOTIONAL PROBLEMS AS POTENTIAL MEDIATORS	2010	1	1	JOURNAL OF EDUCATIONAL PSYCHOLOGY	0022-0663	102	2	497	DUCHESNE S and RATELLE C	10.1037/A0019320		AMER PSYCHOLOGICAL ASSOC
1038	ROUGH-AND-TUMBLE PLAY AND THE DEVELOPMENT OF PHYSICAL AGGRESSION AND EMOTION REGULATION: A FIVE-YEAR FOLLOW-UP STUDY	2010	1	1	JOURNAL OF FAMILY VIOLENCE	0885-7482	25	4	357	FLANDERS JL and SIMARD M and PAQUETTE D and PARENT S and VITARO F and PIHL RO and SEGUIN JR	10.1007/S10896-009-9297-5		SPRINGER/PLENUM PUBLISHERS
1039	COMORBIDITY BETWEEN DEPRESSION AND ANTISOCIAL BEHAVIOUR IN MIDDLE ADOLESCENCE: THE ROLE OF PERCEIVED SOCIAL SUPPORT	2010	1	1	NORDIC JOURNAL OF PSYCHIATRY	0803-9488	64	3	164	RITAKALLIO M and LUUKKAALA T and MARTTUNEN M and PELKONEN M and KALTIALA-HEINO R	10.3109/08039480903264911		INFORMA HEALTHCARE
1040	SUICIDE AND SELF-INJURY AMONG CHILDREN AND YOUTH WITH CHRONIC HEALTH CONDITIONS	2010	1	1	PEDIATRICS	0031-4005	125	5	889	BARNES AJ and EISENBERG ME and RESNICK MD	10.1542/PEDS.2009-1814		AMER ACAD PEDIATRICS
1041	TEMPERAMENT AT 5 YEARS OF AGE PREDICTS AMYGDALA AND ORBITOFRONTAL VOLUME IN THE RIGHT HEMISPHERE IN ADOLESCENCE	2010	1	1	PSYCHIATRY RESEARCH-NEUROIMAGING	0925-4927	182	1	14	HILL SY and TESSNER K and WANG SH and CARTER H and MCDERMOTT M	10.1016/J.PSCYCHRESNS.2009.11.006		ELSEVIER IRELAND LTD
1042	GENE X ENVIRONMENT INTERACTIONS FOR ADHD: SYNERGISTIC EFFECT OF 5HTTLPR GENOTYPE AND YOUTH APPRAISALS OF INTER-PARENTAL CONFLICT	2010	1	1	BEHAVIORAL AND BRAIN FUNCTIONS	NA	6		NA	NIKOLAS M and FRIDERICI K and WALDMAN I and JERNIGAN K and NIGG JT	10.1186/1744-9081-6-23		BMC
1043	THE ROLE OF CULTURE, FAMILY PROCESSES, AND ANGER REGULATION IN KOREAN AMERICAN ADOLESCENTS' ADJUSTMENT PROBLEMS	2010	1	1	AMERICAN JOURNAL OF ORTHOPSYCHIATRY	0002-9432	80	2	258	PARK IJK and KIM PY and CHEUNG RYM and KIM M	10.1111/J.1939-0025.2010.01029.X		AMER PSYCHOLOGICAL ASSOC
1044	VULNERABILITY FACTORS FOR DISASTER-INDUCED CHILD POST-TRAUMATIC STRESS DISORDER: THE CASE FOR LOW FAMILY RESILIENCE AND PREVIOUS MENTAL ILLNESS	2010	1	1	AUSTRALIAN AND NEW ZEALAND JOURNAL OF PSYCHIATRY	0004-8674	44	4	384	MCDERMOTT BM and COBHAM VE and BERRY H and STALLMAN HM	10.3109/00048670903489916		INFORMA HEALTHCARE
1045	UNDERSTANDING RISKY BEHAVIOR ENGAGEMENT AMONGST CHINESE ADOLESCENTS	2010	1	1	COGNITIVE THERAPY AND RESEARCH	0147-5916	34	2	159	AUERBACH RP and CLARO A and ABELA JRZ and ZHU XZ and YAO SQ	10.1007/S10608-009-9238-X		SPRINGER/PLENUM PUBLISHERS
1046	THE STORM AND STRESS OF ADOLESCENCE: INSIGHTS FROM HUMAN IMAGING AND MOUSE GENETICS	2010	1	1	DEVELOPMENTAL PSYCHOBIOLOGY	0012-1630	52	3	225	CASEY BJ and JONES RM and LEVITA L and LIBBY V and PATTWELL SS and RUBERRY EJ and SOLIMAN F and SOMERVILLE LH	10.1002/DEV.20447		JOHN WILEY & SONS INC
1047	THE HEALTH OF CANADA'S ABORIGINAL CHILDREN: RESULTS FROM THE FIRST NATIONS AND INUIT REGIONAL HEALTH SURVEY	2010	1	1	INTERNATIONAL JOURNAL OF CIRCUMPOLAR HEALTH	1239-9736	69	2	158	MACMILLAN HL and JAMIESON E and WALSH C and BOYLE M and CRAWFORD A and MACMILLAN A	10.3402/IJCH.V69I2.17439		INT ASSOC CIRCUMPOLAR HEALTH PUBL
1048	DEPRESSION AND SOCIAL ANXIETY IN CHILDREN: DIFFERENTIAL LINKS WITH COPING STRATEGIES	2010	1	1	JOURNAL OF ABNORMAL CHILD PSYCHOLOGY	0091-0627	38	3	405	WRIGHT M and BANERJEE R and HOEK W and RIEFFE C and NOVIN S	10.1007/S10802-009-9375-4		SPRINGER/PLENUM PUBLISHERS
1049	A RANDOMIZED TRIAL OF MINDFULNESS-BASED COGNITIVE THERAPY FOR CHILDREN: PROMOTING MINDFUL ATTENTION TO ENHANCE SOCIAL-EMOTIONAL RESILIENCY IN CHILDREN	2010	1	1	JOURNAL OF CHILD AND FAMILY STUDIES	1062-1024	19	2	218	SEMPLE RJ and LEE J and ROSA D and MILLER LF	10.1007/S10826-009-9301-Y		SPRINGER
1050	PEDIATRIC BIPOLAR DISORDER: EVIDENCE FOR PRODROMAL STATES AND EARLY MARKERS	2010	1	1	JOURNAL OF CHILD PSYCHOLOGY AND PSYCHIATRY	0021-9630	51	4	459	LUBY JL and NAVSARIA N	10.1111/J.1469-7610.2010.02210.X		WILEY
1051	PRODROMAL SYMPTOMS AND ATYPICAL AFFECTIVITY AS PREDICTORS OF MAJOR DEPRESSION IN JUVENILES: IMPLICATIONS FOR PREVENTION	2010	1	1	JOURNAL OF CHILD PSYCHOLOGY AND PSYCHIATRY	0021-9630	51	4	472	KOVACS M and LOPEZ-DURAN N	10.1111/J.1469-7610.2010.02230.X		WILEY-BLACKWELL PUBLISHING, INC
1052	WHEN FATHERS' SUPPORTIVENESS MATTERS MOST: MATERNAL AND PATERNAL PARENTING AND CHILDREN'S SCHOOL READINESS	2010	1	1	JOURNAL OF FAMILY PSYCHOLOGY	0893-3200	24	2	145	MARTIN A and RYAN RM and BROOKS-GUNN J	10.1037/A0018073		AMER PSYCHOLOGICAL ASSOC
1053	THE IMPACT OF FAMILY AND COMMUNITY VIOLENCE ON CHILDREN'S DEPRESSION TRAJECTORIES: EXAMINING THE INTERACTIONS OF VIOLENCE EXPOSURE, FAMILY SOCIAL SUPPORT, AND GENDER	2010	1	1	JOURNAL OF FAMILY PSYCHOLOGY	0893-3200	24	2	197	KENNEDY AC and BYBEE D and SULLIVAN CM and GREESON M	10.1037/A0018787		AMER PSYCHOLOGICAL ASSOC
1054	LONGITUDINAL ASSOCIATIONS BETWEEN PERSONALITY TRAITS AND PROBLEM BEHAVIOR SYMPTOMS IN ADOLESCENCE	2010	1	1	JOURNAL OF RESEARCH IN PERSONALITY	0092-6566	44	2	273	KLIMSTRA TA and AKSE J and HALE WW and RAAIJMAKERS QAW and MEEUS WNJ	10.1016/J.JRP.2010.02.004		ACADEMIC PRESS INC ELSEVIER SCIENCE
1055	INVITED COMMENTARY: UNDERSTANDING BRAIN MECHANISMS OF PAIN PROCESSING IN ADOLESCENTS' NON-SUICIDAL SELF-INJURY	2010	1	1	JOURNAL OF YOUTH AND ADOLESCENCE	0047-2891	39	4	327	BALLARD E and BOSK A and PAO M	10.1007/S10964-009-9457-1		SPRINGER/PLENUM PUBLISHERS
1056	ADOLESCENTS' SUICIDAL THINKING AND RELUCTANCE TO CONSULT GENERAL MEDICAL PRACTITIONERS	2010	1	1	JOURNAL OF YOUTH AND ADOLESCENCE	0047-2891	39	4	343	WILSON CJ and DEANE FP and MARSHALL KL and DALLEY A	10.1007/S10964-009-9436-6		SPRINGER/PLENUM PUBLISHERS
1057	CHILD OVERWEIGHT, ASSOCIATED PSYCHOPATHOLOGY, AND SOCIAL FUNCTIONING: A FRENCH SCHOOL-BASED SURVEY IN 6-TO 11-YEAR-OLD CHILDREN	2010	1	1	OBESITY	1930-7381	18	4	809	PITROU I and SHOJAEI T and WAZANA A and GILBERT F and KOVESS-MASFETY V	10.1038/OBY.2009.278		WILEY
1058	MULTIDIMENSIONAL ASSESSMENT OF EMOTION REGULATION DIFFICULTIES IN ADOLESCENTS USING THE DIFFICULTIES IN EMOTION REGULATION SCALE	2010	1	1	ASSESSMENT	1073-1911	17	1	138	NEUMANN A and VAN LIER PAC and GRATZ KL and KOOT HM	10.1177/1073191109349579		SAGE PUBLICATIONS INC
1059	RESILIENCE AS POSITIVE COPING APPRAISALS: TESTING THE SCHEMATIC APPRAISALS MODEL OF SUICIDE (SAMS)	2010	1	1	BEHAVIOUR RESEARCH AND THERAPY	0005-7967	48	3	179	JOHNSON J and GOODING PA and WOOD AM and TARRIER N	10.1016/J.BRAT.2009.10.007		PERGAMON-ELSEVIER SCIENCE LTD
1060	CONTEXTUAL RISK, MATERNAL PARENTING AND ADOLESCENT EXTERNALIZING BEHAVIOUR PROBLEMS: THE ROLE OF EMOTION REGULATION	2010	1	1	CHILD CARE HEALTH AND DEVELOPMENT	0305-1862	36	2	275	WALTON A and FLOURI E	10.1111/J.1365-2214.2009.01065.X		WILEY
1061	PROMOTING POSITIVE YOUTH DEVELOPMENT THROUGH SCHOOL-BASED PROGRAMMES	2010	1	1	CULTURA Y EDUCACION	1135-6405	22	1	53	PERTEGAL MA and OLIVA A and HERNANDO A	10.1174/113564010790935169		FUNDACION INFANCIA APRENDIZAJE
1062	PARENTAL SEPARATION AND CHILDREN'S BEHAVIORAL/EMOTIONAL PROBLEMS: THE IMPACT OF PARENTAL REPRESENTATIONS AND FAMILY CONFLICT	2010	1	1	FAMILY PROCESS	0014-7370	49	1	92	STADELMANN S and PERREN S and GROEBEN M and VON KLITZING K	10.1111/J.1545-5300.2010.01310.X		WILEY-BLACKWELL PUBLISHING, INC
1063	SUSTAINING A POSITIVE BODY IMAGE IN ADOLESCENCE: AN ASSETS-BASED ANALYSIS	2010	1	1	HEALTH & SOCIAL CARE IN THE COMMUNITY	0966-0410	18	2	189	FENTON C and BROOKS F and SPENCER NH and MORGAN A	10.1111/J.1365-2524.2009.00888.X		WILEY
1064	THE IMPORTANCE OF RELATIONSHIPS WITH PARENTS AND BEST FRIENDS FOR ADOLESCENTS' ROMANTIC RELATIONSHIP QUALITY: DIFFERENCES BETWEEN INDIGENOUS AND ETHNIC DUTCH ADOLESCENTS	2010	1	1	INTERNATIONAL JOURNAL OF BEHAVIORAL DEVELOPMENT	0165-0254	34	2	121	HA T and OVERBEEK G and DE GREEF M and SCHOLTE RHJ and ENGELS RCME	10.1177/0165025409360293		SAGE PUBLICATIONS LTD
1065	ACNE VULGARIS - PSYCHOSOMATIC ASPECTS	2010	1	1	JOURNAL DER DEUTSCHEN DERMATOLOGISCHEN GESELLSCHAFT	1610-0379	8		S95	NIEMEIER V and KUPFER J and GIELER U	10.1111/J.1610-0387.2006.06110_SUPPX.X		WILEY
1066	A REVIEW OF POSITIVE YOUTH DEVELOPMENT PROGRAMS THAT PROMOTE ADOLESCENT SEXUAL AND REPRODUCTIVE HEALTH	2010	1	1	JOURNAL OF ADOLESCENT HEALTH	1054-139X	46	3	S75	GAVIN LE and CATALANO RF and DAVID-FERDON C and GLOPPEN KM and MARKHAM CM	10.1016/J.JADOHEALTH.2009.11.215		ELSEVIER SCIENCE INC
1067	COMPETENCE AS A PREDICTOR OF SEXUAL AND REPRODUCTIVE HEALTH OUTCOMES FOR YOUTH: A SYSTEMATIC REVIEW	2010	1	1	JOURNAL OF ADOLESCENT HEALTH	1054-139X	46	3	S7	HOUSE LD and BATES J and MARKHAM CM and LESESNE C	10.1016/J.JADOHEALTH.2009.12.003		ELSEVIER SCIENCE INC
1068	PATTERNS OF PLACE-BASED SELF REGULATION AND ASSOCIATED MENTAL HEALTH OF URBAN ADOLESCENTS	2010	1	1	JOURNAL OF COMMUNITY PSYCHOLOGY	0090-4392	38	2	155	MASON MJ and KORPELA K and MENNIS J and COATSWORTH JD and VALENTE TW and POMPONIO A and PATE PA	10.1002/JCOP.20357		WILEY
1069	HEALTH-RELATED QUALITY OF LIFE IN ADOLESCENTS AND YOUNG ADULTS WITH A HISTORY OF KAWASAKI DISEASE	2010	1	1	JOURNAL OF PEDIATRICS	0022-3476	156	3	439	MUTA H and ISHII M and IEMURA M and MATSUISHI T	10.1016/J.JPEDS.2009.09.041		MOSBY-ELSEVIER
1070	THE ASSESSMENT OF EMOTION REGULATION: IMPROVING CONSTRUCT VALIDITY IN RESEARCH ON PSYCHOPATHOLOGY IN YOUTH-AN INTRODUCTION TO THE SPECIAL SECTION	2010	1	1	JOURNAL OF PSYCHOPATHOLOGY AND BEHAVIORAL ASSESSMENT	0882-2689	32	1	1	WEEMS CF and PINA AA	10.1007/S10862-010-9178-5		SPRINGER/PLENUM PUBLISHERS
1071	PATTERNS OF EMOTIONAL REACTIVITY AND REGULATION IN CHILDREN WITH ANXIETY DISORDERS	2010	1	1	JOURNAL OF PSYCHOPATHOLOGY AND BEHAVIORAL ASSESSMENT	0882-2689	32	1	23	CARTHY T and HORESH N and APTER A and GROSS JJ	10.1007/S10862-009-9167-8		SPRINGER/PLENUM PUBLISHERS
1072	ELECTRONIC DIARIES: A FEASIBLE METHOD OF ASSESSING EMOTIONAL EXPERIENCES IN YOUTH?	2010	1	1	JOURNAL OF PSYCHOPATHOLOGY AND BEHAVIORAL ASSESSMENT	0882-2689	32	1	57	SUVEG C and PAYNE M and THOMASSIN K and JACOB ML	10.1007/S10862-009-9162-0		SPRINGER/PLENUM PUBLISHERS
1073	ATTACHMENT IN ADOLESCENCE: A MOVE TO THE LEVEL OF EMOTION REGULATION	2010	1	1	JOURNAL OF SOCIAL AND PERSONAL RELATIONSHIPS	0265-4075	27	2	181	ALLEN JP and MIGA EM	10.1177/0265407509360898		SAGE PUBLICATIONS LTD
1074	EMOTION REGULATION, COPING AND ALCOHOL USE AS MODERATORS IN THE RELATIONSHIP BETWEEN NON-SUICIDAL SELF-INJURY AND PSYCHOLOGICAL DISTRESS	2010	1	1	PREVENTION SCIENCE	1389-4986	11	1	33	WILLIAMS F and HASKING P	10.1007/S11121-009-0147-8		SPRINGER/PLENUM PUBLISHERS
1075	CINGULATE GYRUS MORPHOLOGY IN CHILDREN AND ADOLESCENTS WITH FETAL ALCOHOL SPECTRUM DISORDERS	2010	1	1	PSYCHIATRY RESEARCH-NEUROIMAGING	0925-4927	181	2	101	BJORKQUIST OA and FRYER SL and REISS AL and MATTSON SN and RILEY EP	10.1016/J.PSCYCHRESNS.2009.10.004		ELSEVIER IRELAND LTD
1076	UNDERSTANDING THE GENDER DIFFERENCES IN PATHWAYS TO SOCIAL DEVIANCY: RELATIONAL AGGRESSION AND EMOTION REGULATION	2010	1	1	ARCHIVES OF PSYCHIATRIC NURSING	0883-9417	24	1	27	BOWIE BH	10.1016/J.APNU.2009.04.007		W B SAUNDERS CO-ELSEVIER INC
1077	A TIME OF CHANGE: BEHAVIORAL AND NEURAL CORRELATES OF ADOLESCENT SENSITIVITY TO APPETITIVE AND AVERSIVE ENVIRONMENTAL CUES	2010	1	1	BRAIN AND COGNITION	0278-2626	72	1	124	SOMERVILLE LH and JONES RM and CASEY BJ	10.1016/J.BANDC.2009.07.003		ACADEMIC PRESS INC ELSEVIER SCIENCE
1078	SOCIAL BRAIN DEVELOPMENT AND THE AFFECTIVE CONSEQUENCES OF OSTRACISM IN ADOLESCENCE	2010	1	1	BRAIN AND COGNITION	0278-2626	72	1	134	SEBASTIAN C and VIDING E and WILLIAMS KD and BLAKEMORE SJ	10.1016/J.BANDC.2009.06.008		ACADEMIC PRESS INC ELSEVIER SCIENCE
1079	ANGER AND SADNESS PERCEPTION IN CLINICALLY REFERRED PRESCHOOLERS: EMOTION PROCESSES AND EXTERNALIZING BEHAVIOR SYMPTOMS	2010	1	1	CHILD PSYCHIATRY & HUMAN DEVELOPMENT	0009-398X	41	1	30	MARTIN SE and BOEKAMP JR and MCCONVILLE DW and WHEELER EE	10.1007/S10578-009-0153-X		SPRINGER
1080	PREDICTORS AND SEQUELAE OF TRAJECTORIES OF PHYSICAL AGGRESSION IN SCHOOL-AGE BOYS AND GIRLS	2010	1	1	DEVELOPMENT AND PSYCHOPATHOLOGY	0954-5794	22	1	133	CAMPBELL SB and SPIEKER S and VANDERGRIFT N and BELSKY J and BURCHINAL M	10.1017/S0954579409990319		CAMBRIDGE UNIV PRESS
1081	PARENT-CHILD ATTACHMENT AND INTERNALIZING SYMPTOMS IN CHILDHOOD AND ADOLESCENCE: A REVIEW OF EMPIRICAL FINDINGS AND FUTURE DIRECTIONS	2010	1	1	DEVELOPMENT AND PSYCHOPATHOLOGY	0954-5794	22	1	177	BRUMARIU LE and KERNS KA	10.1017/S0954579409990344		CAMBRIDGE UNIV PRESS
1082	COGNITIVE COPING AND CHILDHOOD ANXIETY DISORDERS	2010	1	1	EUROPEAN CHILD & ADOLESCENT PSYCHIATRY	1018-8827	19	2	143	LEGERSTEE JS and GARNEFSKI N and JELLESMA FC and VERHULST FC and UTENS EMWJ	10.1007/S00787-009-0051-6		SPRINGER
1083	WHERE DEVELOPMENTAL PSYCHOLOGY AND NEUROSCIENCE MEET: A THREATENING OR A FELICITOUS ENCOUNTER?	2010	1	1	INFANCIA Y APRENDIZAJE	0210-3702	33	1	3	RODRIGO MJ	10.1174/021037010790317252		ROUTLEDGE JOURNALS, TAYLOR & FRANCIS LTD
1084	RELATIONS AMONG PERCEIVED CONTROL OVER ANXIETY-RELATED EVENTS, WORRY, AND GENERALIZED ANXIETY DISORDER IN A SAMPLE OF ADOLESCENTS	2010	1	1	JOURNAL OF ABNORMAL CHILD PSYCHOLOGY	0091-0627	38	2	237	FRALA JL and LEEN-FELDNER EW and BLUMENTHAL H and BARRETO CC	10.1007/S10802-009-9365-6		SPRINGER/PLENUM PUBLISHERS
1085	MOTHERS AS A RESOURCE IN TIMES OF STRESS: INTERACTIVE CONTRIBUTIONS OF SOCIALIZATION OF COPING AND STRESS TO YOUTH PSYCHOPATHOLOGY	2010	1	1	JOURNAL OF ABNORMAL CHILD PSYCHOLOGY	0091-0627	38	2	273	ABAIED JL and RUDOLPH KD	10.1007/S10802-009-9364-7		SPRINGER/PLENUM PUBLISHERS			RAYYAN-INCLUSION: {"Caspar"=>"Included"}
1086	PARENT-CHILD RELATIONSHIP TRAJECTORIES DURING ADOLESCENCE: LONGITUDINAL ASSOCIATIONS WITH ROMANTIC OUTCOMES IN EMERGING ADULTHOOD	2010	1	1	JOURNAL OF ADOLESCENCE	0140-1971	33	1	159	SEIFFGE-KRENKE I and OVERBEEK G and VERMULST A	10.1016/J.ADOLESCENCE.2009.04.001		ACADEMIC PRESS LTD- ELSEVIER SCIENCE LTD
1087	BRIEF REPORT: ASSOCIATIONS BETWEEN EMOTIONAL COMPETENCE AND ADOLESCENT RISKY BEHAVIOR	2010	1	1	JOURNAL OF ADOLESCENCE	0140-1971	33	1	241	HESSLER DM and KATZ LF	10.1016/J.ADOLESCENCE.2009.04.007		ACADEMIC PRESS LTD- ELSEVIER SCIENCE LTD
1088	NEGATIVE AFFECT AND EMOTION DYSREGULATION: CATALYSTS FOR DELINQUENCY AND RISKY SEXUAL BEHAVIOR AMONG ADJUDICATED ADOLESCENTS	2010	1	1	JOURNAL OF ADOLESCENT HEALTH	1054-139X	46	2	S64	MILLER D and VACHON D and AALSMA M	10.1016/J.JADOHEALTH.2009.11.155		ELSEVIER SCIENCE INC
1089	RISK BEHAVIOURS AMONG EARLY ADOLESCENTS: RISK AND PROTECTIVE FACTORS	2010	1	1	JOURNAL OF ADVANCED NURSING	0309-2402	66	2	313	WANG RH and HSU HY and LIN SY and CHENG CP and LEE SL	10.1111/J.1365-2648.2009.05159.X		WILEY-BLACKWELL PUBLISHING, INC
1090	INFANT-ONSET ECZEMA IN RELATION TO MENTAL HEALTH PROBLEMS AT AGE 10 YEARS: RESULTS FROM A PROSPECTIVE BIRTH COHORT STUDY (GERMAN INFANT NUTRITION INTERVENTION PLUS)	2010	1	1	JOURNAL OF ALLERGY AND CLINICAL IMMUNOLOGY	0091-6749	125	2	404	SCHMITT J and APFELBACHER C and CHEN CM and ROMANOS M and SAUSENTHALER S and KOLETZKO S and BAUER CP and HOFFMANN U and KRAMER U and BERDEL D and VON BERG A and WICHMANN HE and HEINRICH J	10.1016/J.JACI.2009.10.055		MOSBY-ELSEVIER
1091	EARLY TELEVISION EXPOSURE AND CHILDREN'S BEHAVIORAL AND SOCIAL OUTCOMES AT AGE 30 MONTHS	2010	1	1	JOURNAL OF EPIDEMIOLOGY	0917-5040	20		S482	CHENG SY and MAEDA T and YOICHI S and YAMAGATA Z and TOMIWA K	10.2188/JEA.JE20090179		ELSEVIER SCIENCE INC
1092	ALLERGIC RHINITIS IN THE CHILD AND ASSOCIATED COMORBIDITIES	2010	1	1	PEDIATRIC ALLERGY AND IMMUNOLOGY	0905-6157	21	1	E107	SIH T and MION O	10.1111/J.1399-3038.2009.00933.X		WILEY
1093	PREVALENCE AND CORRELATES OF INTERNALIZING MENTAL HEALTH SYMPTOMS AMONG CSHCN	2010	1	1	PEDIATRICS	0031-4005	125	2	E269	GHANDOUR RM and KOGAN MD and BLUMBERG SJ and PERRY DF	10.1542/PEDS.2009-0622		AMER ACAD PEDIATRICS
1094	ASSOCIATIONS BETWEEN SADNESS AND ANGER REGULATION COPING, EMOTIONAL EXPRESSION, AND PHYSICAL AND RELATIONAL AGGRESSION AMONG URBAN ADOLESCENTS	2010	1	1	SOCIAL DEVELOPMENT	0961-205X	19	1	30	SULLIVAN TN and HELMS SW and KLIEWER W and GOODMAN KL	10.1111/J.1467-9507.2008.00531.X		WILEY
1095	PERSONAL AND FAMILY CORRELATES OF SUICIDAL IDEATION AMONG CHINESE ADOLESCENTS IN HONG KONG	2010	1	1	SOCIAL INDICATORS RESEARCH	0303-8300	95	3	407	KWOK SYCL and SHEK DTL	10.1007/S11205-009-9528-4		SPRINGER
1096	SOCIOECONOMIC RISK FACTORS FOR MENTAL HEALTH PROBLEMS IN 4-5-YEAR-OLD CHILDREN: AUSTRALIAN POPULATION STUDY	2010	1	1	ACADEMIC PEDIATRICS	1876-2859	10	1	41	DAVIS E and SAWYER MG and LO SK and PRIEST N and WAKE M	10.1016/J.ACAP.2009.08.007		ELSEVIER SCIENCE INC
1097	NEURAL SUBSTRATE OF THE COGNITIVE AND EMOTIONAL INTERFERENCE PROCESSING IN HEALTHY ADOLESCENTS	2010	1	1	ACTA NEUROBIOLOGIAE EXPERIMENTALIS	0065-1400	70	4	406	MINCIC AM	NA		NENCKI INST EXPERIMENTAL BIOLOGY
1098	ATTACHMENT IN RELATION TO AFFECT REGULATION AND INTERPERSONAL FUNCTIONING AMONG SUBSTANCE USE DISORDER INPATIENTS	2010	1	1	ADDICTION RESEARCH & THEORY	1606-6359	18	4	464	THORBERG FA and LYVERS M	10.3109/16066350903254783		INFORMA HEALTHCARE
1099	COPING STRATEGIES OF ADOLESCENTS LIVING WITH HIV: DISEASE-SPECIFIC STRESSORS AND RESPONSES	2010	1	1	AIDS CARE-PSYCHOLOGICAL AND SOCIO-MEDICAL ASPECTS OF AIDS/HIV	0954-0121	22	4	420	ORBAN LA and STEIN R and KOENIG LJ and CONNER LC and REXHOUSE EL and LEWIS JV and LAGRANGE R	10.1080/09540120903193724		ROUTLEDGE JOURNALS, TAYLOR & FRANCIS LTD
1100	THE VALIDITY AND THE RELIABILITY OF TURKISH VERSION OF CHILDREN'S SLEEP HABITS QUESTIONNAIRE	2010	1	1	ANADOLU PSIKIYATRI DERGISI-ANATOLIAN JOURNAL OF PSYCHIATRY	1302-6631	11	2	151	FIS NP and ARMAN A and AY P and TOPUZOGLU A and GULER AS and IMREN SG and ERSU R and BERKEM M	NA		CUMHURIYET UNIV TIP FAK PSIKIYATRI ANABILIM DALI
1101	PATTERNS OF ACTUAL AND PERCEIVED CONTROL: ARE CONTROL PROFILES DIFFERENTIALLY RELATED TO INTERNALIZING AND EXTERNALIZING PROBLEMS IN YOUTH?	2010	1	1	ANXIETY STRESS AND COPING	1061-5806	23	5	515	SCOTT BG and WEEMS CF	10.1080/10615801003611479		TAYLOR & FRANCIS LTD
1102	THE REINFORCING PROPERTIES OF REPEATED DELIBERATE SELF-HARM	2010	1	1	ARCHIVES OF SUICIDE RESEARCH	1381-1118	14	4	329	GORDON KH and SELBY EA and ANESTIS MD and BENDER TW and WITTE TK and BRAITHWAITE S and VAN ORDEN KA and BRESIN K and JOINER TE	10.1080/13811118.2010.524059		ROUTLEDGE JOURNALS, TAYLOR & FRANCIS LTD
1103	CLINICAL MANAGEMENT OF BEHAVIORAL INSOMNIA OF CHILDHOOD: TREATMENT OF BEDTIME PROBLEMS AND NIGHT WAKINGS IN YOUNG CHILDREN	2010	1	1	BEHAVIORAL SLEEP MEDICINE	1540-2002	8	3	172	MELTZER LJ	10.1080/15402002.2010.487464		ROUTLEDGE JOURNALS, TAYLOR & FRANCIS LTD
1104	ETIOLOGIES OF ASSOCIATIONS BETWEEN CHILDHOOD SLEEP DISORDERS AND BEHAVIORAL PROBLEMS IN CHINA	2010	1	1	BIOLOGICAL RHYTHM RESEARCH	0929-1016	41	3	217	MAI JN and XU GF	10.1080/09291011003687973		TAYLOR & FRANCIS LTD
1105	CONFIRMATORY FACTOR ANALYSIS OF THE BEHAVIOR RATING INVENTORY OF EXECUTIVE FUNCTION (BRIEF): SUPPORT FOR A DISTINCTION BETWEEN EMOTIONAL AND BEHAVIORAL REGULATION	2010	1	1	CHILD NEUROPSYCHOLOGY	0929-7049	16	4	326	EGELAND J and FALLMYR O	10.1080/09297041003601462		ROUTLEDGE JOURNALS, TAYLOR & FRANCIS LTD
1106	SURVIVING MENINGOCOCCAL SEPTIC SHOCK IN CHILDHOOD: LONG-TERM OVERALL OUTCOME AND THE EFFECT ON HEALTH-RELATED QUALITY OF LIFE	2010	1	1	CRITICAL CARE	1466-609X	14	3	NA	BUYSSE CMP and VERMUNT LCAC and RAAT H and HAZELZET JA and HOP WCJ and UTENS EMWJ and JOOSTEN KFM	10.1186/CC9087		BIOMED CENTRAL LTD
1107	DEVELOPMENTAL CHANGE IN THE NEUROPHYSIOLOGICAL CORRELATES OF SELF-REGULATION IN HIGH- AND LOW-EMOTION CONDITIONS	2010	1	1	DEVELOPMENTAL NEUROPSYCHOLOGY	8756-5641	35	2	156	LAMM C and LEWIS MD	10.1080/87565640903526512		ROUTLEDGE JOURNALS, TAYLOR & FRANCIS LTD
1108	ATTENTIONAL CONTROL MODERATES RELATIONS BETWEEN NEGATIVE AFFECT AND NEURAL CORRELATES OF ACTION MONITORING IN ADOLESCENCE	2010	1	1	DEVELOPMENTAL NEUROPSYCHOLOGY	8756-5641	35	2	194	LADOUCEUR CD and CONWAY A and DAHL RE	10.1080/87565640903526553		PSYCHOLOGY PRESS
1109	TESTING A SERIES OF CAUSAL PROPOSITIONS RELATING TIME IN CHILD CARE TO CHILDREN'S EXTERNALIZING BEHAVIOR	2010	1	1	DEVELOPMENTAL PSYCHOLOGY	0012-1649	46	1	1	MCCARTNEY K and BURCHINAL M and CLARKE-STEWART A and BIB KL and OWEN MT and BELSKY J	10.1037/A0017886		AMER PSYCHOLOGICAL ASSOC
1110	PREDICTORS OF REPRESENTATIONAL AGGRESSION IN PRESCHOOL CHILDREN OF LOW-INCOME URBAN AFRICAN AMERICAN ADOLESCENT MOTHERS	2010	1	1	INFANT MENTAL HEALTH JOURNAL	0163-9641	31	1	33	GOODMAN G and ABER JL	10.1002/IMHJ.20241		WILEY
1111	PREGNANT ADOLESCENTS' UNRESOLVED TRAUMA/MOURNING (USING ADAPTED ADULT ATTACHMENT INTERVIEW): LINKS TO SELF-REPORT OF SOCIO-EMOTIONAL ADJUSTMENT	2010	1	1	INFANT MENTAL HEALTH JOURNAL	0163-9641	31	3	164	BENOIT D and MADIGAN S and MCKIBBON A and VAILLANCOURT K	NA		WILEY-BLACKWELL
1112	EMOTION REGULATION IN INFANTS OF ADOLESCENT MOTHERS	2010	1	1	INFANT MENTAL HEALTH JOURNAL	0163-9641	31	3	213	NEAULT I and COSSETTE L and HOULE K and MIHAESCU P	NA		WILEY-BLACKWELL
1113	PSYCHOSOCIAL SYMPTOMS AND COMPETENCE AMONG ADOLESCENTS WITH INFLAMMATORY BOWEL DISEASE AND THEIR PEERS	2010	1	1	INFLAMMATORY BOWEL DISEASES	1078-0998	16	1	27	VAISTO T and ARONEN ET and SIMOLA P and ASHORN M and KOLHO KL	10.1002/IBD.21002		JOHN WILEY & SONS INC
1114	THE PEDSQL (TM) MULTIDIMENSIONAL FATIGUE SCALE IN PEDIATRIC OBESITY: FEASIBILITY, RELIABILITY AND VALIDITY	2010	1	1	INTERNATIONAL JOURNAL OF PEDIATRIC OBESITY	1747-7166	5	1	34	VARNI JW and LIMBERS CA and BRYANT WP and WILSON DP	10.3109/17477160903111706		INFORMA HEALTHCARE
1115	SCREENING TO IDENTIFY MENTAL HEALTH PROBLEMS IN PEDIATRIC PRIMARY CARE: CONSIDERATIONS FOR PRACTICE	2010	1	1	INTERNATIONAL JOURNAL OF PSYCHIATRY IN MEDICINE	0091-2174	40	1	1	BROWN JD and WISSOW LS	10.2190/PM.40.1.A		BAYWOOD PUBL CO INC
1116	PARENTING AND ADULT CRIMINALITY: AN EXAMINATION OF DIRECT AND INDIRECT EFFECTS BY RACE	2010	1	1	JOURNAL OF ADOLESCENT RESEARCH	0743-5584	25	1	64	SCHROEDER RD and BULANDA RE and GIORDANO PC and CERNKOVICH SA	10.1177/0743558409354215		SAGE PUBLICATIONS INC
1117	THE ROLES OF TEMPERAMENTAL DISPOSITIONS AND PERCEIVED PARENTING BEHAVIOURS IN THE USE OF TWO EMOTION REGULATION STRATEGIES IN LATE CHILDHOOD	2010	1	1	JOURNAL OF APPLIED DEVELOPMENTAL PSYCHOLOGY	0193-3973	31	1	47	JAFFE M and GULLONE E and HUGHES EK	10.1016/J.APPDEV.2009.07.008		ELSEVIER SCIENCE INC
1118	THE PITTSBURGH GIRLS STUDY: OVERVIEW AND INITIAL FINDINGS	2010	1	1	JOURNAL OF CLINICAL CHILD AND ADOLESCENT PSYCHOLOGY	1537-4416	39	4	506	KEENAN K and HIPWELL A and CHUNG T and STEPP S and STOUTHAMER-LOEBER M and LOEBER R and MCTIGUE K	10.1080/15374416.2010.486320		ROUTLEDGE JOURNALS, TAYLOR & FRANCIS LTD
1119	ADULTS MAKE A DIFFERENCE: THE PROTECTIVE EFFECTS OF PARENT AND TEACHER EMOTIONAL SUPPORT ON EMOTIONAL AND BEHAVIORAL PROBLEMS OF PEER-VICTIMIZED ADOLESCENTS	2010	1	1	JOURNAL OF COMMUNITY PSYCHOLOGY	0090-4392	38	1	80	YEUNG R and LEADBEATER B	10.1002/JCOP.20353		JOHN WILEY & SONS INC
1120	MATERNAL SOCIALIZATION GOALS, PARENTING STYLES, AND SOCIAL-EMOTIONAL ADJUSTMENT AMONG CHINESE AND EUROPEAN AMERICAN YOUNG ADULTS: TESTING A MEDIATION MODEL	2010	1	1	JOURNAL OF GENETIC PSYCHOLOGY	0022-1325	171	4	330	LI Y and COSTANZO PR and PUTALLAZ M	10.1080/00221325.2010.505969		ROUTLEDGE JOURNALS, TAYLOR & FRANCIS LTD
1121	MATERNAL POSITIVE AND NEGATIVE INTERACTION BEHAVIORS AND EARLY ADOLESCENTS' DEPRESSIVE SYMPTOMS: ADOLESCENT EMOTION REGULATION AS A MEDIATOR	2010	1	1	JOURNAL OF RESEARCH ON ADOLESCENCE	1050-8392	20	4	1014	YAP MBH and SCHWARTZ OS and BYRNE ML and SIMMONS JG and ALLEN NB	10.1111/J.1532-7795.2010.00665.X		WILEY
1122	RISK PERCEPTION, EMOTION REGULATION AND IMPULSIVITY AS PREDICTORS OF RISK BEHAVIOURS AMONG ADOLESCENTS IN SWITZERLAND	2010	1	1	JOURNAL OF YOUTH STUDIES	1367-6261	13	1	83	ZIMMERMANN G	10.1080/13676260903173488		ROUTLEDGE JOURNALS, TAYLOR & FRANCIS LTD
1123	EFFECTS OF A STRESS MANAGEMENT TRAINING PROGRAM IN PRIMARY SCHOOLS	2010	1	1	KINDHEIT UND ENTWICKLUNG	0942-5403	19	2	119	BACKHAUS O and PETERMANN F and HAMPEL P	10.1026/0942-5403/A000015		HOGREFE & HUBER PUBLISHERS
1124	EARLY-ONSET BIPOLAR DISORDER, ADHD, OR EMOTIONAL DYSREGULATION?	2010	1	1	KINDHEIT UND ENTWICKLUNG	0942-5403	19	3	192	GRIMMER Y and HOHMANN S and BANASCHEWSKI T and HOLTMANN M	10.1026/0942-5403/A000025		HOGREFE & HUBER PUBLISHERS
1125	PSYCHOSOCIAL ASPECTS OF PKU: HIDDEN DISABILITIES - A REVIEW	2010	1	1	MOLECULAR GENETICS AND METABOLISM	1096-7192	99		S64	GENTILE JK and TEN HOEDT AE and BOSCH AM	10.1016/J.YMGME.2009.10.183		ACADEMIC PRESS INC ELSEVIER SCIENCE
1126	EFFECTIVENESS OF THE "VERHALTENSTRAINING IN DER GRUNDSCHULE" FOR PROMOTING SOCIAL COMPETENCE AND REDUCING BEHAVIOR PROBLEMS	2010	1	1	PRAXIS DER KINDERPSYCHOLOGIE UND KINDERPSYCHIATRIE	0032-7034	59	3	224	VON MAREES N and PETERMANN F	NA		VANDENHOECK & RUPRECHT
1127	DIFFERENTIAL EFFECTIVENESS OF YOUTH WELFARE MEASURES: A COMPARATIVE STUDY ON THE EFFECTIVENESS OF DAY CARE MEASURES	2010	1	1	PRAXIS DER KINDERPSYCHOLOGIE UND KINDERPSYCHIATRIE	0032-7034	59	4	253	RUCKER S and PETERMANN U and BUTTNER P and PETERMANN F	NA		VANDENHOECK & RUPRECHT
1128	TRAINING AGGRESSIVE CHILDREN AS SCHOOL-BASED PREVENTION	2010	1	1	PSYCHOLOGIE IN ERZIEHUNG UND UNTERRICHT	0342-183X	57	2	132	PETERMANN U and KRUMMRICH MZ and MEIER C and PETERMANN F and NITKOWSKI D	10.2378/PEU2010.ART10D		ERNST REINHARDT GMBH CO VERLAG
1129	PHYSIOLOGICAL AND EMOTION REGULATION IN ADOLESCENTS: THE ROLE OF MATERNAL EMOTION COACHING	2010	1	1	PSYCHOPHYSIOLOGY	0048-5772	47		S20	SHORTT JW and SHEEBER LB and LOW S	NA		WILEY-BLACKWELL PUBLISHING, INC
1130	PSYCHOMETRIC PROPERTIES OF THE CHILDREN'S SCALE OF HOSTILITY AND AGGRESSION: REACTIVE/PROACTIVE (C-SHARP)	2010	1	1	RESEARCH IN DEVELOPMENTAL DISABILITIES	0891-4222	31	1	270	FARMER CA and AMAN MG	10.1016/J.RIDD.2009.09.014		PERGAMON-ELSEVIER SCIENCE LTD
1131	RELATIONSHIP BETWEEN PSYCHOPATHOLOGY AND ATTACHMENT IN ADOLESCENTS	2010	1	1	REVISTA IBEROAMERICANA DE DIAGNOSTICO Y EVALUACION-E AVALIACAO PSICOLOGICA	1135-3848	1	29	9	GONZALEZ R and YSERN L and MARTORELL C and MATEU C and BARRETO P	NA		AIDEP
1132	RELATIONSHIPS BETWEEN SCHOOL PEER ACCEPTANCE AND SOCIOEMOTIONAL MALADJUSTMENT, DAILY STRESS, AND COPING	2010	1	1	REVISTA LATINOAMERICANA DE PSICOLOGIA	0120-0534	42	3	469	ESCOBAR M and TRIANES MV and FERNANDEZ-BAENA FJ and PAEZ JM	NA		FOUNDATION ADVANCEMENT PSYCHOLOGY
1133	SELF-EFFICACY, SOCIAL SUPPORT, AND COPING STRATEGIES OF ADOLESCENT EARTHQUAKE SURVIVORS IN CHINA	2010	1	1	SOCIAL BEHAVIOR AND PERSONALITY	0301-2212	38	9	1219	YANG J and YANG YB and LIU XF and TIAN JQ and ZHU X and MIAO DM	10.2224/SBP.2010.38.9.1219		SOC PERSONALITY RES INC
1134	REGULATORY BRAIN DEVELOPMENT: BALANCING EMOTION AND COGNITION	2010	1	1	SOCIAL NEUROSCIENCE	1747-0919	5	5	533	PERLMAN SB and PELPHREY KA	10.1080/17470911003683219		PSYCHOLOGY PRESS
1135	DISRUPTED CAREGIVING AND MATERNAL HIV DISEASE: A PROPOSED MODEL FOR EVALUATING HIV-AFFECTED CHILDREN'S PSYCHOSOCIAL ADJUSTMENT	2010	1	1	SOCIAL WORK IN HEALTH CARE	0098-1389	49	8	753	LETTENEY S	10.1080/00981381003744981		TAYLOR & FRANCIS INC
1136	COGNITIVE, EMOTIVE, AND COGNITIVE-BEHAVIORAL CORRELATES OF SUICIDAL IDEATION AMONG CHINESE ADOLESCENTS IN HONG KONG	2010	1	1	THESCIENTIFICWORLDJOURNAL	1537-744X	10		366	KWOK SYCL and SHEK DTL	10.1100/TSW.2010.42		HINDAWI LTD
1137	ASSESSING RESILIENCE IN PRESCHOOL CHILDREN EXPOSED TO INTIMATE PARTNER VIOLENCE	2010	1	1	VIOLENCE AND VICTIMS	0886-6708	25	2	150	HOWELL KH and GRAHAM-BERMANN SA and CZYZ E and LILLY M	10.1891/0886-6708.25.2.150		SPRINGER PUBLISHING CO
1138	PSYCHIATRIC DISORDERS AND NEUROLOGICAL COMORBIDITY IN CHILDREN WITH INTELLECTUAL DISABILITY	2010	1	1	ZEITSCHRIFT FUR KINDER-UND JUGENDPSYCHIATRIE UND PSYCHOTHERAPIE	1422-4917	38	3	201	WRIEDT E and WIBERG A and SAKAR V and NOTERDAEME M	10.1024/1422-4917/A000033		VERLAG HANS HUBER
1139	EVALUATION OF A TWO-YEAR INTENSIVE OUTPATIENT CARE PROGRAMME FOR ADOLESCENTS WITH SCHIZOPHRENIA	2010	1	1	ZEITSCHRIFT FUR KINDER-UND JUGENDPSYCHIATRIE UND PSYCHOTHERAPIE	1422-4917	38	5	361	HEMMERLE MJ and ROPCKE B and EGGERS C and OADES RD	10.1024/1422-4917/A000060		VERLAG HANS HUBER
1140	EFFICACY OF SMOKING PREVENTION PROGRAM 'SMOKE-FREE KIDS': STUDY PROTOCOL OF A RANDOMIZED CONTROLLED TRIAL	2009	1	1	BMC PUBLIC HEALTH	1471-2458	9		NA	HIEMSTRA M and RINGLEVER L and OTTEN R and JACKSON C and VAN SCHAYCK OCP and ENGELS RCME	10.1186/1471-2458-9-477		BIOMED CENTRAL LTD
1141	PREVALENCE AND PATTERNS OF ALCOHOL CONSUMPTION AND HEALTH-RISK BEHAVIORS AMONG HIGH SCHOOL STUDENTS IN THAILAND	2009	1	1	ALCOHOLISM-CLINICAL AND EXPERIMENTAL RESEARCH	0145-6008	33	12	2037	ASSANANGKORNCHAI S and MUKTHONG A and INTANONT T	10.1111/J.1530-0277.2009.01043.X		WILEY
1142	BIPOLAR DISORDER AND ATTENTION DEFICIT HYPERACTIVITY DISORDER	2009	1	1	ANNALES MEDICO-PSYCHOLOGIQUES	0003-4487	167	10	810	BESNIER N	10.1016/J.AMP.2009.09.004		MASSON EDITEUR
1143	SOCIAL INFORMATION PROCESSING ASSESSMENT IN SPANISH ADOLESCENTS AND ITS RELATIONSHIP WITH AGGRESSIVE BEHAVIOR	2009	1	1	BEHAVIORAL PSYCHOLOGY-PSICOLOGIA CONDUCTUAL	1132-9483	17	3	523	CALVETE E and ORUE I	NA		FUNDACION VECA PARA AVANCE PSICOLOGIA
1144	CAN EMOTIONAL LANGUAGE SKILLS BE TAUGHT DURING PARENT TRAINING FOR CONDUCT PROBLEM CHILDREN?	2009	1	1	CHILD PSYCHIATRY & HUMAN DEVELOPMENT	0009-398X	40	4	485	SALMON K and DADDS MR and ALLEN J and HAWES DJ	10.1007/S10578-009-0139-8		SPRINGER
1145	PERSONALITY SYMPTOMS AND SELF-ESTEEM AS CORRELATES OF PSYCHOPATHOLOGY IN CHILD PSYCHIATRIC PATIENTS: EVALUATING MULTIPLE INFORMANT DATA	2009	1	1	CHILD PSYCHIATRY & HUMAN DEVELOPMENT	0009-398X	40	4	499	DE PAUW SSW and MERVIELDE I and DE CLERCQ BJ and DE FRUYT F and TREMMERY S and DEBOUTTE D	10.1007/S10578-009-0140-2		SPRINGER
1146	ANALYSIS OF FACTORS INVOLVED IN THE SOCIAL INCLUSION PROCESS OF YOUNG PEOPLE FOSTERED IN RESIDENTIAL CARE INSTITUTIONS	2009	1	1	CHILDREN AND YOUTH SERVICES REVIEW	0190-7409	31	12	1251	ROCA JS and GARCIA MJ and BIARNES AV and RODRIGUEZ M	10.1016/J.CHILDYOUTH.2009.05.010		PERGAMON-ELSEVIER SCIENCE LTD
1147	PROTECTIVE FACTORS AS BARRIERS TO DEPRESSION IN GIFTED AND NONGIFTED ADOLESCENTS	2009	1	1	GIFTED CHILD QUARTERLY	0016-9862	53	1	3	MUELLER CE	10.1177/0016986208326552		SAGE PUBLICATIONS INC
1148	EFFECTIVENESS OF AN ATTACHMENT-FOCUSED MANUALIZED INTERVENTION FOR PARENTS OF TEENS AT RISK FOR AGGRESSIVE BEHAVIOUR: THE CONNECT PROGRAM	2009	1	1	JOURNAL OF ADOLESCENCE	0140-1971	32	6	1347	MORETTI MM and OBSUTH I	10.1016/J.ADOLESCENCE.2009.07.013		ACADEMIC PRESS LTD- ELSEVIER SCIENCE LTD
1149	PARENTING STYLES AND EMOTION REGULATION: THE ROLE OF BEHAVIORAL AND PSYCHOLOGICAL CONTROL DURING YOUNG ADULTHOOD	2009	1	1	JOURNAL OF ADULT DEVELOPMENT	1068-0667	16	4	223	MANZESKE DP and STRIGHT AD	10.1007/S10804-009-9068-9		SPRINGER/PLENUM PUBLISHERS
1150	PSYCHOTROPIC MEDICATION IN CHILDREN AND ADOLESCENTS IN GERMANY: PREVALENCE, INDICATIONS, AND PSYCHOPATHOLOGICAL PATTERNS	2009	1	1	JOURNAL OF CHILD AND ADOLESCENT PSYCHOPHARMACOLOGY	1044-5463	19	6	765	KOELCH M and PRESTEL A and SINGER H and KELLER F and FEGERT JM and SCHLACK R and HOELLING H and KNOPF H	10.1089/CAP.2009.0018		MARY ANN LIEBERT INC
1151	BEHAVIORAL PREDICTORS OF MENTAL HEALTH SERVICE UTILIZATION IN CHILDHOOD THROUGH ADOLESCENCE	2009	1	1	JOURNAL OF DEVELOPMENTAL AND BEHAVIORAL PEDIATRICS	0196-206X	30	6	481	ERATH SA and KEILEY MK and PETTIT GS and LANSFORD JE and DODGE KA and BATES JE	10.1097/DBP.0B013E3181C35938		LIPPINCOTT WILLIAMS & WILKINS
1152	NITROUS OXIDE INHALATION AMONG ADOLESCENTS: PREVALENCE, CORRELATES, AND CO-OCCURRENCE WITH VOLATILE SOLVENT INHALATION	2009	1	1	JOURNAL OF PSYCHOACTIVE DRUGS	0279-1072	41	4	337	GARLAND EL and HOWARD MO and PERRON BE	10.1080/02791072.2009.10399771		ROUTLEDGE JOURNALS, TAYLOR & FRANCIS LTD
1153	DECREASED REGIONAL BRAIN VOLUME AND COGNITIVE IMPAIRMENT IN PRETERM CHILDREN AT LOW RISK	2009	1	1	PEDIATRICS	0031-4005	124	6	E1161	SORIA-PASTOR S and PADILLA N and ZUBIAURRE-ELORZA L and IBARRETXE-BILBAO N and BOTET F and COSTAS-MORAGAS C and FALCON C and BARGALLO N and MERCADER JM and JUNQUE C	10.1542/PEDS.2009-0244		AMER ACAD PEDIATRICS
1154	ADOLESCENTS IN SPAIN: USE OF MEDICINES AND ADOLESCENT LIFESTYLES	2009	1	1	PHARMACY WORLD & SCIENCE	0928-1231	31	6	656	MORALES-SUAREZ-VARELA M and LLOPIS-GONZALEZ A and CAAMANO-ISORNA F and GIMENO-CLEMENTE N and RUIZ-ROJO E and ROJO-MORENO L	10.1007/S11096-009-9324-X		SPRINGER
1155	THE RISK OF PSYCHOPATHOLOGY IN CHILDREN WITH CRANIOSYNOSTOSIS	2009	1	1	PLASTIC AND RECONSTRUCTIVE SURGERY	0032-1052	124	6	2054	VAN DER VLUGT JJB and VAN DER MEULEN JJNM and CREEMERS HE and WILLEMSE SP and LEQUIN ML and OKKERSE JME	10.1097/PRS.0B013E3181BCF2DC		LIPPINCOTT WILLIAMS & WILKINS
1156	MEASUREMENT OF EMOTION DYSREGULATION IN ADOLESCENTS	2009	1	1	PSYCHOLOGICAL ASSESSMENT	1040-3590	21	4	616	WEINBERG A and KLONSKY ED	10.1037/A0016669		AMER PSYCHOLOGICAL ASSOC
1157	PERSONALITY - A RESOURCE OR RISK FOR SUCCESSFUL DEVELOPMENT	2009	1	1	SCANDINAVIAN JOURNAL OF PSYCHOLOGY	0036-5564	50	6	602	PULKKINEN L	10.1111/J.1467-9450.2009.00774.X		WILEY-BLACKWELL PUBLISHING, INC
1158	INSULAR CORTEX VOLUME AND IMPULSIVITY IN TEENAGERS WITH FIRST-PRESENTATION BORDERLINE PERSONALITY DISORDER	2009	1	1	PROGRESS IN NEURO-PSYCHOPHARMACOLOGY & BIOLOGICAL PSYCHIATRY	0278-5846	33	8	1395	TAKAHASHI T and CHANEN AM and WOOD SJ and YUCEL M and TANINO R and SUZUKI M and VELAKOULIS D and PANTELIS C and MCGORRY PD	10.1016/J.PNPBP.2009.07.017		PERGAMON-ELSEVIER SCIENCE LTD
1159	SOCIO-ECONOMIC, SOCIO-POLITICAL AND SOCIO-EMOTIONAL VARIABLES EXPLAINING SCHOOL BULLYING: A COUNTRY-WIDE MULTILEVEL ANALYSIS	2009	1	1	AGGRESSIVE BEHAVIOR	0096-140X	35	6	520	CHAUX E and MOLANO A and PODLESKY P	10.1002/AB.20320		WILEY-LISS
1160	USE OF THE KIDCOPE TO IDENTIFY SOCIO-ECONOMICALLY DIVERSE SPANISH SCHOOL-AGE CHILDREN'S STRESSORS AND COPING STRATEGIES	2009	1	1	CHILD CARE HEALTH AND DEVELOPMENT	0305-1862	35	6	841	PEREDA N and FORNS M and KIRCHNER T and MUNOZ D	10.1111/J.1365-2214.2009.00991.X		WILEY
1161	PATHWAYS TO POLY-VICTIMIZATION	2009	1	1	CHILD MALTREATMENT	1077-5595	14	4	316	FINKELHOR D and ORMROD R and TURNER H and HOLT M	10.1177/1077559509347012		SAGE PUBLICATIONS INC
1162	EFFECTIVENESS OF AN EMOTION REGULATION GROUP TRAINING FOR ADOLESCENTS-A RANDOMIZED CONTROLLED PILOT STUDY	2009	1	1	CLINICAL PSYCHOLOGY & PSYCHOTHERAPY	1063-3995	16	6	467	SCHUPPERT HM and GIESEN-BLOO J and VAN GEMERT TG and WIERSEMA HM and MINDERAA RB and EMMELKAMP PMG and NAUTA MH	10.1002/CPP.637		JOHN WILEY & SONS LTD
1163	CHANGING DYNAMICS IN PROBLEMATIC PERSONALITY: A MULTIWAVE LONGITUDINAL STUDY OF THE RELATIONSHIP BETWEEN SHYNESS AND AGGRESSIVENESS FROM CHILDHOOD TO EARLY ADULTHOOD	2009	1	1	DEVELOPMENT AND PSYCHOPATHOLOGY	0954-5794	21	4	1083	HUTTEMAN R and DENISSEN JJA and ASENDORPF JB and VAN AKEN MAG	10.1017/S0954579409990058		CAMBRIDGE UNIV PRESS
1164	POSITIVE PARENTING IN ADOLESCENCE AND ITS RELATION TO LOW POINT NARRATION AND IDENTITY STATUS IN EMERGING ADULTHOOD: A LONGITUDINAL ANALYSIS	2009	1	1	DEVELOPMENTAL PSYCHOLOGY	0012-1649	45	6	1531	DUMAS TM and LAWFORD H and TIEU TT and PRATT MW	10.1037/A0017360		AMER PSYCHOLOGICAL ASSOC
1165	A PROCESS ANALYSIS OF THE TRANSMISSION OF DISTRESS FROM INTERPARENTAL CONFLICT TO PARENTING: ADULT RELATIONSHIP SECURITY AS AN EXPLANATORY MECHANISM	2009	1	1	DEVELOPMENTAL PSYCHOLOGY	0012-1649	45	6	1761	DAVIES PT and STURGE-APPLE ML and WOITACH MJ and CUMMINGS EM	10.1037/A0016426		AMER PSYCHOLOGICAL ASSOC
1166	ADJUSTMENT AMONG YOUTH IN MILITARY FAMILIES: THE PROTECTIVE ROLES OF EFFORTFUL CONTROL AND MATERNAL SOCIAL SUPPORT	2009	1	1	JOURNAL OF APPLIED DEVELOPMENTAL PSYCHOLOGY	0193-3973	30	6	695	MORRIS AS and AGE TR	10.1016/J.APPDEV.2009.01.002		ELSEVIER SCIENCE INC
1167	GENETIC AND ATTACHMENT INFLUENCES ON ADOLESCENTS' REGULATION OF AUTONOMY AND AGGRESSIVENESS	2009	1	1	JOURNAL OF CHILD PSYCHOLOGY AND PSYCHIATRY	0021-9630	50	11	1339	ZIMMERMANN P and MOHR C and SPANGLER G	10.1111/J.1469-7610.2009.02158.X		WILEY
1168	DYSREGULATED COHERENCE OF SUBJECTIVE AND CARDIAC EMOTIONAL ACTIVATION IN ADOLESCENTS WITH INTERNALIZING AND EXTERNALIZING PROBLEMS	2009	1	1	JOURNAL OF CHILD PSYCHOLOGY AND PSYCHIATRY	0021-9630	50	11	1348	HASTINGS PD and NUSELOVICI JN and KLIMES-DOUGAN B and KENDZIORA KT and USHER BA and HO MHR and ZAHN-WAXLER C	10.1111/J.1469-7610.2009.02159.X		WILEY
1169	CORRESPONDENCE BETWEEN PHYSIOLOGICAL AND SELF-REPORT MEASURES OF EMOTION DYSREGULATION: A LONGITUDINAL INVESTIGATION OF YOUTH WITH AND WITHOUT PSYCHOPATHOLOGY	2009	1	1	JOURNAL OF CHILD PSYCHOLOGY AND PSYCHIATRY	0021-9630	50	11	1357	VASILEV CA and CROWELL SE and BEAUCHAINE TP and MEAD HK and GATZKE-KOPP LM	10.1111/J.1469-7610.2009.02172.X		WILEY
1170	SOCIAL CONTEXTUAL LINKS TO EMOTION REGULATION IN AN ADOLESCENT PSYCHIATRIC INPATIENT POPULATION: DO GENDER AND SYMPTOMATOLOGY MATTER?	2009	1	1	JOURNAL OF CHILD PSYCHOLOGY AND PSYCHIATRY	0021-9630	50	11	1428	ADRIAN M and ZEMAN J and ERDLEY C and LISA L and HOMAN K and SIM L	10.1111/J.1469-7610.2009.02162.X		WILEY			RAYYAN-INCLUSION: {"Caspar"=>"Included"}
1171	PREDICTIVE VALUE OF CALLOUS-UNEMOTIONAL TRAITS IN A LARGE COMMUNITY SAMPLE	2009	1	1	JOURNAL OF THE AMERICAN ACADEMY OF CHILD AND ADOLESCENT PSYCHIATRY	0890-8567	48	11	1079	MORAN P and ROWE R and FLACH C and BRISKMAN J and FORD T and MAUGHAN B and SCOTT S and GOODMAN R	10.1097/CHI.0B013E3181B766AB		LIPPINCOTT WILLIAMS & WILKINS
1172	EFFECTS OF THE HISTORY OF ADOPTION IN THE EMOTIONAL ADJUSTMENT OF ADOPTED ADOLESCENTS	2009	1	1	SPANISH JOURNAL OF PSYCHOLOGY	1138-7416	12	2	454	REPPOLD CT and HUTZ CS	10.1017/S1138741600001839		UNIV COMPLUTENSE MADRID, SERVICIO PUBLICACIONES
1173	A VENTRAL PREFRONTAL-AMYGDALA NEURAL SYSTEM IN BIPOLAR DISORDER: A VIEW FROM NEUROIMAGING RESEARCH	2009	1	1	ACTA NEUROPSYCHIATRICA	1601-5215	21	5	228	WOMER FY and KALMAR JH and WANG F and BLUMBERG HP	10.1111/J.1601-5215.2009.00414.X		CAMBRIDGE UNIV PRESS
1174	RESPIRATORY SINUS ARRHYTHMIA REACTIVITY PREDICTS EMOTION REGULATION AND DEPRESSIVE SYMPTOMS IN AT-RISK AND CONTROL CHILDREN	2009	1	1	BIOLOGICAL PSYCHOLOGY	0301-0511	82	2	156	GENTZLER AL and SANTUCCI AK and KOVACS M and FOX NA	10.1016/J.BIOPSYCHO.2009.07.002		ELSEVIER SCIENCE BV
1175	PREDICTORS OF MARRIAGE AND DIVORCE IN ADULT SURVIVORS OF CHILDHOOD CANCERS: A REPORT FROM THE CHILDHOOD CANCER SURVIVOR STUDY	2009	1	1	CANCER EPIDEMIOLOGY BIOMARKERS & PREVENTION	1055-9965	18	10	2626	JANSON C and LEISENRING W and COX C and TERMUHLEN AM and MERTENS AC and WHITTON JA and GOODMAN P and ZELTZER L and ROBISON LL and KRULL KR and KADAN-LOTTICK NS	10.1158/1055-9965.EPI-08-0959		AMER ASSOC CANCER RESEARCH
1176	SELF-ESTEEM, SELF-CENTEREDNESS AND SOCIAL-EMOTIONAL ADJUSTMENT OF GIFTED CHILDREN AND ADOLESCENTS	2009	1	1	ENCEPHALE-REVUE DE PSYCHIATRIE CLINIQUE BIOLOGIQUE ET THERAPEUTIQUE	0013-7006	35	5	417	KOSTOGIANNI N and ANDRONIKOF A	10.1016/J.ENCEP.2008.10.006		MASSON EDITEUR
1177	GOAL FRUSTRATION, COPING AND WELL-BEING IN THE CONTEXT OF ADOLESCENT HEADACHE: A SELF-REGULATION APPROACH	2009	1	1	EUROPEAN JOURNAL OF PAIN	1090-3801	13	9	977	MASSEY EK and GARNEFSKI N and GEBHARDT WA	10.1016/J.EJPAIN.2008.11.012		ELSEVIER SCI LTD
1178	ASSESSMENT OF SOCIAL-EMOTIONAL COMPETENCE IN HEALTH EXAMINATION FOR SCHOOL ENTRY	2009	1	1	GESUNDHEITSWESEN	0941-3790	71	10	669	HELMSEN J and PETERMANN F and WIEDEBUSCH S	10.1055/S-0029-1239513		GEORG THIEME VERLAG KG
1179	FETAL GROWTH AND BEHAVIOUR PROBLEMS IN EARLY ADOLESCENCE: FINDINGS FROM THE MATER UNIVERSITY STUDY OF PREGNANCY	2009	1	1	INTERNATIONAL JOURNAL OF EPIDEMIOLOGY	0300-5771	38	5	1390	ALATI R and NAJMAN JM and O'CALLAGHAN M and BOR W and WILLIAMS GM and CLAVARINO A	10.1093/IJE/DYP252		OXFORD UNIV PRESS
1180	EXECUTIVE FUNCTIONS IN CHILDREN: ASSOCIATIONS WITH AGGRESSIVE BEHAVIOR AND APPRAISAL PROCESSING	2009	1	1	JOURNAL OF ABNORMAL CHILD PSYCHOLOGY	0091-0627	37	7	945	ELLIS ML and WEISS B and LOCHMAN JE	10.1007/S10802-009-9321-5		SPRINGER/PLENUM PUBLISHERS
1181	MEASUREMENT EQUIVALENCE OF THE CHILD BEHAVIOR CHECKLIST AMONG PARENTS OF AFRICAN AMERICAN ADOLESCENTS	2009	1	1	JOURNAL OF CHILD AND FAMILY STUDIES	1062-1024	18	5	606	MANO KEJ and DAVIES WH and KLEIN-TASMAN BP and ADESSO VJ	10.1007/S10826-009-9263-0		SPRINGER
1182	CHILD BEHAVIOR CHECKLIST JUVENILE BIPOLAR DISORDER (CBCL-JBD) AND CBCL POSTTRAUMATIC STRESS PROBLEMS (CBCL-PTSP) SCALES ARE MEASURES OF A SINGLE DYSREGULATORY SYNDROME	2009	1	1	JOURNAL OF CHILD PSYCHOLOGY AND PSYCHIATRY	0021-9630	50	10	1291	AYER L and ALTHOFF R and IVANOVA M and RETTEW D and WAXLER E and SULMAN J and HUDZIAK J	10.1111/J.1469-7610.2009.02089.X		WILEY
1183	EMOTION DYSREGULATION AS A MECHANISM LINKING PEER VICTIMIZATION TO INTERNALIZING SYMPTOMS IN ADOLESCENTS	2009	1	1	JOURNAL OF CONSULTING AND CLINICAL PSYCHOLOGY	0022-006X	77	5	894	MCLAUGHLIN KA and HATZENBUEHLER ML and HILT LM	10.1037/A0015760		AMER PSYCHOLOGICAL ASSOC
1184	EARLY ADOLESCENT ATTACHMENT TO PARENTS, EMOTIONAL PROBLEMS, AND TEACHER-ACADEMIC WORRIES ABOUT THE MIDDLE SCHOOL TRANSITION	2009	1	1	JOURNAL OF EARLY ADOLESCENCE	0272-4316	29	5	743	DUCHESNE S and RATELLE CF and POITRAS SC and DROUIN E	10.1177/0272431608325502		SAGE PUBLICATIONS INC
1185	JUST ANOTHER CLUB? THE DISTINCTIVENESS OF THE RELATION BETWEEN RELIGIOUS SERVICE ATTENDANCE AND ADOLESCENT PSYCHOSOCIAL ADJUSTMENT	2009	1	1	JOURNAL OF YOUTH AND ADOLESCENCE	0047-2891	38	9	1153	GOOD M and WILLOUGHBY T and FRITJERS J	10.1007/S10964-008-9320-9		SPRINGER/PLENUM PUBLISHERS
1186	CHILD TO ADULT CONTINUITIES OF PSYCHOPATHOLOGY: A 24-YEAR FOLLOW-UP	2009	1	1	ACTA PSYCHIATRICA SCANDINAVICA	0001-690X	120	3	230	REEF J and DIAMANTOPOULOU S and VAN MEURS I and VERHULST F and VAN DER ENDE J	10.1111/J.1600-0447.2009.01422.X		WILEY
1187	DISORGANIZED ATTACHMENT RELATIONSHIPS IN INFANTS OF ADOLESCENT MOTHERS AND FACTORS THAT MAY AUGMENT POSITIVE OUTCOMES	2009	1	1	ADOLESCENCE	0001-8449	44	175	621	LONG MS	NA		LIBRA PUBLISHERS INC
1188	ATTACHMENT STABILITY AND THE EMERGENCE OF UNRESOLVED REPRESENTATIONS DURING ADOLESCENCE	2009	1	1	ATTACHMENT & HUMAN DEVELOPMENT	1461-6734	11	5	491	AIKINS JW and HOWES C and HAMILTON C	10.1080/14616730903017019		ROUTLEDGE JOURNALS, TAYLOR & FRANCIS LTD
1189	THE PAEDIATRIC BIPOLAR HYPOTHESIS: THE VIEW FROM AUSTRALIA AND NEW ZEALAND	2009	1	1	CHILD AND ADOLESCENT MENTAL HEALTH	1475-357X	14	3	140	PARRY P and FURBER G and ALLISON S	10.1111/J.1475-3588.2008.00505.X		WILEY
1190	EMOTION REGULATION IN YOUTH WITH EMOTIONAL DISORDERS: IMPLICATIONS FOR A UNIFIED TREATMENT APPROACH	2009	1	1	CLINICAL CHILD AND FAMILY PSYCHOLOGY REVIEW	1096-4037	12	3	234	TROSPER SE and BUZZELLA BA and BENNETT SM and EHRENREICH JT	10.1007/S10567-009-0043-6		SPRINGER/PLENUM PUBLISHERS
1191	IMPACT OF ANTENATAL AND POSTPARTUM MATERNAL MENTAL ILLNESS: HOW ARE THE CHILDREN?	2009	1	1	CLINICAL OBSTETRICS AND GYNECOLOGY	0009-9201	52	3	441	BRAND SR and BRENNAN PA	10.1097/GRF.0B013E3181B52930		LIPPINCOTT WILLIAMS & WILKINS
1192	STABILITY OF RESTING FRONTAL ELECTROENCEPHALOGRAM (EEG) ASYMMETRY AND CARDIAC VAGAL TONE IN ADOLESCENT FEMALES EXPOSED TO CHILD MALTREATMENT	2009	1	1	DEVELOPMENTAL PSYCHOBIOLOGY	0012-1630	51	6	474	MISKOVIC V and SCHMIDT LA and GEORGIADES K and BOYLE M and MACMILLAN HL	10.1002/DEV.20387		WILEY
1193	DAILY FAMILY CONFLICT AND EMOTIONAL DISTRESS AMONG ADOLESCENTS FROM LATIN AMERICAN, ASIAN, AND EUROPEAN BACKGROUNDS	2009	1	1	DEVELOPMENTAL PSYCHOLOGY	0012-1649	45	5	1406	CHUNG GH and FLOOK L and FULIGNI AJ	10.1037/A0014163		AMER PSYCHOLOGICAL ASSOC
1194	PRENATAL VIRAL INFECTION OF MICE AT E16 CAUSES CHANGES IN GENE EXPRESSION IN HIPPOCAMPI OF THE OFFSPRING	2009	1	1	EUROPEAN NEUROPSYCHOPHARMACOLOGY	0924-977X	19	9	648	FATEMI SH and FOLSOM TD and REUTIMAN TJ and HUANG H and OISHI K and MORI S	10.1016/J.EURONEURO.2009.03.004		ELSEVIER
1195	DAILY FRUSTRATION, COGNITIVE COPING AND COPING EFFICACY IN ADOLESCENT HEADACHE: A DAILY DIARY STUDY	2009	1	1	HEADACHE	0017-8748	49	8	1198	MASSEY EK and GARNEFSKI N and GEBHARDT WA and VAN DER LEEDEN R	10.1111/J.1526-4610.2009.01492.X		WILEY-BLACKWELL PUBLISHING, INC
1196	ADOLESCENT PEER RELATIONSHIPS AND EMERGING ADULT ROMANTIC STYLES A LONGITUDINAL STUDY OF YOUTH IN AN ITALIAN COMMUNITY	2009	1	1	JOURNAL OF ADOLESCENT RESEARCH	0743-5584	24	5	579	DHARIWAL A and CONNOLLY J and PACIELLO M and CAPRARA GV	10.1177/0743558409341080		SAGE PUBLICATIONS INC
1197	BRAIN TUMOR SURVIVORS SPEAK OUT	2009	1	1	JOURNAL OF PEDIATRIC ONCOLOGY NURSING	1043-4542	26	5	266	CARLSON-GREEN B	10.1177/1043454209343181		SAGE PUBLICATIONS INC
1198	A PSYCHOMETRIC ANALYSIS OF THE CHILD BEHAVIOR CHECKLIST DSM-ORIENTED SCALES	2009	1	1	JOURNAL OF PSYCHOPATHOLOGY AND BEHAVIORAL ASSESSMENT	0882-2689	31	3	178	NAKAMURA BJ and EBESUTANI C and BERNSTEIN A and CHORPITA BF	10.1007/S10862-008-9119-8		SPRINGER/PLENUM PUBLISHERS
1199	HEALTH-RELATED QUALITY OF LIFE IN COLLEGE UNDERGRADUATES WITH LEARNING DISABILITIES: THE MEDIATIONAL ROLES OF ANXIETY AND SADNESS	2009	1	1	JOURNAL OF PSYCHOPATHOLOGY AND BEHAVIORAL ASSESSMENT	0882-2689	31	3	228	DAVIS TE and NIDA RE and ZLOMKE KR and NEBEL-SCHWALM MS	10.1007/S10862-008-9110-4		SPRINGER/PLENUM PUBLISHERS
1200	SEVEN YEARS LATER: DEVELOPMENTAL TRANSITIONS AND DELINQUENT BEHAVIOR FOR MALE ADOLESCENTS WHO RECEIVED LONG-TERM SUBSTANCE TREATMENT	2009	1	1	JOURNAL OF STUDIES ON ALCOHOL AND DRUGS	1937-1888	70	5	641	D'AMICO EJ and RAMCHAND R and MILES JNV	10.15288/JSAD.2009.70.641		ALCOHOL RES DOCUMENTATION INC CENT ALCOHOL STUD RUTGERS UNIV
1201	EMOTIONAL AROUSAL IN COCAINE EXPOSED TODDLERS: PREDICTION OF BEHAVIOR PROBLEMS	2009	1	1	NEUROTOXICOLOGY AND TERATOLOGY	0892-0362	31	5	275	CHAPLIN TM and FAHY T and SINHA R and MAYES LC	10.1016/J.NTT.2009.05.002		PERGAMON-ELSEVIER SCIENCE LTD
1202	RELIABILITY AND VALIDITY OF THE 20-ITEM TORONTO ALEXITHYMIA SCALE IN KOREAN ADOLESCENTS	2009	1	1	PSYCHIATRY INVESTIGATION	1738-3684	6	3	173	SEO SS and CHUNG US and RIM HD and JEONG SH	10.4306/PI.2009.6.3.173		KOREAN NEUROPSYCHIATRIC ASSOC
1203	HOW DOES SEXUAL MINORITY STIGMA "GET UNDER THE SKIN"? A PSYCHOLOGICAL MEDIATION FRAMEWORK	2009	1	1	PSYCHOLOGICAL BULLETIN	0033-2909	135	5	707	HATZENBUEHLER ML	10.1037/A0016441		AMER PSYCHOLOGICAL ASSOC
1204	SOCIAL-COGNITIVE MEDIATORS OF THE ASSOCIATION BETWEEN COMMUNITY VIOLENCE EXPOSURE AND AGGRESSIVE BEHAVIOR	2009	1	1	SCHOOL PSYCHOLOGY QUARTERLY	1045-3830	24	3	199	BRADSHAW CP and RODGERS CRR and GHANDOUR LA and GARBARINO J	10.1037/A0017362		AMER PSYCHOLOGICAL ASSOC
1205	FAMILY CORRELATES OF ADOLESCENTS' EMOTIONAL/BEHAVIOURAL PROBLEMS: EVIDENCE FROM A GREEK SCHOOL-BASED SAMPLE	2009	1	1	ACTA PAEDIATRICA	0803-5253	98	8	1319	GIANNAKOPOULOS G and MIHAS C and DIMITRAKAKI C and TOUNTAS Y	10.1111/J.1651-2227.2009.01314.X		WILEY
1206	LOW BIRTHWEIGHT AND SUBSEQUENT EMOTIONAL AND BEHAVIOURAL OUTCOMES IN 12-YEAR-OLD CHILDREN IN SOWETO, SOUTH AFRICA: FINDINGS FROM BIRTH TO TWENTY	2009	1	1	INTERNATIONAL JOURNAL OF EPIDEMIOLOGY	0300-5771	38	4	944	SABET F and RICHTER LM and RAMCHANDANI PG and STEIN A and QUIGLEY MA and NORRIS SA	10.1093/IJE/DYP204		OXFORD UNIV PRESS
1207	THE ROLE OF INFLEXIBLE FRIENDSHIP BELIEFS, RUMINATION, AND LOW SELF-WORTH IN EARLY ADOLESCENTS' FRIENDSHIP JEALOUSY AND ADJUSTMENT	2009	1	1	JOURNAL OF ABNORMAL CHILD PSYCHOLOGY	0091-0627	37	6	873	LAVALLEE KL and PARKER JG	10.1007/S10802-009-9317-1		SPRINGER/PLENUM PUBLISHERS
1208	ACTIVITY SPACES AND URBAN ADOLESCENT SUBSTANCE USE AND EMOTIONAL HEALTH	2009	1	1	JOURNAL OF ADOLESCENCE	0140-1971	32	4	925	MASON MJ and KORPELA K	10.1016/J.ADOLESCENCE.2008.08.004		ACADEMIC PRESS LTD- ELSEVIER SCIENCE LTD
1209	ASSOCIATION BETWEEN THE CATECHOL-O-METHYLTRANSFERASE VAL158MET POLYMORPHISM AND SELF-PERCEIVED SOCIAL ACCEPTANCE IN ADOLESCENT GIRLS	2009	1	1	JOURNAL OF CHILD AND ADOLESCENT PSYCHOPHARMACOLOGY	1044-5463	19	4	395	WAUGH CE and DEARING KF and JOORMANN J and GOTLIB IH	10.1089/CAP.2008.0141		MARY ANN LIEBERT, INC
1210	CHRONIC TENSION-TYPE HEADACHE IN ADOLESCENTS. CLINICAL AND PSYCHOLOGICAL CHARACTERISTICS ANALYZED THROUGH SELF- AND PARENT-REPORT QUESTIONNAIRES	2009	1	1	JOURNAL OF PEDIATRIC PSYCHOLOGY	0146-8693	34	7	697	BATTISTUTTA S and ALIVERTI R and MONTICO M and ZIN R and CARROZZI M	10.1093/JPEPSY/JSN102		OXFORD UNIV PRESS INC
1211	PARENT-ADOLESCENT RELATIONSHIP QUALITIES, INTERNAL WORKING MODELS, AND ATTACHMENT STYLES AS PREDICTORS OF ADOLESCENTS' INTERACTIONS WITH FRIENDS	2009	1	1	JOURNAL OF SOCIAL AND PERSONAL RELATIONSHIPS	0265-4075	26	5	579	SHOMAKER LB and FURMAN W	10.1177/0265407509354441		SAGE PUBLICATIONS LTD
1212	PREVALENCE AND CHARACTERISTICS OF EXTERNALIZING SYMPTOMS IN CHILDHOOD. GENDER DIFFERENCES.	2009	1	1	PSICOTHEMA	0214-9915	21	3	353	LOPEZ-SOLER C and SAEZ MC and LOPEZ MA and FERNANDEZ VF and PINA JAL	NA		COLEGIO OFICIAL DE PSICOLOGOS DE ASTURIAS
1213	MOOD LABILITY AND PSYCHOPATHOLOGY IN YOUTH	2009	1	1	PSYCHOLOGICAL MEDICINE	0033-2917	39	8	1237	STRINGARIS A and GOODMAN R	10.1017/S0033291708004662		CAMBRIDGE UNIV PRESS
1214	ATTACHMENT TYPE FOR ADOLESCENTS IN RESIDENTIAL TREATMENT CENTERS	2009	1	1	PSYCHOLOGICAL REPORTS	0033-2941	105	1	161	CONFALONIERI E and TRAFICANTE D and VITALI R	10.2466/PR0.105.1.161-172		SAGE PUBLICATIONS INC
1215	ASSESSING LOCAL INSTRUMENT RELIABILITY AND VALIDITY: A FIELD-BASED EXAMPLE FROM NORTHERN UGANDA	2009	1	1	SOCIAL PSYCHIATRY AND PSYCHIATRIC EPIDEMIOLOGY	0933-7954	44	8	685	BETANCOURT TS and BASS J and BORISOVA I and NEUGEBAUER R and SPEELMAN L and ONYANGO G and BOLTON P	10.1007/S00127-008-0475-1		SPRINGER HEIDELBERG
1216	HOW IS A FRUIT TREE LIKE YOU? USING ARTISTIC METAPHORS TO EXPLORE AND DEVELOP EMOTIONAL COMPETENCE IN CHILDREN	2009	1	1	AUSTRALIAN JOURNAL OF GUIDANCE AND COUNSELLING	1037-2911	19	1	1	GELDARD K and FOO RY and SHAKESPEARE-FINCH J	NA		AUSTRALIAN ACAD PRESS
1217	EMOTIONAL AND BEHAVIOURAL PROBLEMS IN SUBGROUPS OF CHILDREN WITH CHRONIC ILLNESS: RESULTS FROM A LARGE-SCALE POPULATION STUDY	2009	1	1	CHILD CARE HEALTH AND DEVELOPMENT	0305-1862	35	4	527	HYSING M and ELGEN I and GILLBERG C and LUNDERVOLD AJ	10.1111/J.1365-2214.2009.00967.X		WILEY-BLACKWELL PUBLISHING, INC
1218	THE EMOTIONAL AND ACADEMIC CONSEQUENCES OF PARENTAL CONDITIONAL REGARD: COMPARING CONDITIONAL POSITIVE REGARD, CONDITIONAL NEGATIVE REGARD, AND AUTONOMY SUPPORT AS PARENTING PRACTICES	2009	1	1	DEVELOPMENTAL PSYCHOLOGY	0012-1649	45	4	1119	ROTH G and ASSOR A and NIEMIEC CP and RYAN RA and DECI EL	10.1037/A0015272		AMER PSYCHOLOGICAL ASSOC
1219	DIFFERENTIAL EFFECTS OF SOCIAL AND NON-SOCIAL REWARD ON RESPONSE INHIBITION IN CHILDREN AND ADOLESCENTS	2009	1	1	DEVELOPMENTAL SCIENCE	1363-755X	12	4	614	KOHLS G and PELTZER J and HERPERTZ-DAHLMANN B and KONRAD K	10.1111/J.1467-7687.2009.00816.X		WILEY-BLACKWELL
1220	EQUANIMITY TO EXCESS: INHIBITING THE EXPRESSION OF NEGATIVE EMOTION IS ASSOCIATED WITH DEPRESSION SYMPTOMS IN GIRLS	2009	1	1	JOURNAL OF ABNORMAL CHILD PSYCHOLOGY	0091-0627	37	5	739	KEENAN K and HIPWELL A and HINZE A and BABINSKI D	10.1007/S10802-009-9301-9		SPRINGER/PLENUM PUBLISHERS
1221	A LONGITUDINAL STUDY INTO THE INTERPLAY BETWEEN PROBLEM ORIENTATION AND ADOLESCENT WELL-BEING	2009	1	1	JOURNAL OF COUNSELING PSYCHOLOGY	0022-0167	56	3	441	CIARROCHI J and LEESON P and HEAVEN PCL	10.1037/A0015765		AMER PSYCHOLOGICAL ASSOC
1222	ADOLESCENTS' MENTAL HEALTH OUTCOMES ACCORDING TO DIFFERENT TYPES OF EXPOSURE TO ONGOING TERROR ATTACKS	2009	1	1	JOURNAL OF YOUTH AND ADOLESCENCE	0047-2891	38	6	850	BRAUN-LEWENSOHN O and CELESTIN-WESTREICH S and CELESTIN LP and VERTE D and PONJAERT-KRISTOFFERSEN I	10.1007/S10964-008-9305-8		SPRINGER/PLENUM PUBLISHERS
1223	PALMAR HYPERHIDROSIS: LONG-TERM FOLLOW-UP OF NINE CHILDREN AND ADOLESCENTS TREATED WITH BOTULINUM TOXIN TYPE A	2009	1	1	PEDIATRIC DERMATOLOGY	0736-8046	26	4	439	DOS SANTOS LHC and GOMES AM and GIRALDI S and ABAGGE KT and MARINONI LP	10.1111/J.1525-1470.2009.00949.X		WILEY
1224	NEUROPSYCHOLOGICAL FUNCTIONING OF ADOLESCENTS WITH BIPOLAR DISORDER	2009	1	1	SALUD MENTAL	0185-3325	32	4	279	FRANCO MC and DURAN ET and FERIA M and CRUZ LP	NA		INST MEX PSIQUIATRIA
1225	DO ADOLESCENTS WITH EMOTIONAL OR BEHAVIORAL PROBLEMS RESPOND TO CIGARETTE PRICES?	2009	1	1	SOUTHERN ECONOMIC JOURNAL	0038-4038	76	1	67	TEKIN E and MOCAN N and LIANG L	10.4284/SEJ.2009.76.1.67		WILEY
1226	SIBLINGS' HEALTH-RELATED QUALITY OF LIFE IN FAMILIES WITH A CHILD SUFFERING FROM CYSTIC FIBROSIS: THE PARENTS' AND SIBLINGS' VIEWPOINTS	2009	1	1	ANNALES MEDICO-PSYCHOLOGIQUES	0003-4487	167	5	361	DEMERVAL R and NANDRINO JL and BRUCHET C and VANNESTE J and DELELIS G and CHRISTOPHE V and WIZLA N and TURCK D	10.1016/J.AMP.2007.09.002		MASSON EDITEUR
1227	ADOLESCENTS CHOOSING SELF-HARM AS AN EMOTION REGULATION STRATEGY: THE PROTECTIVE ROLE OF TRAIT EMOTIONAL INTELLIGENCE	2009	1	1	BRITISH JOURNAL OF CLINICAL PSYCHOLOGY	0144-6657	48		181	MIKOLAJCZAK M and PETRIDES KV and HURRY J	10.1348/014466508X386027		BRITISH PSYCHOLOGICAL SOC
1228	AN EXAMINATION OF EMOTION REGULATION, TEMPERAMENT, AND PARENTING STYLE AS POTENTIAL PREDICTORS OF ADOLESCENT DEPRESSION RISK STATUS: A CORRELATIONAL STUDY	2009	1	1	BRITISH JOURNAL OF DEVELOPMENTAL PSYCHOLOGY	0261-510X	27		473	BETTS J and GULLONE E and ALLEN JS	10.1348/026151008X314900		WILEY
1229	COMMON AND SPECIFIC EMOTION-RELATED PREDICTORS OF ANXIOUS AND DEPRESSIVE SYMPTOMS IN YOUTH	2009	1	1	CHILD PSYCHIATRY & HUMAN DEVELOPMENT	0009-398X	40	2	223	SUVEG C and HOFFMAN B and ZEMAN JL and THOMASSIN K	10.1007/S10578-008-0121-X		SPRINGER
1230	PERSONALITY AND PSYCHOPATHOLOGY IN FLEMISH REFERRED CHILDREN: FIVE PERSPECTIVES OF CONTINUITY	2009	1	1	CHILD PSYCHIATRY & HUMAN DEVELOPMENT	0009-398X	40	2	269	DE BOLLE M and DE CLERCQ B and VAN LEEUWEN K and DECUYPER M and ROSSEEL Y and DE FRUYT F	10.1007/S10578-009-0125-1		SPRINGER
1231	EMOTION-COGNITION INTERPLAY IN MOTIVATING AND GUIDING PLANS AND ACTIONS: COMMENTARY ON MCCLURE-TONE'S SOCIOEMOTIONAL FUNCTIONING IN BIPOLAR DISORDER	2009	1	1	CLINICAL PSYCHOLOGY-SCIENCE AND PRACTICE	0969-5893	16	2	114	IZARD CE and KRAUTHAMER-EWING ES and WOODBURN EM and FINLON KJ and ROSEN J	10.1111/J.1468-2850.2009.01151.X		WILEY-BLACKWELL PUBLISHING, INC
1232	PATTERNS OF AGREEMENT AMONG PARENT, TEACHER AND YOUTH RATINGS IN A REFERRED SAMPLE	2009	1	1	EUROPEAN PSYCHIATRY	0924-9338	24	5	345	SALBACH-ANDRAE H and LENZ K and LEHMKUHL U	10.1016/J.EURPSY.2008.07.008		ELSEVIER FRANCE-EDITIONS SCIENTIFIQUES MEDICALES ELSEVIER
1233	SELF-MUTILATION AND SUICIDAL BEHAVIOUR IN SAMI AND NORWEGIAN ADOLESCENTS: PREVALENCE AND CORRELATES	2009	1	1	INTERNATIONAL JOURNAL OF CIRCUMPOLAR HEALTH	1239-9736	68	3	235	KVERNMO S and ROSENVINGE JH	10.3402/IJCH.V68I3.18331		TAYLOR & FRANCIS LTD
1234	PUBERTAL TIMING AND ITS LINK TO BEHAVIORAL AND EMOTIONAL PROBLEMS AMONG 'AT-RISK' AFRICAN AMERICAN ADOLESCENT GIRLS	2009	1	1	JOURNAL OF ADOLESCENCE	0140-1971	32	3	467	CARTER R and JACCARD J and SILVERMAN WK and PINA AA	10.1016/J.ADOLESCENCE.2008.07.005		ACADEMIC PRESS LTD- ELSEVIER SCIENCE LTD
1235	THE PERSONAL SERVICE GAP: FACTORS AFFECTING ADOLESCENTS' WILLINGNESS TO SEEK HELP	2009	1	1	JOURNAL OF ADOLESCENCE	0140-1971	32	3	483	RAVIV A and RAVIV A and VAGO-GEFEN I and FINK AS	10.1016/J.ADOLESCENCE.2008.07.004		ACADEMIC PRESS LTD- ELSEVIER SCIENCE LTD
1236	USE OF THE SOCIAL COMPETENCE INTERVIEW AND THE ANGER TRANSCENDENCE CHALLENGE IN INDIVIDUALS WITH ALCOHOL USE DISORDER	2009	1	1	JOURNAL OF BEHAVIORAL MEDICINE	0160-7715	32	3	285	MAISTO SA and EWART CK and CONNORS GJ and FUNDERBURK JS and KRENEK M	10.1007/S10865-009-9201-Z		SPRINGER/PLENUM PUBLISHERS
1237	CHILDREN'S EXPERIENCES WITH CHAT SUPPORT AND TELEPHONE SUPPORT	2009	1	1	JOURNAL OF CHILD PSYCHOLOGY AND PSYCHIATRY	0021-9630	50	6	759	FUKKINK RG and HERMANNS JMA	10.1111/J.1469-7610.2008.02024.X		WILEY-BLACKWELL PUBLISHING, INC
1238	PARENT AND TEACHER RELATIONSHIPS AS PREDICTORS OF SCHOOL ENGAGEMENT AND FUNCTIONING AMONG LOW-INCOME URBAN YOUTH	2009	1	1	JOURNAL OF EARLY ADOLESCENCE	0272-4316	29	3	376	MURRAY C	10.1177/0272431608322940		SAGE PUBLICATIONS INC
1239	AIRCRAFT AND ROAD TRAFFIC NOISE EXPOSURE AND CHILDREN'S MENTAL HEALTH	2009	1	1	JOURNAL OF ENVIRONMENTAL PSYCHOLOGY	0272-4944	29	2	203	STANSFELD SA and CLARK C and CAMERON RM and ALFRED T and HEAD J and HAINES MM and VAN KAMP I and VAN KEMPEN E and LOPEZ-BARRIO I	10.1016/J.JENVP.2009.01.002		ACADEMIC PRESS LTD- ELSEVIER SCIENCE LTD
1240	STRESS-RELATED FACTORS IN CANNABIS USE AND MISUSE: IMPLICATIONS FOR PREVENTION AND TREATMENT	2009	1	1	JOURNAL OF SUBSTANCE ABUSE TREATMENT	0740-5472	36	4	400	HYMAN SM and SINHA R	10.1016/J.JSAT.2008.08.005		PERGAMON-ELSEVIER SCIENCE LTD
1241	WHAT DO YOUTH REPORT AS A TRAUMATIC EVENT? TOWARD A DEVELOPMENTALLY INFORMED CLASSIFICATION OF TRAUMATIC STRESSORS	2009	1	1	PSYCHOLOGICAL TRAUMA-THEORY RESEARCH PRACTICE AND POLICY	1942-9681	1	2	91	TAYLOR LK and WEEMS CF	10.1037/A0016012		EDUCATIONAL PUBLISHING FOUNDATION-AMERICAN PSYCHOLOGICAL ASSOC
1242	SPEECH AND SCHOOL PERFORMANCE IN CHILDREN WITH BENIGN PARTIAL EPILEPSY WITH CENTRO-TEMPORAL SPIKES (BCECTS)	2009	1	1	SEIZURE-EUROPEAN JOURNAL OF EPILEPSY	1059-1311	18	5	320	VOLKL-KERNSTOCK S and BAUCH-PRATER S and PONOCNY-SELIGER E and FEUCHT M	10.1016/J.SEIZURE.2008.11.011		W B SAUNDERS CO LTD
1243	NEURAL CORRELATES OF SOCIAL EXCLUSION DURING ADOLESCENCE: UNDERSTANDING THE DISTRESS OF PEER REJECTION	2009	1	1	SOCIAL COGNITIVE AND AFFECTIVE NEUROSCIENCE	1749-5016	4	2	143	MASTEN CL and EISENBERGER NI and BOROFSKY LA and PFEIFER JH and MCNEALY K and MAZZIOTTA JC and DAPRETTO M	10.1093/SCAN/NSP007		OXFORD UNIV PRESS
1244	UNDERSTANDING THE MEDICALLY UNEXPLAINED: EMOTIONAL AND FAMILIAL INFLUENCES ON CHILDREN'S SOMATIC FUNCTIONING	2009	1	1	CHILD CARE HEALTH AND DEVELOPMENT	0305-1862	35	3	383	GILLELAND J and SUVEG C and JACOB ML and THOMASSIN K	10.1111/J.1365-2214.2009.00950.X		WILEY
1245	CLUB AMIGAS: A PROMISING RESPONSE TO THE NEEDS OF ADOLESCENT LATINAS	2009	1	1	CHILD & FAMILY SOCIAL WORK	1356-7500	14	2	213	KAPLAN CP and TURNER SG and PIOTRKOWSKI C and SILBER E	10.1111/J.1365-2206.2009.00625.X		WILEY
1246	PREDICTING BEHAVIOR PROBLEMS IN DEAF AND HEARING CHILDREN: THE INFLUENCES OF LANGUAGE, ATTENTION, AND PARENT-CHILD COMMUNICATION	2009	1	1	DEVELOPMENT AND PSYCHOPATHOLOGY	0954-5794	21	2	373	BARKER DH and QUITTNER AL and FINK NE and EISENBERG LS and TOBEY EA and NIPARKO JK	10.1017/S0954579409000212		CAMBRIDGE UNIV PRESS
1247	LONGITUDINAL ASSOCIATIONS BETWEEN EMOTION REGULATION AND DEPRESSION IN PREADOLESCENT GIRLS: MODERATION BY THE CAREGIVING ENVIRONMENT	2009	1	1	DEVELOPMENTAL PSYCHOLOGY	0012-1649	45	3	798	FENG X and KEENAN K and HIPWELL AE and HENNEBERGER AK and RISCHALL MS and BUTCH J and COYNE C and BOELDT D and HINZE AK and BABINSKI DE	10.1037/A0014617		AMER PSYCHOLOGICAL ASSOC
1248	DO PERCEIVED POPULAR ADOLESCENTS WHO AGGRESS AGAINST OTHERS EXPERIENCE EMOTIONAL ADJUSTMENT PROBLEMS THEMSELVES?	2009	1	1	DEVELOPMENTAL PSYCHOLOGY	0012-1649	45	3	868	ROSE AJ and SWENSON LP	10.1037/A0015408		AMER PSYCHOLOGICAL ASSOC
1249	CHILDREN AND ADOLESCENTS WITH CONGENITAL HEART DISEASE: ASSESSMENT OF BEHAVIOURAL AND EMOTIONAL PROBLEMS	2009	1	1	EUROPEAN CHILD & ADOLESCENT PSYCHIATRY	1018-8827	18	5	292	FREDRIKSEN PM and DISETH TH and THAULOW E	10.1007/S00787-008-0730-8		SPRINGER
1250	EXAMINATION OF THE CONTRIBUTION OF CLIQUE CHARACTERISTICS TO CHILDREN'S ADJUSTMENT: CLIQUE TYPE AND PERCEIVED COHESION	2009	1	1	INTERNATIONAL JOURNAL OF BEHAVIORAL DEVELOPMENT	0165-0254	33	3	230	KWON K and LEASE AM	10.1177/0165025408098023		SAGE PUBLICATIONS LTD
1251	EMOTION REGULATION AND BINGE EATING IN CHILDREN	2009	1	1	INTERNATIONAL JOURNAL OF EATING DISORDERS	0276-3478	42	4	356	CZAJA J and RIEF W and HILBERT A	10.1002/EAT.20630		WILEY
1252	THE ASSOCIATION BETWEEN OBSERVED PARENTAL EMOTION SOCIALIZATION AND ADOLESCENT SELF-MEDICATION	2009	1	1	JOURNAL OF ABNORMAL CHILD PSYCHOLOGY	0091-0627	37	4	493	HERSH MA and HUSSONG AM	10.1007/S10802-008-9291-Z		SPRINGER/PLENUM PUBLISHERS
1253	FACTORS INFLUENCING THE COURSE OF POSTTRAUMATIC STRESS FOLLOWING A NATURAL DISASTER: CHILDREN'S REACTIONS TO HURRICANE KATRINA	2009	1	1	JOURNAL OF APPLIED DEVELOPMENTAL PSYCHOLOGY	0193-3973	30	3	344	TERRANOVA AM and BOXER P and MORRIS AS	10.1016/J.APPDEV.2008.12.017		ELSEVIER SCIENCE INC
1254	EMOTIONAL SELF-REGULATION, PEER REJECTION, AND ANTISOCIAL BEHAVIOR: DEVELOPMENTAL ASSOCIATIONS FROM EARLY CHILDHOOD TO EARLY ADOLESCENCE	2009	1	1	JOURNAL OF APPLIED DEVELOPMENTAL PSYCHOLOGY	0193-3973	30	3	356	TRENTACOSTA CJ and SHAW DS	10.1016/J.APPDEV.2008.12.016		ELSEVIER SCIENCE INC
1255	HOW FAR ARE ASSOCIATIONS BETWEEN CHILD, FAMILY AND COMMUNITY FACTORS AND CHILD PSYCHOPATHOLOGY INFORMANT-SPECIFIC AND INFORMANT-GENERAL?	2009	1	1	JOURNAL OF CHILD PSYCHOLOGY AND PSYCHIATRY	0021-9630	50	5	571	COLLISHAW S and GOODMAN R and FORD T and RABE-HESKETH S and PICKLES A	10.1111/J.1469-7610.2008.02026.X		WILEY-BLACKWELL PUBLISHING, INC
1256	PROSOCIAL DEVELOPMENT FROM CHILDHOOD TO ADOLESCENCE: A MULTI-INFORMANT PERSPECTIVE WITH CANADIAN AND ITALIAN LONGITUDINAL STUDIES	2009	1	1	JOURNAL OF CHILD PSYCHOLOGY AND PSYCHIATRY	0021-9630	50	5	590	NANTEL-VIVIER A and KOKKO K and CAPRARA GV and PASTORELLI C and GERBINO MG and PACIELLO M and COTE S and PIHL RO and VITARO F and TREMBLAY RE	10.1111/J.1469-7610.2008.02039.X		WILEY
1257	EARLY CHILDHOOD PSYCHOLOGICAL PROBLEMS PREDICT A POOR SENSE OF COHERENCE IN ADOLESCENTS A 15-YEAR FOLLOW-UP STUDY	2009	1	1	JOURNAL OF HEALTH PSYCHOLOGY	1359-1053	14	4	587	HONKINEN PL and AROMAA M and SUOMINEN S and RAUTAVA P and SOURANDER A and HELENIUS H and SILLANPAA M	10.1177/1359105309103578		SAGE PUBLICATIONS LTD
1258	ISSUES IN THE MANAGEMENT OF PATIENTS WITH COMPLEX ADHD SYMPTOMS	2009	1	1	JOURNAL OF PEDIATRICS	0022-3476	154	5	S4	SPENCER TJ	10.1016/J.JPEDS.2009.01.016		MOSBY-ELSEVIER
1259	THREAT TO LIFE AND RISK-TAKING BEHAVIORS: A REVIEW OF EMPIRICAL FINDINGS AND EXPLANATORY MODELS	2009	1	1	PERSONALITY AND SOCIAL PSYCHOLOGY REVIEW	1088-8683	13	2	109	BEN-ZUR H and ZEIDNER M	10.1177/1088868308330104		SAGE PUBLICATIONS INC
1260	A BIOSOCIAL DEVELOPMENTAL MODEL OF BORDERLINE PERSONALITY: ELABORATING AND EXTENDING LINEHAN'S THEORY	2009	1	1	PSYCHOLOGICAL BULLETIN	0033-2909	135	3	495	CROWELL SE and BEAUCHAINE TP and LINEHAN MM	10.1037/A0015616		AMER PSYCHOLOGICAL ASSOC
1261	DESCRIPTIVE ANALYSIS OF THE SELF INJURIOUS BEHAVIOR IN A NON CLINICAL POPULATION. EXPLORATORY INVESTIGATION THROUGH THE INTERNET	2009	1	1	RIVISTA DI PSICHIATRIA	0035-6484	44	3	179	MARTORANA G	NA		PENSIERO SCIENTIFICO EDITOR
1262	ABNORMAL PREFRONTAL CORTICAL ACTIVITY AND PREFRONTAL CORTICAL-LIMBIC CONNECTIVITY DURING EMOTION REGULATION IN BIPOLAR ADULTS, ADOLESCENTS AND BIPOLAR AT RISK YOUTH	2009	1	1	BIOLOGICAL PSYCHIATRY	0006-3223	65	8	94S	PHILLIPS ML	NA		ELSEVIER SCIENCE INC
1263	CHILDHOOD PREDICTORS OF COMPLETED AND SEVERE SUICIDE ATTEMPTS FINDINGS FROM THE FINNISH 1981 BIRTH COHORT STUDY	2009	1	1	ARCHIVES OF GENERAL PSYCHIATRY	0003-990X	66	4	398	SOURANDER A and KLOMEK AB and NIEMELAE S and HAAVISTO A and GYLLENBERG D and HELENIUS H and SILLANMAKI L and RISTKARI T and KUMPULAINEN K and TAMMINEN T and MOILANEN I and PIHA J and ALMQVIST F and GOULD MS	10.1001/ARCHGENPSYCHIATRY.2009.21		AMER MEDICAL ASSOC
1264	STRESSFUL LIFE EVENTS AND DEPRESSIVE SYMPTOMS IN YOUNG ADOLESCENTS: MODULATION BY RESPIRATORY SINUS ARRHYTHMIA? THE TRAILS STUDY	2009	1	1	BIOLOGICAL PSYCHOLOGY	0301-0511	81	1	40	BOSCH NM and RIESE H and ORMEL J and VERHULST F and OLDEHINKEL AJ	10.1016/J.BIOPSYCHO.2009.01.005		ELSEVIER SCIENCE BV
1265	TEMPERAMENTAL ACTIVATION AND INHIBITION ASSOCIATED WITH AUTONOMIC FUNCTION IN PREADOLESCENTS. THE TRAILS STUDY	2009	1	1	BIOLOGICAL PSYCHOLOGY	0301-0511	81	1	67	DIETRICH A and RIESE H and VAN ROON AM and MINDERAA RB and OLDEHINKEL AJ and NEELEMAN J and ROSMALEN JGM	10.1016/J.BIOPSYCHO.2009.02.002		ELSEVIER SCIENCE BV
1266	THE CONCEPT OF BIPOLAR DISORDER IN CHILDREN: A HISTORY OF THE BIPOLAR CONTROVERSY	2009	1	1	CHILD AND ADOLESCENT PSYCHIATRIC CLINICS OF NORTH AMERICA	1056-4993	18	2	257	CARLSON GA and GLOVINSKY I	10.1016/J.CHC.2008.11.003		W B SAUNDERS CO-ELSEVIER INC
1267	AFFECT REGULATION IN PEDIATRIC BIPOLAR DISORDER	2009	1	1	CHILD AND ADOLESCENT PSYCHIATRIC CLINICS OF NORTH AMERICA	1056-4993	18	2	405	DICKSTEIN DP and BRAZEL AC and GOLDBERG LD and HUNT JI	10.1016/J.CHC.2008.12.003		W B SAUNDERS CO-ELSEVIER INC
1268	FATHERS' PARENTING, ADVERSE LIFE EVENTS, AND ADOLESCENTS' EMOTIONAL AND EATING DISORDER SYMPTOMS: THE ROLE OF EMOTION REGULATION	2009	1	1	EUROPEAN CHILD & ADOLESCENT PSYCHIATRY	1018-8827	18	4	206	MCEWEN C and FLOURI E	10.1007/S00787-008-0719-3		SPRINGER
1269	PEER VICTIMISATION AND INTERNALISING DIFFICULTIES: THE MODERATING ROLE OF FRIENDSHIP QUALITY	2009	1	1	JOURNAL OF ADOLESCENCE	0140-1971	32	2	293	WOODS S and DONE J and KALSI H	10.1016/J.ADOLESCENCE.2008.03.005		ACADEMIC PRESS LTD- ELSEVIER SCIENCE LTD
1270	BRIEF REPORT: COGNITIVE EMOTION REGULATION STRATEGIES AND PSYCHOLOGICAL ADJUSTMENT IN ADOLESCENTS WITH A CHRONIC DISEASE	2009	1	1	JOURNAL OF ADOLESCENCE	0140-1971	32	2	449	GARNEFSKI N and KOOPMAN H and KRAAIJ V and TEN CATE R	10.1016/J.ADOLESCENCE.2008.01.003		ACADEMIC PRESS LTD- ELSEVIER SCIENCE LTD
1271	PHYSIOLOGICAL REGULATION OF STRESS IN REFERRED ADOLESCENTS: THE ROLE OF THE PARENT-ADOLESCENT RELATIONSHIP	2009	1	1	JOURNAL OF CHILD PSYCHOLOGY AND PSYCHIATRY	0021-9630	50	4	482	WILLEMEN AM and SCHUENGEL C and KOOT HM	10.1111/J.1469-7610.2008.01982.X		WILEY-BLACKWELL PUBLISHING, INC
1272	A PROCESS MODEL OF ADOLESCENTS' TRIANGULATION INTO PARENTS' MARITAL CONFLICT: THE ROLE OF EMOTIONAL REACTIVITY	2009	1	1	JOURNAL OF FAMILY PSYCHOLOGY	0893-3200	23	2	167	BUEHLER C and WELSH DP	10.1037/A0014976		AMER PSYCHOLOGICAL ASSOC
1273	EXECUTIVE FUNCTION, COPING, AND BEHAVIOR IN SURVIVORS OF CHILDHOOD ACUTE LYMPHOCYTIC LEUKEMIA	2009	1	1	JOURNAL OF PEDIATRIC PSYCHOLOGY	0146-8693	34	3	317	CAMPBELL LK and SCADUTO M and VAN SLYKE D and NIARHOS F and WHITLOCK JA and COMPAS BE	10.1093/JPEPSY/JSN080		OXFORD UNIV PRESS INC
1274	MOTHER-ADOLESCENT LANGUAGE PROFICIENCY AND ADOLESCENT ACADEMIC AND EMOTIONAL ADJUSTMENT AMONG CHINESE AMERICAN FAMILIES	2009	1	1	JOURNAL OF YOUTH AND ADOLESCENCE	0047-2891	38	4	572	LIU LL and BENNER AD and LAU AS and KIM SY	10.1007/S10964-008-9358-8		SPRINGER/PLENUM PUBLISHERS
1275	THERMAL INJURIES IN CHILDREN AND ADOLESCENTS. EPIDEMIOLOGY AND PREVENTION	2009	1	1	MONATSSCHRIFT KINDERHEILKUNDE	0026-9298	157	4	350	EICH U and LOHMEYER JA and SIEMERS F and MAILANDER P	10.1007/S00112-008-1773-0		SPRINGER
1276	SCHOOL-BASED SUICIDE PREVENTION WITH AFRICAN AMERICAN YOUTH IN AN URBAN SETTING	2009	1	1	PROFESSIONAL PSYCHOLOGY-RESEARCH AND PRACTICE	0735-7028	40	2	111	BROWN MA and GRUMET JG	10.1037/A0012866		AMER PSYCHOLOGICAL ASSOC
1277	PERCEIVED BEHAVIORAL ATYPICALITY AS A PREDICTOR OF SOCIAL REJECTION AND PEER VICTIMIZATION: IMPLICATIONS FOR EMOTIONAL ADJUSTMENT AND ACADEMIC ACHIEVEMENT	2009	1	1	PSYCHOLOGY IN THE SCHOOLS	0033-3085	46	4	375	DEROSIER ME and MERCER SH	10.1002/PITS.20382		JOHN WILEY & SONS INC
1278	HABITUAL RESPONSE TO STRESS IN RECOVERING ADOLESCENT ANOREXIC PATIENTS	2009	1	1	CHILD PSYCHIATRY & HUMAN DEVELOPMENT	0009-398X	40	1	43	MILLER SP and ERICKSON SJ and BRANOM C and STEINER H	10.1007/S10578-008-0112-Y		SPRINGER
1279	ADOLESCENTS WITH CHILDHOOD ADHD AND COMORBID DISRUPTIVE BEHAVIOR DISORDERS: AGGRESSION, ANGER, AND HOSTILITY	2009	1	1	CHILD PSYCHIATRY & HUMAN DEVELOPMENT	0009-398X	40	1	85	HARTY S and MILLER C and NEWCORN J and HALPERIN J	10.1007/S10578-008-0110-0		SPRINGER
1280	PSYCHOSOCIAL FUNCTIONING AND SLEEP PATTERNS IN CHILDREN AND ADOLESCENTS WITH CLEFT LIP AND PALATE (CLP) COMPARED WITH HEALTHY CONTROLS	2009	1	1	CLEFT PALATE-CRANIOFACIAL JOURNAL	1055-6656	46	2	124	BRAND S and BLECHSCHMIDT A and MULLER A and SADER R and SCHWENZER-ZIMMERER K and ZEILHOFER HF and HOLSBOER-TRACHSLER E	10.1597/07-165.1		ALLIANCE COMMUNICATIONS GROUP DIVISION ALLEN PRESS
1281	CAUGHT IN THE PSYCHIATRIC NET: MEANINGS AND EXPERIENCES OF ADHD, PEDIATRIC BIPOLAR DISORDER AND MENTAL HEALTH TREATMENT AMONG A DIVERSE GROUP OF FAMILIES IN THE UNITED STATES	2009	1	1	CULTURE MEDICINE AND PSYCHIATRY	0165-005X	33	1	61	CARPENTER-SONG E	10.1007/S11013-008-9120-4		SPRINGER
1282	INFLUENCE OF CARING YOUTH SPORT CONTEXTS ON EFFICACY-RELATED BELIEFS AND SOCIAL BEHAVIORS	2009	1	1	DEVELOPMENTAL PSYCHOLOGY	0012-1649	45	2	329	GANO-OVERWAY LA and NEWTON M and MAGYAR TM and FRY MD and KIM MS and GUIVERNAU MR	10.1037/A0014067		AMER PSYCHOLOGICAL ASSOC
1283	AGREEMENT BETWEEN YOUTH-REPORTED AND PARENT-REPORTED PSYCHOPATHOLOGY IN A REFERRED SAMPLE	2009	1	1	EUROPEAN CHILD & ADOLESCENT PSYCHIATRY	1018-8827	18	3	136	SALBACH-ANDRAE H and KLINKOWSKI N and LENZ K and LEHMKUHL U	10.1007/S00787-008-0710-Z		SPRINGER
1284	PERFORMANCE OF THE ADOLESCENT OBSESSIVE-COMPULSIVE SCALE IN A COMMUNITY SURVEY	2009	1	1	JOURNAL OF ANXIETY DISORDERS	0887-6185	23	2	218	STEINHAUSEN HC and PELOSO M and METZKE CW	10.1016/J.JANXDIS.2008.07.003		PERGAMON-ELSEVIER SCIENCE LTD
1285	DEPRESSED MOOD AND MATERNAL REPORT OF CHILD BEHAVIOR PROBLEMS: ANOTHER LOOK AT THE DEPRESSION-DISTORTION HYPOTHESIS	2009	1	1	JOURNAL OF APPLIED DEVELOPMENTAL PSYCHOLOGY	0193-3973	30	2	149	GARTSTEIN MA and BRIDGETT DJ and DISHION TJ and KAUFMAN NK	10.1016/J.APPDEV.2008.12.001		ELSEVIER SCIENCE INC
1286	CHILDHOOD ANTECEDENTS OF BEING A CIGARETTE SMOKER IN EARLY ADULTHOOD. THE FINNISH 'FROM A BOY TO A MAN' STUDY	2009	1	1	JOURNAL OF CHILD PSYCHOLOGY AND PSYCHIATRY	0021-9630	50	3	343	NIEMELA S and SOURANDER A and PILOWSKY DJ and SUSSER E and HELENIUS H and PIHA J and KUMPULAINEN K and MOILANEN I and TAMMINEN T and ALMQVIST F	10.1111/J.1469-7610.2008.01968.X		WILEY-BLACKWELL PUBLISHING, INC
1287	ON SOCIAL ACHIEVEMENT GOALS: THEIR RELATIONS WITH PEER ACCEPTANCE, CLASSROOM BELONGINGNESS, AND PERCEPTIONS OF LONELINESS	2009	1	1	JOURNAL OF EXPERIMENTAL EDUCATION	0022-0973	77	3	285	MOURATIDIS AA and SIDERIDIS GD	10.3200/JEXE.77.3.285-308		HELDREF PUBLICATIONS
1288	EXPLORING CRITERION CONFOUNDING IN THE MEASUREMENT OF BINGE EATING SYMPTOMS AND NEGATIVE AFFECT	2009	1	1	JOURNAL OF PSYCHOPATHOLOGY AND BEHAVIORAL ASSESSMENT	0882-2689	31	1	43	BARKER ET and GALAMBOS NL	10.1007/S10862-008-9092-2		SPRINGER/PLENUM PUBLISHERS
1289	CHILDHOOD BULLYING BEHAVIORS AS A RISK FOR SUICIDE ATTEMPTS AND COMPLETED SUICIDES: A POPULATION-BASED BIRTH COHORT STUDY	2009	1	1	JOURNAL OF THE AMERICAN ACADEMY OF CHILD AND ADOLESCENT PSYCHIATRY	0890-8567	48	3	254	KLOMEK AB and SOURANDER A and NIEMELA S and KUMPULAINEN K and PIHA J and TAMMINEN T and ALMQVIST F and GOULD MS	10.1097/CHI.0B013E318196B91F		LIPPINCOTT WILLIAMS & WILKINS
1290	THE ROLE OF VIOLENT MEDIA PREFERENCE IN CUMULATIVE DEVELOPMENTAL RISK FOR VIOLENCE AND GENERAL AGGRESSION	2009	1	1	JOURNAL OF YOUTH AND ADOLESCENCE	0047-2891	38	3	417	BOXER P and HUESMANN LR and BUSHMAN BJ and O'BRIEN M and MOCERI D	10.1007/S10964-008-9335-2		SPRINGER/PLENUM PUBLISHERS
1291	VALIDITY AND STABILITY OF SELF-REPORTED HEALTH AMONG ADOLESCENTS IN A LONGITUDINAL, NATIONALLY REPRESENTATIVE SURVEY	2009	1	1	PEDIATRICS	0031-4005	123	3	E496	FOSSE NE and HAAS SA	10.1542/PEDS.2008-1552		AMER ACAD PEDIATRICS
1292	DIAGNOSTIC ISSUES IN CHILDHOOD BIPOLAR DISORDER	2009	1	1	PSYCHIATRIC CLINICS OF NORTH AMERICA	0193-953X	32	1	71	HORST R	10.1016/J.PSC.2008.11.005		W B SAUNDERS CO-ELSEVIER INC
1293	PROMOTING CULTURAL COMPETENCE IN COUNSELING ASIAN AMERICAN CHILDREN AND ADOLESCENTS	2009	1	1	PSYCHOLOGY IN THE SCHOOLS	0033-3085	46	3	290	ZHOU Z and SM CR and XIN T	10.1002/PITS.20375		WILEY
1294	SOCIOECONOMIC POSITION AND MENTAL HEALTH PROBLEMS IN PRE- AND EARLY-ADOLESCENTS	2009	1	1	SOCIAL PSYCHIATRY AND PSYCHIATRIC EPIDEMIOLOGY	0933-7954	44	3	231	AMONE-P'OLAK K and BURGER H and ORMEL J and HUISMAN M and VERHULST FC and OLDEHINKEL AJ	10.1007/S00127-008-0424-Z		SPRINGER HEIDELBERG
1295	ATYPICAL EMPATHIC RESPONSES IN ADOLESCENTS WITH AGGRESSIVE CONDUCT DISORDER: A FUNCTIONAL MRI INVESTIGATION	2009	1	1	BIOLOGICAL PSYCHOLOGY	0301-0511	80	2	203	DECETY J and MICHALSKA KJ and AKITSUKI Y and LAHEY BB	10.1016/J.BIOPSYCHO.2008.09.004		ELSEVIER
1296	BEHAVIOUR AT EIGHT YEARS IN CHILDREN WITH SURGICALLY CORRECTED TRANSPOSITION: THE BOSTON CIRCULATORY ARREST TRIAL	2009	1	1	CARDIOLOGY IN THE YOUNG	1047-9511	19	1	86	BELLINGER DC and NEWBURGER JW and WYPIJ D and KUBAN KCK and DUPLESSSIS AJ and RAPPAPORT LA	10.1017/S1047951108003454		CAMBRIDGE UNIV PRESS
1297	ROLE OF DEPRESSIVE SYMPTOMS IN EARLY ADOLESCENTS' ONLINE EMOTIONAL RESPONDING TO A PEER EVALUATION CHALLENGE	2009	1	1	DEPRESSION AND ANXIETY	1091-4269	26	2	135	REIJNTJES A and DEKOVIC M and VERMANDE M and TELCH MJ	10.1002/DA.20446		WILEY-BLACKWELL
1298	SELF-ESTIMATED PHYSICAL FUNCTIONING POORLY PREDICTS ACTUAL EXERCISE CAPACITY IN ADOLESCENTS AND ADULTS WITH CONGENITAL HEART DISEASE	2009	1	1	EUROPEAN HEART JOURNAL	0195-668X	30	4	497	GRATZ A and HESS J and HAGER A	10.1093/EURHEARTJ/EHN531		OXFORD UNIV PRESS
1299	MECHANISMS LINKING STRESSFUL LIFE EVENTS AND MENTAL HEALTH PROBLEMS IN A PROSPECTIVE, COMMUNITY-BASED SAMPLE OF ADOLESCENTS	2009	1	1	JOURNAL OF ADOLESCENT HEALTH	1054-139X	44	2	153	MCLAUGHLIN KA and HATZENBUEHLER ML	10.1016/J.JADOHEALTH.2008.06.019		ELSEVIER SCIENCE INC
1300	MULTIPLE RISKS, EMOTION REGULATION SKILL, AND CORTISOL IN LOW-INCOME AFRICAN AMERICAN YOUTH: A PROSPECTIVE STUDY	2009	1	1	JOURNAL OF BLACK PSYCHOLOGY	0095-7984	35	1	24	KLIEWER W and REID-QUINONES K and SHIELDS BJ and FOUTZ L	10.1177/0095798408323355		SAGE PUBLICATIONS INC
1301	LANGUAGE BROKERING CONTEXTS AND BEHAVIORAL AND EMOTIONAL ADJUSTMENT AMONG LATINO PARENTS AND ADOLESCENTS	2009	1	1	JOURNAL OF EARLY ADOLESCENCE	0272-4316	29	1	71	MARTINEZ CR and MCCLURE HH and EDDY JM	10.1177/0272431608324477		SAGE PUBLICATIONS INC
1302	GRANDPARENTING AND ADOLESCENT ADJUSTMENT IN TWO-PARENT BIOLOGICAL, LONE-PARENT, AND STEP-FAMILIES	2009	1	1	JOURNAL OF FAMILY PSYCHOLOGY	0893-3200	23	1	67	ATTAR-SCHWARTZ S and TAN JP and BUCHANAN A and FLOURI E and GRIGGS J	10.1037/A0014383		AMER PSYCHOLOGICAL ASSOC
1303	THE EFFECTIVENESS OF FAMILY THERAPY AND SYSTEMIC INTERVENTIONS FOR CHILD-FOCUSED PROBLEMS	2009	1	1	JOURNAL OF FAMILY THERAPY	0163-4445	31	1	3	CARR A	10.1111/J.1467-6427.2008.00451.X		WILEY
1304	EXAMINING DEVELOPMENTAL DIFFERENCES IN THE SOCIAL-EMOTIONAL PROBLEMS AMONG FREQUENT BULLIES, VICTIMS, AND BULLY/VICTIMS	2009	1	1	PSYCHOLOGY IN THE SCHOOLS	0033-3085	46	2	100	O'BRENNAN LM and BRADSHAW CP and SAWYER AL	10.1002/PITS.20357		WILEY-BLACKWELL
1305	PSYCHOLOGICAL ADJUSTMENT AND QUALITY OF LIFE IN CHILDREN AND ADOLESCENTS FOLLOWING OPEN-HEART SURGERY FOR CONGENITAL HEART DISEASE: A SYSTEMATIC REVIEW	2009	1	1	BMC PEDIATRICS	1471-2431	9		NA	LATAL B and HELFRICHT S and FISCHER JE and BAUERSFELD U and LANDOLT MA	10.1186/1471-2431-9-6		BMC
1306	THE LONGITUDINAL IMPACT OF HIV PLUS PARENTS' DRUG USE ON THEIR ADOLESCENT CHILDREN	2009	1	1	AMERICAN JOURNAL OF ORTHOPSYCHIATRY	0002-9432	79	1	51	LESTER PE and WEISS RE and RICE E and COMULADA WS and LORD L and ALBER S and ROTHERAM-BORUS MJ	10.1037/A0015427		AMER PSYCHOLOGICAL ASSOC
1307	VICTIMIZATION, ANGER, AND GENDER: LOW ANGER AND PASSIVE RESPONSES WORK	2009	1	1	AMERICAN JOURNAL OF ORTHOPSYCHIATRY	0002-9432	79	1	71	CHAMPION KM	10.1037/A0015340		AMER PSYCHOLOGICAL ASSOC
1308	PROTECTIVE EFFECT OF SUPPORTIVE FAMILY RELATIONSHIPS AND THE INFLUENCE OF STRESSFUL LIFE EVENTS ON ADOLESCENT ADJUSTMENT	2009	1	1	ANXIETY STRESS AND COPING	1061-5806	22	2	137	OLIVA A and JIMENEZ JM and PARRA A	10.1080/10615800802082296		TAYLOR & FRANCIS LTD
1309	HEROIN AS AN ATTACHMENT SUBSTITUTE? DIFFERENCES IN ATTACHMENT REPRESENTATIONS BETWEEN OPIOID, ECSTASY AND CANNABIS ABUSERS	2009	1	1	ATTACHMENT & HUMAN DEVELOPMENT	1461-6734	11	3	307	SCHINDLER A and THOMASIUS R and PETERSEN K and SACK PM	10.1080/14616730902815009		ROUTLEDGE JOURNALS, TAYLOR & FRANCIS LTD
1310	PARENT PROBLEM CHECKLIST: TOOL FOR ASSESSING PARENT CONFLICT	2009	1	1	AUSTRALIAN PSYCHOLOGIST	0005-0067	44	2	78	STALLMAN HM and MORAWSKA A and SANDERS MR	10.1080/00050060802630023		AUSTRALIAN PSYCHOLOGICAL SOC
1311	EMOTIONAL STATES PRECEDING AND FOLLOWING ACTS OF NON-SUICIDAL SELF-INJURY IN BULIMIA NERVOSA PATIENTS	2009	1	1	BEHAVIOUR RESEARCH AND THERAPY	0005-7967	47	1	83	MUEHLENKAMP JJ and ENGEL SG and WADESON A and CROSBY RD and WONDERLICH SA and SIMONICH H and MITCHELL JE	10.1016/J.BRAT.2008.10.011		PERGAMON-ELSEVIER SCIENCE LTD
1312	MENTAL HEALTH SERVICES FOR CHILDREN PLACED IN FOSTER CARE: AN OVERVIEW OF CURRENT CHALLENGES	2009	1	1	CHILD WELFARE	0009-4021	88	1	5	PECORA PJ and JENSEN PS and ROMANELLI LH and JACKSON LJ and ORTIZ A	NA		CHILD WELFARE LEAGUE AMER INC
1313	PSYCHOSOCIAL INTERVENTIONS FOR CHILDREN AND ADOLESCENTS IN FOSTER CARE: REVIEW OF RESEARCH LITERATURE	2009	1	1	CHILD WELFARE	0009-4021	88	1	49	LANDSVERK JA and BURNS BJ and STAMBAUGH LF and REUTZ JAR	NA		CHILD WELFARE LEAGUE AMER INC
1314	SOCIAL EXPERIENCE IN 10-YEAR-OLD CHILDREN BORN WITH A CLEFT: EXPLORING PSYCHOSOCIAL RESILIENCE	2009	1	1	CLEFT PALATE-CRANIOFACIAL JOURNAL	1055-6656	46	1	65	FERAGEN KB and BORGE AIH and RUMSEY N	10.1597/07-124.1		ALLIANCE COMMUNICATIONS GROUP DIVISION ALLEN PRESS
1315	CHALLENGES TO THE DEVELOPMENTAL STUDY OF COPING	2009	1	1	COPING AND THE DEVELOPMENT OF REGULATION	1534-8687	124		5	SKINNER EA and ZIMMER-GEMBECK MJ	10.1002/CD.239		WILEY PERIODICALS
1316	ADAPTIVE COPING UNDER CONDITIONS OF EXTREME STRESS: MULTILEVEL INFLUENCES ON THE DETERMINANTS OF RESILIENCE IN MALTREATED CHILDREN	2009	1	1	COPING AND THE DEVELOPMENT OF REGULATION	1534-8687	124		47	CICCHETTI D and ROGOSCH FA	10.1002/CD.242		WILEY PERIODICALS
1317	COPING, REGULATION, AND DEVELOPMENT DURING CHILDHOOD AND ADOLESCENCE	2009	1	1	COPING AND THE DEVELOPMENT OF REGULATION	1534-8687	124		87	COMPAS BE	10.1002/CD.245		WILEY PERIODICALS
1318	EMOTION SOCIALIZATION, CHILD EMOTION UNDERSTANDING AND REGULATION, AND ADJUSTMENT IN URBAN AFRICAN AMERICAN FAMILIES: DIFFERENTIAL ASSOCIATIONS ACROSS CHILD GENDER	2009	1	1	DEVELOPMENT AND PSYCHOPATHOLOGY	0954-5794	21	1	261	CUNNINGHAM JN and KLIEWER W and GARNER PW	10.1017/S0954579409000157		CAMBRIDGE UNIV PRESS
1319	THIRD PATHOPHYSIOLOGY OF PRENATAL COCAINE EXPOSURE	2009	1	1	DEVELOPMENTAL NEUROSCIENCE	0378-5866	31	1	23	LESTER BM and PADBURY JF	10.1159/000207491		KARGER
1320	DEPRESSION AND ANXIETY IN CHILDREN AND ADOLESCENTS WITH EPILEPSY: PREVALENCE, RISK FACTORS, AND TREATMENT	2009	1	1	EPILEPSY & BEHAVIOR	1525-5050	14	1	8	EKINCI O and TITUS JB and RODOPMAN AA and BERKEM M and TREVATHAN E	10.1016/J.YEBEH.2008.08.015		ACADEMIC PRESS INC ELSEVIER SCIENCE
1321	HEALTH OF CHILDREN WITH CEREBRAL PALSY IN DISPLACED AND REFUGEES FAMILIES IN THE SARAJEVO CANTON	2009	1	1	HEALTHMED	1840-2291	3	4	475	SVRAKA E and MACAK-HADZIOMEROVIC A and BOJICIC S and KATANA B	NA		DRUNPP-SARAJEVO
1322	REGULATING DEBILITATING EMOTIONS IN THE CONTEXT OF PERFORMANCE: ACHIEVEMENT GOAL ORIENTATIONS, ACHIEVEMENT-ELICITED EMOTIONS, AND SOCIALIZATION CONTEXTS	2009	1	1	HUMAN DEVELOPMENT	0018-716X	52	6	329	TYSON DF and LINNENBRINK-GARCIA L and HILL NE	10.1159/000242348		KARGER
1323	KEEPING IT ALL INSIDE: SHYNESS, INTERNALIZING COPING STRATEGIES AND SOCIO-EMOTIONAL ADJUSTMENT IN MIDDLE CHILDHOOD	2009	1	1	INTERNATIONAL JOURNAL OF BEHAVIORAL DEVELOPMENT	0165-0254	33	1	47	FINDLAY LC and COPLAN RJ and BOWKER A	10.1177/0165025408098017		SAGE PUBLICATIONS LTD
1324	BREAKDOWN OF CARE: THE CASE OF DANISH TEENAGE PLACEMENTS	2009	1	1	INTERNATIONAL JOURNAL OF SOCIAL WELFARE	1369-6866	18	1	45	EGELUND T and VITUS K	10.1111/J.1468-2397.2008.00564.X		WILEY
1325	THE EFFECTS OF COMMUNITY AND FAMILY VIOLENCE EXPOSURE ON ANXIETY TRAJECTORIES DURING MIDDLE CHILDHOOD: THE ROLE OF FAMILY SOCIAL SUPPORT AS A MODERATOR	2009	1	1	JOURNAL OF CLINICAL CHILD AND ADOLESCENT PSYCHOLOGY	1537-4416	38	3	365	KENNEDY AC and BYBEE D and SULLIVAN CM and GREESON M	10.1080/15374410902851713		LAWRENCE ERLBAUM ASSOC INC-TAYLOR & FRANCIS
1326	CHANGES IN EMOTION REGULATION FOLLOWING COGNITIVE-BEHAVIORAL THERAPY FOR ANXIOUS YOUTH	2009	1	1	JOURNAL OF CLINICAL CHILD AND ADOLESCENT PSYCHOLOGY	1537-4416	38	3	390	SUVEG C and SOOD E and COMER JS and KENDALL PC	10.1080/15374410902851721		ROUTLEDGE JOURNALS, TAYLOR & FRANCIS LTD
1327	CHILDHOOD ANXIETY AND DEPRESSIVE SYMPTOMS: TRAJECTORIES, RELATIONSHIP, AND ASSOCIATION WITH SUBSEQUENT DEPRESSION	2009	1	1	JOURNAL OF CLINICAL CHILD AND ADOLESCENT PSYCHOLOGY	1537-4416	38	6	837	SNYDER J and BULLARD L and WAGENER A and LEONG PK and SNYDER J and JENKINS M	10.1080/15374410903258959		ROUTLEDGE JOURNALS, TAYLOR & FRANCIS LTD
1328	BEHAVIOURAL AND EMOTIONAL OUTCOME OF VERY LOW BIRTH WEIGHT INFANTS - LITERATURE REVIEW	2009	1	1	JOURNAL OF MATERNAL-FETAL & NEONATAL MEDICINE	1476-7058	22	10	849	HAYES B and SHARIF F	10.1080/14767050902994507		TAYLOR & FRANCIS LTD
1329	AN INCREASE IN EARLY ADOLESCENT UNDERCONTROL IS ASSOCIATED WITH THE USE OF DENIAL	2009	1	1	JOURNAL OF PERSONALITY ASSESSMENT	0022-3891	91	4	331	CRAMER P	10.1080/00223890902935746		ROUTLEDGE JOURNALS, TAYLOR & FRANCIS LTD
1330	ADOLESCENT DELIBERATE SELF-HARM: LINKAGES TO EMOTION REGULATION AND FAMILY EMOTIONAL CLIMATE	2009	1	1	JOURNAL OF RESEARCH ON ADOLESCENCE	1050-8392	19	1	75	SIM L and ADRIAN M and ZEMAN J and CASSANO M and FRIEDRICH WN	10.1111/J.1532-7795.2009.00582.X		WILEY-BLACKWELL PUBLISHING, INC
1331	PUNKS, GOTHS, AND OTHER EYE-CATCHING PEER CROWDS: DO THEY FULFILL A FUNCTION FOR SHY YOUTHS?	2009	1	1	JOURNAL OF RESEARCH ON ADOLESCENCE	1050-8392	19	1	113	BESIC N and KERR M	10.1111/J.1532-7795.2009.00584.X		WILEY-BLACKWELL PUBLISHING, INC
1332	GENDER DIFFERENCES IN THE DEVELOPMENT OF DIETING FROM ADOLESCENCE TO EARLY ADULTHOOD: A LONGITUDINAL STUDY	2009	1	1	JOURNAL OF RESEARCH ON ADOLESCENCE	1050-8392	19	3	509	VON SOEST T and WICHSTROM L	10.1111/J.1532-7795.2009.00605.X		WILEY
1333	DIALECTICAL BEHAVIOR THERAPY AND COGNITIVE BEHAVIOR THERAPY FOR ANOREXIA AND BULIMIA NERVOSA AMONG ADOLESCENTS: A RANDOMIZED, CONTROLLED TRIAL WITH A WAITING CONTROL GROUP	2009	1	1	KINDHEIT UND ENTWICKLUNG	0942-5403	18	3	180	SALBACH-ANDRAE H and BOHNEKAMP I and BIERBAUM T and SCHNEIDER N and THURN C and STIGLMAYR C and LENZ K and PFEIFFER E and LEHMKUHL U	10.1026/0942-5403.18.3.180		HOGREFE & HUBER PUBLISHERS
1334	ARE AUTISTIC DISORDERS INCREASING IN PREVALENCE? A CRITICAL EVALUATION OF EPIDEMIOLOGICAL STUDIES	2009	1	1	NERVENHEILKUNDE	0722-1541	28	11	819	WEINMANN S and ROLL S and WILLICH S and FEGERT JM and KOLCH M	NA		SCHATTAUER GMBH-VERLAG MEDIZIN NATURWISSENSCHAFTEN
1335	NEURONAL CORRELATES OF FACIAL EMOTION DISCRIMINATION IN EARLY ONSET SCHIZOPHRENIA	2009	1	1	NEUROPSYCHOPHARMACOLOGY	0893-133X	34	2	477	SEIFERTH NY and PAULY K and KELLERMANN T and SHAH NJ and OTT G and HERPERTZ-DAHLMANN B and KIRCHER T and SCHNEIDER F and HABEL U	10.1038/NPP.2008.93		NATURE PUBLISHING GROUP
1336	SCHOOL-BASED PREVENTION OF ANTISOCIAL BEHAVIOR: EFFICACY OF THE "VERHALTENSTRAINING FUR SCHULANFANGER"	2009	1	1	PRAXIS DER KINDERPSYCHOLOGIE UND KINDERPSYCHIATRIE	0032-7034	58	1	34	NATZKE H and PETERMANN F	10.13109/PRKK.2009.58.1.34		VANDENHOECK & RUPRECHT GMBH & CO KG
1337	VIOLENCE PREVENTION IN SECONDARY SCHOOLS: THE FAUSTLOS-CURRICULUM FOR MIDDLE SCHOOL	2009	1	1	PRAXIS DER KINDERPSYCHOLOGIE UND KINDERPSYCHIATRIE	0032-7034	58	8	655	SCHICK A and CIERPKA M	NA		VANDENHOECK & RUPRECHT
1338	MENTAL IMPACT AND GENDER DIFFERENCES IN ADOLESCENTS IN STATIONARY WELFARE SERVICE	2009	1	1	PRAXIS DER KINDERPSYCHOLOGIE UND KINDERPSYCHIATRIE	0032-7034	58	9	702	ENGEL C and PATOW C and HASSLER F	10.13109/PRKK.2009.58.9.702		VANDENHOECK & RUPRECHT GMBH & CO KG
1339	DEMOGRAPHIC AND PERINATAL FACTORS FOR BEHAVIORAL PROBLEMS AMONG CHILDREN AGED 4-9 IN TAIWAN	2009	1	1	PSYCHIATRY AND CLINICAL NEUROSCIENCES	1323-1316	63	4	569	CHIU YN and GAU SSF and TSAI WC and SOONG WT and SHANG CY	10.1111/J.1440-1819.2009.01979.X		WILEY
1340	COPARENTING: PARENTS' TEAM-WORK IN CHILD REARING	2009	1	1	PSYCHOLOGIE IN ERZIEHUNG UND UNTERRICHT	0342-183X	56	3	161	TEUBERT D and PINQUART M	NA		ERNST REINHARDT GMBH CO VERLAG
1341	PREDICTING HEADACHE COMPLAINTS AMONG ADOLESCENTS: THE ROLE OF GOAL FRUSTRATION AND COGNITIVE EMOTION REGULATION STRATEGIES	2009	1	1	PSYCHOLOGY & HEALTH	0887-0446	24		21	MASSEY E and GEBHARDT WA and GARNEFSKI N	NA		TAYLOR & FRANCIS LTD
1342	DEPRESSIVE MOOD AND SMOKING ONSET: A COMPARISON OF ADOLESCENTS WITH AND WITHOUT ASTHMA	2009	1	1	PSYCHOLOGY & HEALTH	0887-0446	24	3	287	OTTEN R and VAN DE VEN MOM and ENGELS RCME and VAN DEN EIJNDEN RJJM	10.1080/08870440701710038		TAYLOR & FRANCIS LTD
1343	EMOTION REGULATION AND COPING WITHIN THE CONTEXT OF ATTACHMENT AND REFLECTIVE FUNCTION IN ADOLESCENTS WITH COMPLEX MENTAL HEALTH DIFFICULTIES.	2009	1	1	PSYCHOSIS-PSYCHOLOGICAL SOCIAL AND INTEGRATIVE APPROACHES	1752-2439	1		S129	LUDFORD R	NA		ROUTLEDGE JOURNALS, TAYLOR & FRANCIS LTD
1344	UNDERSTANDING HOW AND WHY PSYCHOTHERAPY LEADS TO CHANGE	2009	1	1	PSYCHOTHERAPY RESEARCH	1050-3307	19	4	418	KAZDIN AE	10.1080/10503300802448899		ROUTLEDGE JOURNALS, TAYLOR & FRANCIS LTD
1345	COGNITION AND EQUILIBRIUM REGULATION IN DEVELOPMENT AND AGING	2009	1	1	RESTORATIVE NEUROLOGY AND NEUROSCIENCE	0922-6028	27	5	551	LABOUVIE-VIEF G	10.3233/RNN-2009-0512		IOS PRESS
1346	CHILDREN'S PERCEPTION OF RELATIONS BETWEEN ANGER OR ANXIETY AND COPING: CONTINUITY AND DISCONTINUITY OF RELATIONAL STRUCTURES	2009	1	1	SOCIAL DEVELOPMENT	0961-205X	18	3	747	VIERHAUS M and LOHAUS A	10.1111/J.1467-9507.2008.00504.X		WILEY-BLACKWELL PUBLISHING, INC
1347	PARENTAL STRESS AFFECTS THE EMOTIONS AND BEHAVIOUR OF CHILDREN UP TO ADOLESCENCE: A GREEK PROSPECTIVE, LONGITUDINAL STUDY	2009	1	1	STRESS-THE INTERNATIONAL JOURNAL ON THE BIOLOGY OF STRESS	1025-3890	12	6	486	BAKOULA C and KOLAITIS G and VELTSISTA A and GIKA A and CHROUSOS GP	10.3109/10253890802645041		TAYLOR & FRANCIS LTD
1348	PROGRAMMES FOR ENHANCING EMOTIONAL AND SOCIAL COMPETENCIES IN CHILDREN AND ADOLESCENTS	2009	1	1	SUVREMENA PSIHOLOGIJA	1331-9264	12	2	355	SAMARIN RM and TAKSIC V	NA		NAKLADA SLAP
1349	PARENT RATINGS OF ATTENTION DEFICIT/HYPERACTIVITY DISORDERS IN CHILDREN AND ADOLESCENTS - AN ANALYSIS IN A FIELD SAMPLE WITH THE DIAGNOSTIC SYSTEM FOR MENTAL DISORDERS IN CHILDHOOD AND ADOLESCENCE (DISYPS-II)	2009	1	1	ZEITSCHRIFT FUR KINDER-UND JUGENDPSYCHIATRIE UND PSYCHOTHERAPIE	1422-4917	37	3	183	GORTZ-DORTEN A and DOPFNER M	10.1024/1422-4917.37.3.183		VERLAG HANS HUBER
1350	INTRODUCTION TO THE SPECIAL SECTION: TRANSFORMATIVE RESEARCH ON EMOTION REGULATION AND DYSREGULATION	2008	1	1	CHILD DEVELOPMENT PERSPECTIVES	1750-8592	2	3	121	DELCARMEN-WIGGINS R	10.1111/J.1750-8606.2008.00053.X		WILEY
1351	EMOTIONS AND THE DEVELOPMENT OF CHILDHOOD DEPRESSION: BRIDGING THE GAP	2008	1	1	CHILD DEVELOPMENT PERSPECTIVES	1750-8592	2	3	141	COLE PM and LUBY J and SULLIVAN MW	10.1111/J.1750-8606.2008.00056.X		WILEY-BLACKWELL
1352	EMOTION (DYS)REGULATION AND LINKS TO DEPRESSIVE DISORDERS	2008	1	1	CHILD DEVELOPMENT PERSPECTIVES	1750-8592	2	3	149	KOVACS M and JOORMANN J and GOTLIB IH	10.1111/J.1750-8606.2008.00057.X		JOHN WILEY & SONS INC
1353	PARENT-CHILD INTERACTIONS AND RELATIONAL AGGRESSION IN PEER RELATIONSHIPS	2008	1	1	DEVELOPMENTAL REVIEW	0273-2297	28	4	522	MICHIELS D and GRIETENS H and ONGHENA P and KUPPENS S	10.1016/J.DR.2008.08.002		ACADEMIC PRESS INC ELSEVIER SCIENCE
1354	ASSESSING PSYCHOPATHOLOGICAL PROBLEMS OF CHILDREN AND ADOLESCENTS FROM 3 TO 17 YEARS IN A NATIONWIDE REPRESENTATIVE SAMPLE: RESULTS OF THE GERMAN HEALTH INTERVIEW AND EXAMINATION SURVEY FOR CHILDREN AND ADOLESCENTS (KIGGS)	2008	1	1	EUROPEAN CHILD & ADOLESCENT PSYCHIATRY	1018-8827	17		34	HOLLING H and KURTH BM and ROTHENBERGER A and BECKER A and SCHLACK R	10.1007/S00787-008-1004-1		SPRINGER
1355	HOW IMPAIRED ARE CHILDREN AND ADOLESCENTS BY MENTAL HEALTH PROBLEMS? RESULTS OF THE BELLA STUDY	2008	1	1	EUROPEAN CHILD & ADOLESCENT PSYCHIATRY	1018-8827	17		42	WILLE N and BETTGE S and WITTCHEN HU and RAVENS-SIEBERER U and GRP BS	10.1007/S00787-008-1005-0		SPRINGER
1356	HOW OFTEN DO CHILDREN MEET ICD-10/DSM-IV CRITERIA OF ATTENTION DEFICIT-/HYPERACTIVITY DISORDER AND HYPERKINETIC DISORDER? PARENT-BASED PREVALENCE RATES IN A NATIONAL SAMPLE - RESULTS OF THE BELLA STUDY	2008	1	1	EUROPEAN CHILD & ADOLESCENT PSYCHIATRY	1018-8827	17		59	DOPFNER M and BREUER D and WILLE N and ERHART M and RAVENS-SIEBERER U	10.1007/S00787-008-1007-Y		SPRINGER
1357	IMPROVING EMOTION REGULATION AND SIBLING RELATIONSHIP QUALITY: THE MORE FUN WITH SISTERS AND BROTHERS PROGRAM	2008	1	1	FAMILY RELATIONS	0197-6664	57	5	567	KENNEDY DE and KRAMER L	10.1111/J.1741-3729.2008.00523.X		WILEY
1358	DEPRESSIVE SYMPTOMS IN CHINESE CHILDREN AND ADOLESCENTS: PARENT, TEACHER, AND SELF REPORTS	2008	1	1	JOURNAL OF AFFECTIVE DISORDERS	0165-0327	111	2	291	TEPPER P and LIU XC and GUO CQ and ZHAI J and LIU TZ and LI CQ	10.1016/J.JAD.2008.03.013		ELSEVIER SCIENCE BV
1359	EMOTION REGULATION AND INTERNALIZING SYMPTOMS IN A LONGITUDINAL STUDY OF SEXUAL MINORITY AND HETEROSEXUAL ADOLESCENTS	2008	1	1	JOURNAL OF CHILD PSYCHOLOGY AND PSYCHIATRY	0021-9630	49	12	1270	HATZENBUEHLER ML and MCLAUGHLIN KA and NOLEN-HOEKSEMA S	10.1111/J.1469-7610.2008.01924.X		WILEY-BLACKWELL
1360	ADOLESCENTS' AND MOTHERS' PERCEPTIONS OF THE COGNITIVE AND RELATIONAL FUNCTIONS OF COLLABORATION AND ADJUSTMENT IN DEALING WITH TYPE 1 DIABETES	2008	1	1	JOURNAL OF FAMILY PSYCHOLOGY	0893-3200	22	6	865	BERG CA and SCHINDLER I and MAHARAJH S	10.1037/A0013641		AMER PSYCHOLOGICAL ASSOC
1361	"I'D RATHER NOT TALK ABOUT IT": EMOTION PARENTING IN FAMILIES OF CHILDREN WITH AN ANXIETY DISORDER	2008	1	1	JOURNAL OF FAMILY PSYCHOLOGY	0893-3200	22	6	875	SUVEG C and SOOD E and BARMISH A and TIWARI S and HUDSON JL and KENDALL PC	10.1037/A0012861		AMER PSYCHOLOGICAL ASSOC
1362	DIMENSIONS OF PERSONALITY PATHOLOGY IN ADOLESCENTS: PSYCHOMETRIC PROPERTIES OF THE DAPP-BQ-A	2008	1	1	JOURNAL OF PERSONALITY DISORDERS	0885-579X	22	6	623	TROMP NB and KOOT HM	10.1521/PEDI.2008.22.6.623		GUILFORD PUBLICATIONS INC
1363	EMOTION AWARENESS AND INTERNALISING SYMPTOMS IN CHILDREN AND ADOLESCENTS: THE EMOTION AWARENESS QUESTIONNAIRE REVISED	2008	1	1	PERSONALITY AND INDIVIDUAL DIFFERENCES	0191-8869	45	8	756	RIEFFE C and OOSTERVELD P and MIERS AC and TERWOGT MM and LY V	10.1016/J.PAID.2008.08.001		PERGAMON-ELSEVIER SCIENCE LTD
1364	MOOD VARIABILITY AND CIGARETTE SMOKING ESCALATION AMONG ADOLESCENTS	2008	1	1	PSYCHOLOGY OF ADDICTIVE BEHAVIORS	0893-164X	22	4	504	WEINSTEIN SA and MERMELSTEIN R and SHIFTMAN S and FLAY B	10.1037/0893-164X.22.4.504		EDUCATIONAL PUBLISHING FOUNDATION-AMERICAN PSYCHOLOGICAL ASSOC
1365	SOCIAL COMPETENCE, SOCIAL SUPPORT, AND ACADEMIC ACHIEVEMENT IN MINORITY, LOW-INCOME, URBAN ELEMENTARY SCHOOL CHILDREN	2008	1	1	SCHOOL PSYCHOLOGY QUARTERLY	1045-3830	23	4	474	ELIAS MJ and HAYNES NM	10.1037/1045-3830.23.4.474		AMER PSYCHOLOGICAL ASSOC
1366	LONG-TERM INTELLECTUAL FUNCTIONING AND SCHOOL-RELATED BEHAVIOURAL OUTCOMES IN CHILDREN AND ADOLESCENTS AFTER INVASIVE TREATMENT FOR CONGENITAL HEART DISEASE	2008	1	1	BRITISH JOURNAL OF DEVELOPMENTAL PSYCHOLOGY	0261-510X	26	4	457	SPIJKERBOER AW and UTENS EMWJ and BOGERS AJJC and VERHULST FC and HELBING WA	10.1348/026151007X253323		WILEY-BLACKWELL
1367	STRESS REGULATION IN ADOLESCENTS: PHYSIOLOGICAL REACTIVITY DURING THE ADULT ATTACHMENT INTERVIEW AND CONFLICT INTERACTION	2008	1	1	CHILD DEVELOPMENT	0009-3920	79	6	1707	BEIJERSBERGEN MD and BAKERMANS-KRANENBURG MJ and VAN IJZENDOORN MH and JUFFER F	10.1111/J.1467-8624.2008.01220.X		WILEY
1368	CHILDHOOD MALTREATMENT AND THE DEVELOPMENT OF RELATIONAL AND PHYSICAL AGGRESSION: THE IMPORTANCE OF A GENDER-INFORMED APPROACH	2008	1	1	CHILD DEVELOPMENT	0009-3920	79	6	1736	CULLERTON-SEN C and CASSIDY AR and MURRAY-CLOSE D and CICCHETTI D and CRICK NR and ROGOSCH FA	10.1111/J.1467-8624.2008.01222.X		WILEY-BLACKWELL PUBLISHING, INC
1369	THE EXPERIENCE OF ANGER AND SADNESS IN EVERYDAY PROBLEMS IMPACTS AGE DIFFERENCES IN EMOTION REGULATION	2008	1	1	DEVELOPMENTAL PSYCHOLOGY	0012-1649	44	6	1547	BLANCHARD-FIELDS F and COATS AH	10.1037/A0013915		AMER PSYCHOLOGICAL ASSOC
1370	BEHAVIORAL DISORDERS AND PSYCHO-SOCIAL OUTCOME AFTER STROKE IN CHILDREN	2008	1	1	FORTSCHRITTE DER NEUROLOGIE PSYCHIATRIE	0720-4299	76	11	662	DASEKING M and PETERMANN F and SIMONIS A	10.1055/S-2008-1038262		GEORG THIEME VERLAG KG
1371	IDENTIFICATION OF CHILDREN WITH PSYCHOSOCIAL PROBLEMS DIFFERED BETWEEN PREVENTIVE CHILD HEALTH CARE PROFESSIONALS	2008	1	1	JOURNAL OF CLINICAL EPIDEMIOLOGY	0895-4356	61	11	1144	VOGELS AGC and JACOBUSSE GW and HOEKSTRA F and BRUGMAN E and CRONE M and REIJNEVELD SA	10.1016/J.JCLINEPI.2007.12.005		PERGAMON-ELSEVIER SCIENCE LTD
1372	AGGRESSIVE BEHAVIOR IN RESPONSE TO VIOLENCE EXPOSURE: IS IT ADAPTIVE FOR MIDDLE-SCHOOL CHILDREN?	2008	1	1	JOURNAL OF COMMUNITY PSYCHOLOGY	0090-4392	36	8	1008	SAZINGER S and ROSARIO M and FELDMAN RS and NG-MAK DS	10.1002/JCOP.20275		WILEY
1373	IMPACT OF ENVIRONMENT AND BEHAVIOUR ON SELF-ESTEEM IN JAMAICAN ADOLESCENT GIRLS	2008	1	1	WEST INDIAN MEDICAL JOURNAL	0043-3144	57	5	470	MORGAN KAD and BRODIE-WALKER SN	NA		UNIV WEST INDIES FACULTY MEDICAL SCIENCES
1374	PREDICTIVE VALIDITY AND EARLY PREDICTORS OF PEER-VICTIMIZATION TRAJECTORIES IN PRESCHOOL	2008	1	1	ARCHIVES OF GENERAL PSYCHIATRY	0003-990X	65	10	1185	BARKER ED and BOIVIN M and BRENDGEN M and FONTAINE N and ARSENEAULT L and VITARO F and BISSONNETTE C and TREMBLAY RE	10.1001/ARCHPSYC.65.10.1185		AMER MEDICAL ASSOC
1375	MALTREATMENT RISK, SELF-REGULATION, AND MALADJUSTMENT IN AT-RISK CHILDREN	2008	1	1	CHILD ABUSE & NEGLECT	0145-2134	32	10	972	SCHATZ JN and SMITH LE and BORKOWSKI JG and WHITMAN TL and KEOGH DA	10.1016/J.CHIABU.2008.09.001		PERGAMON-ELSEVIER SCIENCE LTD
1376	MENTAL HEALTH AND QUALITY OF LIFE IN DEAF PUPILS	2008	1	1	EUROPEAN CHILD & ADOLESCENT PSYCHIATRY	1018-8827	17	7	414	FELLINGER J and HOLZINGER D and SATTEL H and LAUCHT M	10.1007/S00787-008-0683-Y		SPRINGER
1377	HETEROTYIC AND HOMOTYPIC CONTINUITY: THE MODERATING EFFECTS OF AGE AND GENDER	2008	1	1	JOURNAL OF ABNORMAL CHILD PSYCHOLOGY	0091-0627	36	7	1109	REINKE WM and OSTRANDER R	10.1007/S10802-008-9236-6		SPRINGER/PLENUM PUBLISHERS
1378	RETROSPECTIVE REPORT OF SOCIAL WITHDRAWAL DURING ADOLESCENCE AND CURRENT MALADJUSTMENT IN YOUNG ADULTHOOD: CROSS-CULTURAL COMPARISONS BETWEEN AUSTRALIAN AND SOUTH KOREAN STUDENTS	2008	1	1	JOURNAL OF ADOLESCENCE	0140-1971	31	5	543	KIM J and RAPEE RM and OH KJ and MOON HS	10.1016/J.ADOLESCENCE.2007.10.011		ACADEMIC PRESS LTD ELSEVIER SCIENCE LTD
1379	THE LINK BETWEEN EMOTION IDENTIFICATION SKILLS AND SOCIO-EMOTIONAL FUNCTIONING IN EARLY ADOLESCENCE: A 1-YEAR LONGITUDINAL STUDY	2008	1	1	JOURNAL OF ADOLESCENCE	0140-1971	31	5	565	CIARROCHI J and HEAVEN PCL and SUPAVADEEPRASIT S	10.1016/J.ADOLESCENCE.2007.10.004		ACADEMIC PRESS LTD ELSEVIER SCIENCE LTD
1380	CHARACTERISTICS, SERVICE EXPERIENCES, AND OUTCOMES OF TRANSITION-AGED YOUTH IN SYSTEMS OF CARE: PROGRAMMATIC AND POLICY IMPLICATIONS	2008	1	1	JOURNAL OF BEHAVIORAL HEALTH SERVICES & RESEARCH	1094-3412	35	4	469	MANTEUFFEL B and STEPHENS RL and SONDHEIMER DL and FISHER SK	10.1007/S11414-008-9130-6		SPRINGER
1381	PSYCHOTROPIC MEDICATION UTILIZATION AT A GROUP-HOME RESIDENTIAL FACILITY FOR CHILDREN AND ADOLESCENTS	2008	1	1	JOURNAL OF CHILD AND ADOLESCENT PSYCHOPHARMACOLOGY	1044-5463	18	5	517	HANDWERK ML and SMITH GL and THOMPSON RW and SPELLMAN DF and DALY DL	10.1089/CAP.2008.012		MARY ANN LIEBERT INC
1382	THE IMPACT OF MEDICAL COMORBIDITY ON MENTAL HEALTH AND FUNCTIONAL HEALTH OUTCOMES AMONG CHILDREN WITH ANXIETY DISORDERS	2008	1	1	JOURNAL OF DEVELOPMENTAL AND BEHAVIORAL PEDIATRICS	0196-206X	29	5	394	CHAVIRA DA and GARLAND AF and DALEY S and HOUGH R	10.1097/DBP.0B013E3181836A5B		LIPPINCOTT WILLIAMS & WILKINS
1383	SILENT PARENTAL CONFLICT: PARENTS' PERSPECTIVE	2008	1	1	JOURNAL OF FAMILY STUDIES	1322-9400	14	2	217	KIELPIKOWSKI MM and PRYOR JE	10.5172/JFS.327.14.2-3.217		ROUTLEDGE JOURNALS, TAYLOR & FRANCIS LTD
1384	INTRAFAMILIAL ADOLESCENT SEX OFFENDERS: FAMILY FUNCTIONING AND TREATMENT	2008	1	1	JOURNAL OF FAMILY STUDIES	1322-9400	14	2	362	THORNTON JA and STEVENS G and GRANT J and INDERMAUR D and CHAMARETTE C and HALSE A	10.5172/JFS.327.14.2-3.362		ECONTENT MANAGEMENT
1385	PREVALENCE AND RISK FACTORS OF MALADAPTIVE BEHAVIOUR IN YOUNG CHILDREN WITH AUTISTIC DISORDER	2008	1	1	JOURNAL OF INTELLECTUAL DISABILITY RESEARCH	0964-2633	52		819	HARTLEY SL and SIKORA DM and MCCOY R	10.1111/J.1365-2788.2008.01065.X		WILEY
[truncated: 5,210 more rows]
