# Supplementary material for: Mapping Phenomena Relevant to Adolescent Emotion Regulation: A Text-Mining Systematic Review
Source: Adolesc Res Rev. 2021 May 21;7(1):127–39. doi: 10.1007/s40894-021-00160-7 (PMC8138847; doi:10.1007/s40894-021-00160-7)
Supplement: Supplementary file 1 — Supplementary file1 (ZIP 54379 kb) [file 40894_2021_160_MOESM1_ESM.zip › veni_sysrev-master/asreview_result_sysrevemotprob.csv]

record_id	PT	AU	AF	TI	SO	LA	DT	DE	ID	AB	C1	RP	EM	FU	FX	NR	TC	Z9	U1	U2	PU	PI	PA	SN	EI	J9	JI	PD	PY	VL	IS	AR	DI	PG	WC	SC	GA	UT	PM	OA	DA	ER	BP	EP	EA	OI	RI	SI	SU
17	J	ROSS GS;RESCORLA LA;PERLMAN JM	ROSS, GAIL S.; RESCORLA, LESLIE A.; PERLMAN, JEFFREY M.	PATTERNS AND PREDICTION OF BEHAVIOR PROBLEMS DURING THE TODDLER AND PRESCHOOL PERIODS IN PRETERM CHILDREN	INTERNATIONAL JOURNAL OF BEHAVIORAL DEVELOPMENT	ENGLISH	ARTICLE; EARLY ACCESS	BEHAVIOR PROBLEMS; CBCL; PRESCHOOLERS; PRETERM INFANTS; SOCIOECONOMIC STATUS; GENDER DIFFERENCES; INTERNALIZING BEHAVIORS; EXTERNALIZING BEHAVIORS	LOW-BIRTH-WEIGHT; SOCIAL-EMOTIONAL PROBLEMS; NEUROBEHAVIORAL OUTCOMES; MATERNAL REPORTS; BORN PRETERM; AGE-CHILDREN; INFANTS; ADOLESCENTS; DISORDERS; SYMPTOMS	THERE ARE FEW STUDIES OF BEHAVIOR PROBLEMS IN PRETERM CHILDREN PRIOR TO 2 YEARS OLD AND THE CHANGES THAT OCCUR OVER TIME. THE AIMS OF THIS STUDY WERE TO EXAMINE THE PATTERNS AND PREDICTION OF BEHAVIOR PROBLEMS AND THE EFFECTS OF GENDER AND SOCIOECONOMIC STATUS (SES) ON BEHAVIOR PROBLEMS IN PRETERM CHILDREN AT THE TODDLER AND PRESCHOOL PERIODS. PARENTS OF 124 VERY LOW BIRTHWEIGHT PRETERM CHILDREN …	[ROSS, GAIL S.; PERLMAN, JEFFREY M.] WEILL CORNELL MED COLL, DEPT PEDIAT, 525 EAST 68TH ST, NEW YORK, NY 10065 USA.; [RESCORLA, LESLIE A.] BRYN MAWR COLL, DEPT PSYCHOL, BRYN MAWR, PA 19010 USA.	ROSS, GS (REPRINT AUTHOR), WEILL CORNELL MED COLL, DEPT PEDIAT, 525 EAST 68TH ST, NEW YORK, NY 10065 USA.	GSROSS@MED.CORNELL.EDU			40	0	0	1	1	SAGE PUBLICATIONS LTD	LONDON	1 OLIVERS YARD, 55 CITY ROAD, LONDON EC1Y 1SP, ENGLAND	0165-0254	1464-0651	INT J BEHAV DEV	INT. J. BEHAV. DEV.					UNSP 0165025420906467	10.1177/0165025420906467	8	PSYCHOLOGY, DEVELOPMENTAL	PSYCHOLOGY	KO3PH	ISI000515460400001			18/03/2020				Feb-20
32	J	CLIFFE C;SHETTY H;HIMMERICH H;SCHMIDT U;STEWART R;DUTTA R	CLIFFE, CHARLOTTE; SHETTY, HITESH; HIMMERICH, HUBERTUS; SCHMIDT, ULRIKE; STEWART, ROBERT; DUTTA, RINA	SUICIDE ATTEMPTS REQUIRING HOSPITALIZATION IN PATIENTS WITH EATING DISORDERS: A RETROSPECTIVE COHORT STUDY	INTERNATIONAL JOURNAL OF EATING DISORDERS	ENGLISH	ARTICLE; EARLY ACCESS	ANOREXIA NERVOSA; BULIMIA NERVOSA; EATING DISORDER; SELF-HARM; SUICIDE; SUICIDE ATTEMPT	NONSUICIDAL SELF-INJURY; EMOTION DYSREGULATION; BULIMIA-NERVOSA; COOCCURRENCE; PREVALENCE; ANOREXIA; BEHAVIOR; RISK; ADOLESCENTS; INTENT	OBJECTIVE SUICIDE ATTEMPTS REQUIRING HOSPITALIZATION ARE KNOWN TO BE COMMON IN PATIENTS WHO ARE DIAGNOSED WITH EATING DISORDERS. ATTEMPTING SUICIDE IS A MAJOR INDICATOR FOR THOSE AT RISK OF COMPLETED SUICIDE. BOTH THE SPECIFIC EATING DISORDER DIAGNOSIS AND THE INFLUENCE OF PSYCHIATRIC COMORBIDITIES ON SUICIDE ATTEMPTS REQUIRING HOSPITALIZATION WERE INVESTIGATED, WITH DEMOGRAPHIC AND SOCIOECONOMIC…	[CLIFFE, CHARLOTTE; SHETTY, HITESH; HIMMERICH, HUBERTUS; SCHMIDT, ULRIKE; STEWART, ROBERT; DUTTA, RINA] KINGS COLL LONDON, INST PSYCHIAT PSYCHOL & NEUROSCI, INST PSYCHOL MED, LONDON, ENGLAND.; [CLIFFE, CHARLOTTE; SHETTY, HITESH; HIMMERICH, HUBERTUS; SCHMIDT, ULRIKE; STEWART, ROBERT; DUTTA, RINA] SOUTH LONDON & MAUDSLEY NHS TRUST, LONDON, ENGLAND.	CLIFFE, C (REPRINT AUTHOR), KINGS COLL LONDON, INST PSYCHIAT PSYCHOL & NEUROSCI, INST PSYCHOL MED, LONDON, ENGLAND.	CHARLOTTE.CLIFFE@KCL.AC.UK; ROBERT.STEWART@KCL.AC.UK	CRIS; KING'S COLLEGE LONDON; MAUDSLEY NATIONAL HEALTH SERVICE (NHS) FOUNDATION TRUST; NIHR MENTAL HEALTH BIOMEDICAL RESEARCH CENTRE (BRC); NATIONAL INSTITUTE OF HEALTH RESEARCH (NIHR)NATIONAL INSTITUTE FOR HEALTH RESEARCH (NIHR); SOUTH LONDON AND MAUDSLEY NHS FOUNDATION TRUST	CRIS; KING'S COLLEGE LONDON; MAUDSLEY NATIONAL HEALTH SERVICE (NHS) FOUNDATION TRUST; NIHR MENTAL HEALTH BIOMEDICAL RESEARCH CENTRE (BRC); NATIONAL INSTITUTE OF HEALTH RESEARCH (NIHR); SOUTH LONDON AND MAUDSLEY NHS FOUNDATION TRUST	41	0	0	0	0	WILEY	HOBOKEN	111 RIVER ST, HOBOKEN 07030-5774, NJ USA	0276-3478	1098-108X	INT J EAT DISORDER	INT. J. EATING DISORD.						10.1002/EAT.23240	8	PSYCHOLOGY, CLINICAL; NUTRITION & DIETETICS; PSYCHIATRY; PSYCHOLOGY	PSYCHOLOGY; NUTRITION & DIETETICS; PSYCHIATRY	KK0GN	ISI000512430600001	32043625.0		18/03/2020				Feb-20	HIMMERICH, HUBERTUS/0000-0003-1209-6073
41	J	FERNANDEZ-FERNANDEZ V;LOSADA-BALTAR A;MARQUEZ-GONZALEZ M;PANIAGUA-GRANADOS T;VARA-GARCIA C;LUQUE-RECA O	FERNANDEZ-FERNANDEZ, VIRGINIA; LOSADA-BALTAR, ANDRES; MARQUEZ-GONZALEZ, MARIA; PANIAGUA-GRANADOS, TERESA; VARA-GARCIA, CARLOS; LUQUE-RECA, OCTAVIO	EMOTION REGULATION PROCESSES AS MEDIATORS OF THE IMPACT OF PAST LIFE EVENTS ON OLDER ADULTS' PSYCHOLOGICAL DISTRESS	INTERNATIONAL PSYCHOGERIATRICS	ENGLISH	ARTICLE	PSYCHOLOGICAL WELL-BEING; PERSONAL GROWTH; DEPRESSIVE SYMPTOMS; VITAL EVENTS OR ADVERSE EVENTS; RUMINATION; EXPERIENTIAL AVOIDANCE; ELDERLY	DEPRESSIVE SYMPTOMS; SOCIAL SUPPORT; EXPERIENTIAL AVOIDANCE; SPANISH VERSION; MENTAL-HEALTH; RUMINATION; STRESS; ASSOCIATIONS; ADAPTATION; ADOLESCENTS	OBJECTIVE: ALTHOUGH IT IS KNOWN THAT CERTAIN EMOTION REGULATION PROCESSES PRODUCE A BUFFERING EFFECT ON THE RELATIONSHIP BETWEEN LIFE EVENTS AND WELL-BEING, THIS ISSUE HAS BEEN POORLY STUDIED IN THE ELDERLY POPULATION. THUS, THE AIM OF THE PRESENT STUDY IS TO TEST AND CONFIRM A COMPREHENSIVE MODEL OF THE IMPACT THAT PAST LIFE EVENTS HAVE ON OLDER ADULTS' PSYCHOLOGICAL DISTRESS, EXPLORING THE POSS…	[FERNANDEZ-FERNANDEZ, VIRGINIA] UNIV NACL EDUC DISTANCIA, DEPT PSYCHOL PERSONAL EVALUAT & PSYCHOL TREATMENT, E-28040 MADRID, SPAIN.; [LOSADA-BALTAR, ANDRES; VARA-GARCIA, CARLOS; LUQUE-RECA, OCTAVIO] UNIV REY JUAN CARLOS, DEPT PSYCHOL, MADRID, SPAIN.; [MARQUEZ-GONZALEZ, MARIA] UNIV AUTONOMA MADRID, DEPT BIOL & HLTH PSYCHOL, MADRID, SPAIN.; [PANIAGUA-GRANADOS, TERESA] UNIV FRANCISCO DE VITORIA, FAC…	FERNANDEZ-FERNANDEZ, V (REPRINT AUTHOR), UNIV NACL EDUC DISTANCIA, DEPT PSYCHOL PERSONAL EVALUAT & PSYCHOL TREATMENT, E-28040 MADRID, SPAIN.	VFERNANDEZ@PSI.UNED.ES	MINISTRY OF SCIENCE AND INNOVATIONSPANISH GOVERNMENT [PSI2009-08132]; MINISTRY OF ECONOMIC AND COMPETITIVENESS [PSI2012-31293]	THE STUDY WAS FUNDED WITHIN THE FRAMEWORK OF PROJECT PSI2009-08132 FROM THE MINISTRY OF SCIENCE AND INNOVATION, AND PROJECT PSI2012-31293 FROM THE MINISTRY OF ECONOMIC AND COMPETITIVENESS.	76	1	1	0	0	CAMBRIDGE UNIV PRESS	NEW YORK	32 AVENUE OF THE AMERICAS, NEW YORK, NY 10013-2473 USA	1041-6102	1741-203X	INT PSYCHOGERIATR	INT. PSYCHOGERIATR.	FEB	2020.0	32	2	PII S1041610219002084	10.1017/S1041610219002084	11	PSYCHOLOGY, CLINICAL; GERIATRICS & GERONTOLOGY; GERONTOLOGY; PSYCHIATRY; PSYCHOLOGY	PSYCHOLOGY; GERIATRICS & GERONTOLOGY; PSYCHIATRY	KR2AB	ISI000517419400008	31969208.0		18/03/2020		199	209				SI
42	J	ALCANTARA-CANABAL L;FERNANDEZ-BAIZAN C;SOLIS-SANCHEZ G;ARIAS JL;MENDEZ M	ALCANTARA-CANABAL, LETICIA; FERNANDEZ-BAIZAN, CRISTINA; SOLIS-SANCHEZ, GONZALO; ARIAS, JORGE L.; MENDEZ, MARTA	IDENTIFICATION OF BEHAVIOURAL AND EMOTIONAL PROBLEMS IN PREMATURE CHILDREN IN THE PRIMARY CARE SETTING	ATENCION PRIMARIA	SPANISH	ARTICLE	PREMATURITY; VERY LOW BIRTH WEIGHT; EMOTIONAL SYMPTOMS; BEHAVIOURAL DISORDER	BORN PRETERM; INTERNALIZING PROBLEMS; PSYCHIATRIC-DISORDERS; PRESCHOOL-AGE; CHILDHOOD; INFANTS; GENDER; ADOLESCENCE; VALIDITY; BIRTH	OBJECTIVE: TO DEMONSTRATE THE USEFULNESS, FOR USE BY THE PRIMARY CARE PEDIATRICIAN, OF THE BASC QUESTIONNAIRE (BEHAVIOR ASSESSMENT SYSTEM FOR CHILDREN) FOR THE EARLY DETECTION OF PSYCHOLOGICAL AND BEHAVIORAL PROBLEMS IN PREMATURE INFANTS. DESIGN: CROSS-SECTIONAL AND DESCRIPTIVE STUDY. SETTING: PRIMARY CARE (HEALTH AREA IV OF THE PRINCIPADO OF ASTURIAS) AND HOSPITAL UNIVERSITARIO CENTRAL DE ASTURI…	[ALCANTARA-CANABAL, LETICIA] CTR SALUD PAULINO PRIETO, AREA SANITARIA 4, OVIEDO, ASTURIAS, SPAIN.; [FERNANDEZ-BAIZAN, CRISTINA; ARIAS, JORGE L.; MENDEZ, MARTA] UNIV OVIEDO, INST NEUROCIENCIAS PRINCIPADO ASTURIAS INEUROPA, DEPT PSICOL, OVIEDO, ASTURIAS, SPAIN.; [SOLIS-SANCHEZ, GONZALO] HOSP UNIV CENT ASTURIAS, NEONATOL, AREA GEST CLIN PEDIAT, OVIEDO, ASTURIAS, SPAIN.	ALCANTARA-CANABAL, L (REPRINT AUTHOR), CTR SALUD PAULINO PRIETO, AREA SANITARIA 4, OVIEDO, ASTURIAS, SPAIN.	LETICIA1546@HOTMAIL.COM			30	0	0	0	0	EDICIONES DOYMA S A	BARCELONA	TRAV DE GRACIA 17-21, 08021 BARCELONA, SPAIN	0212-6567	1578-1275	ATEN PRIM	ATEN. PRIM.	FEB	2020.0	52	2		10.1016/J.APRIM.2018.11.005	8	PRIMARY HEALTH CARE; MEDICINE, GENERAL & INTERNAL	GENERAL & INTERNAL MEDICINE	KM8FR	ISI000514376500007	30638698.0	DOAJ GOLD, GREEN PUBLISHED	18/03/2020		104	111		MENDEZ, MARTA/0000-0003-1718-7492; ALCANTARA CANABAL, LETICIA/0000-0002-3813-8860; FERNANDEZ-BAIZAN, CRISTINA/0000-0001-6903-0193; /0000-0003-0983-8654	MENDEZ, MARTA/M-9796-2014
64	J	KELMANSON IA	KELMANSON, IGOR A.	SLEEP DISTURBANCES AND THEIR ASSOCIATIONS WITH EMOTIONAL/BEHAVIOURAL PROBLEMS IN 5-YEAR-OLD BOYS WITH AUTISM SPECTRUM DISORDERS	EARLY CHILD DEVELOPMENT AND CARE	ENGLISH	ARTICLE	AUTISM SPECTRUM DISORDERS; BEHAVIOUR; EMOTIONS; SLEEP	PERVASIVE DEVELOPMENTAL DISORDERS; CHALLENGING BEHAVIOR; ANXIETY SYMPTOMS; SOCIAL ANXIETY; CHILDREN; ADOLESCENTS; PREVALENCE; DEPRESSION; PATTERNS; IMPACT	SLEEP DISTURBANCES ARE LIKELY TO BE ASSOCIATED WITH EMOTIONAL AND BEHAVIOURAL PROBLEMS IN TYPICALLY AND ATYPICALLY DEVELOPING CHILDREN. THE STUDY WAS AIMED TO EVALUATE SLEEP DISTURBANCES IN CHILDREN WITH AUTISM SPECTRUM DISORDER (ASD) AND THEIR ASSOCIATIONS WITH EMOTIONAL/BEHAVIOURAL PROBLEMS. THE STUDY COMPRISED EIGHTEEN 5-YEAR-OLD BOYS WITH DIAGNOSED ASD. CONTROL GROUP WAS MADE UP OF MATCHED 54…	[KELMANSON, IGOR A.] RAOUL WALLENBERG INT UNIV FAMILY & CHILD, DEPT PSYCHOL, INST SPECIAL EDUC & SPECIAL PSYCHOL, ST PETERSBURG, RUSSIA.; [KELMANSON, IGOR A.] ST PETERSBURG STATE INST PSYCHOL & SOCIAL WORK, DEPT GEN DEV & DIFFERENTIAL PSYCHOL, ST PETERSBURG, RUSSIA.; [KELMANSON, IGOR A.] VA ALMAZOV FED MED RES CTR, INST MED EDUC, DEPT CHILDRENS DIS, ST PETERSBURG, RUSSIA.	KELMANSON, IA (REPRINT AUTHOR), 92 BOLSHAYA OZERNAYA STR, ST PETERSBURG 194356, RUSSIA.	IAKELMANSON@HOTMAIL.COM			77	0	0	3	3	ROUTLEDGE JOURNALS, TAYLOR & FRANCIS LTD	ABINGDON	2-4 PARK SQUARE, MILTON PARK, ABINGDON OX14 4RN, OXON, ENGLAND	0300-4430	1476-8275	EARLY CHILD DEV CARE	EARLY CHILD DEV. CARE	Jan-25	2020.0	190	2		10.1080/03004430.2018.1464622	16	EDUCATION & EDUCATIONAL RESEARCH; PSYCHOLOGY, DEVELOPMENTAL	EDUCATION & EDUCATIONAL RESEARCH; PSYCHOLOGY	KA9EF	ISI000506103400011			18/03/2020		236	251
67	J	EDWARDS H;HIGHAM L	EDWARDS, HOLLY; HIGHAM, LORRAINE	ASD, OCD AND VIOLENCE - A FORENSIC CASE STUDY	JOURNAL OF INTELLECTUAL DISABILITIES AND OFFENDING BEHAVIOUR	ENGLISH	ARTICLE	VIOLENCE; AUTISM; AUTISM SPECTRUM DISORDER; ASPERGER'S SYNDROME; ANXIETY; OBSESSIVE COMPULSIVE DISORDER	AUTISM SPECTRUM DISORDERS; ASPERGERS-DISORDER; ADULTS; ADOLESCENTS; CHILDREN; POPULATION; BEHAVIOR; EMPATHY	PURPOSE THE PURPOSE OF THIS PAPER IS TO ILLUSTRATE THE FORMULATION AND PSYCHOLOGICAL TREATMENT OF A COMPLEX CASE WHEREBY A COMBINATION OF AUTISM SPECTRUM DISORDER (ASD) AND OBSESSIVE COMPULSIVE DISORDER (OCD) HAS RESULTED IN VIOLENT AND AGGRESSIVE BEHAVIOUR. DESIGN/METHODOLOGY/APPROACH THIS PAPER PROVIDES A BRIEF SUMMARY OF LITERATURE IN RELATION TO ASD, OCD AND RISK-OFFENDING BEHAVIOUR FOLLOWED …	[EDWARDS, HOLLY; HIGHAM, LORRAINE] ST ANDREWS HEALTHCARE, BIRMINGHAM, W MIDLANDS, ENGLAND.	EDWARDS, H (REPRINT AUTHOR), ST ANDREWS HEALTHCARE, BIRMINGHAM, W MIDLANDS, ENGLAND.	HVEDWARDS@STANDREW.CO.UK			27	0	0	3	3	EMERALD GROUP PUBLISHING LTD	BINGLEY	HOWARD HOUSE, WAGON LANE, BINGLEY BD16 1WA, W YORKSHIRE, ENGLAND	2050-8824	2050-8832	J INTELL DISABIL OFF	J. INTELLECT. DISABIL. OFFENDING BEHAV.	Jan-24	2020.0	11	1		10.1108/JIDOB-07-2019-0015	8	CRIMINOLOGY & PENOLOGY	CRIMINOLOGY & PENOLOGY	KN9SQ	ISI000511462400001			18/03/2020				Jan-20
69	J	GILDAWIE KR;HONEYCUTT JA;BRENHOUSE HC	GILDAWIE, KELSEA R.; HONEYCUTT, JENNIFER A.; BRENHOUSE, HEATHER C.	REGION-SPECIFIC EFFECTS OF MATERNAL SEPARATION ON PERINEURONAL NET AND PARVALBUMIN-EXPRESSING INTERNEURON FORMATION IN MALE AND FEMALE RATS	NEUROSCIENCE	ENGLISH	ARTICLE	EARLY LIFE STRESS; PERINEURONAL NETS; PARVALBUMIN; DEVELOPMENT; PREFRONTAL CORTEX; BASOLATERAL AMYGDALA	EARLY-LIFE STRESS; MEDIAL PREFRONTAL CORTEX; EXTRACELLULAR-MATRIX; SEX-DIFFERENCES; COGNITIVE DYSFUNCTION; SENSITIVE PERIODS; OXIDATIVE STRESS; ESTROUS-CYCLE; AMYGDALA; NEURONS	EARLY LIFE EXPERIENCES PLAY A VITAL ROLE IN CONTRIBUTING TO HEALTHY BRAIN DEVELOPMENT. ADVERSE EXPERIENCES HAVE A LASTING IMPACT ON THE PREFRONTAL CORTEX (PFC) AND BASOLATERAL AMYGDALA (BLA), BRAIN REGIONS ASSOCIATED WITH EMOTION REGULATION. EARLY LIFE ADVERSITY VIA MATERNAL SEPARATION (MS) HAS SEX-SPECIFIC EFFECTS ON EXPRESSION OF PARVALBUMIN (PV), WHICH IS EXPRESSED IN FAST-SPIKING GABAERGIC IN…	[GILDAWIE, KELSEA R.; HONEYCUTT, JENNIFER A.; BRENHOUSE, HEATHER C.] NORTHEASTERN UNIV, DEPT PSYCHOL, DEV NEUROPSYCHOBIOL LAB, BOSTON, MA 02115 USA.	BRENHOUSE, HC (REPRINT AUTHOR), NORTHEASTERN UNIV, DEPT PSYCHOL, 360 HUNTINGTON AVE,NI 125, BOSTON, MA 02115 USA.	H.BRENHOUSE@NEU.EDU	NORTHEASTERN UNIVERSITY GRADUATE THESIS/DISSERTATION RESEARCH GRANT	THIS WORK WAS SUPPORTED BY THE NORTHEASTERN UNIVERSITY GRADUATE THESIS/DISSERTATION RESEARCH GRANT (AWARDED TO KRG).	85	0	0	0	0	PERGAMON-ELSEVIER SCIENCE LTD	OXFORD	THE BOULEVARD, LANGFORD LANE, KIDLINGTON, OXFORD OX5 1GB, ENGLAND	0306-4522	1873-7544	NEUROSCIENCE	NEUROSCIENCE	Jan-21	2020.0	428			10.1016/J.NEUROSCIENCE.2019.12.010	15	NEUROSCIENCES	NEUROSCIENCES & NEUROLOGY	KK6ZP	ISI000512888300004	31887358.0		18/03/2020		23	37		GILDAWIE, KELSEA/0000-0003-3324-141X
93	J	DOCKERY AM	DOCKERY, ALFRED MICHAEL	INTER-GENERATIONAL TRANSMISSION OF INDIGENOUS CULTURE AND CHILDREN'S WELLBEING: EVIDENCE FROM AUSTRALIA	INTERNATIONAL JOURNAL OF INTERCULTURAL RELATIONS	ENGLISH	ARTICLE		DIFFICULTIES QUESTIONNAIRE; CHRONIC DISEASE; PEOPLES HEALTH; COMMUNITY; STRENGTHS; ADOLESCENTS; RESILIENCE; SUICIDE; YOUTH; RISK	A LIMITED BODY OF EMPIRICAL EVIDENCE SUGGESTS A STRONG SENSE OF CULTURAL IDENTITY PROMOTES WELLBEING AND OTHER SOCIO-ECONOMIC OUTCOMES FOR FIRST NATIONS PEOPLE, INCLUDING FOR INDIGENOUS AUSTRALIANS. A CHALLENGE TO THIS EVIDENCE IS POTENTIAL ENDOGENEITY: THAT INDIGENOUS PEOPLE WHO ACHIEVE POSITIVE OUTCOMES ARE THEN MORE LIKELY TO MAINTAIN AND ENGAGE IN THEIR TRADITIONAL CULTURE. DATA FROM AUSTRALI…	[DOCKERY, ALFRED MICHAEL] CURTIN UNIV, BANKWEST CURTIN ECON CTR, GPO BOX U1987, PERTH, WA 6845, AUSTRALIA.	DOCKERY, AM (REPRINT AUTHOR), CURTIN UNIV, BANKWEST CURTIN ECON CTR, GPO BOX U1987, PERTH, WA 6845, AUSTRALIA.	M.DOCKERY@CURTIN.EDU.AU	COOPERATIVE RESEARCH CENTRE FOR REMOTE ECONOMIC PARTICIPATIONAUSTRALIAN GOVERNMENTDEPARTMENT OF INDUSTRY, INNOVATION AND SCIENCECOOPERATIVE RESEARCH CENTRES (CRC) PROGRAMME	THIS WORK WAS SUPPORTED BY THE COOPERATIVE RESEARCH CENTRE FOR REMOTE ECONOMIC PARTICIPATION.	44	0	0	0	0	PERGAMON-ELSEVIER SCIENCE LTD	OXFORD	THE BOULEVARD, LANGFORD LANE, KIDLINGTON, OXFORD OX5 1GB, ENGLAND	0147-1767	1873-7552	INT J INTERCULT REL	INT. J. INTERCULT. RELAT.	JAN	2020.0	74			10.1016/J.IJINTREL.2019.11.001	14	PSYCHOLOGY, SOCIAL; SOCIAL SCIENCES, INTERDISCIPLINARY; SOCIOLOGY	PSYCHOLOGY; SOCIAL SCIENCES - OTHER TOPICS; SOCIOLOGY	KL2XI	ISI000513291500009		BRONZE	18/03/2020		80	93
139	J	LI Y;ZHOU ZB;CHANG C;QIAN L;LI CY;XIAO T;XIAO X;CHU KK;FANG H;KE XY	LI, YUN; ZHOU, ZHENGBING; CHANG, CHEN; QIAN, LU; LI, CHUNYAN; XIAO, TING; XIAO, XIANG; CHU, KANGKANG; FANG, HUI; KE, XIAOYAN	ANOMALIES IN UNCINATE FASCICULUS DEVELOPMENT AND SOCIAL DEFECTS IN PRESCHOOLERS WITH AUTISM SPECTRUM DISORDER	BMC PSYCHIATRY	ENGLISH	ARTICLE	AUTISM SPECTRUM DISORDER; DIFFUSION TENSOR IMAGING; TRACTOGRAPHY; UNCINATE FASCICULUS; LONGITUDINAL STUDY	WHITE-MATTER; EMOTION REGULATION; BRAIN-DEVELOPMENT; CHILDREN; ASSOCIATION; ADOLESCENTS; TRACTOGRAPHY; INVOLVEMENT; CHILDHOOD; INSIGHTS	BACKGROUND: INDIVIDUALS WITH AUTISM SPECTRUM DISORDER (ASD) HAVE SOCIAL INTERACTION DEFICITS AND DIFFICULTIES IN EMOTIONAL REGULATION. THE NEURAL SUBSTRATES FOR THESE SOCIO-AFFECTIVE DEFICITS ARE NOT YET CLEAR, BUT ONE POTENTIAL CANDIDATE IS MALDEVELOPMENT OF THE UNCINATE FASCICULUS (UF), A WHITE MATTER TRACT THOUGHT TO BE INVOLVED IN SOCIO-AFFECTIVE PROCESSING. HOWEVER, THE DEVELOPMENTAL TRAJECT…	[LI, YUN; ZHOU, ZHENGBING; CHANG, CHEN; QIAN, LU; LI, CHUNYAN; XIAO, TING; XIAO, XIANG; CHU, KANGKANG; FANG, HUI; KE, XIAOYAN] NANJING MED UNIV, CHILD MENTAL HLTH RES CTR, NANJING BRAIN HOSP, 264 GUANGZHOU RD, NANJING 210029, JIANGSU, PEOPLES R CHINA.	KE, XY (REPRINT AUTHOR), NANJING MED UNIV, CHILD MENTAL HLTH RES CTR, NANJING BRAIN HOSP, 264 GUANGZHOU RD, NANJING 210029, JIANGSU, PEOPLES R CHINA.	KEXIAOYAN@NJMU.EDU.CN	NATIONAL KEY RESEARCH AND DEVELOPMENT PROGRAM OF CHINA [2016YFC1306200]; NATIONAL NATURAL SCIENCE FOUNDATION OF CHINANATIONAL NATURAL SCIENCE FOUNDATION OF CHINA [81771478]; NANJING MEDICAL UNIVERSITY [NMUC2018010A]	THIS WORK WAS SUPPORTED BY THE NATIONAL KEY RESEARCH AND DEVELOPMENT PROGRAM OF CHINA (2016YFC1306200), THE NATIONAL NATURAL SCIENCE FOUNDATION OF CHINA (81771478) AND THE "SPECIAL DISEASE COHORT" RESEARCH PROJECT OF NANJING MEDICAL UNIVERSITY (NMUC2018010A).THE FUNDERS OF THE STUDY HAD NO ROLE IN STUDY DESIGN, DATA COLLECTION, DATA ANALYSIS, DATA INTERPRETATION, OR WRITING OF THE REPORT.	56	0	0	0	0	BMC	LONDON	CAMPUS, 4 CRINAN ST, LONDON N1 9XW, ENGLAND		1471-244X	BMC PSYCHIATRY	BMC PSYCHIATRY	Dec-16	2019.0	19	1	399	10.1186/S12888-019-2391-1	9	PSYCHIATRY	PSYCHIATRY	KJ3GT	ISI000511945900003	31842898.0	DOAJ GOLD, GREEN PUBLISHED	18/03/2020
169	J	POULAIN T;LUDWIG J;HIEMISCH A;HILBERT A;KIESS W	POULAIN, TANJA; LUDWIG, JULIANE; HIEMISCH, ANDREAS; HILBERT, ANJA; KIESS, WIELAND	MEDIA USE OF MOTHERS, MEDIA USE OF CHILDREN, AND PARENT-CHILD INTERACTION ARE RELATED TO BEHAVIORAL DIFFICULTIES AND STRENGTHS OF CHILDREN	INTERNATIONAL JOURNAL OF ENVIRONMENTAL RESEARCH AND PUBLIC HEALTH	ENGLISH	ARTICLE	MEDIA USE; INTERACTION; MOTHER; CHILDREN; BEHAVIORAL DIFFICULTIES; BEHAVIORAL STRENGTHS	MOBILE DEVICE USE; PHYSICAL-ACTIVITY; SCREEN-TIME; ADOLESCENTS; TECHNOLOGY	THE PRESENT STUDY INVESTIGATED THE ASSOCIATIONS OF MEDIA USE OF CHILDREN, MEDIA USE OF MOTHERS, AND PARENT-CHILD INTERACTIONS WITH BEHAVIORAL STRENGTHS AND DIFFICULTIES IN CHILDREN. SCREEN TIME OF 553 2- TO 9-YEAR-OLD CHILDREN AND THEIR MOTHERS WERE INDICATED BY THE DAILY DURATIONS OF THEIR TV/GAMES CONSOLE/COMPUTER/MOBILE PHONE USE. THE AMOUNT OF PARENT-CHILD INTERACTION WAS INDICATED BY THE FRE…	[POULAIN, TANJA; LUDWIG, JULIANE; KIESS, WIELAND] UNIV LEIPZIG, MED CTR, LIFE LEIPZIG RES CTR CIVILIZAT DIS, PHILIPP ROSENTHAL STR 27, D-04103 LEIPZIG, GERMANY.; [POULAIN, TANJA; HIEMISCH, ANDREAS; KIESS, WIELAND] UNIV LEIPZIG, MED CTR, HOSP CHILDREN & ADOLESCENTS, DEPT WOMEN & CHILD HLTH, LIEBIGSTR 20A, D-04103 LEIPZIG, GERMANY.; [POULAIN, TANJA; HIEMISCH, ANDREAS; KIESS, WIELAND] UNIV LEIPZIG, …	POULAIN, T (REPRINT AUTHOR), UNIV LEIPZIG, MED CTR, LIFE LEIPZIG RES CTR CIVILIZAT DIS, PHILIPP ROSENTHAL STR 27, D-04103 LEIPZIG, GERMANY.; POULAIN, T (REPRINT AUTHOR), UNIV LEIPZIG, MED CTR, HOSP CHILDREN & ADOLESCENTS, DEPT WOMEN & CHILD HLTH, LIEBIGSTR 20A, D-04103 LEIPZIG, GERMANY.; POULAIN, T (REPRINT AUTHOR), UNIV LEIPZIG, MED CTR, CTR PEDIAT RES CPL, LIEBIGSTR 20A, D-04103 LEIPZIG, GERMAN…	TPOULAIN@LIFE.UNI-LEIPZIG.DE; JLUDWIG@LIFE.UNI-LEIPZIG.DE; ANDREAS.HIEMISCH@MEDIZIN.UNI-LEIPZIG; ANJA.HILBERT@MEDIZIN.UNI-LEIPZIG.DE; WIELAND.KIESS@MEDIZIN.UNI-LEIPZIG.DE	LIFE-LEIPZIG RESEARCH CENTER FOR CIVILIZATION DISEASES, UNIVERSITY OF LEIPZIG; EUROPEAN UNIONEUROPEAN UNION (EU); EUROPEAN SOCIAL FUND (ESF)EUROPEAN SOCIAL FUND (ESF)ESTONIAN RESEARCH COUNCIL; EUROPEAN REGIONAL DEVELOPMENT FUND (ERDF)EUROPEAN UNION (EU); FREE STATE OF SAXONY; GERMAN FEDERAL MINISTRY OF EDUCATION AND RESEARCHFEDERAL MINISTRY OF EDUCATION & RESEARCH (BMBF) [01EO1501]	THIS PUBLICATION WAS SUPPORTED BY LIFE-LEIPZIG RESEARCH CENTER FOR CIVILIZATION DISEASES, UNIVERSITY OF LEIPZIG. LIFE IS FUNDED BY MEANS OF THE EUROPEAN UNION, BY MEANS OF THE EUROPEAN SOCIAL FUND (ESF), BY THE EUROPEAN REGIONAL DEVELOPMENT FUND (ERDF), AND BY MEANS OF THE FREE STATE OF SAXONY WITHIN THE FRAMEWORK OF THE EXCELLENCE INITIATIVE. THE INTEGRATED RESEARCH AND TREATMENT CENTER ADIPOSIT…	41	0	0	1	1	MDPI	BASEL	ST ALBAN-ANLAGE 66, CH-4052 BASEL, SWITZERLAND	1661-7827	1660-4601	INT J ENV RES PUB HE	INT. J. ENVIRON. RES. PUBLIC HEALTH	DEC	2019.0	16	23	4651	10.3390/IJERPH16234651	13	ENVIRONMENTAL SCIENCES; PUBLIC, ENVIRONMENTAL & OCCUPATIONAL HEALTH	ENVIRONMENTAL SCIENCES & ECOLOGY; PUBLIC, ENVIRONMENTAL & OCCUPATIONAL HEALTH	KC6HG	ISI000507275700052	31766650.0	DOAJ GOLD, GREEN PUBLISHED	18/03/2020					POULAIN, TANJA/0000-0003-3825-5829
203	J	HUBER L;PLOTNER M;IN-ALBON T;STADELMANN S;SCHMITZ J	HUBER, LAURA; PLOETNER, MARIA; IN-ALBON, TINA; STADELMANN, STEPHANIE; SCHMITZ, JULIAN	THE PERSPECTIVE MATTERS: A MULTI-INFORMANT STUDY ON THE RELATIONSHIP BETWEEN SOCIAL-EMOTIONAL COMPETENCE AND PRESCHOOLERS' EXTERNALIZING AND INTERNALIZING SYMPTOMS	CHILD PSYCHIATRY & HUMAN DEVELOPMENT	ENGLISH	ARTICLE	EXTERNALIZING SYMPTOMS; INTERNALIZING SYMPTOMS; EMOTIONAL COMPETENCE; SOCIAL COMPETENCE; MULTI-INFORMANT STUDY; PRESCHOOLERS	ATTENTION-DEFICIT/HYPERACTIVITY DISORDER; POSITIVE ILLUSORY BIAS; EARLY-CHILDHOOD; DIFFICULTIES QUESTIONNAIRE; KINDERGARTEN-CHILDREN; PROSOCIAL BEHAVIOR; MENTAL-DISORDERS; SELF-PERCEPTIONS; ADOLESCENTS; PSYCHOPATHOLOGY	RECENT RESEARCH DEMANDS A MULTI-INFORMANT AND MULTI-FACTORIAL ASSESSMENT OF PRESCHOOL-AGE PSYCHOPATHOLOGY. BASED ON A TRIPARTITE MODEL, WE TESTED THE RELATIONSHIP BETWEEN EMOTIONAL AND SOCIAL COMPETENCE AND THEIR CONTRIBUTION TO EXTERNALIZING AND INTERNALIZING SYMPTOMS IN A PRESCHOOL-AGE COMMUNITY SAMPLE (N = 117, M = 4.67 YEARS, SD = 2.75 MONTHS). WE ASSESSED TEACHERS' (N = 109) AND PARENTS' (N …	[HUBER, LAURA; PLOETNER, MARIA; SCHMITZ, JULIAN] UNIV LEIPZIG, INST PSYCHOL, DEPT CLIN CHILD & ADOLESCENT PSYCHOL, NEUMARKT 9-19, D-04109 LEIPZIG, GERMANY.; [HUBER, LAURA; PLOETNER, MARIA; SCHMITZ, JULIAN] UNIV LEIPZIG, LEIPZIG RES CTR EARLY CHILDHOOD DEV, LEIPZIG, GERMANY.; [IN-ALBON, TINA] UNIV KOBLENZ LANDAU, FAC PSYCHOL, DEPT CLIN CHILD & ADOLESCENT PSYCHOL & PSYCHOTHER, LANDAU, GERMANY.; [ST…	HUBER, L (REPRINT AUTHOR), UNIV LEIPZIG, INST PSYCHOL, DEPT CLIN CHILD & ADOLESCENT PSYCHOL, NEUMARKT 9-19, D-04109 LEIPZIG, GERMANY.; HUBER, L (REPRINT AUTHOR), UNIV LEIPZIG, LEIPZIG RES CTR EARLY CHILDHOOD DEV, LEIPZIG, GERMANY.	LAURA.HUBER@UNI-LEIPZIG.DE	FRIEDRICH-EBERT-FOUNDATION	THIS RESEARCH PROJECT WAS FUNDED BY A STIPEND OF THE FRIEDRICH-EBERT-FOUNDATION, GRANTED TO THE FIRST AUTHOR.	71	0	0	8	10	SPRINGER	NEW YORK	233 SPRING ST, NEW YORK, NY 10013 USA	0009-398X	1573-3327	CHILD PSYCHIAT HUM D	CHILD PSYCHIAT. HUM. DEV.	DEC	2019.0	50	6		10.1007/S10578-019-00902-8	16	PSYCHOLOGY, DEVELOPMENTAL; PEDIATRICS; PSYCHIATRY	PSYCHOLOGY; PEDIATRICS; PSYCHIATRY	JG7RS	ISI000492273500013	31172334.0		18/03/2020		1021	1036
240	J	THARALDSEN KB	THARALDSEN, KJERSTI BALLE	WINDING DOWN THE STRESSED OUT: SOCIAL AND EMOTIONAL LEARNING AS A STRESS COPING STRATEGY WITH NORWEGIAN UPPER SECONDARY STUDENTS	INTERNATIONAL JOURNAL OF EMOTIONAL EDUCATION	ENGLISH	ARTICLE	ADOLESCENCE; COPING; SOCIAL AND EMOTIONAL LEARNING; SCHOOL-RELATED STRESS; UNIVERSAL PROGRAMME	MENTAL-HEALTH PROBLEMS; MINDFULNESS; SCHOOL; CHILDREN; PREVENTION; DEPRESSION; PREVALENCE; DISORDERS; BEHAVIOR; GRADE	A UNIVERSAL SCHOOL-BASED INTERVENTION WAS DEVELOPED TO ENHANCE COPING WITH SCHOOL-RELATED STRESS BY BUILDING STUDENTS' SOCIAL AND EMOTIONAL COMPETENCE. THE INTERVENTION WAS CARRIED OUT IN SIX CLASSES IN THREE UPPER SECONDARY SCHOOLS IN SOUTHWESTERN NORWAY, AND COVERED MINDFULNESS, SELF-REGULATED LEARNING, AND SOCIAL COMPETENCE. THREE FOCUS GROUPS WERE CONDUCTED WITH A STRATIFIED SELECTION OF GENE…	[THARALDSEN, KJERSTI BALLE] UNIV STAVANGER, CTR LEARNING ENVIRONM, STAVANGER, NORWAY.	THARALDSEN, KB (REPRINT AUTHOR), UNIV STAVANGER, CTR LEARNING ENVIRONM, STAVANGER, NORWAY.	KJERSTI.B.THARALDSEN@UIS.NO			46	0	0	0	0	CENTRE RESILIENCE & SOCIO-EMOTIONAL HEALTH	MSIDA	RM 241 OLD HUMANITIES BUILDING UNIV MALTA, MSIDA, MSD 2080, MALTA	2073-7629		INT J EMOT EDUC	INT. J. EMOT. EDUC.	NOV	2019.0	11	2			15	PSYCHOLOGY, EDUCATIONAL	PSYCHOLOGY	KJ3UI	ISI000511984100007		DOAJ GOLD	18/03/2020		91	105
245	J	AKRAM U;STEVENSON JC;GARDANI M;AKRAM A;ALLEN S	AKRAM, UMAIR; STEVENSON, JODIE C.; GARDANI, MARIA; AKRAM, ASHA; ALLEN, SARAH	PSYCHOPATHY AND CHRONOTYPE DISPOSITION: THE MEDIATING ROLE OF DEPRESSION	HELIYON	ENGLISH	ARTICLE	NEUROSCIENCE; PSYCHOLOGY; CIRCADIAN RHYTHM; DEPRESSION; MENTAL HEALTH; PSYCHOLOGICAL DISORDERS; PERSONALITY; DARK TRIADS; DEPRESSION; CHRONOTYPE; DIURNAL PREFERENCE; PSYCHOPATHY; SLEEP	DARK TRIAD TRAITS; MORNINGNESS-EVENINGNESS; PERSONALITY-TRAITS; GENDER-DIFFERENCES; SLEEP; ANXIETY; ASSOCIATIONS; ADOLESCENTS; RHYTHMS; TIME	THIS STUDY EXAMINED THE RELATIONSHIP BETWEEN DARK TRIAD PERSONALITY TRAITS AND CHRONOTYPE DISPOSITION, WHILST INCORPORATING THE MEDIATING ROLE OF ANXIETY AND/OR DEPRESSION AFTER EXCLUDING INDIVIDUALS PRESENTING INSOMNIA AND/OR PHYSIOLOGICAL SLEEP-DISORDER SYMPTOMS. MEMBERS OF THE GENERAL POPULATION (N = 453) COMPLETED ONLINE MEASURES OF DARK TRIAD PERSONALITY TRAITS, CHRONOTYPE, AND ANXIOUS AND D…	[AKRAM, UMAIR] SHEFFIELD HALLAM UNIV, DEPT PSYCHOL SOCIOL & POLIT, SHEFFIELD, S YORKSHIRE, ENGLAND.; [AKRAM, UMAIR] UNIV OXFORD, NUFFIELD DEPT CLIN NEUROSCI, OXFORD, ENGLAND.; [STEVENSON, JODIE C.] UNIV LINCOLN, SCH PSYCHOL, LINCOLN, ENGLAND.; [GARDANI, MARIA] UNIV SHEFFIELD, DEPT PSYCHOL, SHEFFIELD, S YORKSHIRE, ENGLAND.; [AKRAM, ASHA] UNIV GLASGOW, SCH PSYCHOL, GLASGOW, LANARK, SCOTLAND.; [ALLE…	AKRAM, U (REPRINT AUTHOR), SHEFFIELD HALLAM UNIV, DEPT PSYCHOL SOCIOL & POLIT, SHEFFIELD, S YORKSHIRE, ENGLAND.; AKRAM, U (REPRINT AUTHOR), UNIV OXFORD, NUFFIELD DEPT CLIN NEUROSCI, OXFORD, ENGLAND.	U.AKRAM@SHU.AC.UK	DEPARTMENT OF PSYCHOLOGY, SOCIOLOGY AND POLITICS AT SHEFFIELD HALLAM UNIVERSITY	THIS WORK WAS SUPPORTED BY THE DEPARTMENT OF PSYCHOLOGY, SOCIOLOGY AND POLITICS AT SHEFFIELD HALLAM UNIVERSITY.	47	0	0	0	0	ELSEVIER SCI LTD	OXFORD	THE BOULEVARD, LANGFORD LANE, KIDLINGTON, OXFORD OX5 1GB, OXON, ENGLAND	2405-8440		HELIYON	HELIYON	NOV	2019.0	5	11	E02894	10.1016/J.HELIYON.2019.E02894	6	MULTIDISCIPLINARY SCIENCES	SCIENCE & TECHNOLOGY - OTHER TOPICS	JS8CO	ISI000500530100171	31844760.0	DOAJ GOLD, GREEN PUBLISHED, GREEN ACCEPTED	18/03/2020					ALLEN, SARAH/0000-0003-0274-4137; AKRAM, UMAIR/0000-0003-0150-9274
299	J	GRAZIANO PA;LANDIS T;MAHARAJ A;ROS-DEMARIZE R;HART KC;GARCIA A	GRAZIANO, PAULO A.; LANDIS, TAYLOR; MAHARAJ, ANDRE; ROS-DEMARIZE, ROSMARY; HART, KATIE C.; GARCIA, ALEXIS	DIFFERENTIATING PRESCHOOL CHILDREN WITH CONDUCT PROBLEMS AND CALLOUS-UNEMOTIONAL BEHAVIORS THROUGH EMOTION REGULATION AND EXECUTIVE FUNCTIONING	JOURNAL OF CLINICAL CHILD AND ADOLESCENT PSYCHOLOGY	ENGLISH	ARTICLE; EARLY ACCESS		ATTENTION-DEFICIT/HYPERACTIVITY DISORDER; DEFICIT HYPERACTIVITY DISORDER; ADOLESCENT SUBSTANCE USE; SELF-REGULATION; ANTISOCIAL-BEHAVIOR; COMMUNITY SAMPLE; NEUROPSYCHOLOGICAL MEASURES; DEVELOPMENTAL PATHWAYS; SCHOOL READINESS; TRAITS	CALLOUS-UNEMOTIONAL (CU) TRAITS ARE IMPORTANT CHARACTERISTICS FOR IDENTIFYING SEVERE PATTERNS OF CONDUCT PROBLEMS (CP). THE CURRENT STUDY FOCUSED ON (A) IDENTIFYING SUBGROUPS OF YOUNG CHILDREN DISPLAYING A COMBINATION OF CP AND CU BEHAVIORS AND (B) EXAMINING THE EXTENT TO WHICH EXECUTIVE FUNCTIONING (EF) AND EMOTION REGULATION (ER) ARE ASSOCIATED WITH CU BEHAVIORS. PARTICIPANTS INCLUDED 249 PRESC…	[GRAZIANO, PAULO A.; LANDIS, TAYLOR; MAHARAJ, ANDRE; ROS-DEMARIZE, ROSMARY; HART, KATIE C.; GARCIA, ALEXIS] FLORIDA INT UNIV, DEPT PSYCHOL, CTR CHILDREN & FAMILIES, MIAMI, FL 33199 USA.	GRAZIANO, PA (REPRINT AUTHOR), FLORIDA INT UNIV, CTR CHILDREN & FAMILIES, 11200 SW 8TH ST,AHC 4 RM 459, MIAMI, FL 33199 USA.; GRAZIANO, PA (REPRINT AUTHOR), FLORIDA INT UNIV, DEPT PSYCHOL, 11200 SW 8TH ST,AHC 4 RM 459, MIAMI, FL 33199 USA.	PGRAZIAN@FIU.EDU	NATIONAL INSTITUTE OF MENTAL HEALTHUNITED STATES DEPARTMENT OF HEALTH & HUMAN SERVICESNATIONAL INSTITUTES OF HEALTH (NIH) - USANIH NATIONAL INSTITUTE OF MENTAL HEALTH (NIMH) [R56 MH108616]; INSTITUTE OF EDUCATION SCIENCES, U.S. DEPARTMENT OF EDUCATIONUS DEPARTMENT OF EDUCATION [R324A120136]	THE RESEARCH REPORTED HERE WAS SUPPORTED BY THE NATIONAL INSTITUTE OF MENTAL HEALTH (R56 MH108616) AND THE INSTITUTE OF EDUCATION SCIENCES, U.S. DEPARTMENT OF EDUCATION, THROUGH GRANT R324A120136 TO THE FIRST AUTHOR.	77	0	0	10	10	ROUTLEDGE JOURNALS, TAYLOR & FRANCIS LTD	ABINGDON	2-4 PARK SQUARE, MILTON PARK, ABINGDON OX14 4RN, OXON, ENGLAND	1537-4416	1537-4424	J CLIN CHILD ADOLESC	J. CLIN. CHILD ADOLESC. PSYCHOL.						10.1080/15374416.2019.1666399	13	PSYCHOLOGY, CLINICAL; PSYCHOLOGY, DEVELOPMENTAL	PSYCHOLOGY	JE3UW	ISI000490621300001	31618114.0		18/03/2020				Oct-19
312	J	ROCCELLA M;SMIRNI D;SMIRNI P;PRECENZANO F;OPERTO FF;LANZARA V;QUATROSI G;CAROTENUTO M	ROCCELLA, MICHELE; SMIRNI, DANIELA; SMIRNI, PIETRO; PRECENZANO, FRANCESCO; OPERTO, FRANCESCA FELICIA; LANZARA, VALENTINA; QUATROSI, GIUSEPPE; CAROTENUTO, MARCO	PARENTAL STRESS AND PARENTAL RATINGS OF BEHAVIORAL PROBLEMS OF ENURETIC CHILDREN	FRONTIERS IN NEUROLOGY	ENGLISH	ARTICLE	PRIMARY MONOSYMPTOMATIC NOCTURNAL ENURESIS (PMNE); PARENTAL STRESS; CBCL (CHILD BEHAVIOR CHECKLIST); PARENTING STRESS INDEX-SHORT FORM; SELF-RATING SCALES	PRIMARY NOCTURNAL ENURESIS; ATTENTION DEFICIT/HYPERACTIVITY DISORDER; DEVELOPMENTAL DELAY; EMOTIONAL-PROBLEMS; MOTHERS; IMPACT; AUTISM; ADOLESCENTS; MIGRAINE; FATHERS	BACKGROUND: PRIMARY MONOSYMPTOMATIC NOCTURNAL ENURESIS (PMNE) MAY HAVE A STRESSFUL IMPACT ON THE EVERYDAY LIFE OF CHILDREN AND PARENTS, AND IT MAY REPRESENT A CUMULATIVE STRESS FACTOR INCREASING FEELINGS OF "LEARNED HELPLESSNESS." METHODS: THE CURRENT STUDY INVESTIGATED PARENTAL STRESS IN A GROUP OF PARENTS (N = 330) OF CHILDREN AFFECTED BY PMNE, COMPARED TO A GROUP OF PARENTS (N = 330) OF TYPICA…	[ROCCELLA, MICHELE; SMIRNI, DANIELA] UNIV PALERMO, DEPT PSYCHOL EDUC SCI & HUMAN MOVEMENT, PALERMO, ITALY.; [SMIRNI, PIETRO] UNIV CATANIA, DEPT EDUC SCI, CATANIA, ITALY.; [PRECENZANO, FRANCESCO; LANZARA, VALENTINA; CAROTENUTO, MARCO] UNIV CAMPANIA LUIGI VANVITELLI, DEPT MENTAL HLTH & PHYS & PREVENT MED, CLIN CHILD & ADOLESCENT NEUROPSYCHIAT, CASERTA, ITALY.; [OPERTO, FRANCESCA FELICIA] UNIV SALER…	SMIRNI, D (REPRINT AUTHOR), UNIV PALERMO, DEPT PSYCHOL EDUC SCI & HUMAN MOVEMENT, PALERMO, ITALY.	DANIELA.SMIRNI@UNIPA.IT			51	0	0	1	1	FRONTIERS MEDIA SA	LAUSANNE	AVENUE DU TRIBUNAL FEDERAL 34, LAUSANNE, CH-1015, SWITZERLAND	1664-2295		FRONT NEUROL	FRONT. NEUROL.	Oct-04	2019.0	10		1054	10.3389/FNEUR.2019.01054	8	CLINICAL NEUROLOGY; NEUROSCIENCES	NEUROSCIENCES & NEUROLOGY	JO6AB	ISI000497658000001	31681143.0	DOAJ GOLD, GREEN PUBLISHED	18/03/2020					SMIRNI, DANIELA/0000-0002-4410-2047	SMIRNI, DANIELA/R-3445-2019
352	J	CHOUINARD B;GALLAGHER L;KELLY C	CHOUINARD, BREA; GALLAGHER, LOUISE; KELLY, CLARE	HE SAID, SHE SAID: AUTISM SPECTRUM DIAGNOSIS AND GENDER DIFFERENTIALLY AFFECT RELATIONSHIPS BETWEEN EXECUTIVE FUNCTIONS AND SOCIAL COMMUNICATION	AUTISM	ENGLISH	ARTICLE	AUTISM; EXECUTIVE FUNCTIONS; METACOGNITION; SOCIAL COMMUNICATION; WORKING MEMORY	WORKING-MEMORY; EMOTION REGULATION; SHIFTING-DEFICITS; NEURAL BASIS; DISORDER; CHILDREN; GIRLS; COMPREHENSION; INDIVIDUALS; BEHAVIOR	AUTISM SPECTRUM DISORDER IS CHARACTERIZED BY DIFFICULTIES WITH SOCIAL COMMUNICATION, WITH A PREPONDERANCE IN MALES. EVIDENCE SUPPORTS A RELATIONSHIP BETWEEN METACOGNITIVE EXECUTIVE FUNCTIONS (E.G. PLANNING, WORKING MEMORY) AND SOCIAL COMMUNICATION IN AUTISM SPECTRUM DISORDER, YET RELATIONSHIPS WITH SPECIFIC METACOGNITIVE EXECUTIVE FUNCTIONS AND HOW GENDER ALTERS THE EXPRESSION OF THESE RELATIONSH…	[CHOUINARD, BREA; GALLAGHER, LOUISE; KELLY, CLARE] SCH MED, DEPT PSYCHIAT, DUBLIN, IRELAND.; [CHOUINARD, BREA; GALLAGHER, LOUISE; KELLY, CLARE] TRINITY COLL DUBLIN, TRINITY COLL INST NEUROSCI, DUBLIN, IRELAND.; [KELLY, CLARE] TRINITY COLL DUBLIN, SCH PSYCHOL, DUBLIN, IRELAND.; [KELLY, CLARE] NYU, LANGONE MED CTR, DEPT CHILD & ADOLESCENT PSYCHIAT, NEW YORK, NY USA.	KELLY, C (REPRINT AUTHOR), UNIV DUBLIN, TRINITY COLL DUBLIN, TRINITY COLL INST NEUROSCI, DUBLIN 2, IRELAND.	CLARE.KELLY@TCD.IE			57	0	0	6	9	SAGE PUBLICATIONS LTD	LONDON	1 OLIVERS YARD, 55 CITY ROAD, LONDON EC1Y 1SP, ENGLAND	1362-3613	1461-7005	AUTISM	AUTISM	OCT	2019.0	23	7		10.1177/1362361318815639	12	PSYCHOLOGY, DEVELOPMENTAL	PSYCHOLOGY	IW9DL	ISI000485293500017	30823851.0	GREEN PUBLISHED	18/03/2020		1793	1804		KELLY, CLARE/0000-0001-8253-357X; GALLAGHER, LOUISE/0000-0001-9462-2836	KELLY, CLARE/H-4629-2016
376	J	WOOD EK;CHAMPOUX M;LINDELL SG;BARR CS;SUOMI SJ;HIGLEY JD	WOOD, ELIZABETH K.; CHAMPOUX, MARIBETH; LINDELL, STEPHEN G.; BARR, CHRISTINA S.; SUOMI, STEPHEN J.; HIGLEY, J. DEE	NEONATAL TEMPERAMENT AND NEUROMOTOR DIFFERENCES ARE PREDICTIVE OF ADOLESCENT ALCOHOL INTAKE IN RHESUS MONKEYS (MACACA MULATTA)	AMERICAN JOURNAL OF PRIMATOLOGY	ENGLISH	ARTICLE; EARLY ACCESS	ALCOHOL CONSUMPTION; EARLY RISK; EMOTIONAL REGULATION; INFANT TEMPERAMENT; RHESUS MONKEYS	NONHUMAN PRIMATE MODEL; INFANT TEMPERAMENT; ANXIETY DISORDERS; SUBSTANCE USE; DEVELOPMENTAL-CHANGES; PLASMA-CORTISOL; SOCIAL ANXIETY; POSTURAL SWAY; STATIC ATAXIA; CONSUMPTION	IDENTIFYING PREDICTORS OF TEENAGE ALCOHOL USE DISORDER (AUDS) IS A MAJOR HEALTH INITIATIVE, WITH STUDIES SUGGESTING THAT THERE ARE DISTINCT PERSONALITY-RELATED TRAITS THAT UNDERLIE PATTERNS OF ALCOHOL INTAKE. AS TEMPERAMENT IS BIOLOGICALLY BASED, IDENTIFIABLE EARLY IN LIFE, AND STABLE ACROSS TIME, IT IS CONSIDERED THE FOUNDATION OF PERSONALITY. AS SUCH, WE HYPOTHESIZED THAT NEONATAL TEMPERAMENT T…	[WOOD, ELIZABETH K.; HIGLEY, J. DEE] BRIGHAM YOUNG UNIV, DEPT PSYCHOL, 1042 KMBL, PROVO, UT 84602 USA.; [CHAMPOUX, MARIBETH] NIH, CTR SCI REVIEW, DIV AIDS BEHAV & POPULAT SCI, BLDG 10, BETHESDA, MD 20892 USA.; [LINDELL, STEPHEN G.; BARR, CHRISTINA S.] NIAAA, CLIN STUDIES LAB, NIH, BETHESDA, MD 20892 USA.; [LINDELL, STEPHEN G.; BARR, CHRISTINA S.] NIAAA, SECT COMPARAT BEHAV GENOM, NIH, ROCKVILLE, …	HIGLEY, JD (REPRINT AUTHOR), BRIGHAM YOUNG UNIV, DEPT PSYCHOL, 1042 KMBL, PROVO, UT 84602 USA.	JAMES_HIGLEY@BYU.EDU	EUNICE KENNEDY SHRIVER NATIONAL INSTITUTE OF CHILD HEALTH AND HUMAN DEVELOPMENTUNITED STATES DEPARTMENT OF HEALTH & HUMAN SERVICESNATIONAL INSTITUTES OF HEALTH (NIH) - USANIH EUNICE KENNEDY SHRIVER NATIONAL INSTITUTE OF CHILD HEALTH & HUMAN DEVELOPMENT (NICHD); NATIONAL INSTITUTE ON ALCOHOL ABUSE AND ALCOHOLISMUNITED STATES DEPARTMENT OF HEALTH & HUMAN SERVICESNATIONAL INSTITUTES OF HEALTH (NIH) …	EUNICE KENNEDY SHRIVER NATIONAL INSTITUTE OF CHILD HEALTH AND HUMAN DEVELOPMENT; NATIONAL INSTITUTE ON ALCOHOL ABUSE AND ALCOHOLISM; OFFICE OF RESEARCH AND CREATIVE ACTIVITIES, BRIGHAM YOUNG UNIVERSITY	76	0	0	4	4	WILEY	HOBOKEN	111 RIVER ST, HOBOKEN 07030-5774, NJ USA	0275-2565	1098-2345	AM J PRIMATOL	AM. J. PRIMATOL.					E23043	10.1002/AJP.23043	10	ZOOLOGY	ZOOLOGY	IZ1DV	ISI000486830200001	31536163.0		18/03/2020				Sep-19
385	J	ZHANG R;JIANG XW;CHANG M;WEI SN;TANG YQ;WANG F	ZHANG, RAN; JIANG, XIAOWEI; CHANG, MIAO; WEI, SHENGNAN; TANG, YANQING; WANG, FEI	WHITE MATTER ABNORMALITIES OF CORPUS CALLOSUM IN PATIENTS WITH BIPOLAR DISORDER AND SUICIDAL IDEATION	ANNALS OF GENERAL PSYCHIATRY	ENGLISH	ARTICLE	BIPOLAR DISORDER; SUICIDAL IDEATION; CORPUS CALLOSUM; DIFFUSION TENSOR IMAGING	HYPERINTENSITIES; ADOLESCENTS; BEHAVIOR; AGENESIS; RISK; MRI	OBJECTIVE ALTHOUGH MANY STUDIES HAVE SHOWN THAT THE CORPUS CALLOSUM (CC) MAY PLAY AN IMPORTANT ROLE IN BIPOLAR DISORDER (BD) AND SUICIDE, THE PATHOPHYSIOLOGICAL MECHANISM OF BD UNDERLYING SUICIDAL BEHAVIOR IS STILL UNCLEAR. THIS STUDY AIMED TO EXPLORE THE RELATIONSHIP BETWEEN THE CC, AND BD AND SUICIDAL IDEATION USING DIFFUSION TENSOR IMAGING (DTI). METHOD A TOTAL OF 203 PARTICIPANTS (47 BD PATIE…	[ZHANG, RAN; TANG, YANQING; WANG, FEI] CHINA MED UNIV, AFFILIATED HOSP 1, DEPT PSYCHIAT, 155 NANJING NORTH ST, SHENYANG 110001, LIAONING, PEOPLES R CHINA.; [JIANG, XIAOWEI; WEI, SHENGNAN; TANG, YANQING; WANG, FEI] CHINA MED UNIV, BRAIN FUNCT RES SECT, AFFILIATED HOSP 1, SHENYANG, LIAONING, PEOPLES R CHINA.; [JIANG, XIAOWEI; CHANG, MIAO; WEI, SHENGNAN; WANG, FEI] CHINA MED UNIV, AFFILIATED HOSP 1,…	TANG, YQ; WANG, F (REPRINT AUTHOR), CHINA MED UNIV, AFFILIATED HOSP 1, DEPT PSYCHIAT, 155 NANJING NORTH ST, SHENYANG 110001, LIAONING, PEOPLES R CHINA.; WEI, SN; WANG, F (REPRINT AUTHOR), CHINA MED UNIV, AFFILIATED HOSP 1, DEPT RADIOL, 155 NANJING NORTH ST, SHENYANG 110001, LIAONING, PEOPLES R CHINA.	RAN_1994@YEAH.NET; WEISN_1982@126.COM; YANQINGTANG@163.COM; FEI.WANG@CMU.EDU.CN	NATIONAL NATURAL SCIENCE FOUNDATION OF CHINANATIONAL NATURAL SCIENCE FOUNDATION OF CHINA [81701336, 81571311, 81071099, 81271499, 81725005, 81571331]; NATIONAL KEY RESEARCH AND DEVELOPMENT PROGRAM [2016YFC1306900, 2016YFC0904300]; LIAONING EDUCATION FOUNDATION [L2015591]	THIS WORK WAS SUPPORTED BY GRANTS FROM THE NATIONAL NATURAL SCIENCE FOUNDATION OF CHINA (81701336 TO SHENGNAN WEI, 81571311, 81071099 AND 81271499 TO YANQING TANG, 81725005, 81571331 TO FEI WANG), NATIONAL KEY RESEARCH AND DEVELOPMENT PROGRAM (2016YFC1306900 TO YANQING TANG), LIAONING EDUCATION FOUNDATION (L2015591 TO SHENGNAN WEI), LIAONING EDUCATION FOUNDATION (PANDENG SCHOLAR, FEI WANG), NATIO…	37	0	0	3	3	BMC	LONDON	CAMPUS, 4 CRINAN ST, LONDON N1 9XW, ENGLAND		1744-859X	ANN GEN PSYCHIATR	ANN. GEN. PSYCHIATR.	Sep-10	2019.0	18	1	20	10.1186/S12991-019-0243-5	7	PSYCHIATRY	PSYCHIATRY	IX8AA	ISI000485905700001	31528196.0	DOAJ GOLD, GREEN PUBLISHED	18/03/2020
419	J	SKALICKA V;HYGEN BW;STENSENG F;KARSTAD SB;WICHSTROM L	SKALICKA, VERA; HYGEN, BEATE WOLD; STENSENG, FRODE; KARSTAD, SILJA BERG; WICHSTROM, LARS	SCREEN TIME AND THE DEVELOPMENT OF EMOTION UNDERSTANDING FROM AGE 4 TO AGE 8: A COMMUNITY STUDY	BRITISH JOURNAL OF DEVELOPMENTAL PSYCHOLOGY	ENGLISH	ARTICLE	EMOTION UNDERSTANDING; SCREEN MEDIA USE; TELEVISION; GAMING	MENTAL STATE LANGUAGE; CHILDRENS MEDIA USE; GENDER-DIFFERENCES; TELEVISION EXPOSURE; COMPREHENSION; IMPACT; SKILLS; MIND; CONVERSATIONS; ADOLESCENTS	RECENT INCREASE IN CHILDREN'S SCREEN ACTIVITIES HAS RAISED CONCERNS THAT SCREEN TIME MAY REPLACE FACE-TO-FACE INTERACTION, AND HENCE IMPAIR CHILDREN'S DEVELOPMENT OF EMOTION UNDERSTANDING. THIS LONGITUDINAL COMMUNITY STUDY OF 960 NORWEGIAN 4-YEAR-OLDS, FOLLOWED UP AT AGES 6 AND 8, EXAMINED BIDIRECTIONAL RELATIONS BETWEEN SCREEN USE AND EMOTION UNDERSTANDING. RESULTS REVEALED THAT MORE SCREEN TIME…	[SKALICKA, VERA; STENSENG, FRODE; KARSTAD, SILJA BERG; WICHSTROM, LARS] NORWEGIAN UNIV SCI & TECHNOL, TRONDHEIM, NORWAY.; [HYGEN, BEATE WOLD] NTNU SOCIAL RES, TRONDHEIM, NORWAY.	SKALICKA, V (REPRINT AUTHOR), NORWEGIAN UNIV SCI & TECHNOL, DEPT PSYCHOL, N-7491 TRONDHEIM, NORWAY.	VERA.SKALICKA@NTNU.NO	NORWEGIAN UNIVERSITY OF SCIENCE AND TECHNOLOGY	THIS RESEARCH WAS FUNDED BY THE NORWEGIAN UNIVERSITY OF SCIENCE AND TECHNOLOGY.	74	0	1	16	16	WILEY	HOBOKEN	111 RIVER ST, HOBOKEN 07030-5774, NJ USA	0261-510X	2044-835X	BRIT J DEV PSYCHOL	BR. J. DEV. PSYCHOL.	SEP	2019.0	37	3		10.1111/BJDP.12283	17	PSYCHOLOGY, DEVELOPMENTAL	PSYCHOLOGY	IV7LP	ISI000484448800009	30816568.0		18/03/2020		427	443
421	J	HUANG Q;HUANG JA;CHEN YX;LIN D;XU S;WEI JP;QI CZ;XU X	HUANG, QIN; HUANG, JIAAI; CHEN, YANXIA; LIN, DENG; XU, SHUN; WEI, JINGPING; QI, CHANGZHU; XU, XIA	OVERACTIVATION OF THE REWARD SYSTEM AND DEFICIENT INHIBITION IN EXERCISE ADDICTION	MEDICINE AND SCIENCE IN SPORTS AND EXERCISE	ENGLISH	ARTICLE	EXERCISE ADDICTION; IMPULSIVITY; ERP; GO/NO-GO	PERSONALITY-TRAITS; ERP COMPONENTS; SYMPTOMS; ADOLESCENTS; BEHAVIORS; CONFLICT	PURPOSE: BEHAVIOR STUDIES HAVE FOUND THAT EXERCISE ADDICTION IS ASSOCIATED WITH HIGH IMPULSIVITY. IN OTHER ADDICTIONS, NEURAL MECHANISMS OF IMPULSIVITY REFLECT ABNORMALITIES IN THE REWARD AND INHIBITION SYSTEMS. IN THIS STUDY, WE DETERMINED WHETHER ABNORMALITIES EXISTED IN THE REWARD AND INHIBITION SYSTEMS OF EXERCISE ADDICTS. METHODS: THREE GROUPS OF MALE PARTICIPANTS (15 EXERCISE ADDICTS, 18 RE…	[HUANG, QIN; HUANG, JIAAI; CHEN, YANXIA; LIN, DENG; XU, SHUN; WEI, JINGPING] WUHAN SPORTS UNIV, GRAD SCH, WUHAN, HUBEI, PEOPLES R CHINA.; [QI, CHANGZHU; XU, XIA] WUHAN SPORTS UNIV, COLL HLTH SCI, WUHAN, HUBEI, PEOPLES R CHINA.; [XU, XIA] WUHAN SPORTS UNIV, HUBEI KEY LAB EXERCISE TRAINING & MONITORING, 461 LUOYU RD, WUHAN 430079, HUBEI, PEOPLES R CHINA.	XU, X (REPRINT AUTHOR), WUHAN SPORTS UNIV, HUBEI KEY LAB EXERCISE TRAINING & MONITORING, 461 LUOYU RD, WUHAN 430079, HUBEI, PEOPLES R CHINA.	XUXIA@WHSU.EDU.CN	SCIENCE FUND FOR HUBEI SUPERIOR DISCIPLINE GROUPS OF PHYSICAL EDUCATION AND HEALTH PROMOTION; GENERAL ADMINISTRATION OF SPORT OF CHINA [2014B094]; NATURAL SCIENCE FOUNDATION OF HUBEI PROVINCENATURAL SCIENCE FOUNDATION OF HUBEI PROVINCE [2016CFA098]	WE THANK ALL OF THE PARTICIPANTS FOR THEIR PARTICIPATION. THIS RESEARCH WAS SUPPORTED BY THE SCIENCE FUND FOR HUBEI SUPERIOR DISCIPLINE GROUPS OF PHYSICAL EDUCATION AND HEALTH PROMOTION, THE PROJECT FROM THE GENERAL ADMINISTRATION OF SPORT OF CHINA (GRANT NO. 2014B094), AND THE NATURAL SCIENCE FOUNDATION OF HUBEI PROVINCE (GRANT NO. 2016CFA098).	40	0	0	14	14	LIPPINCOTT WILLIAMS & WILKINS	PHILADELPHIA	TWO COMMERCE SQ, 2001 MARKET ST, PHILADELPHIA, PA 19103 USA	0195-9131	1530-0315	MED SCI SPORT EXER	MED. SCI. SPORTS EXERC.	SEP	2019.0	51	9		10.1249/MSS.0000000000001988	10	SPORT SCIENCES	SPORT SCIENCES	IV4FI	ISI000484228600016	31058764.0	GREEN PUBLISHED	18/03/2020		1918	1927		QI, CHANGZHU/0000-0003-3535-2922
475	J	SUKHODOLSKY DG;LECAVALIER L;JOHNSON C;SMITH T;SWIEZY N;BEARSS K;KALVIN CB;SCAHILL L	SUKHODOLSKY, DENIS G.; LECAVALIER, LUC; JOHNSON, CYNTHIA; SMITH, TRISTRAM; SWIEZY, NAOMI; BEARSS, KAREN; KALVIN, CARLA B.; SCAHILL, LAWRENCE	ANXIETY IN 3-TO 7-YEAR-OLD CHILDREN WITH AUTISM SPECTRUM DISORDER SEEKING TREATMENT FOR DISRUPTIVE BEHAVIOR	AUTISM	ENGLISH	ARTICLE	ANXIETY; AUTISM; AUTISM SPECTRUM DISORDER; EARLY CHILDHOOD INVENTORY; YOUNG CHILDREN	PSYCHIATRIC-DISORDERS; PRESCHOOL-CHILDREN; SEPARATION ANXIETY; EMOTION REGULATION; SCALE; PREVALENCE; YOUTH; CHECKLIST; VALIDITY; RELIABILITY	ANXIETY IS A COMMON AND IMPAIRING PROBLEM IN CHILDREN WITH AUTISM SPECTRUM DISORDER, BUT LITTLE IS KNOWN ABOUT IT IN PRESCHOOL CHILDREN WITH AUTISM SPECTRUM DISORDER. THIS ARTICLE REPORTS ON THE CHARACTERISTICS OF ANXIETY SYMPTOMS IN YOUNG CHILDREN WITH AUTISM SPECTRUM DISORDER USING A PARENT-COMPLETED RATING SCALE. ONE HUNDRED AND EIGHTY CHILDREN (AGE 3-7 YEARS) PARTICIPATED IN A CLINICAL TRIAL …	[SUKHODOLSKY, DENIS G.; KALVIN, CARLA B.] YALE UNIV, NEW HAVEN, CT 06520 USA.; [LECAVALIER, LUC] OHIO STATE UNIV, COLUMBUS, OH 43210 USA.; [JOHNSON, CYNTHIA] CLEVELAND CLIN, LERNER COLL MED, CLEVELAND, OH 44106 USA.; [SMITH, TRISTRAM] UNIV ROCHESTER, MED CTR, ROCHESTER, NY 14642 USA.; [SWIEZY, NAOMI] INDIANA UNIV, BLOOMINGTON, IN 47405 USA.; [BEARSS, KAREN] UNIV WASHINGTON, SEATTLE, WA 98195 USA.…	SUKHODOLSKY, DG (REPRINT AUTHOR), YALE UNIV, CTR CHILD STUDY, 230 SOUTH FRONTAGE RD, NEW HAVEN, CT 06520 USA.; SCAHILL, L (REPRINT AUTHOR), EMORY UNIV, SCH MED, MARCUS CTR, 1920 BRIARCLIFF RD, ATLANTA, GA 30329 USA.	DENIS.SUKHODOLSKY@YALE.EDU; LAWRENCE.SCAHILL@EMORY.EDU	NATIONAL CENTER FOR ADVANCING TRANSLATIONAL SCIENCES OF THE NATIONAL INSTITUTES OF HEALTHUNITED STATES DEPARTMENT OF HEALTH & HUMAN SERVICESNATIONAL INSTITUTES OF HEALTH (NIH) - USANIH NATIONAL CENTER FOR ADVANCING TRANSLATIONAL SCIENCES (NCATS) [UL1 RR024139, UL1 TR000042, UL1 TR000454]; NATIONAL INSTITUTE OF MENTAL HEALTHUNITED STATES DEPARTMENT OF HEALTH & HUMAN SERVICESNATIONAL INSTITUTES OF …	THE AUTHOR(S) DISCLOSED RECEIPT OF THE FOLLOWING FINANCIAL SUPPORT FOR THE RESEARCH, AUTHORSHIP, AND/OR PUBLICATION OF THIS ARTICLE: NATIONAL CENTER FOR ADVANCING TRANSLATIONAL SCIENCES OF THE NATIONAL INSTITUTES OF HEALTH (GRANT/AWARD NUMBER: UL1 RR024139, UL1 TR000042, UL1 TR000454) AND NATIONAL INSTITUTE OF MENTAL HEALTH (GRANT/AWARD NUMBER: MH079130, MH080906, MH080965, MH081105, MH081148, MH…	53	0	0	6	9	SAGE PUBLICATIONS LTD	LONDON	1 OLIVERS YARD, 55 CITY ROAD, LONDON EC1Y 1SP, ENGLAND	1362-3613	1461-7005	AUTISM	AUTISM	FEB	2020.0	24	2	UNSP 1362361319866561	10.1177/1362361319866561	11	PSYCHOLOGY, DEVELOPMENTAL	PSYCHOLOGY	KF3DT	ISI000480866900001	31390873.0		18/03/2020		400	410	Aug-19	SUKHODOLSKY, DENIS/0000-0002-5401-792X	SUKHODOLSKY, DENIS/Z-3532-2019
548	J	TAILOR K;LETOURNEAU N	TAILOR, KETAN; LETOURNEAU, NICOLE	FORGOTTEN SURVIVORS OF INTIMATE-PARTNER VIOLENCE: THE ROLE OF GENDER AND MOTHERING IN INFANT DEVELOPMENT	INFANT MENTAL HEALTH JOURNAL	ENGLISH	REVIEW		SOCIAL-EMOTIONAL PROBLEMS; CHILD-BEHAVIOR PROBLEMS; DOMESTIC VIOLENCE; YOUNG-CHILDREN; MARITAL DISCORD; FAMILY VIOLENCE; PHYSICAL ABUSE; STRESS; IMPACT; AGE	ALTHOUGH GENDER AND MOTHERING ARE CRITICAL FACTORS IN THE DEVELOPMENT OF INFANTS EXPOSED TO INTIMATE-PARTNER VIOLENCE (IPV), THE MAJORITY OF RESEARCH HAS FOCUSED ON SCHOOL-AGE AND ADOLESCENT POPULATIONS. THE AIM OF THIS STUDY WAS TO INVESTIGATE THE MODERATING EFFECT OF GENDER IN THE RELATIONSHIP BETWEEN MOTHERINFANT INTERACTION AND INFANT DEVELOPMENT IN FAMILIES OF IPV. MATERNAL REPORT WAS USED T…	[TAILOR, KETAN] UNIV NEW BRUNSWICK, FAC EDUC, FREDERICTON, NB ERB 5A3, CANADA.	TAILOR, K (REPRINT AUTHOR), UNIV NEW BRUNSWICK, FAC EDUC, FREDERICTON, NB ERB 5A3, CANADA.	KETAN.TAILOR@HOTMAIL.COM			120	0	0	1	20	WILEY	HOBOKEN	111 RIVER ST, HOBOKEN 07030-5774, NJ USA	0163-9641	1097-0355	INFANT MENT HEALTH J	INFANT MENT. HEALTH J.	MAY-JUN	2012.0	33	3		10.1002/IMHJ.21316	13	PSYCHOLOGY, DEVELOPMENTAL	PSYCHOLOGY	941TY	ISI000303990300009	28520275.0		18/03/2020		294	306				SI
554	J	HARVEY ST;BIMLER D;EVANS IM;KIRKLAND J;PECHTEL P	HARVEY, SHANE T.; BIMLER, DAVID; EVANS, IAN M.; KIRKLAND, JOHN; PECHTEL, PIA	MAPPING THE CLASSROOM EMOTIONAL ENVIRONMENT	TEACHING AND TEACHER EDUCATION	ENGLISH	ARTICLE	EMOTION; CLASSROOM EMOTIONAL ENVIRONMENT; MULTIDIMENSIONAL SCALING; EMOTIONAL INTELLIGENCE; CLASS CLIMATE	MIDDLE SCHOOL; MENTAL-HEALTH; CLIMATE; PERCEPTIONS; MOTIVATION; TEACHERS; SCIENCE; ADOLESCENTS; VALIDATION; PREVENTION	HARVEY AND EVANS (2003) HAVE PROPOSED THAT TEACHERS' EMOTIONAL SKILLS, AS REQUIRED IN THE CLASSROOM, CAN BE ORGANIZED INTO A FIVE-DIMENSIONAL MODEL. FURTHER RESEARCH IS NECESSARY TO VALIDATE THIS MODEL AND EVALUATE THE IMPORTANCE OF EACH DIMENSION OF TEACHER EMOTION COMPETENCE FOR EDUCATIONAL PRACTICE. USING A STATISTICAL METHOD FOR MAPPING PSYCHOLOGICAL CONSTRUCTS, TEACHERS' EMOTIONAL PRACTICES …	[HARVEY, SHANE T.] MASSEY UNIV, TURITEA PSYCHOL CLIN, SCH PSYCHOL, PALMERSTON NORTH 4442, NEW ZEALAND.; [BIMLER, DAVID; KIRKLAND, JOHN] MASSEY UNIV, COLL EDUC, PALMERSTON NORTH 4442, NEW ZEALAND.; [PECHTEL, PIA] HARVARD UNIV, SCH MED, MCLEAN HOSP, BOSTON, MA USA.	HARVEY, ST (REPRINT AUTHOR), MASSEY UNIV, TURITEA PSYCHOL CLIN, SCH PSYCHOL, PN319,PRIVATE BAG 11 222, PALMERSTON NORTH 4442, NEW ZEALAND.	S.T.HARVEY@MASSEY.AC.NZ; I.M.EVANS@MASSEY.AC.NZ			62	15	15	0	28	PERGAMON-ELSEVIER SCIENCE LTD	OXFORD	THE BOULEVARD, LANGFORD LANE, KIDLINGTON, OXFORD OX5 1GB, ENGLAND	0742-051X		TEACH TEACH EDUC	TEACH. TEACH. EDUC.	MAY	2012.0	28	4		10.1016/J.TATE.2012.01.005	13	EDUCATION & EDUCATIONAL RESEARCH	EDUCATION & EDUCATIONAL RESEARCH	909LN	ISI000301566100015			18/03/2020		628	640		EVANS, IAN/0000-0003-4336-8852	EVANS, IAN M./AAG-2275-2019
612	J	KORSCH F;PETERMANN F	KORSCH, FRANZISKA; PETERMANN, FRANZ	IDENTIFICATION OF EARLY CHILDHOOD BEHAVIORAL DISORDERS BY GERMAN PRESCHOOL MEDICAL EXAMINATIONS	PRAXIS DER KINDERPSYCHOLOGIE UND KINDERPSYCHIATRIE	GERMAN	REVIEW	ADHD; CONDUCT DISORDER; EMOTIONAL DISORDER; SCHOOL ENTRY; PREVENTION	ATTENTION-DEFICIT/HYPERACTIVITY DISORDER; SOCIAL-EMOTIONAL COMPETENCE; ADOLESCENTS KIGGS; HEALTH INTERVIEW; ELEMENTARY-SCHOOL; ACADEMIC-ACHIEVEMENT; 5-YEAR-OLD CHILDREN; MENTAL-DISORDERS; PREVALENCE; ENTRY	IDENTIFICATION OF EARLY CHILDHOOD BEHAVIORAL DISORDERS BY GERMAN PRESCHOOL MEDICAL EXAMINATIONS INCREASING PREVALENCE OF BEHAVIORAL DISORDERS AMONG PRESCHOOL CHILDREN, SUCH AS ADHD, CONDUCT AND EMOTIONAL DISORDERS, HAS LED TO GROWING INTEREST IN RESEARCH CONCERNING PREVENTION MEASURES AND EARLY IDENTIFICATION OF CHILDREN AT RISK. THIS PAPER GIVES AN OVERVIEW OF PREVALENCE DATA AND CHARACTERISTICS…	[KORSCH, FRANZISKA; PETERMANN, FRANZ] UNIV BREMEN, ZENTRUM KLIN PSYCHOL & REHABIL, LEHRSTUHL KLIN PSYCHOL & DIAGNOST, D-28359 BREMEN, GERMANY.	KORSCH, F (REPRINT AUTHOR), UNIV BREMEN, ZENTRUM KLIN PSYCHOL & REHABIL, LEHRSTUHL KLIN PSYCHOL & DIAGNOST, GRAZER STR 6, D-28359 BREMEN, GERMANY.	FKORSCH@UNI-BREMEN.DE			62	7	7	0	14	VANDENHOECK & RUPRECHT	GOTTINGEN	THEATERSTRASSE 13,, D-37073 GOTTINGEN, GERMANY	0032-7034		PRAX KINDERPSYCHOL K	PRAX. KINDERPSYCHOL. KINDERPSYCHIATR.		2012.0	61	9		10.13109/PRKK.2012.61.9.691	15	PSYCHOLOGY, DEVELOPMENTAL; PSYCHIATRY	PSYCHOLOGY; PSYCHIATRY	047UN	ISI000311867100004	23304835.0		18/03/2020		691	705
686	J	NICHOLSON JM;LUCAS N;BERTHELSEN D;WAKE M	NICHOLSON, JAN M.; LUCAS, NINA; BERTHELSEN, DONNA; WAKE, MELISSA	SOCIOECONOMIC INEQUALITY PROFILES IN PHYSICAL AND DEVELOPMENTAL HEALTH FROM 0-7 YEARS: AUSTRALIAN NATIONAL STUDY	JOURNAL OF EPIDEMIOLOGY AND COMMUNITY HEALTH	ENGLISH	ARTICLE		CHILD-DEVELOPMENT; COGNITIVE FUNCTION; ADULT HEALTH; POVERTY; ASSOCIATIONS; POPULATION; POSITION; AGE; QUESTIONNAIRE; ADOLESCENTS	BACKGROUND EARLY AND PERSISTENT EXPOSURE TO SOCIOECONOMIC DISADVANTAGE IMPAIRS CHILDREN'S HEALTH AND WELLBEING. HOWEVER, IT IS UNCLEAR AT WHAT AGE HEALTH INEQUALITIES EMERGE OR WHETHER THESE RELATIONSHIPS VARY ACROSS AGES AND OUTCOMES. WE ADDRESS THESE ISSUES USING CROSS-SECTIONAL AUSTRALIAN POPULATION DATA ON THE PHYSICAL AND DEVELOPMENTAL HEALTH OF CHILDREN AT AGES 0-1, 2-3, 4-5 AND 6-7 YEARS. …	[NICHOLSON, JAN M.; LUCAS, NINA; WAKE, MELISSA] ROYAL CHILDRENS HOSP, MURDOCH CHILDRENS RES INST, MELBOURNE, VIC 3052, AUSTRALIA.; [NICHOLSON, JAN M.; BERTHELSEN, DONNA] QUEENSLAND UNIV TECHNOL, CTR LEARNING INNOVAT, BRISBANE, QLD 4001, AUSTRALIA.; [WAKE, MELISSA] CTR COMMUNITY CHILD HLTH, MELBOURNE, VIC, AUSTRALIA.; [WAKE, MELISSA] UNIV MELBOURNE, DEPT PAEDIAT, MELBOURNE, VIC, AUSTRALIA.	NICHOLSON, JM (REPRINT AUTHOR), ROYAL CHILDRENS HOSP, MURDOCH CHILDRENS RES INST, FLEMINGTON RD, MELBOURNE, VIC 3052, AUSTRALIA.	JAN.NICHOLSON@MCRI.EDU.AU	NATIONAL HEALTH AND MEDICAL RESEARCH COUNCILNATIONAL HEALTH AND MEDICAL RESEARCH COUNCIL OF AUSTRALIA [390136, 546405, 284556]; AUSTRALIAN RESEARCH COUNCILAUSTRALIAN RESEARCH COUNCIL [DP0774439]	THIS WORK WAS SUPPORTED BY THE NATIONAL HEALTH AND MEDICAL RESEARCH COUNCIL (CAREER DEVELOPMENT AWARDS 390136 TO JN, 546405 AND 284556 TO MW) AND THE AUSTRALIAN RESEARCH COUNCIL (DP0774439).	48	36	36	1	28	B M J PUBLISHING GROUP	LONDON	BRITISH MED ASSOC HOUSE, TAVISTOCK SQUARE, LONDON WC1H 9JR, ENGLAND	0143-005X		J EPIDEMIOL COMMUN H	J. EPIDEMIOL. COMMUNITY HEALTH	JAN	2012.0	66	1		10.1136/JECH.2009.103291	7	PUBLIC, ENVIRONMENTAL & OCCUPATIONAL HEALTH	PUBLIC, ENVIRONMENTAL & OCCUPATIONAL HEALTH	862HL	ISI000298080700014	20961874.0	GREEN PUBLISHED	18/03/2020		81	87		WAKE, MELISSA/0000-0001-7501-9257; BERTHELSEN, DONNA/0000-0002-3538-5452; NICHOLSON, JAN/0000-0002-0305-0017	WAKE, MELISSA/J-1396-2012
698	J	SATIR DA;GOODMAN DM;SHINGLETON RM;PORCERELLI JH;GORMAN BS;PRATT EM;BARLOW DH;THOMPSON-BRENNER H	SATIR, DANA A.; GOODMAN, DAVID M.; SHINGLETON, REBECCA M.; PORCERELLI, JOHN H.; GORMAN, BERNARD S.; PRATT, ELIZABETH M.; BARLOW, DAVID H.; THOMPSON-BRENNER, HEATHER	ALLIANCE-FOCUSED THERAPY FOR ANOREXIA NERVOSA: INTEGRATIVE RELATIONAL AND BEHAVIORAL CHANGE TREATMENTS IN A SINGLE-CASE EXPERIMENTAL DESIGN	PSYCHOTHERAPY	ENGLISH	ARTICLE	ANOREXIA NERVOSA; TREATMENT ALLIANCE; SINGLE-CASE DESIGN; RELATIONAL AND BEHAVIORAL PSYCHOTHERAPY	EATING-DISORDERS; WORKING ALLIANCE; CLASSIFICATION-SYSTEM; PERSONALITY PATHOLOGY; WEIGHT RESTORATION; BULIMIA-NERVOSA; PSYCHOTHERAPIES; INTERVENTION; ADOLESCENTS; IMPAIRMENT	EVIDENCE SUPPORTING OUTPATIENT TREATMENTS FOR ANOREXIA NERVOSA (AN) IS SEVERELY LACKING, DUE TO LOW RETENTION AND POOR OUTCOME. ONE EXPLANATION FOR DROP-OUT IS WEAK TREATMENT ALLIANCES. A SINGLE-CASE EXPERIMENTAL ANALYSIS ACCOMPANIED BY IN-DEPTH QUALITATIVE DESCRIPTION IS PRESENTED FOR MS. O, WHO RECEIVED A NOVEL TREATMENT FOR AN CALLED ALLIANCE FOCUSED TREATMENT (AFT) THAT ATTENDS TO RUPTURES IN…	[SATIR, DANA A.; SHINGLETON, REBECCA M.; PRATT, ELIZABETH M.; BARLOW, DAVID H.; THOMPSON-BRENNER, HEATHER] BOSTON UNIV, CARD, BOSTON, MA 02215 USA.; [GOODMAN, DAVID M.] LESLEY UNIV, CAMBRIDGE, MA USA.; [PORCERELLI, JOHN H.] WAYNE STATE UNIV, DETROIT, MI 48202 USA.; [GORMAN, BERNARD S.] NASSAU COMMUNITY COLL, DEPT PSYCHOL, GARDEN CITY, NY USA.	SATIR, DA (REPRINT AUTHOR), CHILDRENS HOSP COLORADO, DEPT PSYCHIAT & BEHAV SCI, EATING DISORDERS PROGRAM, 13123 E 16TH AVE, AURORA, CO 80045 USA.	DANA.SATIR@GMAIL.COM			99	5	5	0	17	AMER PSYCHOLOGICAL ASSOC, DIV PSYCHOTHERAPY	CORAL GABLES	1390 SOUTH DIXIE HIGHWAY, STE 2222, CORAL GABLES, FL 33146-2946 USA	0033-3204	1939-1536	PSYCHOTHERAPY	PSYCHOTHERAPY	DEC	2011.0	48	4		10.1037/A0026216	20	PSYCHOLOGY, CLINICAL	PSYCHOLOGY	860ZD	ISI000297986900013	22141420.0		18/03/2020		401	420				SI
724	J	TOTSIKA V;HASTINGS RP;EMERSON E;BERRIDGE DM;LANCASTER GA	TOTSIKA, VASILIKI; HASTINGS, RICHARD P.; EMERSON, ERIC; BERRIDGE, DAMON M.; LANCASTER, GILLIAN A.	BEHAVIOR PROBLEMS AT 5 YEARS OF AGE AND MATERNAL MENTAL HEALTH IN AUTISM AND INTELLECTUAL DISABILITY	JOURNAL OF ABNORMAL CHILD PSYCHOLOGY	ENGLISH	ARTICLE	AUTISM SPECTRUM DISORDERS; INTELLECTUAL DISABILITY; MATERNAL MENTAL HEALTH	PERVASIVE DEVELOPMENTAL DISORDERS; YOUNG-ADULTS; PRESCHOOL-CHILDREN; DIFFICULTIES QUESTIONNAIRE; POSITIVE PERCEPTIONS; SYNDROME SPECIFICITY; EMOTIONAL-PROBLEMS; ADOLESCENTS; IMPACT; WELL	WE EXAMINED CHILD BEHAVIOR PROBLEMS AND MATERNAL MENTAL HEALTH IN A BRITISH POPULATION-REPRESENTATIVE SAMPLE OF 5 YEAR-OLD CHILDREN WITH AN AUTISM SPECTRUM DISORDER (ASD), CONTROLLING FOR THE PRESENCE OF AN INTELLECTUAL DISABILITY (ID). BEHAVIOR PROBLEMS WERE SIGNIFICANTLY HIGHER IN CHILDREN WITH ASD WITH/OUT ID COMPARED TO TYPICALLY DEVELOPING CHILDREN, BUT COMPARED TO CHILDREN WITH ID ONLY HYPE…	[TOTSIKA, VASILIKI; HASTINGS, RICHARD P.] BANGOR UNIV, N WALES CLIN PSYCHOL PROGRAMME, SCH PSYCHOL, BANGOR LL57 2DG, GWYNEDD, WALES.; [EMERSON, ERIC] UNIV LANCASTER, CTR DISABIL STUDIES, LANCASTER, ENGLAND.; [EMERSON, ERIC] UNIV SYDNEY, FAC HLTH SCI, SYDNEY, NSW 2006, AUSTRALIA.; [BERRIDGE, DAMON M.; LANCASTER, GILLIAN A.] UNIV LANCASTER, DEPT MATH & STAT, LANCASTER, ENGLAND.	TOTSIKA, V (REPRINT AUTHOR), BANGOR UNIV, N WALES CLIN PSYCHOL PROGRAMME, SCH PSYCHOL, 43 COLL RD, BANGOR LL57 2DG, GWYNEDD, WALES.	V.TOTSIKA@BANGOR.AC.UK	ECONOMIC AND SOCIAL RESEARCH COUNCILECONOMIC & SOCIAL RESEARCH COUNCIL (ESRC) [ES/G023727/1]		45	65	65	0	20	SPRINGER/PLENUM PUBLISHERS	NEW YORK	233 SPRING ST, NEW YORK, NY 10013 USA	0091-0627	1573-2835	J ABNORM CHILD PSYCH	J. ABNORM. CHILD PSYCHOL.	NOV	2011.0	39	8		10.1007/S10802-011-9534-2	11	PSYCHOLOGY, CLINICAL; PSYCHOLOGY, DEVELOPMENTAL	PSYCHOLOGY	887KW	ISI000299927300005	21710136.0		18/03/2020		1137	1147		HASTINGS, RICHARD P/0000-0002-0495-8270; BERRIDGE, DAMON/0000-0002-5442-6686	HASTINGS, RICHARD P/D-9657-2013
727	J	HESS JZ;LACASSE JR	HESS, J. Z.; LACASSE, J. R.	WHAT DOES IT MEAN FOR AN INTERVENTION TO "WORK"? MAKING SENSE OF CONFLICTING TREATMENT OUTCOMES FOR YOUTH FACING EMOTIONAL PROBLEMS. (VOL 92, PG 301, 2011)	FAMILIES IN SOCIETY-THE JOURNAL OF CONTEMPORARY SOCIAL SERVICES	ENGLISH	CORRECTION									1	0	0	0	0	ALLIANCE CHILDREN & FAMILIES	MILWAUKEE	11700 WEST LAKE PARK DRIVE, MILWAUKEE, WI 53224 USA	1044-3894		FAM SOC	FAM. SOC.	OCT-DEC	2011.0	92	4			1	FAMILY STUDIES; SOCIAL WORK	FAMILY STUDIES; SOCIAL WORK	853LL	ISI000297427700013			18/03/2020		431	431
748	J	ADRIAN M;ZEMAN J;VEITS G	ADRIAN, MOLLY; ZEMAN, JANICE; VEITS, GINA	METHODOLOGICAL IMPLICATIONS OF THE AFFECT REVOLUTION: A 35-YEAR REVIEW OF EMOTION REGULATION ASSESSMENT IN CHILDREN	JOURNAL OF EXPERIMENTAL CHILD PSYCHOLOGY	ENGLISH	REVIEW	EMOTION REGULATION; MULTIMETHOD; EMOTION ASSESSMENT; CHILDREN AND ADOLESCENTS; AFFECT REVOLUTION; MULTI-LEVEL ASSESSMENT	SOCIAL COMPETENCE; INITIAL VALIDATION; PEER RELATIONSHIPS; EFFORTFUL CONTROL; BEHAVIOR PROBLEMS; SCHOOL-AGE; INDIVIDUAL-DIFFERENCES; PRESCHOOLERS BEHAVIOR; EXPRESSIVE BEHAVIOR; MATERNAL DEPRESSION	THIS INVESTIGATION ANALYZED THE METHODS USED OVER THE PAST 35 YEARS TO STUDY EMOTION REGULATION (ER) IN CHILDREN. ARTICLES PUBLISHED FROM 1975 THROUGH 2010 WERE IDENTIFIED IN 42 CHILD CLINICAL, DEVELOPMENTAL, AND EMOTION PSYCHOLOGY JOURNALS. OVERALL, 61.1% OF PUBLISHED ER ARTICLES RELIED ON ONE METHOD AND 23.6% USED TWO METHODS. ANALYSES REVEALED (A) 82.8% OF PUBLISHED ER RESEARCH OCCURRING WITHI…	[ADRIAN, MOLLY] UNIV WASHINGTON, DEPT EPIDEMIOL, INST CHILD HLTH, SEATTLE, WA 98195 USA.; [ZEMAN, JANICE] COLL WILLIAM & MARY, DEPT PSYCHOL, WILLIAMSBURG, VA 23187 USA.; [VEITS, GINA] BOWLING GREEN STATE UNIV, DEPT PSYCHOL, BOWLING GREEN, OH 43403 USA.	ADRIAN, M (REPRINT AUTHOR), UNIV WASHINGTON, DEPT EPIDEMIOL, INST CHILD HLTH, BOX 354920, SEATTLE, WA 98195 USA.	ADRIAM@UW.EDU			149	83	87	1	106	ELSEVIER SCIENCE INC	NEW YORK	360 PARK AVE SOUTH, NEW YORK, NY 10010-1710 USA	0022-0965	1096-0457	J EXP CHILD PSYCHOL	J. EXP. CHILD PSYCHOL.	OCT	2011.0	110	2		10.1016/J.JECP.2011.03.009	27	PSYCHOLOGY, DEVELOPMENTAL; PSYCHOLOGY, EXPERIMENTAL	PSYCHOLOGY	791JE	ISI000292660700004	21514596.0		18/03/2020		171	197				SI
800	J	LISY ME;JARVIS KB;DELBELLO MP;MILLS NP;WEBER WA;FLECK D;STRAKOWSKI SM;ADLER CM	LISY, MEGAN E.; JARVIS, KELLY B.; DELBELLO, MELISSA P.; MILLS, NEIL P.; WEBER, WADE A.; FLECK, DAVID; STRAKOWSKI, STEPHEN M.; ADLER, CALEB M.	PROGRESSIVE NEUROSTRUCTURAL CHANGES IN ADOLESCENT AND ADULT PATIENTS WITH BIPOLAR DISORDER	BIPOLAR DISORDERS	ENGLISH	ARTICLE	BIPOLAR DISORDER; MORPHOMETRY; MRI	GRAY-MATTER VOLUME; NEUROLOGICAL SOFT SIGNS; RESPONSE-INHIBITION; PREFRONTAL CORTEX; MANIA; ABNORMALITIES; SCHIZOPHRENIA; METAANALYSIS; DEPRESSION; MOOD	OBJECTIVES: SEVERAL LINES OF EVIDENCE SUGGEST THAT BIPOLAR DISORDER IS ASSOCIATED WITH PROGRESSIVE CHANGES IN GRAY MATTER VOLUME (GMV), PARTICULARLY IN BRAIN STRUCTURES INVOLVED IN EMOTIONAL REGULATION AND EXPRESSION. THE MAJORITY OF THESE STUDIES HOWEVER, HAVE BEEN CROSS-SECTIONAL IN NATURE. IN THIS STUDY WE COMPARED BASELINE AND FOLLOW-UP SCANS IN GROUPS OF BIPOLAR DISORDER AND HEALTHY SUBJECTS…	[LISY, MEGAN E.; JARVIS, KELLY B.; DELBELLO, MELISSA P.; MILLS, NEIL P.; WEBER, WADE A.; FLECK, DAVID; STRAKOWSKI, STEPHEN M.; ADLER, CALEB M.] UNIV CINCINNATI, DEPT PSYCHIAT & BEHAV NEUROSCI, DIV BIPOLAR DISORDER RES, CINCINNATI, OH 45219 USA.; [FLECK, DAVID; STRAKOWSKI, STEPHEN M.; ADLER, CALEB M.] UNIV CINCINNATI, CTR IMAGING RES, COLL MED, CINCINNATI, OH 45219 USA.	ADLER, CM (REPRINT AUTHOR), UNIV CINCINNATI, DEPT PSYCHIAT & BEHAV NEUROSCI, DIV BIPOLAR DISORDER RES, 260 STETSON ST,SUITE 3200, CINCINNATI, OH 45219 USA.	ADLERCB@UCMAIL.UC.EDU	ASTRAZENECAASTRAZENECA; ELI LILLY CO.ELI LILLY; JOHNSON JOHNSONJOHNSON & JOHNSON USA; SHIRE; JANSSENJOHNSON & JOHNSON USAJANSSEN BIOTECH INC; PFIZERPFIZER; BRISTOL-MYERS SQUIBBBRISTOL-MYERS SQUIBB; REPLIGEN; MARTEK; SOMERSET; GLAXOSMITHKLINEGLAXOSMITHKLINE; SUMITOMO; MARTEK BIOSCIENCES; NUTRITION 21; ORTHO MCNEIL/JANSSENJOHNSON & JOHNSON USAJANSSEN BIOTECH INC; NARSADNARSAD; STANLEY MEDICAL RESEA…	MPD REPORTS RESEARCH SUPPORT FROM ASTRAZENECA, ELI LILLY & CO., JOHNSON & JOHNSON, SHIRE, JANSSEN, PFIZER, BRISTOL-MYERS SQUIBB, REPLIGEN, MARTEK, SOMERSET, GLAXOSMITHKLINE, AND SUMITOMO; HAS PARTICIPATED IN LECTURE BUREAUS FOR BRISTOL-MYERS SQUIBB AND MERCK; AND HAS CONSULTED FOR GLAXOSMITHKLINE, ELI LILLY& CO., MERCK, AND BRISTOL-MYERS SQUIBB. SMS REPORTS RESEARCH SUPPORT FROM ELI LILLY& CO., J…	56	52	52	0	10	WILEY	HOBOKEN	111 RIVER ST, HOBOKEN 07030-5774, NJ USA	1398-5647	1399-5618	BIPOLAR DISORD	BIPOLAR DISORD.	JUN	2011.0	13	4		10.1111/J.1399-5618.2011.00927.X	10	CLINICAL NEUROLOGY; NEUROSCIENCES; PSYCHIATRY	NEUROSCIENCES & NEUROLOGY; PSYCHIATRY	807QK	ISI000293914600008	21843279.0		18/03/2020		396	405
828	J	MIZUNO K;TANAKA M;FUKUDA S;SASABE T;IMAI-MATSUMURA K;WATANABE Y	MIZUNO, KEI; TANAKA, MASAAKI; FUKUDA, SANAE; SASABE, TETSUYA; IMAI-MATSUMURA, KYOKO; WATANABE, YASUYOSHI	CHANGES IN COGNITIVE FUNCTIONS OF STUDENTS IN THE TRANSITIONAL PERIOD FROM ELEMENTARY SCHOOL TO JUNIOR HIGH SCHOOL	BRAIN & DEVELOPMENT	ENGLISH	ARTICLE	DIVIDED ATTENTION; ALTERNATIVE ATTENTION; EXECUTIVE FUNCTION; CHILDHOOD; ADOLESCENCE	CHRONIC-FATIGUE-SYNDROME; WORKING-MEMORY; EXECUTIVE FUNCTIONS; NEUROPSYCHOLOGICAL STATUS; DEVELOPMENTAL-CHANGES; REPEATABLE BATTERY; LIFE-SPAN; ATTENTION; CHILDREN; BRAIN	BACKGROUND: WHEN STUDENTS PROCEED TO JUNIOR HIGH SCHOOL FROM ELEMENTARY SCHOOL, RAPID CHANGES IN THE ENVIRONMENT OCCUR, WHICH MAY CAUSE VARIOUS BEHAVIORAL AND EMOTIONAL PROBLEMS. HOWEVER, THE CHANGES IN COGNITIVE FUNCTIONS DURING THIS TRANSITIONAL PERIOD HAVE RARELY BEEN STUDIED. METHODS: IN 158 ELEMENTARY SCHOOL STUDENTS FROM 4TH- TO 6TH-GRADES AND 159 JUNIOR HIGH SCHOOL STUDENTS FROM 7TH- TO 9T…	[MIZUNO, KEI; TANAKA, MASAAKI; FUKUDA, SANAE; SASABE, TETSUYA; WATANABE, YASUYOSHI] OSAKA CITY UNIV, DEPT PHYSIOL, GRAD SCH MED, ABENO KU, OSAKA 5458585, JAPAN.; [MIZUNO, KEI; WATANABE, YASUYOSHI] RIKEN CTR MOL IMAGING SCI, MOL PROBE DYNAM LAB, CHUO KU, KOBE, HYOGO 6500047, JAPAN.; [FUKUDA, SANAE] OSAKA CITY UNIV, DEPT BIOMARKER & MOL BIOPHYS, GRAD SCH MED, ABENO KU, OSAKA 5458585, JAPAN.; [IMAI-…	MIZUNO, K (REPRINT AUTHOR), OSAKA CITY UNIV, DEPT PHYSIOL, GRAD SCH MED, ABENO KU, 1-4-3 ASAHIMACHI, OSAKA 5458585, JAPAN.	KEIMIZUNO@RIKEN.JP	MINISTRY OF EDUCATION, CULTURE, SPORTS, SCIENCE AND TECHNOLOGY, THE JAPANESE GOVERNMENTMINISTRY OF EDUCATION, CULTURE, SPORTS, SCIENCE AND TECHNOLOGY, JAPAN (MEXT)	THIS WORK WAS PARTLY SUPPORTED BY THE 21ST CENTURY COE PROGRAM "BASE TO OVERCOME FATIGUE", FROM THE MINISTRY OF EDUCATION, CULTURE, SPORTS, SCIENCE AND TECHNOLOGY, THE JAPANESE GOVERNMENT. WE WOULD LIKE TO THANK DR. MIKE CONNOLLY AND DR. LINDA GUDEX FOR EDITORIAL HELP WITH THE MANUSCRIPT AND DR. TETSUMORI YAMASHIMA FOR PROVIDING PERMISSION AND HELPFUL COMMENTS ON USE OF SOME OF THE PAPER-AND-PENC…	36	11	11	0	12	ELSEVIER SCIENCE BV	AMSTERDAM	PO BOX 211, 1000 AE AMSTERDAM, NETHERLANDS	0387-7604		BRAIN DEV-JPN	BRAIN DEV.	MAY	2011.0	33	5		10.1016/J.BRAINDEV.2010.07.005	9	CLINICAL NEUROLOGY	NEUROSCIENCES & NEUROLOGY	761AI	ISI000290366400010	20708862.0		18/03/2020		412	420
842	J	ISASI CR;WILLS TA	ISASI, CARMEN R.; WILLS, THOMAS A.	EMOTIONAL REGULATION AND WEIGHT-RELATED BEHAVIORS AMONG INNER-CITY ADOLESCENTS	ANNALS OF BEHAVIORAL MEDICINE	ENGLISH	MEETING ABSTRACT				[ISASI, CARMEN R.] ALBERT EINSTEIN COLL MED, BRONX, NY 10461 USA.; [WILLS, THOMAS A.] CANC RES CTR HAWAII, HONOLULU, HI 96813 USA.		CARMEN.ISASI@EINSTEIN.YU.EDU			0	0	0	0	0	SPRINGER	NEW YORK	233 SPRING ST, NEW YORK, NY 10013 USA	0883-6612		ANN BEHAV MED	ANN. BEHAV. MED.	APR	2011.0	41				1	PSYCHOLOGY, MULTIDISCIPLINARY	PSYCHOLOGY	747CK	ISI000289297700259			18/03/2020		S66	S66					1
867	J	LENZE SN;PAUTSCH J;LUBY J	LENZE, SHANNON N.; PAUTSCH, JENNIFER; LUBY, JOAN	PARENT-CHILD INTERACTION THERAPY EMOTION DEVELOPMENT: A NOVEL TREATMENT FOR DEPRESSION IN PRESCHOOL CHILDREN	DEPRESSION AND ANXIETY	ENGLISH	ARTICLE	AFFECT; CHILD; DEPRESSIVE DISORDER/PSYCHOLOGY; DEPRESSIVE DISORDER/THERAPY; MOOD DISORDERS; MOTHER-CHILD RELATIONS; BEHAVIOR THERAPY; HUMANS	COGNITIVE-BEHAVIORAL THERAPY; YOUNG-CHILDREN; VALIDATION; DISORDER; AGE	BACKGROUND: PSYCHOTHERAPIES WITH KNOWN EFFICACY IN ADOLESCENT DEPRESSION HAVE BEEN ADAPTED FOR PREPUBERTAL CHILDREN; HOWEVER, NONE HAVE BEEN EMPIRICALLY VALIDATED FOR USE WITH DEPRESSED VERY YOUNG CHILDREN. DUE TO THE CENTRALITY OF THE PARENT CHILD RELATIONSHIP TO THE EMOTIONAL WELL BEING OF THE YOUNG CHILD, WITH CAREGIVER SUPPORT SHOWN TO MEDIATE THE RISK FOR DEPRESSION SEVERITY, WE CREATED AN E…	[LENZE, SHANNON N.; PAUTSCH, JENNIFER; LUBY, JOAN] WASHINGTON UNIV, SCH MED, DEPT PSYCHIAT, ST LOUIS, MO 63110 USA.	LUBY, J (REPRINT AUTHOR), WASHINGTON UNIV, SCH MED, DEPT PSYCHIAT, CAMPUS BOX 8134,660 S EUCLID, ST LOUIS, MO 63110 USA.	LUBYJ@PSYCHIATRY.WUSTL.EDU	NATIONAL INSTITUTE OF MENTAL HEALTH (BETHESDA, MD)UNITED STATES DEPARTMENT OF HEALTH & HUMAN SERVICESNATIONAL INSTITUTES OF HEALTH (NIH) - USANIH NATIONAL INSTITUTE OF MENTAL HEALTH (NIMH) [R34-MH80163, T32DA007261]; NATIONAL INSTITUTE OF MENTAL HEALTHUNITED STATES DEPARTMENT OF HEALTH & HUMAN SERVICESNATIONAL INSTITUTES OF HEALTH (NIH) - USANIH NATIONAL INSTITUTE OF MENTAL HEALTH (NIMH); NARSADN…	THE AUTHORS DISCLOSE THE FOLLOWING FINANCIAL RELATIONSHIPS WITHIN THE PAST 3 YEARS: CONTRACT GRANT SPONSOR: NATIONAL INSTITUTE OF MENTAL HEALTH (BETHESDA, MD); CONTRACT GRANT NUMBERS: R34-MH80163; T32DA007261.; DR. LUBY HAS RECEIVED GRANT FUNDING FROM THE NATIONAL INSTITUTE OF MENTAL HEALTH AND NARSAD. SHE ALSO RECEIVES ROYALTIES FROM GUILFORD PRESS FOR A BOOK ON CHILDHOOD MENTAL DISORDERS. SHANN…	42	45	45	6	44	WILEY	HOBOKEN	111 RIVER ST, HOBOKEN 07030-5774, NJ USA	1091-4269	1520-6394	DEPRESS ANXIETY	DEPRESS. ANXIETY	FEB	2011.0	28	2		10.1002/DA.20770	7	PSYCHOLOGY, CLINICAL; PSYCHIATRY; PSYCHOLOGY	PSYCHOLOGY; PSYCHIATRY	716WV	ISI000287005100007	21284068.0	GREEN ACCEPTED	18/03/2020		153	159
869	J	LIU JH;CHENG H;LEUNG PWL	LIU, JIANGHONG; CHENG, HALINA; LEUNG, PATRICK W. L.	THE APPLICATION OF THE PRESCHOOL CHILD BEHAVIOR CHECKLIST AND THE CAREGIVER-TEACHER REPORT FORM TO MAINLAND CHINESE CHILDREN: SYNDROME STRUCTURE, GENDER DIFFERENCES, COUNTRY EFFECTS, AND INTER-INFORMANT AGREEMENT	JOURNAL OF ABNORMAL CHILD PSYCHOLOGY	ENGLISH	ARTICLE	CBCL; EXTERNALIZING; INTERNALIZING; PRESCHOOL; CROSS-CULTURAL; CHINESE CHILDREN; CFA; CONFIRMATORY FACTOR ANALYSIS; VALIDATION	EMOTIONAL-PROBLEMS; AMERICAN-CHILDREN; FIT INDEXES; AGES 6; VIOLENT BEHAVIOR; PARENT REPORTS; SCHOOL; THAI; PSYCHOPATHOLOGY; ADOLESCENCE	PRESCHOOL CHILDREN HAVE LONG BEEN A NEGLECTED POPULATION IN THE STUDY OF PSYCHOPATHOLOGY. THE ACHENBACH SYSTEM OF EMPIRICALLY BASED ASSESSMENT (ASEBA), WHICH INCLUDES THE CHILD BEHAVIOR CHECKLIST/1.5-5 (CBCL/1.5-5) AND THE CAREGIVER-TEACHER REPORT FORM (C-TRF), CONSTITUTES THE FEW AVAILABLE MEASURES TO ASSESS PRESCHOOLERS WITH AN EMPIRICALLY DERIVED TAXONOMY OF PRESCHOOL PSYCHOPATHOLOGY. HOWEVER,…	[LIU, JIANGHONG] UNIV PENN, SCH NURSING, PHILADELPHIA, PA 19104 USA.; [LIU, JIANGHONG] UNIV PENN, SCH MED, PHILADELPHIA, PA 19104 USA.; [CHENG, HALINA; LEUNG, PATRICK W. L.] CHINESE UNIV HONG KONG, DEPT PSYCHOL, HONG KONG, HONG KONG, PEOPLES R CHINA.	LIU, JH (REPRINT AUTHOR), UNIV PENN, SCH NURSING, 418 CURIE BLVD,ROOM 426,CLAIRE M FAGIN HALL, PHILADELPHIA, PA 19104 USA.	JHLIU@NURSING.UPENN.EDU; PLEUNG@CUHK.EDU.HK	NIEHS NIH HHSUNITED STATES DEPARTMENT OF HEALTH & HUMAN SERVICESNATIONAL INSTITUTES OF HEALTH (NIH) - USANIH NATIONAL INSTITUTE OF ENVIRONMENTAL HEALTH SCIENCES (NIEHS) [K01 ES015877, K02 ES019878, R01 ES018858, K01 ES015877-03, K01-ES015 877]		53	64	71	3	24	SPRINGER/PLENUM PUBLISHERS	NEW YORK	233 SPRING ST, NEW YORK, NY 10013 USA	0091-0627	1573-2835	J ABNORM CHILD PSYCH	J. ABNORM. CHILD PSYCHOL.	FEB	2011.0	39	2		10.1007/S10802-010-9452-8	14	PSYCHOLOGY, CLINICAL; PSYCHOLOGY, DEVELOPMENTAL	PSYCHOLOGY	742RG	ISI000288961600008	20821258.0	GREEN ACCEPTED	18/03/2020		251	264
894	S	BACHEVALIER J;MACHADO CJ;KAZAMA A	BACHEVALIER, JOCELYNE; MACHADO, CHRISTOPHER J.; KAZAMA, ANDY	BEHAVIORAL OUTCOMES OF LATE-ONSET OR EARLY-ONSET ORBITAL FRONTAL CORTEX (AREAS 11/13) LESIONS IN RHESUS MONKEYS	CRITICAL CONTRIBUTIONS OF THE ORBITOFRONTAL CORTEX TO BEHAVIOR	ENGLISH	ARTICLE; PROCEEDINGS PAPER	ORBITOFRONTAL CORTEX; RHESUS; BEHAVIOR; EMOTION; FLEXIBILITY	HIPPOCAMPAL-FORMATION LESIONS; MEDIAL PREFRONTAL CORTEX; ORBITOFRONTAL CORTEX; SELECTIVE AMYGDALA; EMOTIONAL RESPONSES; EXCITOTOXIC LESIONS; SOCIAL-BEHAVIOR; REVERSAL; OBJECT; DEVALUATION	THE ORBITAL FRONTAL CORTEX (OFC) HAS BEEN IMPLICATED IN A NUMBER OF PSYCHIATRIC DISORDERS, INCLUDING DEPRESSION, ANXIETY, PHOBIA, AND OBSESSIVE-COMPULSIVE DISORDER. THUS, A BETTER UNDERSTANDING OF ITS FUNCTIONS WILL LIKELY PROVIDE CRITICAL INFORMATION TO UNDERSTAND THE SPECIFIC BEHAVIORAL AND COGNITIVE PROCESSES AFFECTED IN THESE HUMAN DISORDERS. IN RECENT YEARS, A GROWING NUMBER OF STUDIES HAVE …	[BACHEVALIER, JOCELYNE; KAZAMA, ANDY] YERKES NATL PRIMATE RES CTR, ATLANTA, GA 30329 USA.; [BACHEVALIER, JOCELYNE] EMORY UNIV, DEPT PSYCHOL, ATLANTA, GA 30322 USA.; [MACHADO, CHRISTOPHER J.] UNIV CALIF DAVIS, CALIF NATL PRIMATE RES CTR, BRAIN MIND & BEHAV UNIT, DAVIS, CA 95616 USA.	BACHEVALIER, J (REPRINT AUTHOR), YERKES NATL PRIMATE RES CTR, 940 GATEWOOD RD, ATLANTA, GA 30329 USA.	JBACHEV@EMORY.EDU	NIHUNITED STATES DEPARTMENT OF HEALTH & HUMAN SERVICESNATIONAL INSTITUTES OF HEALTH (NIH) - USA [RR00165]; CENTER FOR BEHAVIORAL NEUROSCIENCE [NSF IBN-9876754]; AUTISM SPEAKS MENTORED-BASED FELLOWSHIP [F32-MH63577]; [RO1-HD 35471]; [RO1-MH 58846]	THIS WORK HAS BEEN SUPPORTED BY RO1-HD 35471; RO1-MH 58846; YERKES BASE GRANT NIH RR00165; CENTER FOR BEHAVIORAL NEUROSCIENCE GRANT NSF IBN-9876754; AND AN AUTISM SPEAKS MENTORED-BASED FELLOWSHIP TO JB AND F32-MH63577 TO CM.	85	20	20	0	5	BLACKWELL SCIENCE PUBL	OXFORD	OSNEY MEAD, OXFORD OX2 0EL, ENGLAND	0077-8923		ANN NY ACAD SCI	ANN.NY ACAD.SCI.		2011.0	1239			10.1111/J.1749-6632.2011.06211.X	16	BEHAVIORAL SCIENCES; MULTIDISCIPLINARY SCIENCES; NEUROSCIENCES; PSYCHOLOGY	BEHAVIORAL SCIENCES; SCIENCE & TECHNOLOGY - OTHER TOPICS; NEUROSCIENCES & NEUROLOGY; PSYCHOLOGY	BYL19	ISI000299228800008	22145877.0	GREEN ACCEPTED	18/03/2020		71	86		KAZAMA, ANDREW/0000-0002-4730-0612
899	J	GROEBEN M;PERREN S;STADELMANN S;VON KLITZING K	GROEBEN, MAUREEN; PERREN, SONJA; STADELMANN, STEPHANIE; VON KLITZING, KAI	EMOTIONAL SYMPTOMS FROM KINDERGARTEN TO MIDDLE CHILDHOOD: ASSOCIATIONS WITH SELF- AND OTHER-ORIENTED SOCIAL SKILLS	EUROPEAN CHILD & ADOLESCENT PSYCHIATRY	ENGLISH	ARTICLE	EMOTIONAL SYMPTOMS; SOCIAL SKILLS; PRO-SOCIAL BEHAVIOR; ASSERTIVENESS; SOCIAL PARTICIPATION; MIDDLE CHILDHOOD	COMPETENCE-BASED MODEL; DIFFICULTIES QUESTIONNAIRE; DEPRESSIVE SYMPTOMATOLOGY; PEER RELATIONSHIPS; CHILDREN; BEHAVIOR; ADOLESCENCE; DISORDERS; EPIDEMIOLOGY; PERCEPTION	THE STUDY INVESTIGATED THE INTERACTIVE IMPACT OF DIFFERENT DIMENSIONS OF SOCIAL SKILLS ON CHILDREN'S EMOTIONAL SYMPTOMS. WE DIFFERENTIATE BETWEEN SELF-ORIENTED SOCIAL SKILLS WHICH FOCUS ON CONSIDERING OWN GOALS AND NEEDS IN SOCIAL INTERACTIONS (ASSERTIVENESS, SOCIAL PARTICIPATION) AND OTHER-ORIENTED SOCIAL SKILLS WHICH FOCUS ON CONSIDERING OTHER'S GOALS AND NEEDS (PRO-SOCIAL AND COOPERATIVE BEHAV…	[GROEBEN, MAUREEN; PERREN, SONJA] UNIV ZURICH, JACOBS CTR PRODUCT YOUTH DEV, CH-8006 ZURICH, SWITZERLAND.; [STADELMANN, STEPHANIE; VON KLITZING, KAI] UNIV LEIPZIG, DEPT CHILD & ADOLESCENT PSYCHIAT PSYCHOTHERAPY &, LEIPZIG, GERMANY.	PERREN, S (REPRINT AUTHOR), UNIV ZURICH, JACOBS CTR PRODUCT YOUTH DEV, CULMANNSTR 1, CH-8006 ZURICH, SWITZERLAND.	PERREN@JACOBSCENTER.UZH.CH	SWISS NATIONAL SCIENCE FOUNDATIONSWISS NATIONAL SCIENCE FOUNDATION (SNSF) [32-66778.01, 325100-112672/19]; FREIE AKADEMISCHE GESELLSCHAFT BASEL; NOVARTIS-STIFTUNG; GERMAN RESEARCH ASSOCIATIONGERMAN RESEARCH FOUNDATION (DFG) [KL2315/1-1]	THIS STUDY WAS SUPPORTED BY GRANTS OF THE SWISS NATIONAL SCIENCE FOUNDATION (GRANT-NO 32-66778.01, GRANT-NO 325100-112672/19), THE FREIE AKADEMISCHE GESELLSCHAFT BASEL AND THE NOVARTIS-STIFTUNG. KAI VON KLITZING'S WORK IS ALSO SUPPORTED BY THE GERMAN RESEARCH ASSOCIATION (GRANT-NO KL2315/1-1).	51	16	16	2	26	SPRINGER	NEW YORK	233 SPRING ST, NEW YORK, NY 10013 USA	1018-8827	1435-165X	EUR CHILD ADOLES PSY	EUR. CHILD ADOLESC. PSYCH.	JAN	2011.0	20	1		10.1007/S00787-010-0139-Z	13	PSYCHOLOGY, DEVELOPMENTAL; PEDIATRICS; PSYCHIATRY	PSYCHOLOGY; PEDIATRICS; PSYCHIATRY	721ZP	ISI000287397900002	20931253.0	GREEN ACCEPTED	18/03/2020		3	15		PERREN, SONJA/0000-0002-7916-4037	PERREN, SONJA/B-8310-2013
900	J	KOGLIN U;PETERMANN F	KOGLIN, UTE; PETERMANN, FRANZ	THE EFFECTIVENESS OF THE BEHAVIOURAL TRAINING FOR PRESCHOOL CHILDREN	EUROPEAN EARLY CHILDHOOD EDUCATION RESEARCH JOURNAL	ENGLISH	ARTICLE	BEHAVIOURAL TRAINING; PRESCHOOL; PREVENTION; SOCIAL COMPETENCE	EMOTIONAL COMPETENCE; DIFFICULTIES QUESTIONNAIRE; AGGRESSIVE-BEHAVIOR; ELEMENTARY-SCHOOL; CONDUCT PROBLEMS; PREVENTION; PARENT; CURRICULUM; DISORDERS; ADOLESCENTS	THIS STUDY INVESTIGATED THE SHORT-TERM EFFECTS OF BEHAVIOURAL TRAINING FOR PRESCHOOL CHILDREN. THE GOALS OF THIS PROGRAMME WERE TO REDUCE DISRUPTIVE BEHAVIOUR AS WELL AS SHY AND WITHDRAWN BEHAVIOUR, AND TO PROMOTE SOCIAL-EMOTIONAL COMPETENCIES. IN YOUNG CHILDREN, INSUFFICIENT EMOTIONAL COMPETENCIES AND DIFFICULTIES CONCERNING ADEQUATE CONFLICT RESOLUTION ARE ALREADY RELATED TO CONDUCT DISORDERS A…	[KOGLIN, UTE; PETERMANN, FRANZ] UNIV BREMEN, CTR CLIN PSYCHOL & REHABIL, BREMEN, GERMANY.	KOGLIN, U (REPRINT AUTHOR), UNIV BREMEN, CTR CLIN PSYCHOL & REHABIL, BREMEN, GERMANY.	UKOGLIN@UNI-BREMEN.DE			41	13	15	3	64	ROUTLEDGE JOURNALS, TAYLOR & FRANCIS LTD	ABINGDON	2-4 PARK SQUARE, MILTON PARK, ABINGDON OX14 4RN, OXON, ENGLAND	1350-293X	1752-1807	EUR EARLY CHILD EDUC	EUR. EARLY CHILD. EDUC. RES. J.		2011.0	19	1	PII 935307024	10.1080/1350293X.2011.548949	15	EDUCATION & EDUCATIONAL RESEARCH	EDUCATION & EDUCATIONAL RESEARCH	742NH	ISI000288950500007			18/03/2020		97	111
901	J	DAGLAR M;MELHUISH E;BARNES J	DAGLAR, MELEK; MELHUISH, EDWARD; BARNES, JACQUELINE	PARENTING AND PRESCHOOL CHILD BEHAVIOUR AMONG TURKISH IMMIGRANT, MIGRANT AND NON-MIGRANT FAMILIES	EUROPEAN JOURNAL OF DEVELOPMENTAL PSYCHOLOGY	ENGLISH	ARTICLE	CHILD BEHAVIOUR; IMMIGRATION; MIGRATION; PARENTING STYLE; PRESCHOOL CHILDREN	ADOLESCENTS; NETHERLANDS; 2ND-GENERATION; DUTCH; ACCULTURATION; TEACHER; STYLES; LONDON	WHEN FAMILIES MIGRATE THE NEW CULTURE AND CULTURE OF ORIGIN MAY CONFLICT, WITH POSSIBLE CONSEQUENCES FOR PARENTING AND CHILDREN'S DEVELOPMENT. TURKS FORM ONE OF THE LARGEST IMMIGRANT GROUPS IN WESTERN EUROPE, AND THERE IS ALSO MUCH MOVEMENT WITHIN TURKEY. THIS STUDY COMPARES THREE GROUPS; TURKISH IMMIGRANTS TO THE UK (N=142), MIGRANTS WITHIN TURKEY (N=229), AND TURKISH NON-MIGRANTS (LOCALS, N=396…	[MELHUISH, EDWARD] UNIV LONDON, INST STUDY CHILDREN FAMILIES & SOCIAL ISSUES, LONDON WC1B 3RA, ENGLAND.	MELHUISH, E (REPRINT AUTHOR), UNIV LONDON, INST STUDY CHILDREN FAMILIES & SOCIAL ISSUES, 7 BEDFORD SQ, LONDON WC1B 3RA, ENGLAND.	E.MELHUISH@BBK.AC.UK			38	22	23	2	50	PSYCHOLOGY PRESS	HOVE	27 CHURCH RD, HOVE BN3 2FA, EAST SUSSEX, ENGLAND	1740-5629		EUR J DEV PSYCHOL	EUR. J. DEV. PSYCHOL.		2011.0	8	3	PII 921782543	10.1080/17405621003710827	19	PSYCHOLOGY, DEVELOPMENTAL	PSYCHOLOGY	754HZ	ISI000289847000001			18/03/2020		261	279
904	J	WOJNIUSZ S;VOGELE C;ROPSTAD E;EVANS N;ROBINSON J;SUTTERLIN S;ERHARD HW;SOLBAKK AK;ENDESTAD T;OLBERG DE;HARALDSEN IRH	WOJNIUSZ, SLAWOMIR; VOGELE, CLAUS; ROPSTAD, ERIK; EVANS, NEIL; ROBINSON, JANE; SUETTERLIN, STEFAN; ERHARD, HANS W.; SOLBAKK, ANNE-KRISTIN; ENDESTAD, TOR; OLBERG, DAG ERLEND; HARALDSEN, IRA RONIT HEBOLD	PREPUBERTAL GONADOTROPIN-RELEASING HORMONE ANALOG LEADS TO EXAGGERATED BEHAVIORAL AND EMOTIONAL SEX DIFFERENCES IN SHEEP	HORMONES AND BEHAVIOR	ENGLISH	ARTICLE	GONADOTROPIN-RELEASING HORMONE; GNRH; SEX DIFFERENCES; HEART RATE VARIABILITY; HRV; PUBERTY, SHEEP, COGNITION; BEHAVIOR	HEART-RATE-VARIABILITY; LUTEINIZING-HORMONE; ADOLESCENT BRAIN; PROSTATE-CANCER; RATS; MEN; DIFFERENTIATION; EXPRESSION; CHILDREN; AGONISTS	IN MAMMALS, SEX SPECIALIZATION IS REFLECTED BY DIFFERENCES IN BRAIN ANATOMY AND FUNCTION. MEASURABLE DIFFERENCES ARE DOCUMENTED IN REPRODUCTIVE BEHAVIOR, COGNITION, AND EMOTION. WE HYPOTHESIZED THAT GONADOTROPIN-RELEASING HORMONE (GNRH) PLAYS A CRUCIAL ROLE IN CONTROLLING THE EXTENT OF THE BRAIN'S SEX SPECIFICITY AND THAT CHANGES IN GNRH ACTION DURING CRITICAL PERIODS OF BRAIN DEVELOPMENT, SUCH A…	[WOJNIUSZ, SLAWOMIR; SOLBAKK, ANNE-KRISTIN; HARALDSEN, IRA RONIT HEBOLD] UNIV OSLO, RIKSHOSP, OSLO UNIV HOSP, DIV SURG & CLIN NEUROSCI,DEPT NEUROPSYCHIAT & PSY, NO-0027 OSLO, NORWAY.; [WOJNIUSZ, SLAWOMIR] OSLO UNIV COLL, FAC HLTH SCI, N-0130 OSLO, NORWAY.; [VOGELE, CLAUS; SUETTERLIN, STEFAN] UNIV LUXEMBOURG, INSIDE RES CTR, L-7220 WALFERDANGE, LUXEMBOURG.; [ROPSTAD, ERIK] NORWEGIAN SCH VET SCI, N…	HARALDSEN, IRH (REPRINT AUTHOR), UNIV OSLO, RIKSHOSP, OSLO UNIV HOSP, DIV SURG & CLIN NEUROSCI,DEPT NEUROPSYCHIAT & PSY, SOGNSVANNSVEIEN 20, NO-0027 OSLO, NORWAY.	I.H.HARALDSEN@MEDISIN.UIO.NO	NORWEGIAN RESEARCH COUNCILRESEARCH COUNCIL OF NORWAY; NORWEGIAN SCHOOL OF VETERINARY SCIENCE; ASTRAZENECA LONDONASTRAZENECA	THIS WORK WAS SUPPORTED BY THE NORWEGIAN RESEARCH COUNCIL (2010), A GRANT FROM THE NORWEGIAN SCHOOL OF VETERINARY SCIENCE (2009), AND BY ASTRAZENECA LONDON (2008). IN ADDITION TO ALL INCLUDED RESEARCHERS, WE WANT TO THANK MANY ASSISTANTS AT GLASGOW UNIVERSITY, NORWEGIAN SCHOOL OF VETERINARY SCIENCE, AND THE UNIVERSITY OF OSLO WHO PARTICIPATED IN THIS STUDY: NILS BREVIK, ANDERS JAKOBSEN, KRISTINE …	31	18	18	0	21	ACADEMIC PRESS INC ELSEVIER SCIENCE	SAN DIEGO	525 B ST, STE 1900, SAN DIEGO, CA 92101-4495 USA	0018-506X	1095-6867	HORM BEHAV	HORM. BEHAV.	JAN	2011.0	59	1		10.1016/J.YHBEH.2010.09.010	6	BEHAVIORAL SCIENCES; ENDOCRINOLOGY & METABOLISM	BEHAVIORAL SCIENCES; ENDOCRINOLOGY & METABOLISM	713EK	ISI000286717600004	20934426.0		18/03/2020		22	27		ERHARD, HANS W/0000-0001-5446-4538; SUTTERLIN, STEFAN/0000-0002-4337-1296; VOGELE, CLAUS/0000-0001-8086-0788; ENDESTAD, TOR/0000-0002-4403-6887	ERHARD, HANS W/C-8845-2016; VOGELE, CLAUS/I-5682-2013
914	J	LAVIGNE JV;HOPKINS J;GOUZE KR;BRYANT FB;LEBAILLY SA;BINNS HJ;LAVIGNE PM	LAVIGNE, JOHN V.; HOPKINS, JOYCE; GOUZE, KAREN R.; BRYANT, FRED B.; LEBAILLY, SUSAN A.; BINNS, HELEN J.; LAVIGNE, PAUL M.	IS SMOKING DURING PREGNANCY A RISK FACTOR FOR PSYCHOPATHOLOGY IN YOUNG CHILDREN? A METHODOLOGICAL CAVEAT AND REPORT ON PRESCHOOLERS	JOURNAL OF PEDIATRIC PSYCHOLOGY	ENGLISH	ARTICLE	ADJUSTMENT; MENTAL HEALTH; PARENTING; RISK; SMOKING	DEFICIT HYPERACTIVITY DISORDER; MATERNAL CIGARETTE-SMOKING; PRENATAL SMOKING; DISRUPTIVE BEHAVIOR; EXTERNALIZING BEHAVIOR; PSYCHIATRIC-DISORDERS; ANTISOCIAL-BEHAVIOR; LATE ADOLESCENCE; CHILDHOOD; ATTENTION	OBJECTIVE WHILE STUDIES OF THE EFFECTS OF PRENATAL SMOKING ON CHILD PSYCHOPATHOLOGY HAVE FOUND POSITIVE RELATIONSHIPS, MOST STUDIES (1) FAILED TO CONTROL FOR A RANGE OF CORRELATES OF MATERNAL SMOKING THAT COULD AFFECT CHILDREN'S BEHAVIOR; (2) HAVE BEEN CONDUCTED WITH SCHOOL-AGE RATHER THAN YOUNGER CHILDREN, SO IT IS NOT CLEAR WHEN SUCH PROBLEMS EMERGE; AND (3) HAVE NOT EXAMINED THE EFFECTS ON INT…	[LAVIGNE, JOHN V.; GOUZE, KAREN R.; LEBAILLY, SUSAN A.] NORTHWESTERN UNIV, DEPT CHILD & ADOLESCENT PSYCHIAT, CHILDRENS MEM HOSP,FEINBERG SCH MED, CHILD HLTH RES PROGRAM,CHILDRENS MEM RES CTR, EVANSTON, IL 60208 USA.; [BRYANT, FRED B.] LOYOLA UNIV CHICAGO, DEPT PSYCHOL, CHICAGO, IL USA.; [HOPKINS, JOYCE] IIT, INST PSYCHOL, CHICAGO, IL 60616 USA.; [BINNS, HELEN J.] NORTHWESTERN UNIV, DEPT PEDIAT, C…	LAVIGNE, JV (REPRINT AUTHOR), CHILDRENS MEM HOSP, DEPT CHILD & ADOLESCENT PSYCHIAT 10, 2300 CHILDRENS PLAZA, CHICAGO, IL 60614 USA.	JLAVIGNE@CHILDRENSMEMORIAL.ORG	NCRR NIH HHSUNITED STATES DEPARTMENT OF HEALTH & HUMAN SERVICESNATIONAL INSTITUTES OF HEALTH (NIH) - USANIH NATIONAL CENTER FOR RESEARCH RESOURCES (NCRR) [UL1 RR025741]; NIMH NIH HHSUNITED STATES DEPARTMENT OF HEALTH & HUMAN SERVICESNATIONAL INSTITUTES OF HEALTH (NIH) - USANIH NATIONAL INSTITUTE OF MENTAL HEALTH (NIMH) [R01 MH 063665]		70	21	21	0	6	OXFORD UNIV PRESS INC	CARY	JOURNALS DEPT, 2001 EVANS RD, CARY, NC 27513 USA	0146-8693		J PEDIATR PSYCHOL	J. PEDIATR. PSYCHOL.	JAN-FEB	2011.0	36	1		10.1093/JPEPSY/JSQ044	15	PSYCHOLOGY, DEVELOPMENTAL	PSYCHOLOGY	709XI	ISI000286474300003	20484331.0	BRONZE, GREEN PUBLISHED	18/03/2020		10	24		LAVIGNE, JOHN/0000-0001-9527-719X
916	J	PETERMANN F;PETERMANN U	PETERMANN, FRANZ; PETERMANN, ULRIKE	PREVENTION	KINDHEIT UND ENTWICKLUNG	GERMAN	ARTICLE	KINDERGARTEN; PREVENTION; SCHOOL-BASED INTERVENTION; SOCIAL-EMOTIONAL COMPETENCE	SOCIAL-EMOTIONAL COMPETENCE; TRAINING-PROGRAM; PHONOLOGICAL AWARENESS; EARLY-CHILDHOOD; TRIPLE P; SCHOOL; ADOLESCENTS; PRESCHOOL; BEHAVIOR; IMPLEMENTATION	THE IMPORTANCE OF EARLY PREVENTION IS STEADILY INCREASING. ON THE BASIS OF GROWING KNOWLEDGE ABOUT NORMAL AND DIFFERING DEVELOPMENT AGE-SPECIFIC INTERVENTION PROGRAMS THAT ARE NOW WELL-ESTABLISHED HAVE BEEN ORIGINATED. THE FOCUS CONCENTRATES ON PREVENTION MEASURES SUCH AS THE PROMOTION OF SOCIAL-EMOTIONAL COMPETENCES WHICH START DURING KINDERGARTEN AGE. HOWEVER, BY NOW SCHOOL-BASED INTERVENTION P…	[PETERMANN, FRANZ; PETERMANN, ULRIKE] UNIV BREMEN, ZENTRUM KLIN PSYCHOL & REHABIL, D-28359 BREMEN, GERMANY.	PETERMANN, F (REPRINT AUTHOR), UNIV BREMEN, ZENTRUM KLIN PSYCHOL & REHABIL, GRAZER STR 2 & 6, D-28359 BREMEN, GERMANY.	FPETERM@UNI-BREMEN.DE			36	28	28	0	8	HOGREFE & HUBER PUBLISHERS	GOTTINGEN	ROHNSWEG 25, D-37085 GOTTINGEN, GERMANY	0942-5403		KINDH ENTWICKL	KINDH. ENTWICKL.		2011.0	20	4		10.1026/0942-5403/A000056	4	PSYCHOLOGY, DEVELOPMENTAL	PSYCHOLOGY	814ES	ISI000294430600001			18/03/2020		197	200
917	J	WADEPOHL H;KOGLIN U;VONDERLIN E;PETERMANN F	WADEPOHL, HEIKE; KOGLIN, UTE; VONDERLIN, EVA; PETERMANN, FRANZ	PROMOTING SOCIAL-EMOTIONAL COMPETENCE IN PRESCHOOL: EVALUATION OF A PREVENTIVE BEHAVIORAL TRAINING PROGRAM	KINDHEIT UND ENTWICKLUNG	GERMAN	ARTICLE	SOCIAL-EMOTIONAL COMPETENCE; BEHAVIORAL TRAINING; PREVENTION; PROSOCIAL BEHAVIOR; EVALUATION	DIFFICULTIES QUESTIONNAIRE; ANTISOCIAL-BEHAVIOR; MENTAL-DISORDERS; GERMAN VERSION; CHILDREN; CHILDHOOD; STRENGTHS; METAANALYSIS; ADOLESCENTS	THIS PAPER REPORTS RESULTS OF AN EVALUATION STUDY ON EFFECTIVENESS OF A SOCIAL-EMOTIONAL COMPETENCE TRAINING. PRESCHOOL CHILDREN (N = 127) TOOK PART IN A TRAINING PROGRAM AND ARE COMPARED TO AN UNTREATED CONTROL GROUP (N = 129) BY MEANS OF TEACHERS EVALUATION QUESTIONNAIRES BEFORE AND AFTER THE TRAINING. AFTERWARDS, THE TRAINING EFFECTS OF A RISK GROUP WITH PROBLEMATIC SOCIAL BEHAVIOR ARE EVALUAT…	[WADEPOHL, HEIKE; VONDERLIN, EVA] UNIV HEIDELBERG, INST PSYCHOL, D-69117 HEIDELBERG, GERMANY.; [KOGLIN, UTE; PETERMANN, FRANZ] UNIV BREMEN, ZENTRUM KLIN PSYCHOL & REHABIL, D-28359 BREMEN, GERMANY.	WADEPOHL, H (REPRINT AUTHOR), UNIV HEIDELBERG, INST PSYCHOL, HAUPTSTR 47-51, D-69117 HEIDELBERG, GERMANY.	WADEPOHL@STUD.UNI-HEIDELBERG.DE			50	14	14	0	27	HOGREFE & HUBER PUBLISHERS	GOTTINGEN	ROHNSWEG 25, D-37085 GOTTINGEN, GERMANY	0942-5403		KINDH ENTWICKL	KINDH. ENTWICKL.		2011.0	20	4		10.1026/0942-5403/A000059	10	PSYCHOLOGY, DEVELOPMENTAL	PSYCHOLOGY	814ES	ISI000294430600004			18/03/2020		219	228
926	J	LEUNG GPK;CHAN CCH;CHUNG RCK;PANG MYC	LEUNG, GRANTIANA P. K.; CHAN, CHETWYN C. H.; CHUNG, RAYMOND C. K.; PANG, MARCO Y. C.	DETERMINANTS OF ACTIVITY AND PARTICIPATION IN PRESCHOOLERS WITH DEVELOPMENTAL DELAY	RESEARCH IN DEVELOPMENTAL DISABILITIES	ENGLISH	ARTICLE	DEVELOPMENTAL DELAY DISORDERS; COMMUNITY PARTICIPATION; CHILDREN; PRESCHOOL; REHABILITATION	DEFICIT-HYPERACTIVITY DISORDER; CEREBRAL-PALSY; BEHAVIORAL/EMOTIONAL PROBLEMS; INTELLECTUAL DISABILITY; ACTIVITY PERFORMANCE; SCHOOL ENVIRONMENT; SOCIAL-SKILLS; CHILDREN; ADOLESCENTS; COMPETENCE	ACCORDING TO THE INTERNATIONAL CLASSIFICATION OF FUNCTIONING, DISABILITY AND HEALTH MODEL ENDORSED BY THE WORLD HEALTH ORGANIZATION, ACTIVITY (THE EXECUTION OF A TASK OR ACTION BY AN INDIVIDUAL), AND PARTICIPATION (INVOLVEMENT IN A LIFE SITUATION) ARE IMPORTANT COMPONENTS IN THE ASSESSMENT OF HEALTH AND FUNCTIONING OF AN INDIVIDUAL. THE PURPOSE OF THIS STUDY WAS TO COMPARE THE ACTIVITY PERFORMANC…	[LEUNG, GRANTIANA P. K.; CHAN, CHETWYN C. H.; CHUNG, RAYMOND C. K.; PANG, MARCO Y. C.] HONG KONG POLYTECH UNIV, DEPT REHABIL SCI, HONG KONG, HONG KONG, PEOPLES R CHINA.; [LEUNG, GRANTIANA P. K.] GOVT HONG KONG SPECIAL ADM REG, SOCIAL WELF DEPT, CENT PARAMED SUPPORT SERV UNIT, HONG KONG, HONG KONG, PEOPLES R CHINA.	PANG, MYC (REPRINT AUTHOR), HONG KONG POLYTECH UNIV, DEPT REHABIL SCI, HONG KONG, HONG KONG, PEOPLES R CHINA.	GRANT8813@YAHOO.COM.HK; CHETWYN.CHAN@INET.POLYU.EDU.HK; RAYMOND.CK.CHUNG@INET.POLYU.EDU.HK; MARCO.PANG@INET.POLYU.EDU.HK			44	23	23	1	21	PERGAMON-ELSEVIER SCIENCE LTD	OXFORD	THE BOULEVARD, LANGFORD LANE, KIDLINGTON, OXFORD OX5 1GB, ENGLAND	0891-4222		RES DEV DISABIL	RES. DEV. DISABIL.	JAN-FEB	2011.0	32	1		10.1016/J.RIDD.2010.10.005	8	EDUCATION, SPECIAL; REHABILITATION	EDUCATION & EDUCATIONAL RESEARCH; REHABILITATION	694RP	ISI000285315600037	21036536.0		18/03/2020		289	296		PANG, MARCO YIU CHUNG/0000-0003-1652-8945; CHAN, CHETWYN C. H./0000-0003-0307-6337
977	J	ELBERLING H;LINNEBERG A;OLSEN EM;GOODMAN R;SKOVGAARD AM	ELBERLING, HANNE; LINNEBERG, ALLAN; OLSEN, ELSE MARIE; GOODMAN, ROBERT; SKOVGAARD, ANNE METTE	THE PREVALENCE OF SDQ-MEASURED MENTAL HEALTH PROBLEMS AT AGE 5-7 YEARS AND IDENTIFICATION OF PREDICTORS FROM BIRTH TO PRESCHOOL AGE IN A DANISH BIRTH COHORT: THE COPENHAGEN CHILD COHORT 2000	EUROPEAN CHILD & ADOLESCENT PSYCHIATRY	ENGLISH	ARTICLE	CHILD; MENTAL HEALTH PROBLEMS; PREVALENCE; SDQ; BIRTH COHORT	ADOLESCENT PSYCHIATRIC-DISORDERS; DIFFICULTIES QUESTIONNAIRE SDQ; PSYCHOMETRIC PROPERTIES; STRENGTHS; PSYCHOPATHOLOGY; EPIDEMIOLOGY; BURDEN	THE OBJECTIVE OF THE STUDY IS TO INVESTIGATE THE PREVALENCE, DISTRIBUTION AND PREDICTORS OF MENTAL HEALTH PROBLEMS IN 5-7-YEAR-OLD DANISH CHILDREN IN THE GENERAL POPULATION. THIS STUDY IS A 5-7-YEAR FOLLOW-UP STUDY OF A BIRTH COHORT OF 6,090 CHILDREN, THE COPENHAGEN CHILD COHORT 2000. THE EXTENDED VERSION OF THE STRENGTHS AND DIFFICULTIES QUESTIONNAIRE (SDQ) WAS ANSWERED BY PARENTS AND PRE-SCHOOL…	[ELBERLING, HANNE; LINNEBERG, ALLAN] UNIV COPENHAGEN, GLOSTRUP HOSP, RES CTR PREVENT & HLTH, DEPT 84 85, DK-2600 GLOSTRUP, CAPITAL REGION, DENMARK.; [ELBERLING, HANNE; OLSEN, ELSE MARIE; SKOVGAARD, ANNE METTE] UNIV COPENHAGEN, GLOSTRUP HOSP, CHILD & ADOLESCENT PSYCHIAT CTR, DK-2600 GLOSTRUP, CAPITAL REGION, DENMARK.; [GOODMAN, ROBERT] KINGS COLL LONDON, DEPT CHILD & ADOLESCENT PSYCHIAT, INST PSYC…	ELBERLING, H (REPRINT AUTHOR), UNIV COPENHAGEN, GLOSTRUP HOSP, RES CTR PREVENT & HLTH, DEPT 84 85, NORDRE RINGVEJ 69, DK-2600 GLOSTRUP, CAPITAL REGION, DENMARK.	HANNEELBERLING@YAHOO.COM	COPENHAGEN COUNTY RESEARCH FOUNDATION (CAPITAL REGION OF DENMARK); HEALTH INSURANCE FOUNDATION; MRS C. HERMANSENS MEMORIAL FUND; FOUNDATION OF BUTCHER MAX WORZNER AND WIFE; PSYCHIATRIC FOUNDATION; TRYG FOUNDATION; AUGUSTINUS FOUNDATION; DANISH ASSOCIATION FOR MENTAL HEALTH	THE STUDY WAS SUPPORTED BY THE COPENHAGEN COUNTY RESEARCH FOUNDATION (NOW CALLED THE CAPITAL REGION OF DENMARK), THE HEALTH INSURANCE FOUNDATION, MRS C. HERMANSENS MEMORIAL FUND, THE FOUNDATION OF BUTCHER MAX WORZNER AND WIFE, THE PSYCHIATRIC FOUNDATION OF 1967, THE TRYG FOUNDATION, THE AUGUSTINUS FOUNDATION, THE DANISH ASSOCIATION FOR MENTAL HEALTH. ROBERT GOODMAN IS DIRECTOR AND PART OWNER OF Y…	28	43	43	0	18	SPRINGER	NEW YORK	233 SPRING ST, NEW YORK, NY 10013 USA	1018-8827	1435-165X	EUR CHILD ADOLES PSY	EUR. CHILD ADOLESC. PSYCH.	SEP	2010.0	19	9		10.1007/S00787-010-0110-Z	11	PSYCHOLOGY, DEVELOPMENTAL; PEDIATRICS; PSYCHIATRY	PSYCHOLOGY; PEDIATRICS; PSYCHIATRY	641WR	ISI000281162600005	20419462.0		18/03/2020		725	735		LINNEBERG, ALLAN/0000-0002-0994-0184; OLSEN, ELSE MARIE/0000-0002-7240-9767; GOODMAN, ROBERT/0000-0001-5596-1667; SKOVGAARD, ANNE METTE/0000-0002-8793-8303
1051	J	MARTIN A;RYAN RM;BROOKS-GUNN J	MARTIN, ANNE; RYAN, REBECCA M.; BROOKS-GUNN, JEANNE	WHEN FATHERS' SUPPORTIVENESS MATTERS MOST: MATERNAL AND PATERNAL PARENTING AND CHILDREN'S SCHOOL READINESS	JOURNAL OF FAMILY PSYCHOLOGY	ENGLISH	ARTICLE	PARENTING STYLE; MOTHER-CHILD RELATIONS; FATHER-CHILD RELATIONS; EARLY CHILD OUTCOMES	LOW-INCOME; EMOTIONAL COMPETENCE; COGNITIVE OUTCOMES; MOTHER; ATTACHMENT; BEHAVIOR; ANTECEDENTS; STIMULATION; FRIENDSHIPS; DISCIPLINE	DATA FROM THE NICHD STUDY OF EARLY CHILD CARE AND YOUTH DEVELOPMENT (N = 723) WERE USED TO TEST WHETHER THE EFFECTS OF FATHERS' SUPPORTIVE PARENTING ON CHILDREN'S SCHOOL READINESS ARE GREATER WHEN MOTHERS ARE LEAST SUPPORTIVE. WE DISTINGUISHED BETWEEN ACADEMIC AND SOCIAL DIMENSIONS OF SCHOOL READINESS. MOTHERS' AND FATHERS' PARENTING WAS ASSESSED IN DYADIC PARENT CHILD VIDEOTAPED SESSIONS DURING …	[MARTIN, ANNE; BROOKS-GUNN, JEANNE] COLUMBIA UNIV, TEACHERS COLL, NATL CTR CHILDREN & FAMILIES, NEW YORK, NY 10027 USA.; [RYAN, REBECCA M.] GEORGETOWN UNIV, DEPT PSYCHOL, WASHINGTON, DC 20057 USA.	MARTIN, A (REPRINT AUTHOR), COLUMBIA UNIV, TEACHERS COLL, NATL CTR CHILDREN & FAMILIES, 525 W 120TH ST,BOX 39, NEW YORK, NY 10027 USA.	ARM53@COLUMBIA.EDU			61	58	62	0	28	AMER PSYCHOLOGICAL ASSOC	WASHINGTON	750 FIRST ST NE, WASHINGTON, DC 20002-4242 USA	0893-3200	1939-1293	J FAM PSYCHOL	J. FAM. PSYCHOL.	APR	2010.0	24	2		10.1037/A0018073	11	PSYCHOLOGY, CLINICAL; FAMILY STUDIES	PSYCHOLOGY; FAMILY STUDIES	587CM	ISI000276965000006	20438190.0		18/03/2020		145	155
1061	J	STADELMANN S;PERREN S;GROEBEN M;VON KLITZING K	STADELMANN, STEPHANIE; PERREN, SONJA; GROEBEN, MAUREEN; VON KLITZING, KAI	PARENTAL SEPARATION AND CHILDREN'S BEHAVIORAL/EMOTIONAL PROBLEMS: THE IMPACT OF PARENTAL REPRESENTATIONS AND FAMILY CONFLICT	FAMILY PROCESS	ENGLISH	ARTICLE	KINDERGARTEN AGE; PARENTAL SEPARATION; PARENTAL REPRESENTATIONS; FAMILY CONFLICT; BEHAVIORAL/EMOTIONAL PROBLEMS	ATTENTION-DEFICIT/HYPERACTIVITY DISORDER; COGNITIVE-CONTEXTUAL FRAMEWORK; MARITAL CONFLICT; NARRATIVE REPRESENTATIONS; DIVORCE; ADJUSTMENT; ASSOCIATIONS; ADOLESCENCE; MOTHER; DIFFICULTIES	IN THIS LONGITUDINAL STUDY, WE EXAMINE WHETHER THE EFFECT OF PARENTAL SEPARATION ON KINDERGARTEN CHILDREN'S BEHAVIORAL/EMOTIONAL PROBLEMS VARIES ACCORDING TO THE LEVEL OF FAMILY CONFLICT, AND CHILDREN'S PARENTAL REPRESENTATIONS. ONE HUNDRED AND EIGHTY SEVEN CHILDREN WERE ASSESSED AT AGES 5 AND 6. FAMILY CONFLICT WAS ASSESSED USING PARENTS' RATINGS. CHILDREN'S PARENTAL REPRESENTATIONS WERE ASSESSE…	[STADELMANN, STEPHANIE; GROEBEN, MAUREEN] UNIV BASEL, DEPT CHILD & ADOLESCENT PSYCHIAT, CH-4058 BASEL, SWITZERLAND.; [PERREN, SONJA] UNIV ZURICH, JACOBS CTR PROD YOUTH DEV, CH-8006 ZURICH, SWITZERLAND.; [VON KLITZING, KAI] UNIV LEIPZIG, DEPT CHILD & ADOLESCENT PSYCHIAT, LEIPZIG, GERMANY.	STADELMANN, S (REPRINT AUTHOR), UNIV BASEL, DEPT CHILD & ADOLESCENT PSYCHIAT, SCAFFHAUSERRHEINWEG 55, CH-4058 BASEL, SWITZERLAND.	STEPHANIE.STADELMANN@MEDIZIN.UNI-LEIPZIG.DE			47	24	26	2	54	WILEY-BLACKWELL PUBLISHING, INC	MALDEN	COMMERCE PLACE, 350 MAIN ST, MALDEN 02148, MA USA	0014-7370		FAM PROCESS	FAM. PROCESS	MAR	2010.0	49	1		10.1111/J.1545-5300.2010.01310.X	17	PSYCHOLOGY, CLINICAL; FAMILY STUDIES	PSYCHOLOGY; FAMILY STUDIES	554RN	ISI000274452200007	20377637.0	GREEN ACCEPTED	18/03/2020		92	108		PERREN, SONJA/0000-0002-7916-4037	PERREN, SONJA/B-8310-2013
1090	J	CHENG SY;MAEDA T;YOICHI S;YAMAGATA Z;TOMIWA K	CHENG, SHUNYUE; MAEDA, TADAHIKO; YOICHI, SAKAKIHARA; YAMAGATA, ZENTARO; TOMIWA, KIYOTAKA	EARLY TELEVISION EXPOSURE AND CHILDREN'S BEHAVIORAL AND SOCIAL OUTCOMES AT AGE 30 MONTHS	JOURNAL OF EPIDEMIOLOGY	ENGLISH	ARTICLE	CHILDREN; TELEVISION VIEWING; BEHAVIORAL OUTCOMES; PROSOCIAL BEHAVIOR	SUBSEQUENT ATTENTIONAL PROBLEMS; DIFFICULTIES QUESTIONNAIRE; AGGRESSIVE-BEHAVIOR; MEDIA; ADOLESCENCE; ASSOCIATION; ADULTHOOD; STRENGTHS; SYMPTOMS; INFANTS	BACKGROUND: PREVIOUS RESEARCH HAS SUGGESTED THAT TELEVISION (TV) VIEWING MAY BE ASSOCIATED WITH INCREASED BEHAVIORAL AND EMOTIONAL PROBLEMS IN CHILDREN. HOWEVER, THERE ARE FEW PROSPECTIVE STUDIES TARGETED FOR ITS ASSOCIATION WITH OUTCOMES OF CHILDREN UNDER 3 YEARS OLD. THE PURPOSE OF THIS STUDY WAS TO EXAM THE ASSOCIATION BETWEEN CHILDREN'S EARLY TV EXPOSURE AT AGES 18 AND 30 MONTHS AND THE BEHAV…	[CHENG, SHUNYUE; MAEDA, TADAHIKO; YOICHI, SAKAKIHARA; YAMAGATA, ZENTARO; TOMIWA, KIYOTAKA] JAPAN SCI & TECHNOL AGCY, RES INST SCI & TECHNOL SOC, TOKYO, JAPAN.; [MAEDA, TADAHIKO] RES ORG INFORMAT & SYST, INST STAT MATH, TOKYO, JAPAN.; [YOICHI, SAKAKIHARA] OCHANOMIZU UNIV, DEPT CHILD CARE & EDUC, TOKYO 112, JAPAN.; [YAMAGATA, ZENTARO] UNIV YAMANASHI, SCH MED, DEPT HLTH SCI, YAMANASHI, JAPAN.; [TOMI…	CHENG, SY (REPRINT AUTHOR), INT UNIV HLTH & WELF, SCH NURSING & REHABIL SCI, DEPT NURSING, 1-2-25 SHIROYAMA, KANAGAWA 2508588, JAPAN.	CHENG@IUHW.AC.JP	RESEARCH INSTITUTE OF SCIENCE AND TECHNOLOGY FOR SOCIETY; JAPAN SCIENCE AND TECHNOLOGY AGENCYJAPAN SCIENCE & TECHNOLOGY AGENCY (JST)	WE THANK AND ARE DEEPLY INDEBTED TO THE PARTICIPATING PARENTS, CHILDREN, AND ADMINISTRATORS OF THE JAPAN CHILDREN STUDY PROJECT. THIS STUDY IS BASED ON THE MISSION-TYPE RESEARCH PROJECT CONDUCTED BY THE RESEARCH INSTITUTE OF SCIENCE AND TECHNOLOGY FOR SOCIETY AND THE JAPAN SCIENCE AND TECHNOLOGY AGENCY.	32	42	43	0	27	ELSEVIER SCIENCE INC	NEW YORK	360 PARK AVE SOUTH, NEW YORK, NY 10010-1710 USA	0917-5040		J EPIDEMIOL	J. EPIDEMIOL.	FEB	2010.0	20			10.2188/JEA.JE20090179	8	PUBLIC, ENVIRONMENTAL & OCCUPATIONAL HEALTH	PUBLIC, ENVIRONMENTAL & OCCUPATIONAL HEALTH	572PZ	ISI000275846500015	20179364.0	DOAJ GOLD, GREEN PUBLISHED	18/03/2020		S482	S489					2
1136	J	HOWELL KH;GRAHAM-BERMANN SA;CZYZ E;LILLY M	HOWELL, KATHRYN H.; GRAHAM-BERMANN, SANDRA A.; CZYZ, EWA; LILLY, MICHELLE	ASSESSING RESILIENCE IN PRESCHOOL CHILDREN EXPOSED TO INTIMATE PARTNER VIOLENCE	VIOLENCE AND VICTIMS	ENGLISH	ARTICLE	PROTECTIVE FACTORS; DOMESTIC VIOLENCE; CHILD ADJUSTMENT; COMPETENCE; EMOTION REGULATION	POSTTRAUMATIC-STRESS-DISORDER; BECK DEPRESSION INVENTORY; DOMESTIC VIOLENCE; PSYCHOMETRIC PROPERTIES; CONDUCT PROBLEMS; BATTERED WOMEN; AGE; ADJUSTMENT; ADOLESCENTS; VALIDATION	THIS STUDY EXAMINED WHY SOME PRESCHOOL-AGE CHILDREN EXPOSED TO INTIMATE PARTNER VIOLENCE (IPV) SHOWED DELETERIOUS OUTCOMES AND OTHERS APPEARED MORE RESILIENT. RESILIENCE, CONCEPTUALIZED AS STRENGTHS IN EMOTION REGULATION AND PROSOCIAL SKILLS, WAS EVALUATED USING THE SOCIAL COMPETENCE SCALE DEVELOPED BY THE CONDUCT PROBLEM PREVENTION RESEARCH GROUP. THE SAMPLE CONSISTED OF 56 MOTHERS AND THEIR 4- …	[HOWELL, KATHRYN H.] UNIV MICHIGAN, DEPT PSYCHOL, ANN ARBOR, MI 48109 USA.	HOWELL, KH (REPRINT AUTHOR), UNIV MICHIGAN, DEPT PSYCHOL, 530 CHURCH ST, ANN ARBOR, MI 48109 USA.	HOWELLKH@UMICH.EDU			43	70	70	3	29	SPRINGER PUBLISHING CO	NEW YORK	11 WEST 42ND STREET, NEW YORK, NY 10036 USA	0886-6708		VIOLENCE VICTIMS	VIOLENCE VICT.		2010.0	25	2		10.1891/0886-6708.25.2.150	15	CRIMINOLOGY & PENOLOGY	CRIMINOLOGY & PENOLOGY	793JW	ISI000292818700002	20514814.0		18/03/2020		150	164		GRAHAM-BERMANN, SANDRA A/0000-0002-3811-7330
1139	J	HIEMSTRA M;RINGLEVER L;OTTEN R;JACKSON C;VAN SCHAYCK OCP;ENGELS RCME	HIEMSTRA, MARIEKE; RINGLEVER, LINDA; OTTEN, ROY; JACKSON, CHRISTINE; VAN SCHAYCK, ONNO C. P.; ENGELS, RUTGER C. M. E.	EFFICACY OF SMOKING PREVENTION PROGRAM 'SMOKE-FREE KIDS': STUDY PROTOCOL OF A RANDOMIZED CONTROLLED TRIAL	BMC PUBLIC HEALTH	ENGLISH	ARTICLE		ANTISMOKING PARENTING PRACTICES; ADOLESCENT SMOKING; CIGARETTE-SMOKING; SELF-EFFICACY; NONASTHMATIC ADOLESCENTS; EMOTIONAL ADJUSTMENT; FRIENDS SMOKING; CHILDHOOD ISAAC; RISK-FACTORS; BEHAVIOR	BACKGROUND: A STRONG INCREASE IN SMOKING IS NOTED ESPECIALLY AMONG ADOLESCENTS. IN THE NETHERLANDS, ABOUT 5% OF ALL 10-YEAR OLDS, 25% OF ALL 13-YEAR OLDS AND 62% OF ALL 17-YEAR OLDS REPORT EVER SMOKING. IN THE U. S., AN INTERVENTION PROGRAM CALLED 'SMOKE-FREE KIDS' WAS DEVELOPED TO PREVENT CHILDREN FROM SMOKING. THE PRESENT STUDY AIMS TO ASSESS THE EFFECTS OF THIS HOME-BASED SMOKING PREVENTION PR…	[HIEMSTRA, MARIEKE; RINGLEVER, LINDA; OTTEN, ROY; ENGELS, RUTGER C. M. E.] RADBOUD UNIV NIJMEGEN, INST BEHAV SCI, NL-6500 HE NIJMEGEN, NETHERLANDS.; [VAN SCHAYCK, ONNO C. P.] MAASTRICHT UNIV, DEPT GEN PRACTICE, NL-6200 MD MAASTRICHT, NETHERLANDS.; [JACKSON, CHRISTINE] RTI INT, COMMUNITY HLTH PROMOT RES, RES TRIANGLE PK, NC 27709 USA.	HIEMSTRA, M (REPRINT AUTHOR), RADBOUD UNIV NIJMEGEN, INST BEHAV SCI, POB 9104, NL-6500 HE NIJMEGEN, NETHERLANDS.	M.HIEMSTRA@PWO.RU.NL; L.RINGLEVER@BSI.RU.NL; R.OTTEN@BSI.RU.NL; CJACKSON@RTI.ORG; ONNO.VANSCHAYCK@HAG.UNIMAAS.NL; R.ENGELS@BSI.RU.NL	ZONMWNETHERLANDS ORGANIZATION FOR HEALTH RESEARCH AND DEVELOPMENT; NETHERLANDS ORGANIZATION FOR HEALTH RESEARCH AND DEVELOPMENTNETHERLANDS ORGANIZATION FOR HEALTH RESEARCH AND DEVELOPMENT [50-50110-96-511]; DUTCH ASTHMA FOUNDATION [3.4.07.041]	THIS STUDY IS FUNDED BY A GRANT FROM THE MAJOR FUNDING AGENCY ZONMW, THE NETHERLANDS ORGANIZATION FOR HEALTH RESEARCH AND DEVELOPMENT (PROJECT NO. 50-50110-96-511) AND THE DUTCH ASTHMA FOUNDATION (PROJECT NO 3.4.07.041).	63	20	20	0	6	BIOMED CENTRAL LTD	LONDON	236 GRAYS INN RD, FLOOR 6, LONDON WC1X 8HL, ENGLAND	1471-2458		BMC PUBLIC HEALTH	BMC PUBLIC HEALTH	Dec-21	2009.0	9		477	10.1186/1471-2458-9-477	10	PUBLIC, ENVIRONMENTAL & OCCUPATIONAL HEALTH	PUBLIC, ENVIRONMENTAL & OCCUPATIONAL HEALTH	544KX	ISI000273656700001	20025727.0	DOAJ GOLD, GREEN PUBLISHED	18/03/2020					ENGELS, RUTGER/0000-0003-1944-9126	ENGELS, RUTGER/A-5984-2010
1177	J	HELMSEN J;PETERMANN F;WIEDEBUSCH S	HELMSEN, J.; PETERMANN, F.; WIEDEBUSCH, S.	ASSESSMENT OF SOCIAL-EMOTIONAL COMPETENCE IN HEALTH EXAMINATION FOR SCHOOL ENTRY	GESUNDHEITSWESEN	GERMAN	ARTICLE	SOCIAL-EMOTIONAL COMPETENCE; HEALTH EXAMINATION FOR SCHOOL ENTRY; SCHOOL READINESS; ACADEMIC ACHIEVEMENT; DIAGNOSTIC INSTRUMENTS	DIFFICULTIES QUESTIONNAIRE; BEHAVIOR PROBLEMS; CHILDREN; KINDERGARTEN; ADOLESCENTS; PREVENTION; DISORDERS; DIAGNOSIS; STRENGTHS; SKILLS	IN RECENT YEARS, SOCIAL-EMOTIONAL COMPETENCE OF PRESCHOOL CHILDREN HAS COME TO THE FORE. IN SPITE OF THIS, SOCIAL-EMOTIONAL SKILLS HAVE BEEN LARGELY NEGLECTED IN HEALTH EXAMINATION FOR SCHOOL ENTRY IN COMPARISON WITH COGNITIVE SKILLS. AFTER A DESCRIPTION OF THE CONCEPTS "EMOTIONAL COMPETENCE" AND "SOCIAL COMPETENCE" THE IMPORTANCE OF SOCIAL-EMOTIONAL SKILLS FOR SCHOOL READINESS AND ACADEMIC ACHIE…	[HELMSEN, J.; PETERMANN, F.] UNIV BREMEN, ZENTRUM KLIN PSYCHOL & REHABIL, D-28359 BREMEN, GERMANY.; [WIEDEBUSCH, S.] FACHHSCH OSNABRUCK, FAK WIRTSCHAFTS & SOZIALWISSENSCH, OSNABRUCK, GERMANY.	HELMSEN, J (REPRINT AUTHOR), UNIV BREMEN, ZENTRUM KLIN PSYCHOL & REHABIL, GRAZER STR 6, D-28359 BREMEN, GERMANY.	HELMSEN@UNI-BREMEN.DE; FPETERM@UNI-BREMEN.DE			51	10	10	0	10	GEORG THIEME VERLAG KG	STUTTGART	RUDIGERSTR 14, D-70469 STUTTGART, GERMANY	0941-3790	1439-4421	GESUNDHEITSWESEN	GESUNDHEITSWESEN	OCT	2009.0	71	10		10.1055/S-0029-1239513	6	PUBLIC, ENVIRONMENTAL & OCCUPATIONAL HEALTH	PUBLIC, ENVIRONMENTAL & OCCUPATIONAL HEALTH	521FI	ISI000271905400013	19885768.0		18/03/2020		669	674
1193	J	FATEMI SH;FOLSOM TD;REUTIMAN TJ;HUANG H;OISHI K;MORI S	FATEMI, S. HOSSEIN; FOLSOM, TIMOTHY D.; REUTIMAN, TERI J.; HUANG, HAO; OISHI, KENICHI; MORI, SUSUMU	PRENATAL VIRAL INFECTION OF MICE AT E16 CAUSES CHANGES IN GENE EXPRESSION IN HIPPOCAMPI OF THE OFFSPRING	EUROPEAN NEUROPSYCHOPHARMACOLOGY	ENGLISH	ARTICLE	SCHIZOPHRENIA; AUTISM; VIRAL MODEL; MOUSE; DNA MICROARRAY; HIPPOCAMPUS	FIBRILLARY ACIDIC PROTEIN; DIFFERENTIAL EXPRESSION; AUTISTIC DISORDER; NNOS EXPRESSION; SCHIZOPHRENIA; INFLUENZA; BRAIN; AQUAPORIN-4; CORTEX; ASSOCIATION	THE HIPPOCAMPUS GOVERNS MEMORY FORMATION AND EMOTIONAL REGULATION, AND THERE IS WIDESPREAD EVIDENCE OF HIPPOCAMPAL DYSFUNCTION IN PSYCHIATRIC DISORDERS, INCLUDING SCHIZOPHRENIA AND AUTISM. THERE IS ABUNDANT EVIDENCE THAT PRENATAL VIRAL INFECTION MAY PLAY A ROLE IN THE DEVELOPMENT OF THESE TWO DISORDERS. IN THE CURRENT STUDY, WE HAVE EXAMINED GENE EXPRESSION AND STRUCTURAL CHANGES OF THE HIPPOCAMP…	[FATEMI, S. HOSSEIN; FOLSOM, TIMOTHY D.; REUTIMAN, TERI J.] UNIV MINNESOTA, DEPT PSYCHIAT, SCH MED, DIV NEUROSCI RES, MINNEAPOLIS, MN 55455 USA.; [FATEMI, S. HOSSEIN] UNIV MINNESOTA, SCH MED, DEPT PHARMACOL, MINNEAPOLIS, MN 55455 USA.; [FATEMI, S. HOSSEIN] UNIV MINNESOTA, SCH MED, DEPT NEUROSCI, MINNEAPOLIS, MN 55455 USA.; [HUANG, HAO; OISHI, KENICHI; MORI, SUSUMU] JOHNS HOPKINS UNIV, SCH MED, DE…	FATEMI, SH (REPRINT AUTHOR), UNIV MINNESOTA, DEPT PSYCHIAT, SCH MED, DIV NEUROSCI RES, MMC 392,420 DELAWARE ST SE, MINNEAPOLIS, MN 55455 USA.	FATEM002@UMN.EDU	NATIONAL INSTITUTE OF CHILD HEALTH AND HUMAN DEVELOPMENTUNITED STATES DEPARTMENT OF HEALTH & HUMAN SERVICESNATIONAL INSTITUTES OF HEALTH (NIH) - USANIH EUNICE KENNEDY SHRIVER NATIONAL INSTITUTE OF CHILD HEALTH & HUMAN DEVELOPMENT (NICHD) [5R01-HD046589-04]; UNIVERSITY OF ROCHESTER	GRANT SUPPORT BY THE NATIONAL INSTITUTE OF CHILD HEALTH AND HUMAN DEVELOPMENT (#5R01-HD046589-04) TO SHF IS GRATEFULLY ACKNOWLEDGED. WE ARE GRATEFUL TO THE UNIVERSITY OF ROCHESTER AND DR. PATEL AT GENOME EXPLORATIONS, INC. FOR PERFORMING MICROARRAY AND QRT-PCR, RESPECTIVELY.	51	30	30	0	14	ELSEVIER	AMSTERDAM	RADARWEG 29, 1043 NX AMSTERDAM, NETHERLANDS	0924-977X	1873-7862	EUR NEUROPSYCHOPHARM	EUR. NEUROPSYCHOPHARMACOL.	SEP	2009.0	19	9		10.1016/J.EURONEURO.2009.03.004	6	CLINICAL NEUROLOGY; NEUROSCIENCES; PHARMACOLOGY & PHARMACY; PSYCHIATRY	NEUROSCIENCES & NEUROLOGY; PHARMACOLOGY & PHARMACY; PSYCHIATRY	487OA	ISI000269282900006	19501487.0	GREEN ACCEPTED	18/03/2020		648	653		OISHI, KENICHI/0000-0002-1200-8611	FATEMI, S.HOSSEIN/K-7092-2012; OISHI, KENICHI/H-1371-2013
1223	J	FRANCO MC;DURAN ET;FERIA M;CRUZ LP	CASTANEDA FRANCO, MARISOL; TIRADO DURAN, ELSA; FERIA, MIRIAM; PALACIOS CRUZ, LINO	NEUROPSYCHOLOGICAL FUNCTIONING OF ADOLESCENTS WITH BIPOLAR DISORDER	SALUD MENTAL	SPANISH	ARTICLE	BIPOLAR DISORDER; ADOLESCENCE; NEUROPSYCHOLOGY; COGNITION	ATTENTION-DEFICIT/HYPERACTIVITY DISORDER; WORKING-MEMORY; CHILDREN; SCHIZOPHRENIA; PERFORMANCE; IMPAIRMENTS; DEFICIT	PERSISTENT NEUROPSYCHOLOGICAL DEFICITS HAVE BEEN REPORTED IN ADULT BIPOLAR AFFECTIVE DISORDER, AND IMPAIRMENTS IN EXECUTIVE FUNCTIONS, ATTENTION, VERBAL LEARNING AND MEMORY, ARE POSTULATED AS NEUROCOGNITIVE ENDOPHENOTYPES. HOWEVER, THERE IS A LACK OF INFORMATION ABOUT THE NEUROPSYCHOLOGICAL FUNCTIONING IN PEDIATRIC BIPOLAR DISORDER (PBD). HENCE, IT IS IMPORTANT TO STUDY THIS PEDIATRIC DISORDER BE…	[CASTANEDA FRANCO, MARISOL; TIRADO DURAN, ELSA] INST NACL PSIQUIATRIA RAMON DE LA FUENTE, DIRECC SERV CLIN, UNIDAD NEUROPSICOL, MEXICO CITY 14370, DF, MEXICO.; [FERIA, MIRIAM; PALACIOS CRUZ, LINO] INST NACL PSIQUIATRIA RAMON DE LA FUENTE, DIRECC SERV CLIN, CLIN ADOLESCENCIA, MEXICO CITY 14370, DF, MEXICO.	FRANCO, MC (REPRINT AUTHOR), INST NACL PSIQUIATRIA RAMON DE LA FUENTE, DIRECC SERV CLIN, UNIDAD NEUROPSICOL, CALZ MEXICO XOCHIMILCO 101, MEXICO CITY 14370, DF, MEXICO.	CASTANEDA@IMP.EDU.MX			27	1	1	0	23	INST MEX PSIQUIATRIA	MEXICO CITY	CALZ MEXICO-XOCHIMILCO #101, MEXICO CITY 22 DF, MEXICO	0185-3325		SALUD MENT	SALUD MENT.	JUL-AUG	2009.0	32	4			7	PSYCHIATRY	PSYCHIATRY	480LG	ISI000268735600003			18/03/2020		279	285
1335	J	NATZKE H;PETERMANN F	NATZKE, HEIKE; PETERMANN, FRANZ	SCHOOL-BASED PREVENTION OF ANTISOCIAL BEHAVIOR: EFFICACY OF THE "VERHALTENSTRAINING FUR SCHULANFANGER"	PRAXIS DER KINDERPSYCHOLOGIE UND KINDERPSYCHIATRIE	GERMAN	ARTICLE	UNIVERSAL PREVENTION; ELEMENTARY SCHOOL; ANTISOCIAL BEHAVIOR; SOCIAL-EMOTIONAL COMPETENCIES	EMOTIONAL COMPETENCE; MENTAL-HEALTH; CHILDREN; ADOLESCENTS; INTERVENTIONS; PROGRAMS	IN ORDER TO TEST ITS SHORT- AND MIDDLE-TERM IMPACT AS WELL AS DIFFERENTIAL GENDER EFFECTS THE UNIVERSAL SCHOOL-BASED "VERHALTENSTRAINING FUR SCHULANFANGER", A GERMAN PREVENTION PROGRAM ON ANTISOCIAL BEHAVIOR FOR ELEMENTARY SCHOOL STUDENTS, WAS CONDUCTED AND EVALUATED IN LUXEMBOURG. IN A QUASI-EXPERIMENTAL SETTING, NINE FIRST GRADE CLASSES (N = 88) WERE ASSIGNED TO INTERVENTION AND CONTROL GROUPS.…	[NATZKE, HEIKE; PETERMANN, FRANZ] UNIV BREMEN, ZENTRUM KLIN PSYCHOL & REHABIL, D-28359 BREMEN, GERMANY.	PETERMANN, F (REPRINT AUTHOR), UNIV BREMEN, ZENTRUM KLIN PSYCHOL & REHABIL, GRAZER STR 6, D-28359 BREMEN, GERMANY.	FPETERM@UNI-BREMEN.DE			34	7	7	0	8	VANDENHOECK & RUPRECHT GMBH & CO KG	GOTTINGEN	VIENNA UNIV PRESS, ROBERT BOSCH BREITE 6, D-37079 GOTTINGEN, GERMANY	0032-7034	2196-8225	PRAX KINDERPSYCHOL K	PRAX. KINDERPSYCHOL. KINDERPSYCHIATR.		2009.0	58	1		10.13109/PRKK.2009.58.1.34	17	PSYCHOLOGY, DEVELOPMENTAL; PSYCHIATRY	PSYCHOLOGY; PSYCHIATRY	410RW	ISI000263596800003	19283996.0		18/03/2020		34	50
1338	J	CHIU YN;GAU SSF;TSAI WC;SOONG WT;SHANG CY	CHIU, YEN-NAN; GAU, SUSAN SHUR-FEN; TSAI, WEN-CHE; SOONG, WEI-TSUEN; SHANG, CHI-YUNG	DEMOGRAPHIC AND PERINATAL FACTORS FOR BEHAVIORAL PROBLEMS AMONG CHILDREN AGED 4-9 IN TAIWAN	PSYCHIATRY AND CLINICAL NEUROSCIENCES	ENGLISH	ARTICLE	CHILDHOOD EMOTIONAL/BEHAVIORAL PROBLEMS; COMORBID PATTERNS; MATERNAL PSYCHOLOGICAL DISTRESS; PRENATAL/PERINATAL FACTORS	LOW-BIRTH-WEIGHT; DEFICIT HYPERACTIVITY DISORDER; MATERNAL DEPRESSION; EMOTIONAL-PROBLEMS; MENTAL-DISORDERS; SLEEP PROBLEMS; ADOLESCENTS; CHILDHOOD; RISK; ASSOCIATION	AIM: TO INVESTIGATE THE EFFECTS OF AGE, GENDER, PRENATAL/PERINATAL FACTORS, AND MATERNAL PSYCHOLOGICAL DISTRESS ON CHILDHOOD EMOTIONAL/BEHAVIORAL PROBLEMS, AND THE GENDER DIFFERENCE IN THE PATTERNS OF COMORBID EMOTIONAL/BEHAVIORAL PROBLEMS. METHODS: THE SAMPLE INCLUDED 1391 CHILDREN AGED 4-9 IN TAIPEI USING A MULTI-STAGE SAMPLING METHOD. THEIR MOTHERS COMPLETED QUESTIONNAIRES INCLUDING DEMOGRAPHI…	[CHIU, YEN-NAN; GAU, SUSAN SHUR-FEN; TSAI, WEN-CHE; SOONG, WEI-TSUEN; SHANG, CHI-YUNG] NATL TAIWAN UNIV HOSP, DEPT PSYCHIAT, TAIPEI 10002, TAIWAN.; [GAU, SUSAN SHUR-FEN; SOONG, WEI-TSUEN; SHANG, CHI-YUNG] NATL TAIWAN UNIV, COLL MED, DEPT PSYCHIAT, YUNLIN, TAIWAN.; [SOONG, WEI-TSUEN] ST JOSEPHS HOSP, YUNLIN, TAIWAN.	SHANG, CY (REPRINT AUTHOR), NATL TAIWAN UNIV HOSP, DEPT PSYCHIAT, 7 CHUNG SHAN S RD, TAIPEI 10002, TAIWAN.	CYSHANG@NTU.EDU.TW	NATIONAL TAIWAN UNIVERSITY HOSPITALNATIONAL TAIWAN UNIVERSITY [NTUH-S861517-A33]; NATIONAL HEALTH RESEARCH INSTITUTENATIONAL HEALTH RESEARCH INSTITUTES - TAIWAN [NHRIEX959407PC]	THIS WORK WAS SUPPORTED BY GRANTS FROM THE NATIONAL TAIWAN UNIVERSITY HOSPITAL (NTUH-S861517-A33) AND THE NATIONAL HEALTH RESEARCH INSTITUTE (NHRIEX959407PC), TAIWAN.	31	10	10	0	8	WILEY	HOBOKEN	111 RIVER ST, HOBOKEN 07030-5774, NJ USA	1323-1316	1440-1819	PSYCHIAT CLIN NEUROS	PSYCHIATRY CLIN. NEUROSCI.		2009.0	63	4		10.1111/J.1440-1819.2009.01979.X	8	CLINICAL NEUROLOGY; NEUROSCIENCES; PSYCHIATRY	NEUROSCIENCES & NEUROLOGY; PSYCHIATRY	472AM	ISI000268101000020	19497002.0		18/03/2020		569	576		GAU, SUSAN SHUR-FEN/0000-0002-2718-8221; TSAI, WEN-CHE/0000-0002-9437-5131; SHANG, CHI-YUNG/0000-0001-6658-7359	GAU, SUSAN SHUR-FEN/P-4726-2017; TSAI, WEN-CHE/K-2105-2015
1347	J	SAMARIN RM;TAKSIC V	SAMARIN, RADENKA MUNJAS; TAKSIC, VLADIMIR	PROGRAMMES FOR ENHANCING EMOTIONAL AND SOCIAL COMPETENCIES IN CHILDREN AND ADOLESCENTS	SUVREMENA PSIHOLOGIJA	CROATIAN	ARTICLE	EMOTIONAL INTELLIGENCE; EMOTIONAL COMPETENCE; SOCIAL AND EMOTIONAL LEARNING; PROGRAMME; CURRICULUM; SCHOOL	SCHOOL-BASED PREVENTION; YOUTH DEVELOPMENT; INTELLIGENCE	DURING THE LAST DECADE, A GROWING NUMBER OF EDUCATIONAL PSYCHOLOGY EXPERTS, ALONG WITH ACADEMIC PERFORMANCE, STRESS THE IMPORTANCE OF DEVELOPING THE CHILD'S SOCIAL AND EMOTIONAL SKILLS THROUGH SCHOOLING. RESEARCH INDICATES THAT SOCIAL AND EMOTIONAL COMPETENCIES CAN BE LEARNED THROUGH SCHOOL-BASED CURRICULUM ACTIVITIES (SOCIAL AND EMOTIONAL LEARNING, SEL). SUCH PROGRAMS SEEM TO BE AN EFFECTIVE APP…	[SAMARIN, RADENKA MUNJAS] BIOMETRIKA HEALTHCARE RES, ZAGREB 10000, CROATIA.; [TAKSIC, VLADIMIR] FILOZOFSKI FAK RIJECI, RIJEKA 51000, CROATIA.	SAMARIN, RM (REPRINT AUTHOR), BIOMETRIKA HEALTHCARE RES, STARA KNEZIJA 6, ZAGREB 10000, CROATIA.	RADENKA.MUNJAS@RI.T-COM.HR; VTAKSIC@FFRI.HR			27	1	1	0	16	NAKLADA SLAP	JASTREBARSKO	DR FRANJE TUDMANA 33, JASTREBARSKO, 10450, CROATIA	1331-9264		SUVREM PSIHOL	SUVREM. PSIHOL.		2009.0	12	2			17	PSYCHOLOGY, CLINICAL	PSYCHOLOGY	547JR	ISI000273883900010			18/03/2020		355	371		TAKSIC, VLADIMIR/0000-0002-8031-0521	TAKSIC, VLADIMIR/S-9104-2018
1373	J	BARKER ED;BOIVIN M;BRENDGEN M;FONTAINE N;ARSENEAULT L;VITARO F;BISSONNETTE C;TREMBLAY RE	BARKER, EDWARD D.; BOIVIN, MICHEL; BRENDGEN, MARA; FONTAINE, NATHALIE; ARSENEAULT, LOUISE; VITARO, FRANK; BISSONNETTE, CATHERINE; TREMBLAY, RICHARD E.	PREDICTIVE VALIDITY AND EARLY PREDICTORS OF PEER-VICTIMIZATION TRAJECTORIES IN PRESCHOOL	ARCHIVES OF GENERAL PSYCHIATRY	ENGLISH	ARTICLE		CONDUCT PROBLEMS; PSYCHOSOCIAL ADJUSTMENT; AGGRESSIVE-BEHAVIOR; PHYSICAL AGGRESSION; BULLYING BEHAVIORS; ELEMENTARY-SCHOOL; YOUNG-CHILDREN; DEPRESSED MOOD; SOCIAL RISK; SELF	CONTEXT: FROM THE TIME OF SCHOOL ENTRY, CHRONIC LEVELS OF VICTIMIZATION BY ONE'S PEERS PREDICT A MULTITUDE OF PSYCHIATRIC AND PHYSICAL HEALTH PROBLEMS. HOWEVER, DEVELOPMENTAL TRAJECTORIES OF PEER VICTIMIZATION, FROM THE TIME CHILDREN FIRST BEGIN TO SOCIALLY INTERACT, ARE NOT CURRENTLY KNOWN NOR ARE EARLY FAMILIAL OR CHILD PREDICTORS. OBJECTIVES: TO DESCRIBE PRESCHOOL TRAJECTORIES OF PEER VICTIMIZ…	[BOIVIN, MICHEL; FONTAINE, NATHALIE; BISSONNETTE, CATHERINE] UNIV LAVAL, SCH PSYCHOL, QUEBEC CITY, PQ G1K 7P4, CANADA.; [BARKER, EDWARD D.] UNIV ALABAMA, DEPT PSYCHOL, CTR PREVENT YOUTH BEHAV PROBLEMS, TUSCALOOSA, AL 35487 USA.; [BARKER, EDWARD D.; ARSENEAULT, LOUISE] KINGS COLL LONDON, INST PSYCHIAT, SOCIAL GENET & DEV PSYCHIAT CTR, LONDON WC2R 2LS, ENGLAND.; [BRENDGEN, MARA] UNIV QUEBEC, DEPT P…	BOIVIN, M (REPRINT AUTHOR), UNIV LAVAL, SCH PSYCHOL, QUEBEC CITY, PQ G1K 7P4, CANADA.	MICHEL.BOIVIN@PSY.ULAVAL.CA	INSTITUT DE LA STATISTIQUE DU QUEBECINSTITUT NATIONAL DE LA SANTE ET DE LA RECHERCHE MEDICALE (INSERM); QUEBEC MINISTRY OF HEALTH AND SOCIAL SERVICES; QUEBEC MINISTRY OF FAMILIES AND SENIORS; CANADIAN INSTITUTES FOR HEALTH RESEARCHCANADIAN INSTITUTES OF HEALTH RESEARCH (CIHR); SOCIAL SCIENCE AND HUMANITIES RESEARCH COUNCIL OF CANADA; QUEBEC FUND FOR RESEARCH ON SOCIETY AND CULTURE; QUEBEC HEALTH …	FUNDING/SUPPORT: THIS RESEARCH WAS BASED ON THE QUEBEC LONGITUDINAL STUDY OF CHILD DEVELOPMENT AND WAS SUPPORTED BY THE INSTITUT DE LA STATISTIQUE DU QUEBEC, THE QUEBEC MINISTRY OF HEALTH AND SOCIAL SERVICES, THE QUEBEC MINISTRY OF FAMILIES AND SENIORS, THE CANADIAN INSTITUTES FOR HEALTH RESEARCH, THE SOCIAL SCIENCE AND HUMANITIES RESEARCH COUNCIL OF CANADA, THE QUEBEC FUND FOR RESEARCH ON SOCIET…	76	115	116	1	31	AMER MEDICAL ASSOC	CHICAGO	515 N STATE ST, CHICAGO, IL 60654-0946 USA	0003-990X		ARCH GEN PSYCHIAT	ARCH. GEN. PSYCHIATRY	OCT	2008.0	65	10		10.1001/ARCHPSYC.65.10.1185	8	PSYCHIATRY	PSYCHIATRY	356WG	ISI000259807700009	18838635.0	BRONZE	18/03/2020		1185	1192		ARSENEAULT, LOUISE/0000-0002-2938-2191; BOIVIN, MICHEL/0000-0001-8621-9844; BARKER, EDWARD/0000-0002-9914-8958	TREMBLAY, RICHARD/O-1360-2014; BOIVIN, MICHEL/J-3652-2013
1374	J	SCHATZ JN;SMITH LE;BORKOWSKI JG;WHITMAN TL;KEOGH DA	SCHATZ, JULIE N.; SMITH, LEANN E.; BORKOWSKI, JOHN G.; WHITMAN, THOMAS L.; KEOGH, DEB A.	MALTREATMENT RISK, SELF-REGULATION, AND MALADJUSTMENT IN AT-RISK CHILDREN	CHILD ABUSE & NEGLECT	ENGLISH	ARTICLE	MALTREATMENT RISK; SELF-REGULATION; MALADJUSTMENT	EMOTION DYSREGULATION; CHILDHOOD; ATTENTION; IMPACT	OBJECTIVE: THE PRESENT PROJECT EXAMINED THE RELATIONSHIPS AMONG EARLY MATERNAL MALTREATMENT RISK, CHILDREN'S SELF-REGULATION, AND LATER DEVELOPMENT. IT WAS EXPECTED THAT EARLY MALTREATMENT RISK WOULD IMPACT CHILDREN'S EMERGING SELF-REGULATION WHICH IN TURN, WOULD FOSTER PRE-ACADEMIC DELAYS AND BEHAVIORAL PROBLEMS. METHOD: THE PROJECT USED STRUCTURAL EQUATION MODELING TO EXAMINE THE RELATIONSHIP B…	[SCHATZ, JULIE N.] UNIV NOTRE DAME, CTR CHILDREN & FAMILIES, SOUTH BEND, IN 46635 USA.; [SMITH, LEANN E.] UNIV WISCONSIN, MADISON, WI 53706 USA.	SCHATZ, JN (REPRINT AUTHOR), UNIV NOTRE DAME, CTR CHILDREN & FAMILIES, 1602 N IRONWOOD, SOUTH BEND, IN 46635 USA.		NICHD NIH HHSUNITED STATES DEPARTMENT OF HEALTH & HUMAN SERVICESNATIONAL INSTITUTES OF HEALTH (NIH) - USANIH EUNICE KENNEDY SHRIVER NATIONAL INSTITUTE OF CHILD HEALTH & HUMAN DEVELOPMENT (NICHD) [HD-26456]		42	17	17	0	10	PERGAMON-ELSEVIER SCIENCE LTD	OXFORD	THE BOULEVARD, LANGFORD LANE, KIDLINGTON, OXFORD OX5 1GB, ENGLAND	0145-2134		CHILD ABUSE NEGLECT	CHILD ABUSE NEGL.	OCT	2008.0	32	10		10.1016/J.CHIABU.2008.09.001	11	FAMILY STUDIES; PSYCHOLOGY, SOCIAL; SOCIAL WORK	FAMILY STUDIES; PSYCHOLOGY; SOCIAL WORK	377MV	ISI000261256200008	19004495.0		18/03/2020		972	982
1386	J	BRAND S;FELNER RD;SEITSINGER A;BUMS A;BOLTON N	BRAND, STEPHEN; FELNER, ROBERT D.; SEITSINGER, ANNE; BUMS, AMY; BOLTON, NATALIE	A LARGE SCALE STUDY OF THE ASSESSMENT OF THE SOCIAL ENVIRONMENT OF MIDDLE AND SECONDARY SCHOOLS: THE VALIDITY AND UTILITY OF TEACHERS' RATINGS OF SCHOOL CLIMATE, CULTURAL PLURALISM, AND SAFETY PROBLEMS FOR UNDERSTANDING SCHOOL EFFECTS AND SCHOOL IMPROVEMENT	JOURNAL OF SCHOOL PSYCHOLOGY	ENGLISH	ARTICLE	SCHOOL CLIMATE; SCHOOL REFORM; ACADEMIC ACHIEVEMENT; BEHAVIOR PROBLEMS; EARLY ADOLESCENCE; MIDDLE SCHOOLS	ACTIVE PARENTAL CONSENT; CLASSROOM ENVIRONMENT; RURAL ADOLESCENTS; STUDENTS; ACHIEVEMENT; VALIDATION; DIMENSIONS; MULTILEVEL; PERSPECTIVES; COMMUNITIES	DUE TO CHANGES IN STATE AND FEDERAL POLICIES, AS WELL AS LOGISTICAL AND FISCAL LIMITATIONS, RESEARCHERS MUST INCREASINGLY RELY ON TEACHERS' REPORTS OF SCHOOL CLIMATE DIMENSIONS IN ORDER TO INVESTIGATE THE DEVELOPMENTAL IMPACT OF THESE DIMENSIONS, AND TO EVALUATE EFFORTS TO ENHANCE THE IMPACT OF SCHOOL ENVIRONMENTS ON THE DEVELOPMENT OF YOUNG ADOLESCENTS. TEACHERS' CLIMATE RATINGS EXHIBITED A ROBU…	[BRAND, STEPHEN; SEITSINGER, ANNE; BUMS, AMY] UNIV RHODE ISL, KINGSTON, RI 02881 USA.; [FELNER, ROBERT D.; BOLTON, NATALIE] UNIV LOUISVILLE, LOUISVILLE, KY 40292 USA.	BRAND, S (REPRINT AUTHOR), UNIV RHODE ISL, KINGSTON, RI 02881 USA.	SBRAND@URI.EDU			60	60	63	3	35	PERGAMON-ELSEVIER SCIENCE LTD	OXFORD	THE BOULEVARD, LANGFORD LANE, KIDLINGTON, OXFORD OX5 1GB, ENGLAND	0022-4405		J SCHOOL PSYCHOL	J. SCH. PSYCHOL.	OCT	2008.0	46	5		10.1016/J.JSP.2007.12.001	29	PSYCHOLOGY, EDUCATIONAL	PSYCHOLOGY	354EM	ISI000259621700001	19083370.0		18/03/2020		507	535
1397	J	GINI G	GINI, GIANLUCA	ASSOCIATIONS BETWEEN BULLYING BEHAVIOUR, PSYCHOSOMATIC COMPLAINTS, EMOTIONAL AND BEHAVIOURAL PROBLEMS	JOURNAL OF PAEDIATRICS AND CHILD HEALTH	ENGLISH	ARTICLE	BULLYING; EMOTIONAL PROBLEM; PSYCHOSOMATIC COMPLAINT; STRENGTHS AND DIFFICULTIES QUESTIONNAIRE	PRIMARY-SCHOOL CHILDREN; PEER VICTIMIZATION; DIFFICULTIES QUESTIONNAIRE; PSYCHOSOCIAL ADJUSTMENT; DISTINCT GROUPS; SOCIAL ANXIETY; SELF-CONCEPT; ADOLESCENTS; VICTIMS; DEPRESSION	OBJECTIVE: BULLYING OR BEING BULLIED HAVE BEEN DEMONSTRATED TO BE RELATED TO A BROAD SPECTRUM OF BEHAVIOURAL, EMOTIONAL AND SOCIAL PROBLEMS. THE PRESENT STUDY AIMED AT ANALYSING PSYCHOSOMATIC, EMOTIONAL AND BEHAVIOURAL PROBLEMS AMONG ITALIAN BULLIES, VICTIMS AND BULLY VICTIMS. STUDY DESIGN: IN A CROSS-SECTIONAL STUDY, 565 PRIMARY-SCHOOL CHILDREN COMPLETED SELF-REPORTED MEASURES FOR BULLYING, VICT…	UNIV PADUA, DIPARTIMENTO PSICOL SVILUPPO & SOCIALIZZAZ, I-35131 PADUA, ITALY.	GINI, G (REPRINT AUTHOR), UNIV PADUA, DIPARTIMENTO PSICOL SVILUPPO & SOCIALIZZAZ, VIA VENEZIA 8, I-35131 PADUA, ITALY.	GIANLUCA.GINI@UNIPD.IT			45	80	81	1	31	WILEY-BLACKWELL	MALDEN	COMMERCE PLACE, 350 MAIN ST, MALDEN 02148, MA USA	1034-4810		J PAEDIATR CHILD H	J. PAEDIATR. CHILD HEALTH	SEP	2008.0	44	9		10.1111/J.1440-1754.2007.01155.X	6	PEDIATRICS	PEDIATRICS	339SI	ISI000258597200005	17608653.0		18/03/2020		492	497		GINI, GIANLUCA/0000-0002-8251-7550	GINI, GIANLUCA/A-4173-2009
1404	J	WANG F;JACKOWSKI M;KALMAR JH;CHEPENIK LG;TIE K;QIU M;GONG GL;PITTMAN BP;JONES MM;SHAH MP;SPENCER L;PAPADEMETRIS X;CONSTABLE RT;BLUMBERG HP	WANG, FEI; JACKOWSKI, MARCEL; KALMAR, JESSICA H.; CHEPENIK, LARA G.; TIE, KAREN; QIU, MAOLIN; GONG, GAOLANG; PITTMAN, BRIAN P.; JONES, MONIQUE M.; SHAH, MAULIK P.; SPENCER, LINDA; PAPADEMETRIS, XENOPHON; CONSTABLE, R. TODD; BLUMBERG, HILARY P.	ABNORMAL ANTERIOR CINGULUM INTEGRITY IN BIPOLAR DISORDER DETERMINED THROUGH DIFFUSION TENSOR IMAGING	BRITISH JOURNAL OF PSYCHIATRY	ENGLISH	ARTICLE		SUBGENUAL PREFRONTAL CORTEX; MOOD DISORDERS; EMOTION PERCEPTION; ADOLESCENTS; CHILDREN; BRAIN; SCHIZOPHRENIA; NEUROBIOLOGY; DYSFUNCTION; VOLUMES	BACKGROUND CONVERGENT EVIDENCE IMPLICATES WHITE MATTER ABNORMALITIES IN BIPOLAR DISORDER. THE CINGULUM IS AN IMPORTANT CANDIDATE STRUCTURE FOR STUDY IN BIPOLAR DISORDER AS IT PROVIDES SUBSTANTIAL WHITE MATTER CONNECTIONS WITHIN THE CORTICOLIMBIC NEURAL SYSTEM THAT SUBSERVES EMOTIONAL REGULATION INVOLVED IN THE DISORDER. AIMS TO TEST THE HYPOTHESIS THAT BIPOLAR DISORDER IS ASSOCIATED WITH ABNORMAL…	[WANG, FEI; JACKOWSKI, MARCEL; KALMAR, JESSICA H.; CHEPENIK, LARA G.; TIE, KAREN; PITTMAN, BRIAN P.; JONES, MONIQUE M.; SHAH, MAULIK P.; SPENCER, LINDA; BLUMBERG, HILARY P.] YALE UNIV, SCH MED, DEPT PSYCHIAT, NEW HAVEN, CT 06511 USA.; [WANG, FEI; KALMAR, JESSICA H.; CHEPENIK, LARA G.; TIE, KAREN; SHAH, MAULIK P.; SPENCER, LINDA; BLUMBERG, HILARY P.] VET AFFAIRS CONNECTICUT HEALTHCARE SYSTEM, WEST…	WANG, F (REPRINT AUTHOR), YALE UNIV, SCH MED, DEPT PSYCHIAT, 300 GEORGE ST,SUITE 901, NEW HAVEN, CT 06511 USA.	FEI.WANG@YALE.EDU	HOWARD HUGHES MEDICAL INSTITUTEHOWARD HUGHES MEDICAL INSTITUTE; NIBIB NIH HHSUNITED STATES DEPARTMENT OF HEALTH & HUMAN SERVICESNATIONAL INSTITUTES OF HEALTH (NIH) - USANIH NATIONAL INSTITUTE OF BIOMEDICAL IMAGING & BIOENGINEERING (NIBIB) [R01 EB006494, R01EB006494]; NIDA NIH HHSUNITED STATES DEPARTMENT OF HEALTH & HUMAN SERVICESNATIONAL INSTITUTES OF HEALTH (NIH) - USANIH NATIONAL INSTITUTE ON D…		30	77	78	0	3	ROYAL COLLEGE OF PSYCHIATRISTS	LONDON	BRITISH JOURNAL OF PSYCHIATRY 17 BELGRAVE SQUARE, LONDON SW1X 8PG, ENGLAND	0007-1250		BRIT J PSYCHIAT	BR. J. PSYCHIATRY	AUG	2008.0	193	2		10.1192/BJP.BP.107.048793	4	PSYCHIATRY	PSYCHIATRY	336QM	ISI000258379700008	18669996.0	GREEN ACCEPTED	18/03/2020		126	129		BLUMBERG, HILARY/0000-0002-6363-4698	JACKOWSKI, MARCEL/G-7602-2012
1419	J	WOODS BA;MUELLER T;LEWIS MA;LARIMER ME	WOODS, B. A.; MUELLER, T.; LEWIS, M. A.; LARIMER, M. E.	THE RELATIONSHIP BETWEEN IMPULSE CONTROL AND ACCESS TO EMOTION REGULATION STRATEGIES AND LIFETIME DRINKING AMONG AFFLUENT YOUTH	ALCOHOLISM-CLINICAL AND EXPERIMENTAL RESEARCH	ENGLISH	MEETING ABSTRACT				[WOODS, B. A.; MUELLER, T.; LEWIS, M. A.; LARIMER, M. E.] UNIV WASHINGTON, DEPT PSYCHIAT & BEHAV SCI, SEATTLE, WA 98195 USA.					0	0	0	0	0	BLACKWELL PUBLISHING	OXFORD	9600 GARSINGTON RD, OXFORD OX4 2DQ, OXON, ENGLAND	0145-6008		ALCOHOL CLIN EXP RES	ALCOHOLISM (NY)	JUN	2008.0	32	6			1	SUBSTANCE ABUSE	SUBSTANCE ABUSE	309YX	ISI000256497200410			18/03/2020		113A	113A					1
1470	J	GARNER PW;WAAJID B	GARNER, PAMELA W.; WAAJID, BADIYYAH	THE ASSOCIATIONS OF EMOTION KNOWLEDGE AND TEACHER-CHILD RELATIONSHIPS TO PRESCHOOL CHILDREN'S SCHOOL-RELATED DEVELOPMENTAL COMPETENCE	JOURNAL OF APPLIED DEVELOPMENTAL PSYCHOLOGY	ENGLISH	ARTICLE	SCHOOL COMPETENCE; EMOTION KNOWLEDGE; EMOTIONAL COMPETENCE; TEACHER-CHILD RELATIONSHIPS; PRESCHOOLERS	ACADEMIC-ACHIEVEMENT; BEHAVIOR PROBLEMS; KINDERGARTEN; ADJUSTMENT; CLASSROOM; CONCEPTUALIZATION; ADOLESCENCE; PREDICTORS; READINESS; 1ST-GRADE	THIS STUDY EXAMINED THE RELATIVE CONTRIBUTIONS OF EMOTION KNOWLEDGE AND TEACHER-CHILD RELATIONAL VARIABLES TO SCHOOL COMPETENCE. SEVENTY-FOUR ECONOMICALLY AND ETHNICALLY DIVERSE PRESCHOOLERS (40 BOYS, 34 GIRLS) COMPLETED AN EMOTION KNOWLEDGE TASK AND A STANDARDIZED SCHOOL COMPETENCE MEASURE. CLASSROOM TEACHERS AND THEIR ASSISTANTS RATED THE CHILDREN'S SCHOOL COMPETENCE AND REPORTED ON THE QUALITY…	[GARNER, PAMELA W.] GEORGE MASON UNIV, NEW CENTURY COLL, FAIRFAX, VA 22030 USA.; [WAAJID, BADIYYAH] VIRGINIA STATE UNIV, PETERSBURG, VA 23806 USA.	GARNER, PW (REPRINT AUTHOR), GEORGE MASON UNIV, NEW CENTURY COLL, 4400 UNIV DR, FAIRFAX, VA 22030 USA.	PGAMER1@GMU.EDU			42	84	86	0	25	ELSEVIER SCIENCE INC	NEW YORK	360 PARK AVE SOUTH, NEW YORK, NY 10010-1710 USA	0193-3973	1873-7900	J APPL DEV PSYCHOL	J. APPL. DEV. PSYCHOL.	MAR-APR	2008.0	29	2		10.1016/J.APPDEV.2007.12.001	12	PSYCHOLOGY, DEVELOPMENTAL	PSYCHOLOGY	298FB	ISI000255670700001		GREEN PUBLISHED	18/03/2020		89	100			GARNER, PAMELA/C-7109-2013
1478	J	KAPLOW JB;HALL E;KOENEN KC;DODGE KA;AMAYA-JACKSON L	KAPLOW, JULIE B.; HALL, ERIN; KOENEN, KARESTAN C.; DODGE, KENNETH A.; AMAYA-JACKSON, LISA	DISSOCIATION PREDICTS LATER ATTENTION PROBLEMS IN SEXUALLY ABUSED CHILDREN	CHILD ABUSE & NEGLECT	ENGLISH	ARTICLE	DISSOCIATION; SEXUAL ABUSE; ATTENTION PROBLEMS	POSTTRAUMATIC-STRESS-DISORDER; DEFICIT HYPERACTIVITY DISORDER; DEVELOPMENTAL TRAUMATOLOGY; DIFFERENTIAL-DIAGNOSIS; MALTREATED CHILDREN; RISK-FACTORS; PTSD; SYMPTOMATOLOGY; NEUROBIOLOGY; ADOLESCENTS	OBJECTIVE: THE GOALS OF THIS RESEARCH ARE TO DEVELOP AND TEST A PROSPECTIVE MODEL OF ATTENTION PROBLEMS IN SEXUALLY ABUSED CHILDREN THAT INCLUDES FIXED VARIABLES (E.G., GENDER), TRAUMA, AND DISCLOSURE-RELATED PATHWAYS. METHODS: AT TIME 1, FIXED VARIABLES, TRAUMA VARIABLES, AND STRESS REACTIONS UPON DISCLOSURE WERE ASSESSED IN 156 CHILDREN AGED 8-13 YEARS. AT THE TIME 2 FOLLOW-UP (8-36 MONTHS FOLL…	[KAPLOW, JULIE B.] UNIV MICHIGAN, SCH MED, DEPT PSYCHIAT, ANN ARBOR, MI 48109 USA.; [KOENEN, KARESTAN C.] HARVARD UNIV, SCH PUBL HLTH, DEPT SOC, BOSTON, MA 02115 USA.; [KOENEN, KARESTAN C.] HARVARD UNIV, SCH PUBL HLTH, DEPT HUMAN DEV, BOSTON, MA 02115 USA.; [KOENEN, KARESTAN C.] HARVARD UNIV, SCH PUBL HLTH, DEPT HLTH & EPIDEMIOL, BOSTON, MA 02115 USA.; [HALL, ERIN] BOSTON UNIV, DEPT PSYCHOL, BOST…	KAPLOW, JB (REPRINT AUTHOR), UNIV MICHIGAN, DEPT PSYCHIAT CHILD & ADOLESCENT PSYCHIAT, RACHEL UPJOHN BLDG,4250 PLYMOUTH RD, ANN ARBOR, MI 48109 USA.		NIMH NIH HHSUNITED STATES DEPARTMENT OF HEALTH & HUMAN SERVICESNATIONAL INSTITUTES OF HEALTH (NIH) - USANIH NATIONAL INSTITUTE OF MENTAL HEALTH (NIMH) [K08 MH070627-04, K08 MH076078, K08 MH070627, K08 MH076078-02]		54	28	28	0	12	PERGAMON-ELSEVIER SCIENCE LTD	OXFORD	THE BOULEVARD, LANGFORD LANE, KIDLINGTON, OXFORD OX5 1GB, ENGLAND	0145-2134	1873-7757	CHILD ABUSE NEGLECT	CHILD ABUSE NEGL.	FEB	2008.0	32	2		10.1016/J.CHIABU.2007.07.005	15	FAMILY STUDIES; PSYCHOLOGY, SOCIAL; SOCIAL WORK	FAMILY STUDIES; PSYCHOLOGY; SOCIAL WORK	285QQ	ISI000254791700007	18308391.0	GREEN ACCEPTED	18/03/2020		261	275
1530	J	MURRAY-HARVEY R;SLEE PT	MURRAY-HARVEY, ROSALIND; SLEE, PHILLIP T.	SUPPORTIVE AND STRESSFUL RELATIONSHIPS WITH TEACHERS, PEERS AND FAMILY AND THEIR INFLUENCE ON STUDENTS' SOCIAL/EMOTIONAL AND ACADEMIC EXPERIENCE OF SCHOOL	AUSTRALIAN JOURNAL OF GUIDANCE AND COUNSELLING	ENGLISH	ARTICLE		EARLY ADOLESCENTS; ACHIEVEMENT; PERCEPTIONS; ADJUSTMENT; ENGAGEMENT; ATTACHMENT; RISK	JUDGMENTS ABOUT THE QUALITY OF STUDENTS' EXPERIENCE OF SCHOOL GENERALLY FOCUS ON THEIR ACADEMIC PERFORMANCE AND INDEED THIS IS AN IMPORTANT INDICATOR BUT CLOSER ATTENTION NEEDS TO BE PAID TO EQUALLY IMPORTANT, MORE BROADLY BASED OUTCOMES THAT INCLUDE SOCIAL/EMOTIONAL ADJUSTMENT AS THEY ALSO ARE SHOWN TO IMPACT ON STUDENTS'LIVES AT, AND BEYOND SCHOOL. IN THIS STUDY, STUDENTS' ACADEMIC PERFORMANCE …	[MURRAY-HARVEY, ROSALIND; SLEE, PHILLIP T.] FLINDERS UNIV S AUSTRALIA, SCH EDUC, ADELAIDE, SA 5045, AUSTRALIA.	MURRAY-HARVEY, R (REPRINT AUTHOR), FLINDERS UNIV S AUSTRALIA, SCH EDUC, GPOB 2100, ADELAIDE, SA 5045, AUSTRALIA.	ROSALIND.MURRAY-HARVEY@FLINDERS.EDU.AU			34	18	18	1	35	AUSTRALIAN ACAD PRESS	BOWEN HILLS	32 JEAYS ST, BOWEN HILLS, QLD 4006, AUSTRALIA	1037-2911		AUST J GUID COUNS	AUST. J. GUID. COUNS.	DEC	2007.0	17	2		10.1375/AJGC.17.2.126	22	EDUCATION & EDUCATIONAL RESEARCH; SOCIAL WORK	EDUCATION & EDUCATIONAL RESEARCH; SOCIAL WORK	319VF	ISI000257191800002			18/03/2020		126	147		SLEE, PHILLIP/0000-0002-4455-1141	SLEE, PHILLIP T/A-4855-2008
1569	J	TICK NT;VAN DER ENDE J;KOOT HM;VERHULST FC	TICK, NOUCHKA T.; VAN DER ENDE, JAN; KOOT, HANS M.; VERHULST, FRANK C.	14-YEAR CHANGES IN EMOTIONAL AND BEHAVIORAL PROBLEMS OF VERY YOUNG DUTCH CHILDREN	JOURNAL OF THE AMERICAN ACADEMY OF CHILD AND ADOLESCENT PSYCHIATRY	ENGLISH	ARTICLE	SECULAR CHANGES; PRESCHOOL AGE; EMOTIONAL PROBLEMS; BEHAVIORAL PROBLEMS; EPIDEMIOLOGY	MENTAL-HEALTH; TIME TRENDS; DISORDERS; PREVALENCE; PREDICTORS; STABILITY; AUTISM	OBJECTIVE: THE SOCIETAL CHANGES EXPERIENCED BY WESTERN SOCIETIES IN RECENT DECADES HAVE RAISED CONCERNS ABOUT INCREASES IN THE LEVEL OF CHILDREN'S MENTAL HEALTH PROBLEMS. ALTHOUGH STUDIES OF SECULAR CHANGES IN THE PREVALENCE OF PSYCHIATRIC DIAGNOSES HAVE INDEED SHOWN INCREASES, THEIR RESULTS MAY HAVE BEEN INFLUENCED BY METHODOLOGICAL PROBLEMS, SUCH AS CHANGING DIAGNOSTIC CRITERIA. ALTHOUGH REPEAT…	ERASMUS MC, SOPHIA CHILDRENS HOSP, DEPT CHILD & ADOLESCENT PSYCHIAT, NL-3000 CB ROTTERDAM, NETHERLANDS.	VAN DER ENDE, J (REPRINT AUTHOR), ERASMUS MC, SOPHIA CHILDRENS HOSP, DEPT CHILD & ADOLESCENT PSYCHIAT, POB 2060, NL-3000 CB ROTTERDAM, NETHERLANDS.	JAN.VANDERENDE@ERASMUSMC.NL			27	62	62	0	12	ELSEVIER SCIENCE INC	NEW YORK	360 PARK AVE SOUTH, NEW YORK, NY 10010-1710 USA	0890-8567	1527-5418	J AM ACAD CHILD PSY	J. AM. ACAD. CHILD ADOLESC. PSYCHIATR.	OCT	2007.0	46	10		10.1097/CHI.0B013E3181337532	8	PSYCHOLOGY, DEVELOPMENTAL; PEDIATRICS; PSYCHIATRY	PSYCHOLOGY; PEDIATRICS; PSYCHIATRY	215IV	ISI000249802900011	17885575.0		18/03/2020		1333	1340		KOOT, HANS M./0000-0002-9643-2363	KOOT, HANS M./D-9466-2012
1578	J	GUYER AE;MCCLURE EB;ADLER AD;BROTMAN MA;RICH BA;KIMES AS;PINE DS;ERNST M;LEIBENLUFT E	GUYER, AMANDA E.; MCCLURE, ERIN B.; ADLER, ABBY D.; BROTMAN, MELISSA A.; RICH, BRENDAN A.; KIMES, ALANE S.; PINE, DANIEL S.; ERNST, MONIQUE; LEIBENLUFT, ELLEN	SPECIFICITY OF FACIAL EXPRESSION LABELING DEFICITS IN CHILDHOOD PSYCHOPATHOLOGY	JOURNAL OF CHILD PSYCHOLOGY AND PSYCHIATRY	ENGLISH	ARTICLE	EMOTION RECOGNITION; BIPOLAR DISORDER; EMOTION REGULATION; PEDIATRICS	GENERALIZED ANXIETY; BIPOLAR DISORDER; HYPERACTIVITY DISORDER; EMOTIONAL INFORMATION; ATTENTIONAL BIAS; ANGRY FACES; CHILDREN; ADOLESCENTS; RECOGNITION; RELIABILITY	BACKGROUND: WE EXAMINED WHETHER FACE-EMOTION LABELING DEFICITS ARE ILLNESS-SPECIFIC OR AN EPIPHENOMENON OF GENERALIZED IMPAIRMENT IN PEDIATRIC PSYCHIATRIC DISORDERS INVOLVING MOOD AND BEHAVIORAL DYSREGULATION. METHOD: TWO HUNDRED FIFTY-TWO YOUTHS (7-18 YEARS OLD) COMPLETED CHILD AND ADULT FACIAL EXPRESSION RECOGNITION SUBTESTS FROM THE DIAGNOSTIC ANALYSIS OF NONVERBAL ACCURACY (DANVA) INSTRUMENT.…	NIMH, MOOD & ANXIETY PROGRAM, NIH, DHHS, BETHESDA, MD 20892 USA.; GEORGIA STATE UNIV, DEPT PSYCHOL, ATLANTA, GA USA.; NIDA, NEUROIMAGING BRANCH, NIH, DHHS, BALTIMORE, MD USA.	GUYER, AE (REPRINT AUTHOR), NIMH, MOOD & ANXIETY PROGRAM, NIH, DHHS, 15K N DR,ROOM 208, BETHESDA, MD 20892 USA.	AMANDAGUYER@MAIL.NIH.GOV	INTRAMURAL NIH HHSUNITED STATES DEPARTMENT OF HEALTH & HUMAN SERVICESNATIONAL INSTITUTES OF HEALTH (NIH) - USA		69	161	161	0	28	WILEY	HOBOKEN	111 RIVER ST, HOBOKEN 07030-5774, NJ USA	0021-9630	1469-7610	J CHILD PSYCHOL PSYC	J. CHILD PSYCHOL. PSYCHIATRY	SEP	2007.0	48	9		10.1111/J.1469-7610.2007.01758.X	9	PSYCHOLOGY, DEVELOPMENTAL; PSYCHIATRY; PSYCHOLOGY	PSYCHOLOGY; PSYCHIATRY	205QX	ISI000249130800003	17714371.0		18/03/2020		863	871		BROTMAN, MELISSA A/0000-0002-9859-4702; TONE, ERIN/0000-0003-4021-1673	GUYER, AMANDA/AAG-2459-2019; PINE, DANIEL/Z-1601-2019; BROTMAN, MELISSA A/H-7409-2013
1586	J	THUEN E;BRU E;OGDEN T	THUEN, ELIN; BRU, EDVIN; OGDEN, TERJE	COPING STYLES, LEARNING ENVIRONMENT AND EMOTIONAL AND BEHAVIOURAL PROBLEMS	SCANDINAVIAN JOURNAL OF EDUCATIONAL RESEARCH	ENGLISH	ARTICLE	LEARNING ENVIRONMENT; COPING STYLES; EMOTIONAL; BEHAVIOURAL PROBLEMS	NEGATIVE LIFE EVENTS; NORWEGIAN ADOLESCENTS; SOCIAL SUPPORT; SCHOOL YEAR; CHILDREN; STUDENTS; PERCEPTIONS; CLASSROOM; ORIENTATION; MISBEHAVIOR	THE MAIN AIM OF THIS STUDY WAS TO EXPLORE ASSOCIATIONS BETWEEN STUDENTS' PERCEPTIONS OF LEARNING ENVIRONMENT FACTORS AND THEIR REPORTS OF EMOTIONAL AND BEHAVIOURAL PROBLEMS (EBP) AND TO WHAT DEGREE STUDENTS' COPING STYLES COULD INFLUENCE THIS RELATION. THE STUDY WAS CONDUCTED AS A SURVEY AMONG A REPRESENTATIVE SAMPLE OF 2006 NORWEGIAN NINTH-GRADERS. RESULTS SHOWED THAT STUDENTS' COPING STYLES ACC…	[THUEN, ELIN; BRU, EDVIN; OGDEN, TERJE] UNIV STAVANGER, CTR BEHAV RES, N-4036 STAVANGER, NORWAY.	THUEN, E (REPRINT AUTHOR), UNIV STAVANGER, CTR BEHAV RES, N-4036 STAVANGER, NORWAY.	ELIN.THUEN@UIS.NO			84	8	8	0	4	ROUTLEDGE JOURNALS, TAYLOR & FRANCIS LTD	ABINGDON	4 PARK SQUARE, MILTON PARK, ABINGDON OX14 4RN, OXFORDSHIRE, ENGLAND	0031-3831		SCAND J EDUC RES	SCAND. J. EDUC. RES.	SEP	2007.0	51	4		10.1080/00313830701485460	22	EDUCATION & EDUCATIONAL RESEARCH	EDUCATION & EDUCATIONAL RESEARCH	274KB	ISI000253999100002			18/03/2020		347	368		OGDEN, TERJE/0000-0002-2353-0798
1620	J	DE RUITER KP;DEKKER MC;VERHULST FC;KOOT HM	DE RUITER, KAREN P.; DEKKER, MARIELLE C.; VERHULST, FRANK C.; KOOT, HANS M.	DEVELOPMENTAL COURSE OF PSYCHOPATHOLOGY IN YOUTHS WITH AND WITHOUT INTELLECTUAL DISABILITIES	JOURNAL OF CHILD PSYCHOLOGY AND PSYCHIATRY	ENGLISH	ARTICLE	INTELLECTUAL DISABILITY; BEHAVIOUR PROBLEMS; DEVELOPMENT; LONGITUDINAL STUDIES	PAST 10 YEARS; FRAGILE-X-SYNDROME; FOLLOW-UP; MENTAL-RETARDATION; YOUNG-PEOPLE; EMOTIONAL-PROBLEMS; CHILDREN; CHILDHOOD; BEHAVIOR; DISORDERS	BACKGROUND: WE AIMED TO DESCRIBE SIMILARITIES AND DIFFERENCES IN THE DEVELOPMENTAL COURSE OF PSYCHOPATHOLOGY BETWEEN CHILDREN WITH AND WITHOUT INTELLECTUAL DISABILITIES (ID). METHODS: MULTILEVEL GROWTH CURVE ANALYSIS WAS USED TO ANALYSE THE DEVELOPMENTAL COURSE OF PSYCHOPATHOLOGY, USING THE CHILD BEHAVIOR CHECKLIST (CBCL), IN TWO LONGITUDINAL MULTIPLE-BIRTH-COHORT SAMPLES OF 6- TO 18-YEAR-OLD CHI…	ERASMUS MC SOPHIA, DEPT CHILD & ADOLESCENT PSYCHIAT, NL-3000 CB ROTTERDAM, NETHERLANDS.; VRIJE UNIV AMSTERDAM, DEPT DEV PSYCHOL, AMSTERDAM, NETHERLANDS.	DEKKER, MC (REPRINT AUTHOR), ERASMUS MC SOPHIA, DEPT CHILD & ADOLESCENT PSYCHIAT, POB 2060, NL-3000 CB ROTTERDAM, NETHERLANDS.	M.C.DEKKER@ERASMUSMC.NL			47	76	76	0	17	WILEY	HOBOKEN	111 RIVER ST, HOBOKEN 07030-5774, NJ USA	0021-9630	1469-7610	J CHILD PSYCHOL PSYC	J. CHILD PSYCHOL. PSYCHIATRY	MAY	2007.0	48	5		10.1111/J.1469-7610.2006.01712.X	10	PSYCHOLOGY, DEVELOPMENTAL; PSYCHIATRY; PSYCHOLOGY	PSYCHOLOGY; PSYCHIATRY	166SE	ISI000246399500010	17501731.0		18/03/2020		498	507		KOOT, HANS M./0000-0002-9643-2363	KOOT, HANS M./D-9466-2012
1627	J	WILLIFORD AP;CALKINS SD;KEANE SP	WILLIFORD, AMANDA P.; CALKINS, SUSAN D.; KEANE, SUSAN P.	PREDICTING CHANGE IN PARENTING STRESS ACROSS EARLY CHILDHOOD: CHILD AND MATERNAL FACTORS	JOURNAL OF ABNORMAL CHILD PSYCHOLOGY	ENGLISH	ARTICLE	PARENTING STRESS; EXTERNALIZING BEHAVIOR; EMOTION REGULATION; HIERARCHICAL LINEAR MODELING; EARLY CHILDHOOD	BEHAVIOR PROBLEMS; EXTERNALIZING BEHAVIOR; EMOTION REGULATION; TEMPERAMENT; MOTHERS; SINGLE; PRESCHOOLERS; ADOLESCENCE; PERCEPTIONS; REACTIVITY	THIS STUDY EXAMINED MATERNAL PARENTING STRESS IN A SAMPLE OF 430 BOYS AND GIRLS INCLUDING THOSE AT RISK FOR EXTERNALIZING BEHAVIOR PROBLEMS. CHILDREN AND THEIR MOTHERS WERE ASSESSED WHEN THE CHILDREN WERE AGES 2, 4, AND 5. HIERARCHICAL LINEAR MODELING (HLM) WAS USED TO EXAMINE STABILITY OF PARENTING STRESS ACROSS EARLY CHILDHOOD AND TO EXAMINE CHILD AND MATERNAL FACTORS PREDICTING PARENTING STRES…	UNIV N CAROLINA GREENSBORO, GREENSBORO, NC 27402 USA.	WILLIFORD, AP (REPRINT AUTHOR), UNIV N CAROLINA GREENSBORO, 296 EBERHART BLDG, GREENSBORO, NC 27402 USA.	APWILLIF@UNCG.EDU; SDCALKIN@UNCG.EDU	NIMH NIH HHSUNITED STATES DEPARTMENT OF HEALTH & HUMAN SERVICESNATIONAL INSTITUTES OF HEALTH (NIH) - USANIH NATIONAL INSTITUTE OF MENTAL HEALTH (NIMH) [MH 55584, MH 55625, R01 MH058144, MH 58144]		59	128	128	1	23	SPRINGER/PLENUM PUBLISHERS	NEW YORK	233 SPRING ST, NEW YORK, NY 10013 USA	0091-0627	1573-2835	J ABNORM CHILD PSYCH	J. ABNORM. CHILD PSYCHOL.	APR	2007.0	35	2		10.1007/S10802-006-9082-3	13	PSYCHOLOGY, CLINICAL; PSYCHOLOGY, DEVELOPMENTAL	PSYCHOLOGY	153JX	ISI000245430600010	17186365.0		18/03/2020		251	263
1631	J	JANSEN PW;DUIJFF SN;BEEMER FA;VORSTMAN JAS;KLAASSEN PWJ;MORCUS MEJ;HEINEMAN-DE BOER JA	JANSEN, P. W.; DUIJFF, S. N.; BEEMER, F. A.; VORSTMAN, J. A. S.; KLAASSEN, P. W. J.; MORCUS, M. E. J.; HEINEMAN-DE BOER, J. A.	BEHAVIORAL PROBLEMS IN RELATION TO INTELLIGENCE IN CHILDREN WITH 22Q11.2 DELETION SYNDROME: A MATCHED CONTROL STUDY	AMERICAN JOURNAL OF MEDICAL GENETICS PART A	ENGLISH	ARTICLE	22Q11.2 DELETION SYNDROME; VELOCARDIOFACIAL SYNDROME; DIGEORGE SYNDROME; CHILDREN; INTELLIGENCE LEVEL; MENTAL RETARDATION; BEHAVIORAL AND EMOTIONAL PROBLEMS; BEHAVIORAL PHENOTYPE	CARDIO-FACIAL SYNDROME; VELOCARDIOFACIAL-SYNDROME; PRESCHOOL-CHILDREN; ADOLESCENTS; PHENOTYPE; DISABILITY; LANGUAGE; RISK; VCFS	THE 22Q11.2 DELETION SYNDROME (22Q11DS) IS A GENETIC DISORDER ASSOCIATED WITH PALATAL ABNORMALITIES, CARDIAC DEFECTS, A CHARACTERISTIC FACIAL APPEARANCE, LEARNING DIFFICULTIES, AND DELAYS IN SPEECH AND LANGUAGE DEVELOPMENT. VARIOUS BEHAVIORAL DISORDERS AND PSYCHIATRIC ILLNESSES HAVE ALSO BEEN REPORTED. THERE IS MUCH DEBATE AS TO WHETHER THE BEHAVIORAL PROBLEMS ARE CAUSED BY FACTORS SUCH AS MEDICA…	UNIV UTRECHT, MED CTR, DEPT PEDIAT PSYCHOL, NL-3508 AB UTRECHT, NETHERLANDS.; UNIV UTRECHT, MED CTR, DEPT MED GENET, NL-3508 AB UTRECHT, NETHERLANDS.; UNIV UTRECHT, MED CTR, DEPT CHILD & ADOLESCENT PSYCHIAT, NL-3508 AB UTRECHT, NETHERLANDS.; RUDOLF MAGNUS INST NEUROSCI, NL-3508 TA UTRECHT, NETHERLANDS.	BEEMER, FA (REPRINT AUTHOR), UNIV UTRECHT, MED CTR, DEPT PEDIAT PSYCHOL, KC04-084-2,POB 85090, NL-3508 AB UTRECHT, NETHERLANDS.	F.A.BEEMER@UMCUTRECHT.NL			18	29	30	0	7	WILEY-LISS	HOBOKEN	DIV JOHN WILEY & SONS INC, 111 RIVER ST, HOBOKEN, NJ 07030 USA	1552-4825		AM J MED GENET A	AM. J. MED. GENET. A	Mar-15	2007.0	143A	6		10.1002/AJMG.A.31623	7	GENETICS & HEREDITY	GENETICS & HEREDITY	142PI	ISI000244661600009	17318841.0		18/03/2020		574	580
1688	J	HERRING S;GRAY K;TAFFE J;TONGE B;SWEENEY D;EINFELD S	HERRING, S.; GRAY, K.; TAFFE, J.; TONGE, B.; SWEENEY, D.; EINFELD, S.	BEHAVIOUR AND EMOTIONAL PROBLEMS IN TODDLERS WITH PERVASIVE DEVELOPMENTAL DISORDERS AND DEVELOPMENTAL DELAY: ASSOCIATIONS WITH PARENTAL MENTAL HEALTH AND FAMILY FUNCTIONING	JOURNAL OF INTELLECTUAL DISABILITY RESEARCH	ENGLISH	ARTICLE	BEHAVIOUR AND EMOTIONAL PROBLEMS; CHILDREN; DEVELOPMENTAL DELAY; FAMILY; PERVASIVE DEVELOPMENTAL DISORDERS	PRESCHOOL-CHILDREN; AUTISTIC-CHILDREN; INTELLECTUAL DISABILITY; SPECTRUM DISORDERS; ASSESSMENT DEVICE; MATERNAL STRESS; YOUNG-CHILDREN; MOTHERS; INTERVENTION; FATHERS	BACKGROUND BEHAVIOURAL AND EMOTIONAL PROBLEMS OCCUR AT A HIGH RATE IN CHILDREN AND ADOLESCENTS WITH INTELLECTUAL DISABILITY, OFTEN FROM A YOUNG AGE. SOME STUDIES HAVE INDICATED THAT CHILDREN AND ADOLESCENTS WITH AUTISM PRESENT WITH EVEN HIGHER RATES. LESS IS KNOWN ABOUT THE PRESENTATION, DEVELOPMENT AND FAMILY IMPACT OF THESE DIFFICULTIES IN YOUNG CHILDREN WITH AUTISM. THIS STUDY AIMED TO EXPLORE…	MONASH UNIV, SCH PSYCHOL PSYCHIAT & PSYCHOL MED, CTR DEV PSYCHIAT & PSYCHOL, CLAYTON, VIC 3168, AUSTRALIA.; UNIV NEW S WALES, SYDNEY, NSW, AUSTRALIA.	GRAY, K (REPRINT AUTHOR), MONASH MED CTR, DEPT CHILD & ADOLESCENT PSYCHIAT, CTR DEV PSYCHIAT & PSYCHOL, CLAYTON, VIC 3168, AUSTRALIA.	KYLIE.GRAY@MED.MONASH.EDU.AU			48	300	302	2	79	BLACKWELL PUBLISHING	OXFORD	9600 GARSINGTON RD, OXFORD OX4 2DQ, OXON, ENGLAND	0964-2633		J INTELL DISABIL RES	J. INTELL. DISABIL. RES.	DEC	2006.0	50			10.1111/J.1365-2788.2006.00904.X	9	EDUCATION, SPECIAL; GENETICS & HEREDITY; CLINICAL NEUROLOGY; PSYCHIATRY; REHABILITATION	EDUCATION & EDUCATIONAL RESEARCH; GENETICS & HEREDITY; NEUROSCIENCES & NEUROLOGY; PSYCHIATRY; REHABILITATION	102SA	ISI000241832400003	17100948.0		18/03/2020		874	882		TONGE, BRUCE J/0000-0002-4236-9688; GRAY, KYLIE/0000-0001-6518-4240	TONGE, BRUCE J/T-8036-2018; GRAY, KYLIE/H-3345-2014
1697	J	HABERSTICK BC;SCHMITZ S;YOUNG SE;HEWITT JK	HABERSTICK, BRETT C.; SCHMITZ, STEPHANIE; YOUNG, SUSAN E.; HEWITT, JOHN K.	GENES AND DEVELOPMENTAL STABILITY OF AGGRESSIVE BEHAVIOR PROBLEMS AT HOME AND SCHOOL IN A COMMUNITY SAMPLE OF TWINS AGED 7-12	BEHAVIOR GENETICS	ENGLISH	ARTICLE	AGGRESSION; STABILITY; CONDUCT PROBLEMS; DEVELOPMENT; SCHOOL	LIFE-COURSE-PERSISTENT; ANTISOCIAL-BEHAVIOR; ENVIRONMENTAL-INFLUENCES; EMOTIONAL-PROBLEMS; CONDUCT PROBLEMS; DUTCH TWINS; CHILDHOOD; ADOLESCENCE; TRAJECTORIES; CHECKLIST	THOUGH BEHAVIORAL GENETIC STUDIES OF AGGRESSION HAVE IMPLICATED HERITABLE AND ENVIRONMENTAL FACTORS, THERE IS LIMITED UNDERSTANDING OF HOW THESE FACTORS INFLUENCE AGGRESSION ACROSS DIFFERENT SETTINGS AND OVER TIME. RATINGS FOR 732 TWINS WERE COLLECTED FROM PARENTS AND TEACHERS DURING MIDDLE CHILDHOOD AND EARLY ADOLESCENCE. TOTAL AGGRESSION SCORES ON THE CHILD BEHAVIORAL CHECKLIST (CBCL) AND TEACH…	UNIV COLORADO, INST BEHAV GENET, BOULDER, CO 80309 USA.	HABERSTICK, BC (REPRINT AUTHOR), UNIV COLORADO, INST BEHAV GENET, CAMPUS BOX 447, BOULDER, CO 80309 USA.	BRETT.HABERSTICK@COLORADO.EDU	NIAAA NIH HHSUNITED STATES DEPARTMENT OF HEALTH & HUMAN SERVICESNATIONAL INSTITUTES OF HEALTH (NIH) - USANIH NATIONAL INSTITUTE ON ALCOHOL ABUSE & ALCOHOLISM (NIAAA) [AA07464]; NICHD NIH HHSUNITED STATES DEPARTMENT OF HEALTH & HUMAN SERVICESNATIONAL INSTITUTES OF HEALTH (NIH) - USANIH EUNICE KENNEDY SHRIVER NATIONAL INSTITUTE OF CHILD HEALTH & HUMAN DEVELOPMENT (NICHD) [HD18426, HD010333]; NIDA N…		43	20	21	0	3	SPRINGER	NEW YORK	233 SPRING ST, NEW YORK, NY 10013 USA	0001-8244	1573-3297	BEHAV GENET	BEHAV. GENET.	NOV	2006.0	36	6		10.1007/S10519-006-9092-5	11	BEHAVIORAL SCIENCES; GENETICS & HEREDITY; PSYCHOLOGY, MULTIDISCIPLINARY	BEHAVIORAL SCIENCES; GENETICS & HEREDITY; PSYCHOLOGY	210IC	ISI000249448900002	16816994.0		18/03/2020		809	819
1700	J	GAZELLE H	GAZELLE, HEIDI	CLASS CLIMATE MODERATES PEER RELATIONS AND EMOTIONAL ADJUSTMENT IN CHILDREN WITH AN EARLY HISTORY OF ANXIOUS SOLITUDE: A CHILD X ENVIRONMENT MODEL	DEVELOPMENTAL PSYCHOLOGY	ENGLISH	ARTICLE	SOCIAL WITHDRAWAL; SHYNESS; SOCIAL ANXIETY; CLASSROOM CLIMATE; VICTIMIZATION	EXTERNALIZING PROBLEMS; GENDER-DIFFERENCES; CHINESE CHILDREN; SOCIAL MISFIT; REJECTED BOYS; BEHAVIOR; HETEROGENEITY; ADOLESCENCE; DEPRESSION; SUBTYPES	CLASSROOM EMOTIONAL CLIMATE WAS HYPOTHESIZED TO MODERATE PSYCHOSOCIAL ADJUSTMENT IN 1ST GRADE FOR CHILDREN WITH AN EARLY CHILDHOOD HISTORY OF ANXIOUS SOLITUDE. PARTICIPANTS WERE 1,364 CHILDREN IN THE NATIONAL INSTITUTE OF CHILD HEALTH AND HUMAN DEVELOPMENT (NICHD) STUDY OF EARLY CHILD CARE AND THEIR MOTHERS, CHILD-CARE PROVIDERS, AND TEACHERS. AS ANTICIPATED, CHILDREN WITH AN EARLY CHILDHOOD HIST…	UNIV N CAROLINA, DEPT PSYCHOL, GREENSBORO, NC 27402 USA.	GAZELLE, H (REPRINT AUTHOR), UNIV N CAROLINA, DEPT PSYCHOL, POB 26170, GREENSBORO, NC 27402 USA.	HEIDI_GAZELLE@UNCG.EDU	NICHD NIH HHSUNITED STATES DEPARTMENT OF HEALTH & HUMAN SERVICESNATIONAL INSTITUTES OF HEALTH (NIH) - USANIH EUNICE KENNEDY SHRIVER NATIONAL INSTITUTE OF CHILD HEALTH & HUMAN DEVELOPMENT (NICHD) [R03 HD047327, R03 HD47327]		54	81	84	1	31	AMER PSYCHOLOGICAL ASSOC/EDUCATIONAL PUBLISHING FOUNDATION	WASHINGTON	750 FIRST ST NE, WASHINGTON, DC 20002-4242 USA	0012-1649		DEV PSYCHOL	DEV. PSYCHOL.	NOV	2006.0	42	6		10.1037/0012-1649.42.6.1179	14	PSYCHOLOGY, DEVELOPMENTAL	PSYCHOLOGY	102ZE	ISI000241851600017	17087551.0	GREEN ACCEPTED	18/03/2020		1179	1192		GAZELLE, HEIDI/0000-0002-8071-1691	GAZELLE, HEIDI/I-2890-2019
1711	J	MONTGOMERY-DOWNS HE;GOZAL D	MONTGOMERY-DOWNS, HAWLEY E.; GOZAL, DAVID	TODDLER BEHAVIOR FOLLOWING POLYSOMNOGRAPHY: EFFECTS OF UNINTENDED SLEEP DISTURBANCE	SLEEP	ENGLISH	ARTICLE	ACTIGRAPHY; PEDIATRIC; SLEEP DEPRIVATION; POLYSOMNOGRAPHY; BEHAVIOR; MDI; PDI; EMOTIONAL REGULATION	CHILDREN; APNEA; PERFORMANCE; SYMPTOMS; ADENOTONSILLECTOMY; RESTRICTION; ADOLESCENTS; CHILDHOOD	STUDY OBJECTIVES: CHILDHOOD SLEEP DISORDERS ARE CONSISTENTLY SHOWN TO AFFECT BEHAVIOR AND COGNITION, BUT FIRST-NIGHT EFFECTS ON THESE MEASURES ARE GENERALLY UNKNOWN. WE SOUGHT TO EXAMINE HOW SLEEP IN THE HOME VERSUS THE LABORATORY DIFFERED AMONG HEALTHY TODDLERS AND HOW SUCH DIFFERENCES RELATE TO STANDARDIZED SCORES ON ASSESSMENTS THE MORNING FOLLOWING POLYSOMNOGRAPHY. DESIGN, SETTING, AND PARTIC…	W VIRGINIA UNIV, DEPT PSYCHOL, MORGANTOWN, WV 26506 USA.; UNIV LOUISVILLE, DIV PEDIAT SLEEP MED, DEPT PEDIAT, LOUISVILLE, KY 40292 USA.	MONTGOMERY-DOWNS, HE (REPRINT AUTHOR), W VIRGINIA UNIV, DEPT PSYCHOL, 1130 LIFE SCI BLDG,POB 6040, MORGANTOWN, WV 26506 USA.	HAWLEY.MONTGOMERY-DOWNS@MAIL.WVU.EDU	NHLBI NIH HHSUNITED STATES DEPARTMENT OF HEALTH & HUMAN SERVICESNATIONAL INSTITUTES OF HEALTH (NIH) - USANIH NATIONAL HEART LUNG & BLOOD INSTITUTE (NHLBI) [F32 HL-074591, HL65270]		40	10	10	0	2	OXFORD UNIV PRESS INC	CARY	JOURNALS DEPT, 2001 EVANS RD, CARY, NC 27513 USA	0161-8105	1550-9109	SLEEP	SLEEP	Oct-01	2006.0	29	10		10.1093/SLEEP/29.10.1282	6	CLINICAL NEUROLOGY; NEUROSCIENCES	NEUROSCIENCES & NEUROLOGY	100FL	ISI000241653400004	17068981.0	BRONZE	18/03/2020		1282	1287			GOZAL, DAVID/M-9492-2017
1752	J	FURNISS T;BEYER T;GUGGENMOS J	FURNISS, T; BEYER, T; GUGGENMOS, J	PREVALENCE OF BEHAVIOURAL AND EMOTIONAL PROBLEMS AMONG SIX-YEARS-OLD PRESCHOOL CHILDREN	SOCIAL PSYCHIATRY AND PSYCHIATRIC EPIDEMIOLOGY	ENGLISH	ARTICLE	EPIDEMIOLOGY; PRESCHOOL CHILDREN; CHILD PSYCHIATRY; INTERNALIZING SYMPTOMS	MENTAL-HEALTH; PSYCHIATRIC-DISORDERS; CHILDHOOD; PSYCHOPATHOLOGY; DIAGNOSES; ADOLESCENCE; SERVICE	OBJECTIVE TO STUDY THE PREVALENCE OF BEHAVIOURAL AND EMOTIONAL PROBLEMS AND THE SCOPE OF SYMPTOMS IN PRESCHOOL CHILDREN. THE RESULTS SERVE AS BASELINE IN A 4-YEAR FOLLOW-UP STUDY. METHOD THE SAMPLE CONSISTED OF 1887 PRESCHOOL CHILDREN WHO STARTED PRIMARY LEVEL EDUCATION WITHIN 6 MONTHS UPON DATA COLLECTION. THE SAMPLE REPRESENTED THE COMPLETE 1-YEAR INTAKE OF ALL FIRST YEAR PRIMARY SCHOOL CHILDRE…	UNIV HOSP MUNSTER, DEPT CHILD & ADOLESCENT PSYCHIAT, D-48149 MUNSTER, GERMANY.; PUBL HLTH SERV, DEP CHILD & ADOLESCENT HLTH, MUNSTER, GERMANY.	FURNISS, T (REPRINT AUTHOR), UNIV HOSP MUNSTER, DEPT CHILD & ADOLESCENT PSYCHIAT, SCHMEDDINGSTR 50, D-48149 MUNSTER, GERMANY.	FURNISS@UNI-MUENSTER.DE			26	42	44	0	7	DR DIETRICH STEINKOPFF VERLAG	DARMSTADT	PO BOX 10 04 62, D-64204 DARMSTADT, GERMANY	0933-7954		SOC PSYCH PSYCH EPID	SOC. PSYCHIATRY PSYCHIATR. EPIDEMIOL.	MAY	2006.0	41	5		10.1007/S00127-006-0045-3	6	PSYCHIATRY	PSYCHIATRY	039VL	ISI000237335500010	16565920.0		18/03/2020		394	399
1780	J	BEELMANN A;LOSEL F;STEMMLER M;JAURSCH S	BEELMANN, ANDREAS; LOESEL, FRIEDRICH; STEMMLER, MARK; JAURSCH, STEFANIE	ASSESSMENT OF CHILD PROBLEM BEHAVIOR AND PARENTAL PROBLEMS IN PRESCHOOL CHILDREN: A STUDY OF THE GERMAN ADAPTATION OF THE EYBERG CHILD BEHAVIOR INVENTORY (ECBI)	DIAGNOSTICA	GERMAN	ARTICLE	ASSESSMENT; BEHAVIOR PROBLEMS; PRESCHOOL CHILDREN; ANTISOCIAL BEHAVIOR	EMOTIONAL-PROBLEMS; DISORDERS; GENDER; ADOLESCENTS; PREVALENCE; VALIDATION; PREVENTION; PROGRAMS; AGE	THIS ARTICLE REPORTS DATA ON THE THE GERMAN ADAPTATION OF THE EYBERG CHILD BEHAVIOR INVENTORY (ECBI) FROM A SAMPLE OF 718 PRESCHOOL CHILDREN USING RATINGS FROM 715 MOTHERS AND 566 FATHERS. THE ITEM ANALYSIS SHOWED A BROAD RANGE OF INTENSITY AND PROBLEM SCORES TOGETHER WITH SATISFACTORY ITEM-TEST CORRELATIONS AND HOMOGENEITY OF THE 36 ECBI-ITEMS. A PSYCHOMETRIC ANALYSIS OF THE ECBI SCALES REVEALED…	UNIV JENA, INST PSYCHOL, D-07743 JENA, GERMANY.; UNIV CAMBRIDGE, INST CRIMINOL, CAMBRIDGE CB3 9DT, ENGLAND.; UNIV ERLANGEN NURNBERG, INST PSYCHOL 1, D-91054 ERLANGEN, GERMANY.	BEELMANN, A (REPRINT AUTHOR), UNIV JENA, INST PSYCHOL, HUMBOLDSTR 26, D-07743 JENA, GERMANY.	ANDREAS.BEELMANN@UNI.JENA.DE			47	11	11	1	8	HOGREFE & HUBER PUBLISHERS	GOTTINGEN	ROHNSWEG 25, D-37085 GOTTINGEN, GERMANY	0012-1924		DIAGNOSTICA	DIAGNOSTICA		2006.0	52	4		10.1026/0012-1924.52.4.189	10	PSYCHOLOGY, CLINICAL	PSYCHOLOGY	102BH	ISI000241785200003			18/03/2020		193	202		STEMMLER, MARK/0000-0003-4321-1302
1791	J	ELSTNER T;FIALA-PREINSPERGER S;BERGER E	ELSTNER, THOMAS; FIALA-PREINSPERGER, SABINE; BERGER, ERNST	DEVELOPMENTAL FOLLOW-UP FOR CHILDREN OF SUBSTANCE DEPENDENT MOTHERS - THE VIENNA COMPREHENSIVE CARE MODEL	NEUROPSYCHIATRIE	GERMAN	ARTICLE	DRUG DEPENDENCE; PREGNANCY; DEVELOPMENTAL OUTCOME; FOLLOW UP; COMPREHENSIVE CARE	EMOTIONAL-PROBLEMS; WITHDRAWAL; PREGNANCY; INFANTS; PARENTS; MARKER; WOMEN; BORN	OBJECTIVE: TO DESCRIBE STRUCTURE AND METHODS OF A LONGITUDINAL DEVELOPMENTAL FOLLOW-UP PROGRAM FOR CHILDREN BORN TO SUBSTANCE DEPENDENT MOTHERS, INCLUDING 270 CHILDREN AND THEIR CAREGIVERS UP TO NOW. TO ASSESS LONG TERM DEVELOPMENTAL OUTCOME OF THE FIRST 95 UNSELECTED CHILDREN, ENROLLED BETWEEN 3/1995 AND 9/1999 AND FOLLOWED UP TO 6 YEARS OF AGE. TO DISCUSS BIOLOGICAL AND PSYCHOSOCIAL RISK FACTOR…	NEUROL ZENTRUM ROSENHUGEL, NEUROPSYCHIAT ABT KINDER & JUGENDLICHE, VIENNA, AUSTRIA.; THERMENKLIN MODLING, MOEDLING VIENNA, AUSTRIA.		T.ELSTNER@INODE.AT			26	1	1	0	8	DUSTRI-VERLAG DR KARL FEISTLE	DEISENHOFEN-MUENCHEN	BAHNHOFSTRASSE 9 POSTFACH 49, D-82032 DEISENHOFEN-MUENCHEN, GERMANY	0948-6259		NEUROPSYCHIATRIE	NEUROPSYCHIATRIE		2006.0	20	2			9	PSYCHIATRY	PSYCHIATRY	066SL	ISI000239250300007			18/03/2020		109	117
1805	J	PELZ R;BECKER K;SCHMIDT MH	PELZ, RETA; BECKER, KATJA; SCHMIDT, MARTIN H.	TEACHING AN AMAUROTIC TO SEE - BEHAVIOR THERAPY OF A 17-YEAR-OLD PATIENT WITH SOMATOFORM DISORDER AND CHILDHOOD AUTISM	VERHALTENSTHERAPIE	GERMAN	ARTICLE	AUTISM; SOMATOFORM DISORDER; PHOTOSENSITIVITY; BEHAVIOR THERAPY	ADOLESCENTS; CHILDREN	DIAGNOSIS: THIS CASE HISTORY DESCRIBES THE INPATIENT BEHAVIOR THERAPY OF A 17-YEAR-OLD MALE PATIENT OF AVERAGE INTELLIGENCE WITH A PRONOUNCED PHOTOSENSITIVITY IN THE SENSE OF A SOMATOFORM DISORDER AND UNDERLYING CHILDHOOD AUTISM. THERAPY: FOLLOWING DETAILED PSYCHOEDUCATION AND CAREFUL REATTRIBUTION OF THE PATIENT'S SOMATIC ILLNESS CONCEPT, STEP-BY-STEP EXPOSURE EXERCISES FOR REDUCING PHOTOSENSITI…	ZENT INST SEEL GESUNDHEIT, KLIN PSYCHIAT & PSYCHOTHERAPIE KINDES & JUGENDALT, D-68072 MANNHEIM, GERMANY.	PELZ, R (REPRINT AUTHOR), ZENT INST SEEL GESUNDHEIT, KLIN PSYCHIAT & PSYCHOTHERAPIE KINDES & JUGENDALT, POSTFACH 12 21 20, D-68072 MANNHEIM, GERMANY.	RETA.PELZ@ZI-MANNHEIM.DE			13	1	1	0	0	KARGER	BASEL	ALLSCHWILERSTRASSE 10, CH-4009 BASEL, SWITZERLAND	1016-6262		VERHALTENSTHERAPIE	VERHALTENSTHERAPIE		2006.0	16	4		10.1159/000095800	7	PSYCHOLOGY, CLINICAL; PSYCHIATRY	PSYCHOLOGY; PSYCHIATRY	120DD	ISI000243063000008			18/03/2020		293	299
1807	J	LOSEL F;BEELMANN A;STEMMLER M;JAURSCH S	LOSEL, F; BEELMANN, A; STEMMLER, M; JAURSCH, S	PREVENTION OF SOCIAL BEHAVIOR PROBLEMS AT PRESCHOOL AGE: EVALUATION OF THE PARENT AND CHILD TRAINING PROGRAM PACKAGE EFFEKT	ZEITSCHRIFT FUR KLINISCHE PSYCHOLOGIE UND PSYCHOTHERAPIE	GERMAN	ARTICLE	PREVENTION; SOCIAL BEHAVIOR PROBLEMS; CHILD TRAINING; PARENT TRAINING; EVALUATION	ANTISOCIAL-BEHAVIOR; CONDUCT DISORDER; FOLLOW-UP; ADOLESCENCE; BOYS; INTERVENTION; METAANALYSIS; COMPETENCE; OFFENDERS; ONSET	BACKGROUND: THERE IS A LACK OF SOUND EVALUATIONS OF DEVELOPMENTAL PREVENTION PROGRAMS IN GERMANY. OBJECTIVE: THIS STUDY EVALUATES THE EFFECTIVENESS OF A CHILD SOCIAL SKILLS TRAINING PROGRAM, A PARENTING TRAINING, AND A COMBINATION OF BOTH. METHOD: FROM A SAMPLE OF 675 KINDERGARTEN CHILDREN AND THEIR FAMILIES, 227 PARTICIPATED IN ONE OF THE THREE TRAINING SCHEMES AND 227 WERE ASSIGNED TO EQUIVALEN…	UNIV CAMBRIDGE, INST CRIMINOL, CAMBRIDGE CB3 9DT, ENGLAND.; UNIV JENA, INST PSYCHOL, D-6900 JENA, GERMANY.; UNIV ERLANGEN NURNBERG, INST PSYCHOL, ERLANGEN, GERMANY.	LOSEL, F (REPRINT AUTHOR), UNIV CAMBRIDGE, INST CRIMINOL, SIDGWICK AVE, CAMBRIDGE CB3 9DT, ENGLAND.	FA123@CAM.AC.UK			71	33	33	3	13	HOGREFE & HUBER PUBLISHERS	GOTTINGEN	MERKELSTR 3, D-37085 GOTTINGEN, GERMANY	1616-3443	2190-6297	Z KL PSYCH PSYCHOTH	Z. KLIN. PSYCHOL. PSYCHOTHER.		2006.0	35	2		10.1026/1616-3443.35.2.127	13	PSYCHOLOGY, CLINICAL	PSYCHOLOGY	037IM	ISI000237140300006			18/03/2020		127	139		STEMMLER, MARK/0000-0003-4321-1302
1906	J	SCHOCHET TL;KELLEY AE;LANDRY CF	SCHOCHET, TL; KELLEY, AE; LANDRY, CF	DIFFERENTIAL EXPRESSION OF ARC MRNA AND OTHER PLASTICITY-RELATED GENES INDUCED BY NICOTINE IN ADOLESCENT RAT FOREBRAIN	NEUROSCIENCE	ENGLISH	ARTICLE	PLASTICITY; DEVELOPMENT; DRUG ABUSE; PREFRONTAL CORTEX; IMMEDIATE-EARLY GENE	IMMEDIATE-EARLY GENE; C-FOS EXPRESSION; CYTOSKELETON-ASSOCIATED PROTEIN; CONDITIONED PLACE PREFERENCE; MONKEY PREFRONTAL CORTEX; ADULT MALE RATS; BRAIN-DEVELOPMENT; POSTNATAL-DEVELOPMENT; NGFI-B; DIHYDROPTERIDINE REDUCTASE	RELATIVELY LITTLE ATTENTION HAS BEEN FOCUSED ON MECHANISMS RELATED TO NEURAL PLASTICITY AND DRUG ABUSE IN ADOLESCENCE, COMPARED WITH ABUNDANT RESEARCH USING ADULT ANIMAL MODELS. AS SMOKING IS TYPICALLY INITIATED IN ADOLESCENCE, AN IMPORTANT QUESTION TO ADDRESS IS WHETHER THE ADOLESCENT BRAIN RESPONDS DIFFERENTLY TO NICOTINE COMPARED WITH THE ADULT. TO INVESTIGATE THIS QUESTION, WE EXAMINED THE EX…	UNIV WISCONSIN, DEPT PSYCHIAT, MADISON, WI 53719 USA.; UNIV WISCONSIN, NEUROSCI TRAINING PROGRAM, MADISON, WI 53719 USA.	LANDRY, CF (REPRINT AUTHOR), UNIV WISCONSIN, DEPT PSYCHIAT, 6001 RES PK BLVD, MADISON, WI 53719 USA.	CLANDRY@WISC.EDU	INTRAMURAL NIH HHSUNITED STATES DEPARTMENT OF HEALTH & HUMAN SERVICESNATIONAL INSTITUTES OF HEALTH (NIH) - USA [Z01 DA000003]; NCI NIH HHSUNITED STATES DEPARTMENT OF HEALTH & HUMAN SERVICESNATIONAL INSTITUTES OF HEALTH (NIH) - USANIH NATIONAL CANCER INSTITUTE (NCI) [5 P50 CA084724-04, P50 CA084724]; NIDA NIH HHSUNITED STATES DEPARTMENT OF HEALTH & HUMAN SERVICESNATIONAL INSTITUTES OF HEALTH (NIH)…		77	56	58	1	4	PERGAMON-ELSEVIER SCIENCE LTD	OXFORD	THE BOULEVARD, LANGFORD LANE, KIDLINGTON, OXFORD OX5 1GB, ENGLAND	0306-4522	1873-7544	NEUROSCIENCE	NEUROSCIENCE		2005.0	135	1		10.1016/J.NEUROSCIENCE.2005.05.057	13	NEUROSCIENCES	NEUROSCIENCES & NEUROLOGY	965GP	ISI000231938900024	16084664.0	GREEN ACCEPTED	18/03/2020		285	297
1955	J	KONOLD TR;WALTHALL JC;PIANTA RC	KONOLD, TR; WALTHALL, JC; PIANTA, RC	THE BEHAVIOR OF CHILD BEHAVIOR RATINGS: MEASUREMENT STRUCTURE OF THE CHILD BEHAVIOR CHECKLIST ACROSS TIME, INFORMANTS, AND CHILD GENDER	BEHAVIORAL DISORDERS	ENGLISH	ARTICLE		CONFIRMATORY FACTOR-ANALYSIS; EMOTIONAL-PROBLEMS; MODELS; AGE	STANDARDIZED RATING SCALES ARE THE MOST OFTEN USED PART OF THE MULTIDIMENSIONAL ASSESSMENT OF CHILDREN'S BEHAVIOR. HOWEVER, LOW CROSS-INFORMANT CORRELATIONS RAISE CONCERNS ABOUT THE RELIABILITY AND VALIDITY OF THE RESULTING SCORES. THIS STUDY EXAMINED WHETHER THE MANNER IN WHICH BEHAVIORAL CONSTRUCTS ARE MEASURED DIFFERS ACROSS INFORMANTS, ACROSS TIME, AND ACROSS CHILD GENDER FOR THE CHILD BEHAVI…	UNIV VIRGINIA, CURRY SCH EDUC, CHARLOTTESVILLE, VA 22904 USA.; UNIV VIRGINIA, DEPT LEADERSHIP FDN & POLICY, CHARLOTTESVILLE, VA 22904 USA.; UNIV VIRGINIA, DEPT HUMAN SERV, CHARLOTTESVILLE, VA 22904 USA.	KONOLD, TR (REPRINT AUTHOR), UNIV VIRGINIA, CURRY SCH EDUC, 287 RUFFNER HALL,405 EMMET ST S,POB 400277, CHARLOTTESVILLE, VA 22904 USA.				40	33	34	0	10	COUNCIL CHILDREN BEHAVIORAL DISORDERS	ARLINGTON	COUNCIL EXCEPTIONAL CHILDREN, 1110 NORTH GLEBE RD, ARLINGTON, VA 22201-5704 USA	0198-7429		BEHAV DISORDERS	BEHAV. DISORD.	AUG	2004.0	29	4		10.1177/019874290402900405	12	PSYCHOLOGY, CLINICAL; EDUCATION, SPECIAL; PSYCHOLOGY, EDUCATIONAL	PSYCHOLOGY; EDUCATION & EDUCATIONAL RESEARCH	939LN	ISI000230074400005			18/03/2020		372	383		KONOLD, TIMOTHY/0000-0003-0092-9234
1958	J	KEANE SP;CALKINS SD	KEANE, SP; CALKINS, SD	PREDICTING KINDERGARTEN PEER SOCIAL STATUS FROM TODDLER AND PRESCHOOL PROBLEM BEHAVIOR	JOURNAL OF ABNORMAL CHILD PSYCHOLOGY	ENGLISH	ARTICLE	BEHAVIOR PROBLEMS; SOCIOMETRIC STATUS; EARLY PEER RELATIONS	EXTERNALIZING BEHAVIOR; ADOLESCENT DELINQUENCY; SOCIOMETRIC STATUS; CONDUCT PROBLEMS; SCHOOL-AGE; CHILDREN; AGGRESSION; STABILITY; MALADJUSTMENT; TRAJECTORIES	THE AIM OF THIS STUDY WAS TO INVESTIGATE THE TODDLER AND PRESCHOOL PREDICTORS OF EARLY PEER SOCIAL PREFERENCE. BEHAVIORAL AND SOCIAL FUNCTIONING WERE EXAMINED IN A SAMPLE OF CHILDREN ACROSS THE TODDLER AND PRESCHOOL YEARS FROM PARENT AND TEACHER OBSERVATIONS. KINDERGARTEN SOCIAL BEHAVIOR AND PEER SOCIAL PREFERENCE WERE ASSESSED IN THE CHILDREN'S KINDERGARTEN CLASSROOMS USING STANDARD SOCIOMETRIC …	UNIV N CAROLINA, DEPT PSYCHOL, GREENSBORO, NC 27402 USA.	KEANE, SP (REPRINT AUTHOR), UNIV N CAROLINA, DEPT PSYCHOL, GREENSBORO, NC 27402 USA.	SPKEANE@UNCG.EDU	NIMH NIH HHSUNITED STATES DEPARTMENT OF HEALTH & HUMAN SERVICESNATIONAL INSTITUTES OF HEALTH (NIH) - USANIH NATIONAL INSTITUTE OF MENTAL HEALTH (NIMH) [MH58144, R01 MH058144]		56	80	83	1	10	SPRINGER/PLENUM PUBLISHERS	NEW YORK	233 SPRING ST, NEW YORK, NY 10013 USA	0091-0627	1573-2835	J ABNORM CHILD PSYCH	J. ABNORM. CHILD PSYCHOL.	AUG	2004.0	32	4		10.1023/B:JACP.0000030294.11443.41	15	PSYCHOLOGY, CLINICAL; PSYCHOLOGY, DEVELOPMENTAL	PSYCHOLOGY	827DY	ISI000221880300006	15305546.0		18/03/2020		409	423
1959	J	PEASE SE	PEASE, SE	IS MY TEENAGER OK?: A PARENT'S ALL-IN-ONE GUIDE TO THE EMOTIONAL PROBLEMS OF TODAY'S TEENS.	LIBRARY JOURNAL	ENGLISH	BOOK REVIEW				UNIV MASSACHUSETTS, LIB, AMHERST, MA 01003 USA.	PEASE, SE (REPRINT AUTHOR), UNIV MASSACHUSETTS, LIB, AMHERST, MA 01003 USA.				1	0	0	0	1	BOWKER MAGAZINE GROUP CAHNERS MAGAZINE DIVISION	NEW YORK	249 W 17TH ST, NEW YORK, NY 10011 USA	0363-0277		LIBR J	LIBR. J.	AUG	2004.0	129	13			1	INFORMATION SCIENCE & LIBRARY SCIENCE	INFORMATION SCIENCE & LIBRARY SCIENCE	846BB	ISI000223288500299			18/03/2020		110	110
1968	J	GRIETENS H;ONGHENA P;PRINZIE P;GADEYNE E;VAN ASSCHE V;GHESQUIERE P;HELLINCKX W	GRIETENS, H; ONGHENA, P; PRINZIE, P; GADEYNE, E; VAN ASSCHE, V; GHESQUIERE, P; HELLINCKX, W	COMPARISON OF MOTHERS', FATHERS', AND TEACHERS' REPORTS ON PROBLEM BEHAVIOR IN 5-TO 6-YEAR-OLD CHILDREN	JOURNAL OF PSYCHOPATHOLOGY AND BEHAVIORAL ASSESSMENT	ENGLISH	ARTICLE	PROBLEM BEHAVIOR; CBCL; TRF; PARENT-TEACHER AGREEMENT	MULTIPLE INFORMANTS; SITUATIONAL SPECIFICITY; EXTERNALIZING BEHAVIOR; EMOTIONAL-PROBLEMS; DEPRESSED MOTHERS; CONDUCT PROBLEMS; PARENTS; AGREEMENT; RATINGS; STABILITY	EVIDENCE EXISTS THAT THERE IS LOW AGREEMENT BETWEEN MULTIPLE INFORMANTS REPORTING ON CHILDREN'S AND ADOLESCENTS' BEHAVIOR PROBLEMS. FEW STUDIES, HOWEVER, FOCUS ON AGREEMENT BETWEEN INFORMANTS IN SPECIFIC AGE GROUPS. THIS STUDY EXAMINED CORRESPONDENCE AND DISAGREEMENT BETWEEN MOTHER, FATHER, AND TEACHER REPORTS OF PROBLEM BEHAVIOR BY ANALYZING CBCL AND TRF DATA OF 2 NONCLINICAL SAMPLES OF 5- TO 6-…	UNIV LEUVEN, CTR DISABIL SPECIAL NEEDS EDUC & CHILD CARE, B-3000 LOUVAIN, BELGIUM.; UNIV LEUVEN, CTR METHODOL EDUC RES, B-3000 LOUVAIN, BELGIUM.; UNIV LEUVEN, CTR SCH EFFECT & EVALUAT, B-3000 LOUVAIN, BELGIUM.	GRIETENS, H (REPRINT AUTHOR), UNIV LEUVEN, CTR DISABIL SPECIAL NEEDS EDUC & CHILD CARE, VESALIUSSTR 2, B-3000 LOUVAIN, BELGIUM.	HANS.GRIETENS@PED.KULEUVEN.AC.BE			60	95	98	2	23	KLUWER ACADEMIC/PLENUM PUBL	NEW YORK	233 SPRING ST, NEW YORK, NY 10013 USA	0882-2689		J PSYCHOPATHOL BEHAV	J. PSYCHOPATHOL. BEHAV. ASSESS.	JUN	2004.0	26	2		10.1023/B:JOBA.0000013661.14995.59	10	PSYCHOLOGY, CLINICAL	PSYCHOLOGY	768FE	ISI000188532300007			18/03/2020		137	146		GHESQUIERE, POL/0000-0001-9056-7550; PRINZIE, PETER/0000-0003-3441-7157; ONGHENA, PATRICK/0000-0002-3986-8312	GRIETENS, HANS/AAF-3465-2019; GHESQUIERE, POL/B-9226-2009; PRINZIE, PETER/A-2942-2012; ONGHENA, PATRICK/M-6649-2017
2021	J	KRAENZ S;FRICKE L;WIATER A;MITSCHKE A;BREUER U;LEHMKUHL G	KRAENZ, S; FRICKE, L; WIATER, A; MITSCHKE, A; BREUER, U; LEHMKUHL, G	PREVALENCE AND INFLUENCING FACTORS OF SLEEP DISTURBANCES IN CHILDREN JUST STARTING SCHOOL	PRAXIS DER KINDERPSYCHOLOGIE UND KINDERPSYCHIATRIE	GERMAN	ARTICLE	SLEEP DISORDERS; SLEEP HYGIENE; HYPERACTIVITY; DAYTIME SLEEPINESS; CHILDREN	DIFFICULTIES-QUESTIONNAIRE SDQ; AGED CHILDREN; COMMUNITY SURVEY; CHILDHOOD; ADOLESCENCE; STRENGTHS; NIGHTMARES; BEHAVIOR; SAMPLE	EPIDEMIOLOGICAL STUDIES OF SLEEP DISTURBANCES IN PRESCHOOL AND SCHOOL-AGED CHILDREN ARE UNDER-REPRESENTED IN INTERNATIONAL CLINICAL RESEARCH. BASED ON THIS FACT WE INVESTIGATED THE PREVALENCE OF INSOMNIA AND PARASOMNIA IN A REPRESENTATIVE SAMPLE OF SCHOOL-NOVICES IN COLOGNE IN 2002 (COLOGNE CHILDREN'S SLEEP STUDY). WE HAVE ALSO CONSIDERED THE RELATIONSHIP BETWEEN SLEEP PROBLEMS ON THE ONE HAND AN…	UNIV COLOGNE, KLIN PSYCHIAT & PSYCHOTHERAPIE KINDES JUGENDALTER, D-50931 COLOGNE, GERMANY.	KRAENZ, S (REPRINT AUTHOR), UNIV COLOGNE, KLIN PSYCHIAT & PSYCHOTHERAPIE KINDES JUGENDALTER, ROBERT KOCH STR 10, D-50931 COLOGNE, GERMANY.	SUSANNE.KRAENZ@MEDIZIN.UNI-KOELN.DE			44	20	20	0	9	VANDENHOECK & RUPRECHT	GOTTINGEN	THEATERSTRASSE 13,, D-37073 GOTTINGEN, GERMANY	0032-7034		PRAX KINDERPSYCHOL K	PRAX. KINDERPSYCHOL. KINDERPSYCHIATR.	JAN	2004.0	53	1			16	PSYCHOLOGY, DEVELOPMENTAL; PSYCHIATRY	PSYCHOLOGY; PSYCHIATRY	779LG	ISI000189297500002	15007984.0		18/03/2020		3	18
2056	J	LEADBEATER D;HOGLUND W;WOODS T	LEADBEATER, D; HOGLUND, W; WOODS, T	CHANGING CONTEXTS? THE EFFECTS OF A PRIMARY PREVENTION PROGRAM ON CLASSROOM LEVELS OF PEER RELATIONAL AND PHYSICAL VICTIMIZATION	JOURNAL OF COMMUNITY PSYCHOLOGY	ENGLISH	ARTICLE		INFORMATION-PROCESSING MECHANISMS; ANTISOCIAL-BEHAVIOR; SOCIAL-ADJUSTMENT; CONDUCT DISORDER; SCHOOL; CHILDREN; AGGRESSION; IMPACT; FAMILY; YOUTH	WHEREAS SCHOOL-BASED PREVENTION PROGRAMS OFTEN TARGET DEFICITS IN INDIVIDUAL CHILDREN'S SOCIAL SKILLS IN ORDER TO LIMIT THEIR AGGRESSION OR EXPOSURE TO PEER VICTIMIZATION, THERE IS INCREASING EVIDENCE THAT SCHOOL-WIDE AND CLASSROOM-LEVEL FACTORS CAN ALSO AFFECT THE SUCCESS OF THESE PROGRAMS. THIS SHORT-TERM LONGITUDINAL STUDY INVOLVED 432 ELEMENTARY SCHOOL STUDENTS FROM 44 CLASSROOMS IN 17 URBAN …	UNIV VICTORIA, DEPT PSYCHOL, VICTORIA, BC V8W 3P5, CANADA.	LEADBEATER, D (REPRINT AUTHOR), UNIV VICTORIA, DEPT PSYCHOL, POB 3050 STN CSC,CORNETT BLDG, VICTORIA, BC V8W 3P5, CANADA.				65	59	60	0	11	JOHN WILEY & SONS INC	HOBOKEN	111 RIVER ST, HOBOKEN, NJ 07030 USA	0090-4392		J COMMUNITY PSYCHOL	J. COMMUNITY PSYCHOL.	JUL	2003.0	31	4		10.1002/JCOP.10057	22	PUBLIC, ENVIRONMENTAL & OCCUPATIONAL HEALTH; PSYCHOLOGY, MULTIDISCIPLINARY; SOCIAL WORK	PUBLIC, ENVIRONMENTAL & OCCUPATIONAL HEALTH; PSYCHOLOGY; SOCIAL WORK	689NB	ISI000183498700007			18/03/2020		397	418
2076	J	REUBER M;PUKROP R;BAUER J;HELMSTAEDTER C;TESSENDORF N;ELGER CE	REUBER, M; PUKROP, R; BAUER, J; HELMSTAEDTER, C; TESSENDORF, N; ELGER, CE	OUTCOME IN PSYCHOGENIC NONEPILEPTIC SEIZURES: 1 TO 10-YEAR FOLLOW-UP IN 164 PATIENTS	ANNALS OF NEUROLOGY	ENGLISH	ARTICLE		PERSONALITY-DISORDER; CONVERSION DISORDER; PSEUDOSEIZURES; PROGNOSIS; DISSOCIATION; SOMATIZATION; ADOLESCENTS; DIAGNOSIS; CHILDREN; TRAITS	OUR KNOWLEDGE OF LONGER TERM OUTCOME IN PSYCHOGCNIC NONEPILEPTIC SEIZURES (PNESS) PATIENTS IS LIMITED; WE KNOW LESS STILL ABOUT FACTORS PREDICTING PROGNOSIS. THIS STUDY WAS INTENDED TO DESCRIBE OUTCOME IN A LARGE COHORT AND TO IDENTIFY PREDICTIVE CLINICAL AND PSYCHOLOGICAL FACTORS TO GENERATE NEW IDEAS FOR TREATMENT. ONE HUNDRED SIXTY-FOUR ADULT PATIENTS WITH PNESS (66.7%) RESPONDED TO OUTCOME, P…	SHEFFIELD TEACHING HOSP, NHS TRUST, DEPT NEUROL, SHEFFIELD 510 2JF, S YORKSHIRE, ENGLAND.; UNIV COLOGNE, DEPT PSYCHIAT & PHYSCHOTHERAPY, COLOGNE, GERMANY.; UNIV BONN, DEPT EPILEPTOL, D-5300 BONN, GERMANY.	REUBER, M (REPRINT AUTHOR), SHEFFIELD TEACHING HOSP, NHS TRUST, DEPT NEUROL, GLOSSOP RD, SHEFFIELD 510 2JF, S YORKSHIRE, ENGLAND.	MREUBER@DOCTORS.ORG.UK			49	220	224	2	18	WILEY	HOBOKEN	111 RIVER ST, HOBOKEN 07030-5774, NJ USA	0364-5134	1531-8249	ANN NEUROL	ANN. NEUROL.	MAR	2003.0	53	3		10.1002/ANA.3000	7	CLINICAL NEUROLOGY; NEUROSCIENCES	NEUROSCIENCES & NEUROLOGY	649HB	ISI000181200400005	12601698.0		18/03/2020		305	311			REUBER, MARKUS/B-4095-2009
2096	J	WEST AE;NEWMAN DL	WEST, AMY E.; NEWMAN, DENISE L.	WORRIED AND BLUE: MILD PARENTAL ANXIETY AND DEPRESSION IN RELATION TO THE DEVELOPMENT OF YOUNG CHILDREN'S TEMPERAMENT AND BEHAVIOR PROBLEMS	PARENTING-SCIENCE AND PRACTICE	ENGLISH	ARTICLE		MATERNAL DEPRESSION; ADOLESCENT MOTHERS; SYMPTOMS; RATINGS; QUESTIONNAIRE; COMORBIDITY; VALIDATION; ATTACHMENT; MODEL	OBJECTIVE. THIS STUDY EXPLORES RELATIONS BETWEEN MILD PARENTAL SYMPTOMS OF ANXIETY AND DEPRESSION AND THE TEMPERAMENT AND BEHAVIOR PATTERNS IN PRESCHOOL AGE CHILDREN. DESIGN. PARENTAL REPORT AND LABORATORY OBSERVATIONS WERE COLLECTED IN A COMMUNITY SAMPLE (N = 65) OF HEAD START AND OTHER PRESCHOOL ATTENDEES, AGES 3-5 YEARS. RESULTS. MILD PARENTAL DYSPHORIA IS ASSOCIATED WITH MEASURES OF BOTH CHIL…	[WEST, AMY E.] UNIV VIRGINIA, CHARLOTTESVILLE, VA 22903 USA.; [NEWMAN, DENISE L.] TULANE UNIV, DEPT PSYCHOL, NEW ORLEANS, LA 70118 USA.	WEST, AE (REPRINT AUTHOR), UNIV VIRGINIA, CHARLOTTESVILLE, VA 22903 USA.	DLNEWMAN-@TULANE.EDU			38	33	33	0	20	LAWRENCE ERLBAUM ASSOC INC-TAYLOR & FRANCIS	PHILADELPHIA	325 CHESTNUT STREET, STE 800, PHILADELPHIA, PA 19106 USA	1529-5192		PARENT-SCI PRACT	PARENT.-SCI. PRACT.		2003.0	3	2	PII 785828654	10.1207/S15327922PAR0302_02	22	FAMILY STUDIES; PSYCHOLOGY, DEVELOPMENTAL	FAMILY STUDIES; PSYCHOLOGY	V12OW	ISI000207609500002			18/03/2020		133	154
2099	J	MELFSEN S;FLORIN I	MELFSEN, S; FLORIN, I	ASPECTS OF EMOTIONAL COMPETENCE IN SOCIALLY ANXIOUS CHILDREN	ZEITSCHRIFT FUR KLINISCHE PSYCHOLOGIE UND PSYCHOTHERAPIE	GERMAN	ARTICLE	SOCIAL ANXIETY; SCHOOL-AGED CHILDREN; ADOLESCENCE; EMOTIONS; FACIAL EXPRESSIVENESS	SCHOOL-AGED CHILDREN; NONVERBAL-COMMUNICATION; PEER RELATIONSHIPS; EXPRESSIONS; ANXIETY; PHOBIA	BACKGROUND: THERE, IS SOME EVIDENCE THAT A DISREGULATION OF EMOTIONAL DEVELOPMENT MAY BE PART OF THE ETIOLOGY OF ANXIETY DISORDERS. OBJECTIVE: THE AIM OF OUR STUDY, WAS TO INVESTIGATE ASPECTS OF EMOTIONAL COMPETENCE IN SOCIALLY ANXIOUS CHILDREN AND THEIR MOTHERS. METHODS: FIFTY SOCIALLY ANXIOUS AND 25 SOCIALLY NON-ANXIOUS CHILDREN AND THEIR MOTHERS PARTICIPATED IN A SERIES' OF THREE EXPERIMENTAL …	UNIV WURZBURG, KLIN & POLIKLIN KINDER & JUGENDPSYCHIAT & PSYCHOT, D-97080 WURZBURG, GERMANY.; UNIV MARBURG, FACHBEREICH PSYCHOL, D-3550 MARBURG, GERMANY.	MELFSEN, S (REPRINT AUTHOR), UNIV WURZBURG, KLIN & POLIKLIN KINDER & JUGENDPSYCHIAT & PSYCHOT, FUCHSLEINSTR 15, D-97080 WURZBURG, GERMANY.				29	4	4	0	5	HOGREFE & HUBER PUBLISHERS	GOTTINGEN	ROHNSWEG 25, D-37085 GOTTINGEN, GERMANY	1616-3443		Z KL PSYCH PSYCHOTH	Z. KLIN. PSYCHOL. PSYCHOTHER.		2003.0	32	4		10.1026//1616-3443.32.4.307	8	PSYCHOLOGY, CLINICAL	PSYCHOLOGY	736WJ	ISI000186195900007			18/03/2020		307	314
2111	J	LOUS AM;DE WIT CAM;DE BRUYN EEJ;RIKSEN-WALRAVEN JM	LOUS, AM; DE WIT, CAM; DE BRUYN, EEJ; RIKSEN-WALRAVEN, JM	DEPRESSION MARKERS IN YOUNG CHILDREN'S PLAY: A COMPARISON BETWEEN DEPRESSED AND NONDEPRESSED 3-TO 6-YEAR-OLDS IN VARIOUS PLAY SITUATIONS	JOURNAL OF CHILD PSYCHOLOGY AND PSYCHIATRY AND ALLIED DISCIPLINES	ENGLISH	ARTICLE	ASSESSMENT; ATTACHMENT; DEPRESSION; EMOTION REGULATION; PLAY	BEHAVIOR PROBLEMS; EARLY-CHILDHOOD; ATTACHMENT; AGREEMENT; MOTHERS; ADOLESCENTS; INTERVIEW; DISORDER; INFANTS	BACKGROUND AND METHOD: THE BEHAVIOUR OF 30 DEPRESSED 3- TO 6-YEAR-OLDS WAS OBSERVED IN THREE PLAY SITUATIONS (SOLITARY FREE PLAY, INTERACTIVE FREE PLAY, AND PLAY NARRATIVES) AND COMPARED TO THE BEHAVIOUR OF 30 NONDEPRESSED CLINICAL AND 30 NONDEPRESSED NONCLINICAL PEERS. RESULTS: DEPRESSED CHILDREN SHOWED SIGNIFICANTLY LESS PLAY, PARTICULARLY LESS SYMBOLIC PLAY, THAN NONDEPRESSED CHILDREN. INSTEAD…	UNIV NIJMEGEN, DEPT DEV PSYCHOL, NL-6500 HE NIJMEGEN, NETHERLANDS.	DE WIT, CAM (REPRINT AUTHOR), UNIV NIJMEGEN, DEPT DEV PSYCHOL, POB 9104, NL-6500 HE NIJMEGEN, NETHERLANDS.				41	20	20	0	10	BLACKWELL PUBL LTD	OXFORD	108 COWLEY RD, OXFORD OX4 1JF, OXON, ENGLAND	0021-9630		J CHILD PSYCHOL PSYC	J. CHILD PSYCHOL. PSYCHIATRY ALLIED DISCIP.	NOV	2002.0	43	8		10.1111/1469-7610.00230	10	PSYCHOLOGY, DEVELOPMENTAL; PSYCHIATRY; PSYCHOLOGY	PSYCHOLOGY; PSYCHIATRY	613VV	ISI000179152900006	12455924.0		18/03/2020		1029	1038
2194	J	GARRALDA E	GARRALDA, E	CHILD AND ADOLESCENT PSYCHIATRY IN GENERAL PRACTICE	AUSTRALIAN AND NEW ZEALAND JOURNAL OF PSYCHIATRY	ENGLISH	ARTICLE	CHILD AND ADOLESCENT PSYCHIATRY; MENTAL DISORDERS IN PRIMARY CARE; PRIMARY HEALTH CARE; SERVICE DELIVERY	PRIMARY HEALTH-CARE; 6-YEAR CONTROLLED TRIAL; PEDIATRIC PRIMARY-CARE; BRIEF TARGETED THERAPY; MENTAL-HEALTH; BEHAVIOR DISORDERS; SERVICE USE; FOLLOW-UP; PARENT; DEPRESSION	OBJECTIVE: THIS REVIEW DISCUSSES THE ROLE OF GENERAL PRACTITIONERS AND PRIMARY CARE HEALTH STAFF IN THE ASSESSMENT, TREATMENT AND PREVENTION OF CHILD AND ADOLESCENT PSYCHIATRIC DISORDERS AND TO CONSIDER IMPLICATIONS FOR SERVICE DELIVERY. METHOD: LITERATURE REVIEW. PAPERS WERE SELECTED AS HAVING AN EMPIRICAL EVIDENCE BASE OR AS DESCRIBING AND DOCUMENTING NEW INITIATIVES IN GENERAL PRACTICE. RESULT…	IMPERIAL COLL SCH MED, ACAD UNIT CHILD & ADOLESCENT PSYCHIAT, LONDON W2 1PG, ENGLAND.	GARRALDA, E (REPRINT AUTHOR), IMPERIAL COLL SCH MED, ACAD UNIT CHILD & ADOLESCENT PSYCHIAT, NORFOLK PL, LONDON W2 1PG, ENGLAND.				47	12	13	0	6	BLACKWELL SCIENCE ASIA	CARLTON	54 UNIVERSITY ST, P O BOX 378, CARLTON, VICTORIA 3053, AUSTRALIA	0004-8674		AUST NZ J PSYCHIAT	AUST. N. Z. J. PSYCH.	JUN	2001.0	35	3		10.1046/J.1440-1614.2001.00904.X	7	PSYCHIATRY	PSYCHIATRY	462HW	ISI000170415500007	11437803.0		18/03/2020		308	314		SANDALL, JANE/0000-0003-2000-743X	SANDALL, JANE/D-4146-2009
2213	J	UTENS EMW;VERSLUIS-DEN BIEMAN HJ;WITSENBURG M;BOGERS AJJC;VERHULST FC;HESS J	UTENS, EMW; VERSLUIS-DEN BIEMAN, HJ; WITSENBURG, M; BOGERS, AJJC; VERHULST, FC; HESS, J	COGNITIVE, AND BEHAVIOURAL AND EMOTIONAL FUNCTIONING OF YOUNG CHILDREN AWAITING ELECTIVE CARDIAC SURGERY OR CATHETER INTERVENTION	CARDIOLOGY IN THE YOUNG	ENGLISH	ARTICLE	CONGENITAL HEART DISEASE; PSYCHOLOGY; INTELLIGENCE; CHILDREN	CONGENITAL HEART-DISEASE; HYPOTHERMIC CIRCULATORY ARREST; ADOLESCENTS; TRANSPOSITION; PREDICTION; REPAIR	AIMS: TO ASSESS THE COGNITIVE, AND BEHAVIOURAL AND EMOTIONAL FUNCTIONING OF CHILDREN AGED 3 MONTHS TO 7 YEARS SHORTLY BEFORE ELECTIVE CARDIAC SURGERY OR ELECTIVE INTERVENTIONAL CATHETERISATION. METHODS. WE USED THE BAYLEY SCALES OF INFANT DEVELOPMENT, AND THE MCCARTHY SCALES OF CHILDREN'S ABILITIES, TO MEASURE COGNITIVE FUNCTIONING. THE CHILD BEHAVIOR CHECKLIST WAS USED TO ASSESS BEHAVIOURAL AND …	ERASMUS MC, DEPT CHILD & ADOLESCENT PSYCHIAT, ROTTERDAM, NETHERLANDS.; ERASMUS MC, DEPT PAEDIAT CARDIOL, ROTTERDAM, NETHERLANDS.; ERASMUS MC, DEPT CARDIOTHORAC SURG, ROTTERDAM, NETHERLANDS.; DEUTSCH HERZZENTRUM MUNICH, MUNICH, GERMANY.	UTENS, EMW (REPRINT AUTHOR), SOPHIA CHILDRENS UNIV HOSP, DEPT CHILD & ADOLESCENT PSYCHIAT, DR MOLEWATERPL 60, NL-3015 GJ ROTTERDAM, NETHERLANDS.				21	12	12	0	1	CAMBRIDGE UNIV PRESS	CAMBRIDGE	EDINBURGH BLDG, SHAFTESBURY RD, CB2 8RU CAMBRIDGE, ENGLAND	1047-9511		CARDIOL YOUNG	CARDIOL. YOUNG	MAR	2001.0	11	2		10.1017/S104795110100004X	8	CARDIAC & CARDIOVASCULAR SYSTEMS; PEDIATRICS	CARDIOVASCULAR SYSTEM & CARDIOLOGY; PEDIATRICS	416AN	ISI000167755900003	11293732.0		18/03/2020		153	160
2235	J	CRIJNEN AAM;BENGI-ARSLAN L;VERHULST FC	CRIJNEN, AAM; BENGI-ARSLAN, L; VERHULST, FC	TEACHER-REPORTED PROBLEM BEHAVIOUR IN TURKISH IMMIGRANT AND DUTCH CHILDREN: A CROSS-CULTURAL COMPARISON	ACTA PSYCHIATRICA SCANDINAVICA	ENGLISH	ARTICLE	CROSS-CULTURAL COMPARISON; IMMIGRATION; CHILD BEHAVIOUR; ADOLESCENT BEHAVIOUR; ANXIETY; TEACHER'S REPORT FORM (TRF)	EMOTIONAL-PROBLEMS; AGES 6; AMERICAN; ADOLESCENTS; PARENTS	OBJECTIVE: TO COMPARE PROBLEM BEHAVIOUR IN TURKISH IMMIGRANT CHILDREN LIVING IN THE NETHERLANDS VERSUS PROBLEM BEHAVIOUR IN DUTCH CHILDREN FROM THE GENERAL POPULATION AS REPORTED BY TEACHERS. METHOD: TEACHER'S REPORT FORMS (TRF) WERE FILLED OUT BY DUTCH TEACHERS, AND FOR A SUBSAMPLE ALSO BY TURKISH IMMIGRANT TEACHERS, CONCERNING 524 TURKISH IMMIGRANT CHILDREN SELECTED RANDOMLY FROM THE IMMIGRANT …	ERASMUS UNIV, SOPHIA CHILDRENS HOSP, DEPT CHILD & ADOLESCENT PSYCHIAT, NL-3000 CB ROTTERDAM, NETHERLANDS.	CRIJNEN, AAM (REPRINT AUTHOR), ERASMUS UNIV, SOPHIA CHILDRENS HOSP, DEPT CHILD & ADOLESCENT PSYCHIAT, POB 2060, NL-3000 CB ROTTERDAM, NETHERLANDS.				15	44	43	0	14	MUNKSGAARD INT PUBL LTD	COPENHAGEN	35 NORRE SOGADE, PO BOX 2148, DK-1016 COPENHAGEN, DENMARK	0001-690X		ACTA PSYCHIAT SCAND	ACTA PSYCHIATR. SCAND.	DEC	2000.0	102	6		10.1034/J.1600-0447.2000.102006439.X	6	PSYCHIATRY	PSYCHIATRY	378PN	ISI000165592900007	11142433.0	GREEN PUBLISHED	18/03/2020		439	444
2249	J	EISENBERG N;GUTHRIE IK;FABES RA;SHEPARD S;LOSOYA S;MURPHY BC;JONES S;POULIN R;REISER M	EISENBERG, N; GUTHRIE, IK; FABES, RA; SHEPARD, S; LOSOYA, S; MURPHY, BC; JONES, S; POULIN, R; REISER, M	PREDICTION OF ELEMENTARY SCHOOL CHILDREN'S EXTERNALIZING PROBLEM BEHAVIORS FROM ATTENTIONAL AND BEHAVIORAL REGULATION AND NEGATIVE EMOTIONALITY	CHILD DEVELOPMENT	ENGLISH	ARTICLE		CHILDHOOD PERSONALITY; AGE 3; LONGITUDINAL PREDICTION; INDIVIDUAL-DIFFERENCES; ADOLESCENT BEHAVIOR; CONDUCT PROBLEMS; SUBSTANCE USE; TEMPERAMENT; PSYCHOPATHOLOGY; IMPULSIVITY	THE PURPOSE OF THIS STUDY WAS TO EXAMINE THE MODERATING ROLE OF INDIVIDUAL DIFFERENCES IN NEGATIVE EMOTIONALITY IN THE RELATIONS OF BEHAVIORAL AND ATTENTIONAL (EMOTIONAL) REGULATION TO EXTERNALIZING PROBLEM BEHAVIORS. TEACHERS' AND ONE PARENT'S REPORTS OF CHILDREN'S REGULATION (ATTENTIONAL AND BEHAVIORAL), EMOTIONALITY, AND PROBLEM BEHAVIOR WERE OBTAINED WHEN CHILDREN WERE IN KINDERGARTEN TO GRAD…	ARIZONA STATE UNIV, TEMPE, AZ 85287 USA.	EISENBERG, N (REPRINT AUTHOR), ARIZONA STATE UNIV, TEMPE, AZ 85287 USA.	NANCY.EISENBERG@ASU.EDU	HHSUNITED STATES DEPARTMENT OF HEALTH & HUMAN SERVICES [1 R01 HH55052]; NIMH NIH HHSUNITED STATES DEPARTMENT OF HEALTH & HUMAN SERVICESNATIONAL INSTITUTES OF HEALTH (NIH) - USANIH NATIONAL INSTITUTE OF MENTAL HEALTH (NIMH) [1 R01 MH60838, K02 MH00903]		57	257	261	2	52	WILEY-BLACKWELL	MALDEN	COMMERCE PLACE, 350 MAIN ST, MALDEN 02148, MA USA	0009-3920		CHILD DEV	CHILD DEV.	SEP-OCT	2000.0	71	5		10.1111/1467-8624.00233	16	PSYCHOLOGY, EDUCATIONAL; PSYCHOLOGY, DEVELOPMENTAL	PSYCHOLOGY	375RZ	ISI000165416200020	11108101.0		18/03/2020		1367	1382
2298	J	EWING-COBBS L;PRASAD M;KRAMER L;LANDRY S	EWING-COBBS, L; PRASAD, M; KRAMER, L; LANDRY, S	INFLICTED TRAUMATIC BRAIN INJURY: RELATIONSHIP OF DEVELOPMENTAL OUTCOME TO SEVERITY OF INJURY	PEDIATRIC NEUROSURGERY	ENGLISH	ARTICLE	BRAIN INJURY; CEREBRAL INFARCTION; CHILD ABUSE; COGNITION; OUTCOME; INFANTS; CHILDREN; SHAKEN BABY SYNDROME	HEAD-INJURY; YOUNG-CHILDREN; FOLLOW-UP; IMPACT SYNDROME; ABUSE; INFANTS; ADOLESCENTS; MECHANISMS; SEQUELAE; COMA	INFLICTED TRAUMATIC BRAIN INJURY (TBI) IS A FREQUENT CONSEQUENCE OF PHYSICAL CHILD ABUSE IN INFANTS AND CHILDREN. TWENTY-EIGHT CHILDREN WHO WERE 2-42 MONTHS OF AGE WHEN HOSPITALIZED FOR MODERATE TO SEVERE TBI WERE ENROLLED IN A PROSPECTIVE, LONGITUDINAL STUDY OF NEUROBEHAVIORAL OUTCOME FOLLOWING ACQUIRED BRAIN INJURY. RELATIVE TO A COMPARISON GROUP, THE CHILDREN WITH INFLICTED TBI HAD SIGNIFICANT…	UNIV TEXAS, HLTH SCI CTR, DEPT PEDIAT, HOUSTON, TX 77030 USA.; UNIV TEXAS, HLTH SCI CTR, DEPT RADIOL, HOUSTON, TX 77030 USA.	EWING-COBBS, L (REPRINT AUTHOR), UNIV TEXAS, HLTH SCI CTR, DEPT PEDIAT, 7000 FANNIN,SUITE 2431, HOUSTON, TX 77030 USA.	LEWING@PED1.MED.UTH.TMC.EDU	NCRR NIH HHSUNITED STATES DEPARTMENT OF HEALTH & HUMAN SERVICESNATIONAL INSTITUTES OF HEALTH (NIH) - USANIH NATIONAL CENTER FOR RESEARCH RESOURCES (NCRR) [M01-RR-02558]; NINDS NIH HHSUNITED STATES DEPARTMENT OF HEALTH & HUMAN SERVICESNATIONAL INSTITUTES OF HEALTH (NIH) - USANIH NATIONAL INSTITUTE OF NEUROLOGICAL DISORDERS & STROKE (NINDS) [NS 29462]		40	60	61	1	4	KARGER	BASEL	ALLSCHWILERSTRASSE 10, CH-4009 BASEL, SWITZERLAND	1016-2291	1423-0305	PEDIATR NEUROSURG	PEDIATR. NEUROSURG.	NOV	1999.0	31	5		10.1159/000028872	8	CLINICAL NEUROLOGY; PEDIATRICS; SURGERY	NEUROSCIENCES & NEUROLOGY; PEDIATRICS; SURGERY	288RC	ISI000085576200006	10681680.0		18/03/2020		251	258
2300	J	BOUCHIER CAM;DE ROVER CM;DE VRIES-LEQUIN I;KROESBERGEN HT;VISEE WF;ABEN DJM	BOUCHIER, CAM; DE ROVER, CM; DE VRIES-LEQUIN, I; KROESBERGEN, HT; VISEE, WF; ABEN, DJM	IMPROVING PREVENTION IN DUTCH CHILD HEALTH CARE IN SCHOOLS - DEVELOPMENT OF A SHORT QUESTIONNAIRE FOR EARLY DETECTION OF PSYCHOSOCIAL- AND RELATED CHILD REARING PROBLEMS	EUROPEAN JOURNAL OF PUBLIC HEALTH	ENGLISH	ARTICLE	CHILD HEALTH CARE; CHILD REARING PROBLEMS; PREVENTION; PRIMARY SCHOOL CHILDREN; PSYCHOSOCIAL PROBLEMS	YOUNG ADULTHOOD; PARENTS; ADOLESCENCE	BACKGROUND: THE FOCUS OF DUTCH CHILD HEALTH CARE AMONG SCHOOLCHILDREN HAS SHIFTED FROM PREVENTING SOMATIC DISEASES TO EARLY DIAGNOSIS OF PSYCHOSOCIAL PROBLEMS. STUDYING PSYCHOSOCIAL PROBLEMS OFTEN REQUIRES THE USE OF EXTENSIVE QUESTIONNAIRES. THE LSPPK IS A SHORT: QUESTIONNAIRE DEVELOPED FOR THE PURPOSE OF SCHOOL DOCTORS EXAMINING FIVE YEAR OLDS. METHODS: A STUDY WAS CARRIED OUT COMPRISING DATA F…	GGD ZUIDHOLLANDSE EILANDEN SPIJKENISSE, REG HLTH CTR, NL-3200 AR SPIJKENISSE, NETHERLANDS.; GGD REGIO ACHTERHOEK, REG HLTH CTR, DOETINCHEM, NETHERLANDS.; GGD RIVIERENLAND, REG HLTH CTR, TIEL, NETHERLANDS.; GGD STADSGEWEST BREDA, REG HLTH CTR, BREDA, NETHERLANDS.; GGD ZUID OOST BRABANT, REG HLTH CTR, VALKENSWAARD, NETHERLANDS.	BOUCHIER, CAM (REPRINT AUTHOR), GGD ZUIDHOLLANDSE EILANDEN SPIJKENISSE, REG HLTH CTR, POB 742, NL-3200 AR SPIJKENISSE, NETHERLANDS.				18	5	5	0	1	OXFORD UNIV PRESS	OXFORD	GREAT CLARENDON ST, OXFORD OX2 6DP, ENGLAND	1101-1262		EUR J PUBLIC HEALTH	EUR. J. PUBLIC HEALTH	SEP	1999.0	9	3		10.1093/EURPUB/9.3.200	5	PUBLIC, ENVIRONMENTAL & OCCUPATIONAL HEALTH	PUBLIC, ENVIRONMENTAL & OCCUPATIONAL HEALTH	246RB	ISI000083177400009		BRONZE	18/03/2020		200	204
2325	J	PARSONS SK;BARLOW SE;LEVY SL;SUPRAN SE;KAPLAN SH	PARSONS, SK; BARLOW, SE; LEVY, SL; SUPRAN, SE; KAPLAN, SH	HEALTH-RELATED QUALITY OF LIFE IN PEDIATRIC BONE MARROW TRANSPLANT SURVIVORS: ACCORDING TO WHOM?	INTERNATIONAL JOURNAL OF CANCER	ENGLISH	ARTICLE; PROCEEDINGS PAPER		OF-LIFE; EMOTIONAL-PROBLEMS; CHRONIC ILLNESS; SELF-REPORT; CHILDREN; ADOLESCENCE; ADJUSTMENT; MOTHERS; PERCEPTIONS; DEPRESSION	HISTORICALLY, HEALTH-RELATED QUALITY OF LIFE (HRQL) ASSESSMENT IN PEDIATRICS, INCLUDING THE FEW VALIDATED INSTRUMENTS IN PEDIATRIC ONCOLOGY, HAS BEEN BASED ON PROXY REPORTING, RELYING PRIMARILY ON PARENTAL ASSESSMENT. CHILDREN HAVE BEEN DEEMED INCAPABLE OF PROVIDING CONSISTENT AND RELIABLE INFORMATION ABOUT THEIR LEVEL OF FUNCTIONING OR STATE OF WELL-BEING. PREVIOUS STUDIES HAVE BEEN HAMPERED BY …	DANA FARBER CANC INST, DEPT PEDIAT ONCOL, BOSTON, MA 02115 USA.; CHILDRENS HOSP, BOSTON, MA 02115 USA.; NEW ENGLAND MED CTR, BOSTON, MA 02111 USA.; HARVARD MED SCH, BOSTON, MA USA.	PARSONS, SK (REPRINT AUTHOR), DANA FARBER CANC INST, DEPT PEDIAT ONCOL, 44 BINNEY ST, BOSTON, MA 02115 USA.		AHRQ HHSUNITED STATES DEPARTMENT OF HEALTH & HUMAN SERVICESAGENCY FOR HEALTHCARE RESEARCH & QUALITY [R01 HS06897-04]; NCI NIH HHSUNITED STATES DEPARTMENT OF HEALTH & HUMAN SERVICESNATIONAL INSTITUTES OF HEALTH (NIH) - USANIH NATIONAL CANCER INSTITUTE (NCI) [CA 78217]		39	129	131	0	6	WILEY-LISS	NEW YORK	DIV JOHN WILEY & SONS INC, 605 THIRD AVE, NEW YORK, NY 10158-0012 USA	0020-7136		INT J CANCER	INT. J. CANCER		1999.0					6	ONCOLOGY	ONCOLOGY	271VV	ISI000084615500009	10679870.0		18/03/2020		46	51					12
2328	J	[ANONYMOUS]	[ANONYMOUS]	THE STORIES THAT FAMILIES TELL: NARRATIVE COHERENCE, NARRATIVE INTERACTION, AND RELATIONSHIP BELIEFS - ABSTRACT	MONOGRAPHS OF THE SOCIETY FOR RESEARCH IN CHILD DEVELOPMENT	ENGLISH	REVIEW		MARITAL QUALITY; AUTOBIOGRAPHICAL NARRATIVES; ADOLESCENT PSYCHOPATHOLOGY; ATTACHMENT REPRESENTATIONS; NONDEPRESSED PARENTS; CHILD MALADJUSTMENT; MATERNAL DEPRESSION; EMOTION REGULATION; ASSESSMENT DEVICE; RISK-FACTORS	PERSONAL NARRATIVES ARE RECEIVING CONSIDERABLE INTEREST AS REFLECTIONS OF IMPORTANT PSYCHOLOGICAL PROCESSES. LESS ATTENTION, HOWEVER, HAS BEEN PAID TO HOW NARRATIVES ARE CONSTRUCTED AMONG FAMILY MEMBERS AND SERVE AS MARKERS OF FAMILY RELATIONSHIP FUNCTIONING THAT DIRECTLY AFFECT CHILD DEVELOPMENT. AS A GROUP ACTIVITY, THE TELLING OF FAMILY STORIES MAY BE ONE WAY THAT FAMILIES REGULATE SOCIAL INTE…						219	0	0	0	4	WILEY	HOBOKEN	111 RIVER ST, HOBOKEN 07030-5774, NJ USA	0037-976X	1540-5834	MONOGR SOC RES CHILD	MONOGR. SOC. RES. CHILD DEV.		1999.0	64	2			168	PSYCHOLOGY, DEVELOPMENTAL	PSYCHOLOGY	210NW	ISI000081112400001			18/03/2020		V	162
2351	J	SMITH MC	SMITH, MC	SIBLING PLACEMENT IN FOSTER CARE: AN EXPLORATION OF ASSOCIATED CONCURRENT PRESCHOOL-AGED CHILD FUNCTIONING	CHILDREN AND YOUTH SERVICES REVIEW	ENGLISH	ARTICLE		EMOTIONAL-PROBLEMS; MIDDLE CHILDHOOD; ADOLESCENCE; BEHAVIOR; HOMES; RISK	THIS CORRELATIONAL STUDY EXPLORED THE CONCURRENT ASSOCIATION BETWEEN BASIC MEASURES OF CHILD FUNCTIONING (E.G., SOCIAL COMPETENCE, EMOTIONAL AND BEHAVIORAL PROBLEMS) THAT MAY BE INFLUENCED BY PLACEMENT STATUS (I.E., PLACEMENT WITH, OR SEPARATION FROM, AN OLDER SIBLING IN FOSTER CARE). SUBJECTS WERE 38 PRESCHOOL-AGED FOSTER CHILDREN: 25 WERE PLACED WITH AN OLDER SIBLING AND 13 WERE SEPARATED FROM …	CORNELL UNIV, ITHACA, NY 14853 USA.	SMITH, MC (REPRINT AUTHOR), CHICAGO STATE UNIV, DEPT PSYCHOL, 9500 S KING DR, CHICAGO, IL 60625 USA.				56	20	21	1	6	PERGAMON-ELSEVIER SCIENCE LTD	OXFORD	THE BOULEVARD, LANGFORD LANE, KIDLINGTON, OXFORD OX5 1GB, ENGLAND	0190-7409		CHILD YOUTH SERV REV	CHILD. YOUTH SERV. REV.	JUN	1998.0	20	5		10.1016/S0190-7409(98)00014-0	24	FAMILY STUDIES; SOCIAL WORK	FAMILY STUDIES; SOCIAL WORK	ZT635	ISI000074107600002			18/03/2020		389	412
2370	J	VANWINKLE DL;CALHOUN LG;CANN A;TEDESCHI R	VANWINKLE, DL; CALHOUN, LG; CANN, A; TEDESCHI, R	SOCIAL REACTIONS TO ATTEMPTED SUICIDE: THE EFFECTS OF GENDER AND PHYSICAL ATTRACTIVENESS	OMEGA-JOURNAL OF DEATH AND DYING	ENGLISH	ARTICLE		MENTAL-HEALTH PROFESSIONALS; SEX-DIFFERENCES; ADOLESCENT ATTITUDES; COMMUNITY ATTITUDES; EXPERIENCE; IDEATION; EMPATHY; DEATH	THE EFFECTS OF GENDER OF SUBJECT, GENDER OF SUICIDE ATTEMPTER, AND PHYSICAL ATTRACTIVENESS OF ATTEMPTER ON JUSTIFICATION, EMOTIONAL ADJUSTMENT, AND LIKING WERE INVESTIGATED IN THIS STUDY. ONE HUNDRED FORTY-EIGHT MALE AND FEMALE UNDERGRADUATES (AVERAGE AGE = 21.93 YEARS) READ A BRIEF CASE HISTORY DESCRIBING AN INDIVIDUAL WHO ATTEMPTED SUICIDE ONE WEEK AGO. TWO-THIRDS OF THE SUBJECTS ALSO RECEIVED …	UNIV N CAROLINA, CHARLOTTE, NC 28223 USA.	VANWINKLE, DL (REPRINT AUTHOR), 11 MT HOOD RD 5, BROOKLINE, MA 02146 USA.				51	3	3	2	26	BAYWOOD PUBL CO INC	AMITYVILLE	26 AUSTIN AVE, AMITYVILLE, NY 11701 USA	0030-2228		OMEGA-J DEATH DYING	OMEGA-J. DEATH DYING		1998.0	37	2		10.2190/NVLD-RPA4-M3FD-K47H	12	PSYCHOLOGY, MULTIDISCIPLINARY; SOCIAL SCIENCES, BIOMEDICAL	PSYCHOLOGY; BIOMEDICAL SOCIAL SCIENCES	139NL	ISI000077035500001			18/03/2020		89	100			CANN, ARNIE/B-9692-2009
2373	J	WROBEL NH;LACHAR D	WROBEL, NH; LACHAR, D	VALIDITY OF SELF- AND PARENT-REPORT SCALES IN SCREENING STUDENTS FOR BEHAVIORAL AND EMOTIONAL PROBLEMS IN ELEMENTARY SCHOOL	PSYCHOLOGY IN THE SCHOOLS	ENGLISH	ARTICLE		CHILDHOOD PSYCHOPATHOLOGY; PERSONALITY-INVENTORY; CHILDREN; DEPRESSION; INTERVIEW; SYMPTOMS; INFORMANTS; AGREEMENT	THE COMPARATIVE VALIDITY OF THE CHILD-REPORT CLASSROOM SCREENING SCALE (CLASS) FROM THE PERSONALITY INVENTORY FOR YOUTH (PIY), AND THE PARENT-REPORT ADJUSTMENT SCALE (ADJ) FROM THE PERSONALITY INVENTORY FOR CHILDREN (PIG) WAS EXAMINED. THE SUBJECTS WERE 111 CHILDREN FROM FOURTH-THROUGH SIXTH-GRADE REGULAR EDUCATION CLASSROOMS. CHILDREN WERE CLASSIFIED AS POSITIVE OR NEGATIVE FOR RISK STATUS ON EA…	UNIV MICHIGAN, DEPT BEHAV SCI, DEARBORN, MI 48128 USA.; UNIV TEXAS, SCH MED, HOUSTON, TX USA.	WROBEL, NH (REPRINT AUTHOR), UNIV MICHIGAN, DEPT BEHAV SCI, DEARBORN, MI 48128 USA.				32	16	16	0	3	CLINICAL PSYCHOLOGY PUBL CO	BRANDON	4 CONANT SQUARE, BRANDON, VT 05733 USA	0033-3085		PSYCHOL SCHOOLS	PSYCHOL. SCHOOLS	JAN	1998.0	35	1			11	PSYCHOLOGY, EDUCATIONAL	PSYCHOLOGY	YM661	ISI000071087100002			18/03/2020		17	27
2408	J	KEENAN K;SHAW DS;WALSH B;DELLIQUADRI E;GIOVANNELLI J	KEENAN, K; SHAW, DS; WALSH, B; DELLIQUADRI, E; GIOVANNELLI, J	DSM-III-R DISORDERS IN PRESCHOOL CHILDREN FROM LOW-INCOME FAMILIES	JOURNAL OF THE AMERICAN ACADEMY OF CHILD AND ADOLESCENT PSYCHIATRY	ENGLISH	ARTICLE	PRESCHOOL CHILDREN; PSYCHOPATHOLOGY; DSM-III-R; CHILD BEHAVIOR CHECKLIST	PSYCHIATRIC-DISORDERS; CONDUCT DISORDERS; BEHAVIOR PROBLEMS; GLOBAL ASSESSMENT; COMMUNITY; HEALTH; CHILDHOOD; PATTERNS; RISK; PSYCHOPATHOLOGY	OBJECTIVE: TO GENERATE RATES OF DSM-III-R DISORDERS IN A SAMPLE OF PRESCHOOL CHILDREN FROM LOW-INCOME FAMILIES, EXAMINE IMPAIRMENT RATINGS FOR PRESCHOOL CHILDREN MEETING CRITERIA FOR DSM-III-R DISORDERS, AND COMPARE RATES OF PSYCHOPATHOLOGY USING DSM-III-R CRITERIA WITH RATES GENERATED BY THE CHILD BEHAVIOR CHECKLIST (CBCL). METHOD: AS PART OF AN ONGOING LONGITUDINAL STUDY OF 104 MOTHER-CHILD DYA…		KEENAN, K (REPRINT AUTHOR), UNIV CHICAGO,DEPT PSYCHIAT,MC 3077,5841 S MARYLAND AVE,CHICAGO,IL 60637, USA.				39	115	115	0	12	WILLIAMS & WILKINS	BALTIMORE	351 WEST CAMDEN ST, BALTIMORE, MD 21201-2436	0890-8567		J AM ACAD CHILD PSY	J. AM. ACAD. CHILD ADOLESC. PSYCHIATR.	MAY	1997.0	36	5		10.1097/00004583-199705000-00012	8	PSYCHOLOGY, DEVELOPMENTAL; PEDIATRICS; PSYCHIATRY	PSYCHOLOGY; PEDIATRICS; PSYCHIATRY	WV690	ISIA1997WV69000012	9136496.0		18/03/2020		620	627
2524	J	EISENBERG N;FABES RA;BERNZWEIG J;KARBON M;POULIN R;HANISH L	EISENBERG, N; FABES, RA; BERNZWEIG, J; KARBON, M; POULIN, R; HANISH, L	THE RELATIONS OF EMOTIONALITY AND REGULATION TO PRESCHOOLERS SOCIAL SKILLS AND SOCIOMETRIC STATUS	CHILD DEVELOPMENT	ENGLISH	ARTICLE		COPING STRATEGIES; BEHAVIOR PROBLEMS; STRESSFUL EVENTS; TEMPERAMENT; CHILDHOOD; CHILDREN; ADOLESCENTS; PERSONALITY; HYPOTHESIS; ADJUSTMENT	THE PURPOSE OF THIS STUDY WAS TO EXAMINE THE RELATIONS OF EMOTIONALITY (INTENSITY AND NEGATIVE EMOTION) AND REGULATION (COPING AND ATTENTIONAL REGULATION) TO PRESCHOOLERS' SOCIAL SKILLS (AS RATED BY ADULTS) AND SOCIOMETRIC STATUS. TEACHERS' RATINGS OF CHILDREN'S CONSTRUCTIVE COPING AND ATTENTIONAL CONTROL WERE POSITIVELY RELATED TO BOYS' SOCIAL SKILLS AND PEER STATUS, WHEREAS NEGATIVE AFFECT WAS …		EISENBERG, N (REPRINT AUTHOR), ARIZONA STATE UNIV,DEPT PSYCHOL,TEMPE,AZ 85287, USA.		NIMH NIH HHSUNITED STATES DEPARTMENT OF HEALTH & HUMAN SERVICESNATIONAL INSTITUTES OF HEALTH (NIH) - USANIH NATIONAL INSTITUTE OF MENTAL HEALTH (NIMH) [K02 MH00903-01]		62	347	351	3	58	UNIV CHICAGO PRESS	CHICAGO	5720 S WOODLAWN AVE, CHICAGO, IL 60637	0009-3920		CHILD DEV	CHILD DEV.	OCT	1993.0	64	5		10.2307/1131543	21	PSYCHOLOGY, EDUCATIONAL; PSYCHOLOGY, DEVELOPMENTAL	PSYCHOLOGY	MC128	ISIA1993MC12800008	8222881.0		18/03/2020		1418	1438
2535	J	STRICKLAND AL	STRICKLAND, AL	LONG-TERM RESULTS OF TREATMENT WITH LOW-DOSE FLUOXYMESTERONE IN CONSTITUTIONAL DELAY OF GROWTH AND PUBERTY AND IN GENETIC SHORT STATURE	PEDIATRICS	ENGLISH	ARTICLE	GROWTH; PUBERTY; HEIGHT; FLUOXYMESTERONE	OXANDROLONE TREATMENT; TESTOSTERONE TREATMENT; FINAL HEIGHT; ADULT HEIGHT; BOYS; CHILDREN; ADOLESCENTS; THERAPY	THIS PROSPECTIVE STUDY WAS DESIGNED TO ASSESS GROWTH RESPONSE, SIDE EFFECTS, OTHER POSSIBLE LONG-TERM EFFECTS, AND FINAL ADULT HEIGHT IN BOYS TREATED WITH THE ORAL ANDROGEN, FLUOXYMESTERONE. FROM 1973 TO 1984, EIGHTY-TWO SHORT BOYS (71 WITH CONSTITUTIONAL DELAY OF GROWTH AND PUBERTY [CDGP] AND 11 WITH GENETIC SHORT STATURE [GSS]) WERE TREATED WITH DAILY ORAL DOSES OF 2.5 MG OF FLUOXYMESTERONE FRO…		STRICKLAND, AL (REPRINT AUTHOR), SPARTANBURG REG MED CTR, 101 E WOOD ST, SPARTANBURG, SC 29303 USA.				39	7	7	0	0	AMER ACAD PEDIATRICS	ELK GROVE VILLAGE	141 NORTH-WEST POINT BLVD,, ELK GROVE VILLAGE, IL 60007-1098 USA	0031-4005	1098-4275	PEDIATRICS	PEDIATRICS	APR	1993.0	91	4			5	PEDIATRICS	PEDIATRICS	KW567	ISIA1993KW56700005	8464656.0		18/03/2020		716	720
2548	J	ALDRIDGE D	ALDRIDGE, D	SUICIDAL-BEHAVIOR - A CONTINUING CAUSE FOR CONCERN	BRITISH JOURNAL OF GENERAL PRACTICE	ENGLISH	REVIEW	SUICIDE; PSYCHOSOCIAL FACTORS; INTERPERSONAL RELATIONS; EMOTIONAL PROBLEMS; FAMILY RELATIONSHIPS	ADOLESCENTS; FEMALES; RATES; DEATH	THERE IS AN INCREASE IN SUICIDAL BEHAVIOUR IN THE WESTERN WORLD PROVIDING A MAJOR CHALLENGE TO HEALTH CARE PROVIDERS. THERE IS AN INCREASE IN THE NUMBER OF SUICIDES AMONG ELDERLY PEOPLE IN EUROPE. THE PROBLEM OF SUICIDES AMONG ELDERLY PEOPLE IS IN ITSELF A SOCIAL PROBLEM, NOT SOLELY A MEDICAL ONE. THE GENERAL PRACTITIONER MAY BE THE ONLY SOURCE OF SOCIAL CONTACT FOR THE ELDERLY. ELDERLY INDIVIDUA…		ALDRIDGE, D (REPRINT AUTHOR), UNIV WITTEN HERDECKE,FAK MED,BECKWEG 4,W-5804 HERDECKE,GERMANY.				62	7	7	0	0	ROYAL COL GEN PRACTITIONERS	LONDON	14 PRINCES GATE HYDE PARK, LONDON, ENGLAND SW7 1PU	0960-1643		BRIT J GEN PRACT	BR. J. GEN. PRACT.	NOV	1992.0	42	364			4	PRIMARY HEALTH CARE; MEDICINE, GENERAL & INTERNAL	GENERAL & INTERNAL MEDICINE	JY107	ISIA1992JY10700011	1472397.0		18/03/2020		482	485			MCCARTHY, JODIE/B-5760-2012; ALDRIDGE, DAVID/A-6737-2010
2563	J	SCHACHTER DC;PLESS IB;BRUCK M	SCHACHTER, DC; PLESS, IB; BRUCK, M	THE PREVALENCE AND CORRELATES OF BEHAVIOR PROBLEMS IN LEARNING-DISABLED CHILDREN	CANADIAN JOURNAL OF PSYCHIATRY-REVUE CANADIENNE DE PSYCHIATRIE	ENGLISH	ARTICLE		READING RETARDATION; PSYCHIATRIC-DISORDERS; SOCIAL COMPETENCE; BOYS; DISABILITY; HEALTH	A RETROSPECTIVE CROSS SECTIONAL STUDY OF THE PREVALENCE OF EMOTIONAL PROBLEMS AMONG 502 LEARNING DISABLED CHILDREN SEEN IN A SPECIALIZED LEARNING CENTRE WAS CONDUCTED. LEARNING DISABLED CHILDREN, DIAGNOSED BY AN EXPERIENCED CLINICIAN, WERE TESTED FOR EMOTIONAL DISTURBANCES USING THE CHILD BEHAVIOR CHECKLIST. THE PREVALENCE OF BEHAVIOUR PROBLEMS AMONG THESE CHILDREN WAS 43%. THIS WAS MUCH HIGHER T…	MCGILL MONTREAL CHILDRENS HOSP LEARNING CTR, MONTREAL, QUEBEC, CANADA.; MONTREAL CHILDRENS HOSP, MONTREAL H3H 1P3, QUEBEC, CANADA.	SCHACHTER, DC (REPRINT AUTHOR), CLARKE INST PSYCHIAT, 250 COLL ST, TORONTO M5T 1R8, ONTARIO, CANADA.				34	16	16	0	3	CANADIAN PSYCHIATRIC ASSOC	OTTAWA	141 LAURIER AVENUE WEST, STE 701, OTTAWA, ONTARIO K1P 5J3, CANADA	0706-7437		CAN J PSYCHIAT	CAN. J. PSYCHIAT.-REV. CAN. PSYCHIAT.	JUN	1991.0	36	5		10.1177/070674379103600502	9	PSYCHIATRY	PSYCHIATRY	FV395	ISIA1991FV39500002	1884332.0		18/03/2020		323	331
2567	J	PEARSON DDA;PUMARIEGA AJ;SEILHEIMER DK	PEARSON, DDA; PUMARIEGA, AJ; SEILHEIMER, DK	THE DEVELOPMENT OF PSYCHIATRIC SYMPTOMATOLOGY IN PATIENTS WITH CYSTIC-FIBROSIS	JOURNAL OF THE AMERICAN ACADEMY OF CHILD AND ADOLESCENT PSYCHIATRY	ENGLISH	ARTICLE	CYSTIC FIBROSIS; PSYCHOLOGICAL ADJUSTMENT; CHILDREN; ADOLESCENTS; ADULTS	PSYCHOSOCIAL ADJUSTMENT; EMOTIONAL ADJUSTMENT; YOUNG-ADULTS; ADOLESCENTS; CHILDREN; ILLNESS	PSYCHIATRIC SYMPTOMATOLOGY WAS COMPARED IN 61 CYSTIC FIBROSIS PATIENTS, AGES 8 TO 15 YEARS, AND 36 CYSTIC FIBROSIS PATIENTS, AGES 16 TO 40 YEARS. WHEN THE PREVALENCE OF PSYCHIATRIC SYMPTOMATOLOGY WAS COMPARED IN THE TWO GROUPS, A DEVELOPMENTAL PATTERN EMERGED: SYMPTOMS OF DEPRESSION AND ANXIETY WERE MORE FREQUENT IN THE OLDER GROUP, WHILE SYMPTOMS ASSOCIATED WITH EATING DISORDERS WERE MORE FREQUE…	UNIV TEXAS,MED BRANCH,GALVESTON,TX 77550.; BAYLOR UNIV,HOUSTON,TX 77030.	PEARSON, DDA (REPRINT AUTHOR), UNIV TEXAS,SCH MED,DEPT PSYCHIAT & BEHAV SCI,1300 MOURSUND,HOUSTON,TX 77030, USA.		NCRR NIH HHSUNITED STATES DEPARTMENT OF HEALTH & HUMAN SERVICESNATIONAL INSTITUTES OF HEALTH (NIH) - USANIH NATIONAL CENTER FOR RESEARCH RESOURCES (NCRR) [RR05425]		43	45	45	0	5	WILLIAMS & WILKINS	BALTIMORE	351 WEST CAMDEN ST, BALTIMORE, MD 21201-2436	0890-8567		J AM ACAD CHILD PSY	J. AM. ACAD. CHILD ADOLESC. PSYCHIATR.	MAR	1991.0	30	2		10.1097/00004583-199103000-00019	8	PSYCHOLOGY, DEVELOPMENTAL; PEDIATRICS; PSYCHIATRY	PSYCHOLOGY; PEDIATRICS; PSYCHIATRY	FB921	ISIA1991FB92100019	2016234.0		18/03/2020		290	297
2589	J	RIBEIRODASILVA A	RIBEIRODASILVA, A	EMOTIONAL PROBLEMS OF ADOLESCENTS - SPANISH - HARRIS,HI, GALLOGHER,JR	ARQUIVOS BRASILEIROS DE PSICOLOGIA APLICADA	PORTUGUESE	BOOK REVIEW									1	0	0	0	0	FUNDACAO GETULIO VARGAS	RIO DE JANEIRO RJ	PRAIA DE BOTAFOGO 188 CAIX POSTAL 9 052 ZC-02, RIO DE JANEIRO RJ, BRAZIL	0100-8692		ARQ BRAS PSICOL APL			1968.0	20	2			2	PSYCHOLOGY, APPLIED; PSYCHOLOGY	PSYCHOLOGY	ZY176	ISIA1968ZY17600015			18/03/2020		147	148
2624	J	FU XX;NELSON EE;BORGE M;BUSS KA;PEREZ-EDGAR K	FU, XIAOXUE; NELSON, ERIC E.; BORGE, MARCELA; BUSS, KRISTIN A.; PEREZ-EDGAR, KORALY	STATIONARY AND AMBULATORY ATTENTION PATTERNS ARE DIFFERENTIALLY ASSOCIATED WITH EARLY TEMPERAMENTAL RISK FOR SOCIOEMOTIONAL PROBLEMS: PRELIMINARY EVIDENCE FROM A MULTIMODAL EYE-TRACKING INVESTIGATION	DEVELOPMENT AND PSYCHOPATHOLOGY	ENGLISH	ARTICLE	ATTENTION BIAS; BEHAVIORAL INHIBITION; DOT-PROBE TASK; EYE-TRACKING; MOBILE EYE-TRACKING	INFORMATION-PROCESSING BIASES; BEHAVIORAL-INHIBITION; ANXIOUS YOUTH; ANXIETY DISORDERS; SOCIAL WITHDRAWAL; SELF-REGULATION; NEGATIVE AFFECT; YOUNG-CHILDREN; THREAT; CHILDHOOD	BEHAVIORAL INHIBITION (BI) IS A TEMPERAMENT TYPE THAT PREDICTS SOCIAL WITHDRAWAL IN CHILDHOOD AND ANXIETY DISORDERS LATER IN LIFE. HOWEVER, NOT ALL BI CHILDREN DEVELOP ANXIETY. ATTENTION BIAS (AB) MAY ENHANCE THE VULNERABILITY FOR ANXIETY IN BI CHILDREN, AND INTERFERE WITH THEIR DEVELOPMENT OF EFFECTIVE EMOTION REGULATION. IN ORDER TO FULLY PROBE ATTENTION PATTERNS, WE USED TRADITIONAL MEASURES O…	[FU, XIAOXUE; NELSON, ERIC E.] NATIONWIDE CHILDRENS HOSP, CTR BIOBEHAV HLTH, FAC OFF BLDG 3 FB3244,700 CHILDRENS DR, COLUMBUS, OH 43205 USA.; [FU, XIAOXUE; NELSON, ERIC E.] OHIO STATE UNIV, DEPT PEDIAT, COLUMBUS, OH 43210 USA.; [BORGE, MARCELA] PENN STATE UNIV, DEPT LEARNING & PERFORMANCE SYST, UNIVERSITY PK, PA 16802 USA.; [BUSS, KRISTIN A.; PEREZ-EDGAR, KORALY] PENN STATE UNIV, DEPT PSYCHOL, UN…	FU, XX (REPRINT AUTHOR), NATIONWIDE CHILDRENS HOSP, CTR BIOBEHAV HLTH, FAC OFF BLDG 3 FB3244,700 CHILDRENS DR, COLUMBUS, OH 43205 USA.	XIAOXUE.FU@NATIONWIDECHILDRENS.ORG	NATIONAL INSTITUTE OF MENTAL HEALTHUNITED STATES DEPARTMENT OF HEALTH & HUMAN SERVICESNATIONAL INSTITUTES OF HEALTH (NIH) - USANIH NATIONAL INSTITUTE OF MENTAL HEALTH (NIMH) [R21 MH111980]; RESEARCH INSTITUTE AT NATIONWIDE CHILDREN'S HOSPITALOHIO STATE UNIVERSITY	THE STUDY WAS SUPPORTED BY THE NATIONAL INSTITUTE OF MENTAL HEALTH GRANT R21 MH111980 (TO K.P.E.). PREPARATION OF THE MANUSCRIPT WAS SUPPORTED BY INTERNAL FUNDING FROM THE RESEARCH INSTITUTE AT NATIONWIDE CHILDREN'S HOSPITAL.	133	0	0	2	5	CAMBRIDGE UNIV PRESS	NEW YORK	32 AVENUE OF THE AMERICAS, NEW YORK, NY 10013-2473 USA	0954-5794	1469-2198	DEV PSYCHOPATHOL	DEV. PSYCHOPATHOL.	AUG	2019.0	31	3	PII S0954579419000427	10.1017/S0954579419000427	18	PSYCHOLOGY, DEVELOPMENTAL	PSYCHOLOGY	II0UF	ISI000474919900014	31097053.0	GREEN ACCEPTED	18/03/2020		971	988				SI
2730	J	AITKEN M;BATTAGLIA M;MARINO C;MAHENDRAN N;ANDRADE BF	AITKEN, MADISON; BATTAGLIA, MARCO; MARINO, CECILIA; MAHENDRAN, NIVETHINE; ANDRADE, BRENDAN F.	CLINICAL UTILITY OF THE CBCL DYSREGULATION PROFILE IN CHILDREN WITH DISRUPTIVE BEHAVIOR	JOURNAL OF AFFECTIVE DISORDERS	ENGLISH	ARTICLE	DYSREGULATION PROFILE; DISRUPTIVE BEHAVIOR DISORDERS; CHILD BEHAVIOR CHECKLIST	PEDIATRIC BIPOLAR DISORDER; DEFICIT HYPERACTIVITY DISORDER; OPPOSITIONAL DEFIANT; EMOTIONAL DYSREGULATION; PRESCHOOL-CHILDREN; CONDUCT DISORDER; CHECKLIST; PHENOTYPE; ATTENTION; YOUTH	BACKGROUND: CHILDREN WHO ARE SEVERELY DYSREGULATED EXPERIENCE A RANGE OF CONCURRENT AND LONG-TERM IMPAIRMENTS AND PSYCHOPATHOLOGY AND ARE PARTICULARLY AT-RISK FOR MOOD AND ANXIETY DISORDERS. THE CHILD BEHAVIOR CHECKLIST DYSREGULATION PROFILE (CBCL-DP) MAY BE USEFUL IN IDENTIFYING CHILDREN WHO ARE HIGHLY DYSREGULATED, WHICH COULD FACILITATE EARLY INTERVENTION. METHODS: WE EXAMINED THE PREVALENCE, …	[AITKEN, MADISON; BATTAGLIA, MARCO; MARINO, CECILIA; ANDRADE, BRENDAN F.] CTR ADDICT & MENTAL HLTH, TORONTO, ON, CANADA.; [AITKEN, MADISON; BATTAGLIA, MARCO; MARINO, CECILIA; ANDRADE, BRENDAN F.] UNIV TORONTO, DEPT PSYCHIAT, TORONTO, ON, CANADA.; [MAHENDRAN, NIVETHINE] UNIV OTTAWA, FAC HLTH SCI, OTTAWA, ON, CANADA.	AITKEN, M (REPRINT AUTHOR), CTR ADDICT & MENTAL HLTH, CHILD YOUTH & EMERGING ADULT PROGRAM, 80 WORKMAN WAY, TORONTO, ON M6J 1H4, CANADA.	MADISON.AITKEN@CAMH.CA	CENTRE FOR ADDICTION AND MENTAL HEALTH FOUNDATION; ONTARIO MENTAL HEALTH FOUNDATION; CANADIAN CHILD HEALTH CLINICIAN-SCIENTIST PROGRAM; CANADIAN INSTITUTES OF HEALTH RESEARCHCANADIAN INSTITUTES OF HEALTH RESEARCH (CIHR)	THIS RESEARCH WAS SUPPORTED BY THE CENTRE FOR ADDICTION AND MENTAL HEALTH FOUNDATION (MADISON AITKEN), AND THE ONTARIO MENTAL HEALTH FOUNDATION, THE CANADIAN CHILD HEALTH CLINICIAN-SCIENTIST PROGRAM, AND CANADIAN INSTITUTES OF HEALTH RESEARCH (BRENDAN F. ANDRADE). NONE OF THE FUNDING SOURCES HAD A ROLE IN THE STUDY DESIGN, ANALYSIS, INTERPRETATION, OR MANUSCRIPT PREPARATION, OR THE DECISION TO SU…	69	2	2	3	4	ELSEVIER SCIENCE BV	AMSTERDAM	PO BOX 211, 1000 AE AMSTERDAM, NETHERLANDS	0165-0327	1573-2517	J AFFECT DISORDERS	J. AFFECT. DISORD.	Jun-15	2019.0	253			10.1016/J.JAD.2019.04.034	9	CLINICAL NEUROLOGY; PSYCHIATRY	NEUROSCIENCES & NEUROLOGY; PSYCHIATRY	ID7MA	ISI000471865800010	31029857.0		18/03/2020		87	95		AITKEN, MADISON/0000-0002-4921-5462
2763	J	SCHONE B;WESSELS M;GRUBER T	SCHOENE, BENJAMIN; WESSELS, MARLENE; GRUBER, THOMAS	EXPERIENCES IN VIRTUAL REALITY: A WINDOW TO AUTOBIOGRAPHICAL MEMORY	CURRENT PSYCHOLOGY	ENGLISH	ARTICLE	VIRTUAL REALITY; AUTOBIOGRAPHICAL MEMORY; EPISODIC MEMORY	VIOLENT VIDEO GAMES; PERSONAL SEMANTICS; EMOTION REGULATION; ADOLESCENTS; AGGRESSION; IMMERSION; RETRIEVAL; INSIGHTS; EVENTS; FMRI	VR-BASED PARADIGMS COULD SUBSTANTIALLY INCREASE THE ECOLOGICAL VALIDITY OF VARIOUS PSYCHOLOGICAL RESEARCH TOPICS AS VR ALLOWS FOR SUBMERGING INTO REAL-LIFE EXPERIENCES UNDER CONTROLLED LABORATORY CONDITIONS. IN PARTICULAR, IN THE FIELD OF MNEMONIC RESEARCH, CONCERNS HAVE BEEN RAISED THAT LABORATORY MEMORY DIFFERS SIGNIFICANTLY FROM REAL-LIFE AUTOBIOGRAPHICAL MEMORY. OUR STUDY AIMED TO ASSESS THE …	[SCHOENE, BENJAMIN; WESSELS, MARLENE; GRUBER, THOMAS] OSNABRUCK UNIV, INST PSYCHOL, SEMINARSTR 20, D-49074 OSNABRUCK, GERMANY.	SCHONE, B (REPRINT AUTHOR), OSNABRUCK UNIV, INST PSYCHOL, SEMINARSTR 20, D-49074 OSNABRUCK, GERMANY.	BENJAMIN.SCHOENE@UNI-OSNABRUECK.DE			34	9	9	5	11	SPRINGER	NEW YORK	233 SPRING ST, NEW YORK, NY 10013 USA	1046-1310	1936-4733	CURR PSYCHOL	CURR. PSYCHOL.	JUN	2019.0	38	3		10.1007/S12144-017-9648-Y	5	PSYCHOLOGY, MULTIDISCIPLINARY	PSYCHOLOGY	IB4RI	ISI000470259300011			18/03/2020		715	719
2771	J	LEE GT;XU S;FENG H;LEE GK;JIN SJ;LI D;ZHU SS	LEE, GABRIELLE T.; XU, SHENG; FENG, HUA; LEE, GLORIA K.; JIN, SHAOJU; LI, DAN; ZHU, SHUANGSHUANG	AN EMOTIONAL SKILLS INTERVENTION FOR ELEMENTARY CHILDREN WITH AUTISM IN CHINA: A PILOT STUDY	JOURNAL OF RATIONAL-EMOTIVE AND COGNITIVE-BEHAVIOR THERAPY	ENGLISH	ARTICLE	EMOTIONAL SKILLS INTERVENTION; COGNITIVE BEHAVIOR THERAPY; BEHAVIOR ANALYSIS; ELEMENTARY CHILDREN; AUTISM; CHINA	HIGH-FUNCTIONING CHILDREN; COGNITIVE-BEHAVIOR THERAPY; SPECTRUM DISORDERS; INDIVIDUALS; ADULTS; METAANALYSIS; LONELINESS; PREVALENCE; ANXIETY; YOUTH	THE PURPOSE OF THIS PILOT STUDY WAS TO EXAMINE THE EFFECTS OF AN EMOTIONAL SKILLS INTERVENTION ON BEHAVIORAL AND EMOTIONAL COMPETENCE, AS WELL AS ON COMMUNICATION FOR CHILDREN WITH AUTISM IN CHINA. EIGHT CHILDREN (SEVEN BOYS AND ONE GIRL), AGED 7 TO 8, PARTICIPATED IN THIS STUDY. WE USED A PRE AND POSTTEST GROUP DESIGN. THE INTERVENTION CONSISTED OF 10 GROUP SESSIONS AND FOUR INDIVIDUAL SESSIONS.…	[LEE, GABRIELLE T.] WESTERN UNIV, LONDON, ON, CANADA.; [XU, SHENG] CHONGQING NORMAL UNIV, SCH EDUC, CHONGQING KEY LAB PSYCHOL DIAG & EDUC TECHNOL CHI, 37 MIDDLE ROUTE UNIV TOWN, CHONGQING 401331, PEOPLES R CHINA.; [FENG, HUA] NATL CHANGHUA UNIV EDUC, CHANGHUA, TAIWAN.; [LEE, GLORIA K.] MICHIGAN STATE UNIV, E LANSING, MI 48824 USA.; [JIN, SHAOJU] SICHUAN UNIV ARTS & SCI, DAZHOU, PEOPLES R CHINA.; …	XU, S (REPRINT AUTHOR), CHONGQING NORMAL UNIV, SCH EDUC, CHONGQING KEY LAB PSYCHOL DIAG & EDUC TECHNOL CHI, 37 MIDDLE ROUTE UNIV TOWN, CHONGQING 401331, PEOPLES R CHINA.	GLEE329@UWO.CA; XUSHENG1022@163.COM; HUAFENG@CC.NCUE.EDU.TW; LEEKALAI@MSU.EDU; JINSHAOJU123@126.COM; DANDAN1027LI@163.COM; 1184929075@QQ.COM	CHINA SCHOLARSHIP COUNCIL FOUNDATIONCHINA SCHOLARSHIP COUNCIL	THIS PROJECT WAS FUNDED BY CHINA SCHOLARSHIP COUNCIL FOUNDATION. THE FUNDING AGENCY HAD NO INVOLVEMENT IN ANY PART OF THE STUDY AND THE WRITING OF THE MANUSCRIPT.	54	1	1	2	4	SPRINGER	NEW YORK	233 SPRING ST, NEW YORK, NY 10013 USA	0894-9085	1573-6563	J RATION-EMOT COGN-B	J. RATION.-EMOT. COGN.-BEHAV. THER.	JUN	2019.0	37	2		10.1007/S10942-018-0295-5	20	PSYCHOLOGY, CLINICAL	PSYCHOLOGY	HW8IJ	ISI000466932500001			18/03/2020		113	132
2779	J	WU J;PHILLIP TM;DORETTO V;VAN NOORDT S;CHAPLIN TM;HOMMER RE;MAYES LC;CROWLEY MJ	WU, JIA; PHILLIP, TAMMI-MARIE; DORETTO, VICTORIA; VAN NOORDT, STEFON; CHAPLIN, TARA M.; HOMMER, REBECCA E.; MAYES, LINDA C.; CROWLEY, MICHAEL J.	AN INACTIVE CONTROL OF THE 'TRIER SOCIAL STRESS TEST' FOR YOUTH 10-17 YEARS: NEUROENDOCRINE, CARDIAC, AND SUBJECTIVE RESPONSES	PSYCHONEUROENDOCRINOLOGY	ENGLISH	ARTICLE	STRESS; ADOLESCENTS; TSST-C; SALIVARY CORTISOL; HPA; CONTROL	PSYCHOSOCIAL STRESS; CORTISOL RESPONSES; BLOOD-PRESSURE; DEVELOPMENTAL-CHANGES; ALPHA-AMYLASE; AGE; REACTIVITY; CHILDREN; ADOLESCENTS; BRAIN	THE TRIER SOCIAL STRESS TEST FOR CHILDREN (TSST-C) ADAPTED FROM TSST IS ONE OF THE MOST COMMONLY USED LABORATORY PARADIGMS FOR INVESTIGATING THE EFFECTS OF STRESS ON COGNITIVE, AFFECTIVE AND PHYSIOLOGICAL RESPONSES IN CHILDREN AND ADOLESCENTS. CONSIDERING THAT LABORATORY PROCEDURES GENERATE A SIGNIFICANT AMOUNT OF STRESS TO CHILDREN AND ADOLESCENTS, EVEN IN THE ABSENCE OF A STRESS PARADIGM, IT IS…	[WU, JIA; PHILLIP, TAMMI-MARIE; VAN NOORDT, STEFON; MAYES, LINDA C.; CROWLEY, MICHAEL J.] YALE SCH MED, YALE CHILD STUDY CTR, NEW HAVEN, CT USA.; [DORETTO, VICTORIA] UNIV SAO PAULO, SCH MED, DEPT PSYCHIAT, SAO PAULO, BRAZIL.; [CHAPLIN, TARA M.] GEORGE MASON UNIV, DEPT PSYCHOL, FAIRFAX, VA 22030 USA.; [HOMMER, REBECCA E.] NIMH, GENET EPIDEMIOL BRANCH, NIH, BETHESDA, MD 20892 USA.; [CROWLEY, MICHAE…	WU, J (REPRINT AUTHOR), YALE CHILD STUDY CTR, 230 SOUTH FRONTAGE RD, NEW HAVEN, CT 06520 USA.	JIA.WU@YALE.EDU	NARSAD YOUNG INVESTIGATOR AWARDNARSAD; YALE INTERDISCIPLINARY RESEARCH CONSORTIUM ON STRESS, SELF CONTROL AND ADDICTION PILOT PROJECT FUNDING [K01DA034125, 1UL1RR024925-01, RO1-DA-06025, DA-017863, T32-MH18268]; GUSTAVUS AND LOUISE PFEIFFER RESEARCH FOUNDATION; NATIONAL CENTER FOR RESEARCH RESOURCES (NCRR), A COMPONENT OF THE NATIONAL INSTITUTES OF HEALTH (NIH)UNITED STATES DEPARTMENT OF HEALTH &…	THIS RESEARCH WAS SUPPORTED BY NARSAD YOUNG INVESTIGATOR AWARD (MJC), YALE INTERDISCIPLINARY RESEARCH CONSORTIUM ON STRESS, SELF CONTROL AND ADDICTION PILOT PROJECT FUNDING (MJC), K01DA034125 (MJC), 1UL1RR024925-01 (R. SINHA); RO1-DA-06025 (LCM), DA-017863 (LCM), T32-MH18268 (CJW), AND A GRANT FROM THE GUSTAVUS AND LOUISE PFEIFFER RESEARCH FOUNDATION (LCM). THIS PUBLICATION WAS ALSO MADE POSSIBLE…	46	0	0	2	3	PERGAMON-ELSEVIER SCIENCE LTD	OXFORD	THE BOULEVARD, LANGFORD LANE, KIDLINGTON, OXFORD OX5 1GB, ENGLAND	0306-4530		PSYCHONEUROENDOCRINO	PSYCHONEUROENDOCRINOLOGY	JUN	2019.0	104			10.1016/J.PSYNEUEN.2019.02.027	13	ENDOCRINOLOGY & METABOLISM; NEUROSCIENCES; PSYCHIATRY	ENDOCRINOLOGY & METABOLISM; NEUROSCIENCES & NEUROLOGY; PSYCHIATRY	HZ3AF	ISI000468719200018	30849721.0		18/03/2020		152	164
2782	J	JAMBON M;COLASANTE T;PEPLAK J;MALTI T	JAMBON, MARC; COLASANTE, TYLER; PEPLAK, JOANNA; MALTI, TINA	ANGER, SYMPATHY, AND CHILDREN'S REACTIVE AND PROACTIVE AGGRESSION: TESTING A DIFFERENTIAL CORRELATE HYPOTHESIS	JOURNAL OF ABNORMAL CHILD PSYCHOLOGY	ENGLISH	ARTICLE	ANGER; SYMPATHY; REACTIVE AGGRESSION; PROACTIVE AGGRESSION; EARLY CHILDHOOD; MIDDLE CHILDHOOD	EMOTION REGULATION; EMPATHY; ADOLESCENTS; CHILDHOOD; ASSOCIATIONS; PREDICTIONS; DIRECTIONS; CHALLENGES; SUBTYPES; MODEL	THIS STUDY TESTED THE THEORETICAL ASSERTION THAT ANGER AND SYMPATHY WOULD BE DIFFERENTIALLY ASSOCIATED WITH HOT-BLOODED REACTIVE AND COLD-BLOODED PROACTIVE AGGRESSION IN AN ETHNICALLY DIVERSE COMMUNITY SAMPLE OF 4- AND 8-YEAR-OLDS FROM CANADA (N=300; N=150 IN EACH AGE GROUP; 50% FEMALE). WE CONDUCTED STRUCTURED INTERVIEWS WITH CHILDREN TO ELICIT THEIR SELF-REPORTED ANGER IN RESPONSE TO SOCIAL CON…	[JAMBON, MARC; COLASANTE, TYLER; PEPLAK, JOANNA; MALTI, TINA] UNIV TORONTO, DEPT PSYCHOL, 3359 MISSISSAUGA RD NORTH, MISSISSAUGA, ON L5L 1C6, CANADA.; [MALTI, TINA] UNIV TORONTO, DEPT PSYCHIAT, 27 KINGS COLL CIR, TORONTO, ON M5S 3H7, CANADA.	JAMBON, M (REPRINT AUTHOR), UNIV TORONTO, DEPT PSYCHOL, 3359 MISSISSAUGA RD NORTH, MISSISSAUGA, ON L5L 1C6, CANADA.	MARC.JAMBON@UTORONTO.CA	CANADIAN INSTITUTES OF HEALTH RESEARCH FOUNDATIONCANADIAN INSTITUTES OF HEALTH RESEARCH (CIHR) [FDN-148389]	THIS WORK WAS SUPPORTED BY A CANADIAN INSTITUTES OF HEALTH RESEARCH FOUNDATION GRANT AWARDED TO TINA MALTI (FDN-148389). WE WOULD LIKE TO OFFER OUR SINCERE THANKS TO THE CHILDREN AND CAREGIVERS WHO PARTICIPATED, AND THE MEMBERS OF THE LABORATORY FOR SOCIAL-EMOTIONAL DEVELOPMENT AND INTERVENTION WHO ASSISTED IN THE COLLECTION AND PROCESSING OF THE DATA.	62	2	2	7	15	SPRINGER/PLENUM PUBLISHERS	NEW YORK	233 SPRING ST, NEW YORK, NY 10013 USA	0091-0627	1573-2835	J ABNORM CHILD PSYCH	J. ABNORM. CHILD PSYCHOL.	JUN	2019.0	47	6		10.1007/S10802-018-0498-3	12	PSYCHOLOGY, CLINICAL; PSYCHOLOGY, DEVELOPMENTAL	PSYCHOLOGY	HX6BZ	ISI000467490300008	30483902.0		18/03/2020		1013	1024
2840	J	SIBALIS A;MILLIGAN K;PUN C;MCKEOUGH T;SCHMIDT LA;SEGALOWITZ SJ	SIBALIS, ANNABEL; MILLIGAN, KAREN; PUN, CARSON; MCKEOUGH, TRISH; SCHMIDT, LOUIS A.; SEGALOWITZ, SIDNEY J.	AN EEG INVESTIGATION OF THE ATTENTION-RELATED IMPACT OF MINDFULNESS TRAINING IN YOUTH WITH ADHD: OUTCOMES AND METHODOLOGICAL CONSIDERATIONS	JOURNAL OF ATTENTION DISORDERS	ENGLISH	ARTICLE	ADHD; ATTENTION MINDFULNESS; EEG; YOUTH	DEFICIT-HYPERACTIVITY DISORDER; DEFICIT/HYPERACTIVITY DISORDER; STIMULANT TREATMENT; EMOTION REGULATION; CHILDREN; METHYLPHENIDATE; ADOLESCENTS; ADHERENCE; ELECTROPHYSIOLOGY; NEUROFEEDBACK	OBJECTIVE:THE CURRENT STUDY EXAMINED THE IMPACT OF AN ACTIVITY-BASED MINDFULNESS TREATMENT ON EEG INDICES OF ATTENTION IN YOUTH WITH ADHD AGED 11 TO 17 YEARS COMPARED WITH A WAITLIST CONTROL GROUP. METHOD: PRE- AND POST-TREATMENT, EEG WAS RECORDED AS PARTICIPANTS COMPLETED A SINGLE-POINT FOCUS REST TASK AND TWO ACTIVE ATTENTION TASKS. THETA POWER, BETA POWER, AND THETA/BETA RATIO (TBR) WERE CALCU…	[SIBALIS, ANNABEL] RYERSON UNIV, PSYCHOL, TORONTO, ON, CANADA.; [MILLIGAN, KAREN; PUN, CARSON] RYERSON UNIV, DEPT PSYCHOL, TORONTO, ON, CANADA.; [MCKEOUGH, TRISH] CHILD DEV INST, INTEGRA MINDFULNESS MARTIAL ARTS MMA PROGRAM, TORONTO, ON, CANADA.; [SCHMIDT, LOUIS A.] MCMASTER UNIV, DEPT PSYCHOL NEUROSCI & BEHAV, HAMILTON, ON, CANADA.; [SCHMIDT, LOUIS A.] MCMASTER UNIV, CHILD EMOT LAB, HAMILTON, ON…	SIBALIS, A (REPRINT AUTHOR), RYERSON UNIV, 350 VICTORIA ST, TORONTO, ON M5B 2K3, CANADA.	ANNABEL.SIBALIS@RYERSON.CA	SCOTTISH RITE CHARITABLE FOUNDATION; RYERSON HEALTH RESEARCH GRANT; HARRY ROSEN STRESS RESEARCH GRANT; MITACS	THE AUTHOR(S) DISCLOSED RECEIPT OF THE FOLLOWING FINANCIAL SUPPORT FOR THE RESEARCH, AUTHORSHIP, AND/OR PUBLICATION OF THIS ARTICLE: THIS RESEARCH WAS FUNDED BY GRANTS TO KAREN MILLIGAN BY THE SCOTTISH RITE CHARITABLE FOUNDATION, RYERSON HEALTH RESEARCH GRANT, HARRY ROSEN STRESS RESEARCH GRANT, AND MITACS.	62	1	1	4	20	SAGE PUBLICATIONS INC	THOUSAND OAKS	2455 TELLER RD, THOUSAND OAKS, CA 91320 USA	1087-0547	1557-1246	J ATTEN DISORD	J. ATTEN. DISORD.	MAY	2019.0	23	7		10.1177/1087054717719535	11	PSYCHOLOGY, DEVELOPMENTAL; PSYCHIATRY	PSYCHOLOGY; PSYCHIATRY	HU1ES	ISI000465015800009	28748735.0		18/03/2020		733	743				SI
2841	J	ROS R;GRAZIANO PA	ROS, ROSMARY; GRAZIANO, PAULO A.	GROUP PCIT FOR PRESCHOOLERS WITH AUTISM SPECTRUM DISORDER AND EXTERNALIZING BEHAVIOR PROBLEMS	JOURNAL OF CHILD AND FAMILY STUDIES	ENGLISH	ARTICLE	AUTISM SPECTRUM DISORDER; EXTERNALIZING BEHAVIOR PROBLEMS; PARENT CHILD INTERACTION THERAPY; BEHAVIORAL PARENT TRAINING; PARENTING	CHILD INTERACTION THERAPY; PERVASIVE DEVELOPMENTAL DISORDERS; PARENTING STRESS; PSYCHOMETRIC PROPERTIES; PSYCHOSOCIAL TREATMENTS; EMOTIONAL-PROBLEMS; CONDUCT PROBLEMS; YOUNG-CHILDREN; FAMILIES; ADOLESCENTS	OBJECTIVE THE PURPOSE OF THE CURRENT STUDY WAS TO EVALUATE THE FEASIBILITY AND INITIAL EFFICACY OF A LARGE-GROUP, TIME-LIMITED PARENT CHILD INTERACTION THERAPY (PCIT) ADAPTATION FOR PARENTS OF CHILDREN WITH AUTISM SPECTRUM DISORDER (ASD) AND EXTERNALIZING BEHAVIOR PROBLEMS (EBP). METHODS PARTICIPANTS INCLUDED PARENTS OF 37 PRESCHOOLERS (M-AGE=4.80, 87% MALE, 73% HISPANIC/LATINO) WITH ASD AND COMO…	[ROS, ROSMARY; GRAZIANO, PAULO A.] FLORIDA INT UNIV, DEPT PSYCHOL, 11200 SW 8TH ST, MIAMI, FL 33199 USA.	GRAZIANO, PA (REPRINT AUTHOR), FLORIDA INT UNIV, DEPT PSYCHOL, 11200 SW 8TH ST, MIAMI, FL 33199 USA.	PGRAZIAN@FIU.EDU			61	0	0	0	4	SPRINGER	NEW YORK	233 SPRING ST, NEW YORK, NY 10013 USA	1062-1024	1573-2843	J CHILD FAM STUD	J. CHILD FAM. STUD.	MAY	2019.0	28	5		10.1007/S10826-019-01358-Z	10	FAMILY STUDIES; PSYCHOLOGY, DEVELOPMENTAL; PSYCHIATRY	FAMILY STUDIES; PSYCHOLOGY; PSYCHIATRY	HT6ZN	ISI000464713800012			18/03/2020		1294	1303
2873	J	FUJIKI M;BRINTON B;HART CH;OLSEN J;COOMBS M	FUJIKI, MARTIN; BRINTON, BONNIE; HART, CRAIG H.; OLSEN, JOSEPH; COOMBS, MAILLE	USING MEASUREMENT INVARIANCE TO STUDY SOCIAL WITHDRAWAL IN CHILDREN WITH DEVELOPMENTAL LANGUAGE DISORDERS	LANGUAGE SPEECH AND HEARING SERVICES IN SCHOOLS	ENGLISH	ARTICLE		BEHAVIORAL-INHIBITION; EMOTION REGULATION; NONSOCIAL PLAY; DISSEMBLE EMOTIONS; ANXIOUS-WITHDRAWAL; PEER ACCEPTANCE; ADOLESCENTS; IMPAIRMENT; CHILDHOOD; SHYNESS	PURPOSE: TEACHER RATINGS WERE USED TO COMPARE CHILDREN WITH DEVELOPMENTAL LANGUAGE DISORDERS (DLD) AND THEIR TYPICALLY DEVELOPING PEERS ON 2 SUBTYPES OF SOCIAL WITHDRAWAL (SHYNESS AND UNSOCIABILITY). MEASUREMENT INVARIANCE ANALYSIS WAS UTILIZED TO DETERMINE IF TEACHERS RATED THE 2 GROUPS USING THE SAME UNDERLYING CONSTRUCT FOR EACH OF THE RATING SCALE ITEMS THAT HAVE BEEN DESIGNED TO ASSESS WITHD…	[FUJIKI, MARTIN; BRINTON, BONNIE; COOMBS, MAILLE] BRIGHAM YOUNG UNIV, DEPT COMMUN DISORDERS, PROVO, UT 84602 USA.; [HART, CRAIG H.] BRIGHAM YOUNG UNIV, SCH FAMILY LIFE, PROVO, UT 84602 USA.; [OLSEN, JOSEPH] BRIGHAM YOUNG UNIV, COLL FAMILY HOME & SOCIAL SCI, PROVO, UT 84602 USA.	FUJIKI, M (REPRINT AUTHOR), BRIGHAM YOUNG UNIV, DEPT COMMUN DISORDERS, PROVO, UT 84602 USA.	MARTIN_FUJIKI@BYU.EDU	DAVID O. MCKAY SCHOOL OF EDUCATION; DAVID O. MCKAY FELLOWSHIP FROM BRIGHAM YOUNG UNIVERSITY	THIS WORK WAS FUNDED, IN PART, BY THE DAVID O. MCKAY SCHOOL OF EDUCATION AND A DAVID O. MCKAY FELLOWSHIP FROM BRIGHAM YOUNG UNIVERSITY AWARDED TO BONNIE BRINTON AND MARTIN FUJIKI. WE ARE GRATEFUL TO MIRANDA MILLER FOR HER ASSISTANCE IN DATA ORGANIZATION.	59	0	0	2	2	AMER SPEECH-LANGUAGE-HEARING ASSOC	ROCKVILLE	2200 RESEARCH BLVD, #271, ROCKVILLE, MD 20850-3289 USA	0161-1461	1558-9129	LANG SPEECH HEAR SER	LANG. SPEECH HEAR. SERV. SCH.	APR	2019.0	50	2		10.1044/2018_LSHSS-18-0071	14	AUDIOLOGY & SPEECH-LANGUAGE PATHOLOGY; LINGUISTICS; REHABILITATION	AUDIOLOGY & SPEECH-LANGUAGE PATHOLOGY; LINGUISTICS; REHABILITATION	HU7XY	ISI000465498100007	31017858.0		18/03/2020		253	266
2901	J	MILLER ML;CHADWICK B;DICKSTEIN DL;PURUSHOTHAMAN I;EGERVARI G;RAHMAN T;TESSEREAU C;HOF PR;ROUSSOS P;SHEN L;BAXTER MG;HURD YL	MILLER, MICHAEL L.; CHADWICK, BENJAMIN; DICKSTEIN, DARA L.; PURUSHOTHAMAN, IMMANUEL; EGERVARI, GABOR; RAHMAN, TANNI; TESSEREAU, CHLOE; HOF, PATRICK R.; ROUSSOS, PANOS; SHEN, LI; BAXTER, MARK G.; HURD, YASMIN L.	ADOLESCENT EXPOSURE DELTA(9)-TETRAHYDROCANNABINOL ALTERS THE TRANSCRIPTIONAL TRAJECTORY AND DENDRITIC ARCHITECTURE OF PREFRONTAL PYRAMIDAL NEURONS	MOLECULAR PSYCHIATRY	ENGLISH	ARTICLE		CANNABINOID CB1 RECEPTOR; SPINE MORPHOLOGY; CORTICAL DEVELOPMENT; CORTEX; RAT; SCHIZOPHRENIA; PLASTICITY; GENE; CONNECTIVITY; PROJECTIONS	NEURONAL CIRCUITS WITHIN THE PREFRONTAL CORTEX (PFC) MEDIATE HIGHER COGNITIVE FUNCTIONS AND EMOTIONAL REGULATION THAT ARE DISRUPTED IN PSYCHIATRIC DISORDERS. THE PFC UNDERGOES SIGNIFICANT MATURATION DURING ADOLESCENCE, A PERIOD WHEN CANNABIS USE IN HUMANS HAS BEEN LINKED TO SUBSEQUENT VULNERABILITY TO PSYCHIATRIC DISORDERS SUCH AS ADDICTION AND SCHIZOPHRENIA. HERE, WE INVESTIGATED IN A RAT MODEL …	[MILLER, MICHAEL L.; CHADWICK, BENJAMIN; DICKSTEIN, DARA L.; PURUSHOTHAMAN, IMMANUEL; EGERVARI, GABOR; RAHMAN, TANNI; TESSEREAU, CHLOE; HOF, PATRICK R.; SHEN, LI; BAXTER, MARK G.; HURD, YASMIN L.] FISHBERG DEPT NEUROSCI, NEW YORK, NY 10029 USA.; [MILLER, MICHAEL L.; CHADWICK, BENJAMIN; EGERVARI, GABOR; RAHMAN, TANNI; TESSEREAU, CHLOE; ROUSSOS, PANOS; HURD, YASMIN L.] DEPT PSYCHIAT, NEW YORK, NY 1…	HURD, YL (REPRINT AUTHOR), FISHBERG DEPT NEUROSCI, NEW YORK, NY 10029 USA.; HURD, YL (REPRINT AUTHOR), DEPT PSYCHIAT, NEW YORK, NY 10016 USA.; HURD, YL (REPRINT AUTHOR), ADDICT INST MT SINAI, FRIEDMAN BRAIN INST, NEW YORK, NY 10019 USA.	YASMIN.HURD@MSSM.EDU	NATIONAL INSTITUTE ON DRUG ABUSEUNITED STATES DEPARTMENT OF HEALTH & HUMAN SERVICESNATIONAL INSTITUTES OF HEALTH (NIH) - USANIH NATIONAL INSTITUTE ON DRUG ABUSE (NIDA) [R01 DA030359, R01 DA033660, F30 DA038954]; NATIONAL INSTITUTE ON AGINGUNITED STATES DEPARTMENT OF HEALTH & HUMAN SERVICESNATIONAL INSTITUTES OF HEALTH (NIH) - USANIH NATIONAL INSTITUTE ON AGING (NIA) [R01 AG050986]; NATIONAL INSTI…	THIS RESEARCH WAS SUPPORTED BY THE NATIONAL INSTITUTE ON DRUG ABUSE (R01 DA030359, YLH; R01 DA033660, YLH; F30 DA038954, MLM), THE NATIONAL INSTITUTE ON AGING (R01 AG050986, PR), THE NATIONAL INSTITUTE OF MENTAL HEALTH (R01 MH109677, PR) AND THE NATIONAL INSTITUTE OF GENERAL MEDICAL SCIENCES (T32 GM007280, MLM). WE THANK WILLIAM G. JANSSEN, BRIDGET A. WICINSKI, DANIEL OHM, WILLIAM ZSIGRAY, CONRAD…	65	4	4	3	5	NATURE PUBLISHING GROUP	LONDON	MACMILLAN BUILDING, 4 CRINAN ST, LONDON N1 9XW, ENGLAND	1359-4184	1476-5578	MOL PSYCHIATR	MOL. PSYCHIATR.	APR	2019.0	24	4		10.1038/S41380-018-0243-X	13	BIOCHEMISTRY & MOLECULAR BIOLOGY; NEUROSCIENCES; PSYCHIATRY	BIOCHEMISTRY & MOLECULAR BIOLOGY; NEUROSCIENCES & NEUROLOGY; PSYCHIATRY	HP7WT	ISI000461902000011	30283037.0	OTHER GOLD, GREEN PUBLISHED	18/03/2020		588	600		MILLER, MICHAEL/0000-0002-6350-5706	DICKSTEIN, DARA/AAH-6603-2020; MILLER, MICHAEL/B-8077-2014
2913	J	GONCALVES BD;LEAL-ROCHA PH;MANHAES AC;FILGUEIRAS CC;ABREU-VILLACA Y;RIBEIRO-CARVALHO A	GONCALVES, BRUNO DA SILVA; LEAL-ROCHA, PEDRO HENRIQUE; MANHAES, ALEX C.; FILGUEIRAS, CLAUDIO C.; ABREU-VILLACA, YAEL; RIBEIRO-CARVALHO, ANDERSON	LIFELONG EXPOSURE TO CAFFEINE INCREASES ANXIETY-LIKE BEHAVIOR IN ADULT MICE EXPOSED TO TOBACCO SMOKE DURING ADOLESCENCE	NEUROSCIENCE LETTERS	ENGLISH	ARTICLE	MOOD; ANXIETY-LIKE BEHAVIOR; ADOLESCENCE; SMOKING; CAFFEINE	NICOTINE; CONSUMPTION; RATS; SYMPTOMS; ALCOHOL; ETHANOL; BRAIN; RISK; PSYCHOPATHOLOGY; IMPULSIVITY	CAFFEINE AND TOBACCO SMOKE ARE AMONG THE MOST FREQUENTLY SELF-ADMINISTERED LICIT PSYCHOACTIVE DRUGS IN THE WORLD. BOTH DRUGS AFFECT ANXIETY LEVELS, HOWEVER, LITTLE IS KNOWN ON THE IMPACT OF THE DUAL EXPOSURE IN THE ADOLESCENT BRAIN, THE PERIOD DURING WHICH SMOKING BEGINS. CONSIDERING THAT ANXIETY IS A RELEVANT FACTOR FOR SMOKING MAINTENANCE AND RELAPSE, WE INVESTIGATED THE EFFECTS OF LIFELONG EXP…	[RIBEIRO-CARVALHO, ANDERSON] UNIV ESTADO RIO DE JANEIRO, FAC FORMACAO PROF, DEPT CIENCIAS, RUA DR FRANCISCO PORTELA 1470, BR-24435005 SAO GONCALO, RJ, BRAZIL.; [GONCALVES, BRUNO DA SILVA; LEAL-ROCHA, PEDRO HENRIQUE; MANHAES, ALEX C.; FILGUEIRAS, CLAUDIO C.; ABREU-VILLACA, YAEL] UNIV ESTADO RIO DE JANEIRO, CTR BIOMED, INST BIOL ROBERTO ALCANTARA GOMES, LAB NEUROFISIOL,DEPT CIENCIAS FISIOL, AV PROF…	RIBEIRO-CARVALHO, A (REPRINT AUTHOR), UNIV ESTADO RIO DE JANEIRO, FAC FORMACAO PROF, DEPT CIENCIAS, RUA DR FRANCISCO PORTELA 1470, BR-24435005 SAO GONCALO, RJ, BRAZIL.	RIBEIRO_CARVALHO@YAHOO.COM.BR			45	0	0	0	3	ELSEVIER IRELAND LTD	CLARE	ELSEVIER HOUSE, BROOKVALE PLAZA, EAST PARK SHANNON, CO, CLARE, 00000, IRELAND	0304-3940	1872-7972	NEUROSCI LETT	NEUROSCI. LETT.	Mar-23	2019.0	696			10.1016/J.NEULET.2018.12.026	5	NEUROSCIENCES	NEUROSCIENCES & NEUROLOGY	HR4OM	ISI000463125800023	30579994.0		18/03/2020		146	150		FILGUEIRAS, CLAUDIO/0000-0003-4522-4799
2927	J	LEJEUNE F;LORDIER L;PITTET MP;SCHOENHALS L;GRANDJEAN D;HUPPI PS;FILIPPA M;TOLSA CB	LEJEUNE, FLEUR; LORDIER, LARA; PITTET, MARIE P.; SCHOENHALS, LUCIE; GRANDJEAN, DIDIER; HUPPI, PETRA S.; FILIPPA, MANUELA; TOLSA, CRISTINA BORRADORI	EFFECTS OF AN EARLY POSTNATAL MUSIC INTERVENTION ON COGNITIVE AND EMOTIONAL DEVELOPMENT IN PRETERM CHILDREN AT 12 AND 24 MONTHS: PRELIMINARY FINDINGS	FRONTIERS IN PSYCHOLOGY	ENGLISH	ARTICLE	PRETERM CHILDREN; EARLY INTERVENTION; MUSIC; ANGER REACTIVITY; FEAR REACTIVITY; EMOTION REGULATION	LOW-BIRTH-WEIGHT; EFFORTFUL CONTROL; ADOLESCENTS BORN; BEHAVIORAL OUTCOMES; HUMAN NEWBORN; INFANTS BORN; TERM; BRAIN; STRESS; CARE	PRETERM BIRTH IS ASSOCIATED WITH A HIGHER PREVALENCE OF NEURODEVELOPMENTAL DEFICITS. INDEED, PRETERM CHILDREN ARE AT INCREASED RISK FOR COGNITIVE, BEHAVIORAL, AND SOCIO-EMOTIONAL DIFFICULTIES. THERE IS CURRENTLY AN INCREASING INTEREST IN INTRODUCING MUSIC INTERVENTION IN NEONATAL INTENSIVE CARE UNIT (NICU) CARE. SEVERAL STUDIES HAVE SHOWN SHORT-TERM BENEFICIAL EFFECTS. A RECENT STUDY HAS SHOWN TH…	[LEJEUNE, FLEUR] UNIV GENEVA, FAC PSYCHOL & EDUC SCI, CHILD CLIN NEUROPSYCHOL UNIT, GENEVA, SWITZERLAND.; [LORDIER, LARA; PITTET, MARIE P.; SCHOENHALS, LUCIE; HUPPI, PETRA S.; FILIPPA, MANUELA; TOLSA, CRISTINA BORRADORI] GENEVA UNIV HOSP, DEPT PEDIAT, DIV DEV & GROWTH, GENEVA, SWITZERLAND.; [GRANDJEAN, DIDIER; FILIPPA, MANUELA] UNIV GENEVA, SWISS CTR AFFECT SCI, GENEVA, SWITZERLAND.; [GRANDJEAN, …	LEJEUNE, F (REPRINT AUTHOR), UNIV GENEVA, FAC PSYCHOL & EDUC SCI, CHILD CLIN NEUROPSYCHOL UNIT, GENEVA, SWITZERLAND.	FLEUR.LEJEUNE@UNIGE.CH	SWISS NATIONAL SCIENCE FOUNDATIONSWISS NATIONAL SCIENCE FOUNDATION (SNSF) [32473B_135817/1]; FONDATION PRIM'ENFANCE	THIS STUDY WAS SUPPORTED BY THE SWISS NATIONAL SCIENCE FOUNDATION NO 32473B_135817/1 AND THE FONDATION PRIM'ENFANCE.	76	4	4	2	16	FRONTIERS MEDIA SA	LAUSANNE	AVENUE DU TRIBUNAL FEDERAL 34, LAUSANNE, CH-1015, SWITZERLAND	1664-1078		FRONT PSYCHOL	FRONT. PSYCHOL.	Mar-05	2019.0	10		495	10.3389/FPSYG.2019.00494	12	PSYCHOLOGY, MULTIDISCIPLINARY	PSYCHOLOGY	HN6OU	ISI000460306400001	30890993.0	DOAJ GOLD, GREEN PUBLISHED	18/03/2020					HUPPI, PETRA S/0000-0002-7383-6648; FILIPPA, MANUELA/0000-0002-1310-8008; FILIPPA, MANUELA/0000-0002-1310-8008; HUPPI, PETRA/0000-0002-7063-4215; METRAILLER, MARIE PASCALE/0000-0001-5491-8747	HUPPI, PETRA S/A-4079-2009; FILIPPA, MANUELA/B-5493-2018; FILIPPA, MANUELA/N-4582-2019; HUPPI, PETRA/A-4079-2009
2929	J	GAETE J;SANCHEZ M;NEJAZ L;OTEGUI M	GAETE, JORGE; SANCHEZ, MARCELO; NEJAZ, LORENA; OTEGUI, MIKELE	MENTAL HEALTH PREVENTION IN PRESCHOOL CHILDREN: STUDY PROTOCOL FOR A FEASIBILITY AND ACCEPTABILITY RANDOMISED CONTROLLED TRIAL OF A CULTURALLY ADAPTED VERSION OF THE I CAN PROBLEM SOLVE (ICPS) PROGRAMME IN CHILE	TRIALS	ENGLISH	ARTICLE	PREVENTION; PROMOTION; MENTAL HEALTH; PRESCHOOL; PROBLEM BEHAVIOUR	DIFFICULTIES QUESTIONNAIRE; HEAD-START; EXECUTIVE FUNCTION; SCHOOL READINESS; CONDUCT PROBLEMS; STRENGTHS; DISORDERS; PREVALENCE; PARTICIPATION; INTERVENTIONS	BACKGROUNDDIFFICULTIES WITH DELAYING GRATIFICATION, COPING WITH FRUSTRATION, AND REGULATING EMOTIONS ARE SIGNIFICANT PREDICTORS OF AGGRESSION AND BEHAVIOURAL AND INTERPERSONAL PROBLEMS EARLY IN LIFE AND MENTAL HEALTH DISORDERS DURING CHILDHOOD, ADOLESCENCE, AND ADULTHOOD. MENTAL HEALTH PROBLEMS GENERATE A HIGH BURDEN OF DISEASE IN SOCIETY IN GENERAL, AND THERE IS A SIGNIFICANT TREATMENT GAP, ESPE…	[GAETE, JORGE] UNIV ANDES, DEPT PUBL HLTH & EPIDEMIOL, FAC MED, SANTIAGO, CHILE.; [SANCHEZ, MARCELO; NEJAZ, LORENA; OTEGUI, MIKELE] SAN CARLOS MAIPO FDN, SANTIAGO, CHILE.	GAETE, J (REPRINT AUTHOR), UNIV ANDES, DEPT PUBL HLTH & EPIDEMIOL, FAC MED, SANTIAGO, CHILE.	JGAETE@UANDES.CL	SAN CARLOS DE MAIPO FOUNDATION [FSCM170505]	THIS PROJECT IS FUNDED BY THE SAN CARLOS DE MAIPO FOUNDATION, GRANT NUMBER FSCM170505.	63	0	0	3	7	BMC	LONDON	CAMPUS, 4 CRINAN ST, LONDON N1 9XW, ENGLAND	1745-6215		TRIALS	TRIALS	Mar-04	2019.0	20		158	10.1186/S13063-019-3245-3	14	MEDICINE, RESEARCH & EXPERIMENTAL	RESEARCH & EXPERIMENTAL MEDICINE	HO0LY	ISI000460596100005	30832708.0	DOAJ GOLD, GREEN PUBLISHED	18/03/2020					GAETE, JORGE/0000-0002-6650-6018	GAETE, JORGE/C-7471-2014
2940	J	SWAIN D;MURPHY HG;HASSENFELDT TA;LORENZI J;SCARPA A	SWAIN, DEANNA; MURPHY, HALEY G.; HASSENFELDT, TYLER A.; LORENZI, JILL; SCARPA, ANGELA	EVALUATING RESPONSE TO GROUP CBT IN YOUNG CHILDREN WITH AUTISM SPECTRUM DISORDER	COGNITIVE BEHAVIOUR THERAPIST	ENGLISH	ARTICLE	AUTISM; COGNITIVE BEHAVIOURAL INTERVENTION; PARENT TRAINING; GROUP PSYCHOTHERAPY	PERVASIVE DEVELOPMENTAL DISORDERS; COGNITIVE-BEHAVIORAL THERAPY; RANDOMIZED CONTROLLED-TRIAL; HIGH-FUNCTIONING AUTISM; EMOTION REGULATION; CLINICAL-SIGNIFICANCE; ADOLESCENTS; PREVALENCE; INTERVENTIONS; ANXIETY	MANY CHILDREN WITH AUTISM SPECTRUM DISORDER (ASD) EXHIBIT DIFFICULTIES WITH NEGATIVE AFFECT. COGNITIVE BEHAVIOURAL THERAPY (CBT) HAS BEEN SUCCESSFULLY ADAPTED FOR INDIVIDUALS WITH ASD TO TREAT THESE DIFFICULTIES. IN A WAIT-LIST CONTROL STUDY, FOR EXAMPLE, GROUP ANALYSES SHOWED PROMISING RESULTS FOR YOUNG CHILDREN WITH ASD USING A DEVELOPMENTALLY ADAPTED GROUP CBT APPROACH. THIS REPORT EXAMINED RE…	[SWAIN, DEANNA; MURPHY, HALEY G.; HASSENFELDT, TYLER A.; LORENZI, JILL; SCARPA, ANGELA] VIRGINIA POLYTECH INST & STATE UNIV, DEPT PSYCHOL, BLACKSBURG, VA 24061 USA.; [HASSENFELDT, TYLER A.; LORENZI, JILL] DUKE UNIV, MED CTR, DEPT PSYCHIAT & BEHAV SCI, DURHAM, NC USA.; [SCARPA, ANGELA] VIRGINIA TECH, AUTISM CLIN, BLACKSBURG, VA USA.; [SCARPA, ANGELA] CTR AUTISM RES, NEW YORK, NY USA.	SCARPA, A (REPRINT AUTHOR), VIRGINIA POLYTECH INST & STATE UNIV, DEPT PSYCHOL, BLACKSBURG, VA 24061 USA.	ASCARPA@VT.EDU			34	0	0	1	2	CAMBRIDGE UNIV PRESS	CAMBRIDGE	EDINBURGH BLDG, SHAFTESBURY RD, CB2 8RU CAMBRIDGE, ENGLAND	1754-470X		COGN BEH THER	COGN. BEH. THERAP.	Mar-01	2019.0	12		E17	10.1017/S1754470X19000011	13	PSYCHOLOGY, CLINICAL	PSYCHOLOGY	HV9RI	ISI000466319500001			18/03/2020
2978	J	DOBROZSI S;TOMLINSON K;CHAN S;BELONGIA M;HERDA C;MALONEY K;LONG C;VERTZ L;BINGEN K	DOBROZSI, SARAH; TOMLINSON, KATHRYN; CHAN, SHERILYNN; BELONGIA, MEGHAN; HERDA, CAROLYN; MALONEY, KATHLEEN; LONG, CATHERINE; VERTZ, LORI; BINGEN, KRISTIN	EDUCATION MILESTONES FOR NEWLY DIAGNOSED PEDIATRIC, ADOLESCENT, AND YOUNG ADULT CANCER PATIENTS: A QUALITY IMPROVEMENT INITIATIVE	JOURNAL OF PEDIATRIC ONCOLOGY NURSING	ENGLISH	ARTICLE	CHILDHOOD CANCER; NEW DIAGNOSIS; PATIENT/FAMILY EDUCATION; AYA; INTERDISCIPLINARY	PALLIATIVE CARE; ONCOLOGY PATIENTS; CHILDREN; COMMUNICATION; STANDARDS; PARENTS; VALIDATION; GUIDELINES; CLINICIAN; FAMILIES	THE DIAGNOSIS OF CANCER IN A CHILD, ADOLESCENT, OR YOUNG ADULT IS AN EMOTIONALLY OVERWHELMING TIME. TO IMPROVE THE QUALITY OF EDUCATION AND SUPPORT PROVIDED TO PATIENTS AND CAREGIVERS WITH A NEW CANCER DIAGNOSIS, WE EXECUTED A QUALITY IMPROVEMENT INITIATIVE TO (A) DEFINE KEY EDUCATION MILESTONES FOR THE DELIVERY OF ESSENTIAL EDUCATION DURING THE FIRST 2 MONTHS FOLLOWING DIAGNOSIS AND (B) TO DEFIN…	[DOBROZSI, SARAH; CHAN, SHERILYNN; BELONGIA, MEGHAN; BINGEN, KRISTIN] MED COLL WISCONSIN, MILWAUKEE, WI 53226 USA.; [TOMLINSON, KATHRYN] CHILDRENS HOSP WISCONSIN, MILWAUKEE, WI 53201 USA.; [HERDA, CAROLYN; MALONEY, KATHLEEN] CHILDRENS HOSP WISCONSIN, PEDIAT HEMATOL ONCOL INPATIENT UNIT, MILWAUKEE, WI 53201 USA.; [LONG, CATHERINE; VERTZ, LORI] PREVEA HLTH ST VINCENTS HOSP, GREEN BAY, WI USA.	DOBROZSI, S (REPRINT AUTHOR), MED COLL WISCONSIN, DEPT PEDIAT HEMATOL ONCOL, 8701 WATERTOWN PLANK RD,MFRC 3018, MILWAUKEE, WI 53226 USA.	SDOBROZSI@MCW.EDU			53	2	2	1	11	SAGE PUBLICATIONS INC	THOUSAND OAKS	2455 TELLER RD, THOUSAND OAKS, CA 91320 USA	1043-4542	1532-8457	J PEDIATR ONCOL NURS	J. PEDIATR. ONCOL. NURS.	MAR	2019.0	36	2		10.1177/1043454218820906	16	ONCOLOGY; NURSING	ONCOLOGY; NURSING	HL6PF	ISI000458856800004	30600752.0		18/03/2020		103	118
2980	J	RISPOLI KM	RISPOLI, KRISTIN M.	ROLE OF PARENT AFFECTIVE BEHAVIORS AND CHILD NEGATIVITY IN BEHAVIORAL FUNCTIONING FOR YOUNG CHILDREN WITH DEVELOPMENTAL DELAYS	FOCUS ON AUTISM AND OTHER DEVELOPMENTAL DISABILITIES	ENGLISH	ARTICLE	EMOTION (AFFECT); PRESCHOOL; PARENT; SOCIAL (SKILLS); YOUNG CHILDREN (AGE)	AUTISM SPECTRUM DISORDER; EMOTION REGULATION; EXPRESSED EMOTION; MENTAL-HEALTH; DYSREGULATION; ADOLESCENTS; SCHOOL	THIS STUDY EXAMINED INDIVIDUAL AND INTERACTIVE EFFECTS OF CHILD NEGATIVITY AND PARENTAL AFFECTIVE BEHAVIORS WHEN CHILDREN WERE 4 YEARS OF AGE ON EXTERNALIZING ISSUES EXHIBITED BY CHILDREN AT 5 YEARS OF AGE USING A SUBSAMPLE OF CHILDREN WITH DEVELOPMENTAL DELAYS DRAWN FROM A NATIONALLY REPRESENTATIVE DATA SET (N = 450). HIERARCHICAL MULTIPLE REGRESSION ANALYSES WERE USED TO ADDRESS RESEARCH QUESTI…	[RISPOLI, KRISTIN M.] MICHIGAN STATE UNIV, E LANSING, MI 48824 USA.	RISPOLI, KM (REPRINT AUTHOR), MICHIGAN STATE UNIV, DEPT COUNSELING EDUC PSYCHOL & SPECIAL EDUC, 620 FARM LANE,441 ERICKSON HALL, E LANSING, MI 48824 USA.	RISPOLIK@MSU.EDU			38	1	1	1	7	SAGE PUBLICATIONS INC	THOUSAND OAKS	2455 TELLER RD, THOUSAND OAKS, CA 91320 USA	1088-3576	1538-4829	FOCUS AUTISM DEV DIS	FOCUS AUTISM DEV. DISABIL.	MAR	2019.0	34	1		10.1177/1088357618800262	9	EDUCATION, SPECIAL; PSYCHOLOGY, DEVELOPMENTAL; REHABILITATION	EDUCATION & EDUCATIONAL RESEARCH; PSYCHOLOGY; REHABILITATION	HL5LV	ISI000458769200003			18/03/2020		20	28		RISPOLI, KRISTIN/0000-0001-5582-323X	RISPOLI, KRISTIN/AAB-8308-2019
2986	J	ADAMS D;MACDONALD L;KEEN D	ADAMS, DAWN; MACDONALD, LIBBY; KEEN, DEB	TEACHER RESPONSES TO ANXIETY-RELATED BEHAVIOURS IN STUDENTS ON THE AUTISM SPECTRUM	RESEARCH IN DEVELOPMENTAL DISABILITIES	ENGLISH	ARTICLE	AUTISM; ANXIETY; BEHAVIOUR; TEACHER RESPONSES; SCHOOL	DEPRESSIVE SYMPTOMS; EMOTION REGULATION; INCLUDED STUDENTS; CHILDREN; DISORDERS; SCHOOL; ADOLESCENTS; INCLUSION; EDUCATION; YOUTH	BACKGROUND: AT LEAST 50% OF STUDENTS ON THE AUTISM SPECTRUM EXPERIENCE CLINICAL OR SUBCLINICAL LEVELS OF ANXIETY BUT THERE IS SCANT RESEARCH ON HOW TEACHERS RESPOND TO ANXIETY IN CHILDREN ON THE SPECTRUM. AIMS: TO COMPARE TEACHER RESPONSES TO ANXIETY-RELATED BEHAVIOUR IN STUDENTS WHO DO AND DO NOT HAVE A DIAGNOSIS ON THE SPECTRUM USING THE TEACHER RESPONSES TO ANXIETY IN CHILDREN (TRAC). METHODS …	[ADAMS, DAWN; KEEN, DEB] GRIFFITH UNIV, SCH EDUC & PROFESS STUDIES, AUTISM CTR EXCELLENCE, BRISBANE, QLD 4122, AUSTRALIA.; [ADAMS, DAWN; MACDONALD, LIBBY; KEEN, DEB] GRIFFITH UNIV, GRIFFITH INST EDUC RES, BRISBANE, QLD, AUSTRALIA.	ADAMS, D (REPRINT AUTHOR), GRIFFITH UNIV, SCH EDUC & PROFESS STUDIES, AUTISM CTR EXCELLENCE, BRISBANE, QLD 4122, AUSTRALIA.	DAWN.ADAMS@GRIFFITH.EDU.AU	GRIFFITH UNIVERSITY SCHOOL OF EDUCATION AND PROFESSIONAL STUDIES SEEDING GRANT	THE AUTHORS ACKNOWLEDGE THE FINANCIAL SUPPORT OF AN INTERNAL GRIFFITH UNIVERSITY SCHOOL OF EDUCATION AND PROFESSIONAL STUDIES SEEDING GRANT.	58	4	4	2	10	PERGAMON-ELSEVIER SCIENCE LTD	OXFORD	THE BOULEVARD, LANGFORD LANE, KIDLINGTON, OXFORD OX5 1GB, ENGLAND	0891-4222		RES DEV DISABIL	RES. DEV. DISABIL.	MAR	2019.0	86			10.1016/J.RIDD.2018.12.009	9	EDUCATION, SPECIAL; REHABILITATION	EDUCATION & EDUCATIONAL RESEARCH; REHABILITATION	HL4SU	ISI000458714200002	30622014.0		18/03/2020		11	19		ADAMS, DAWN/0000-0001-8001-0126
2996	J	ZHENG KZ;WANG HN;LI JM;YAN BY;LIU J;XI YB;ZHANG X;YIN H;TAN QR;LU HB;LI BJ	ZHENG, KAIZHONG; WANG, HUANING; LI, JIAMING; YAN, BAOYU; LIU, JIAN; XI, YIBIN; ZHANG, XI; YIN, HONG; TAN, QINGRONG; LU, HONGBING; LI, BAOJUAN	STRUCTURAL NETWORKS ANALYSIS FOR DEPRESSION COMBINED WITH GRAPH THEORY AND THE PROPERTIES OF FIBER TRACTS VIA DIFFUSION TENSOR IMAGING	NEUROSCIENCE LETTERS	ENGLISH	ARTICLE	MAJOR DEPRESSIVE DISORDER; WHOLE-BRAIN STRUCTURAL NETWORK; WHITE MATTER INTEGRITY; GRAPH THEORY	MAJOR DEPRESSION; FUNCTIONAL CONNECTIVITY; EMOTION REGULATION; CINGULUM; DISORDER; ABNORMALITIES; ADOLESCENTS; MICROSTRUCTURE; SCHIZOPHRENIA; ASSOCIATION	PREVIOUS STUDIES HAVE SUGGESTED THAT MAJOR DEPRESSIVE DISORDER WAS ASSOCIATED WITH TOPOLOGICAL PROPERTIES OF IMPAIRED WHITE MATTER. HOWEVER, MOST RELATED STUDIES ONLY USE ONE PROPERTY OF NERVE FIBERS TO CONSTRUCT WHOLE-BRAIN STRUCTURAL BRAIN NETWORK. CONSIDERING WHITE MATTER CHANGES VARIOUSLY, WE HYPOTHESIZED WHETHER THE ALTERNATIONS OF WHITE MATTER TOPOLOGICAL PROPERTIES COULD REFLECT DIFFERENT …	[ZHENG, KAIZHONG; LI, JIAMING; YAN, BAOYU; ZHANG, XI; LU, HONGBING; LI, BAOJUAN] FOURTH MIL MED UNIV, SCH BIOMED ENGN, XIAN 710032, SHAANXI, PEOPLES R CHINA.; [WANG, HUANING; XI, YIBIN; YIN, HONG; TAN, QINGRONG] FOURTH MIL MED UNIV, XIJING HOSP, XIAN 710032, SHAANXI, PEOPLES R CHINA.; [LIU, JIAN] FOURTH MIL MED UNIV, NETWORK CTR, XIAN 710032, SHAANXI, PEOPLES R CHINA.; [ZHENG, KAIZHONG] LANZHOU M…	LU, HB; LI, BJ (REPRINT AUTHOR), FOURTH MIL MED UNIV, SCH BIOMED ENGN, XIAN 710032, SHAANXI, PEOPLES R CHINA.	LUHB@FMMU.EDU.CN; LIBJUAN@163.COM	NATIONAL NATURE SCIENCE FOUNDATION OF CHINANATIONAL NATURAL SCIENCE FOUNDATION OF CHINA [81230035, 81301199]; NATIONAL CLINICAL RESEARCH CENTER ON MENTAL DISORDERS [2015BA13B02]; NATIONAL KEY RESEARCH AND DEVELOPMENT PROGRAM OF CHINA [2017YFC0107400]	THIS STUDY WAS FUNDED BY THE NATIONAL NATURE SCIENCE FOUNDATION OF CHINA (81301199) AND SUPPORTED BY THE NATIONAL NATURE SCIENCE FOUNDATION OF CHINA (81230035), THE NATIONAL CLINICAL RESEARCH CENTER ON MENTAL DISORDERS (2015BA13B02) AND THE NATIONAL KEY RESEARCH AND DEVELOPMENT PROGRAM OF CHINA (2017YFC0107400).	51	1	1	4	8	ELSEVIER IRELAND LTD	CLARE	ELSEVIER HOUSE, BROOKVALE PLAZA, EAST PARK SHANNON, CO, CLARE, 00000, IRELAND	0304-3940	1872-7972	NEUROSCI LETT	NEUROSCI. LETT.	Feb-16	2019.0	694			10.1016/J.NEULET.2018.11.025	7	NEUROSCIENCES	NEUROSCIENCES & NEUROLOGY	HM7FS	ISI000459643800006	30465819.0		18/03/2020		34	40		YIN, HONG/0000-0002-5215-1455	YIN, HONG/AAC-5784-2020; YIN, HONG/G-3877-2014
3007	J	KOBAK R;BOSMANS G	KOBAK, ROGER; BOSMANS, GUY	ATTACHMENT AND PSYCHOPATHOLOGY: A DYNAMIC MODEL OF THE INSECURE CYCLE	CURRENT OPINION IN PSYCHOLOGY	ENGLISH	REVIEW		EMOTION REGULATION; WORKING MODELS; ORGANIZATION; ADOLESCENTS; PERCEPTIONS; AVOIDANCE; CHILDREN; NEGLECT; STRESS		[KOBAK, ROGER] UNIV DELAWARE, DEPT PSYCHOL & BRAIN SCI, NEWARK, DE 19716 USA.; [BOSMANS, GUY] KATHOLIEKE UNIV LEUVEN, PARENTING & SPECIAL EDUC RES GRP, L VANDERKELENSTR 32, B-3000 LEUVEN, BELGIUM.	KOBAK, R (REPRINT AUTHOR), UNIV DELAWARE, DEPT PSYCHOL & BRAIN SCI, NEWARK, DE 19716 USA.	RKOBAK@PSYCH.UDEL.EDU	NIMH NIH HHSUNITED STATES DEPARTMENT OF HEALTH & HUMAN SERVICESNATIONAL INSTITUTES OF HEALTH (NIH) - USANIH NATIONAL INSTITUTE OF MENTAL HEALTH (NIMH) [R01 MH091059]		39	5	5	4	13	ELSEVIER	AMSTERDAM	RADARWEG 29, 1043 NX AMSTERDAM, NETHERLANDS	2352-250X	2352-2518	CURR OPIN PSYCHOL	CURR. OPIN. PSYCHOL.	FEB	2019.0	25			10.1016/J.COPSYC.2018.02.018	5	PSYCHOLOGY, MULTIDISCIPLINARY	PSYCHOLOGY	HN7DC	ISI000460348100014	29614483.0	GREEN ACCEPTED	18/03/2020		76	80				SI
3019	J	XING XP;YIN TT;WANG MF	XING, XIAOPEI; YIN, TONGTONG; WANG, MEIFANG	CORTISOL STRESS REACTIVITY MODERATES THE EFFECTS OF PARENTAL CORPORAL PUNISHMENT ON CHINESE PRESCHOOLERS' EXECUTIVE FUNCTION	CHILD ABUSE & NEGLECT	ENGLISH	ARTICLE	CORPORAL PUNISHMENT; EXECUTIVE FUNCTION; CORTISOL STRESS REACTIVITY; PRESCHOOLERS	EXTERNALIZING PROBLEMS; SOCIOECONOMIC-STATUS; CHILD MALTREATMENT; EMOTION REGULATION; EFFORTFUL CONTROL; LIFE STRESS; BEHAVIOR; CONTEXT; RISK; ADOLESCENCE	BACKGROUND: TO DATE WHETHER THE EFFECTS OF PARENTAL CORPORAL PUNISHMENT (CP) ON EXECUTIVE FUNCTION (EF) DISTINCT COMPONENTS ARE DIFFERENT IS LESS CLEAR. MOREOVER, THEORY AND EMPIRICAL WORK SUGGEST THAT PHYSIOLOGICAL REGULATION SYSTEM MAY HELP TO EXPLAIN THE INDIVIDUAL DIFFERENCES IN THE DEVELOPMENTAL OUTCOMES ASSOCIATED WITH PARENTAL CP. OBJECTIVE: THIS STUDY EXAMINED THE EFFECTS OF PARENTAL CP O…	[XING, XIAOPEI; YIN, TONGTONG] CAPITAL NORMAL UNIV, BEIJING KEY LAB LEARNING & COGNIT, SCH PSYCHOL, RES CTR CHILD DEV, BEIJING, PEOPLES R CHINA.; [WANG, MEIFANG] CAPITAL NORMAL UNIV, COLL ELEMENTARY EDUC, RES CTR CHILD DEV, 105 XISAN HUAN BEILU, BEIJING 100048, PEOPLES R CHINA.	WANG, MF (REPRINT AUTHOR), CAPITAL NORMAL UNIV, COLL ELEMENTARY EDUC, RES CTR CHILD DEV, 105 XISAN HUAN BEILU, BEIJING 100048, PEOPLES R CHINA.	MEIFANGW@HOTMAIL.COM	NATIONAL NATURAL SCIENCE FOUNDATION OF CHINANATIONAL NATURAL SCIENCE FOUNDATION OF CHINA [31400894]	THIS RESEARCH WAS SUPPORTED BY THE NATIONAL NATURAL SCIENCE FOUNDATION OF CHINA (GRANT NO. 31400894) AND WE ARE GRATEFUL TO ALL THE CHILDREN, PARENTS, AND TEACHERS WHO PARTICIPATED OR CONTRIBUTED TO THIS PROJECT.	50	0	0	6	13	PERGAMON-ELSEVIER SCIENCE LTD	OXFORD	THE BOULEVARD, LANGFORD LANE, KIDLINGTON, OXFORD OX5 1GB, ENGLAND	0145-2134	1873-7757	CHILD ABUSE NEGLECT	CHILD ABUSE NEGL.	FEB	2019.0	88			10.1016/J.CHIABU.2018.12.004	10	FAMILY STUDIES; PSYCHOLOGY, SOCIAL; SOCIAL WORK	FAMILY STUDIES; PSYCHOLOGY; SOCIAL WORK	HK1KJ	ISI000457663500026	30553066.0		18/03/2020		288	297
3036	J	DOROMAL JB;COTTONE EA;KIM H	DOROMAL, JUSTIN B.; COTTONE, ELIZABETH A.; KIM, HELYN	PRELIMINARY VALIDATION OF THE TEACHER-RATED DESSA IN A LOW-INCOME, KINDERGARTEN SAMPLE	JOURNAL OF PSYCHOEDUCATIONAL ASSESSMENT	ENGLISH	ARTICLE	FACTOR ANALYSIS; KINDERGARTEN ASSESSMENT; SOCIAL EMOTIONAL COMPETENCE	CHILDREN; STRENGTHS; RELIABILITY; VALIDITY; FIT	THIS STUDY INVESTIGATED THE MEASUREMENT OF SOCIAL EMOTIONAL COMPETENCE IN LOW-INCOME YOUTH BY ASSESSING THE VALIDITY OF RESPONSES DERIVED FROM THE WIDELY USED, TEACHER-RATED DEVEREUX STUDENT STRENGTHS ASSESSMENT (DESSA). BASED ON THE FIVE-COMPONENT SOCIAL EMOTIONAL LEARNING MODEL PROPOSED BY THE COLLABORATIVE FOR ACADEMIC, SOCIAL, AND EMOTIONAL LEARNING, THE TEACHER-RATED DESSA SHOWS PROMISE AS A…	[DOROMAL, JUSTIN B.; COTTONE, ELIZABETH A.; KIM, HELYN] UNIV VIRGINIA, CHARLOTTESVILLE, VA USA.	DOROMAL, JB (REPRINT AUTHOR), UNIV VIRGINIA, CURRY SCH EDUC, POB 400879, CHARLOTTESVILLE, VA 22904 USA.	JBD3FC@VIRGINIA.EDU	INSTITUTE FOR EDUCATION SCIENCES [R305A110703, R305B090002, R305B140026]	THE AUTHOR(S) DISCLOSED RECEIPT OF THE FOLLOWING FINANCIAL SUPPORT FOR THE RESEARCH, AUTHORSHIP, AND/OR PUBLICATION OF THIS ARTICLE: THIS STUDY WAS FUNDED BY THREE SEPARATE AWARDS FROM THE INSTITUTE FOR EDUCATION SCIENCES: AWARD R305A110703, AWARD R305B090002, AND AWARD R305B140026 TO THE UNIVERSITY OF VIRGINIA. THE OPINIONS EXPRESSED ARE THOSE OF THE AUTHORS AND DO NOT REPRESENT VIEWS OF THE INS…	43	0	0	1	1	SAGE PUBLICATIONS INC	THOUSAND OAKS	2455 TELLER RD, THOUSAND OAKS, CA 91320 USA	0734-2829	1557-5144	J PSYCHOEDUC ASSESS	J. PSYCHOEDUC. ASSESS.	FEB	2019.0	37	1		10.1177/0734282917731460	15	PSYCHOLOGY, EDUCATIONAL	PSYCHOLOGY	HH0CC	ISI000455379000004			18/03/2020		40	54		DOROMAL, JUSTIN BRIAN/0000-0001-8988-1606
3045	J	PERIZZOLO VC;BERCHIO C;MOSER DA;GOMEZ CP;VITAL M;ARNAUTOVIC E;TORRISI R;SERPA SR;MICHEL CM;SCHECHTER DS	PERIZZOLO, VIRGINIE C.; BERCHIO, CRISTINA; MOSER, DOMINIK A.; GOMEZ, CRISTINA PURO; VITAL, MARYLENE; ARNAUTOVIC, EMINA; TORRISI, RAFFAELLA; SERPA, SANDRA RUSCONI; MICHEL, CHRISTOPH M.; SCHECHTER, DANIEL S.	EEG RECORDING DURING AN EMOTIONAL FACE-MATCHING TASK IN CHILDREN OF MOTHERS WITH INTERPERSONAL VIOLENCE-RELATED POSTTRAUMATIC STRESS DISORDER	PSYCHIATRY RESEARCH-NEUROIMAGING	ENGLISH	ARTICLE	ERPS; EEG NEUROIMAGING; MATERNAL PTSD; EARLY LIFE STRESS; CHILD DEVELOPMENT; EMOTION REGULATION	INTIMATE PARTNER VIOLENCE; SUPERIOR TEMPORAL GYRUS; EXPERIENCED MALTREATMENT; INFANTILE AMNESIA; CRITICAL PERIOD; YOUNG-CHILDREN; CHILDHOOD; ADOLESCENTS; PERCEPTION; BEHAVIOR	THE AIM OF THIS STUDY WAS TO EXAMINE THE EFFECTS OF MATERNAL INTERPERSONAL VIOLENCE-RELATED POSTTRAUMATIC DISORDER (IPV-PTSD) ON CHILD APPRAISAL OF EMOTION, AS MEASURED BY HIGH-DENSITY ELECTROENCEPHALOGRAPHY (HD-EEG) DURING AN EMOTIONAL FACE-MATCHING TASK (EFMT). WE RECORDED HD-EEG IN 47 CHILDREN OF MOTHERS WITH AND WITHOUT IPV-PTSD DURING AN EMOTIONAL FACE-MATCHING TASK (EFMT). MOTHERS AND CHILD…	[PERIZZOLO, VIRGINIE C.; VITAL, MARYLENE; SCHECHTER, DANIEL S.] UNIV GENEVA, FAC MED, DEPT PSYCHIAT, CHEMIN MINES 9, CH-1202 GENEVA, SWITZERLAND.; [BERCHIO, CRISTINA; MICHEL, CHRISTOPH M.] UNIV GENEVA, DEPT BASIC NEUROSCI, GENEVA, SWITZERLAND.; [MOSER, DOMINIK A.] ICAHN SCH MED MT SINAI, DEPT PSYCHIAT, NEW YORK, NY 10029 USA.; [GOMEZ, CRISTINA PURO; VITAL, MARYLENE; ARNAUTOVIC, EMINA; TORRISI, RA…	PERIZZOLO, VC (REPRINT AUTHOR), UNIV GENEVA, FAC MED, DEPT PSYCHIAT, CHEMIN MINES 9, CH-1202 GENEVA, SWITZERLAND.	VIRGINIE.POINTET@UNIGE.CH	NATIONAL CENTER OF COMPETENCE IN RESEARCH (NCCR) "SYNAPSY - THE SYNAPTIC BASES OF MENTAL DISEASES" - SWISS NATIONAL SCIENCE FOUNDATION [51AU40_125759]; GERTRUDE VON MEISSNER FOUNDATION; LA FONDATION PRIM'ENFANCE	WE WOULD LIKE TO ACKNOWLEDGE PROFESSORS FRANCOIS ANSERMET, ALEXANDRE DAYER, AND NADIA MICALI FOR THEIR KIND SUPPORT OF THE RESEARCH EFFORTS AND EDITING OF THIS PAPER. WE WOULD LIKE TO THANK MS. ANNE-MARIE STRAGIOTTI FOR HER ADMINISTRATIVE SUPPORT. THE CARTOOL SOFTWARE IS FREELY AVAILABLE ACADEMIC SOFTWARE THAT HAS BEEN PROGRAMMED BY DENIS BRUNET, FROM THE FUNCTIONAL BRAIN-MAPPING LAB IN GENEVA. T…	65	0	0	1	4	ELSEVIER IRELAND LTD	CLARE	ELSEVIER HOUSE, BROOKVALE PLAZA, EAST PARK SHANNON, CO, CLARE, 00000, IRELAND	0925-4927	1872-7506	PSYCHIAT RES-NEUROIM	PSYCHIATRY RES. NEUROIMAGING	Jan-30	2019.0	283			10.1016/J.PSCYCHRESNS.2018.11.010	11	CLINICAL NEUROLOGY; NEUROIMAGING; PSYCHIATRY	NEUROSCIENCES & NEUROLOGY; PSYCHIATRY	HL3KU	ISI000458614700005	30530040.0		18/03/2020		34	44		MOSER, DOMINIK/0000-0001-7119-1033
3047	J	MCGINNIS RS;MCGINNIS EW;HRUSCHAK J;LOPEZ-DURAN NL;FITZGERALD K;ROSENBLUM KL;MUZIK M	MCGINNIS, RYAN S.; MCGINNIS, ELLEN W.; HRUSCHAK, JESSICA; LOPEZ-DURAN, NESTOR L.; FITZGERALD, KATE; ROSENBLUM, KATHERINE L.; MUZIK, MARIA	RAPID DETECTION OF INTERNALIZING DIAGNOSIS IN YOUNG CHILDREN ENABLED BY WEARABLE SENSORS AND MACHINE LEARNING	PLOS ONE	ENGLISH	ARTICLE		PRESCHOOL DEPRESSION; BEHAVIOR CHECKLIST; ANXIETY DISORDERS; EMOTION REGULATION; EARLY-CHILDHOOD; MENTAL-HEALTH; AGES 3; PARENT; PSYCHOPATHOLOGY; ADOLESCENCE	THERE IS A CRITICAL NEED FOR FAST, INEXPENSIVE, OBJECTIVE, AND ACCURATE SCREENING TOOLS FOR CHILDHOOD PSYCHOPATHOLOGY. PERHAPS MOST COMPELLING IS IN THE CASE OF INTERNALIZING DISORDERS, LIKE ANXIETY AND DEPRESSION, WHERE UNOBSERVABLE SYMPTOMS CAUSE CHILDREN TO GO UNASSESSED-SUFFERING IN SILENCE BECAUSE THEY NEVER EXHIBITING THE DISRUPTIVE BEHAVIORS THAT WOULD LEAD TO A REFERRAL FOR DIAGNOSTIC ASS…	[MCGINNIS, RYAN S.] UNIV VERMONT, DEPT ELECT & BIOMED ENGN, BURLINGTON, VT USA.; [MCGINNIS, ELLEN W.] UNIV VERMONT, DEPT PSYCHIAT, BURLINGTON, VT 05405 USA.; [MCGINNIS, ELLEN W.; LOPEZ-DURAN, NESTOR L.] UNIV MICHIGAN, DEPT PSYCHOL, ANN ARBOR, MI 48109 USA.; [HRUSCHAK, JESSICA; FITZGERALD, KATE; ROSENBLUM, KATHERINE L.; MUZIK, MARIA] UNIV MICHIGAN, DEPT PSYCHIAT, ANN ARBOR, MI 48109 USA.	MCGINNIS, EW (REPRINT AUTHOR), UNIV VERMONT, DEPT PSYCHIAT, BURLINGTON, VT 05405 USA.; MCGINNIS, EW (REPRINT AUTHOR), UNIV MICHIGAN, DEPT PSYCHOL, ANN ARBOR, MI 48109 USA.	RYAN.MCGINNIS@UVM.EDU	MICHIGAN INSTITUTE FOR CLINICAL AND HEALTH RESEARCH [UL1TR000433]; BLUE CROSS BLUE SHIELD OF MICHIGAN FOUNDATION [1982.SAP]; BRAIN BEHAVIOR RESEARCH FOUNDATIONNARSAD; NATIONAL INSTITUTE OF MENTAL HEALTHUNITED STATES DEPARTMENT OF HEALTH & HUMAN SERVICESNATIONAL INSTITUTES OF HEALTH (NIH) - USANIH NATIONAL INSTITUTE OF MENTAL HEALTH (NIMH) [R03MH102648]	THIS WORK RECEIVED SUPPORT FROM THE FOLLOWING SOURCES: MICHIGAN INSTITUTE FOR CLINICAL AND HEALTH RESEARCH (UL1TR000433, PI: MUZIK; BIOMEDICAL AND SOCIAL SCIENCES SCHOLAR PROGRAM, UNIVERSITY OF MICHIGAN PI: E.W. MCGINNIS); BLUE CROSS BLUE SHIELD OF MICHIGAN FOUNDATION GRANT (1982.SAP, PI: E.W. MCGINNIS); BRAIN BEHAVIOR RESEARCH FOUNDATION (PI: FITZGERALD); NATIONAL INSTITUTE OF MENTAL HEALTH R03M…	73	6	6	0	3	PUBLIC LIBRARY SCIENCE	SAN FRANCISCO	1160 BATTERY STREET, STE 100, SAN FRANCISCO, CA 94111 USA	1932-6203		PLOS ONE	PLOS ONE	Jan-16	2019.0	14	1	E0210267	10.1371/JOURNAL.PONE.0210267	16	MULTIDISCIPLINARY SCIENCES	SCIENCE & TECHNOLOGY - OTHER TOPICS	HH6BK	ISI000455813300049	30650109.0	DOAJ GOLD, GREEN PUBLISHED	18/03/2020					MCGINNIS, RYAN/0000-0001-8396-6967	ROSENBLUM, KATHERINE/AAC-5921-2019
3105	J	REISER M;STEFFGEN G	REISER, MANON; STEFFGEN, GEORGES	ANGER-RELATED COGNITIVE BEHAVIORAL THERAPY OF AN ADOLESCENT IN RESIDENTIAL CARE: A CASE HISTORY	VERHALTENSTHERAPIE	GERMAN	ARTICLE	COGNITIVE BEHAVIORAL THERAPY; ANGER-INDUCED INTERVENTION; ADOLESCENCE; INSTITUTIONAL CARE	FOLLOW-UP; BORDERLINE; ABUSE; PSYCHOPATHOLOGY; DISORDER	YOUNG PEOPLE FROM RESIDENTIAL CARE FACILITIES ARE FREQUENTLY AT RISK OF CHRONIFICATION OF A MENTAL DISORDER. DUE TO TRAUMATISATION, EXTERNALISED BEHAVIOUR PROBLEMS, E.G. REPEATEDLY INAPPROPRIATE ANGER EXPRESSION, CAN BE NOTICED, WHICH PUT THE SUCCESS OF THE TREATMENT INTO QUESTION. IT IS THEREFORE NECESSARY TO ADDRESS PROBLEMATIC ANGER REACTIONS OF YOUNG PEOPLE AND TO CHANGE THE HANDLING OF ANGER…	[REISER, MANON; STEFFGEN, GEORGES] UNIV LUXEMBURG, FAK SPRACHWISSENSCH & LITERATUR, GEISTESWISSENSCH KUNST & ERZIEHUNGSWISSENSCH, ESCH SUR ALZETTE, LUXEMBOURG.	STEFFGEN, G (REPRINT AUTHOR), UNIV LUXEMBURG, SOZIAL & ARBEITSPSYCHOL, 2 AVE UNIV, LU-4365 ESCH SUR ALZETTE, LUXEMBOURG.	GEORGES.STEFFGEN@UNI.LU			39	0	0	1	1	KARGER	BASEL	ALLSCHWILERSTRASSE 10, CH-4009 BASEL, SWITZERLAND	1016-6262	1423-0402	VERHALTENSTHERAPIE	VERHALTENSTHERAPIE		2019.0	29	2		10.1159/000489859	11	PSYCHOLOGY, CLINICAL; PSYCHIATRY	PSYCHOLOGY; PSYCHIATRY	IC3LR	ISI000470862600007			18/03/2020		118	128		STEFFGEN, GEORGES/0000-0002-0171-6786
3134	J	UHLIG S;GROOT J;JANSEN E;SCHERDER E	UHLIG, SYLKA; GROOT, JOSEPHINE; JANSEN, ERIK; SCHERDER, ERIK	RAP & SING MUSIC THERAPY AND SLEEP IN ADOLESCENTS: A SINGLE-BLIND CLUSTER RANDOMIZED CONTROLLED TRIAL	NORDIC JOURNAL OF MUSIC THERAPY	ENGLISH	ARTICLE	ADOLESCENTS; SCHOOL-BASED INTERVENTION; MUSIC THERAPY; RAPPING AND SINGING; EMOTION REGULATION; SELF-REGULATION; WELL-BEING; SLEEP ACTIGRAPHY; RCT	EMOTION REGULATION; CHILDHOOD; DURATION; CHILDREN	INTRODUCTION: IT IS KNOWN THAT MUSIC MAY ENHANCE EMOTIONAL WELL-BEING WHICH MAY HAVE A POSITIVE EFFECT ON SLEEP. THE GOAL OF THE PRESENT STUDY WAS TO EXAMINE WHETHER A SPECIFIC TYPE OF MUSIC, RAPPING AND SINGING (RAP & SING MUSIC THERAPY (RAP&SINGMT)) COULD SERVE AS A MOTIVATING ENGAGEMENT STRATEGY TO IMPROVE SLEEP IN ADOLESCENTS. METHODS: FIFTY-TWO ADOLESCENTS RECEIVED RAP&SINGMT, 45 MIN, ONCE A…	[UHLIG, SYLKA; SCHERDER, ERIK] VRIJE UNIV AMSTERDAM, DEPT CLIN NEUROPSYCHOL, VAN DER BOECHORSTSTR 1, NL-1081 BT AMSTERDAM, NETHERLANDS.; [UHLIG, SYLKA] HAN UNIV, DEPT CREAT ARTS THERAPIES, NIJMEGEN, NETHERLANDS.; [UHLIG, SYLKA] HAN UNIV, RES CTR SOCIAL SUPPORT & COMMUNITY CARE HAN SOCIA, NIJMEGEN, NETHERLANDS.; [GROOT, JOSEPHINE] UNIV AMSTERDAM, INTEGRAT MODEL BASED COGNIT NEUROSCI IMCN, AMSTERDA…	SCHERDER, E (REPRINT AUTHOR), VRIJE UNIV AMSTERDAM, DEPT CLIN NEUROPSYCHOL, VAN DER BOECHORSTSTR 1, NL-1081 BT AMSTERDAM, NETHERLANDS.	EJA.SCHERDER@VU.NL			33	0	0	0	2	GRIEG ACADEMY	BERGEN	UNIV BERGEN, DEPT MUSIC, LARS HILLES GATE 3, BERGEN, N-5015, NORWAY	0809-8131	1944-8260	NORD J MUSIC THER	NORD. J. MUSIC THER.		2019.0	28	1		10.1080/08098131.2018.1542613	11	REHABILITATION	REHABILITATION	HN1KQ	ISI000459946300006		BRONZE, OTHER GOLD	18/03/2020		60	70		UHLIG, SYLKA/0000-0002-4193-8295	UHLIG, SYLKA/C-7117-2015	SI
3172	J	BATKI A	BATKI, ANNA	THE IMPACT OF EARLY INSTITUTIONAL CARE ON EMOTION REGULATION: STUDYING THE PLAY NARRATIVES OF POST-INSTITUTIONALIZED AND EARLY ADOPTED CHILDREN	EARLY CHILD DEVELOPMENT AND CARE	ENGLISH	ARTICLE	ADOPTION; INSTITUTIONAL CARE; EMOTION REGULATION; PLAY NARRATIVES	MAKE-BELIEVE PLAY; ROMANIAN ADOPTEES; EARLY ADOLESCENCE; BEHAVIOR PROBLEMS; EARLY DEPRIVATION; MIDDLE CHILDHOOD; PSYCHOPATHOLOGY; RISK; REPRESENTATIONS; ASSOCIATIONS	WITH ACCESS TO A UNIQUE SAMPLE OF POST-INSTITUTIONALIZED HUNGARIAN CHILDREN, THIS STUDY FOCUSED ON THE HYPOTHESIS THAT CHILDREN WHO HAD BEEN INSTITUTIONALIZED FOR AT LEAST SIX MONTHS AFTER BIRTH HAVE LESS DEVELOPED CAPACITIES FOR EMOTION REGULATION; 90 CHILDREN, AGED 4-6, WERE PLACED IN 1 OF 3 GROUPS: (1) CHILDREN WHO HAD BEEN INSTITUTIONALIZED STRAIGHT AFTER BIRTH AND WERE ADOPTED FROM INSTITUTI…	[BATKI, ANNA] EOTVOS LORAND UNIV, FAC EDUC & PSYCHOL, INST PSYCHOL, DEPT DEV & CLIN CHILD PSYCHOL, BUDAPEST, HUNGARY.; [BATKI, ANNA] VADASKERT CHILD & ADOLESCENT PSYCHIAT HOSP, BUDAPEST, HUNGARY.	BATKI, A (REPRINT AUTHOR), EOTVOS LORAND UNIV, FAC EDUC & PSYCHOL, INST PSYCHOL, DEPT DEV & CLIN CHILD PSYCHOL, BUDAPEST, HUNGARY.; BATKI, A (REPRINT AUTHOR), VADASKERT CHILD & ADOLESCENT PSYCHIAT HOSP, BUDAPEST, HUNGARY.	ANNA.BATKI@GMAIL.COM	RESEARCH ADVISORY BOARD OF THE INTERNATIONAL PSYCHOANALYTICAL ASSOCIATION	THIS RESEARCH WAS SUPPORTED BY A GRANT FROM THE RESEARCH ADVISORY BOARD OF THE INTERNATIONAL PSYCHOANALYTICAL ASSOCIATION.	81	1	1	1	27	ROUTLEDGE JOURNALS, TAYLOR & FRANCIS LTD	ABINGDON	2-4 PARK SQUARE, MILTON PARK, ABINGDON OX14 4RN, OXON, ENGLAND	0300-4430	1476-8275	EARLY CHILD DEV CARE	EARLY CHILD DEV. CARE	Dec-02	2018.0	188	12		10.1080/03004430.2017.1289190	15	EDUCATION & EDUCATIONAL RESEARCH; PSYCHOLOGY, DEVELOPMENTAL	EDUCATION & EDUCATIONAL RESEARCH; PSYCHOLOGY	GW9JH	ISI000447301100015			18/03/2020		1799	1813
3186	J	KVADSHEIM E;FASMER O;OSNES B;KOENIG J;ADOLFSDOTTIR S;EICHELE H;VON PLESSEN K;SORENSEN L	KVADSHEIM, ELISABET; FASMER, OLE; OSNES, BERGE; KOENIG, JULIAN; ADOLFSDOTTIR, STEINUNN; EICHELE, HEIKE; VON PLESSEN, KERSTIN; SORENSEN, LIN	HEART RATE VARIABILITY AND SELF-REPORTED EMOTION REGULATION DIFFICULTIES IN ADOLESCENTS WITH ATTENTION DEFICIT HYPERACTIVITY DISORDER	PSYCHOPHYSIOLOGY	ENGLISH	MEETING ABSTRACT				[KVADSHEIM, ELISABET; OSNES, BERGE; ADOLFSDOTTIR, STEINUNN; EICHELE, HEIKE; SORENSEN, LIN] UNIV BERGEN, BERGEN, NORWAY.; [FASMER, OLE; VON PLESSEN, KERSTIN] KG JEBSEN CTR NEUROPSYCHIAT DISORDERS, BERGEN, NORWAY.; [KOENIG, JULIAN] UNIV BERN, BERN, SWITZERLAND.					0	0	0	2	5	WILEY	HOBOKEN	111 RIVER ST, HOBOKEN 07030-5774, NJ USA	0048-5772	1469-8986	PSYCHOPHYSIOLOGY	PSYCHOPHYSIOLOGY	DEC	2018.0	55				1	PSYCHOLOGY, BIOLOGICAL; NEUROSCIENCES; PHYSIOLOGY; PSYCHOLOGY; PSYCHOLOGY, EXPERIMENTAL	PSYCHOLOGY; NEUROSCIENCES & NEUROLOGY; PHYSIOLOGY	HE6RP	ISI000453539300142			18/03/2020		S33	S33					1
3211	J	SIRIPORNPANICH V;SAMPOON K;CHAITHIRAYANON S;KOTCHABHAKDI N;CHUTABHAKDIKUL N	SIRIPORNPANICH, VORASITH; SAMPOON, KWANRUTAI; CHAITHIRAYANON, SUTHIDA; KOTCHABHAKDI, NAIPHINICH; CHUTABHAKDIKUL, NUANCHAN	ENHANCING BRAIN MATURATION THROUGH A MINDFULNESS-BASED EDUCATION IN ELEMENTARY SCHOOL CHILDREN: A QUANTITATIVE EEG STUDY	MINDFULNESS	ENGLISH	ARTICLE	MINDFULNESS-BASED EDUCATION; QUANTITATIVE EEG; ABSOLUTE THETA POWER; THETA-BETA RATIO; LATE CHILDHOOD	RANDOMIZED CONTROLLED-TRIAL; SELF-REGULATION; WORKING-MEMORY; MEDITATION; CHILDHOOD; IMPACT	MINDFULNESS-BASED EDUCATION (MIND-EDU) IS INCREASINGLY BEING RECOGNIZED AS AN EFFECTIVE EDUCATIONAL APPROACH TO PROMOTE CHILDREN'S SOCIAL AND EMOTIONAL COMPETENCE. ALTHOUGH IT HAS BEEN IMPLEMENTED IN SEVERAL SCHOOLS IN THAILAND FOR MANY YEARS, STUDIES EXAMINING ITS IMPACT ON THE DEVELOPING BRAIN HAVE BEEN SCARCE. WE HYPOTHESIZED THAT THE MIND-EDU MIGHT HAVE SOME EFFECTS ON RESTING STATE BRAIN ACT…	[SIRIPORNPANICH, VORASITH; SAMPOON, KWANRUTAI; KOTCHABHAKDI, NAIPHINICH; CHUTABHAKDIKUL, NUANCHAN] MAHIDOL UNIV, INST MOL BIOSCI, RES CTR NEUROSCI, SALAYA 73170, NAKHON PATHOM, THAILAND.; [CHAITHIRAYANON, SUTHIDA] SRINAKHARINWIROT UNIV, FAC MED, DEPT PEDIAT, NAKHON NAYOK 26120, THAILAND.	CHUTABHAKDIKUL, N (REPRINT AUTHOR), MAHIDOL UNIV, INST MOL BIOSCI, RES CTR NEUROSCI, SALAYA 73170, NAKHON PATHOM, THAILAND.	NUANCHAN.CHU@MAHIDOL.EDU	NATIONAL RESEARCH COUNCIL OF THAILAND (NRCT)NATIONAL RESEARCH COUNCIL OF THAILAND (NRCT); HEALTH SYSTEMS RESEARCH INSTITUTE (HSRI)	THIS STUDY WAS SUPPORTED BY THE NATIONAL RESEARCH COUNCIL OF THAILAND (NRCT) AND THE HEALTH SYSTEMS RESEARCH INSTITUTE (HSRI).	35	0	0	4	23	SPRINGER	DORDRECHT	VAN GODEWIJCKSTRAAT 30, 3311 GZ DORDRECHT, NETHERLANDS	1868-8527	1868-8535	MINDFULNESS	MINDFULNESS	DEC	2018.0	9	6		10.1007/S12671-018-0930-3	8	PSYCHOLOGY, CLINICAL; PSYCHIATRY	PSYCHOLOGY; PSYCHIATRY	HB6KE	ISI000451176700019			18/03/2020		1877	1884
3236	J	SELLECK RA;ZHANG W;SAMBERG HD;PADIVAL M;ROSENKRANZ JA	SELLECK, RYAN A.; ZHANG, WEI; SAMBERG, HANNAH D.; PADIVAL, MALLIKA; ROSENKRANZ, J. AMIEL	LIMITED PREFRONTAL CORTICAL REGULATION OVER THE BASOLATERAL AMYGDALA IN ADOLESCENT RATS	SCIENTIFIC REPORTS	ENGLISH	ARTICLE		AGE-RELATED-CHANGES; GAMMA-AMINOBUTYRIC-ACID; LATERAL AMYGDALA; FEAR EXTINCTION; FUNCTIONAL CONNECTIVITY; EMOTION REGULATION; PERINEURONAL NETS; CONDITIONED FEAR; GABAERGIC INTERNEURONS; COGNITIVE REAPPRAISAL	COGNITIVE REGULATION OF EMOTION DEVELOPS FROM CHILDHOOD INTO ADULTHOOD. THIS OCCURS IN PARALLEL WITH MATURATION OF PREFRONTAL CORTICAL (PFC) REGULATION OVER THE AMYGDALA. THE CELLULAR SUBSTRATES FOR THIS REGULATION MAY INCLUDE PFC ACTIVATION OF INHIBITORY GABAERGIC ELEMENTS IN THE AMYGDALA. THE PURPOSE OF THIS STUDY WAS TO DETERMINE WHETHER PFC REGULATION OVER BASOLATERAL AMYGDALA AREA (BLA) IN V…	[SELLECK, RYAN A.; ZHANG, WEI; SAMBERG, HANNAH D.; PADIVAL, MALLIKA; ROSENKRANZ, J. AMIEL] ROSALIND FRANKLIN UNIV MED & SCI, CELLULAR & MOL PHARMACOL, CTR NEUROBIOL STRESS RESILIENCE & PSYCHIAT DISORD, CHICAGO MED SCH, 3333 GREEN BAY RD, N CHICAGO, IL 60064 USA.	ROSENKRANZ, JA (REPRINT AUTHOR), ROSALIND FRANKLIN UNIV MED & SCI, CELLULAR & MOL PHARMACOL, CTR NEUROBIOL STRESS RESILIENCE & PSYCHIAT DISORD, CHICAGO MED SCH, 3333 GREEN BAY RD, N CHICAGO, IL 60064 USA.	AMIEL.ROSENKRANZ@ROSALINDFRANKLIN.EDU	NATIONAL INSTITUTES OF HEALTHUNITED STATES DEPARTMENT OF HEALTH & HUMAN SERVICESNATIONAL INSTITUTES OF HEALTH (NIH) - USA [MH084970, MH109484]	THE AUTHORS GRATEFULLY ACKNOWLEDGE DR. ANTHONY WEST AND DR. KUEI TSENG FOR VALUABLE DISCUSSION. THIS STUDY WAS SUPPORTED BY THE NATIONAL INSTITUTES OF HEALTH GRANTS MH084970 AND MH109484 (TO J.A.R.). THE FUNDING BODIES HAD NO ROLE IN THE DESIGN OF THE STUDY, COLLECTION AND ANALYSIS OF DATA AND DECISION TO PUBLISH.	120	4	4	0	3	NATURE PUBLISHING GROUP	LONDON	MACMILLAN BUILDING, 4 CRINAN ST, LONDON N1 9XW, ENGLAND	2045-2322		SCI REP-UK	SCI REP	Nov-21	2018.0	8		17171	10.1038/S41598-018-35649-0	16	MULTIDISCIPLINARY SCIENCES	SCIENCE & TECHNOLOGY - OTHER TOPICS	HB1FV	ISI000450767000006	30464293.0	DOAJ GOLD, GREEN PUBLISHED	18/03/2020
3279	J	KANINE RM;JACKSON Y;HUFFHINES L;BARNETT A;STONE KJ	KANINE, REBECCA M.; JACKSON, YO; HUFFHINES, LINDSAY; BARNETT, ALEXANDRA; STONE, KATIE J.	A PILOT STUDY OF UNIVERSAL TEACHER-CHILD INTERACTION TRAINING AT A THERAPEUTIC PRESCHOOL FOR YOUNG MALTREATED CHILDREN	TOPICS IN EARLY CHILDHOOD SPECIAL EDUCATION	ENGLISH	ARTICLE	TEACHER-CHILD INTERACTION TRAINING; CHILD MALTREATMENT; TEACHER BEHAVIOR; THERAPEUTIC DAY TREATMENT; CHILD BEHAVIOR; SOCIAL-EMOTIONAL SKILLS	RANDOMIZED CONTROLLED-TRIAL; DISRUPTIVE BEHAVIOR; CLINICAL-IMPLICATIONS; EMOTIONAL-COMPETENCE; SOCIAL COMPETENCE; CLASSROOM; ADJUSTMENT; STRESS; MODEL; PSYCHOPATHOLOGY	YOUNG CHILDREN ARE DISPROPORTIONATELY EXPOSED TO MALTREATMENT BUT ARE UNDERREPRESENTED IN RESEARCH ON EFFECTIVE TREATMENTS. UNIVERSAL TEACHER-CHILD INTERACTION TRAINING (TCIT-U), DEVELOPED FROM PARENT-CHILD INTERACTION THERAPY, MAY BE ESPECIALLY APPROPRIATE FOR MALTREATED CHILDREN AS THEY OFTEN EXPERIENCE CAREGIVER DISRUPTIONS WHICH POSE CHALLENGES TO TRADITIONAL PARENT-CHILD TREATMENT. FURTHERMO…	[KANINE, REBECCA M.] CHILDRENS HOSP PHILADELPHIA, PHILADELPHIA, PA 19104 USA.; [JACKSON, YO] PENN STATE UNIV, UNIVERSITY PK, PA 16802 USA.; [HUFFHINES, LINDSAY; STONE, KATIE J.] UNIV KANSAS, LAWRENCE, KS 66045 USA.; [BARNETT, ALEXANDRA] KURTZ PSYCHOL CONSULTING PC, NEW YORK, NY USA.	KANINE, RM (REPRINT AUTHOR), CHILDRENS HOSP PHILADELPHIA, DEPT CHILD & ADOLESCENT PSYCHIAT & BEHAV SCI, 2716 SOUTH ST,8TH FLOOR, PHILADELPHIA, PA 19146 USA.	KANINER@EMAIL.CHOP.EDU	NATIONAL INSTITUTE OF CHILD HEALTH AND HUMAN DEVELOPMENT (NICHD)UNITED STATES DEPARTMENT OF HEALTH & HUMAN SERVICESNATIONAL INSTITUTES OF HEALTH (NIH) - USANIH EUNICE KENNEDY SHRIVER NATIONAL INSTITUTE OF CHILD HEALTH & HUMAN DEVELOPMENT (NICHD) [F31 HD088020-01A1]; NATIONAL SCIENCE FOUNDATION (NSF)NATIONAL SCIENCE FOUNDATION (NSF) [2016210612]	THE AUTHOR(S) DISCLOSED RECEIPT OF THE FOLLOWING FINANCIAL SUPPORT FOR THE RESEARCH, AUTHORSHIP, AND/OR PUBLICATION OF THIS ARTICLE: THE WRITING OF THIS MANUSCRIPT WAS SUPPORTED IN PART BY THE NATIONAL INSTITUTE OF CHILD HEALTH AND HUMAN DEVELOPMENT (NICHD) UNDER GRANT NO. F31 HD088020-01A1 AWARDED TO LINDSAY HUFFHINES AND THE NATIONAL SCIENCE FOUNDATION (NSF) GRADUATE RESEARCH FELLOWSHIP PROGRAM…	50	0	0	1	5	SAGE PUBLICATIONS INC	THOUSAND OAKS	2455 TELLER RD, THOUSAND OAKS, CA 91320 USA	0271-1214	1538-4845	TOP EARLY CHILD SPEC	TOP. EARLY CHILD. SPEC. EDUC.	NOV	2018.0	38	3		10.1177/0271121418790012	16	EDUCATION, SPECIAL	EDUCATION & EDUCATIONAL RESEARCH	GW9UJ	ISI000447349400003		BRONZE	18/03/2020		146	161
3280	J	OATTES N;KOSMERLY S;ROGERS M	OATTES, NICOLE; KOSMERLY, STACEY; ROGERS, MARIA	PARENT EMOTIONAL WELL-BEING AND EMOTION LABILITY IN YOUNG CHILDREN	JOURNAL OF CHILD AND FAMILY STUDIES	ENGLISH	ARTICLE	EMOTION LABILITY; EMOTION REGULATION; PSYCHOLOGICAL FUNCTIONING; PRESCHOOL; GENDER	OPPOSITIONAL DEFIANT DISORDER; MATERNAL DEPRESSION; GENDER-DIFFERENCES; REGULATION STRATEGIES; SOCIALIZATION; ADOLESCENTS; BEHAVIOR; SYMPTOMATOLOGY; DYSREGULATION; DIFFICULTIES	EMOTION LABILITY AND EMOTION REGULATION ARE CRITICAL PROCESSES THAT HAVE BEEN SHOWN TO HAVE IMPORTANT CONTRIBUTIONS IN THE SUCCESSFUL DEVELOPMENT OF CHILDREN. WHILE THESE TWO EMOTION PROCESSES ARE INTERTWINED, THEY HAVE BEEN DISTINCTLY ASSOCIATED WITH A DIVERSE RANGE OF BEHAVIOURAL, ACADEMIC, AND SOCIAL OUTCOMES. GIVEN THE IMPORTANT IMPLICATIONS OF THESE EMOTIONAL PROCESSES, IT IS ESSENTIAL TO UN…	[OATTES, NICOLE] TRENT UNIV, DEPT PSYCHOL, 1600 WEST BANK DR, PETERBOROUGH, ON K9L 0G2, CANADA.; [KOSMERLY, STACEY; ROGERS, MARIA] UNIV OTTAWA, SCH PSYCHOL, 136 JEAN JACQUES LUSSIER, OTTAWA, ON K1N 6N5, CANADA.	ROGERS, M (REPRINT AUTHOR), UNIV OTTAWA, SCH PSYCHOL, 136 JEAN JACQUES LUSSIER, OTTAWA, ON K1N 6N5, CANADA.	MARIA.ROGERS@UOTTAWA.CA			54	0	0	1	15	SPRINGER	NEW YORK	233 SPRING ST, NEW YORK, NY 10013 USA	1062-1024	1573-2843	J CHILD FAM STUD	J. CHILD FAM. STUD.	NOV	2018.0	27	11		10.1007/S10826-018-1188-Z	14	FAMILY STUDIES; PSYCHOLOGY, DEVELOPMENTAL; PSYCHIATRY	FAMILY STUDIES; PSYCHOLOGY; PSYCHIATRY	GV8UD	ISI000446423000021			18/03/2020		3658	3671
3345	J	YANG X;YIN ZY;CHENG Y;YANG WF;ZHU ZH;ZHANG M;LI DY;LIU DL;YAN H;ZENG LX	YANG, XUE; YIN, ZHAOYANG; CHENG, YUE; YANG, WENFANG; ZHU, ZHONGHAI; ZHANG, MIN; LI, DANYANG; LIU, DANLI; YAN, HONG; ZENG, LINGXIA	FEATURES AND ASSOCIATED FACTORS OF THE BEHAVIORAL DEVELOPMENT OF 24-MONTH-OLD CHILDREN IN RURAL CHINA: FOLLOW-UP EVALUATION OF A RANDOMIZED CONTROLLED TRIAL	SCIENTIFIC REPORTS	ENGLISH	ARTICLE		LOW-BIRTH-WEIGHT; RISK-FACTORS; MICRONUTRIENT SUPPLEMENTATION; MENTAL-DEVELOPMENT; PRETERM INFANTS; DOUBLE-BLIND; AGE; INTERVENTION; ADOLESCENTS; PREDICTORS	THE AIM OF THIS STUDY WAS TO ASSESS THE RISK FACTORS ASSOCIATED WITH THE BEHAVIORAL DEVELOPMENT AMONG 24-MONTH-OLD CHILDREN IN RURAL NORTHWESTERN CHINA. A TOTAL OF 657 CHILDREN WHOSE MOTHERS HAD PARTICIPATED IN A DOUBLE-BLINDED, RANDOMIZED, CONTROLLED TRIAL OF ANTENATAL MICRONUTRIENT SUPPLEMENTATION IN WESTERN CHINA WERE FOLLOWED UNTIL 24 MONTHS OF AGE. THEIR MENTAL, PSYCHOMOTOR, AND BEHAVIORAL D…	[YANG, XUE; CHENG, YUE; ZHU, ZHONGHAI; ZHANG, MIN; LI, DANYANG; LIU, DANLI; YAN, HONG; ZENG, LINGXIA] XI AN JIAO TONG UNIV, DEPT EPIDEMIOL & BIOSTAT, SCH PUBL HLTH, HLTH SCI CTR, XIAN 710061, SHAANXI, PEOPLES R CHINA.; [YANG, XUE] NORTHWEST WOMENS & CHILDRENS HOSP, DEPT HLTH, XIAN 710061, SHAANXI, PEOPLES R CHINA.; [YIN, ZHAOYANG] SHANGLUO CENT HOSP, DEPT PEDIAT, SHANG LUO 726000, SHAANXI, PEOPLE…	ZENG, LX (REPRINT AUTHOR), XI AN JIAO TONG UNIV, DEPT EPIDEMIOL & BIOSTAT, SCH PUBL HLTH, HLTH SCI CTR, XIAN 710061, SHAANXI, PEOPLES R CHINA.	TJZLX@MAIL.XJTU.EDU.CN	NATIONAL NATURAL SCIENCE FOUNDATION OF CHINANATIONAL NATURAL SCIENCE FOUNDATION OF CHINA [81373019]; PROGRAM FOR NEW CENTURY EXCELLENT TALENTS IN UNIVERSITYPROGRAM FOR NEW CENTURY EXCELLENT TALENTS IN UNIVERSITY (NCET) [NCET-11-0417]	THIS WORK WAS SUPPORTED BY THE NATIONAL NATURAL SCIENCE FOUNDATION OF CHINA (GRANT NUMBER 81373019) AND THE PROGRAM FOR NEW CENTURY EXCELLENT TALENTS IN UNIVERSITY (GRANT NUMBER NCET-11-0417).	55	0	0	1	5	NATURE PUBLISHING GROUP	LONDON	MACMILLAN BUILDING, 4 CRINAN ST, LONDON N1 9XW, ENGLAND	2045-2322		SCI REP-UK	SCI REP	Sep-18	2018.0	8		13977	10.1038/S41598-018-32171-1	11	MULTIDISCIPLINARY SCIENCES	SCIENCE & TECHNOLOGY - OTHER TOPICS	GT8PL	ISI000444801300020	30228354.0	DOAJ GOLD, GREEN PUBLISHED	18/03/2020						CHENG, YUE/Z-4456-2019
3358	J	THOMPSON B;WINSLER A	THOMPSON, BRITTANY; WINSLER, ADAM	PARENT-TEACHER AGREEMENT ON SOCIAL SKILLS AND BEHAVIOR PROBLEMS AMONG ETHNICALLY DIVERSE PRESCHOOLERS WITH AUTISM SPECTRUM DISORDER	JOURNAL OF AUTISM AND DEVELOPMENTAL DISORDERS	ENGLISH	ARTICLE	MINORITY; AUTISM; PRESCHOOL; PARENT-TEACHER AGREEMENT; SOCIOEMOTIONAL; BEHAVIOR	EMOTIONAL-PROBLEMS; LOW-INCOME; CHILDREN; RATINGS; CHECKLIST; SCALE; MATCH; YOUTH	PARENTS AND TEACHERS PROVIDE COMPLIMENTARY INFORMATION IN THE ASSESSMENT OF PRESCHOOLERS SO IT IS IMPORTANT TO UNDERSTAND PARENT-TEACHER AGREEMENT, ESPECIALLY FOR CHILDREN WITH AUTISM. PARENTS AND TEACHERS RATED AN ETHNICALLY DIVERSE SAMPLE OF PRESCHOOLERS WITH AUTISM (N = 257; 67% LATINO) ON THE DEVEREUX EARLY CHILDHOOD ASSESSMENT (LEBUFFE AND NAGLIERI IN DEVEREUX EARLY CHILDHOOD ASSESSMENT: USE…	[THOMPSON, BRITTANY; WINSLER, ADAM] GEORGE MASON UNIV, DEPT PSYCHOL, 3F5, FAIRFAX, VA 22030 USA.	THOMPSON, B (REPRINT AUTHOR), GEORGE MASON UNIV, DEPT PSYCHOL, 3F5, FAIRFAX, VA 22030 USA.	BTHOMP22@MASONLIVE.GMU.EDU	EARLY LEARNING COALITION OF MIAMI-DADE/MONROE	THIS PROJECT WAS SUPPORTED BY FUNDING FROM THE EARLY LEARNING COALITION OF MIAMI-DADE/MONROE. WE WOULD LIKE TO THANK ALL OF THE COMMUNITY PARTNERS INVOLVED IN THE MIAMI SCHOOL READINESS PROJECT, INCLUDING MIAMI-DADE COUNTY PUBLIC SCHOOLS.	45	3	3	0	6	SPRINGER/PLENUM PUBLISHERS	NEW YORK	233 SPRING ST, NEW YORK, NY 10013 USA	0162-3257	1573-3432	J AUTISM DEV DISORD	J. AUTISM DEV. DISORD.	SEP	2018.0	48	9		10.1007/S10803-018-3570-5	13	PSYCHOLOGY, DEVELOPMENTAL	PSYCHOLOGY	GP7UK	ISI000441115400023	29696526.0		18/03/2020		3163	3175
3360	J	ESBENSEN AJ;HOFFMAN EK;SHAFFER R;CHEN E;PATEL L;JACOLA L	ESBENSEN, A. J.; HOFFMAN, E. K.; SHAFFER, R.; CHEN, E.; PATEL, L.; JACOLA, L.	RELIABILITY OF PARENT REPORT MEASURES OF BEHAVIOUR IN CHILDREN WITH DOWN SYNDROME	JOURNAL OF INTELLECTUAL DISABILITY RESEARCH	ENGLISH	ARTICLE	BEHAVIOUR; CHILDREN; DOWN SYNDROME; MEASUREMENT; TRISOMY 21	DEVELOPMENTAL-DISABILITIES; MALADAPTIVE BEHAVIOR; MENTAL-RETARDATION; EMOTIONAL-PROBLEMS; YOUNG-PEOPLE; LIFE EVENTS; ADOLESCENTS; CHECKLIST; AUTISM; ADULTS	BACKGROUND BEHAVIOURAL PROBLEMS ARE COMMON AMONG CHILDREN WITH DOWN SYNDROME (DS). TOOLS TO DETECT AND EVALUATE MALADAPTIVE BEHAVIOURS HAVE BEEN DEVELOPED FOR TYPICALLY DEVELOPING CHILDREN AND HAVE BEEN EVALUATED FOR USE AMONG CHILDREN WITH INTELLECTUAL AND DEVELOPMENTAL DISABILITIES. HOWEVER, THESE MEASURES HAVE NOT BEEN EVALUATED FOR USE SPECIFICALLY IN CHILDREN WITH DS. THIS PSYCHOMETRIC EVALU…	[ESBENSEN, A. J.; HOFFMAN, E. K.; SHAFFER, R.; CHEN, E.] CINCINNATI CHILDRENS HOSP MED CTR, DIV DEV & BEHAV PEDIAT, MLC 4002,3430 BURNET AVE, CINCINNATI, OH 45229 USA.; [ESBENSEN, A. J.; SHAFFER, R.] UNIV CINCINNATI, SCH MED, DEPT PEDIAT, CINCINNATI, OH USA.; [PATEL, L.] CHILDRENS HOSP COLORADO, SIE CTR SYNDROME, AURORA, CO USA.; [JACOLA, L.] ST JUDE CHILDRENS RES HOSP, DEPT PSYCHOL, 332 N LAUDER…	ESBENSEN, AJ (REPRINT AUTHOR), CINCINNATI CHILDRENS HOSP MED CTR, DIV DEV & BEHAV PEDIAT, MLC 4002,3430 BURNET AVE, CINCINNATI, OH 45229 USA.	ANNA.ESBENSEN@CCHMC.ORG	EUNICE KENNEDY SHRIVER NATIONAL INSTITUTE OF CHILD HEALTH AND HUMAN DEVELOPMENT OF THE NATIONAL INSTITUTES OF HEALTHUNITED STATES DEPARTMENT OF HEALTH & HUMAN SERVICESNATIONAL INSTITUTES OF HEALTH (NIH) - USANIH EUNICE KENNEDY SHRIVER NATIONAL INSTITUTE OF CHILD HEALTH & HUMAN DEVELOPMENT (NICHD) [R21 HD082307]; JACK H RUBINSTEIN FOUNDATION; FOUNDATION JEROME LEJEUNE; EMILY ANN HAYES RESEARCH FUN…	THIS MANUSCRIPT WAS PREPARED WITH SUPPORT FROM THE EUNICE KENNEDY SHRIVER NATIONAL INSTITUTE OF CHILD HEALTH AND HUMAN DEVELOPMENT OF THE NATIONAL INSTITUTES OF HEALTH (R21 HD082307, ESBENSEN, PRINCIPAL INVESTIGATOR), THE JACK H RUBINSTEIN FOUNDATION (ESBENSEN), THE FOUNDATION JEROME LEJEUNE (ESBENSEN), THE EMILY ANN HAYES RESEARCH FUND (ESBENSEN) AND THE SCHMIDLAPP YOUNG WOMEN SCHOLAR AWARD (CHE…	43	0	0	2	12	WILEY	HOBOKEN	111 RIVER ST, HOBOKEN 07030-5774, NJ USA	0964-2633	1365-2788	J INTELL DISABIL RES	J. INTELL. DISABIL. RES.	SEP	2018.0	62	9		10.1111/JIR.12533	13	EDUCATION, SPECIAL; GENETICS & HEREDITY; CLINICAL NEUROLOGY; PSYCHIATRY; REHABILITATION	EDUCATION & EDUCATIONAL RESEARCH; GENETICS & HEREDITY; NEUROSCIENCES & NEUROLOGY; PSYCHIATRY; REHABILITATION	GP9PA	ISI000441247700005	30022564.0	GREEN ACCEPTED	18/03/2020		785	797		JACOLA, LISA/0000-0003-2698-5816; ESBENSEN, ANNA/0000-0003-2649-7791	JACOLA, LISA/N-5649-2018
3389	J	AKRAM U;ALLEN S;MCCARTY K;GARDANI M;TAN A;VILLARREAL D;BILSBOROUGH E;DOOHER G;GIBBS G;HUDSON JL;MILLS R;SUBRAMANIAM V;AKRAM A	AKRAM, UMAIR; ALLEN, SARAH; MCCARTY, KRISTOFOR; GARDANI, MARIA; TAN, ALICE; VILLARREAL, DANIEL; BILSBOROUGH, EMILY; DOOHER, GRACE; GIBBS, GRACE; HUDSON, JESS L.; MILLS, RACHEL; SUBRAMANIAM, VIKNESH; AKRAM, ASHA	THE RELATIONSHIP BETWEEN INSOMNIA SYMPTOMS AND THE DARK TRIAD PERSONALITY TRAITS	PERSONALITY AND INDIVIDUAL DIFFERENCES	ENGLISH	ARTICLE	INSOMNIA; MACHIAVELLIANISM; PSYCHOPATHY; NARCISSISM	SEX-DIFFERENCES; ADOLESCENTS; SLEEP; DISORDER; EMOTION	THIS STUDY EXAMINED THE RELATIONSHIP BETWEEN THE DARK TRIAD PERSONALITY TRAITS AND INSOMNIA SYMPTOMS AMONGST A SAMPLE OF THE GENERAL-POPULATION. FOUR HUNDRED AND SEVENTY-FIVE INDIVIDUALS COMPLETED ONLINE MEASURES OF DARK TRIAD PERSONALITY TRAITS (SD3) AND INSOMNIA SEVERITY. SYMPTOMS OF INSOMNIA WERE INDEPENDENTLY RELATED TO MACHIAVELLIANISM AND PSYCHOPATHY, BUT NOT NARCISSISM IN UNIVARIATE ANALYS…	[AKRAM, UMAIR; VILLARREAL, DANIEL; BILSBOROUGH, EMILY; DOOHER, GRACE; GIBBS, GRACE; HUDSON, JESS L.; MILLS, RACHEL] SHEFFIELD HALLAM UNIV, DEPT PSYCHOL SOCIOL & POLIT, SHEFFIELD S10 2BP, S YORKSHIRE, ENGLAND.; [ALLEN, SARAH; MCCARTY, KRISTOFOR] NORTHUMBRIA UNIV, DEPT PSYCHOL, FAC HLTH & LIFE SCI, NEWCASTLE UPON TYNE, TYNE & WEAR, ENGLAND.; [GARDANI, MARIA] UNIV GLASGOW, SCH PSYCHOL, GLASGOW, LANA…	AKRAM, U (REPRINT AUTHOR), SHEFFIELD HALLAM UNIV, DEPT PSYCHOL SOCIOL & POLIT, SHEFFIELD S10 2BP, S YORKSHIRE, ENGLAND.	U.AKRAM@SHU.AC.UK	DEPARTMENT OF PSYCHOLOGY, SOCIOLOGY AND POLITICS AT SHEFFIELD HALLAM UNIVERSITY	THIS RESEARCH WAS SUPPORTED BY THE DEPARTMENT OF PSYCHOLOGY, SOCIOLOGY AND POLITICS AT SHEFFIELD HALLAM UNIVERSITY.	25	3	3	0	12	PERGAMON-ELSEVIER SCIENCE LTD	OXFORD	THE BOULEVARD, LANGFORD LANE, KIDLINGTON, OXFORD OX5 1GB, ENGLAND	0191-8869		PERS INDIV DIFFER	PERS. INDIVID. DIFFER.	Sep-01	2018.0	131			10.1016/J.PAID.2018.05.001	4	PSYCHOLOGY, SOCIAL	PSYCHOLOGY	GL1YT	ISI000436910900032			18/03/2020		212	215		AKRAM, UMAIR/0000-0003-0150-9274; ALLEN, SARAH/0000-0003-0274-4137	AKRAM, UMAIR/L-2430-2019
3392	J	BAUER IE;SUCHTING R;CAZALA F;ALPAK G;SANCHES M;NERY FG;ZUNTA-SOARES GB;SOARES JC	BAUER, ISABELLE E.; SUCHTING, ROBERT; CAZALA, FADWA; ALPAK, GOKAY; SANCHES, MARSAL; NERY, FABIANO G.; ZUNTA-SOARES, GIOVANA B.; SOARES, JAIR C.	CHANGES IN AMYGDALA, CEREBELLUM, AND NUCLEUS ACCUMBENS VOLUMES IN BIPOLAR PATIENTS TREATED WITH LAMOTRIGINE	PSYCHIATRY RESEARCH-NEUROIMAGING	ENGLISH	ARTICLE	LAMOTRIGINE; MAGNETIC RESONANCE IMAGING; DEPRESSION; AMYGDALA; CEREBELLUM; NUCLEUS ACCUMBENS	CORTICAL THICKNESS; DISORDER PATIENTS; SUICIDE ATTEMPTS; YOUNG-ADULTS; I DISORDER; BRAIN; MRI; ADOLESCENTS; LITHIUM; STRESS	THE NEURAL MECHANISMS UNDERLYING THE THERAPEUTIC EFFECTS OF LAMOTRIGINE IN BIPOLAR DEPRESSION ARE STILL UNEXPLORED. THIS PRELIMINARY STUDY COMPARES THE EFFECTS OF A 12-WEEK TREATMENT WITH LAMOTRIGINE ON BRAIN VOLUMES IN ADULTS WITH BIPOLAR DISORDER (BD). 12 BD TYPE II PATIENTS (AGE: 49.33 +/- 9.95 YEARS, 3 MALES, 9 FEMALES) AND 12 AGE AND GENDER-MATCHED HEALTHY CONTROLS (HC) (HC; AGE: 41 +/- 8.60…	[BAUER, ISABELLE E.; SUCHTING, ROBERT; CAZALA, FADWA; ALPAK, GOKAY; SANCHES, MARSAL; ZUNTA-SOARES, GIOVANA B.; SOARES, JAIR C.] UNIV TEXAS HLTH SCI CTR HOUSTON, MCGOVERN MED SCH, DEPT PSYCHIAT & BEHAV SCI, HOUSTON, TX 77054 USA.; [NERY, FABIANO G.] UNIV CINCINNATI, DEPT PSYCHIAT & BEHAV NEUROSCI, CINCINNATI, OH USA.	BAUER, IE (REPRINT AUTHOR), UNIV TEXAS HLTH SCI CTR HOUSTON, MCGOVERN MED SCH, DEPT PSYCHIAT & BEHAV SCI, HOUSTON, TX 77054 USA.	ISABELLE.E.BAUER@UTH.TMC.EDU	VETERANS ADMINISTRATION (VA MERIT REVIEW)US DEPARTMENT OF VETERAN AFFAIRS	THIS STUDY WAS SUPPORTED BY A GRANT FROM THE VETERANS ADMINISTRATION (VA MERIT REVIEW TO PI JAIR SOARES).	83	2	2	1	4	ELSEVIER IRELAND LTD	CLARE	ELSEVIER HOUSE, BROOKVALE PLAZA, EAST PARK SHANNON, CO, CLARE, 00000, IRELAND	0925-4927	1872-7506	PSYCHIAT RES-NEUROIM	PSYCHIATRY RES. NEUROIMAGING	Aug-30	2018.0	278			10.1016/J.PSCYCHRESNS.2018.06.005	8	CLINICAL NEUROLOGY; NEUROIMAGING; PSYCHIATRY	NEUROSCIENCES & NEUROLOGY; PSYCHIATRY	GM0ZC	ISI000437789300003	29944976.0		18/03/2020		13	20
3433	J	RODRIGUEZ CM;SILVIA PJ;GONZALEZ S;CHRISTL ME	RODRIGUEZ, CHRISTINA M.; SILVIA, PAUL J.; GONZALEZ, SAMANTHA; CHRISTL, MARIA-ERNESTINA	DISENTANGLING THE CYCLE: POTENTIAL MEDIATORS AND MODERATORS IN THE INTERGENERATIONAL TRANSMISSION OF PARENT-CHILD AGGRESSION	CHILD MALTREATMENT	ENGLISH	ARTICLE	HISTORY OF ABUSE; CYCLE OF VIOLENCE; INTERGENERATIONAL TRANSMISSION OF ABUSE; CHILD ABUSE POTENTIAL; RESILIENCY; TRANSITION TO PARENTING	RISK-FACTORS; COPING STRATEGIES; MEDIATIONAL ANALYSIS; ADOLESCENT MOTHERS; EMOTION REGULATION; EXPECTANT MOTHERS; MATERNAL HISTORY; NATIONAL SAMPLE; PHYSICAL ABUSE; MENTAL-HEALTH	ALTHOUGH A CYCLE OF HARSH AND ABUSIVE PARENTING HAS BEEN RECOGNIZED FOR DECADES, THIS CYCLE IS NOT INEVITABLE. INDEED, THE MECHANISMS UNDERLYING SUCH PATTERNS, AND THE RESOURCES PARENTS MAY ACCESS TO DISRUPT THIS CYCLE, REQUIRE FURTHER STUDY. RESEARCH INVESTIGATING THOSE PROCESSES HAS EITHER RELIED ON CROSS-SECTIONAL DESIGNS OR LARGELY ASSESSED MEDIATORS OR MODERATORS AT ONE TIME POINT. THE CURRE…	[RODRIGUEZ, CHRISTINA M.; GONZALEZ, SAMANTHA; CHRISTL, MARIA-ERNESTINA] UNIV ALABAMA BIRMINGHAM, DEPT PSYCHOL, 1720 2ND AVE SOUTH, BIRMINGHAM, AL 35294 USA.; [SILVIA, PAUL J.] UNIV N CAROLINA, GREENSBORO, NC 27412 USA.	RODRIGUEZ, CM (REPRINT AUTHOR), UNIV ALABAMA BIRMINGHAM, DEPT PSYCHOL, 1720 2ND AVE SOUTH, BIRMINGHAM, AL 35294 USA.	CMRPSYCH@UAB.EDU	NATIONAL INSTITUTE OF CHILD HEALTH AND HUMAN DEVELOPMENTUNITED STATES DEPARTMENT OF HEALTH & HUMAN SERVICESNATIONAL INSTITUTES OF HEALTH (NIH) - USANIH EUNICE KENNEDY SHRIVER NATIONAL INSTITUTE OF CHILD HEALTH & HUMAN DEVELOPMENT (NICHD) [R15HD071431]	THE AUTHOR(S) DISCLOSED RECEIPT OF THE FOLLOWING FINANCIAL SUPPORT FOR THE RESEARCH, AUTHORSHIP, AND/OR PUBLICATION OF THIS ARTICLE: THIS RESEARCH WAS SUPPORTED BY AWARD NUMBER R15HD071431 FROM THE NATIONAL INSTITUTE OF CHILD HEALTH AND HUMAN DEVELOPMENT.	97	2	2	3	15	SAGE PUBLICATIONS INC	THOUSAND OAKS	2455 TELLER RD, THOUSAND OAKS, CA 91320 USA	1077-5595	1552-6119	CHILD MALTREATMENT	CHILD MALTREATMENT	AUG	2018.0	23	3		10.1177/1077559518767571	15	FAMILY STUDIES; SOCIAL WORK	FAMILY STUDIES; SOCIAL WORK	GM4CB	ISI000438060100006	29682976.0	GREEN ACCEPTED	18/03/2020		254	268		RODRIGUEZ, CHRISTINA/0000-0002-5090-0707
3434	J	MAJOR SO;SEABRA-SANTOS MJ;GASPAR MF	MAJOR, SOFIA O.; SEABRA-SANTOS, MARIA J.; GASPAR, MARIA F.	PRESCHOOL TEACHERS AND CLASSROOM AIDES: SAME CONTEXT, SIMILAR PERCEPTIONS OF CHILDREN'S BEHAVIORS?	PSYCHOLOGY IN THE SCHOOLS	ENGLISH	ARTICLE	CLASSROOM AIDES; INFORMANT AGREEMENT; PRESCHOOL; SOCIAL-EMOTIONAL; TEACHER	EMOTIONAL-PROBLEMS; RATINGS; AGREEMENT; PARENT; ADOLESCENTS; INFORMANTS; VALIDITY; MOTHERS	THIS STUDY EXPLORED THE CORRESPONDENCE AND DIFFERENCES BETWEEN SCHOOL STAFF PERCEPTIONS OF PRESCHOOL CHILDREN'S SOCIAL SKILLS AND BEHAVIOR PROBLEMS. ONE HUNDRED PRESCHOOLERS WERE ASSESSED BY 14 PAIRS OF TEACHERS AND CLASSROOM AIDES WITH THE PRESCHOOL AND KINDERGARTEN BEHAVIOR SCALES - 2(ND) EDITION (PKBS-2 PORTUGUESE VERSION). INDEXES OF AGREEMENT AND DISAGREEMENT WERE CALCULATED. RISK LEVELS AND…	[MAJOR, SOFIA O.] UNIV AZORES, PONTA DELGADA, PORTUGAL.; [SEABRA-SANTOS, MARIA J.; GASPAR, MARIA F.] UNIV COIMBRA, COIMBRA, PORTUGAL.	MAJOR, SO (REPRINT AUTHOR), UNIV AZORES, FAC SOCIAL & HUMAN SCI, CAMPUS PONTA DELGADA,RUA MAE DEUS, P-9500321 PONTA DELGADA, PORTUGAL.	SOFIA.O.MAJOR@UAC.PT	FUNDACAO PARA A CIENCIA E A TECNOLOGIA (FCT)PORTUGUESE FOUNDATION FOR SCIENCE AND TECHNOLOGY [SFRH/BD/29141/2006]	FUNDACAO PARA A CIENCIA E A TECNOLOGIA (FCT), GRANT/AWARD NUMBER: SFRH/BD/29141/2006	36	0	0	0	1	WILEY	HOBOKEN	111 RIVER ST, HOBOKEN 07030-5774, NJ USA	0033-3085	1520-6807	PSYCHOL SCHOOLS	PSYCHOL. SCHOOLS	AUG	2018.0	55	7		10.1002/PITS.22144	14	PSYCHOLOGY, EDUCATIONAL	PSYCHOLOGY	GM1PP	ISI000437842200004			18/03/2020		801	814		SEABRA SANTOS, MARIA JOAO/0000-0001-5035-0816; GASPAR, MARIA FILOMENA/0000-0002-6680-9289; MAJOR, SOFIA/0000-0002-4643-2170
3436	J	FEINBERG L;KERNS C;PINCUS DB;COMER JS	FEINBERG, LEAH; KERNS, CAROLINE; PINCUS, DONNA B.; COMER, JONATHAN S.	A PRELIMINARY EXAMINATION OF THE LINK BETWEEN MATERNAL EXPERIENTIAL AVOIDANCE AND PARENTAL ACCOMMODATION IN ANXIOUS AND NON-ANXIOUS CHILDREN	CHILD PSYCHIATRY & HUMAN DEVELOPMENT	ENGLISH	ARTICLE	CHILD ANXIETY; PARENTING; ACCOMMODATION; EXPERIENTIAL AVOIDANCE	OBSESSIVE-COMPULSIVE DISORDER; COGNITIVE-BEHAVIORAL THERAPY; PEDIATRIC ANXIETY DISORDERS; FAMILY ACCOMMODATION; EARLY-CHILDHOOD; PSYCHOMETRIC PROPERTIES; EMOTION REGULATION; YOUTH; SYMPTOMS; METAANALYSIS	STUDIES POINT TO PARENTAL EXPERIENTIAL AVOIDANCE (EA) AS A POTENTIAL CORRELATE OF MALADAPTIVE PARENTING BEHAVIORS ASSOCIATED WITH CHILD ANXIETY. HOWEVER, RESEARCH HAS NOT EXAMINED THE RELATIONSHIP BETWEEN EA AND PARENTAL ACCOMMODATION OF CHILD ANXIETY, NOR THE EXTENT TO WHICH PARENTAL NEGATIVE BELIEFS ABOUT CHILD ANXIETY HELP EXPLAIN SUCH A RELATIONSHIP. IN A SAMPLE OF MOTHERS (N = 45) OF ANXIOUS…	[FEINBERG, LEAH; COMER, JONATHAN S.] FLORIDA INT UNIV, DEPT PSYCHOL, CTR CHILDREN & FAMILIES, MIAMI, FL 33199 USA.; [KERNS, CAROLINE] ANN & ROBERT H LURIE CHILDRENS HOSP CHICAGO, CHICAGO, IL 60611 USA.; [PINCUS, DONNA B.] BOSTON UNIV, DEPT PSYCHOL, 64 CUMMINGTON ST, BOSTON, MA 02215 USA.; [COMER, JONATHAN S.] FLORIDA INT UNIV, DEPT PSYCHOL, MENTAL HLTH INTERVENT & TECHNOL MINT PROGRAM, CTR CHILDR…	COMER, JS (REPRINT AUTHOR), FLORIDA INT UNIV, DEPT PSYCHOL, CTR CHILDREN & FAMILIES, MIAMI, FL 33199 USA.; COMER, JS (REPRINT AUTHOR), FLORIDA INT UNIV, DEPT PSYCHOL, MENTAL HLTH INTERVENT & TECHNOL MINT PROGRAM, CTR CHILDREN & FAMILIES, 11200 SW 8TH ST, MIAMI, FL 33199 USA.	JOCOMER@FIU.EDU	CLARA MAYO MEMORIAL FELLOWSHIP AWARD; NATIONAL INSTITUTES OF HEALTH (NIH)UNITED STATES DEPARTMENT OF HEALTH & HUMAN SERVICESNATIONAL INSTITUTES OF HEALTH (NIH) - USA [K23 MH090247]	THIS WORK WAS SUPPORTED BY A CLARA MAYO MEMORIAL FELLOWSHIP AWARD (PI: KERNS) AND BY THE NATIONAL INSTITUTES OF HEALTH (NIH) K23 MH090247 (PI: COMER).	60	1	1	1	4	SPRINGER	NEW YORK	233 SPRING ST, NEW YORK, NY 10013 USA	0009-398X	1573-3327	CHILD PSYCHIAT HUM D	CHILD PSYCHIAT. HUM. DEV.	AUG	2018.0	49	4		10.1007/S10578-018-0781-0	7	PSYCHOLOGY, DEVELOPMENTAL; PEDIATRICS; PSYCHIATRY	PSYCHOLOGY; PEDIATRICS; PSYCHIATRY	GK7VV	ISI000436421100013	29352362.0	GREEN ACCEPTED	18/03/2020		652	658
3442	J	VAN DER MHEEN M;VAN BEYNUM IM;DULFER K;VAN DER ENDE J;VAN GALEN E;DUVEKOT J;ROTS LE;VAN DEN ADEL TPL;BOGERS AJJC;MCCUSKER CG;CASEY FA;HELBING WA;UTENS EMWJ	VAN DER MHEEN, MALINDI; VAN BEYNUM, INGRID M.; DULFER, KAROLIJN; VAN DER ENDE, JAN; VAN GALEN, EUGENE; DUVEKOT, JORIEKE; ROTS, LISETTE E.; VAN DEN ADEL, TABITHA P. L.; BOGERS, AD J. J. C.; MCCUSKER, CHRISTOPHER G.; CASEY, FRANK A.; HELBING, WILLEM A.; UTENS, ELISABETH M. W. J.	THE CHIP-FAMILY STUDY TO IMPROVE THE PSYCHOSOCIAL WELLBEING OF YOUNG CHILDREN WITH CONGENITAL HEART DISEASE AND THEIR FAMILIES: DESIGN OF A RANDOMIZED CONTROLLED TRIAL	BMC PEDIATRICS	ENGLISH	ARTICLE	CONGENITAL HEART DEFECTS; CHILDREN; FAMILIES; PSYCHOSOCIAL WELLBEING; INTERVENTION; CHIP	QUALITY-OF-LIFE; FOLLOW-UP; DISTRESS THERMOMETER; INVASIVE TREATMENT; EMOTIONAL-PROBLEMS; PHYSICAL-ACTIVITY; CARDIAC-DISEASE; HEALTH-CARE; ADOLESCENTS; OUTCOMES	BACKGROUND: CHILDREN WITH CONGENITAL HEART DISEASE (CHD) ARE AT INCREASED RISK FOR BEHAVIORAL, EMOTIONAL, AND COGNITIVE PROBLEMS. THEY OFTEN HAVE REDUCED EXERCISE CAPACITY AND PARTICIPATE LESS IN SPORTS, WHICH IS ASSOCIATED WITH A LOWER QUALITY OF LIFE. STARTING SCHOOL MAY PRESENT MORE CHALLENGES FOR CHILDREN WITH CHD AND THEIR FAMILIES THAN FOR FAMILIES WITH HEALTHY CHILDREN. MOREOVER, PARENTS O…	[VAN DER MHEEN, MALINDI; DULFER, KAROLIJN; VAN DER ENDE, JAN; UTENS, ELISABETH M. W. J.] SOPHIA CHILDRENS UNIV HOSP, ERASMUS MC, DEPT CHILD & ADOLESCENT PSYCHIATRY PSYCHOL, KP-2865,WYTEMAWEG 8, NL-3015 CN ROTTERDAM, NETHERLANDS.; [VAN BEYNUM, INGRID M.; HELBING, WILLEM A.] SOPHIA CHILDRENS UNIV HOSP, ERASMUS MC, DEPT PEDIAT CARDIOL, ROTTERDAM, NETHERLANDS.; [VAN GALEN, EUGENE] DUTCH PATIENT ASSOC…	UTENS, EMWJ (REPRINT AUTHOR), SOPHIA CHILDRENS UNIV HOSP, ERASMUS MC, DEPT CHILD & ADOLESCENT PSYCHIATRY PSYCHOL, KP-2865,WYTEMAWEG 8, NL-3015 CN ROTTERDAM, NETHERLANDS.; UTENS, EMWJ (REPRINT AUTHOR), UNIV AMSTERDAM, RES INST CHILD DEV & EDUC, AMSTERDAM, NETHERLANDS.; UTENS, EMWJ (REPRINT AUTHOR), ACAD MED CTR, ACADEM CTR CHILD & ADOLESCENT PSYCHIAT BASCULE, DEPT CHILD & ADOLESCENT PSYCHIA, AMSTE…	E.UTENS@ERASMUSMC.NL	FONDS NUTSOHRA [101.083]	THIS RESEARCH PROJECT IS FUNDED BY FONDS NUTSOHRA (101.083). THE FUNDING SOURCE HAD NO ROLE IN THE DESIGN OF THE STUDY, AND WILL NOT HAVE ANY ROLE IN ITS EXECUTION, ANALYSIS, INTERPRETATION OF THE DATA, OR DECISION TO SUBMIT RESULTS.	52	4	4	1	7	BMC	LONDON	CAMPUS, 4 CRINAN ST, LONDON N1 9XW, ENGLAND	1471-2431		BMC PEDIATR	BMC PEDIATR.	Jul-12	2018.0	18		230	10.1186/S12887-018-1183-Y	9	PEDIATRICS	PEDIATRICS	GM8UE	ISI000438510100002	30001701.0	DOAJ GOLD, GREEN PUBLISHED	18/03/2020					DULFER, KAROLIJN/0000-0002-0158-6539	DULFER, KAROLIJN/AAE-9066-2020
3464	J	CHEN YW;AKAD A;ADEROGBA R;CHOWDHURY TG;AOKI C	CHEN, YI-WEN; AKAD, ADA; ADEROGBA, RUKA; CHOWDHURY, TARA G.; AOKI, CHIYE	DENDRITES OF THE DORSAL AND VENTRAL HIPPOCAMPAL CA1 PYRAMIDAL NEURONS OF SINGLY HOUSED FEMALE RATS EXHIBIT LAMINA-SPECIFIC GROWTHS AND RETRACTIONS DURING ADOLESCENCE THAT ARE RESPONSIVE TO PAIR HOUSING	SYNAPSE	ENGLISH	ARTICLE	APICAL DENDRITES; DENDRITIC SPINES; GOLGI STAIN; PAIR HOUSING; SHOLL ANALYSIS	MEDIAL PREFRONTAL CORTEX; ACTIVITY-BASED ANOREXIA; VISUAL-CORTEX; SOCIAL-ISOLATION; ENVIRONMENTAL ENRICHMENT; SYNAPTIC PLASTICITY; ESTROGEN-RECEPTOR; DIFFERENTIAL EXPERIENCE; BRAIN-DEVELOPMENT; NUCLEUS REUNIENS	ADOLESCENCE IS ACCOMPANIED BY INCREASED VULNERABILITY TO PSYCHIATRIC ILLNESSES, INCLUDING ANXIETY, DEPRESSION, SCHIZOPHRENIA, AND EATING DISORDERS. THE HIPPOCAMPUS IS IMPORTANT FOR REGULATING EMOTIONAL STATE THROUGH ITS VENTRAL COMPARTMENT AND SPATIAL COGNITION THROUGH ITS DORSAL COMPARTMENT. PREVIOUS ANIMAL STUDIES HAVE EXAMINED HIPPOCAMPAL DEVELOPMENT AT STAGES BEFORE, AFTER OR AT SINGLE TIME P…	[CHEN, YI-WEN; AKAD, ADA; ADEROGBA, RUKA; CHOWDHURY, TARA G.; AOKI, CHIYE] NYU, CTR NEURAL SCI, NEW YORK, NY 10003 USA.; [AOKI, CHIYE] NYU, NEUROSCI INST, LANGONE MED CTR, NEW YORK, NY 10016 USA.; [CHOWDHURY, TARA G.] OREGON HLTH & SCI UNIV, DEPT BEHAV NEUROSCI, PORTLAND, OR 97201 USA.	AOKI, C (REPRINT AUTHOR), 4 WASHINGTON PL,ROOM 809, NEW YORK, NY 10003 USA.	CA3@NYU.EDU	KLARMAN FAMILY FOUNDATION GRANT PROGRAM IN EATING DISORDERS RESEARCH, NATIONAL INSTITUTES OF HEALTH [R21MH091445-01, R21 MH105846, R01NS066019-01A1, R01NS047557-07A1]; NEI CORE GRANT [EY13079]; NYUS RESEARCH CHALLENGE FUND [NSF-REU 1460880]; FULBRIGHT SCHOLARSHIP; NATIONAL CENTER FOR THE ADVANCING OF TRANSLATIONAL SCIENCE (NCATS) [UL1 TR000038]; NATIONAL INSTITUTES OF HEALTHUNITED STATES DEPARTME…	THE KLARMAN FAMILY FOUNDATION GRANT PROGRAM IN EATING DISORDERS RESEARCH, NATIONAL INSTITUTES OF HEALTH, GRANT NUMBER: R21MH091445-01; GRANT NUMBER: R21 MH105846; GRANT NUMBER: R01NS066019-01A1; GRANT NUMBER: R01NS047557-07A1; GRANT NUMBER: NEI CORE GRANT EY13079; NYUS RESEARCH CHALLENGE FUND, GRANT NUMBER: NSF-REU 1460880; THE FULBRIGHT SCHOLARSHIP; NATIONAL CENTER FOR THE ADVANCING OF TRANSLATI…	98	4	4	1	8	WILEY	HOBOKEN	111 RIVER ST, HOBOKEN 07030-5774, NJ USA	0887-4476	1098-2396	SYNAPSE	SYNAPSE	JUL	2018.0	72	7	E22034	10.1002/SYN.22034	17	NEUROSCIENCES	NEUROSCIENCES & NEUROLOGY	GI2CC	ISI000434176200003	29631321.0		18/03/2020					AOKI, CHIYE/0000-0003-4010-9425; CHOWDHURY, TARA/0000-0003-1948-4167	AOKI, CHIYE/T-9405-2019; CHOWDHURY, TARA/AAB-6429-2020
3499	J	MORGAN L;HOOKER JL;SPARAPANI N;REINHARDT VP;SCHATSCHNEIDER C;WETHERBY AM	MORGAN, LINDEE; HOOKER, JESSICA L.; SPARAPANI, NICOLE; REINHARDT, VANESSA P.; SCHATSCHNEIDER, CHRIS; WETHERBY, AMY M.	CLUSTER RANDOMIZED TRIAL OF THE CLASSROOM SCERTS INTERVENTION FOR ELEMENTARY STUDENTS WITH AUTISM SPECTRUM DISORDER	JOURNAL OF CONSULTING AND CLINICAL PSYCHOLOGY	ENGLISH	ARTICLE	AUTISM; SCERTS; CLUSTER RANDOMIZED TRIAL; CLASSROOM; INTERVENTION	YOUNG-CHILDREN; 2ND YEAR; ENGAGEMENT; INDIVIDUALS; BEHAVIORS; OUTCOMES; MODEL; ADOLESCENCE; IMPROVEMENT; TEACHERS	OBJECTIVE: THIS CLUSTER RANDOMIZED TRIAL (CRT) EVALUATED THE EFFICACY OF THE CLASSROOM SOCIAL, COMMUNICATION, EMOTIONAL REGULATION, AND TRANSACTIONAL SUPPORT (SCERTS) INTERVENTION (CSI) COMPARED WITH USUAL SCHOOL-BASED EDUCATION WITH AUTISM TRAINING MODULES (ATM). METHOD: SIXTY SCHOOLS WITH 197 STUDENTS WITH AUTISM SPECTRUM DISORDER (ASD) IN 129 CLASSROOMS WERE RANDOMLY ASSIGNED TO CSI OR ATM. ME…	[MORGAN, LINDEE; WETHERBY, AMY M.] FLORIDA STATE UNIV, DEPT CLIN SCI, AUTISM INST, COLL MED, TALLAHASSEE, FL 32306 USA.; [HOOKER, JESSICA L.; SPARAPANI, NICOLE] FLORIDA STATE UNIV, SCH COMMUN SCI & DISORDERS, TALLAHASSEE, FL 32306 USA.; [REINHARDT, VANESSA P.] FLORIDA STATE UNIV, DEPT PSYCHOL, TALLAHASSEE, FL 32306 USA.; [SCHATSCHNEIDER, CHRIS] FLORIDA STATE UNIV, DEPT PSYCHOL, FLORIDA CTR READIN…	MORGAN, L (REPRINT AUTHOR), FLORIDA STATE UNIV, DEPT CLIN SCI, AUTISM INST, COLL MED, TALLAHASSEE, FL 32306 USA.; MORGAN, L (REPRINT AUTHOR), EMORY UNIV, DEPT PEDIAT, SCH MED, ATLANTA, GA 30322 USA.; MORGAN, L (REPRINT AUTHOR), CHILDRENS HEALTHCARE ATLANTA, MARCUS AUTISM CTR, 1920 BRIARCLIFF RD NE, ATLANTA, GA 30329 USA.	LINDEE.MORGAN@EMORY.EDU	INSTITUTE OF EDUCATION SCIENCES, U.S. DEPARTMENT OF EDUCATIONUS DEPARTMENT OF EDUCATION [R324A100174]	THIS RESEARCH WAS SUPPORTED BY GRANT R324A100174 FROM THE INSTITUTE OF EDUCATION SCIENCES, U.S. DEPARTMENT OF EDUCATION, TO THE FLORIDA STATE UNIVERSITY. THE OPINIONS EXPRESSED ARE THOSE OF THE AUTHORS, NOT THE FUNDING AGENCY, AND NO OFFICIAL ENDORSEMENT SHOULD BE INFERRED.	63	5	5	8	26	AMER PSYCHOLOGICAL ASSOC	WASHINGTON	750 FIRST ST NE, WASHINGTON, DC 20002-4242 USA	0022-006X	1939-2117	J CONSULT CLIN PSYCH	J. CONSULT. CLIN. PSYCHOL.	JUL	2018.0	86	7		10.1037/CCP0000314	14	PSYCHOLOGY, CLINICAL	PSYCHOLOGY	GK2FI	ISI000435941800006	29939056.0	BRONZE, GREEN ACCEPTED	18/03/2020		631	644		REINHARDT, VANESSA/0000-0002-9943-5199
3545	J	AHMETOGLU E;ILDIZ GI;ACAR IH;ENCINGER A	AHMETOGLU, EMINE; ILDIZ, GOKCEN ILHAN; ACAR, IBRAHIM H.; ENCINGER, AMY	CHILDREN'S EMOTION REGULATION AND ATTACHMENT TO PARENTS: PARENTAL EMOTION SOCIALIZATION AS A MODERATOR	SOCIAL BEHAVIOR AND PERSONALITY	ENGLISH	ARTICLE	PARENTAL ATTACHMENT; ATTACHMENT STYLE; TURKISH CHILDREN; CHILDREN'S EMOTION REGULATION; PARENTAL EMOTION SOCIALIZATION	MOTHER ATTACHMENT; CHILDHOOD; ASSOCIATIONS; ADOLESCENCE; TEMPERAMENT; SECURITY; STYLE; LINKS; SELF	WE EXAMINED THE ASSOCIATIONS AMONG PARENTAL EMOTION SOCIALIZATION, AND CHILDREN'S EMOTION REGULATION AND ATTACHMENT TO PARENTS. IN PARTICULAR, WE EXAMINED THE MODERATING ROLE OF PARENTAL EMOTION SOCIALIZATION IN THE RELATIONSHIP BETWEEN CHILDREN'S EMOTION REGULATION AND ATTACHMENT TO PARENTS. PARTICIPANTS WERE 78 TURKISH CHILDREN (49 BOYS) AGED FROM 60 TO 77 MONTHS AND THEIR PARENTS. PARENTS REPO…	[AHMETOGLU, EMINE] TRAKYA UNIV, DEPT PRESCH EDUC, FAC EDUC, EDIRNE, TURKEY.; [ILDIZ, GOKCEN ILHAN] NAMIK KEMAL UNIV, CHILD DEV PROGRAM, TEKIRDAG, TURKEY.; [ACAR, IBRAHIM H.; ENCINGER, AMY] UNIV NEBRASKA, COLL EDUC & HUMAN SCI, DEPT CHILD YOUTH & FAMILY STUDIES, LINCOLN, NE 68583 USA.; [ACAR, IBRAHIM H.] ISTANBUL MEDIPOL UNIV, DEPT EARLY CHILDHOOD EDUC, TR-34815 ISTANBUL, TURKEY.	ACAR, IH (REPRINT AUTHOR), ISTANBUL MEDIPOL UNIV, DEPT EARLY CHILDHOOD EDUC, TR-34815 ISTANBUL, TURKEY.	IHACAR@MEDIPOL.EDU.TR			40	1	1	6	37	SOC PERSONALITY RES INC	PALMERSTON NORTH	P O BOX 1539, PALMERSTON NORTH 5330, NEW ZEALAND	0301-2212	1179-6391	SOC BEHAV PERSONAL	SOC. BEHAV. PERS.	JUN	2018.0	46	6		10.2224/SBP.6795	16	PSYCHOLOGY, SOCIAL	PSYCHOLOGY	GI3GG	ISI000434259000007		GREEN PUBLISHED	18/03/2020		969	984		ACAR, IBRAHIM H./0000-0003-4007-5691	ACAR, IBRAHIM H./D-8900-2019
3548	J	AMMITZBOLL J;THYGESEN LC;HOLSTEIN BE;ANDERSEN A;SKOVGAARD AM	AMMITZBOLL, JANNI; THYGESEN, LAU CASPAR; HOLSTEIN, BJORN E.; ANDERSEN, ANETTE; SKOVGAARD, ANNE METTE	PREDICTIVE VALIDITY OF A SERVICE-SETTING-BASED MEASURE TO IDENTIFY INFANCY MENTAL HEALTH PROBLEMS: A POPULATION-BASED COHORT STUDY	EUROPEAN CHILD & ADOLESCENT PSYCHIATRY	ENGLISH	ARTICLE	INFANT MENTAL HEALTH; EARLY IDENTIFICATION; MENTAL DISORDER; GENERAL POPULATION; CHILD HEALTH SURVEILLANCE; PREDICTIVE VALIDITY	ADOLESCENT PSYCHIATRIC-DISORDERS; SOCIAL-EMOTIONAL PROBLEMS; AUTISM SPECTRUM; CHILD-COHORT; BEHAVIORAL-PROBLEMS; PRIMARY-CARE; ATTENTION-DEFICIT/HYPERACTIVITY; DIFFICULTIES QUESTIONNAIRE; PRESCHOOL PSYCHOPATHOLOGY; SURVEILLANCE	MEASURES TO IDENTIFY INFANCY MENTAL HEALTH PROBLEMS ARE ESSENTIAL TO GUIDE INTERVENTIONS AND REDUCE THE RISK OF DEVELOPMENTAL PSYCHOPATHOLOGY IN EARLY YEARS. WE INVESTIGATED A NEW SERVICE-SETTING-BASED MEASURE THE COPENHAGEN INFANT MENTAL HEALTH SCREENING (CIMHS) WITHIN THE GENERAL CHILD HEALTH SURVEILLANCE BY COMMUNITY HEALTH NURSES (CHN). THE STUDY POPULATION OF 2973 INFANTS WAS ASSESSED BY CIM…	[AMMITZBOLL, JANNI; THYGESEN, LAU CASPAR; HOLSTEIN, BJORN E.; ANDERSEN, ANETTE; SKOVGAARD, ANNE METTE] UNIV SOUTHERN DENMARK, NATL INST PUBL HLTH, OSTER FARIMAGSGADE 5A,2, DK-1353 COPENHAGEN K, DENMARK.; [SKOVGAARD, ANNE METTE] UNIV COPENHAGEN, DEPT PUBL HLTH, OSTER FARIMAGSGADE 5, DK-1014 COPENHAGEN K, DENMARK.	AMMITZBOLL, J (REPRINT AUTHOR), UNIV SOUTHERN DENMARK, NATL INST PUBL HLTH, OSTER FARIMAGSGADE 5A,2, DK-1353 COPENHAGEN K, DENMARK.	JAAM@SDU.DK	DANISH MINISTRY OF HEALTH [20566]; DANISH FOUNDATION TRYGFONDEN [7-11-1480]; OBEL FAMILY FOUNDATION [BG/20121-18501]	THIS RESEARCH WAS SUPPORTED BY THE DANISH MINISTRY OF HEALTH (20566, 2010); THE DANISH FOUNDATION TRYGFONDEN (7-11-1480, 2012); AND THE OBEL FAMILY FOUNDATION (BG/20121-18501, 2012).	79	1	1	0	8	SPRINGER	NEW YORK	233 SPRING ST, NEW YORK, NY 10013 USA	1018-8827	1435-165X	EUR CHILD ADOLES PSY	EUR. CHILD ADOLESC. PSYCH.	JUN	2018.0	27	6		10.1007/S00787-017-1069-9	13	PSYCHOLOGY, DEVELOPMENTAL; PEDIATRICS; PSYCHIATRY	PSYCHOLOGY; PEDIATRICS; PSYCHIATRY	GH6DK	ISI000433532700004	29052014.0		18/03/2020		711	723		HOLSTEIN, BJORN E/0000-0002-4348-280X; THYGESEN, LAU/0000-0001-8375-5211; SKOVGAARD, ANNE METTE/0000-0002-8793-8303	HOLSTEIN, BJORN E/G-6383-2013; THYGESEN, LAU/W-9096-2019
3605	J	BILLECI L;TONACCI A;NARZISI A;MANIGRASSO Z;VARANINI M;FULCERI F;LATTARULO C;CALDERONI S;MURATORI F	BILLECI, LUCIA; TONACCI, ALESSANDRO; NARZISI, ANTONIO; MANIGRASSO, ZAIRA; VARANINI, MAURIZIO; FULCERI, FRANCESCA; LATTARULO, CATERINA; CALDERONI, SARA; MURATORI, FILIPPO	HEART RATE VARIABILITY DURING A JOINT ATTENTION TASK IN TODDLERS WITH AUTISM SPECTRUM DISORDERS	FRONTIERS IN PHYSIOLOGY	ENGLISH	ARTICLE	AUTISM SPECTRUM DISORDERS; AUTONOMIC NERVOUS SYSTEM; JOINT ATTENTION; WEARABLE SENSORS; EYE-TRACKING	RESPIRATORY SINUS ARRHYTHMIA; CHILD-DIRECTED SPEECH; YOUNG-CHILDREN; PHYSIOLOGICAL-RESPONSES; EMOTION REGULATION; CARDIAC RESPONSES; POLYVAGAL THEORY; INTERVENTION; ADOLESCENTS; PREDICTORS	BACKGROUND: AUTISM SPECTRUM DISORDERS (ASD) ARE A HETEROGENEOUS GROUP OF NEURODEVELOPMENTAL DISORDERS FEATURING EARLY IMPAIRMENTS IN SOCIAL DOMAIN, WITH AUTONOMIC NERVOUS SYSTEM (ANS) UNBALANCE POSSIBLY REPRESENTING A USEFUL MARKER FOR SUCH DISTURBANCES. IMPAIRMENTS IN JOINT ATTENTION (JA) ARE ONE OF THE EARLIEST MARKERS OF SOCIAL DEFICITS IN ASD. IN THIS STUDY, WE ASSESSED THE FEASIBILITY OF USI…	[BILLECI, LUCIA; TONACCI, ALESSANDRO; VARANINI, MAURIZIO] NATL RES COUNCIL ITALY, INST CLIN PHYSIOL, PISA, ITALY.; [NARZISI, ANTONIO; FULCERI, FRANCESCA; CALDERONI, SARA; MURATORI, FILIPPO] IRCCS, STELLA MARIS FDN, DEPT DEV NEUROSCI, PISA, ITALY.; [MANIGRASSO, ZAIRA] UNIV PISA, DEPT INFORMAT ENGN, PISA, ITALY.; [LATTARULO, CATERINA] HOSP MADONNA GRAZIE, CHILD NEUROPSYCHIAT UNIT, MATERA, ITALY.; […	BILLECI, L (REPRINT AUTHOR), NATL RES COUNCIL ITALY, INST CLIN PHYSIOL, PISA, ITALY.	LUCIA.BILLECI@IFC.CNR.IT	ALERT PROJECT - ITALIAN MINISTRY OF HEALTH (CCM); RCCS STELLA MARIS FOUNDATION (RICERCA CORRENTE); RCCS STELLA MARIS FOUNDATION (5 X 1,000 VOLUNTARY CONTRIBUTIONS, ITALIAN MINISTRY OF HEALTH)	THIS STUDY WAS SUPPORTED BY ALERT PROJECT FUNDED BY ITALIAN MINISTRY OF HEALTH (CCM/2011) AND BY GRANT FROM THE IRCCS STELLA MARIS FOUNDATION (RICERCA CORRENTE, AND THE 5 X 1,000 VOLUNTARY CONTRIBUTIONS, ITALIAN MINISTRY OF HEALTH).	73	7	7	0	14	FRONTIERS MEDIA SA	LAUSANNE	AVENUE DU TRIBUNAL FEDERAL 34, LAUSANNE, CH-1015, SWITZERLAND	1664-042X		FRONT PHYSIOL	FRONT. PHYSIOL.	May-01	2018.0	9		467	10.3389/FPHYS.2018.00467	11	PHYSIOLOGY	PHYSIOLOGY	GE4VH	ISI000431215100001	29765335.0	DOAJ GOLD, GREEN PUBLISHED	18/03/2020					BILLECI, LUCIA/0000-0002-5487-0277; CALDERONI, SARA/0000-0002-6250-5739; RUBEGNI, ANNA/0000-0002-0484-3799; VARANINI, MAURIZIO/0000-0001-8489-3560; MURATORI, FILIPPO/0000-0001-9598-0096; BARGAGNA, STEFANIA/0000-0001-6430-9494; FULCERI, FRANCESCA/0000-0002-6757-9585; TONACCI, ALESSANDRO/0000-0001-8335-5541	BILLECI, LUCIA/J-2667-2016; CALDERONI, SARA/J-2279-2018; RUBEGNI, ANNA/I-3221-2018; VARANINI, MAURIZIO/B-7945-2015; NARZISI, ANTONIO/K-3962-2016; MURATORI, FILIPPO/K-3187-2018; BARGAGNA, STEFANIA/AAB-7603-2019; FULCERI, FRANCESCA/K-3914-2016; TONACCI, ALESSANDRO/J-7996-2016
3622	J	HASSAN R;POOLE KL;SCHMIDT LA;SAIGAL S;VAN LIESHOUT RJ	HASSAN, RAHA; POOLE, KRISTIE L.; SCHMIDT, LOUIS A.; SAIGAL, SAROJ; VAN LIESHOUT, RYAN J.	EMOTION REGULATION AND AFFECTIVE EXPERIENCE AMONG EXTREMELY LOW BIRTH WEIGHT ADULT SURVIVORS IN THEIR 30'S	PERSONALITY AND INDIVIDUAL DIFFERENCES	ENGLISH	ARTICLE	EXTREMELY LOW BIRTH WEIGHT; EMOTION; EMOTION REGULATION; AFFECT; ADULTS	NEGATIVE AFFECT; DEPRESSIVE SYMPTOMS; EXTREMELY PRETERM; INTENSIVE-CARE; YOUNG-ADULTS; BORN; CHILDREN; INFANTS; ANXIETY; ADOLESCENTS	ALTHOUGH EMOTION REGULATORY PROCESSES AND AFFECTIVE EXPERIENCES HAVE BEEN EXPLORED AMONG EXTREMELY LOW BIRTH WEIGHT (ELBW; < 1000 G) SURVIVORS IN CHILDHOOD, LITTLE IS KNOWN ABOUT THESE PROCESSES AMONG ELBW SURVIVORS IN ADULTHOOD. FURTHERMORE, STILL LESS IS KNOWN ABOUT WHETHER ELBW SURVIVORS WITH NEUROSENSORY IMPAIRMENTS (NSI) DIFFER IN EMOTION REGULATORY PROCESSES THAN ELBW SURVIVORS WITHOUT NSI.…	[HASSAN, RAHA; POOLE, KRISTIE L.; SCHMIDT, LOUIS A.] MCMASTER UNIV, DEPT PSYCHOL NEUROSCI & BEHAV, HAMILTON, ON, CANADA.; [SAIGAL, SAROJ] MCMASTER UNIV, DEPT PEDIAT, HAMILTON, ON, CANADA.; [VAN LIESHOUT, RYAN J.] MCMASTER UNIV, DEPT PSYCHIAT & BEHAV NEUROSCI, HAMILTON, ON, CANADA.	HASSAN, R (REPRINT AUTHOR), MCMASTER UNIV, DEPT PSYCHOL NEUROSCI & BEHAV, HAMILTON, ON, CANADA.	HASSAR@MCMASTER.CA	CANADIAN INSTITUTES OF HEALTH RESEARCHCANADIAN INSTITUTES OF HEALTH RESEARCH (CIHR) [CIHR: TMH-103145]	THIS RESEARCH WAS SUPPORTED BY CANADIAN INSTITUTES OF HEALTH RESEARCH GRANTS CIHR: TMH-103145 (TO L.A.S). WE THANK THE MANY PARTICIPANTS AND THEIR FAMILIES FOR THEIR CONTINUED PARTICIPATION AND NICOLE FOLLAND, PAZ FORTIER, KAREN MATHEWSON, SUE MCKEE, VLADIMIR MISKOVIC, JORDANA WAXMAN, AND SHIRIEN YUNUS FOR THEIR HELP WITH DATA COLLECTION AND ORGANIZING THE ASSESSMENTS.	70	0	0	0	8	PERGAMON-ELSEVIER SCIENCE LTD	OXFORD	THE BOULEVARD, LANGFORD LANE, KIDLINGTON, OXFORD OX5 1GB, ENGLAND	0191-8869		PERS INDIV DIFFER	PERS. INDIVID. DIFFER.	Apr-15	2018.0	125			10.1016/J.PAID.2018.01.003	7	PSYCHOLOGY, SOCIAL	PSYCHOLOGY	FW8CW	ISI000425555900022			18/03/2020		133	139
3662	J	VALENTOVICH V;GOLDBERG WA;GARFIN DR;GUO YQ	VALENTOVICH, VALENTINA; GOLDBERG, WENDY A.; GARFIN, DANA ROSE; GUO, YUQING	EMOTION COREGULATION PROCESSES BETWEEN MOTHERS AND THEIR CHILDREN WITH AND WITHOUT AUTISM SPECTRUM DISORDER: ASSOCIATIONS WITH CHILDREN'S MALADAPTIVE BEHAVIORS	JOURNAL OF AUTISM AND DEVELOPMENTAL DISORDERS	ENGLISH	ARTICLE	EMOTION REGULATION; PROBLEM BEHAVIORS; AUTISM SPECTRUM DISORDERS; PARENTING	DYNAMIC-SYSTEMS ANALYSIS; HIGH-FUNCTIONING AUTISM; PARENTS; CONTEXT; PSYCHOPATHOLOGY; FLEXIBILITY; ADOLESCENTS; PRESCHOOL; SYMPTOMS; PATTERNS	A DYADIC MICROANALYSIS APPROACH WAS USED TO EXAMINE EMOTION COREGULATION PROCESSES IN MOTHER-CHILD INTERACTIONS IN RELATION TO CHILDREN'S MALADAPTIVE BEHAVIORS. SEVENTY-TWO MOTHER-CHILD DYADS (46 CHILDREN WITH AUTISM SPECTRUM DISORDER (ASD); 26 NEUROTYPICAL CHILDREN) WERE PREVIOUSLY VIDEOTAPED IN A SEMI-STRUCTURED PLAY PROCEDURE AT HOME AND MOTHERS REPORTED ON CHILDREN'S INTERNALIZING AND EXTERNA…	[VALENTOVICH, VALENTINA; GOLDBERG, WENDY A.] UNIV CALIF IRVINE, DEPT PSYCHOL & SOCIAL BEHAV, SOCIAL & BEHAV SCI GATEWAY, IRVINE, CA 92697 USA.; [GARFIN, DANA ROSE; GUO, YUQING] UNIV CALIF IRVINE, SUE & BILL GROSS SCH NURSING, BERK HALL, IRVINE, CA 92697 USA.	GOLDBERG, WA (REPRINT AUTHOR), UNIV CALIF IRVINE, DEPT PSYCHOL & SOCIAL BEHAV, SOCIAL & BEHAV SCI GATEWAY, IRVINE, CA 92697 USA.	WENDY.GOLDBERG@UCI.EDU	UNIVERSITY OF CALIFORNIA, IRVINE MULTIDISCIPLINARY DESIGN PROGRAM	THIS STUDY WAS FUNDED BY GRANTS PROVIDED FROM THE UNIVERSITY OF CALIFORNIA, IRVINE MULTIDISCIPLINARY DESIGN PROGRAM.	66	1	1	2	11	SPRINGER/PLENUM PUBLISHERS	NEW YORK	233 SPRING ST, NEW YORK, NY 10013 USA	0162-3257	1573-3432	J AUTISM DEV DISORD	J. AUTISM DEV. DISORD.	APR	2018.0	48	4		10.1007/S10803-017-3375-Y	14	PSYCHOLOGY, DEVELOPMENTAL	PSYCHOLOGY	GA0ER	ISI000427986300025	29234932.0	GREEN PUBLISHED	18/03/2020		1235	1248				SI
3683	J	O'LEARY JD;O'LEARY OF;CRYAN JF;NOLAN YM	O'LEARY, J. D.; O'LEARY, O. F.; CRYAN, J. F.; NOLAN, Y. M.	REGULATION OF BEHAVIOUR BY THE NUCLEAR RECEPTOR TLX	GENES BRAIN AND BEHAVIOR	ENGLISH	REVIEW	ADOLESCENCE; AGGRESSION; ANXIETY; BEHAVIOUR; COGNITION; HIPPOCAMPUS; NEUROGENESIS; NR2E1; TLX	ADULT HIPPOCAMPAL NEUROGENESIS; NEURAL STEM-CELLS; ANXIETY-RELATED BEHAVIORS; SPATIAL-PATTERN SEPARATION; HISTONE DEMETHYLASE LSD1; LONG-TERM-MEMORY; ALZHEIMERS-DISEASE; BIPOLAR DISORDER; DENTATE GYRUS; BRAIN-DEVELOPMENT	THE ORPHAN NUCLEAR RECEPTOR TLX (NR2E1) IS A KEY REGULATOR OF BOTH EMBRYONIC AND ADULT HIPPOCAMPAL NEUROGENESIS. SEVERAL DIFFERENT MOUSE MODELS HAVE BEEN DEVELOPED WHICH TARGET TLX IN VIVO INCLUDING SPONTANEOUS DELETION MODELS (FROM BIRTH) AND TARGETED AND CONDITIONAL KNOCKOUTS. ALTHOUGH SOME CONFLICTING FINDINGS HAVE BEEN REPORTED, FOR THE MOST PART STUDIES HAVE DEMONSTRATED THAT TLX IS IMPORTAN…	[O'LEARY, J. D.; O'LEARY, O. F.; CRYAN, J. F.; NOLAN, Y. M.] UNIV COLL CORK, DEPT ANAT & NEUROSCI, CORK, IRELAND.; [O'LEARY, O. F.; CRYAN, J. F.] UNIV COLL CORK, APC MICROBIOME INST, CORK, IRELAND.	NOLAN, YM (REPRINT AUTHOR), UNIV COLL CORK, DEPT ANAT & NEUROSCI, CORK, IRELAND.	Y.NOLAN@UCC.IE			109	10	10	0	5	WILEY	HOBOKEN	111 RIVER ST, HOBOKEN 07030-5774, NJ USA	1601-1848	1601-183X	GENES BRAIN BEHAV	GENES BRAIN BEHAV.	MAR	2018.0	17	3	UNSP E12357	10.1111/GBB.12357	11	BEHAVIORAL SCIENCES; NEUROSCIENCES	BEHAVIORAL SCIENCES; NEUROSCIENCES & NEUROLOGY	GB1EU	ISI000428794800001	27790850.0		18/03/2020					CRYAN, JOHN F./0000-0001-5887-2723; O'LEARY, OLIVIA/0000-0002-9171-2032; NOLAN, YVONNE/0000-0003-2426-234X	CRYAN, JOHN F./A-6950-2013
3711	J	KELMANSON IA	KELMANSON, IGOR A.	SLEEP DISTURBANCES AND BEHAVIOURAL AND EMOTIONAL PROBLEMS IN PRESCHOOL CHILDREN WITH BILATERAL CEREBRAL PALSY	SOMNOLOGIE	ENGLISH	ARTICLE	MENTAL HEALTH; QUESTIONNAIRES; SLEEP DISORDERS; ANXIETY; DIAGNOSTIC AND STATISTICAL MANUAL OF MENTAL DISORDERS	SEVERE LEARNING-DISABILITIES; INTELLECTUAL DISABILITY; ADOLESCENTS; IMPAIRMENTS; DISORDERS; SYMPTOMS; STRESS	SLEEP DISTURBANCES ARE LIKELY TO BE ASSOCIATED WITH EMOTIONAL AND BEHAVIOURAL PROBLEMS. THIS STUDY EVALUATED SLEEP DISTURBANCES IN PRESCHOOL CHILDREN WITH BILATERAL CEREBRAL PALSY (CP) AND ASSESSED THEIR ASSOCIATIONS WITH BEHAVIOURAL AND EMOTIONAL PROBLEMS. THE STUDY WAS PERFORMED IN ST. PETERSBURG IN 2016, AND COMPRISED 20 CHILDREN WITH DIAGNOSED BILATERAL CP AGED 5 YEARS (10 BOYS, 10 GIRLS) WHO…	[KELMANSON, IGOR A.] RAOUL WALLENBERG INT UNIV FAMILY & CHILD, INST SPECIAL EDUC & SPECIAL PSYCHOL, ST PETERSBURG, RUSSIA.; [KELMANSON, IGOR A.] ST PETERSBURG STATE INST PSYCHOL & SOCIAL WORK, 13-A VASILYEVSKY OSTROV 12TH LINE, ST PETERSBURG 199178, RUSSIA.	KELMANSON, IA (REPRINT AUTHOR), ST PETERSBURG STATE INST PSYCHOL & SOCIAL WORK, 13-A VASILYEVSKY OSTROV 12TH LINE, ST PETERSBURG 199178, RUSSIA.	IAKELMANSON@HOTMAIL.COM			46	0	0	0	5	SPRINGER INTERNATIONAL PUBLISHING AG	CHAM	GEWERBESTRASSE 11, CHAM, CH-6330, SWITZERLAND	1432-9123	1439-054X	SOMNOLOGIE	SOMNOLOGIE	MAR	2018.0	22	1		10.1007/S11818-017-0121-9	9	CLINICAL NEUROLOGY	NEUROSCIENCES & NEUROLOGY	FZ2PO	ISI000427422500004			18/03/2020		18	26		KELMANSON, IGOR/0000-0002-4449-2786	KELMANSON, IGOR/AAH-8328-2019
3781	J	CERNIGLIA L;CIMINO S;ERRIU M;JEZEK S;ALMENARA CA;TAMBELLI R	CERNIGLIA, LUCA; CIMINO, SILVIA; ERRIU, MICHELA; JEZEK, STANISLAV; ALMENARA, CARLOS A.; TAMBELLI, RENATA	TRAJECTORIES OF AGGRESSIVE AND DEPRESSIVE SYMPTOMS IN MALE AND FEMALE OVERWEIGHT CHILDREN: DO THEY SHARE A COMMON PATH OR DO THEY FOLLOW DIFFERENT ROUTES?	PLOS ONE	ENGLISH	ARTICLE		BODY-MASS INDEX; ADOLESCENCE SEX-DIFFERENCES; MENTAL-HEALTH PROBLEMS; DEVELOPMENTAL TRAJECTORIES; EARLY-CHILDHOOD; BIDIRECTIONAL ASSOCIATIONS; EMOTIONAL-PROBLEMS; RISK-FACTORS; OBESITY; WEIGHT	THE PREVALENCE OF CHILDHOOD OVERWEIGHT IS A MAJOR SOCIAL AND PUBLIC HEALTH ISSUE, AND PRIMARY ASSESSMENT SHOULD FOCUS ON EARLY AND MIDDLE CHILDHOOD, BECAUSE WEIGHT GAIN IN THESE PHASES CONSTITUTES A STRONG PREDICTOR OF SUBSEQUENT NEGATIVE OUTCOMES. STUDIES ON COMMUNITY SAMPLES HAVE SHOWN THAT GROWTH CURVES MAY FOLLOW LINEAR OR NON-LINEAR TRAJECTORIES FROM EARLY TO MIDDLE CHILDHOOD, AND CAN DIFFER…	[CERNIGLIA, LUCA] INT TELEMAT UNIV UNINETTUNO, PSYCHOL FAC, DEPT PSYCHOL, ROME, ITALY.; [CIMINO, SILVIA; ERRIU, MICHELA; TAMBELLI, RENATA] SAPIENZA UNIV ROME, PSYCHOL & MED FAC, DEPT DYNAM & CLIN PSYCHOL, ROME, ITALY.; [JEZEK, STANISLAV; ALMENARA, CARLOS A.] MASARYK UNIV, INST RES CHILDREN YOUTH & FAMILY, FAC SOCIAL STUDIES, BRNO, CZECH REPUBLIC.; [ALMENARA, CARLOS A.] UNIV PERUANA CIENCIAS APLIC…	CERNIGLIA, L (REPRINT AUTHOR), INT TELEMAT UNIV UNINETTUNO, PSYCHOL FAC, DEPT PSYCHOL, ROME, ITALY.	L.CERNIGLIA@UNINETTUNOUNIVERISITY.NET	CZECH SCIENCE FOUNDATIONGRANT AGENCY OF THE CZECH REPUBLIC [THINLINE-GA15-05696S]; INSTITUTE FOR RESEARCHON CHILDREN, YOUTH AND FAMILY, FACULTY OF SOCIAL STUDIES, MASARYK UNIVERSITY	THIS WORK WAS SUPPORTED BY THE CZECH SCIENCE FOUNDATION (GRANT NO. THINLINE-GA15-05696S) TO CAA AND THE INSTITUTE FOR RESEARCHON CHILDREN, YOUTH AND FAMILY, FACULTY OF SOCIAL STUDIES, MASARYK UNIVERSITY TO SJ. THE FUNDERS HAD NO ROLE IN STUDY DESIGN, DATA COLLECTION AND ALYSIS, DECISION TO PUBLISH, OR PREPARATION OF THE MANUSCRIPT.	81	4	4	0	5	PUBLIC LIBRARY SCIENCE	SAN FRANCISCO	1160 BATTERY STREET, STE 100, SAN FRANCISCO, CA 94111 USA	1932-6203		PLOS ONE	PLOS ONE	Jan-05	2018.0	13	1	E0190731	10.1371/JOURNAL.PONE.0190731	18	MULTIDISCIPLINARY SCIENCES	SCIENCE & TECHNOLOGY - OTHER TOPICS	FR9OU	ISI000419403800108	29304081.0	DOAJ GOLD, GREEN PUBLISHED	18/03/2020					JEZEK, STANISLAV/0000-0003-3848-1578; ALMENARA, CARLOS A./0000-0002-4929-8720; CERNIGLIA, LUCA/0000-0002-6115-288X;	JEZEK, STANISLAV/Q-2555-2019; ALMENARA, CARLOS A./I-8240-2019; CERNIGLIA, LUCA/H-6943-2019; TAMBELLI, RENATA/AAB-3477-2019
3794	J	PACE A;ALPER R;BURCHINAL MR;GOLINKOFF RM;HIRSH-PASEK K	PACE, AMY; ALPER, REBECCA; BURCHINAL, MARGARET R.; GOLINKOFF, ROBERTA MICHNICK; HIRSH-PASEK, KATHY	MEASURING SUCCESS: WITHIN AND CROSS-DOMAIN PREDICTORS OF ACADEMIC AND SOCIAL TRAJECTORIES IN ELEMENTARY SCHOOL	EARLY CHILDHOOD RESEARCH QUARTERLY	ENGLISH	ARTICLE	SCHOOL READINESS; ACADEMIC AND SOCIAL TRAJECTORIES; KINDERGARTEN PREDICTORS; ELEMENTARY SCHOOL OUTCOMES; SKILL ACQUISITION; LONGITUDINAL	TEACHER-CHILD INTERACTIONS; SELF-REGULATION; EXECUTIVE FUNCTION; EARLY LITERACY; START CHILDREN; ACHIEVEMENT; SKILLS; MATHEMATICS; READINESS; KINDERGARTEN	CHILDREN'S SKILL LEVELS IN LANGUAGE, MATHEMATICS, LITERACY, SELF-REGULATION, AND SOCIAL-EMOTIONAL ADJUSTMENT AT KINDERGARTEN ENTRY ARE BELIEVED TO PLAY AN IMPORTANT ROLE IN DETERMINING SCHOOL SUCCESS THROUGH THEIR LONG-TERM ASSOCIATION WITH ACADEMIC AND SOCIAL SKILLS IN PRIMARY AND SECONDARY EDUCATION. HENCE, CHILDREN'S SCHOOL READINESS IS A NATIONAL PRIORITY. TO DATE, THERE IS SOME EVIDENCE THAT…	[PACE, AMY] UNIV WASHINGTON, DEPT SPEECH & HEARING SCI, 1417 NE 42ND ST, SEATTLE, WA 98103 USA.; [ALPER, REBECCA] TEMPLE UNIV, COMMUN SCI & DISORDERS, 110 WEISS HALL,1701 NORTH 13TH ST, PHILADELPHIA, PA 19122 USA.; [BURCHINAL, MARGARET R.] UNIV N CAROLINA, FPG CHILD DEV INST, CB 8185, CHAPEL HILL, NC 27599 USA.; [GOLINKOFF, ROBERTA MICHNICK] UNIV DELAWARE, SCH EDUC, 206 WILLARD HALL, NEWARK, DE 1…	PACE, A (REPRINT AUTHOR), UNIV WASHINGTON, DEPT SPEECH & HEARING SCI, 1417 NE 42ND ST, SEATTLE, WA 98103 USA.	AMYPACE@UW.EDU; REBECCA.ALPER@TEMPLE.EDU; BURCHINAL@UNC.EDU; ROBERTA@UDEL.EDU; KHIRSHPA@TEMPLE.EDU			130	12	12	5	9	ELSEVIER SCIENCE INC	NEW YORK	STE 800, 230 PARK AVE, NEW YORK, NY 10169 USA	0885-2006	1873-7706	EARLY CHILD RES Q	EARLY CHILDHOOD RES. Q.		2018.0	46			10.1016/J.ECRESQ.2018.04.001	14	EDUCATION & EDUCATIONAL RESEARCH; PSYCHOLOGY, DEVELOPMENTAL	EDUCATION & EDUCATIONAL RESEARCH; PSYCHOLOGY	HG1XD	ISI000454753500010			18/03/2020		112	125		ALPER, REBECCA/0000-0002-3192-8720; BURCHINAL, MARGARET/0000-0002-3606-7843; HIRSH-PASEK, KATHY/0000-0003-2947-4544		SI
3805	J	OZKAN S;KARA K;ALMBAIDEEN M;CONGOLOGLU MA	OZKAN, SELCUK; KARA, KORAY; ALMBAIDEEN, MAHMOUD; CONGOLOGLU, MEHMET AYHAN	INVESTIGATION OF DISTINCTIVE CHARACTERISTICS OF CHILDREN WITH SPECIFIC LEARNING DISORDER AND BORDERLINE INTELLECTUAL FUNCTIONING	ARCHIVES OF CLINICAL PSYCHIATRY	ENGLISH	ARTICLE	SPECIFIC LEARNING DISORDER; BORDERLINE INTELLECTUAL FUNCTIONING; COGNITIVE FUNCTIONS; MINOR NEUROLOGICAL SYMPTOMS	NEUROLOGICAL SOFT SIGNS; EMOTION REGULATION; ADOLESCENTS; ADULTS	BACKGROUND: BORDERLINE INTELLIGENCE FUNCTION (BIF) AND SPECIFIC LEARNING DISORDER (SLD) ARE COMMON DIAGNOSES IN CHILDREN WHO ARE BROUGHT UP FOR LEARNING PROBLEMS AND SCHOOL FAILURE. OBJECTIVE: THE AIM OF OUR STUDY WAS TO DETERMINE WHETHER THERE WERE DISTINCTIVE ASPECTS OF COGNITIVE TESTING ROUTINELY USED IN EVALUATING SLD AND BIF AND INVESTIGATE EMOTION REGULATION SKILLS AND MINOR NEUROLOGIC SYMP…	[OZKAN, SELCUK] GULHANE TRAINING & RES HOSP, GULHANE MED FAC, DEPT CHILD & ADOLESCENT PSYCHIAT, ANKARA, TURKEY.; [KARA, KORAY; CONGOLOGLU, MEHMET AYHAN] GULHANE MIL MED ACAD, GULHANE ASKERI TIP AKAD RINGGOLD, DEPT CHILD & ADOLESCENT PSYCHIAT, ANKARA, TURKEY.; [ALMBAIDEEN, MAHMOUD] PRIVATE MADALYON PSYCHIAT CTR, CHILD & ADOLESCENT PSYCHIAT, ANKARA, TURKEY.	OZKAN, S (REPRINT AUTHOR), GULHANE MED FAC, DEPT CHILD & ADOLESCENT PSYCHIAT, ANKARA, TURKEY.	DRSELCUKOZKAN@YAHOO.COM			34	2	2	0	9	UNIV SAO PAULO, INST PSIQUIATRIA	SAO PAULO	RUA OVIDIO PIRES CAMPOS, 785, 1 ANDAR, SAO PAULO, 05403-010, BRAZIL	0101-6083	1806-938X	ARCH CLIN PSYCHIAT	ARCH. CLIN. PSYCHIATRY	JAN-FEB	2018.0	45	1		10.1590/0101-60830000000145	6	PSYCHIATRY	PSYCHIATRY	GA7ZF	ISI000428556800001		DOAJ GOLD, GREEN PUBLISHED	18/03/2020		1	6
3881	J	HUMPHRIES ML;WILLIAMS BV;MAY T	HUMPHRIES, MARISHA L.; WILLIAMS, BRITTNEY, V; MAY, TANGINIA	EARLY CHILDHOOD TEACHERS' PERSPECTIVES ON SOCIAL-EMOTIONAL COMPETENCE AND LEARNING IN URBAN CLASSROOMS	JOURNAL OF APPLIED SCHOOL PSYCHOLOGY	ENGLISH	ARTICLE	CLASSROOM-BASED PROGRAMS; QUALITATIVE; SOCIAL-EMOTIONAL COMPETENCE; SOCIAL-EMOTIONAL LEARNING; TEACHER PERCEPTIONS	SCHOOL-BASED PREVENTION; PROGRAMS; SUSTAINABILITY; IMPLEMENTATION; ADOLESCENTS; READINESS; KNOWLEDGE; CHILDREN; ADOPTION; BELIEFS	THE PROMOTION OF SOCIAL-EMOTIONAL COMPETENCE AND IMPLEMENTATION OF SOCIAL-EMOTIONAL LEARNING PROGRAMS HAVE INCREASED SUBSTANTIALLY IN SCHOOLS; HOWEVER, LITTLE IS KNOWN ABOUT TEACHERS' PERCEPTIONS OF SUCH PROGRAMS. THIS QUALITATIVE STUDY EXPLORED EARLY CHILDHOOD (3 TO 8 YEARS OLD) TEACHERS' PERCEPTIONS OF CLASSROOM-BASED SOCIAL-EMOTIONAL LEARNING PROGRAMS FOR YOUNG, URBAN-DWELLING CHILDREN. A FOCU…	[HUMPHRIES, MARISHA L.; WILLIAMS, BRITTNEY, V; MAY, TANGINIA] UNIV ILLINOIS, DEPT EDUC PSYCHOL, 1040 W HARRISON,M-C 147, CHICAGO, IL 60607 USA.	HUMPHRIES, ML (REPRINT AUTHOR), UNIV ILLINOIS, DEPT EDUC PSYCHOL, 1040 W HARRISON,M-C 147, CHICAGO, IL 60607 USA.	MHUMPHRI@UIC.EDU	NATIONAL INSTITUTE OF MENTAL HEALTHUNITED STATES DEPARTMENT OF HEALTH & HUMAN SERVICESNATIONAL INSTITUTES OF HEALTH (NIH) - USANIH NATIONAL INSTITUTE OF MENTAL HEALTH (NIMH) [3R01MH062437-02S1]	FUNDING FOR THIS STUDY WAS PROVIDED TO THE MARISHA L. HUMPHRIES BY THE NATIONAL INSTITUTE OF MENTAL HEALTH (3R01MH062437-02S1 MINORITY SUPPLEMENT), ALTHOUGH THE AUTHORS ALONE ARE RESPONSIBLE FOR THE FINDINGS AND INTERPRETATIONS PRESENTED HEREIN.	56	1	1	1	7	ROUTLEDGE JOURNALS, TAYLOR & FRANCIS LTD	ABINGDON	2-4 PARK SQUARE, MILTON PARK, ABINGDON OX14 4RN, OXON, ENGLAND	1537-7903	1537-7911	J APPL SCH PSYCHOL	J. APPL. SCH. PSYCHOL.		2018.0	34	2		10.1080/15377903.2018.1425790	23	PSYCHOLOGY, EDUCATIONAL	PSYCHOLOGY	GI8IW	ISI000434769000003	30713472.0	GREEN ACCEPTED	18/03/2020		157	179
3887	J	GOMEZ IN;LAI CYY;CHAN CCH;TSANG HWH	GOMEZ, IVAN NEIL; LAI, CYNTHIA Y. Y.; CHAN, CHETWYN C. H.; TSANG, HECTOR W. H.	THE ROLE OF ETHNICITY AND ENVIRONMENT IN THE REGULATION OF RESPONSE TO SENSORY STIMULUS IN CHILDREN: PROTOCOL AND PILOT FINDINGS OF A NEUROPHYSIOLOGICAL STUDY	JMIR RESEARCH PROTOCOLS	ENGLISH	ARTICLE	ETHNICITY; ENVIRONMENT; CHILDREN; AUTONOMIC NERVOUS SYSTEM; PARASYMPATHETIC NERVOUS SYSTEM; SYMPATHETIC NERVOUS SYSTEM	HEART-RATE-VARIABILITY; ELECTRODERMAL RESPONSES; OCCUPATIONAL-THERAPY; EMOTION REGULATION; YOUTH RESILIENCE; RESTING-STATE; STRESS; MODULATION; ALLOSTASIS; AUTISM	BACKGROUND: THE ABILITY TO REGULATE THE RESPONSE TO SENSORY STIMULI HAS BEEN ASSOCIATED WITH SUCCESSFUL BEHAVIORAL PATTERNS NECESSARY FOR DAILY ACTIVITIES. HOWEVER, IT IS NOT KNOWN WHETHER A CHILD'S ETHNICITY AND ENVIRONMENT CAN INFLUENCE AUTONOMIC REGULATORY MECHANISMS. OBJECTIVE: THIS STUDY AIMS TO EXPLORE THE ROLE OF ETHNICITY AND ENVIRONMENT IN THE REGULATION OF RESPONSES TO SENSORY STIMULI I…	[GOMEZ, IVAN NEIL; LAI, CYNTHIA Y. Y.; CHAN, CHETWYN C. H.; TSANG, HECTOR W. H.] HONG KONG POLYTECH UNIV, DEPT REHABIL SCI, RM ST540,CORE S, KOWLOON, HONG KONG, PEOPLES R CHINA.; [GOMEZ, IVAN NEIL] UNIV SANTO TOMAS, COLL REHABIL SCI, CTR HLTH RES & MOVEMENT SCI, MANILA, PHILIPPINES.	LAI, CYY (REPRINT AUTHOR), HONG KONG POLYTECH UNIV, DEPT REHABIL SCI, RM ST540,CORE S, KOWLOON, HONG KONG, PEOPLES R CHINA.	CYNTHIA.YY.LAI@POLYU.EDU.HK	HONG KONG POLYTECHNIC UNIVERSITY AND ITS DEPARTMENT OF REHABILITATION SCIENCES; HONG KONG-UNIVERSITY GRANTS COUNCIL	THE AUTHORS WOULD LIKE TO ACKNOWLEDGE THE CHILDREN AND THEIR PARENTS WHO PARTICIPATED IN THE PILOT RESEARCH, AS WELL AS THE SUPPORT GIVEN BY THE HONG KONG POLYTECHNIC UNIVERSITY AND ITS DEPARTMENT OF REHABILITATION SCIENCES. THIS PROJECT WAS SUPPORTED BY THE HONG KONG-UNIVERSITY GRANTS COUNCIL.	92	0	0	1	8	JMIR PUBLICATIONS, INC	TORONTO	59 WINNERS CIRCLE, TORONTO, ON M4L 3Y7, CANADA	1929-0748		JMIR RES PROTOC	JMIR RES. PROTOC.	JAN	2018.0	7	1	E7	10.2196/RESPROT.8157	14	HEALTH CARE SCIENCES & SERVICES	HEALTH CARE SCIENCES & SERVICES	GG7YZ	ISI000432915700025	29348110.0	DOAJ GOLD, GREEN PUBLISHED	18/03/2020					TSANG, HECTOR W.H./0000-0003-3003-8598; GOMEZ, IVAN NEIL/0000-0003-4158-2062; CHAN, CHETWYN C. H./0000-0003-0307-6337; LAI, YUEN YI CYNTHIA/0000-0001-6032-7089
3937	J	SCHMITT SA;LEWIS KM;DUNCAN RJ;KORUCU I;NAPOLI AR	SCHMITT, SARA A.; LEWIS, KENDRA M.; DUNCAN, ROBERT J.; KORUCU, IREM; NAPOLI, AMY R.	THE EFFECTS OF POSITIVE ACTION ON PRESCHOOLERS' SOCIAL-EMOTIONAL COMPETENCE AND HEALTH BEHAVIORS	EARLY CHILDHOOD EDUCATION JOURNAL	ENGLISH	ARTICLE	SOCIAL-EMOTIONAL COMPETENCE; HEALTH BEHAVIORS; INTERVENTION; PRESCHOOL	LOW-INCOME; PHYSICAL-ACTIVITY; CHILDREN; INTERVENTION; FITNESS; IMPACT; ACHIEVEMENT; OUTCOMES; QUALITY; YOUTH	CHILDREN FROM LOW-INCOME FAMILIES ARE AT GREATER RISK FOR POOR SOCIAL-EMOTIONAL DEVELOPMENT AND PHYSICAL HEALTH AND MAY BE IN NEED OF INTERVENTION. THIS STUDY EXAMINED THE EXTENT TO WHICH THE POSITIVE ACTION (PA) PRESCHOOL LESSONS IMPROVED LOW-INCOME CHILDREN'S SOCIAL-EMOTIONAL COMPETENCE AND HEALTH BEHAVIORS. MIXED FINDINGS EMERGED WITH REGARD TO WHETHER THE LESSONS FACILITATED GROWTH IN CHILD O…	[SCHMITT, SARA A.; KORUCU, IREM; NAPOLI, AMY R.] PURDUE UNIV, HUMAN DEV & FAMILY STUDIES, 1202 W STATE ST, W LAFAYETTE, IN 47907 USA.; [LEWIS, KENDRA M.] UNIV CALIF DAVIS, DEPT HUMAN DEV, ONE SHIELDS AVE, DAVIS, CA 95616 USA.; [DUNCAN, ROBERT J.] UNIV CALIF IRVINE, SCH EDUC, 2066 EDUC BLDG, IRVINE, CA 92697 USA.	SCHMITT, SA (REPRINT AUTHOR), PURDUE UNIV, HUMAN DEV & FAMILY STUDIES, 1202 W STATE ST, W LAFAYETTE, IN 47907 USA.	SARASCHMITT@PURDUE.EDU	INDIANA CLINICAL AND TRANSLATIONAL SCIENCES INSTITUTE PEDIATRIC PROJECT DEVELOPMENT TEAM [PDT 543]; U.S. DEPARTMENT OF EDUCATION INSTITUTE FOR EDUCATION SCIENCESUS DEPARTMENT OF EDUCATION [R305B120013]	THIS STUDY WAS SUPPORTED BY A GRANT FROM INDIANA CLINICAL AND TRANSLATIONAL SCIENCES INSTITUTE PEDIATRIC PROJECT DEVELOPMENT TEAM (PDT 543) AND A GRANT FROM THE U.S. DEPARTMENT OF EDUCATION INSTITUTE FOR EDUCATION SCIENCES (GRANT # R305B120013).	41	1	1	2	20	SPRINGER	DORDRECHT	VAN GODEWIJCKSTRAAT 30, 3311 GZ DORDRECHT, NETHERLANDS	1082-3301	1573-1707	EARLY CHILD EDUC J	EARLY CHILD. EDUC. J.	JAN	2018.0	46	1		10.1007/S10643-017-0851-0	11	EDUCATION & EDUCATIONAL RESEARCH	EDUCATION & EDUCATIONAL RESEARCH	FS4RU	ISI000419781300013			18/03/2020		141	151		DUNCAN, ROBERT/0000-0001-6900-0322; KORUCU, IREM/0000-0001-7185-2284
3949	J	BERMEJO-MARTINS E;LOPEZ-DICASTILLO O;MUJIKA A	BERMEJO-MARTINS, ELENA; LOPEZ-DICASTILLO, OLGA; MUJIKA, AGURTZANE	AN EXPLORATORY TRIAL OF A HEALTH EDUCATION PROGRAMME TO PROMOTE HEALTHY LIFESTYLES THROUGH SOCIAL AND EMOTIONAL COMPETENCE IN YOUNG CHILDREN: STUDY PROTOCOL	JOURNAL OF ADVANCED NURSING	ENGLISH	ARTICLE	CHILDREN; EMOTIONAL EDUCATION; EXPLORATORY TRIAL; HEALTH EDUCATION; HEALTHY LIFESTYLES; NURSING; POSITIVE MENTAL HEALTH; PROGRAMME; SCHOOL NURSE; SOCIO-EMOTIONAL COMPETENCE	RANDOMIZED CONTROLLED-TRIAL; COMPLEX INTERVENTIONS; MENTAL-HEALTH; METAANALYSIS; ADOLESCENTS; FRAMEWORK; COGNITION; SKILLS; STUDENTS; OUTCOMES	AIMTO IMPLEMENT AND EVALUATE A HEALTH EDUCATION PROGRAMME BASED ON THE DEVELOPMENT OF SOCIAL AND EMOTIONAL COMPETENCE IN YOUNG CHILDREN. BACKGROUNDCHILDREN'S SOCIAL AND EMOTIONAL SKILLS PLAY A KEY ROLE IN THE ADOPTION AND MAINTENANCE OF THEIR LIFESTYLES. CURRENTLY, A MORE COMPREHENSIVE PERSPECTIVE DEALING WITH THESE ASPECTS IS NEEDED TO PROMOTE HEALTHY HABITS IN CHILDREN AND DEVELOP EFFECTIVE HEA…	[BERMEJO-MARTINS, ELENA; LOPEZ-DICASTILLO, OLGA; MUJIKA, AGURTZANE] UNIV NAVARRA, SCH NURSING, PAMPLONA, SPAIN.	BERMEJO-MARTINS, E (REPRINT AUTHOR), UNIV NAVARRA, SCH NURSING, PAMPLONA, SPAIN.	EBERMEJO@UNAV.ES	FUNDACION CAJA NAVARRA	THIS STUDY IS FUNDED BY FUNDACION CAJA NAVARRA-APPROVED ON 09 JUNE 2015.	86	1	2	2	29	WILEY	HOBOKEN	111 RIVER ST, HOBOKEN 07030-5774, NJ USA	0309-2402	1365-2648	J ADV NURS	J. ADV. NURS.	JAN	2018.0	74	1		10.1111/JAN.13402	12	NURSING	NURSING	FQ4YP	ISI000418365400023	28746738.0		18/03/2020		211	222		MUJIKA, AGURTZANE/0000-0002-9470-1048; LOPEZ-DICASTILLO, OLGA/0000-0001-7375-8072; BERMEJO-MARTINS, ELENA/0000-0001-7040-3508	MUJIKA, AGURTZANE/AAF-3653-2019; LOPEZ-DICASTILLO, OLGA/C-6320-2017
3961	J	QIAO JP;LI AN;CAO CF;WANG ZS;SUN JD;XU GR	QIAO, JIANPING; LI, ANNING; CAO, CHONGFENG; WANG, ZHISHUN; SUN, JIANDE; XU, GUANGRUN	ABERRANT FUNCTIONAL NETWORK CONNECTIVITY AS A BIOMARKER OF GENERALIZED ANXIETY DISORDER	FRONTIERS IN HUMAN NEUROSCIENCE	ENGLISH	ARTICLE	GENERALIZED ANXIETY DISORDER; BRAIN CONNECTIVITY; INDEPENDENT COMPONENT ANALYSIS; GRANGER CAUSALITY; CLASSIFICATION	WHITE-MATTER INTEGRITY; RESTING-STATE NETWORKS; DEFAULT NETWORK; NEURAL CIRCUITS; AMYGDALA; VOLUMES; ABNORMALITIES; ADOLESCENTS; MEMORY; FMRI	NEURAL DISRUPTIONS DURING EMOTION REGULATION ARE COMMON OF GENERALIZED ANXIETY DISORDER (GAD). IDENTIFYING DISTINCT FUNCTIONAL AND EFFECTIVE CONNECTIVITY PATTERNS IN GAD MAY PROVIDE BIOMARKERS FOR THEIR DIAGNOSES. THIS STUDY AIMS TO INVESTIGATE THE DIFFERENCES OF FEATURES OF BRAIN NETWORK CONNECTIVITY BETWEEN GAD PATIENTS AND HEALTHY CONTROLS (HC), AND TO ASSESS WHETHER THOSE DIFFERENCES CAN SERV…	[QIAO, JIANPING] SHANDONG NORMAL UNIV, SCH PHYS & ELECT, JINAN, SHANDONG, PEOPLES R CHINA.; [QIAO, JIANPING] SHANDONG NORMAL UNIV, SHANDONG PROV KEY LAB MED PHYS & IMAGE PROC TECHN, JINAN, SHANDONG, PEOPLES R CHINA.; [QIAO, JIANPING; SUN, JIANDE] SHANDONG NORMAL UNIV, INST DATA SCI & TECHNOL, JINAN, SHANDONG, PEOPLES R CHINA.; [LI, ANNING] SHANDONG UNIV, QILU HOSP, DEPT RADIOL, JINAN, SHANDONG, P…	XU, GR (REPRINT AUTHOR), SHANDONG UNIV, QILU HOSP, DEPT NEUROL, JINAN, SHANDONG, PEOPLES R CHINA.	XUGUANGRUN@163.COM	NATIONAL NATURAL SCIENCE FOUNDATION OF CHINANATIONAL NATURAL SCIENCE FOUNDATION OF CHINA [61603225]; NATURAL SCIENCE FOUNDATION OF SHANDONG PROVINCENATURAL SCIENCE FOUNDATION OF SHANDONG PROVINCE [ZR2016FQ04, ZR2014FM012]; CHINA POSTDOCTORAL SCIENCE FOUNDATIONCHINA POSTDOCTORAL SCIENCE FOUNDATION [2016M602182]; KEY RESEARCH AND DEVELOPMENT FOUNDATION OF SHANDONG PROVINCE [2016GGX101009]; SHANDONG…	THIS WORK WAS SUPPORTED BY THE NATIONAL NATURAL SCIENCE FOUNDATION OF CHINA (61603225), NATURAL SCIENCE FOUNDATION OF SHANDONG PROVINCE (ZR2016FQ04), CHINA POSTDOCTORAL SCIENCE FOUNDATION (2016M602182), KEY RESEARCH AND DEVELOPMENT FOUNDATION OF SHANDONG PROVINCE (2016GGX101009), NATURAL SCIENCE FOUNDATION OF SHANDONG PROVINCE (ZR2014FM012), SHANDONG PROVINCIAL KEY RESEARCH AND DEVELOPMENT PLAN (…	65	11	11	1	23	FRONTIERS MEDIA SA	LAUSANNE	AVENUE DU TRIBUNAL FEDERAL 34, LAUSANNE, CH-1015, SWITZERLAND	1662-5161		FRONT HUM NEUROSCI	FRONT. HUM. NEUROSCI.	Dec-19	2017.0	11		626	10.3389/FNHUM.2017.00626	10	NEUROSCIENCES; PSYCHOLOGY	NEUROSCIENCES & NEUROLOGY; PSYCHOLOGY	FQ4LV	ISI000418329800002	29375339.0	DOAJ GOLD, GREEN PUBLISHED	18/03/2020						SUN, JIANDE/B-4681-2018
3996	J	SOUTH M;TAYLOR KM;NEWTON T;CHRISTENSEN M;JAMISON NK;CHAMBERLAIN P;JOHNSTON O;CROWLEY MJ;HIGLEY JD	SOUTH, MIKLE; TAYLOR, KATHERINE M.; NEWTON, TIFFANI; CHRISTENSEN, MEGAN; JAMISON, NATHAN K.; CHAMBERLAIN, PAUL; JOHNSTON, OLIVER; CROWLEY, MICHAEL J.; HIGLEY, J. DEE	PSYCHOPHYSIOLOGICAL AND BEHAVIORAL RESPONSES TO A NOVEL INTRUDER THREAT TASK FOR CHILDREN ON THE AUTISM SPECTRUM	JOURNAL OF AUTISM AND DEVELOPMENTAL DISORDERS	ENGLISH	ARTICLE	AUTISM SPECTRUM DISORDERS; SOCIAL THREAT; ANXIETY; SKIN CONDUCTANCE RESPONSE	UNDERSTANDING ANXIETY; EMOTION REGULATION; SOCIAL ANXIETY; DISORDERS; MECHANISMS; YOUTH; FEAR; ADOLESCENTS; CORTISOL; STRESS	WE MEASURED SKIN CONDUCTANCE RESPONSE (SCR) TO ESCALATING LEVELS OF A DIRECT SOCIAL THREAT FROM A NOVEL, ECOLOGICALLY-RELEVANT EXPERIMENTAL PARADIGM, THE INTRUDER THREAT TASK. WE SIMULTANEOUSLY EVALUATED THE CONTRIBUTION OF SOCIAL SYMPTOM SEVERITY AND BEHAVIORAL MOVEMENT. CHILDREN WITH AS GROUP SHOWED LESS PSYCHOPHYSIOLOGICAL REACTIVITY TO SOCIAL THREAT THAN CONTROLS ACROSS ALL THREE PHASES OF TH…	[SOUTH, MIKLE; TAYLOR, KATHERINE M.; NEWTON, TIFFANI; CHRISTENSEN, MEGAN; CHAMBERLAIN, PAUL; JOHNSTON, OLIVER; HIGLEY, J. DEE] BRIGHAM YOUNG UNIV, PROVO, UT 84602 USA.; [CROWLEY, MICHAEL J.] YALE CHILD STUDY CTR, NEW HAVEN, CT USA.; [JAMISON, NATHAN K.] INDIANA UNIV SCH MED, INDIANAPOLIS, IN 46202 USA.; [CHAMBERLAIN, PAUL] BAYLOR COLL MED, HOUSTON, TX 77030 USA.; [JOHNSTON, OLIVER] PLAY UNPLUGGED…	SOUTH, M (REPRINT AUTHOR), BRIGHAM YOUNG UNIV, PROVO, UT 84602 USA.	SOUTH@BYU.EDU	NARSAD YOUNG INVESTIGATOR AWARDNARSAD; BIAL FOUNDATIONBIAL FOUNDATION [2014/348]; NIDA GRANT [K01DA034125]	THIS STUDY WAS FUNDED BY A NARSAD YOUNG INVESTIGATOR AWARD (MJC) BIAL FOUNDATION GRANT 2014/348 (MJC) AND NIDA GRANT K01DA034125 (MJC).	59	0	0	0	7	SPRINGER/PLENUM PUBLISHERS	NEW YORK	233 SPRING ST, NEW YORK, NY 10013 USA	0162-3257	1573-3432	J AUTISM DEV DISORD	J. AUTISM DEV. DISORD.	DEC	2017.0	47	12		10.1007/S10803-017-3195-0	10	PSYCHOLOGY, DEVELOPMENTAL	PSYCHOLOGY	FM2BV	ISI000414789400004	28646372.0		18/03/2020		3704	3713		SOUTH, MIKLE/0000-0003-0152-1257	SOUTH, MIKLE/H-4978-2013	SI
4024	J	HALLIDAY K	HALLIDAY, KIRSTEN	AN EXPLORATION OF AN INTEGRATIVE APPROACH TO WORKING WITH A CHILD WITH CONDUCT DIFFICULTIES IN MUSIC THERAPY	BRITISH JOURNAL OF MUSIC THERAPY	ENGLISH	ARTICLE	CHILD; CONDUCT DIFFICULTIES; DEVELOPMENTAL THEORY; INTEGRATIVE; MUSIC THERAPY; PSYCHOANALYTIC THEORY	ADOLESCENTS; DEPRESSION; DISORDER; BEHAVIOR	THIS ARTICLE CONSIDERS AN INTEGRATIVE APPROACH TO INDIVIDUAL MUSIC THERAPY WITH A PRIMARY AGED CHILD WITH CONDUCT DIFFICULTIES. A SYNOPSIS OF MUSIC THERAPY LITERATURE WITH THIS POPULATION IS GIVEN, POTENTIAL SOCIAL AND CULTURAL INFLUENCES ARE DISCUSSED AND THE COMPLEXITIES SURROUNDING POSSIBLE DIAGNOSIS ARE EXPLORED. PRESENTING BEHAVIOURS ARE CONSIDERED IN LIGHT OF THE IMPACT OF THE ATTACHMENT RE…		HALLIDAY, K (REPRINT AUTHOR), 7A PENDRELL RD, LONDON SE4 2PB, ENGLAND.				61	0	0	2	9	SAGE PUBLICATIONS LTD	LONDON	1 OLIVERS YARD, 55 CITY ROAD, LONDON EC1Y 1SP, ENGLAND	1359-4575	2059-9773	BRIT J MUSIC THER	BRIT. J. MUSIC THER.	NOV	2017.0	31	2		10.1177/1359457517725893	8	REHABILITATION	REHABILITATION	FL5PW	ISI000414299000005			18/03/2020		97	104
4045	J	SHOSHANI A;SLONE M	SHOSHANI, ANAT; SLONE, MICHELLE	POSITIVE EDUCATION FOR YOUNG CHILDREN: EFFECTS OF A POSITIVE PSYCHOLOGY INTERVENTION FOR PRESCHOOL CHILDREN ON SUBJECTIVE WELL BEING AND LEARNING BEHAVIORS	FRONTIERS IN PSYCHOLOGY	ENGLISH	ARTICLE	PRESCHOOL; INTERVENTION; POSITIVE-PSYCHOLOGY; POSITIVE EDUCATION; MENTAL HEALTH; WELL-BEING; CHILDREN	SCHOOL-BASED INTERVENTION; PRELIMINARY VALIDATION; EMOTIONAL COMPETENCE; PROSOCIAL BEHAVIOR; GENDER-DIFFERENCES; ELEMENTARY-SCHOOL; NEGATIVE AFFECT; EARLY-CHILDHOOD; ADOLESCENTS; EMPATHY	DESPITE THE FLOURISHING IN RECENT YEARS IN APPLICATIONS OF POSITIVE PSYCHOLOGY IN THE FIELD OF EDUCATION, THERE IS A PAUCITY OF RESEARCH INVESTIGATING POSITIVE PSYCHOLOGY INTERVENTIONS FOR PRESCHOOL CHILDREN. THE PRESENT STUDY EXAMINED THE EFFECTS OF A POSITIVE PSYCHOLOGY-BASED INTERVENTION CONDUCTED IN ISRAEL ON CHILDREN'S SUBJECTIVE WELL-BEING, MENTAL HEALTH AND LEARNING BEHAVIORS. TWELVE PRESC…	[SHOSHANI, ANAT] INTERDISCIPLINARY CTR HERZLIYA, BARUCH IVCHER SCH PSYCHOL, HERZLIYYA, ISRAEL.; [SLONE, MICHELLE] TEL AVIV UNIV, SCH PSYCHOL SCI, TEL AVIV, ISRAEL.	SHOSHANI, A (REPRINT AUTHOR), INTERDISCIPLINARY CTR HERZLIYA, BARUCH IVCHER SCH PSYCHOL, HERZLIYYA, ISRAEL.; SLONE, M (REPRINT AUTHOR), TEL AVIV UNIV, SCH PSYCHOL SCI, TEL AVIV, ISRAEL.	ASHOSHANI@IDC.AC.IL; MICH@POST.TAU.AC.IL			63	7	7	2	48	FRONTIERS MEDIA SA	LAUSANNE	AVENUE DU TRIBUNAL FEDERAL 34, LAUSANNE, CH-1015, SWITZERLAND	1664-1078		FRONT PSYCHOL	FRONT. PSYCHOL.	Oct-26	2017.0	8		1866	10.3389/FPSYG.2017.01866	11	PSYCHOLOGY, MULTIDISCIPLINARY	PSYCHOLOGY	FK7WJ	ISI000413717700001	29123496.0	DOAJ GOLD, GREEN PUBLISHED	18/03/2020					SHOSHANI, ANAT/0000-0001-6234-7956
4105	J	ROMANOWICZ M;MCKEAN AJ;VOORT JV	ROMANOWICZ, MAGDALENA; MCKEAN, ALASTAIR J.; VOORT, JENNIFER VANDE	A CASE OF A FOUR-YEAR-OLD CHILD ADOPTED AT EIGHT MONTHS WITH UNUSUAL MOOD PATTERNS AND SIGNIFICANT POLYPHARMACY	BMC PSYCHIATRY	ENGLISH	ARTICLE	CASE REPORT; ADOPTION; NEGLECT; POLYPHARMACY; DISINHIBITED SOCIAL ENGAGEMENT DISORDER	FOSTER-CARE; MEDICATIONS; INFANTS; YOUTHS	BACKGROUND: LONG-TERM EFFECTS OF NEGLECT IN EARLY LIFE ARE STILL WIDELY UNKNOWN. DIVERSITY OF OUTCOMES CAN BE EXPLAINED BY DIFFERENCES IN GENETIC RISK, EPIGENETICS, PRENATAL FACTORS, EXPOSURE TO STRESS AND/OR SUBSTANCES, AND PARENT-CHILD INTERACTIONS. VERY COMMON SUB-THRESHOLD PRESENTATIONS OF CHILDREN WITH HISTORY OF EARLY TRAUMA ARE CHALLENGING NOT ONLY TO DIAGNOSE BUT ALSO IN TREATMENT. CASE P…	[ROMANOWICZ, MAGDALENA; MCKEAN, ALASTAIR J.; VOORT, JENNIFER VANDE] MAYO CLIN, DEPT PSYCHIAT & PSYCHOL, 200 1ST SW, ROCHESTER, MN 55901 USA.	ROMANOWICZ, M (REPRINT AUTHOR), MAYO CLIN, DEPT PSYCHIAT & PSYCHOL, 200 1ST SW, ROCHESTER, MN 55901 USA.	ROMANOWICZ.MAGDALENA@MAYO.EDU			17	1	1	0	4	BMC	LONDON	CAMPUS, 4 CRINAN ST, LONDON N1 9XW, ENGLAND	1471-244X		BMC PSYCHIATRY	BMC PSYCHIATRY	Sep-11	2017.0	17			10.1186/S12888-017-1492-Y	5	PSYCHIATRY	PSYCHIATRY	FG5LC	ISI000410357200001	28893219.0	DOAJ GOLD, GREEN PUBLISHED	18/03/2020						MCKEAN, ALASTAIR/AAH-1529-2020
4114	J	FAN YM;ZENG LL;SHEN H;QIN J;LI FQ;HU DW	FAN, YIMING; ZENG, LING-LI; SHEN, HUI; QIN, JIAN; LI, FUQUAN; HU, DEWEN	LIFESPAN DEVELOPMENT OF THE HUMAN BRAIN REVEALED BY LARGE-SCALE NETWORK EIGEN-ENTROPY	ENTROPY	ENGLISH	ARTICLE	FUNCTIONAL CONNECTOME; GRAPH THEORETICAL ANALYSIS; EIGENVECTOR CENTRALITY; ORDERNESS; NETWORK EIGEN-ENTROPY	AGE-RELATED-CHANGES; RICH-CLUB ORGANIZATION; RESTING-STATE FMRI; FUNCTIONAL CONNECTIVITY; BASAL GANGLIA; EIGENVECTOR CENTRALITY; HEAD MOTION; ARCHITECTURE; CONNECTOME; EMERGENCE	IMAGING CONNECTOMICS BASED ON GRAPH THEORY HAS BECOME AN EFFECTIVE AND UNIQUE METHODOLOGICAL FRAMEWORK FOR STUDYING FUNCTIONAL CONNECTIVITY PATTERNS OF THE DEVELOPING AND AGING BRAIN. NORMAL BRAIN DEVELOPMENT IS CHARACTERIZED BY CONTINUOUS AND SIGNIFICANT NETWORK EVOLUTION THROUGH INFANCY, CHILDHOOD, AND ADOLESCENCE, FOLLOWING SPECIFIC MATURATIONAL PATTERNS. NORMAL AGING IS RELATED TO SOME RESTIN…	[FAN, YIMING; ZENG, LING-LI; SHEN, HUI; QIN, JIAN; LI, FUQUAN; HU, DEWEN] NATL UNIV DEF TECHNOL, COLL MECHATRON & AUTOMAT, 109 DEYA RD, CHANGSHA 410073, HUNAN, PEOPLES R CHINA.	HU, DW (REPRINT AUTHOR), NATL UNIV DEF TECHNOL, COLL MECHATRON & AUTOMAT, 109 DEYA RD, CHANGSHA 410073, HUNAN, PEOPLES R CHINA.	FANYIMINGENDEAVOR@126.COM; LINGL.ZENG@GMAIL.COM; SHENHUI_NUDT@126.COM; QINJIAN714@126.COM; LIFUQUAN16@NUDT.EDU.CN; DWHU@NUDT.EDU.CN	NATIONAL SCIENCE FOUNDATION OF CHINANATIONAL NATURAL SCIENCE FOUNDATION OF CHINA [61420106001, 61503397, 9142030002]; NATIONAL BASIC RESEARCH PROGRAM OF CHINANATIONAL BASIC RESEARCH PROGRAM OF CHINA [2013CB329401]	WE GRATEFULLY THANK THE NKI-RS AND HCP FOR COLLECTING AND SHARING DATA. THIS WORK WAS SUPPORTED BY THE NATIONAL SCIENCE FOUNDATION OF CHINA (61420106001, 61503397 AND 9142030002) AND THE NATIONAL BASIC RESEARCH PROGRAM OF CHINA (2013CB329401).	73	2	2	1	8	MDPI	BASEL	ST ALBAN-ANLAGE 66, CH-4052 BASEL, SWITZERLAND	1099-4300		ENTROPY-SWITZ	ENTROPY	SEP	2017.0	19	9	471	10.3390/E19090471	17	PHYSICS, MULTIDISCIPLINARY	PHYSICS	FH9JP	ISI000411527100042		DOAJ GOLD	18/03/2020					HU, DEWEN/0000-0001-7357-0053	HU, DEWEN/D-1978-2015
4126	J	BRETON-LOPEZ J;MIRA A;CASTILLA D;GARCIA-PALACIOS A;BOTELLA C	BRETON-LOPEZ, JUANA; MIRA, ADRIANA; CASTILLA, DIANA; GARCIA-PALACIOS, AZUCENA; BOTELLA, CRISTINA	A REVIEW OF THE APPLICATIONS OF THE INFORMATION AND COMMUNICATION TECHNOLOGIES IN CLINICAL AND HEALTH PSYCHOLOGY IN CHILDHOOD AND ADOLESCENCE.	REVISTA DE PSICOLOGIA CLINICA CON NINOS Y ADOLESCENTES	SPANISH	REVIEW	CLINICAL AND HEALTH PSYCHOLOGY; CHILDHOOD AND ADOLESCENCE; VIRTUAL REALITY; INTERNET; ICTS	RANDOMIZED CONTROLLED-TRIAL; COGNITIVE-BEHAVIORAL THERAPY; VIRTUAL-REALITY; EMOTIONAL REGULATION; INTERNET; CHILDREN; DEPRESSION; ANXIETY; PREVENTION; PROGRAMS	THE DEVELOPMENT OF INFORMATION AND COMMUNICATION TECHNOLOGIES (ICTS) HAS MEANT A RADICAL CHANGE IN A VARIETY OF DISCIPLINES, INCLUDING CLINICAL AND HEALTH PSYCHOLOGY. DURING CHILDHOOD AND ADOLESCENCE, INTERACTION WITH THE ICTS IS COMMON AND REGULAR, AND IT IS ALSO FACILITATED BECAUSE THEY ARE DIGITAL NATIVES WHO ARE NATURALLY IDENTIFIED WITH THE TECHNOLOGICAL ADVANCES. THE LAST DECADE HAS SEEN A …	[BRETON-LOPEZ, JUANA; MIRA, ADRIANA; CASTILLA, DIANA; GARCIA-PALACIOS, AZUCENA; BOTELLA, CRISTINA] UNIV JAUME 1, AVE VICENTE SOS BAYNAT S-N, CASTELLON DE LA PLANA 12071, SPAIN.	BRETON-LOPEZ, J (REPRINT AUTHOR), UNIV JAUME 1, AVE VICENTE SOS BAYNAT S-N, CASTELLON DE LA PLANA 12071, SPAIN.	BRETON@UJI.ES			66	1	1	0	3	UNIV MIGUEL HERNANDEZ, DEPT PSICOLOGIA	SAN JUAN DE ALICANTE	CRTA NACIONAL N-332 S-N, SAN JUAN DE ALICANTE, 03550, SPAIN	2340-8340		REV PSICOL CLIN NINO	REV. PSICOL. CLIN. NINOS ADOLESC.	SEP-DEC	2017.0	4	3			6	PSYCHOLOGY, DEVELOPMENTAL	PSYCHOLOGY	GM2MJ	ISI000437920100002		DOAJ GOLD	18/03/2020		11	16		CASTILLA, DIANA/0000-0002-1631-1220; BOTELLA, CRISTINA/0000-0001-8783-6959	CASTILLA, DIANA/S-3733-2019; BOTELLA, CRISTINA/F-9230-2010
4197	J	VAN STEENSEL FJA;HEEMAN EJ	VAN STEENSEL, FRANCISCA J. A.; HEEMAN, EMMA J.	ANXIETY LEVELS IN CHILDREN WITH AUTISM SPECTRUM DISORDER: A META-ANALYSIS	JOURNAL OF CHILD AND FAMILY STUDIES	ENGLISH	ARTICLE	AUTISM; ANXIETY; CHILDREN; META-ANALYSIS	HIGH-FUNCTIONING CHILDREN; ATTENTION-DEFICIT/HYPERACTIVITY DISORDER; SOCIAL ANXIETY; PSYCHIATRIC-SYMPTOMS; EMOTION REGULATION; YOUNG-PEOPLE; INTELLECTUAL DISABILITY; INFORMANT AGREEMENT; POTENTIATED STARTLE; BEHAVIOR CHECKLIST	THE AIM OF THE CURRENT STUDY WAS TO META-ANALYTICALLY EXAMINE WHETHER ANXIETY LEVELS IN CHILDREN WITH AUTISM SPECTRUM DISORDERS (ASD) ARE ELEVATED. A TOTAL OF 83 ARTICLES WERE SELECTED FROM A SYSTEMATIC LITERATURE SEARCH AND WERE INCLUDED IN THE META-ANALYSES. RESULTS DEMONSTRATED THAT CHILDREN WITH ASD HAD HIGHER ANXIETY LEVELS COMPARED TO TYPICALLY DEVELOPING CHILDREN, AND THIS DIFFERENCE INCRE…	[VAN STEENSEL, FRANCISCA J. A.] UNIV AMSTERDAM, CHILD DEV & EDUC, RES PRIOR AREA YIELD, NIEUWE ACHTERGRACHT 127, NL-1018 WS AMSTERDAM, NETHERLANDS.; [HEEMAN, EMMA J.] DE OPVOEDPOLI BV, DORPSTR 145, NL-2712 AG ZOETERMEER, NETHERLANDS.	VAN STEENSEL, FJA (REPRINT AUTHOR), UNIV AMSTERDAM, CHILD DEV & EDUC, RES PRIOR AREA YIELD, NIEUWE ACHTERGRACHT 127, NL-1018 WS AMSTERDAM, NETHERLANDS.	F.J.A.VANSTEENSEL@UVA.NL			107	25	25	2	21	SPRINGER	NEW YORK	233 SPRING ST, NEW YORK, NY 10013 USA	1062-1024	1573-2843	J CHILD FAM STUD	J. CHILD FAM. STUD.	JUL	2017.0	26	7		10.1007/S10826-017-0687-7	15	FAMILY STUDIES; PSYCHOLOGY, DEVELOPMENTAL; PSYCHIATRY	FAMILY STUDIES; PSYCHOLOGY; PSYCHIATRY	EX9IX	ISI000403572600001	28680259.0	OTHER GOLD, GREEN PUBLISHED	18/03/2020		1753	1767
4240	J	DOWNES M;BATHELT J;DE HAAN M	DOWNES, MICHELLE; BATHELT, JOE; DE HAAN, MICHELLE	EVENT-RELATED POTENTIAL MEASURES OF EXECUTIVE FUNCTIONING FROM PRESCHOOL TO ADOLESCENCE	DEVELOPMENTAL MEDICINE AND CHILD NEUROLOGY	ENGLISH	REVIEW		DEFICIT HYPERACTIVITY DISORDER; VISUAL WORKING-MEMORY; RESPONSE-INHIBITION; INDIVIDUAL-DIFFERENCES; NEURAL MECHANISMS; YOUNG-CHILDREN; ERP COMPONENTS; DEVELOPMENTAL-CHANGES; EMOTION REGULATION; STOP-SIGNAL	EXECUTIVE FUNCTIONS ARE A COLLECTION OF COGNITIVE ABILITIES NECESSARY FOR BEHAVIOURAL CONTROL AND REGULATION, AND ARE IMPORTANT FOR SCHOOL SUCCESS. EXECUTIVE DEFICITS ARE COMMON ACROSS ACQUIRED AND DEVELOPMENTAL DISORDERS IN CHILDHOOD AND BEYOND. THIS REVIEW AIMS TO SUMMARIZE HOW STUDIES USING EVENT-RELATED POTENTIAL (ERP) CAN PROVIDE INSIGHT INTO MECHANISMS UNDERPINNING HOW EXECUTIVE FUNCTIONS D…	[DOWNES, MICHELLE] UNIV COLL DUBLIN, SCH PSYCHOL, DUBLIN, IRELAND.; [BATHELT, JOE] MRC COGNIT & BRAIN SCI UNIT, CAMBRIDGE, ENGLAND.; [DE HAAN, MICHELLE] UCL, DEV NEUROSCI PROGRAMME, LONDON, ENGLAND.	DE HAAN, M (REPRINT AUTHOR), UCL, DEV NEUROSCI PROGRAMME, ST INST CHILD HLTH, 30 GUILFORD ST, LONDON WC1N 1EH, ENGLAND.	M.DE-HAAN@UCL.AC.UK	MEDICAL RESEARCH COUNCILMEDICAL RESEARCH COUNCIL UK (MRC) [G1002276, G0300117, MC_UP_A060_1103]		119	20	20	3	32	WILEY	HOBOKEN	111 RIVER ST, HOBOKEN 07030-5774, NJ USA	0012-1622	1469-8749	DEV MED CHILD NEUROL	DEV. MED. CHILD NEUROL.	JUN	2017.0	59	6		10.1111/DMCN.13395	10	CLINICAL NEUROLOGY; PEDIATRICS	NEUROSCIENCES & NEUROLOGY; PEDIATRICS	ET8UG	ISI000400577100012	28164277.0	BRONZE	18/03/2020		581	590		BATHELT, JOE/0000-0001-5195-956X; DOWNES, MICHELLE/0000-0002-9317-0644	BATHELT, JOE/E-4929-2018
4274	J	ABRAHAM I;JAMBRIK M;JOHN B;NEMETH AR;FRANCZIA N;CSENKI L	ABRAHAM ILDIKO; JAMBRIK MATE; JOHN BALAZS; NEMETH ADRIENN REKA; FRANCZIA NORA; CSENKI LAURA	BODY IMAGE AND BODY IMAGE DISTORTION	ORVOSI HETILAP	HUNGARIAN	ARTICLE	BODY IMAGE; IDENTITY; BODY IMAGE DISTORTION	ANOREXIA-NERVOSA; EATING-DISORDERS; BULIMIA-NERVOSA; EMOTION REGULATION; SELF; REPRESENTATIONS; METAANALYSIS; PERCEPTION; DISTURBANCE; EXPERIENCE	THE AIM OF THIS LITERATURE REVIEW IS TO INTEGRATE THE RESULTS OF VARIOUS STUDIES REGARDING BODY IMAGE AND BODY IMAGE DISTORTION INTO A UNIFIED FRAMEWORK. THE CONCEPT OF BODY IMAGE IS COMPLEX AND CAN BE INTERPRETED FROM MULTIPLE POINTS OF VIEW. THE FIRST PART OF THE STUDY TOUCHES UPON DIFFERENT AGE CHARACTERISTICS, ATTENTIONAL FOCUS ON THE BODY, THE EARLY AND IMPORTANT ROLE OF THE BODY IN IDENTITY…	[ABRAHAM ILDIKO; JAMBRIK MATE; CSENKI LAURA] SEMMELWEIS EGYET, ALTALANOS ORVOSTUDOMANYI KAR, GYERMEKGYOGYASZATI KLIN 1, GYERMEK & IFJUSAGPSZICHIATRIAI OSZTALY, BUDAPEST, HUNGARY.; [NEMETH ADRIENN REKA] FOVAROSI PEDAGOGIAI SZAKSZOLGALAT, KERULETI TAGINTEZMENYE 15, BUDAPEST, HUNGARY.; [FRANCZIA NORA] FOVAROSI PEDAGOGIAI SZAKSZOLGALAT, KERULETI TAGINTEZMENYE 6, BUDAPEST, HUNGARY.	ABRAHAM, I (REPRINT AUTHOR), BOKAY U 53, H-1083 BUDAPEST, HUNGARY.	ABRAHAM.ILDIKO@MED.SEMMELWEIS-UNIV.HU			69	1	1	7	18	AKADEMIAI KIADO ZRT	BUDAPEST	PRIELLE KORNELIA UTCA 21-35, 1117 BUDAPEST, HUNGARY	0030-6002	1788-6120	ORVOSI HETILAP	ORVOSI HETILAP	MAY	2017.0	158	19		10.1556/650.2017.30752	8	MEDICINE, GENERAL & INTERNAL	GENERAL & INTERNAL MEDICINE	EV2EM	ISI000401567800001	28490240.0	GREEN ACCEPTED, OTHER GOLD	18/03/2020		723	730
4279	J	MCMILLAN FD	MCMILLAN, FRANKLIN D.	BEHAVIORAL AND PSYCHOLOGICAL OUTCOMES FOR DOGS SOLD AS PUPPIES THROUGH PET STORES AND/OR BORN IN COMMERCIAL BREEDING ESTABLISHMENTS: CURRENT KNOWLEDGE AND PUTATIVE CAUSES	JOURNAL OF VETERINARY BEHAVIOR-CLINICAL APPLICATIONS AND RESEARCH	ENGLISH	REVIEW	DOG; COMMERCIAL BREEDING ESTABLISHMENT; PUPPY MILL; PET STORE; PET SHOP; PRENATAL STRESS; EARLY-LIFE ADVERSITY	POSTTRAUMATIC-STRESS-DISORDER; NEWLY ADOPTED PUPPIES; EARLY-LIFE ADVERSITY; RISK-FACTORS; PRENATAL STRESS; SPATIAL RESTRICTION; APPEASING PHEROMONE; COMPULSIVE DISORDER; EARLY ENVIRONMENT; EARLY SEPARATION	A REVIEW OF 7 PUBLISHED STUDIES AND 1 ANECDOTAL REPORT INVOLVING DOGS BORN IN HIGH-VOLUME COMMERCIAL BREEDING ESTABLISHMENTS AND SOLD TO THE CONSUMER DIRECTLY VIA THE INTERNET OR INDIRECTLY THROUGH RETAIL PET STORES REVEALED AN INCREASED INCIDENCE OF BEHAVIORAL AND EMOTIONAL PROBLEMS THAT CAUSE DISTRESS IN ADULTHOOD COMPARED WITH DOGS FROM OTHER SOURCES, ESPECIALLY NONCOMMERCIAL BREEDERS. THE MOS…	[MCMILLAN, FRANKLIN D.] BEST FRIENDS ANIM SOC, 5001 ANGEL CANYON RD, KANAB, UT 84741 USA.	MCMILLAN, FD (REPRINT AUTHOR), BEST FRIENDS ANIM SOC, 5001 ANGEL CANYON RD, KANAB, UT 84741 USA.	DR.FRANK@BESTFRIENDS.ORG			107	10	10	4	57	ELSEVIER SCIENCE INC	NEW YORK	360 PARK AVE SOUTH, NEW YORK, NY 10010-1710 USA	1558-7878	1878-7517	J VET BEHAV	J. VET. BEHAV.-CLIN. APPL. RES.	MAY-JUN	2017.0	19			10.1016/J.JVEB.2017.01.001	13	BEHAVIORAL SCIENCES; VETERINARY SCIENCES	BEHAVIORAL SCIENCES; VETERINARY SCIENCES	EU5XD	ISI000401106600004		OTHER GOLD	18/03/2020		14	26
4294	J	WILHELM I;GROCH S;PREISS A;WALITZA S;HUBER R	WILHELM, INES; GROCH, SABINE; PREISS, ANDREA; WALITZA, SUSANNE; HUBER, RETO	WIDESPREAD REDUCTION IN SLEEP SPINDLE ACTIVITY IN SOCIALLY ANXIOUS CHILDREN AND ADOLESCENTS	JOURNAL OF PSYCHIATRIC RESEARCH	ENGLISH	ARTICLE	SOCIAL ANXIETY; HIGH DENSITY EEG; SLEEP SPINDLES; AROUSAL; EMOTIONAL REACTIVITY	SLOW-WAVE ACTIVITY; ATTENTION-DEFICIT/HYPERACTIVITY DISORDER; DECLARATIVE MEMORY CONSOLIDATION; DIRECT-CURRENT STIMULATION; EYE-MOVEMENT SLEEP; KINDERGARTEN-CHILDREN; DEVELOPMENTAL-CHANGES; ANXIETY-DISORDER; HEALTHY-SUBJECTS; EEG SPECTRA	SOCIAL ANXIETY DISORDER (SAD) IS ONE OF THE MOST PREVALENT PSYCHIATRIC DISEASES TYPICALLY EMERGING DURING CHILDHOOD AND ADOLESCENCE. BIOLOGICAL VULNERABILITIES SUCH AS A PROTRACTED MATURATION OF PREFRONTAL CORTEX FUNCTIONING TOGETHER WITH HEIGHTENED REACTIVITY OF THE LIMBIC SYSTEM LEADING TO INCREASED EMOTIONAL REACTIVITY ARE DISCUSSED AS FACTORS CONTRIBUTING TO THE EMERGENCE AND MAINTENANCE OF S…	[WILHELM, INES; GROCH, SABINE; HUBER, RETO] UNIV CHILDRENS HOSP ZURICH, ZURICH, SWITZERLAND.; [WILHELM, INES] UNIV ZURICH, PSYCHIAT HOSP, DEPT PSYCHIAT PSYCHOTHERAPY & PSYCHOSOMAT, ZURICH, SWITZERLAND.; [WILHELM, INES] UNIV ZURICH, DEPT EXPT PSYCHOPATHOL & PSYCHOTHERAPY, ZURICH, SWITZERLAND.; [PREISS, ANDREA; WALITZA, SUSANNE; HUBER, RETO] UNIV ZURICH, PSYCHIAT HOSP, DEPT CHILD & ADOLESCENT PSYCH…	HUBER, R (REPRINT AUTHOR), STEINWIESSSTR 75, CH-8032 ZURICH, SWITZERLAND.	RETO.HUBER@KISPI.UZH.CH	SWISS NATIONAL SCIENCE FOUNDATIONSWISS NATIONAL SCIENCE FOUNDATION (SNSF) [320030_153387]; JACOBS FOUNDATION; CHILD RESEARCH CENTRE OF THE UNIVERSITY CHILDREN'S HOSPITAL, ZURICH; FORSCHUNGSKREDIT OF THE UNIVERSITY OF ZURICH [NR FK-14-044]; CRPP SLEEP AND HEALTH	THE AUTHORS ARE HIGHLY GRATEFUL TO AYLIN YANTAZ AND SINA UNSELD FOR THEIR HELP WITH DATA COLLECTION. THIS WORK WAS SUPPORTED BY THE SWISS NATIONAL SCIENCE FOUNDATION (NR. 320030_153387), THE JACOBS FOUNDATION, THE CHILD RESEARCH CENTRE OF THE UNIVERSITY CHILDREN'S HOSPITAL, ZURICH, FORSCHUNGSKREDIT OF THE UNIVERSITY OF ZURICH, (NR FK-14-044) AND THE CRPP SLEEP AND HEALTH.	75	13	13	2	11	PERGAMON-ELSEVIER SCIENCE LTD	OXFORD	THE BOULEVARD, LANGFORD LANE, KIDLINGTON, OXFORD OX5 1GB, ENGLAND	0022-3956	1879-1379	J PSYCHIATR RES	J. PSYCHIATR. RES.	MAY	2017.0	88			10.1016/J.JPSYCHIRES.2016.12.018	9	PSYCHIATRY	PSYCHIATRY	ER5UI	ISI000398868400006	28086128.0		18/03/2020		47	55		WALITZA, SUSANNE/0000-0002-8161-8683;	WALITZA, SUSANNE/AAF-5616-2019; CUNHA, SOFIA LOPES/AAB-6382-2019
4356	J	KINGSTON DA;GRAHAM FJ;KNIGHT RA	KINGSTON, DREW A.; GRAHAM, FRANKLYN J.; KNIGHT, RAYMOND A.	RELATIONS BETWEEN SELF-REPORTED ADVERSE EVENTS IN CHILDHOOD AND HYPERSEXUALITY IN ADULT MALE SEXUAL OFFENDERS	ARCHIVES OF SEXUAL BEHAVIOR	ENGLISH	ARTICLE	HYPERSEXUALITY; SEXUAL ADDICTION; EMOTION REGULATION; SEX OFFENDER	MULTIDIMENSIONAL ASSESSMENT; EMOTION REGULATION; SENSATION SEEKING; HIV RISK; BEHAVIOR; ABUSE; MALTREATMENT; TESTOSTERONE; COMPULSIVITY; RELIABILITY	HYPERSEXUALITY, OR EXTREME NORMOPHILIC SEXUAL URGES AND BEHAVIORS, IS A CONTROVERSIAL CONSTRUCT THAT WAS RECENTLY CONSIDERED AS A CANDIDATE DISORDER FOR THE DSM-5 AND WAS REJECTED. IT WAS ALSO REJECTED FOR INCLUSION IN SECTION III (CONDITIONS FOR FURTHER STUDY). NONETHELESS, IT HAS BEEN FOUND TO BE AN IMPORTANT PREDICTOR OF RECIDIVISM AMONG SEX OFFENDERS, AND IT CONTINUES TO BE DISCUSSED WIDELY I…	[KINGSTON, DREW A.] ROYAL OTTAWA HLTH CARE GRP, INTEGRATED FORENS PROGRAM, MENTAL HLTH RES INST, BROCKVILLE MENTAL HLTH CTR, 1804 HIGHWAY 2 EAST, BROCKVILLE, ON K6V 5W7, CANADA.; [GRAHAM, FRANKLYN J.; KNIGHT, RAYMOND A.] BRANDEIS UNIV, DEPT PSYCHOL, WALTHAM, MA USA.	KINGSTON, DA (REPRINT AUTHOR), ROYAL OTTAWA HLTH CARE GRP, INTEGRATED FORENS PROGRAM, MENTAL HLTH RES INST, BROCKVILLE MENTAL HLTH CTR, 1804 HIGHWAY 2 EAST, BROCKVILLE, ON K6V 5W7, CANADA.	DREW.KINGSTON@THEROYAL.CA	NATIONAL INSTITUTE OF HEALTHUNITED STATES DEPARTMENT OF HEALTH & HUMAN SERVICESNATIONAL INSTITUTES OF HEALTH (NIH) - USA [R01-MH54263]; NATIONAL INSTITUTE OF JUSTICE [94-IJ-CX-0031, 94-IJ-CX-0049]	THIS STUDY WAS FUNDED BY THE NATIONAL INSTITUTE OF HEALTH (R01-MH54263) AND THE NATIONAL INSTITUTE OF JUSTICE (94-IJ-CX-0031 AND 94-IJ-CX-0049.	89	9	9	2	14	SPRINGER/PLENUM PUBLISHERS	NEW YORK	233 SPRING ST, NEW YORK, NY 10013 USA	0004-0002	1573-2800	ARCH SEX BEHAV	ARCH. SEX. BEHAV.	APR	2017.0	46	3		10.1007/S10508-016-0873-5	14	PSYCHOLOGY, CLINICAL; SOCIAL SCIENCES, INTERDISCIPLINARY	PSYCHOLOGY; SOCIAL SCIENCES - OTHER TOPICS	EQ4KH	ISI000398045200013	27752854.0		18/03/2020		707	720
4370	J	ASANTE KO;LENTOOR AG	ASANTE, KWAKU OPPONG; LENTOOR, ANTONIO G.	USE OF CRYSTAL METHAMPHETAMINE AMONG MALE ADOLESCENTS IN CAPE TOWN, SOUTH AFRICA: CAREGIVERS' EXPERIENCES	SUBSTANCE ABUSE TREATMENT PREVENTION AND POLICY	ENGLISH	ARTICLE	ADDICTION; CRYSTAL METHAMPHETAMINE; FAMILY DISINTEGRATION; MOTHERS' EXPERIENCES; PSYCHOLOGICAL DISTRESS; QUALITATIVE STUDY	SUBSTANCE USE DISORDERS; DRUG-USE; HEALTH; ABUSE; STIGMA; IMPACT	BACKGROUND: AGAINST THE BACKGROUND THAT CRYSTAL METHAMPHETAMINE (COLLOQUIALLY KNOWN AS "TIK") IS EXTENSIVELY USED BY THE EMERGING WORKING CLASS COLOURED YOUTH IN CAPE TOWN, SOUTH AFRICA, THIS EXPLORATORY QUALITATIVE STUDY WAS CONDUCTED TO EXPLORE THE EXPERIENCE OF MOTHERS WHOSE CHILDREN USE METHAMPHETAMINE. METHODS: THE RESEARCHERS CONDUCTED ONE-TO-ONE SEMI-STRUCTURED IN-DEPTH INTERVIEWS WITH SIX…	[ASANTE, KWAKU OPPONG] UNIV GHANA, DEPT PSYCHOL, POB LG 84, LEGON, ACCRA, GHANA.; [LENTOOR, ANTONIO G.] UNIV CAPE TOWN, DEPT PSYCHIAT & MENTAL HLTH, CAPE TOWN, SOUTH AFRICA.; [LENTOOR, ANTONIO G.] UNIV CAPE TOWN, VALKENBERG HOSP, CAPE TOWN, SOUTH AFRICA.	ASANTE, KO (REPRINT AUTHOR), UNIV GHANA, DEPT PSYCHOL, POB LG 84, LEGON, ACCRA, GHANA.	KWAPPONG@GMAIL.COM	NATIONAL RESEARCH FOUNDATION (NRF)	THE AUTHORS ACKNOWLEDGE THE RECEIPT OF A GRANT THE NATIONAL RESEARCH FOUNDATION (NRF), WHICH PARTIALLY FUNDED THE STUDY.	29	4	5	0	6	BMC	LONDON	CAMPUS, 4 CRINAN ST, LONDON N1 9XW, ENGLAND		1747-597X	SUBST ABUSE TREAT PR	SUBST/ ABUS. TREATMENT PREV. POL.	Mar-27	2017.0	12		18	10.1186/S13011-017-0102-9	7	SUBSTANCE ABUSE	SUBSTANCE ABUSE	EQ0FU	ISI000397747900001	28347349.0	DOAJ GOLD, GREEN PUBLISHED	18/03/2020					OPPONG ASANTE, KWAKU/0000-0002-0206-3326; LENTOOR, ANTONIO/0000-0001-7838-2721	OPPONG ASANTE, KWAKU/B-1310-2014
4373	J	LAM LT;WONG EMY	LAM, LAWRENCE T.; WONG, EMMY M. Y.	ENHANCING SOCIAL-EMOTIONAL WELL-BEING IN YOUNG CHILDREN THROUGH IMPROVING TEACHERS' SOCIAL-EMOTIONAL COMPETENCE AND CURRICULUM DESIGN IN HONG KONG	INTERNATIONAL JOURNAL OF CHILD CARE AND EDUCATION POLICY	ENGLISH	ARTICLE	SOCIAL COMPETENCE; EMOTION; WELL-BEING; BEHAVIOUR; EARLY CHILDHOOD; INTERVENTION PROGRAMME	ADOLESCENCE; OUTCOMES	THIS STUDY AIMED TO EVALUATE AN INTERVENTION PROGRAMME FOR THE ENHANCEMENT OF SOCIAL-EMOTIONAL WELL-BEING OF YOUNG CHILDREN THROUGH IMPROVING THE SOCIAL-EMOTIONAL COMPETENCE OF KINDERGARTEN TEACHERS AND A SPECIFICALLY DESIGNED CURRICULUM, IN AN URBAN CITY IN THE EAST ASIA REGION. THE DESIGN AND SOME PRELIMINARY RESULTS ON THE OUTCOME EVALUATIONS OF THE INTERVENTION PROGRAMME ARE REPORTED IN THIS …	[LAM, LAWRENCE T.] UNIV TECHNOL SYDNEY, FAC HLTH, BLDG 10,LEVEL 3,ROM 215,235 JONES ST, ULTIMO, NSW 2007, AUSTRALIA.; [LAM, LAWRENCE T.] UNIV TECHNOL SYDNEY, GRAD SCH HLTH, BLDG 10,LEVEL 3,ROM 215,235 JONES ST, ULTIMO, NSW 2007, AUSTRALIA.; [WONG, EMMY M. Y.] UNIV HONG KONG, SCH NURSING, HONG KONG, HONG KONG, PEOPLES R CHINA.; [WONG, EMMY M. Y.] ST TERESAS HOSP, SCH NURSING, HONG KONG, HONG KONG,…	LAM, LT (REPRINT AUTHOR), UNIV TECHNOL SYDNEY, FAC HLTH, BLDG 10,LEVEL 3,ROM 215,235 JONES ST, ULTIMO, NSW 2007, AUSTRALIA.; LAM, LT (REPRINT AUTHOR), UNIV TECHNOL SYDNEY, GRAD SCH HLTH, BLDG 10,LEVEL 3,ROM 215,235 JONES ST, ULTIMO, NSW 2007, AUSTRALIA.	LAWRENCE.LAM@UTS.EDU.AU	HONG KONG GOVERNMENT QUALITY EDUCATION FUND	THIS STUDY IS SUPPORTED BY THE HONG KONG GOVERNMENT QUALITY EDUCATION FUND.	36	0	0	0	18	SPRINGER	DORDRECHT	VAN GODEWIJCKSTRAAT 30, 3311 GZ DORDRECHT, NETHERLANDS	1976-5681	2288-6729	INT J CHILD CARE EDU	INT. J. CHILD CARE EDUC. POLICY	Mar-14	2017.0	11		5	10.1186/S40723-017-0031-0	14	EDUCATION & EDUCATIONAL RESEARCH	EDUCATION & EDUCATIONAL RESEARCH	EO1UB	ISI000396482300002		DOAJ GOLD, GREEN PUBLISHED	18/03/2020					LAM, LAWRENCE T./0000-0001-6183-6854
4411	J	SHEPARD R;HESLIN K;COUTELLIER L	SHEPARD, RYAN; HESLIN, KELSEY; COUTELLIER, LAURENCE	THE TRANSCRIPTION FACTOR NPAS4 CONTRIBUTES TO ADOLESCENT DEVELOPMENT OF PREFRONTAL INHIBITORY CIRCUITS, AND TO COGNITIVE AND EMOTIONAL FUNCTIONS: IMPLICATIONS FOR NEUROPSYCHIATRIC DISORDERS	NEUROBIOLOGY OF DISEASE	ENGLISH	ARTICLE	ADOLESCENCE; PREFRONTAL CORTEX; GABAERGIC SYSTEM; MICE; SCHIZOPHRENIA; TRANSCRIPTION FACTOR NPAS4	GENE-EXPRESSION; SEX-DIFFERENCES; VALPROIC ACID; PARVALBUMIN INTERNEURONS; NEUROTROPHIC FACTOR; CEREBRAL-ISCHEMIA; GABA CIRCUITRY; SCHIZOPHRENIA; CORTEX; NEURONS	THE ADOLESCENT BRAIN IS MARKED BY FUNCTIONAL AND STRUCTURAL MODIFICATIONS, PARTICULARLY WITHIN THE INHIBITORY SYSTEM OF THE PREFRONTAL CORTEX (PFC). THESE CHANGES ARE NECESSARY FOR THE ACQUISITION OF ADULT COGNITIVE FUNCTIONS AND EMOTION REGULATION, AND IMPAIRMENTS IN THESE PROCESSES ARE ASSOCIATED WITH NEUROPATHOLOGIES SUCH AS SCHIZOPHRENIA AND AFFECTIVE DISORDERS. THE MOLECULAR MECHANISMS REGUL…	[SHEPARD, RYAN; HESLIN, KELSEY; COUTELLIER, LAURENCE] OHIO STATE UNIV, DEPT PSYCHOL, 1835 NEIL AVE,53, COLUMBUS, OH 43210 USA.; [COUTELLIER, LAURENCE] OHIO STATE UNIV, DEPT NEUROSCI, 1835 NEIL AVE,53, COLUMBUS, OH 43210 USA.	COUTELLIER, L (REPRINT AUTHOR), OHIO STATE UNIV, DEPT PSYCHOL, 1835 NEIL AVE,53, COLUMBUS, OH 43210 USA.; COUTELLIER, L (REPRINT AUTHOR), OHIO STATE UNIV, DEPT NEUROSCI, 1835 NEIL AVE,53, COLUMBUS, OH 43210 USA.	COUTELLIER.8@OSU.EDU			70	11	11	1	10	ACADEMIC PRESS INC ELSEVIER SCIENCE	SAN DIEGO	525 B ST, STE 1900, SAN DIEGO, CA 92101-4495 USA	0969-9961	1095-953X	NEUROBIOL DIS	NEUROBIOL. DIS.	MAR	2017.0	99			10.1016/J.NBD.2016.12.012	11	NEUROSCIENCES	NEUROSCIENCES & NEUROLOGY	EL9EP	ISI000394922800004	27993645.0		18/03/2020		36	46		COUTELLIER, LAURENCE/0000-0001-9331-8701; SHEPARD, RYAN/0000-0002-7488-369X	COUTELLIER, LAURENCE/AAH-6706-2020
4449	J	BREUKELAAR IA;ANTEES C;GRIEVE SM;FOSTER SL;GOMES L;WILLIAMS LM;KORGAONKAR MS	BREUKELAAR, ISABELLA A.; ANTEES, CASSANDRA; GRIEVE, STUART M.; FOSTER, SHERYL L.; GOMES, LAVIER; WILLIAMS, LEANNE M.; KORGAONKAR, MAYURESH S.	COGNITIVE CONTROL NETWORK ANATOMY CORRELATES WITH NEUROCOGNITIVE BEHAVIOR: A LONGITUDINAL STUDY	HUMAN BRAIN MAPPING	ENGLISH	ARTICLE	GRAY MATTER VOLUME; NEURODEVELOPMENT; SMRI; LONGITUDINAL; EXECUTIVE FUNCTION COGNITION; BRAIN NETWORKS	HUMAN CORTICAL DEVELOPMENT; EXECUTIVE FUNCTION; BRAIN-DEVELOPMENT; BIPOLAR DISORDER; WORKING-MEMORY; EMOTION REGULATION; CHILDHOOD; CHILDREN; ADOLESCENCE; ADULTHOOD	COGNITIVE CONTROL IS THE PROCESS OF EMPLOYING EXECUTIVE FUNCTIONS, SUCH AS ATTENTION, PLANNING OR WORKING MEMORY, TO GUIDE APPROPRIATE BEHAVIORS IN ORDER TO ACHIEVE A SPECIFIC GOAL. FUNCTIONAL MAGNETIC RESONANCE IMAGING STUDIES SUGGEST A SUPERORDINATE COGNITIVE CONTROL NETWORK, COMPRISING THE DORSAL REGIONS OF THE LATERAL PREFRONTAL CORTEX (DLPFC), ANTERIOR CINGULATE CORTEX (DACC) AND PARIETAL CO…	[BREUKELAAR, ISABELLA A.; ANTEES, CASSANDRA; GRIEVE, STUART M.; WILLIAMS, LEANNE M.; KORGAONKAR, MAYURESH S.] UNIV SYDNEY, WESTMEAD INST MED RES, BRAIN DYNAM CTR, SYDNEY, NSW, AUSTRALIA.; [GRIEVE, STUART M.] UNIV SYDNEY, CHARLES PERKINS CTR, HEART RES INST, SYDNEY TRANSLAT IMAGING LAB, SYDNEY, NSW, AUSTRALIA.; [GRIEVE, STUART M.] UNIV SYDNEY, SYDNEY MED SCH, SYDNEY, NSW, AUSTRALIA.; [GRIEVE, STUA…	BREUKELAAR, IA; KORGAONKAR, MS (REPRINT AUTHOR), WESTMEAD INST MED RES, BRAIN DYNAM CTR, 176 HAWKESBURY RD, WESTMEAD, NSW, AUSTRALIA.	ISABELLA.BREUKELAAR@SYDNEY.EDU.AU; M.KORGAONKAR@SYDNEY.EDU.AU	NATIONAL HEALTH AND MEDICAL RESEARCH COUNCIL (NHMRC) OF AUSTRALIANATIONAL HEALTH AND MEDICAL RESEARCH COUNCIL OF AUSTRALIA [APP1008080]; PARKER HUGHES BEQUEST AND THE SYDNEY MEDICAL SCHOOL FOUNDATION; UNIVERSITY OF SYDNEYUNIVERSITY OF SYDNEY; NHMRCNATIONAL HEALTH AND MEDICAL RESEARCH COUNCIL OF AUSTRALIA [APP1090148]	CONTRACT GRANT SPONSOR: NATIONAL HEALTH AND MEDICAL RESEARCH COUNCIL (NHMRC) OF AUSTRALIA PROJECT GRANT; CONTRACT GRANT NUMBER: APP1008080 (TO M.S.K., S.M.G., AND L.M.W.); CONTRACT GRANT SPONSOR: PARKER HUGHES BEQUEST AND THE SYDNEY MEDICAL SCHOOL FOUNDATION (TO S.M.G.); CONTRACT GRANT SPONSOR: AUSTRALIA POSTGRADUATE AWARD GRANTED BY THE UNIVERSITY OF SYDNEY (TO I.A.B); CONTRACT GRANT SPONSOR: NH…	47	22	23	0	9	WILEY-BLACKWELL	HOBOKEN	111 RIVER ST, HOBOKEN 07030-5774, NJ USA	1065-9471	1097-0193	HUM BRAIN MAPP	HUM. BRAIN MAPP.	FEB	2017.0	38	2		10.1002/HBM.23401	13	NEUROSCIENCES; NEUROIMAGING; RADIOLOGY, NUCLEAR MEDICINE & MEDICAL IMAGING	NEUROSCIENCES & NEUROLOGY; RADIOLOGY, NUCLEAR MEDICINE & MEDICAL IMAGING	EK2WC	ISI000393786500003	27623046.0	GREEN PUBLISHED, OTHER GOLD	18/03/2020		631	643		KORGAONKAR, MAYURESH/0000-0002-1339-2221; BREUKELAAR, ISABELLA/0000-0002-6241-5274	KORGAONKAR, MAYURESH/K-7447-2014
4518	J	EMERSON LM;ROWSE G;SILLS J	EMERSON, LISA-MARIE; ROWSE, GEORGINA; SILLS, JENNIFER	DEVELOPING A MINDFULNESS-BASED PROGRAM FOR INFANT SCHOOLS: FEASIBILITY, ACCEPTABILITY, AND INITIAL EFFECTS	JOURNAL OF RESEARCH IN CHILDHOOD EDUCATION	ENGLISH	ARTICLE	EXECUTIVE FUNCTION; INFANTS; MINDFULNESS; WELL-BEING	EMOTION REGULATION; MEDITATION INTERVENTIONS; ACADEMIC-ACHIEVEMENT; CHILDREN; YOUTH; ATTENTION; IMPACT; ADOLESCENTS; STUDENTS; BEHAVIOR	GROWING EVIDENCE POINTS TO THE SUCCESS OF MINDFULNESS FOR SUPPORTING THE WELL-BEING OF OLDER CHILDREN IN SCHOOLS; LESS IS KNOWN ABOUT THE EFFECTS WITH YOUNGER SCHOOLCHILDREN. THIS STUDY SOUGHT TO TEST THE FEASIBILITY AND ACCEPTABILITY OF A PROGRAM OF MINDFULNESS-BASED ACTIVITIES WITH A NONCLINICAL SAMPLE OF YOUNG CHILDREN WITHIN A SCHOOL SETTING. IN ADDITION, THE IMPACT OF THE PROGRAM ON MEASURES…	[EMERSON, LISA-MARIE; ROWSE, GEORGINA; SILLS, JENNIFER] UNIV SHEFFIELD, SHEFFIELD, S YORKSHIRE, ENGLAND.	EMERSON, LM (REPRINT AUTHOR), UNIV SHEFFIELD, DEPT PSYCHOL, CATHEDRAL COURT, 1 VICAR LANE, SHEFFIELD S1 2LT, S YORKSHIRE, ENGLAND.	L.EMERSON@SHEFFIELD.AC.UK			58	0	0	3	14	ROUTLEDGE JOURNALS, TAYLOR & FRANCIS LTD	ABINGDON	2-4 PARK SQUARE, MILTON PARK, ABINGDON OX14 4RN, OXON, ENGLAND	0256-8543	2150-2641	J RES CHILD EDUC	J. RES. CHILD. EDUC.		2017.0	31	4		10.1080/02568543.2017.1343211	13	EDUCATION & EDUCATIONAL RESEARCH	EDUCATION & EDUCATIONAL RESEARCH	FQ6ZD	ISI000418511700001		GREEN ACCEPTED	18/03/2020		465	477		EMERSON, LISA-MARIE/0000-0001-5238-0170
4581	J	CLARIDGE AM	CLARIDGE, AMY M.	PREGNANCY PLANS OF FIRST-TIME MOTHERS AND THEIR CHILDREN'S OUTCOMES: AN EXAMINATION OF MECHANISMS	INFANT AND CHILD DEVELOPMENT	ENGLISH	ARTICLE	PREGNANCY INTENTION; PARENTING STRESS; AT-RISK FAMILIES; CHILD OUTCOMES	EXTERNALIZING BEHAVIOR PROBLEMS; MATERNAL DEPRESSIVE SYMPTOMS; PARENTING STRESS; MENTAL-HEALTH; UNPLANNED PREGNANCY; RISK-FACTORS; ATTACHMENT SECURITY; SOCIAL COMPETENCE; CONTRACEPTIVE USE; EARLY-CHILDHOOD	UNINTENDED PREGNANCY IS PREVALENT IN THE UNITED STATES AND HAS BEEN LINKED TO CHALLENGES FOR BOTH MOTHERS AND THEIR CHILDREN OVER TIME. HOWEVER, STUDIES HAVE NOT YET IDENTIFIED MECHANISMS THROUGH WHICH PREGNANCY INTENTION IS ASSOCIATED WITH CHILDREN'S OUTCOMES. IDENTIFICATION OF MECHANISMS AMONG FAMILIES AT RISK FOR NEGATIVE OUTCOMES WILL INFORM EARLY CLINICAL INTERVENTION. THIS CURRENT STUDY EXA…	[CLARIDGE, AMY M.] CENT WASHINGTON UNIV, DEPT FAMILY & CONSUMER SCI, COLL EDUC & PROFESS STUDIES, 400 E UNIV WAY MS 7565, ELLENSBURG, WA 98926 USA.	CLARIDGE, AM (REPRINT AUTHOR), CENT WASHINGTON UNIV, DEPT FAMILY & CONSUMER SCI, COLL EDUC & PROFESS STUDIES, 400 E UNIV WAY MS 7565, ELLENSBURG, WA 98926 USA.	CLARIDGEA@CWU.EDU	NATIONAL INSTITUTE OF CHILD HEALTH & HUMAN DEVELOPMENT (CENTERS FOR DISEASE CONTROL AND PREVENTION) [HD-39456]; NATIONAL INSTITUTE OF CHILD HEALTH & HUMAN DEVELOPMENT (NATIONAL INSTITUTE OF DRUG ABUSE) [HD-39456]; NATIONAL INSTITUTE OF CHILD HEALTH & HUMAN DEVELOPMENT (DEPARTMENT OF EDUCATION) [HD-39456]	THE DATA USED IN THIS PUBLICATION WERE MADE AVAILABLE BY THE NATIONAL DATA ARCHIVE ON CHILD ABUSE AND NEGLECT, CORNELL UNIVERSITY, ITHACA, NY, AND HAVE BEEN USED WITH PERMISSION. DATA FROM PREDICTING AND PREVENTING NEGLECT IN TEEN MOTHERS (2001-2007) WERE ORIGINALLY COLLECTED BY JOHN G. BORKOWSKI. FUNDING FOR THE PROJECT WAS PROVIDED BY THE NATIONAL INSTITUTE OF CHILD HEALTH & HUMAN DEVELOPMENT (…	74	2	2	0	5	WILEY	HOBOKEN	111 RIVER ST, HOBOKEN 07030-5774, NJ USA	1522-7219		INFANT CHILD DEV	INFANT CHILD DEV.	JAN-FEB	2017.0	26	1	E1962	10.1002/ICD.1962	22	PSYCHOLOGY, DEVELOPMENTAL	PSYCHOLOGY	EM0EC	ISI000394990600006			18/03/2020
4600	J	THOMSEN T;LESSING N;GREVE W	THOMSEN, TAMARA; LESSING, NORA; GREVE, WERNER	TRANSGENERATIONAL EMOTION REGULATION. DOES THE EMOTIONAL CLIMATE OF THE FAMILY MODERATE THE RELATIONSHIP BETWEEN PARENTS AND CHILDREN'S (DYS-) FUNCTIONAL EMOTION REGULATION?	KINDHEIT UND ENTWICKLUNG	GERMAN	ARTICLE	EMOTION REGULATION; PARENTING; PARENTING STRESS; MARITAL RELATIONSHIP; PROBLEM BEHAVIOR	REGULATION STRATEGIES; ANGER REGULATION; SELF-REGULATION; CHILDHOOD; ADOLESCENCE; SOCIALIZATION; STRESS; QUESTIONNAIRE; DYSREGULATION; COMPETENCE	THE DEVELOPMENT OF EMOTION REGULATION (ER) STRATEGIES IS A CENTRAL DEVELOPMENTAL TASK IN CHILDHOOD. ESPECIALLY WHEN CHILDREN ARE CONFRONTED WITH PROBLEMS OR STRESSORS, STRATEGIES THAT EFFECTIVELY SUPPORT THE DOWNREGULATION OF NEGATIVE EMOTIONS (E.G., SADNESS) ARE IMPORTANT FOR CHILDREN'S HEALTH DEVELOPMENT. IN PARTICULAR, FUNCTIONAL EMOTION REGULATION STRATEGIES (E.G., ACTIVE PROBLEM-SOLVING, POS…	[THOMSEN, TAMARA; LESSING, NORA; GREVE, WERNER] UNIV HILDESHEIM, INST PSYCHOL, UNIV PL 1, D-31141 HILDESHEIM, GERMANY.	THOMSEN, T (REPRINT AUTHOR), UNIV HILDESHEIM, INST PSYCHOL, UNIV PL 1, D-31141 HILDESHEIM, GERMANY.	TAMARA.THOMSEN@UNI-HILDESHEIM.DE			63	8	8	2	36	HOGREFE & HUBER PUBLISHERS	GOTTINGEN	MERKELSTR 3, D-37085 GOTTINGEN, GERMANY	0942-5403	2190-6246	KINDH ENTWICKL	KINDH. ENTWICKL.		2017.0	26	1		10.1026/0942-5403/A000211	12	PSYCHOLOGY, DEVELOPMENTAL	PSYCHOLOGY	EG8HW	ISI000391298100002			18/03/2020		7	18
4611	J	CAPURSO M;RAGNI B	CAPURSO, MICHELE; RAGNI, BENEDETTO	BRIDGE OVER TROUBLED WATER: PERSPECTIVE CONNECTIONS BETWEEN COPING AND PLAY IN CHILDREN	FRONTIERS IN PSYCHOLOGY	ENGLISH	ARTICLE	CHILDREN; PLAY; COPING; APPRAISAL; MULTIDIMENSIONAL; EMOTIONAL REGULATION	ADOLESCENCE; STRATEGIES; CHILDHOOD; STRESS; SELF; RESILIENCE; CRITIQUE; PROGRESS; SUPPORT; ISSUES	WE PROPOSE THAT CHILDREN'S PLAY AND COPING STRATEGIES ARE CONNECTED. HOWEVER, THIS CONNECTION HAS OFTEN BEEN OVERLOOKED IN THE LITERATURE. TO PROVE OUR HYPOTHESIS, THE PRINCIPAL DEVELOPMENTAL FUNCTIONS OF PLAY ARE REVIEWED AND COMPARED WITH THE DIFFERENT STAGES OF THE COPING PROCESS. OUR RESULTS SHOW THAT COPING AND PLAY ARE ESSENTIAL ELEMENTS IN CHILD DEVELOPMENT, AND INDICATE THE PRESENCE OF SE…	[CAPURSO, MICHELE] UNIV PERUGIA, DEPT PHILOSOPHY SOCIAL SCI & EDUC, PERUGIA, ITALY.; [RAGNI, BENEDETTO] ASSOC GIOCO & STUDIO OSPED, GENOA, ITALY.	CAPURSO, M (REPRINT AUTHOR), UNIV PERUGIA, DEPT PHILOSOPHY SOCIAL SCI & EDUC, PERUGIA, ITALY.	MICHELE.CAPURSO@UNIPG.IT	DEPARTMENT OF PHILOSOPHY, SOCIAL SCIENCES AND EDUCATION, UNIVERSITY OF PERUGIA (ITALY) [CAPU_RICERCABASE_2015_QUATABASE_(D.D. 40/2016), MAZZ_REGU-15]	THIS PUBLICATION HAS BEEN FUNDED BY THE DEPARTMENT OF PHILOSOPHY, SOCIAL SCIENCES AND EDUCATION, UNIVERSITY OF PERUGIA (ITALY), GRANT NUMBER CAPU_RICERCABASE_2015_QUATABASE_(D.D. 40/2016) & MAZZ_REGU-15.	75	2	2	0	9	FRONTIERS MEDIA SA	LAUSANNE	AVENUE DU TRIBUNAL FEDERAL 34, LAUSANNE, CH-1015, SWITZERLAND	1664-1078		FRONT PSYCHOL	FRONT. PSYCHOL.	Dec-26	2016.0	7		1953	10.3389/FPSYG.2016.01953	7	PSYCHOLOGY, MULTIDISCIPLINARY	PSYCHOLOGY	EF6FI	ISI000390426100001	28082926.0	DOAJ GOLD, GREEN PUBLISHED	18/03/2020					CAPURSO, MICHELE/0000-0002-0044-626X; RAGNI, BENEDETTA/0000-0003-0565-0662	CAPURSO, MICHELE/K-5985-2015; RAGNI, BENEDETTA/AAC-1654-2019
4613	J	POPHILLAT E;ROONEY RM;NESA M;DAVIS MC;BAUGHMAN N;HASSAN S;KANE RT	POPHILLAT, EUGENIE; ROONEY, ROSANNA M.; NESA, MONIQUE; DAVIS, MELISSA C.; BAUGHMAN, NATALIE; HASSAN, SHARINAZ; KANE, ROBERT T.	PREVENTING INTERNALIZING PROBLEMS IN 6-8 YEAR OLD CHILDREN: A UNIVERSAL SCHOOL-BASED PROGRAM	FRONTIERS IN PSYCHOLOGY	ENGLISH	ARTICLE	ANXIETY; PREVENTION; LOWER PRIMARY SCHOOL CHILDREN	RANDOMIZED CLINICAL-TRIAL; DEPRESSIVE SYMPTOMS; ANXIETY DISORDERS; PEER RELATIONSHIPS; DIFFICULTIES QUESTIONNAIRE; ADOLESCENT DEPRESSION; EMOTIONAL COMPETENCE; EARLY INTERVENTION; SOCIAL SUPPORT; ASSOCIATIONS	THE AUSSIE OPTIMISM PROGRAM: FEELINGS AND FRIENDS (AOP-FF) IS A 10 WEEK, UNIVERSAL MENTAL HEALTH PROMOTION PROGRAM BASED ON SOCIAL/EMOTIONAL AND COGNITIVE AND BEHAVIORAL STRATEGIES. THE AIM OF THE CURRENT STUDY WAS TO EVALUATE THE EFFICACY OF A UNIVERSAL COGNITIVE BEHAVIORAL THERAPY BASED PROGRAM IN PREVENTING AND REDUCING INTERNALIZING PROBLEMS IN 6-8 YEAR OLDS (YEARS 1-3 IN AUSTRALIA). YEAR 1-3…	[POPHILLAT, EUGENIE; ROONEY, ROSANNA M.; NESA, MONIQUE; DAVIS, MELISSA C.; BAUGHMAN, NATALIE; HASSAN, SHARINAZ; KANE, ROBERT T.] CURTIN UNIV, SCH PSYCHOL & SPEECH PATHOL, PERTH, WA, AUSTRALIA.	ROONEY, RM (REPRINT AUTHOR), CURTIN UNIV, SCH PSYCHOL & SPEECH PATHOL, PERTH, WA, AUSTRALIA.	R.ROONEY@CURTIN.EDU.AU	WESTERN AUSTRALIAN HEALTH PROMOTION FOUNDATION (HEALTHWAY) [15148]	THIS STUDY WAS SUPPORTED BY THE WESTERN AUSTRALIAN HEALTH PROMOTION FOUNDATION (HEALTHWAY), THROUGH RESEARCH GRANT (15148).	65	8	8	0	31	FRONTIERS MEDIA SA	LAUSANNE	PO BOX 110, EPFL INNOVATION PARK, BUILDING I, LAUSANNE, 1015, SWITZERLAND	1664-1078		FRONT PSYCHOL	FRONT. PSYCHOL.	Dec-15	2016.0	7		1928	10.3389/FPSYG.2016.01928	13	PSYCHOLOGY, MULTIDISCIPLINARY	PSYCHOLOGY	EE7FC	ISI000389780300001	28018267.0	DOAJ GOLD, GREEN PUBLISHED	18/03/2020
4628	J	AMMITZBOLL J;HOLSTEIN BE;WILMS L;ANDERSEN A;SKOVGAARD AM	AMMITZBOLL, JANNI; HOLSTEIN, BJORN E.; WILMS, LISBETH; ANDERSEN, ANETTE; SKOVGAARD, ANNE METTE	A NEW MEASURE FOR INFANT MENTAL HEALTH SCREENING: DEVELOPMENT AND INITIAL VALIDATION	BMC PEDIATRICS	ENGLISH	ARTICLE	MENTAL HEALTH; INFANCY; SCREENING INSTRUMENT; COMMUNITY; HEALTH SERVICES	ADOLESCENT PSYCHIATRIC-DISORDERS; CHILD-COHORT; PSYCHOPATHOLOGY; EPIDEMIOLOGY; SURVEILLANCE; POPULATION; PREVALENCE; PREDICTORS; CCC-2000; PRETERM	BACKGROUND: MENTAL HEALTH PROBLEMS ARE A MAJOR PUBLIC HEALTH CHALLENGES, AND STRATEGIES OF EARLY PREVENTION ARE NEEDED. EFFECTIVE PREVENTION DEPENDS ON FEASIBLE AND VALIDATED MEASURES OF SCREENING AND INTERVENTION. PREVIOUS RESEARCH HAS DEMONSTRATED POTENTIALS FOR INFANT MENTAL HEALTH SCREENING BY COMMUNITY HEALTH NURSES (CHN) IN EXISTING SERVICE SETTINGS IN DENMARK. THIS STUDY WAS CONDUCTED TO D…	[AMMITZBOLL, JANNI; HOLSTEIN, BJORN E.; ANDERSEN, ANETTE; SKOVGAARD, ANNE METTE] UNIV SOUTHERN DENMARK, NATL INST PUBL HLTH, OSTER FARIMAGSGADE 5A,2, DK-1353 COPENHAGEN K, DENMARK.; [WILMS, LISBETH] MUNICIPAL GENTOFTE, DK-2920 CHARLOTTENLUND, DENMARK.; [SKOVGAARD, ANNE METTE] UNIV COPENHAGEN, DEPT PUBL HLTH, OSTER FARIMAGSGADE 5,POB 1014, COPENHAGEN K, DENMARK.	AMMITZBOLL, J (REPRINT AUTHOR), UNIV SOUTHERN DENMARK, NATL INST PUBL HLTH, OSTER FARIMAGSGADE 5A,2, DK-1353 COPENHAGEN K, DENMARK.	JAAM@SDU.DK	DANISH MINISTRY OF HEALTH [20566]; DANISH FOUNDATION TRYGFONDEN [7-11-1480]; OBEL FAMILY FOUNDATION [BG/20121-18501]	THIS RESEARCH WAS SUPPORTED BY THE DANISH MINISTRY OF HEALTH [20566, 2010]; THE DANISH FOUNDATION TRYGFONDEN [7-11-1480, 2012]; THE OBEL FAMILY FOUNDATION [BG/20121-18501, 2012].	37	3	3	0	12	BIOMED CENTRAL LTD	LONDON	236 GRAYS INN RD, FLOOR 6, LONDON WC1X 8HL, ENGLAND	1471-2431		BMC PEDIATR	BMC PEDIATR.	Dec-01	2016.0	16		197	10.1186/S12887-016-0744-1	10	PEDIATRICS	PEDIATRICS	EF2TG	ISI000390177000001	27905887.0	DOAJ GOLD, GREEN PUBLISHED	18/03/2020					HOLSTEIN, BJORN E/0000-0002-4348-280X; SKOVGAARD, ANNE METTE/0000-0002-8793-8303	HOLSTEIN, BJORN E/G-6383-2013
4638	J	FONTANA C;PICCIOLINI O;FUMAGALLI M;MOSCA F;BERNARDELLI G;LEONARDI M;MEUCCI P;RAGGI A;GIOVANNETTI AM	FONTANA, CAMILLA; PICCIOLINI, ODOARDO; FUMAGALLI, MONICA; MOSCA, FABIO; BERNARDELLI, GIUSEPPINA; LEONARDI, MATILDE; MEUCCI, PAOLO; RAGGI, ALBERTO; GIOVANNETTI, AMBRA M.	A LONGITUDINAL ICF-CY-BASED EVALUATION OF FUNCTIONING AND DISABILITY OF CHILDREN BORN WITH VERY LOW BIRTH WEIGHT	INTERNATIONAL JOURNAL OF REHABILITATION RESEARCH	ENGLISH	ARTICLE	DISABILITY; GRIFFITHS 2-8; INTERNATIONAL CLASSIFICATION OF FUNCTIONING; DISABILITY; HEALTH - CHILDREN AND YOUTH VERSION QUESTIONNAIRES; NEUROFUNCTIONAL ASSESSMENT; PRETERM INFANTS	EXTREMELY PRETERM BIRTH; NEUROFUNCTIONAL ASSESSMENT; DEVELOPMENTAL-DISABILITY; INFANTS; OUTCOMES; AGE; CHALLENGES; NETWORK; EPICURE; SWEDEN	THIS PAPER AIMS TO DESCRIBE THE LONGITUDINAL CHANGES IN DISABILITY, DEFINED BY THE INTERNATIONAL CLASSIFICATION OF FUNCTIONING, DISABILITY, AND HEALTH - CHILDREN AND YOUTH VERSION (ICF-CY) BIOPSYCHOSOCIAL MODEL, AND DEVELOPMENTAL OUTCOMES IN A COHORT OF 56 VERY LOW BIRTH WEIGHT CHILDREN OVER 14-20 MONTHS. WE USED A NEUROFUNCTIONAL ASSESSMENT, THE GRIFFITHS MENTAL DEVELOPMENT SCALES-REVISED: 2-8 Y…	[FONTANA, CAMILLA; PICCIOLINI, ODOARDO; FUMAGALLI, MONICA; MOSCA, FABIO] UNIV MILAN, FDN IRCCS CA GRANDA OSPED MAGGIORE POLICLIN, DEPT CLIN SCI & COMMUNITY HLTH, NICU, VIA COMMENDA 12, I-20122 MILAN, ITALY.; [BERNARDELLI, GIUSEPPINA] UNIV MILAN, FDN IRCCS CA GRANDA OSPED MAGGIORE POLICLIN, DEPT CLIN SCI & COMMUNITY HLTH, MILAN, ITALY.; [LEONARDI, MATILDE; MEUCCI, PAOLO; RAGGI, ALBERTO; GIOVANNETT…	FONTANA, C (REPRINT AUTHOR), UNIV MILAN, FDN IRCCS CA GRANDA OSPED MAGGIORE POLICLIN, DEPT CLIN SCI & COMMUNITY HLTH, NICU, VIA COMMENDA 12, I-20122 MILAN, ITALY.	CAMILLA.FONTANA@MANGIAGALLI.IT			33	5	6	0	11	LIPPINCOTT WILLIAMS & WILKINS	PHILADELPHIA	TWO COMMERCE SQ, 2001 MARKET ST, PHILADELPHIA, PA 19103 USA	0342-5282	1473-5660	INT J REHABIL RES	INT. J. REHABIL. RES.	DEC	2016.0	39	4		10.1097/MRR.0000000000000183	6	REHABILITATION	REHABILITATION	EB9IL	ISI000387707000003	27362970.0		18/03/2020		296	301		MOSCA, FABIO/0000-0001-6477-0299; LEONARDI, MATILDE/0000-0003-0552-8923; RAGGI, ALBERTO/0000-0002-7433-7779; FUMAGALLI, MONICA/0000-0002-0186-0710	MOSCA, FABIO/C-5826-2017; LEONARDI, MATILDE/J-9997-2018; RAGGI, ALBERTO/K-5787-2016; FUMAGALLI, MONICA/K-6717-2016
4686	J	TOTTENHAM N;GALVAN A	TOTTENHAM, NIM; GALVAN, ADRIANA	STRESS AND THE ADOLESCENT BRAIN AMYGDALA-PREFRONTAL CORTEX CIRCUITRY AND VENTRAL STRIATUM AS DEVELOPMENTAL TARGETS	NEUROSCIENCE AND BIOBEHAVIORAL REVIEWS	ENGLISH	REVIEW	HUMAN; ADOLESCENCE; STRESS; AMYGDALA; PREFRONTAL CORTEX; VENTRAL STRIATUM	PUBERTAL MATURATION IMPLICATIONS; POSITRON-EMISSION-TOMOGRAPHY; RESTING-STATE CONNECTIVITY; TRIADIC MODEL PERSPECTIVE; MEDIAL TEMPORAL-LOBE; AGE-RELATED-CHANGES; RISK-TASK BART; NUCLEUS-ACCUMBENS; EMOTION REGULATION; FUNCTIONAL CONNECTIVITY	ADOLESCENCE IS A TIME IN DEVELOPMENT WHEN SIGNIFICANT CHANGES OCCUR IN AFFECTIVE NEUROBIOLOGY. THESE CHANGES PROVIDE A PROLONGED PERIOD OF PLASTICITY TO PREPARE THE INDIVIDUAL FOR INDEPENDENCE. HOWEVER, THEY ALSO RENDER THE SYSTEM HIGHLY VULNERABLE TO THE EFFECTS OF ENVIRONMENTAL STRESS EXPOSURES. HERE, WE REVIEW THE HUMAN LITERATURE ON THE ASSOCIATIONS BETWEEN STRESS-EXPOSURE AND DEVELOPMENTAL C…	[TOTTENHAM, NIM] COLUMBIA UNIV, DEPT PSYCHOL, 1190 AMSTERDAM AVE MC 5501, NEW YORK, NY 10027 USA.; [GALVAN, ADRIANA] UNIV CALIF LOS ANGELES, DEPT PSYCHOL, 1285 FRANZ HALL BOX 951563, LOS ANGELES, CA 90095 USA.	TOTTENHAM, N (REPRINT AUTHOR), COLUMBIA UNIV, DEPT PSYCHOL, 1190 AMSTERDAM AVE MC 5501, NEW YORK, NY 10027 USA.	NLT7@COLUMBIA.EDU; AGALVAN@UCLA.EDU	NATIONAL INSTITUTE OF MENTAL HEALTHUNITED STATES DEPARTMENT OF HEALTH & HUMAN SERVICESNATIONAL INSTITUTES OF HEALTH (NIH) - USANIH NATIONAL INSTITUTE OF MENTAL HEALTH (NIMH) [R01MH091864]; DANA FOUNDATION; NATIONAL SCIENCE FOUNDATIONNATIONAL SCIENCE FOUNDATION (NSF) [BCS0963750]; JACOBS FOUNDATION	THIS WORK WAS SUPPORTED BY THE NATIONAL INSTITUTE OF MENTAL HEALTH (R01MH091864 TO N.T.), THE DANA FOUNDATION (TO N.T.), THE NATIONAL SCIENCE FOUNDATION (BCS0963750 TO A.G.) AND THE JACOBS FOUNDATION (TO A.G.).	199	59	62	3	44	PERGAMON-ELSEVIER SCIENCE LTD	OXFORD	THE BOULEVARD, LANGFORD LANE, KIDLINGTON, OXFORD OX5 1GB, ENGLAND	0149-7634	1873-7528	NEUROSCI BIOBEHAV R	NEUROSCI. BIOBEHAV. REV.	NOV	2016.0	70			10.1016/J.NEUBIOREV.2016.07.030	11	BEHAVIORAL SCIENCES; NEUROSCIENCES	BEHAVIORAL SCIENCES; NEUROSCIENCES & NEUROLOGY	EA9RH	ISI000386981900019	27473936.0	GREEN ACCEPTED, BRONZE	18/03/2020		217	227				SI
4733	J	ZIMMERMANN P;VIERHAUS M;EICKHORST A;SANN A;EGGER C;FORTHNER J;GERLACH J;IWANSKI A;LIEL C;PODEWSKI F;WYRWICH S;SPANGLER G	ZIMMERMANN, PETER; VIERHAUS, MARC; EICKHORST, ANDREAS; SANN, ALEXANDRA; EGGER, CARINE; FOERTHNER, JUDITH; GERLACH, JENNIFER; IWANSKI, ALEXANDRA; LIEL, CHRISTOPH; PODEWSKI, FRITZ; WYRWICH, SANDRA; SPANGLER, GOTTFRIED	GROWING UP UNDER ADVERSITY IN GERMANY. DESIGN AND METHODS OF A DEVELOPMENTAL STUDY ON RISK AND PROTECTIVE MECHANISMS IN FAMILIES WITH DIVERSE PSYCHOSOCIAL RISK	BUNDESGESUNDHEITSBLATT-GESUNDHEITSFORSCHUNG-GESUNDHEITSSCHUTZ	GERMAN	ARTICLE	EARLY CHILDHOOD; RISK; COGNITIVE DEVELOPMENT; ATTACHMENT; EMOTION REGULATION	EARLY ADOLESCENCE; CUMULATIVE RISK; YOUNG-CHILDREN; MENTAL-HEALTH; BEHAVIOR; PSYCHOPATHOLOGY; INTERVENTION; ATTACHMENT; INFANTS; TEMPERAMENT	FAMILY ADVERSITY COMPRISES MANY RISK FACTORS FOR PARENTS AND CHILDREN. THE GERMAN EARLY INTERVENTION APPROACH FRUHE HILFEN AIMS AT PROVIDING ENDURING, EFFECTIVE, AND SCIENTIFICALLY VALIDATED PREVENTION AND INTERVENTION FOR EFFECTIVE CHILD PROTECTION AGAINST THOSE RISKS. THE STUDY ON RISK AND PROTECTIVE MECHANISMS IN THE DEVELOPMENT OF FAMILIES WITH DIVERSE PSYCHOSOCIAL RISKS AIMS AT IDENTIFYING T…	[ZIMMERMANN, PETER; IWANSKI, ALEXANDRA; PODEWSKI, FRITZ] BERG UNIV WUPPERTAL, INST PSYCHOL, LEHRSTUHL ENTWICKLUNGSPSYCHOL, GAUSSSTR 20, D-42119 WUPPERTAL, GERMANY.; [VIERHAUS, MARC; EGGER, CARINE; WYRWICH, SANDRA] UNIV BIELEFELD, INST PSYCHOL, BIELEFELD, GERMANY.; [EICKHORST, ANDREAS; SANN, ALEXANDRA; LIEL, CHRISTOPH] DEUTSCH JUGENDINST EV, FACHGRP NATL ZENTRUM FRUHE HILFEN, MUNICH, GERMANY.; [FO…	ZIMMERMANN, P (REPRINT AUTHOR), BERG UNIV WUPPERTAL, INST PSYCHOL, LEHRSTUHL ENTWICKLUNGSPSYCHOL, GAUSSSTR 20, D-42119 WUPPERTAL, GERMANY.	PZIMMERMANN@UNI-WUPPERTAL.DE			58	6	6	1	13	SPRINGER	NEW YORK	233 SPRING ST, NEW YORK, NY 10013 USA	1436-9990	1437-1588	BUNDESGESUNDHEITSBLA	BUNDESGESUNDHEITSBLATT-GESUND.	OCT	2016.0	59	10		10.1007/S00103-016-2423-7	9	PUBLIC, ENVIRONMENTAL & OCCUPATIONAL HEALTH	PUBLIC, ENVIRONMENTAL & OCCUPATIONAL HEALTH	EB1DL	ISI000387087100004	27619648.0		18/03/2020		1262	1270		IWANSKI, ALEXANDRA/0000-0003-3865-6657; ZIMMERMANN, PETER/0000-0002-0609-4103	ZIMMERMANN, PETER/B-4713-2009
4758	J	WALLENSTEEN L;ZIMMERMANN M;SANDBERG MT;GEZELIUS A;NORDENSTROM A;HIRVIKOSKI T;LAJIC S	WALLENSTEEN, LENA; ZIMMERMANN, MARIUS; SANDBERG, MALIN THOMSEN; GEZELIUS, ANTON; NORDENSTROM, ANNA; HIRVIKOSKI, TATJA; LAJIC, SVETLANA	RETRACTED: EVALUATION OF BEHAVIORAL PROBLEMS AFTER PRENATAL DEXAMETHASONE TREATMENT IN SWEDISH ADOLESCENTS AT RISK OF CAH (RETRACTED ARTICLE. SEE VOL. 103, PG. 140, 2018)	HORMONES AND BEHAVIOR	ENGLISH	ARTICLE; RETRACTED PUBLICATION	PRENATAL TREATMENT; DEXAMETHASONE; CONGENITAL ADRENAL HYPERPLASIA; SOCIAL FUNCTIONING	CONGENITAL ADRENAL-HYPERPLASIA; SOCIAL-ANXIETY-SCALE; 21-HYDROXYLASE DEFICIENCY; GLUCOCORTICOID EXPOSURE; TREATED CHILDREN; CONCURRENT VALIDITY; FOLLOW-UP; INVENTORY; PHOBIA; MOTOR	PRENATAL DEXAMETHASONE (DEX) TREATMENT IN CONGENITAL ADRENAL HYPERPLASIA (CAH) IS EFFECTIVE IN REDUCING VIRILIZATION IN AFFECTED GIRLS, BUT OTHER LASTING EFFECTS ARE LARGELY UNKNOWN. HERE, WE EXPLORE POTENTIAL SIDE EFFECTS OF THE TREATMENT THAT WILL EVENTUALLY HELP TO MAKE RISK BENEFIT ANALYSES OF THE TREATMENT. THEREFORE, WE INVESTIGATED THE LONG-TERM EFFECTS OF SUCH PRENATAL DEX TREATMENT ON BE…	[WALLENSTEEN, LENA; ZIMMERMANN, MARIUS; SANDBERG, MALIN THOMSEN; GEZELIUS, ANTON; NORDENSTROM, ANNA; LAJIC, SVETLANA] KAROLINSKA UNIV HOSP, DEPT WOMENS & CHILDRENS HLTH, KAROLINSKA INST, PEDIAT ENDOCRINOL UNIT Q2 08, SE-17176 STOCKHOLM, SWEDEN.; [HIRVIKOSKI, TATJA] KAROLINSKA UNIV HOSP, KAROLINSKA INST, KIND, DEPT WOMENS & CHILDRENS HLTH, SE-17176 STOCKHOLM, SWEDEN.	LAJIC, S (REPRINT AUTHOR), KAROLINSKA UNIV HOSP, DEPT WOMENS & CHILDRENS HLTH, KAROLINSKA INST, PEDIAT ENDOCRINOL UNIT Q2 08, SE-17176 STOCKHOLM, SWEDEN.		IFCAH/THE EUROPEAN SOCIETY FOR PEDIATRIC ENDOCRINOLOGY; MARIANNE AND MARCUS WALLENBERG FOUNDATION; STOCKHOLM COUNTY COUNCIL (ALF-SLL); FOUNDATION: STIFTELSEN FRIMURARE BARNHUSET; FOUNDATION: SAMARITEN; FOUNDATION: JERRINGFONDEN; FOUNDATION: SALLSKAPET BARNAVARD; FOUNDATION: WERA EKSTROM	THIS STUDY WAS SUPPORTED BY IFCAH/THE EUROPEAN SOCIETY FOR PEDIATRIC ENDOCRINOLOGY, THE MARIANNE AND MARCUS WALLENBERG FOUNDATION, THE STOCKHOLM COUNTY COUNCIL (ALF-SLL), AND THE FOUNDATIONS: STIFTELSEN FRIMURARE BARNHUSET, SAMARITEN, JERRINGFONDEN, SALLSKAPET BARNAVARD AND WERA EKSTROM.	35	4	4	0	8	ACADEMIC PRESS INC ELSEVIER SCIENCE	SAN DIEGO	525 B ST, STE 1900, SAN DIEGO, CA 92101-4495 USA	0018-506X	1095-6867	HORM BEHAV	HORM. BEHAV.	SEP	2016.0	85			10.1016/J.YHBEH.2016.06.011	7	BEHAVIORAL SCIENCES; ENDOCRINOLOGY & METABOLISM	BEHAVIORAL SCIENCES; ENDOCRINOLOGY & METABOLISM	DW7GO	ISI000383819400002	27373757.0		18/03/2020		5	11
4792	J	KIM EY;PARK J;KIM B	KIM, EUN YOUNG; PARK, JIUNG; KIM, BONGSEOG	TYPE OF CHILDHOOD MALTREATMENT AND THE RISK OF CRIMINAL RECIDIVISM IN ADULT PROBATIONERS: A CROSS-SECTIONAL STUDY	BMC PSYCHIATRY	ENGLISH	ARTICLE	TYPES OF CHILDHOOD MALTREATMENT; CRIMINAL RECIDIVISM; ADULT PROBATIONERS; MENTAL-HEALTH PROBLEM	JUVENILE-DELINQUENCY; ABUSE; ADOLESCENT; RESILIENCE; BEHAVIOR; STRESS; NEGLECT; PSYCHOPATHOLOGY; VICTIMIZATION; RELIABILITY	BACKGROUND: CHILDHOOD MALTREATMENT IS STRONGLY ASSOCIATED WITH DELINQUENCY AND THE REPEATED CRIME. SPECIFIC TYPES OF CHILDHOOD MALTREATMENT HAVE BEEN FOUND TO HAVE DIFFERENTIAL EFFECTS ON RECIDIVISM IN JUVENILE OFFENDERS, BUT STUDIES OF ADULT PROBATIONERS HAVE NOT BEEN PERFORMED. THIS STUDY INVESTIGATED THE RELATIONSHIP BETWEEN HAVING A HISTORY OF CHILDHOOD MALTREATMENT AND MENTAL-HEALTH PROBLEMS…	[KIM, EUN YOUNG; PARK, JIUNG; KIM, BONGSEOG] INJE UNIV, SANGGYE PAIK HOSP, DEPT PSYCHIAT, DONGIL RO 1342, SEOUL 139707, SOUTH KOREA.	KIM, B (REPRINT AUTHOR), INJE UNIV, SANGGYE PAIK HOSP, DEPT PSYCHIAT, DONGIL RO 1342, SEOUL 139707, SOUTH KOREA.	KIMBS328@PAIK.AC.KR	KOREAN MENTAL HEALTH TECHNOLOGY R&D PROJECT, MINISTRY OF HEALTH & WELFARE, REPUBLIC OF KOREA [HM15C1040]	THIS STUDY WAS SUPPORTED BY A GRANT OF THE KOREAN MENTAL HEALTH TECHNOLOGY R&D PROJECT, MINISTRY OF HEALTH & WELFARE, REPUBLIC OF KOREA (HM15C1040). THE FUNDING SOURCE HAD NO ROLE IN THE STUDY'S DESIGN, THE COLLECTION, ANALYSIS, OR INTERPRETATION OF THE DATA, THE WRITING OF THE REPORT, OR IN THE DECISION TO SUBMIT THE PAPER FOR PUBLICATION.	53	6	6	1	28	BMC	LONDON	CAMPUS, 4 CRINAN ST, LONDON N1 9XW, ENGLAND		1471-244X	BMC PSYCHIATRY	BMC PSYCHIATRY	Aug-19	2016.0	16		294	10.1186/S12888-016-1001-8	9	PSYCHIATRY	PSYCHIATRY	DU5CS	ISI000382230400001	27543095.0	DOAJ GOLD, GREEN PUBLISHED	18/03/2020
4794	J	BERGMANN S;SCHLESIER-MICHEL A;WENDT V;GRUBE M;KEITEL-KORNDORFER A;GAUSCHE R;VON KLITZING K;KLEIN AM	BERGMANN, SARAH; SCHLESIER-MICHEL, ANDREA; WENDT, VERENA; GRUBE, MATTHIAS; KEITEL-KORNDOERFER, ANJA; GAUSCHE, RUTH; VON KLITZING, KAI; KLEIN, ANNETTE M.	MATERNAL WEIGHT PREDICTS CHILDREN'S PSYCHOSOCIAL DEVELOPMENT VIA PARENTING STRESS AND EMOTIONAL AVAILABILITY	FRONTIERS IN PSYCHOLOGY	ENGLISH	ARTICLE	OBESITY; PARENTING STRESS; EMOTIONAL AVAILABILITY; PSYCHOSOCIAL DEVELOPMENT; WEIGHT DEVELOPMENT	BODY-MASS INDEX; SOCIAL COMPETENCE; BEHAVIOR PROBLEMS; CHILDHOOD OBESITY; INTERNALIZING PROBLEMS; EARLY ADOLESCENCE; MIDDLE CHILDHOOD; ADIPOSITY PRIOR; YOUNG-CHILDREN; RISK-FACTORS	INTRODUCTION: MATERNAL OBESITY HAS BEEN SHOWN TO BE A RISK FACTOR FOR OBESITY IN CHILDREN AND MAY ALSO AFFECT CHILDREN'S PSYCHOSOCIAL OUTCOMES. IT IS NOT YET CLEAR WHETHER THERE ARE ALSO PSYCHO-EMOTIONAL MECHANISMS EXPLAINING THE EFFECTS OF MATERNAL WEIGHT ON YOUNG CHILDREN'S WEIGHT AND PSYCHOSOCIAL DEVELOPMENT. WE AIMED TO EVALUATE WHETHER MATERNAL BODY MASS INDEX (BMI), MOTHER-CHILD EMOTIONAL A…	[BERGMANN, SARAH; WENDT, VERENA; KEITEL-KORNDOERFER, ANJA] LEIPZIG UNIV MED CTR, IFB ADIPOS DIS, LEIPZIG, GERMANY.; [BERGMANN, SARAH; SCHLESIER-MICHEL, ANDREA; WENDT, VERENA; GRUBE, MATTHIAS; KEITEL-KORNDOERFER, ANJA; VON KLITZING, KAI; KLEIN, ANNETTE M.] UNIV LEIPZIG, DEPT CHILD & ADOLESCENT PSYCHIAT PSYCHOTHERAPY &, LEIPZIG, GERMANY.; [SCHLESIER-MICHEL, ANDREA] UNIV JENA, DEPT DEV PSYCHOL, JENA…	BERGMANN, S (REPRINT AUTHOR), LEIPZIG UNIV MED CTR, IFB ADIPOS DIS, LEIPZIG, GERMANY.; BERGMANN, S (REPRINT AUTHOR), UNIV LEIPZIG, DEPT CHILD & ADOLESCENT PSYCHIAT PSYCHOTHERAPY &, LEIPZIG, GERMANY.	SARAH.BERGMANN@MEDIZIN.UNI-LEIPZIG.DE	FEDERAL MINISTRY OF EDUCATION AND RESEARCH (BMBF), GERMANYFEDERAL MINISTRY OF EDUCATION & RESEARCH (BMBF) [FKZ: 01E01001]	THIS WORK WAS SUPPORTED BY THE FEDERAL MINISTRY OF EDUCATION AND RESEARCH (BMBF), GERMANY, FKZ: 01E01001.	102	14	15	0	20	FRONTIERS MEDIA SA	LAUSANNE	PO BOX 110, EPFL INNOVATION PARK, BUILDING I, LAUSANNE, 1015, SWITZERLAND	1664-1078		FRONT PSYCHOL	FRONT. PSYCHOL.	Aug-10	2016.0	7		1156	10.3389/FPSYG.2016.01156	16	PSYCHOLOGY, MULTIDISCIPLINARY	PSYCHOLOGY	DS9HJ	ISI000381093400001	27559321.0	DOAJ GOLD, GREEN PUBLISHED	18/03/2020					KLEIN, ANNETTE M./0000-0001-8246-4666; SCHLESIER-MICHEL, ANDREA/0000-0003-3137-4438	KLEIN, ANNETTE M./L-3386-2016
4795	J	BERTHIER ML;ROE-VELLVE N;MORENO-TORRES I;FALCON C;THURNHOFER-HEMSI K;PAREDES-PACHECO J;TORRES-PRIORIS MJ;DE-TORRES I;ALFARO F;GUTIERREZ-CARDO AL;BAQUERO M;RUIZ-CRUCES R;DAVILA G	BERTHIER, MARCELO L.; ROE-VELLVE, NURIA; MORENO-TORRES, IGNACIO; FALCON, CARIES; THURNHOFER-HEMSI, KARL; PAREDES-PACHECO, JOSE; TORRES-PRIORIS, MARIA J.; DE-TORRES, IRENE; ALFARO, FRANCISCO; GUTIERREZ-CARDO, ANTONIO L.; BAQUERO, MIQUEL; RUIZ-CRUCES, RAFAEL; DAVILA, GUADALUPE	MILD DEVELOPMENTAL FOREIGN ACCENT SYNDROME AND PSYCHIATRIC COMORBIDITY: ALTERED WHITE MATTER INTEGRITY IN SPEECH AND EMOTION REGULATION NETWORKS	FRONTIERS IN HUMAN NEUROSCIENCE	ENGLISH	ARTICLE	DEVELOPMENTAL SPEECH DISORDERS; FOREIGN ACCENT; DIFFUSION TENSOR IMAGING; PERSONALITY; PSYCHIATRIC DISORDERS	OBSESSIVE-COMPULSIVE DISORDER; TRAUMATIC BRAIN-INJURY; VIRCHOW-ROBIN SPACES; SELF-RATING SCALE; PSYCHOMETRIC PROPERTIES; LANGUAGE IMPAIRMENT; CONVERSION DISORDER; VENOUS ANOMALIES; FUNCTIONAL MRI; FRONTAL-LOBE	FOREIGN ACCENT SYNDROME (FAS) IS A SPEECH DISORDER THAT IS DEFINED BY THE EMERGENCE OF A PECULIAR MANNER OF ARTICULATION AND INTONATION WHICH IS PERCEIVED AS FOREIGN. IN MOST CASES OF ACQUIRED FAS (AFAS) THE NEW ACCENT IS SECONDARY TO SMALL FOCAL LESIONS INVOLVING COMPONENTS OF THE BILATERALLY DISTRIBUTED NEURAL NETWORK FOR SPEECH PRODUCTION. IN THE PAST FEW YEARS FAS HAS ALSO BEEN DESCRIBED IN D…	[BERTHIER, MARCELO L.; TORRES-PRIORIS, MARIA J.; DE-TORRES, IRENE; RUIZ-CRUCES, RAFAEL; DAVILA, GUADALUPE] UNIV MALAGA, INST INVESTIGAC BIOMED MALAGA IBIMA, CTR INVEST MED SANIT, COGNIT NEUROL & APHASIA UNIT, MALAGA, SPAIN.; [BERTHIER, MARCELO L.; TORRES-PRIORIS, MARIA J.; DE-TORRES, IRENE; RUIZ-CRUCES, RAFAEL; DAVILA, GUADALUPE] UNIV MALAGA, INST INVESTIGAC BIOMED MALAGA IBIMA, CTR INVEST MED SA…	BERTHIER, ML (REPRINT AUTHOR), UNIV MALAGA, INST INVESTIGAC BIOMED MALAGA IBIMA, CTR INVEST MED SANIT, COGNIT NEUROL & APHASIA UNIT, MALAGA, SPAIN.; BERTHIER, ML (REPRINT AUTHOR), UNIV MALAGA, INST INVESTIGAC BIOMED MALAGA IBIMA, CTR INVEST MED SANIT, CATHEDRA ARPA APHASIA, MALAGA, SPAIN.	MBT@UMA.ES	UNIVERSIDAD DE MALAGA. PROGRAMAS DE BECAS DE INICIACION A LA INVESTIGACION	THE AUTHORS THANK SUBJECTS 1 AND 2 AND HEALTHY CONTROL SUBJECTS FOR THEIR PARTICIPATION IN THE STUDY. KT-H AND JP-P IS SUPPORTED BY "UNIVERSIDAD DE MALAGA. PROGRAMAS DE BECAS DE INICIACION A LA INVESTIGACION 2014." THE AUTHORS ALSO THANK CESAR AVILA AND JULIO GONZALEZ FOR THEIR ADVICE ON ANALYZING VALENCIAN ACCENT.	120	5	6	2	27	FRONTIERS MEDIA SA	LAUSANNE	PO BOX 110, EPFL INNOVATION PARK, BUILDING I, LAUSANNE, 1015, SWITZERLAND	1662-5161		FRONT HUM NEUROSCI	FRONT. HUM. NEUROSCI.	Aug-09	2016.0	10		399	10.3389/FNHUM.2016.00399	18	NEUROSCIENCES; PSYCHOLOGY	NEUROSCIENCES & NEUROLOGY; PSYCHOLOGY	DS7YQ	ISI000380999600002	27555813.0	DOAJ GOLD, GREEN PUBLISHED	18/03/2020					THURNHOFER-HEMSI, KARL/0000-0001-6519-1213; THURNHOFER-HEMSI, KARL/0000-0001-6519-1213; DAVILA, GUADALUPE/0000-0002-3297-4243; TORRES-PRIORIS, MARIA JOSE/0000-0003-3795-8151; ROE-VELLVE, NURIA/0000-0001-5583-8837; PAREDES-PACHECO, JOSE/0000-0002-4982-2422; DE TORRES GARCIA, IRENE/0000-0001-8590-4057	THURNHOFER-HEMSI, KARL/Q-8845-2018; THURNHOFER-HEMSI, KARL/L-6352-2019; MORENO-TORRES, IGNACIO/H-2598-2015; DAVILA, GUADALUPE/D-3050-2011; TORRES-PRIORIS, MARIA JOSE/AAA-1944-2020; ROE-VELLVE, NURIA/J-5353-2018
4831	J	MCDERMOTT PA;WATKINS MW;DROGALIS AR;CHAO JL;WORRELL FC;HALL TE	MCDERMOTT, PAUL A.; WATKINS, MARLEY W.; DROGALIS, ANNA RHOAD; CHAO, JESSICA L.; WORRELL, FRANK C.; HALL, TRACEY E.	CLASSROOM CONTEXTS AS THE FRAMEWORK FOR ASSESSING SOCIAL-EMOTIONAL ADJUSTMENT: A NATIONAL STUDY IN TRINIDAD AND TOBAGO	PSYCHOLOGY IN THE SCHOOLS	ENGLISH	ARTICLE		FACTORIAL VALIDITY GENERALIZATION; LEARNING BEHAVIORS SCALE; III-R SYMPTOMS; TEACHER RATINGS; CHILDREN; PERSONALITY; ADOLESCENTS; CHILDHOOD; SPECIFICITY; DIFFERENCE	CONTEXTUALLY BASED ASSESSMENTS REVEAL THE CIRCUMSTANCES ACCOMPANYING MALADJUSTMENT ( THE WHEN, WHERE, AND WITH WHOM) AND SUPPLY CLUES TO THE MOTIVATIONS UNDERPINNING PROBLEM BEHAVIORS. THE ADJUSTMENT SCALES FOR CHILDREN AND ADOLESCENTS ( ASCA) IS A TEACHER RATING SCALE COMPOSED OF INDICATORS DESCRIBING BEHAVIOR IN 24 CLASSROOM SITUATIONAL CONTEXTS. THIS STUDY EXAMINES THE TRINIDAD AND TOBAGO NATI…	[MCDERMOTT, PAUL A.; DROGALIS, ANNA RHOAD; CHAO, JESSICA L.] UNIV PENN, PHILADELPHIA, PA 19104 USA.; [WATKINS, MARLEY W.] BAYLOR UNIV, WACO, TX 76798 USA.; [WORRELL, FRANK C.] UNIV CALIF BERKELEY, BERKELEY, CA 94720 USA.; [HALL, TRACEY E.] CTR APPL SPECIAL TECHNOL, WAKEFIELD, ENGLAND.	MCDERMOTT, PA (REPRINT AUTHOR), UNIV PENN, GRAD SCH EDUC, QUANTITAT METHODS DIV, 3700 WALNUT ST, PHILADELPHIA, PA 19104 USA.	DRPAUL4@VERIZON.NET	MINISTRY OF EDUCATION, TRINIDAD AND TOBAGO; INSTITUTE OF EDUCATION SCIENCES, U.S. DEPARTMENT OF EDUCATIONUS DEPARTMENT OF EDUCATION [R305B090015]	THIS RESEARCH WAS SUPPORTED IN PART BY THE MINISTRY OF EDUCATION, TRINIDAD AND TOBAGO, AND BY THE INSTITUTE OF EDUCATION SCIENCES, U.S. DEPARTMENT OF EDUCATION, GRANT NO. R305B090015.	66	1	1	2	5	WILEY	HOBOKEN	111 RIVER ST, HOBOKEN 07030-5774, NJ USA	0033-3085	1520-6807	PSYCHOL SCHOOLS	PSYCHOL. SCHOOLS	JUL	2016.0	53	6		10.1002/PITS.21930	15	PSYCHOLOGY, EDUCATIONAL	PSYCHOLOGY	EC7DY	ISI000388297300005			18/03/2020		626	640		WORRELL, FRANK C./0000-0002-7122-527X
4862	J	GONZALEZ-CASTRO JL;GRANADOS MAO	LUIS GONZALEZ-CASTRO, JOSE; OLIVEROS GRANADOS, MARIA ALEJANDRA	EMOTIONAL REGULATION AND GANG RELATED VIOLENCE IN A SAMPLE OF ADOLESCENTS FROM SAN CRISTOBAL, VENEZUELA	INTERNATIONAL JOURNAL OF PSYCHOLOGY	ENGLISH	MEETING ABSTRACT				[LUIS GONZALEZ-CASTRO, JOSE] UNIV BURGOS, BURGOS, SPAIN.; [OLIVEROS GRANADOS, MARIA ALEJANDRA] UNIV NACL ABIERTA, CARACAS, VENEZUELA.					0	0	0	0	0	ROUTLEDGE JOURNALS, TAYLOR & FRANCIS LTD	ABINGDON	2-4 PARK SQUARE, MILTON PARK, ABINGDON OX14 4RN, OXON, ENGLAND	0020-7594	1464-066X	INT J PSYCHOL	INT. J. PSYCHOL.	JUL	2016.0	51				1	PSYCHOLOGY, MULTIDISCIPLINARY	PSYCHOLOGY	FK7XH	ISI000413720404122			18/03/2020		542	542				SI	1
4875	J	CRESCENTINI C;CAPURSO V;FURLAN S;FABBRO F	CRESCENTINI, CRISTIANO; CAPURSO, VIVIANA; FURLAN, SAMANTHA; FABBRO, FRANCO	MINDFULNESS-ORIENTED MEDITATION FOR PRIMARY SCHOOL CHILDREN: EFFECTS ON ATTENTION AND PSYCHOLOGICAL WELL-BEING	FRONTIERS IN PSYCHOLOGY	ENGLISH	ARTICLE	PRIMARY SCHOOL CHILDREN; MINDFULNESS-MEDITATION; TEACHERS' REPORT; ATTENTION; PSYCHOLOGICAL WELL-BEING	TEACHER RATING-SCALE; STRESS REDUCTION; EXECUTIVE FUNCTIONS; EMOTION REGULATION; ADOLESCENTS; ANXIETY; INTERVENTION; DEPRESSION; PROGRAM; ADHD	MINDFULNESS-BASED INTERVENTIONS ARE INCREASINGLY BEING USED AS METHODS TO PROMOTE PSYCHOLOGICAL WELL-BEING OF CLINICAL AND NON-CLINICAL ADULT POPULATIONS. MUCH LESS IS KNOWN, HOWEVER, ON THE FEASIBILITY OF THESE FORMS OF MENTAL TRAINING ON HEALTHY PRIMARY SCHOOL STUDENTS. HERE, WE TESTED THE EFFECTS OF A MINDFULNESS-MEDITATION TRAINING ON A GROUP OF 16 HEALTHY CHILDREN WITHIN 7-8 YEARS OF AGE FRO…	[CRESCENTINI, CRISTIANO; CAPURSO, VIVIANA; FABBRO, FRANCO] UNIV UDINE, DEPT HUMAN SCI, I-33100 UDINE, ITALY.; [CAPURSO, VIVIANA] UNIV ROMA LA SAPIENZA, DEPT PSYCHOL, PIAZZALE ALDO MORO 5, I-00185 ROME, ITALY.; [FURLAN, SAMANTHA] UNIV UDINE, DEGREE COURSE EDUC SCI, I-33100 UDINE, ITALY.; [FABBRO, FRANCO] SCUOLA SUPER SANT ANNA, PERCRO PERCEPTUAL ROBOT LAB, PISA, ITALY.	CRESCENTINI, C (REPRINT AUTHOR), UNIV UDINE, DEPT HUMAN SCI, I-33100 UDINE, ITALY.	CRISTIANO.CRESCENTINI@UNIUD.IT	MIND AND LIFE INSTITUTE (MIND AND LIFE CONTEMPLATIVE FELLOWSHIP) [2012-04-001]; UNIVERSITY OF UDINE; UNIVERSITY OF ROME	THIS RESEARCH WAS SUPPORTED BY GRANTS FROM THE MIND AND LIFE INSTITUTE (MIND AND LIFE CONTEMPLATIVE FELLOWSHIP 2012-04-001 TO FF). CC WAS SUPPORTED BY A POST-DOCTORAL RESEARCH FELLOWSHIP FUNDED BY THE UNIVERSITY OF UDINE. VC WAS SUPPORTED BY A DOCTORAL RESEARCH FELLOWSHIP FUNDED BY THE UNIVERSITY OF ROME.	72	17	18	4	123	FRONTIERS MEDIA SA	LAUSANNE	AVENUE DU TRIBUNAL FEDERAL 34, LAUSANNE, CH-1015, SWITZERLAND	1664-1078		FRONT PSYCHOL	FRONT. PSYCHOL.	Jun-07	2016.0	7		805	10.3389/FPSYG.2016.00805	12	PSYCHOLOGY, MULTIDISCIPLINARY	PSYCHOLOGY	DN7KC	ISI000377253200002	27375510.0	DOAJ GOLD, GREEN PUBLISHED	18/03/2020
4903	J	ZHANG ZY;MAO Y;FENG XL;ZHENG N;LU LB;MA YY;QIN DD;HU XT	ZHANG, ZHI-YI; MAO, YU; FENG, XIAO-LI; ZHENG, NA; LU, LONG-BAO; MA, YUAN-YE; QIN, DONG-DONG; HU, XIN-TIAN	EARLY ADVERSITY CONTRIBUTES TO CHRONIC STRESS INDUCED DEPRESSION-LIKE BEHAVIOR IN ADOLESCENT MALE RHESUS MONKEYS	BEHAVIOURAL BRAIN RESEARCH	ENGLISH	ARTICLE	EARLY ADVERSITY; CHRONIC UNPREDICTABLE STRESS; CORTISOL; DEPRESSION; MONKEYS	EARLY-LIFE STRESS; SEROTONIN TRANSPORTER GENE; SUBSTANCE USE DISORDERS; CHILDHOOD SEXUAL-ABUSE; MILD STRESS; MATERNAL SEPARATION; MAJOR DEPRESSION; ANXIETY DISORDERS; EMOTION REGULATION; AMYGDALA RESPONSE	CHRONIC STRESS IS AN IMPORTANT CAUSE FOR DEPRESSION. HOWEVER, NOT EVERYONE WHO IS EXPOSED TO CHRONIC STRESS WILL DEVELOP DEPRESSION. OUR PREVIOUS STUDIES DEMONSTRATED THAT EARLY ADVERSITY CAN CAUSE LASTING CHANGES IN ADOLESCENT RHESUS MONKEYS, BUT DEPRESSIVE SYMPTOMS HAVE NOT BEEN OBSERVED. COMPARED TO ADULTS, IT IS STILL UNKNOWN THAT WHETHER ADOLESCENT RHESUS MONKEYS EXPERIENCING EARLY ADVERSITY…	[ZHANG, ZHI-YI; MAO, YU; FENG, XIAO-LI; ZHENG, NA; MA, YUAN-YE; QIN, DONG-DONG; HU, XIN-TIAN] CHINESE ACAD SCI, KUNMING INST ZOOL, CHINESE ACAD SCI & YUNNAN PROV, KEY LAB ANIM MODELS & HUMAN DIS MECH, 32 JIAOCHANG DONGLU, KUNMING 650223, YUNNAN, PEOPLES R CHINA.; [ZHANG, ZHI-YI; ZHENG, NA] UNIV CHINESE ACAD SCI, BEIJING 100049, PEOPLES R CHINA.; [MAO, YU] CHINESE ACAD SCI, KUNMING INST ZOOL, CTR …	QIN, DD; HU, XT (REPRINT AUTHOR), CHINESE ACAD SCI, KUNMING INST ZOOL, CHINESE ACAD SCI & YUNNAN PROV, KEY LAB ANIM MODELS & HUMAN DIS MECH, 32 JIAOCHANG DONGLU, KUNMING 650223, YUNNAN, PEOPLES R CHINA.	GINDONG108@163.COM; XTHU@MAIL.KIZ.AC.CN	NATIONAL PROGRAM ON KEY BASIC RESEARCH PROJECT (973 PROGRAMS) [2015CB755605, 2012CB825500, 2012CBA01304]; STRATEGIC PRIORITY RESEARCH PROGRAM OF CAS [XDB02020000]; SELECTED FRONTIER SCIENTIFIC SIGNIFICANT BREAKTHROUGH PROJECT OF CAS; KEY PROGRAM OF THE CHINESE ACADEMY OF SCIENCESCHINESE ACADEMY OF SCIENCES [KZCC-EW-103-2]; TRAINING PROGRAM OF THE MAJOR RESEARCH PLAN OF THE NATIONAL NATURAL SCIENC…	THIS RESEARCH WAS SUPPORTED BY THE NATIONAL PROGRAM ON KEY BASIC RESEARCH PROJECT (973 PROGRAMS 2015CB755605, 2012CB825500, 2012CBA01304), THE STRATEGIC PRIORITY RESEARCH PROGRAM OF CAS (XDB02020000), SELECTED FRONTIER SCIENTIFIC SIGNIFICANT BREAKTHROUGH PROJECT OF CAS, THE KEY PROGRAM OF THE CHINESE ACADEMY OF SCIENCES (KZCC-EW-103-2), THE TRAINING PROGRAM OF THE MAJOR RESEARCH PLAN OF THE NATIO…	71	7	9	2	23	ELSEVIER SCIENCE BV	AMSTERDAM	PO BOX 211, 1000 AE AMSTERDAM, NETHERLANDS	0166-4328	1872-7549	BEHAV BRAIN RES	BEHAV. BRAIN RES.	Jun-01	2016.0	306			10.1016/J.BBR.2016.03.040	6	BEHAVIORAL SCIENCES; NEUROSCIENCES	BEHAVIORAL SCIENCES; NEUROSCIENCES & NEUROLOGY	DL3DG	ISI000375513800018	27025444.0		18/03/2020		154	159
4931	J	GARCIA-GARCIA AL;MENG Q;RICHARDSON-JONES J;DRANOVSKY A;LEONARDO ED	GARCIA-GARCIA, A. L.; MENG, Q.; RICHARDSON-JONES, J.; DRANOVSKY, A.; LEONARDO, E. D.	DISRUPTION OF 5-HT1A FUNCTION IN ADOLESCENCE BUT NOT EARLY ADULTHOOD LEADS TO SUSTAINED INCREASES OF ANXIETY	NEUROSCIENCE	ENGLISH	ARTICLE	5-HT1A; SEROTONIN; ANXIETY; DEPRESSION; ADOLESCENCE; DEVELOPMENT	KNOCK-OUT MICE; DORSAL RAPHE; ANIMAL-MODEL; HIPPOCAMPAL NEUROGENESIS; SEROTONIN(1A) RECEPTOR; RAT-BRAIN; STRESS; TRANSPORTER; GENE; AUTORECEPTOR	CURRENT EVIDENCE SUGGESTS THAT ANXIETY DISORDERS HAVE DEVELOPMENTAL ORIGINS. EARLY INSULTS TO THE CIRCUITS THAT SUB-SERVE EMOTIONAL REGULATION ARE THOUGHT TO CAUSE DISEASE LATER IN LIFE. EVIDENCE FROM STUDIES IN MICE DEMONSTRATE THAT THE SEROTONERGIC SYSTEM IN GENERAL, AND SEROTONIN 1A (5-HT1A) RECEPTORS IN PARTICULAR, ARE CRITICAL DURING THE EARLY POSTNATAL PERIOD FOR THE NORMAL DEVELOPMENT OF C…	[DRANOVSKY, A.; LEONARDO, E. D.] COLUMBIA UNIV, DEPT PSYCHIAT, DIV INTEGRAT NEUROSCI, DRANOVSKY LEONARDO ADL LAB, 1051 RIVERSIDE DR BOX 87, NEW YORK, NY 10032 USA.; NEW YORK STATE PSYCHIAT INST & HOSP, 1051 RIVERSIDE DR BOX 87, NEW YORK, NY 10032 USA.	DRANOVSKY, A; LEONARDO, ED (REPRINT AUTHOR), COLUMBIA UNIV, DEPT PSYCHIAT, DIV INTEGRAT NEUROSCI, DRANOVSKY LEONARDO ADL LAB, 1051 RIVERSIDE DR BOX 87, NEW YORK, NY 10032 USA.	AD722@CUMC.COLUMBIA.EDU; EL367@CUMC.COLUMBIA.EDU	SPANISH MINISTRY OF SCIENCE POSTDOCTORAL FELLOWSHIP; NIHUNITED STATES DEPARTMENT OF HEALTH & HUMAN SERVICESNATIONAL INSTITUTES OF HEALTH (NIH) - USA [R01MH091844, RO1 MH91427]	THIS WORK WAS SUPPORTED BY A SPANISH MINISTRY OF SCIENCE POSTDOCTORAL FELLOWSHIP (AGG), NIH R01MH091844 (AD), AND NIH RO1 MH91427 (EDL).	41	6	6	0	12	PERGAMON-ELSEVIER SCIENCE LTD	OXFORD	THE BOULEVARD, LANGFORD LANE, KIDLINGTON, OXFORD OX5 1GB, ENGLAND	0306-4522	1873-7544	NEUROSCIENCE	NEUROSCIENCE	May-03	2016.0	321			10.1016/J.NEUROSCIENCE.2015.05.076	12	NEUROSCIENCES	NEUROSCIENCES & NEUROLOGY	DG8QF	ISI000372348000015	26049143.0	GREEN ACCEPTED	18/03/2020		210	221		LEONARDO, EDUARDO/0000-0001-7426-0217; DRANOVSKY, ALEX/0000-0001-7896-3243	LEONARDO, EDUARDO/AAH-1525-2020; DRANOVSKY, ALEX/P-4357-2018
4954	J	HILLIER A;KOPEC J;POTO N;TIVARUS M;BEVERSDORF DQ	HILLIER, ASHLEIGH; KOPEC, JUSTIN; POTO, NATALIYA; TIVARUS, MADALINA; BEVERSDORF, DAVID Q.	INCREASED PHYSIOLOGICAL RESPONSIVENESS TO PREFERRED MUSIC AMONG YOUNG ADULTS WITH AUTISM SPECTRUM DISORDERS	PSYCHOLOGY OF MUSIC	ENGLISH	ARTICLE	ADULTS; AUTISM SPECTRUM; EMOTION; MOOD REGULATION; PSYCHOPHYSIOLOGY	RELAXING MUSIC; SALIVARY CORTISOL; OLDER-ADULTS; STRESS; ANXIETY; INTERVENTION; RESPONSES; ADOLESCENTS; RELAXATION; EXPERIENCE	INDIVIDUALS WITH AUTISM SPECTRUM DISORDERS (ASD) EXPERIENCE HIGH LEVELS OF ANXIETY AND DIFFICULTY WITH EMOTION REGULATION AND SELF-CONTROL. MUSIC HAS BEEN SHOWN TO MODULATE MOODS AND EMOTIONS AND MAY BE USEFUL IN MEDIATING INDIVIDUALS' PHYSIOLOGICAL STATE. THIS STUDY INVESTIGATED WHETHER LISTENING TO PREFERRED SELF-SELECTED MUSIC WOULD HAVE A SIGNIFICANT PHYSIOLOGICAL EFFECT WITH REGARD TO SKIN C…	[HILLIER, ASHLEIGH; KOPEC, JUSTIN] UNIV MASSACHUSETTS LOWELL, DEPT PSYCHOL, 113 WILDER ST,SUITE 300, LOWELL, MA 01854 USA.; [POTO, NATALIYA] ASPERGERS ASSOC NEW ENGLAND, WATERTOWN, MA USA.; [TIVARUS, MADALINA] UNIV ROCHESTER, MED CTR, DEPT IMAGING SCI, ROCHESTER, NY 14627 USA.; [BEVERSDORF, DAVID Q.] UNIV MISSOURI COLUMBIA, THOMPSON CTR AUTISM & NEURODEV DISORDERS, COLUMBIA, MO USA.	HILLIER, A (REPRINT AUTHOR), UNIV MASSACHUSETTS LOWELL, DEPT PSYCHOL, 113 WILDER ST,SUITE 300, LOWELL, MA 01854 USA.	ASHLEIGH_HILLIER@UML.EDU			65	5	5	1	21	SAGE PUBLICATIONS INC	THOUSAND OAKS	2455 TELLER RD, THOUSAND OAKS, CA 91320 USA	0305-7356	1741-3087	PSYCHOL MUSIC	PSYCHOL. MUSIC	MAY	2016.0	44	3		10.1177/0305735615576264	12	PSYCHOLOGY, EDUCATIONAL; PSYCHOLOGY, APPLIED; MUSIC; PSYCHOLOGY, EXPERIMENTAL	PSYCHOLOGY; MUSIC	DK6LR	ISI000375035900012			18/03/2020		481	492		BEVERSDORF, DAVID Q./0000-0002-0298-0634; TIVARUS, MADALINA/0000-0001-7481-5913	BEVERSDORF, DAVID Q./M-2786-2016
4962	J	MATSUDAIRA I;YOKOTA S;HASHIMOTO T;TAKEUCHI H;ASANO K;ASANO M;SASSA Y;TAKI Y;KAWASHIMA R	MATSUDAIRA, IZUMI; YOKOTA, SUSUMU; HASHIMOTO, TERUO; TAKEUCHI, HIKARU; ASANO, KOHEI; ASANO, MICHIKO; SASSA, YUKO; TAKI, YASUYUKI; KAWASHIMA, RYUTA	PARENTAL PRAISE CORRELATES WITH POSTERIOR INSULAR CORTEX GRAY MATTER VOLUME IN CHILDREN AND ADOLESCENTS	PLOS ONE	ENGLISH	ARTICLE		ANTERIOR INSULA; PREDICTS; PERSONALITY; LINKS	A POSITIVE PARENTING STYLE AFFECTS PSYCHOLOGICAL AND COGNITIVE DEVELOPMENT IN CHILDREN. NEUROIMAGING STUDIES REVEALED THAT A POSITIVE PARENTING STYLE INFLUENCED BRAIN STRUCTURE IN CHILDREN. PARENTAL PRAISE IS A CONCRETE BEHAVIOR OBSERVED IN POSITIVE PARENTING. ALTHOUGH PREVIOUS PSYCHOLOGICAL STUDIES REVEALED A POSITIVE EFFECT OF PARENTAL PRAISE ON CHILDREN, LITTLE IS KNOWN ABOUT THE RELATIONSHIP …	[MATSUDAIRA, IZUMI; TAKI, YASUYUKI] TOHOKU UNIV, DEPT NUCL MED & RADIOL, INST DEV AGING & CANC, SENDAI, MIYAGI 980, JAPAN.; [YOKOTA, SUSUMU; HASHIMOTO, TERUO; TAKEUCHI, HIKARU; ASANO, KOHEI; ASANO, MICHIKO; SASSA, YUKO; TAKI, YASUYUKI; KAWASHIMA, RYUTA] TOHOKU UNIV, DIV DEV COGNIT NEUROSCI, INST DEV AGING & CANC, SENDAI, MIYAGI 980, JAPAN.; [TAKI, YASUYUKI] TOHOKU UNIV, DIV MED NEUROIMAGING ANAL,…	YOKOTA, S (REPRINT AUTHOR), TOHOKU UNIV, DIV DEV COGNIT NEUROSCI, INST DEV AGING & CANC, SENDAI, MIYAGI 980, JAPAN.	YOKOTA.E1@TOHOKU.AC.JP	MINISTRY OF EDUCATION, CULTURE, SPORTS, SCIENCE AND TECHNOLOGYMINISTRY OF EDUCATION, CULTURE, SPORTS, SCIENCE AND TECHNOLOGY, JAPAN (MEXT) [20790875]; KUMON INSTITUTE OF EDUCATION CO., LTD.	THIS STUDY WAS FUNDED BY A GRANT-IN-AID FOR YOUNG SCIENTISTS (B), 20790875, FROM THE MINISTRY OF EDUCATION, CULTURE, SPORTS, SCIENCE AND TECHNOLOGY. THIS STUDY WAS ALSO FUNDED BY KUMON INSTITUTE OF EDUCATION CO., LTD. THE FUNDERS HAD NO ROLE IN STUDY DESIGN, DATA COLLECTION AND ANALYSIS, DECISION TO PUBLISH, OR PREPARATION OF THE MANUSCRIPT.	52	6	6	0	14	PUBLIC LIBRARY SCIENCE	SAN FRANCISCO	1160 BATTERY STREET, STE 100, SAN FRANCISCO, CA 94111 USA	1932-6203		PLOS ONE	PLOS ONE	Apr-21	2016.0	11	4	E0154220	10.1371/JOURNAL.PONE.0154220	11	MULTIDISCIPLINARY SCIENCES	SCIENCE & TECHNOLOGY - OTHER TOPICS	DK4OR	ISI000374898500166	27101139.0	DOAJ GOLD, GREEN PUBLISHED	18/03/2020						HASHIMOTO, TERUO/C-4196-2013; TAKEUCHI, HIKARU/D-1057-2011
5026	J	ROGERS ML;HALBERSTADT AG;CASTRO VL;MACCORMACK JK;GARRETT-PETERS P	ROGERS, MEGAN L.; HALBERSTADT, AMY G.; CASTRO, VANESSA L.; MACCORMACK, JENNIFER K.; GARRETT-PETERS, PATRICIA	MATERNAL EMOTION SOCIALIZATION DIFFERENTIALLY PREDICTS THIRD-GRADE CHILDREN'S EMOTION REGULATION AND LABILITY	EMOTION	ENGLISH	ARTICLE	CHILDREN'S EMOTION REGULATION; LABILITY; EMOTION SOCIALIZATION; EMOTION BELIEFS; PARENT REACTIONS	NEGATIVE EMOTIONS; EUROPEAN-AMERICAN; REGULATION STRATEGIES; SOCIAL COMPETENCE; AFRICAN-AMERICAN; PARENTS BELIEFS; MOTHERS; ASSOCIATIONS; BEHAVIORS; ADOLESCENCE	NUMEROUS PARENTAL EMOTION SOCIALIZATION FACTORS HAVE BEEN IMPLICATED AS DIRECT AND INDIRECT CONTRIBUTORS TO THE DEVELOPMENT OF CHILDREN'S EMOTIONAL COMPETENCE. TO DATE, HOWEVER, NO STUDY HAS COMBINED PARENTS' EMOTION-RELATED BELIEFS, BEHAVIORS, AND REGULATION STRATEGIES IN ONE MODEL TO ASSESS THEIR CUMULATIVE-AS WELL AS UNIQUE-CONTRIBUTIONS TO CHILDREN'S EMOTION REGULATION. WE CONSIDERED THE 2 CO…	[ROGERS, MEGAN L.] FLORIDA STATE UNIV, DEPT PSYCHOL, TALLAHASSEE, FL 32306 USA.; [HALBERSTADT, AMY G.] N CAROLINA STATE UNIV, DEPT PSYCHOL, POE HALL 755,BOX 7650, RALEIGH, NC 27695 USA.; [CASTRO, VANESSA L.] NORTHEASTERN UNIV, DEPT PSYCHOL, BOSTON, MA USA.; [MACCORMACK, JENNIFER K.; GARRETT-PETERS, PATRICIA] UNIV N CAROLINA, DEPT PSYCHOL & NEUROSCI, CHAPEL HILL, NC USA.	HALBERSTADT, AG (REPRINT AUTHOR), N CAROLINA STATE UNIV, DEPT PSYCHOL, POE HALL 755,BOX 7650, RALEIGH, NC 27695 USA.	AMY_HALBERSTADT@NCSU.EDU	NATIONAL SCIENCE FOUNDATIONNATIONAL SCIENCE FOUNDATION (NSF) [1023839, 1023977]	THIS WORK WAS SUPPORTED BY GRANTS AWARDED BY THE NATIONAL SCIENCE FOUNDATION TO AMY HALBERSTADT AND PATRICIA GARRETT-PETERS (#1023839 & #1023977). WE THANK THE SOCIAL SCIENCE RESEARCH INSTITUTE AT DUKE UNIVERSITY FOR THE SPACE TO CONDUCT OUR RESEARCH.	72	19	19	0	40	AMER PSYCHOLOGICAL ASSOC	WASHINGTON	750 FIRST ST NE, WASHINGTON, DC 20002-4242 USA	1528-3542	1931-1516	EMOTION	EMOTION	MAR	2016.0	16	2		10.1037/EMO0000142	12	PSYCHOLOGY, EXPERIMENTAL	PSYCHOLOGY	DE9PX	ISI000370971400014	26641269.0		18/03/2020		280	291		MACCORMACK, JENNIFER/0000-0002-1199-0121; ROGERS, MEGAN/0000-0002-4969-7035; HALBERSTADT, AMY/0000-0003-0349-8011
5035	J	HALL WD;PATTON G;STOCKINGS E;WEIER M;LYNSKEY M;MORLEY KI;DEGENHARDT L	HALL, WAYNE D.; PATTON, GEORGE; STOCKINGS, EMILY; WEIER, MEGAN; LYNSKEY, MICHAEL; MORLEY, KATHERINE I.; DEGENHARDT, LOUISA	WHY YOUNG PEOPLE'S SUBSTANCE USE MATTERS FOR GLOBAL HEALTH	LANCET PSYCHIATRY	ENGLISH	ARTICLE		ILLICIT DRUG-USE; SUBCORTICAL BRAIN-DEVELOPMENT; INTEGRATIVE DATA-ANALYSIS; ADOLESCENT CANNABIS USE; ALCOHOL-USE; MARIJUANA USE; EDUCATIONAL-ATTAINMENT; INJECT DRUGS; TOBACCO USE; SUICIDAL IDEATION	DURING PUBERTY, WHEN YOUNG PEOPLE ARE COMPLETING THEIR EDUCATION, TRANSITIONING INTO EMPLOYMENT, AND FORMING LONGER-TERM INTIMATE RELATIONSHIPS, A SHIFT IN EMOTIONAL REGULATION AND AN INCREASE IN RISKY BEHAVIOUR, INCLUDING SUBSTANCE USE, IS SEEN. THIS SERIES PAPER CONSIDERS THE POTENTIAL EFFECTS OF ALCOHOL, TOBACCO, AND ILLICIT DRUG USE DURING THIS PERIOD ON: SOCIAL, PSYCHOLOGICAL, AND HEALTH OUT…	[HALL, WAYNE D.; WEIER, MEGAN] UNIV QUEENSLAND, CTR YOUTH SUBST ABUSE RES, BRISBANE, QLD, AUSTRALIA.; [HALL, WAYNE D.; LYNSKEY, MICHAEL; MORLEY, KATHERINE I.] KINGS COLL LONDON, NATL ADDICT CTR, INST PSYCHIAT PSYCHOL & NEUROSCI, LONDON WC2R 2LS, ENGLAND.; [PATTON, GEORGE] MURDOCH CHILDRENS RES INST, CTR ADOLESCENT HLTH, MELBOURNE, VIC, AUSTRALIA.; [STOCKINGS, EMILY; DEGENHARDT, LOUISA] UNIV NEW S…	DEGENHARDT, L (REPRINT AUTHOR), UNIV NEW SOUTH WALES AUSTRALIA UNSW, NATL DRUG & ALCOHOL RES CTR, SYDNEY, NSW 2052, AUSTRALIA.	L.DEGENHARDT@UNSW.EDU.AU	AUSTRALIAN NATIONAL HEALTH AND MEDICAL RESEARCH COUNCIL (NHMRC)NATIONAL HEALTH AND MEDICAL RESEARCH COUNCIL OF AUSTRALIA [1041472]; NHMRCNATIONAL HEALTH AND MEDICAL RESEARCH COUNCIL OF AUSTRALIA [1019887]; NHMRC CENTRE OF RESEARCH EXCELLENCE IN MENTAL HEALTH SYSTEMS IMPROVEMENT (CREMSI)NATIONAL HEALTH AND MEDICAL RESEARCH COUNCIL OF AUSTRALIA [1041131]; AUSTRALIAN GOVERNMENT UNDER SUBSTANCE MISUS…	WE WOULD LIKE TO ACKNOWLEDGE MARY KUMVAJ AND SARAH YEATES FOR THEIR ASSISTANCE WITH THE LITERATURE SEARCHES. LD IS SUPPORTED BY AN AUSTRALIAN NATIONAL HEALTH AND MEDICAL RESEARCH COUNCIL (NHMRC) PRINCIPAL RESEARCH FELLOWSHIP (NUMBER 1041472). GP IS SUPPORTED BY AN NHMRC SENIOR PRINCIPAL RESEARCH FELLOWSHIP (NUMBER 1019887). THE WORK OF ES IN THIS MANUSCRIPT WAS SUPPORTED BY THE NHMRC CENTRE OF RE…	196	71	71	7	35	ELSEVIER SCI LTD	OXFORD	THE BOULEVARD, LANGFORD LANE, KIDLINGTON, OXFORD OX5 1GB, OXON, ENGLAND	2215-0374		LANCET PSYCHIAT	LANCET PSYCHIATRY	MAR	2016.0	3	3		10.1016/S2215-0366(16)00013-4	15	PSYCHIATRY	PSYCHIATRY	DG1OA	ISI000371836200029	26905482.0		18/03/2020		265	279		DEGENHARDT, LOUISA J/0000-0002-8513-2218; PATTON, GEORGE C/0000-0001-5039-8326; HALL, WAYNE D/0000-0003-1984-0096; WEIER, MEGAN/0000-0001-8957-6003; MORLEY, KATHERINE I/0000-0002-2725-5535; STOCKINGS, EMILY/0000-0001-5349-951X	LYNSKEY, MICHAEL T/B-9179-2016; DEGENHARDT, LOUISA J/D-4515-2012; PATTON, GEORGE C/B-5246-2013; HALL, WAYNE D/A-3283-2008; WEIER, MEGAN/T-9373-2019; MORLEY, KATHERINE I/A-2986-2011; STOCKINGS, EMILY/B-5821-2015
5058	J	CHI SA;KIM SH;KIM H	CHI, SUNG-AE; KIM, SEONG HYUN; KIM, HYUNJIN	PROBLEM BEHAVIOURS OF KINDERGARTNERS: THE AFFECTS OF CHILDREN'S COGNITIVE ABILITY, CREATIVITY, AND SELF-ESTEEM	SOUTH AFRICAN JOURNAL OF EDUCATION	ENGLISH	ARTICLE	COGNITIVE ABILITY; CREATIVITY; EXTERNALISING PROBLEMS; INTERNALISING PROBLEMS; PROBLEM BEHAVIOUR; SELF-ESTEEM	ATTRIBUTIONAL STYLE; DEPRESSION; ADOLESCENTS; COMPETENCE; PATHWAY; GENDER	THIS STUDY INVESTIGATED THE AFFECTS OF COGNITIVE ABILITY, CREATIVITY, AND SELF-ESTEEM ON KINDERGARTNERS' PROBLEM BEHAVIOUR. PARTICIPANTS WERE 203 CHILDREN (MEAN AGE = 65.8 MONTHS) ATTENDING KINDERGARTENS IN KOREA. DATA COLLECTION USED THE KOREAN VERSION OF CHILD BEHAVIOUR CHECKLIST, THE KAUFMAN ASSESSMENT BATTERY FOR CHILDREN, THE TORRANCE TEST OF CREATIVE THINKING, AND THE CHILDREN'S SENSE OF SE…	[CHI, SUNG-AE] CHUNG ANG UNIV, FAC EDUC, DEPT EARLY CHILDHOOD EDUC, SEOUL 156756, SOUTH KOREA.; [KIM, SEONG HYUN] ICS CHILD PSYCHOL DEV EDUC RES CTR, GYEONGGI DO, SOUTH KOREA.; [KIM, HYUNJIN] INDIANA UNIV, SCH EDUC, DEPT CURRICULUM & INSTRUCT, BLOOMINGTON, IN 47405 USA.	CHI, SA (REPRINT AUTHOR), CHUNG ANG UNIV, FAC EDUC, DEPT EARLY CHILDHOOD EDUC, SEOUL 156756, SOUTH KOREA.	SACHI0005@CAU.AC.KR			44	2	2	0	12	EDUCATION ASSOC SOUTH AFRICA	SILVER LAKES	SCIENCE AFRICA, PO BOX 11890, SILVER LAKES, 0054, SOUTH AFRICA	0256-0100	2076-3433	S AFR J EDUC	S. AFR. J. EDUC.	FEB	2016.0	36	1	1177		10	EDUCATION & EDUCATIONAL RESEARCH	EDUCATION & EDUCATIONAL RESEARCH	DH3RS	ISI000372704800001		DOAJ GOLD	18/03/2020
5096	J	VICKERY CE;DORJEE D	VICKERY, CHARLOTTE E.; DORJEE, DUSANA	MINDFULNESS TRAINING IN PRIMARY SCHOOLS DECREASES NEGATIVE AFFECT AND INCREASES META-COGNITION IN CHILDREN	FRONTIERS IN PSYCHOLOGY	ENGLISH	ARTICLE	MINDFULNESS FOR CHILDREN; MINDFULNESS IN SCHOOL; EMOTIONAL WELL-BEING; EARLY INTERVENTION; META-COGNITION; NEGATIVE AFFECT; EMOTION-REGULATION	ELEMENTARY-SCHOOL; CONTROLLED-TRIAL; PILOT TRIAL; METAANALYSIS; VALIDATION; EMOTION; INTERVENTIONS; PREVENTION; ANXIETY; PEOPLE	STUDIES INVESTIGATING THE FEASIBILITY AND IMPACT OF MINDFULNESS PROGRAMS ON EMOTIONAL WELL-BEING WHEN DELIVERED BY SCHOOL TEACHERS IN PRE-ADOLESCENCE ARE SCARCE. THIS STUDY REPORTS THE FINDINGS OF A CONTROLLED FEASIBILITY PILOT WHICH ASSESSED ACCEPTABILITY AND EMOTIONAL WELL-BEING OUTCOMES OF AN 8-WEEK MINDFULNESS PROGRAM (PAWS B) FOR CHILDREN AGED 7-9 YEARS. THE PROGRAM WAS DELIVERED BY SCHOOL T…	[VICKERY, CHARLOTTE E.] BANGOR UNIV, SCH PSYCHOL, BANGOR, GWYNEDD, WALES.; [DORJEE, DUSANA] BANGOR UNIV, SCH PSYCHOL, CTR MINDFULNESS RES & PRACTICE, BANGOR, GWYNEDD, WALES.	VICKERY, CE (REPRINT AUTHOR), BANGOR UNIV, SCH PSYCHOL, BANGOR, GWYNEDD, WALES.	CHARLOTTEVICKERY@HOTMAIL.COM	BRITISH ACADEMY SMALL GRANT [SG122691]	WE WOULD LIKE TO THANK SARAH SILVERTON, TABITHA SAWYER, AND YSGOL PEN Y BRYN FOR THEIR MOST VALUABLE HELP AND SUPPORT DURING PREPARATION OF THE STUDY, DISCUSSIONS WITH SCHOOLS, MINDFULNESS TRAINING, AND PAWS B TRAINING DELIVERY. WE WOULD ALSO LIKE TO GREATLY THANK THE SCHOOLS, TEACHERS, CHILDREN, AND PARENTS FOR THEIR ENTHUSIASTIC AND COMMITTED PARTICIPATION IN THIS PROJECT. WE WOULD LIKE TO ACKN…	65	16	16	2	6	FRONTIERS MEDIA SA	LAUSANNE	AVENUE DU TRIBUNAL FEDERAL 34, LAUSANNE, CH-1015, SWITZERLAND	1664-1078		FRONT PSYCHOL	FRONT. PSYCHOL.	Jan-12	2016.0	6		2025	10.3389/FPSYG.2015.02025	13	PSYCHOLOGY, MULTIDISCIPLINARY	PSYCHOLOGY	VF6XZ	ISI000443437000001	26793145.0	DOAJ GOLD, GREEN PUBLISHED	18/03/2020					DORJEE, DUSANA/0000-0003-1887-303X
5126	J	RUSSELL BS;LEE JO;SPIEKER S;OXFORD ML	RUSSELL, BETH S.; LEE, JUNGEUN OLIVIA; SPIEKER, SUSAN; OXFORD, MONICA L.	PARENTING AND PRESCHOOL SELF-REGULATION AS PREDICTORS OF SOCIAL EMOTIONAL COMPETENCE IN 1ST GRADE	JOURNAL OF RESEARCH IN CHILDHOOD EDUCATION	ENGLISH	ARTICLE	CAREGIVER-CHILD RELATIONSHIPS; PARENTAL INFLUENCES; SELFREGULATION; SOCIAL-EMOTIONAL LEARNING	STRATEGIC ATTENTION DEPLOYMENT; MATERNAL DEPRESSIVE SYMPTOMS; SCHOOL-ACHIEVEMENT; ATTACHMENT; BEHAVIOR; DELAY; GRATIFICATION; SENSITIVITY; MOTHERS; CHILD	THE CURRENT LONGITUDINAL STUDY USED DATA FROM THE NATIONAL INSTITUTE OF CHILD HEALTH AND HUMAN DEVELOPMENT (NICHD) STUDY OF EARLY CHILD CARE AND YOUTH DEVELOPMENT (SECCYD) TO EXAMINE A MODEL OF DEVELOPMENT THAT EMPHASIZES EARLY CAREGIVING ENVIRONMENTS AS PREDICTORS OF SOCIAL EMOTIONAL COMPETENCE (INCLUDING CLASSROOM COMPETENCE). THIS PATH ANALYSIS MODEL INCLUDED FEATURES OF PARENTING, EMOTION REG…	[RUSSELL, BETH S.] UNIV CONNECTICUT, STORRS, CT USA.; [LEE, JUNGEUN OLIVIA; SPIEKER, SUSAN; OXFORD, MONICA L.] UNIV WASHINGTON, SEATTLE, WA 98195 USA.	RUSSELL, BS (REPRINT AUTHOR), UNIV CONNECTICUT, HUMAN DEV & FAMILY STUDIES, 348 MANSFIELD RD,UNIT 1058, STORRS, CT 06269 USA.	BETH.RUSSELL@UCONN.EDU	NATIONAL INSTITUTE OF CHILD HEALTH AND HUMAN DEVELOPMENTUNITED STATES DEPARTMENT OF HEALTH & HUMAN SERVICESNATIONAL INSTITUTES OF HEALTH (NIH) - USANIH EUNICE KENNEDY SHRIVER NATIONAL INSTITUTE OF CHILD HEALTH & HUMAN DEVELOPMENT (NICHD) [1R03HD054428-01A2, P30 HD02274]	THIS STUDY WAS FUNDED BY GRANT 1R03HD054428-01A2 FROM THE NATIONAL INSTITUTE OF CHILD HEALTH AND HUMAN DEVELOPMENT. THIS WORK WAS ALSO FACILITATED BY GRANT P30 HD02274 FROM THE NATIONAL INSTITUTE OF CHILD HEALTH AND HUMAN DEVELOPMENT.	95	14	14	6	40	ROUTLEDGE JOURNALS, TAYLOR & FRANCIS LTD	ABINGDON	2-4 PARK SQUARE, MILTON PARK, ABINGDON OX14 4RN, OXON, ENGLAND	0256-8543	2150-2641	J RES CHILD EDUC	J. RES. CHILD. EDUC.		2016.0	30	2		10.1080/02568543.2016.1143414	17	EDUCATION & EDUCATIONAL RESEARCH	EDUCATION & EDUCATIONAL RESEARCH	EG4ME	ISI000391017600002	27616805.0	GREEN ACCEPTED	18/03/2020		153	169
5137	J	CAHILL H;COFFEY J;DAVIES LM;KRIEWALDT J;FREEMAN E;ACQUARO D;GOWING A;DUGGAN S;ARCHDALL V	CAHILL, HELEN; COFFEY, JULIA; DAVIES, LARISSA MCLEAN; KRIEWALDT, JEANA; FREEMAN, ELIZABETH; ACQUARO, DANIELA; GOWING, ANNIE; DUGGAN, SHANE; ARCHDALL, VIVIENNE	LEARNING WITH AND FROM: POSITIONING SCHOOL STUDENTS AS ADVISORS IN PRE-SERVICE TEACHER EDUCATION	TEACHER DEVELOPMENT	ENGLISH	ARTICLE	PRE-SERVICE TEACHERS; PEDAGOGY; STUDENT WELLBEING; TEACHER-STUDENT RELATIONSHIPS; CLINICAL TEACHING; STUDENT VOICE	EMOTIONAL COMPETENCE; MENTAL-HEALTH; ADJUSTMENT; ENGAGEMENT; ASSOCIATIONS; ADOLESCENTS; HELP	THIS ARTICLE REPORTS ON AN INNOVATIVE PEDAGOGICAL APPROACH WITHIN THE LEARNING PARTNERSHIPS PROGRAM IN WHICH SCHOOL STUDENTS HELP TO 'TEACH THE TEACHERS' WITHIN PRE-SERVICE TEACHER EDUCATION. CLASSES OF SCHOOL STUDENTS JOIN WITH CLASSES OF PRE-SERVICE TEACHERS TO PROVIDE INPUT ON HOW TEACHERS CAN ENHANCE SCHOOL STUDENTS' ENGAGEMENT AND WELLBEING. THE ARTICLE DRAWS ON DATA COLLECTED FROM 125 STUDE…	[CAHILL, HELEN; COFFEY, JULIA; DAVIES, LARISSA MCLEAN; KRIEWALDT, JEANA; FREEMAN, ELIZABETH; ACQUARO, DANIELA; GOWING, ANNIE; DUGGAN, SHANE; ARCHDALL, VIVIENNE] UNIV MELBOURNE, MELBOURNE GRAD SCH EDUC, 100 LEICESTER ST, MELBOURNE, VIC 3010, AUSTRALIA.; [COFFEY, JULIA] UNIV NEWCASTLE, CALLAGHAN, NSW 2308, AUSTRALIA.	CAHILL, H (REPRINT AUTHOR), UNIV MELBOURNE, MELBOURNE GRAD SCH EDUC, 100 LEICESTER ST, MELBOURNE, VIC 3010, AUSTRALIA.	H.CAHILL@UNIMELB.EDU.AU; JULIA.COFFEY@NEWCASTLE.EDU.AU	CASS FOUNDATION [MG/12/4013]	THIS WORK WAS SUPPORTED BY THE CASS FOUNDATION [GRANT NUMBER MG/12/4013].	40	1	1	1	4	ROUTLEDGE JOURNALS, TAYLOR & FRANCIS LTD	ABINGDON	2-4 PARK SQUARE, MILTON PARK, ABINGDON OX14 4RN, OXON, ENGLAND	1366-4530	1747-5120	TEACH DEV	TEACH. DEV.		2016.0	20	3		10.1080/13664530.2016.1155478	18	EDUCATION & EDUCATIONAL RESEARCH	EDUCATION & EDUCATIONAL RESEARCH	EA7IM	ISI000386804300001			18/03/2020		295	312		MCLEAN-DAVIES, LARISSA/0000-0002-6963-2474; CAHILL, HELEN/0000-0002-5395-8920; ACQUARO, DANIELA/0000-0002-9892-0256; KRIEWALDT, JEANA/0000-0002-9991-5504; GOWING, ANN MAREE/0000-0003-4042-8514
5140	J	BARBIE-SHOSHANI Y;SHOHAM S;BEJAR C;WEINSTOCK M	BARBIE-SHOSHANI, YAEL; SHOHAM, SHAI; BEJAR, CORINA; WEINSTOCK, MARTA	SEX-SPECIFIC EFFECTS OF PRENATAL STRESS ON MEMORY AND MARKERS OF NEURONAL ACTIVITY IN JUVENILE RATS	DEVELOPMENTAL NEUROSCIENCE	ENGLISH	ARTICLE	ASTROCYTES; DENTATE GYRUS; GLIAL FIBRILLARY ACIDIC PROTEIN; GLUR1 RECEPTOR SUBUNIT; IMMUNOHISTOCHEMISTRY; MORRIS WATER MAZE; NEUROGENESIS; WESTERN BLOT	SPATIAL WORKING-MEMORY; HIPPOCAMPAL SYNAPTIC PLASTICITY; OBJECT RECOGNITION MEMORY; MATERNAL STRESS; ADULT-RATS; GONADAL-STEROIDS; ANIMAL-MODELS; FEMALE RATS; AGED RATS; C-FOS	STRESS DURING PREGNANCY CAN INCREASE THE INCIDENCE OF EMOTIONAL PROBLEMS, LEARNING AND LANGUAGE DIFFICULTIES IN HUMAN INFANTS AND PRE-ADOLESCENTS. MOST PRECLINICAL STUDIES IN RATS THAT ATTEMPTED TO FIND EXPERIMENTAL SUPPORT FOR THESE OBSERVATIONS WERE PERFORMED IN ADULT MALE OFFSPRING, BUT THE RESULTS ARE INCONSISTENT. THE AIM OF THE CURRENT STUDY WAS TO EXAMINE THE EFFECT OF PRENATAL STRESS ON N…	[BARBIE-SHOSHANI, YAEL; SHOHAM, SHAI; BEJAR, CORINA; WEINSTOCK, MARTA] HEBREW UNIV MED CTR, DEPT PHARMACOL, JERUSALEM, ISRAEL.	WEINSTOCK, M (REPRINT AUTHOR), HEBREW UNIV MED CTR, INST DRUG RES, IL-91120 JERUSALEM, ISRAEL.	MARTAR@EKMD.HUJI.AC.IL			69	6	6	0	6	KARGER	BASEL	ALLSCHWILERSTRASSE 10, CH-4009 BASEL, SWITZERLAND	0378-5866	1421-9859	DEV NEUROSCI-BASEL	DEV. NEUROSCI.		2016.0	38	3		10.1159/000446981	14	DEVELOPMENTAL BIOLOGY; NEUROSCIENCES	DEVELOPMENTAL BIOLOGY; NEUROSCIENCES & NEUROLOGY	DY7WK	ISI000385339800005	27372837.0		18/03/2020		206	219
5182	J	AHERN M;GOODELL DJ;ADAMS J;BLAND ST	AHERN, MEGAN; GOODELL, DAYTON J.; ADAMS, JESSICA; BLAND, SONDRA T.	BRAIN REGIONAL DIFFERENCES IN SOCIAL ENCOUNTER-INDUCED FOS EXPRESSION IN MALE AND FEMALE RATS AFTER POST-WEANING SOCIAL ISOLATION	BRAIN RESEARCH	ENGLISH	ARTICLE	SOCIAL ISOLATION; FOREBRAIN; FOS; ADOLESCENCE	CONDITIONED PLACE PREFERENCE; MEDIAL PREFRONTAL CORTEX; SEX-SPECIFIC MODULATION; C-FOS; GENE-EXPRESSION; INSULAR CORTEX; JUVENILE PLAY; ACTIVATION; BEHAVIOR; STRESS	EARLY LIFE ADVERSITY HAS BEEN RELATED TO A NUMBER OF PSYCHOLOGICAL DISORDERS INCLUDING MOOD AND OTHER DISORDERS THAT CAN MANIFEST AS INAPPROPRIATE OR AGGRESSIVE RESPONSES TO SOCIAL CHALLENGES. THE PRESENT STUDY USED POST-WEANING SOCIAL ISOLATION (PSI) IN RATS, A MODEL OF EARLY LIFE ADVERSITY, TO EXAMINE ITS EFFECTS ON FOS PROTEIN EXPRESSION PRODUCED BY EXPOSURE TO A NOVEL SOCIAL ENCOUNTER. WE HAV…	[AHERN, MEGAN] UNIV COLORADO, DEPT BIOL, DENVER, CO 80217 USA.; [GOODELL, DAYTON J.] UNIV COLORADO AMC, DEPT PHARMACOL, PROGRAM NEUROSCI, AURORA, CO USA.; [ADAMS, JESSICA; BLAND, SONDRA T.] UNIV COLORADO, DEPT PSYCHOL, DENVER, CO 80217 USA.	BLAND, ST (REPRINT AUTHOR), UNIV COLORADO, DEPT PSYCHOL, NORTH CLASSROOM BLDG,ROOM 5002,1200 LARIMER ST, DENVER, CO 80217 USA.	SONDRA.BLAND@UCDENVER.EDU	NIHUNITED STATES DEPARTMENT OF HEALTH & HUMAN SERVICESNATIONAL INSTITUTES OF HEALTH (NIH) - USA [R15MH102717]; NIH BP-ENDURE [R25GM097633]	THIS WORK WAS SUPPORTED BY NIH GRANT R15MH102717. DAYTON GOODELL WAS SUPPORTED BY NIH BP-ENDURE GRANT R25GM097633.	54	16	15	0	8	ELSEVIER SCIENCE BV	AMSTERDAM	PO BOX 211, 1000 AE AMSTERDAM, NETHERLANDS	0006-8993	1872-6240	BRAIN RES	BRAIN RES.	Jan-01	2016.0	1630			10.1016/J.BRAINRES.2015.11.006	14	NEUROSCIENCES	NEUROSCIENCES & NEUROLOGY	CZ4YU	ISI000367109900013	26562664.0	GREEN ACCEPTED	18/03/2020		120	133		SYLVESTER, MEGAN/0000-0002-6696-2734	SYLVESTER, MEGAN/S-1214-2018
5187	J	BAKER-HENNINGHAM H;VERA-HERNANDEZ M;ALDERMAN H;WALKER S	BAKER-HENNINGHAM, HELEN; VERA-HERNANDEZ, MARCOS; ALDERMAN, HAROLD; WALKER, SUSAN	IRIE CLASSROOM TOOLBOX: A STUDY PROTOCOL FOR A CLUSTER-RANDOMISED TRIAL OF A UNIVERSAL VIOLENCE PREVENTION PROGRAMME IN JAMAICAN PRESCHOOLS	BMJ OPEN	ENGLISH	ARTICLE	VIOLENCE PREVENTION; LOW AND MIDDLE-INCOME COUNTRIES; PRESCHOOL; CLUSTER RANDOMISED TRIAL	TEACHER-TRAINING PROGRAM; ADOLESCENT MENTAL-HEALTH; CONDUCT PROBLEMS; CHILD; BEHAVIOR; INTERVENTIONS; INCOME; OUTCOMES; SCHOOLS; SKILLS	INTRODUCTION WE AIM TO DETERMINE THE EFFECTIVENESS OF A SCHOOL-BASED VIOLENCE PREVENTION PROGRAMME IMPLEMENTED IN JAMAICAN PRESCHOOLS, ON REDUCING THE LEVELS OF AGGRESSION AMONG CHILDREN AT SCHOOL, AND VIOLENCE AGAINST CHILDREN BY TEACHERS. METHODS AND ANALYSIS THIS IS A 2-ARM, SINGLE-BLIND, CLUSTER-RANDOMISED CONTROLLED TRIAL WITH PARALLEL ASSIGNMENT. CLUSTERS ARE 76 PRESCHOOLS IN KINGSTON, AND …	[BAKER-HENNINGHAM, HELEN] BANGOR UNIV, SCH PSYCHOL, BANGOR, GWYNEDD, WALES.; [BAKER-HENNINGHAM, HELEN; WALKER, SUSAN] UNIV W INDIES, TROP MED RES INST, KINGSTON 7, JAMAICA.; [VERA-HERNANDEZ, MARCOS] INST FISCAL STUDIES, CTR EVALUAT DEV POLICIES, LONDON, ENGLAND.; [ALDERMAN, HAROLD] INT FOOD POLICY RES INST, WASHINGTON, DC 20036 USA.	BAKER-HENNINGHAM, H (REPRINT AUTHOR), BANGOR UNIV, SCH PSYCHOL, BANGOR, GWYNEDD, WALES.; BAKER-HENNINGHAM, H (REPRINT AUTHOR), UNIV W INDIES, TROP MED RES INST, KINGSTON 7, JAMAICA.	H.HENNINGHAM@BANGOR.AC.UK	MEDICAL RESEARCH COUNCILMEDICAL RESEARCH COUNCIL UK (MRC); WELLCOME TRUSTWELLCOME TRUST; DEPARTMENT FOR INTERNATIONAL DEVELOPMENT, UK [MR/M007553/1]; SCHOOL OF PSYCHOLOGY, BANGOR UNIVERSITY; MEDICAL RESEARCH COUNCILMEDICAL RESEARCH COUNCIL UK (MRC) [MR/M007553/1]	THE TRIAL IS FUNDED BY THE MEDICAL RESEARCH COUNCIL, THE WELLCOME TRUST AND THE DEPARTMENT FOR INTERNATIONAL DEVELOPMENT, UK GRANT NUMBER MR/M007553/1. THE TRIAL SPONSOR IS THE SCHOOL OF PSYCHOLOGY, BANGOR UNIVERSITY. NEITHER THE FUNDERS NOR THE SPONSOR HAVE A ROLE IN THE CONDUCT OF THE STUDY, THE INTERPRETATION OF THE DATA, OR THE DECISION TO SUBMIT FOR PUBLICATION.	36	4	4	0	12	BMJ PUBLISHING GROUP	LONDON	BRITISH MED ASSOC HOUSE, TAVISTOCK SQUARE, LONDON WC1H 9JR, ENGLAND	2044-6055		BMJ OPEN	BMJ OPEN		2016.0	6	5	E012166	10.1136/BMJOPEN-2016-012166	8	MEDICINE, GENERAL & INTERNAL	GENERAL & INTERNAL MEDICINE	DP3SF	ISI000378414700160	27165651.0	DOAJ GOLD, GREEN PUBLISHED	18/03/2020					BAKER-HENNINGHAM, HELEN/0000-0001-5697-155X
5198	J	SCHMITZ M;ROHR-SENDLMEIER UM	SCHMITZ, MURIEL; ROEHR-SENDLMEIER, UNA M.	SOCIAL-EMOTIONAL COMPETENCE: EVALUATION OF A SHORT-TERM TRAINING PROGRAM FOR ELEMENTARY SCHOOL CHILDREN	KINDHEIT UND ENTWICKLUNG	GERMAN	ARTICLE	PREVENTION PROGRAM; SOCIO-EMOTIONAL COMPETENCE; COMMUNICATION; ELEMENTARY SCHOOL	INTELLIGENCE; ADOLESCENTS; PREVENTION; STRATEGIES	RECENT RESEARCH HAS POINTED TO THE IMPORTANCE OF THE INTERACTION OF EMOTIONS, PERCEPTION OF EMOTIONAL EXPRESSIONS IN SOCIAL CONTEXTS, AND EMOTION REGULATION FOR NONAGGRESSIVE BEHAVIOR IN CHILDREN. EVALUATIONS UNDERLINE THE POSITIVE IMPACT OF PREVENTION PROGRAMS RATHER THAN INTERVENTIONAL THERAPY FOR CHILDREN. LONG-TERM CURRICULAR TRAINING AIMING AT NONVIOLENT BEHAVIOR WAS SHOWN TO BE SUCCESSFUL; …	[SCHMITZ, MURIEL; ROEHR-SENDLMEIER, UNA M.] UNIV BONN, INST PSYCHOL, KAISER KARL RING 9, D-53111 BONN, GERMANY.	SCHMITZ, M (REPRINT AUTHOR), UNIV BONN, INST PSYCHOL, KAISER KARL RING 9, D-53111 BONN, GERMANY.	MURIEL.SCHMITZ@UNI-BONN.DE			26	0	0	8	44	HOGREFE & HUBER PUBLISHERS	GOTTINGEN	ROHNSWEG 25, D-37085 GOTTINGEN, GERMANY	0942-5403	2190-6246	KINDH ENTWICKL	KINDH. ENTWICKL.		2016.0	25	2		10.1026/0942-5403/A000194	8	PSYCHOLOGY, DEVELOPMENTAL	PSYCHOLOGY	DI2UM	ISI000373354400006			18/03/2020		114	121
5217	J	HERRINGA R;BURGHY C;STODOLA D;FOX M;DAVIDSON R;ESSEX M	HERRINGA, RYAN; BURGHY, CORY; STODOLA, DIANE; FOX, MICHELLE; DAVIDSON, RICHARD; ESSEX, MARILYN	ENHANCED FRONTO-SUBCORTICAL CONNECTIVITY FOLLOWING CHILDHOOD ADVERSITY AS A PROTECTIVE MECHANISM AGAINST INTERNALIZING IN ADOLESCENCE	NEUROPSYCHOPHARMACOLOGY	ENGLISH	MEETING ABSTRACT	NEUROBIOLOGY; STRESS; DEPRESSION; ANXIETY; ADOLESCENCE; EARLY LIFE STRESS; PREFRONTAL-AMYGDALA-CONNECTIVITY; EMOTION REGULATION			[HERRINGA, RYAN; BURGHY, CORY; STODOLA, DIANE; FOX, MICHELLE; DAVIDSON, RICHARD; ESSEX, MARILYN] UNIV WISCONSIN, SCH MED & PUBL HLTH, MADISON, WI USA.					0	2	2	0	6	NATURE PUBLISHING GROUP	LONDON	MACMILLAN BUILDING, 4 CRINAN ST, LONDON N1 9XW, ENGLAND	0893-133X	1740-634X	NEUROPSYCHOPHARMACOL	NEUROPSYCHOPHARMACOLOGY	DEC	2015.0	40				2	NEUROSCIENCES; PHARMACOLOGY & PHARMACY; PSYCHIATRY	NEUROSCIENCES & NEUROLOGY; PHARMACOLOGY & PHARMACY; PSYCHIATRY	CY7OI	ISI000366597700240			18/03/2020		S125	S126		HERRINGA, RYAN/0000-0002-1936-7959	HERRINGA, RYAN/P-2648-2014		1
[truncated: 6,383 more rows]
[truncated: 48 more columns]
