# Supplementary material for: Mapping Phenomena Relevant to Adolescent Emotion Regulation: A Text-Mining Systematic Review
Source: Adolesc Res Rev. 2021 May 21;7(1):127–39. doi: 10.1007/s40894-021-00160-7 (PMC8138847; doi:10.1007/s40894-021-00160-7)
Supplement: Supplementary file 1 — Supplementary file1 (ZIP 54379 kb) [file 40894_2021_160_MOESM1_ESM.zip › veni_sysrev-master/asreview_setup.txt]

conda create -n veni_sysrev python=3.7.3
conda activate veni_sysrev
pip install git+https://github.com/asreview/asreview.git


asreview oracle C:\Git_Repositories\veni_sysrev\asreview.csv --state_file C:\Git_Repositories\veni_sysrev\asreview_veni.h5 --new

asreview oracle example_ptsd --state_file myreview.h5 --new
