# Supplementary material for: Mapping Phenomena Relevant to Adolescent Emotion Regulation: A Text-Mining Systematic Review
Source: Adolesc Res Rev. 2021 May 21;7(1):127–39. doi: 10.1007/s40894-021-00160-7 (PMC8138847; doi:10.1007/s40894-021-00160-7)
Supplement: Supplementary file 1 — Supplementary file1 (ZIP 54379 kb) [file 40894_2021_160_MOESM1_ESM.zip › veni_sysrev-master/baseline.R]

library(data.table)
#library(bibliometrix)
#library(yaml)
library(stringr)
#library(lattice)
#library(topicmodels)
library(udpipe)
library(igraph)
library(wordcloud)
library(Matrix)
library(ggplot2)
library(yaml)
source("word_functions.R")
source("circle2.R")
#run_everything = FALSE
dict <- read_yaml("yaml_dict.txt")
## Look at POS tags?
if(TRUE){
  bl_theory <- readLines("baseline_theory.txt")
  bl_review <- readLines("baseline_reviews.txt")
  df <- data.frame(word = trimws(tolower(bl_theory)), source = "theory")
  df <- rbind(df, data.frame(word = trimws(tolower(bl_review)), source = "reviews"))
  # Categorize words
  res_cat <- cat_words(df$word, dict, handle_dups = "all")
  df$cat <- res_cat$words
  df <- df[!duplicated(df$cat), ]
  if(!is.null(res_cat[["unmatched"]])){
    df <- df[!df$cat %in% names(res_cat$unmatched), ]
  }
  
  baseline_cat <- df
  baseline <- c("dysregulation", unique(df$cat[df$source == "theory"]))
  
  saveRDS(baseline, "baseline.RData")
  saveRDS(baseline_cat, "baseline_cat.RData")
} else {
  baseline <- readRDS("baseline.RData")
  baseline_cat <- readRDS("baseline_cat.RData")
}

in_theory <- df$word[df$source == "theory"]
in_rev <- df$word[!df$source == "theory"]
in_rev[!in_rev %in% in_theory]

df_plot <- data.frame(term1 = df$cat[df$source == "theory"], term2 = "dysregulation")
df_plot <- df_plot[!df_plot$term1 == df_plot$term2, ]
edg <- df_plot

edg$width = 1

vert <- data.frame(name = unique(c(df_plot$term1, df_plot$term2)), label = pretty_words(unique(c(df_plot$term1, df_plot$term2))), size = 1)
vert <- vert[vert$name %in% unique(c(edg$term1, edg$term2)), ]

categ <- read.csv("study1_categorization.csv", stringsAsFactors = FALSE)
if(any(!vert$name %in% categ$name)){
  write.table(vert$name[!vert$name %in% categ$name], "clipboard", sep = "\n", row.names = FALSE, col.names= FALSE)
  stop("Please re-categorize missing vertices.")
} 
vert$Category <- categ$category[match(vert$name, categ$name)]

cat_shapes <- c(Outcome = "square2", Indicator = "circle2", Cause = "quad2", Protective = "tri2")
legend_shapes <- c("circle2" = 21, "square2" = 22, "quad2" = 23, "tri2" = 24)[cat_shapes]

cat_cols <- c(Outcome = "gray50", Indicator = "tomato", Cause = "gold", Protective = "forestgreen")
cat_cols <- c(Outcome = "gray50", Indicator = "tomato", Cause = "gold", Protective = "olivedrab2")
vert$color <- cat_cols[vert$Category]
vert$shape <- cat_shapes[vert$Category]
vert$frame.color <- cat_cols[vert$Category]
#min_size <- (strwidth(vert$name[max(nchar(vert$name))]) + strwidth("oo")) * 100
vert$size <- scales::rescale(log(vert$size), c(4, 12))
g1 <- graph_from_data_frame(edg, vertices = vert,
                           directed = FALSE)
#g <- Rsenal::pruneEdg
#min_size <- (strwidth(vert$label[max(nchar(vert$label))]) + strwidth("oo"))*100

# edge thickness
#E(g)$width <- scales::rescale(sqrt(E(g)$width), to = c(2, 8))


# Plot 2 ------------------------------------------------------------------

df_plot <- data.frame(term1 = df$cat, term2 = "dysregulation", source = df$source)

edg <- df_plot

edg$width = 1

vert <- data.frame(name = unique(c(df_plot$term1, df_plot$term2)), label = pretty_words(unique(c(df_plot$term1, df_plot$term2))), size = 1)
vert <- vert[vert$name %in% unique(c(edg$term1, edg$term2)), ]

categ <- read.csv("study1_categorization.csv", stringsAsFactors = FALSE)
if(any(!vert$name %in% categ$name)){
  write.table(vert$name[!vert$name %in% categ$name], "clipboard", sep = "\n", row.names = FALSE, col.names= FALSE)
  stop("Please re-categorize missing vertices.")
} 
vert$Category <- categ$category[match(vert$name, categ$name)]
vert$faded <- vert$name %in% df$cat[df$source == "theory"]
cat_cols <- c(Outcome = "gray50", Indicator = "tomato", Cause = "gold", Protective = "olivedrab2")
vert$color <- cat_cols[vert$Category]
vert$frame.color <- cat_cols[vert$Category]
vert$shape <- cat_shapes[vert$Category]
# cat_cols <- c(Outcome = "#E5E5E5", Indicator = "#FFC9AD", Cause = "#FFFF66", Protective = "#E6FF6D")
vert$color[vert$faded] <- "#FFFFFF"#cat_cols[vert$Category[vert$faded]]

#min_size <- (strwidth(vert$name[max(nchar(vert$name))]) + strwidth("oo")) * 100
vert$size <- scales::rescale(log(vert$size), c(4, 12))
g2 <- graph_from_data_frame(edg, vertices = vert,
                           directed = FALSE)
#g <- Rsenal::pruneEdg
#min_size <- (strwidth(vert$label[max(nchar(vert$label))]) + strwidth("oo"))*100

# edge thickness
#E(g)$width <- scales::rescale(sqrt(E(g)$width), to = c(2, 8))


set.seed(2) #4 #2 #3
l1 <- l <- layout_with_fr(g1)
set.seed(33)
l2 <- layout_with_fr(g2)

p <- quote({
  # Set margins to 0
  par(mar=c(0,0,0,0),
      mfrow=c(1,2))
  plot(g1, edge.curved = 0, layout=l1,
       vertex.label.family = "sans",
       vertex.label.cex = 0.8,
       #vertex.shape = "circle2",
       #vertex.frame.color = 'gray40',
       vertex.label.color = 'black',      # Color of node names
       vertex.label.font = 1,         # Font of node names
       vertex.frame.width = 2
  )
  legend(x=-1.1, y=1.1, names(cat_cols), pch=legend_shapes, col=cat_cols, pt.bg=cat_cols, pt.cex=1.5, cex=.8, bty="n", ncol=1)
  plot(g2, edge.curved = 0, layout=l2,
       vertex.label.family = "sans",
       vertex.label.cex = 0.8,
       #vertex.shape = "circle2",
       #vertex.frame.color = 'gray40',
       vertex.label.color = 'black',      # Color of node names
       vertex.label.font = 1,         # Font of node names
       vertex.frame.width = 2
  )
})

# Save files
png("baseline_network.png", width = 960)
eval(p)
dev.off()

svg("baseline_network.svg", width = 14)
eval(p)
dev.off()
