# Supplementary material for: Mapping Phenomena Relevant to Adolescent Emotion Regulation: A Text-Mining Systematic Review
Source: Adolesc Res Rev. 2021 May 21;7(1):127–39. doi: 10.1007/s40894-021-00160-7 (PMC8138847; doi:10.1007/s40894-021-00160-7)
Supplement: Supplementary file 1 — Supplementary file1 (ZIP 54379 kb) [file 40894_2021_160_MOESM1_ESM.zip › veni_sysrev-master/baseline_reviews.txt]

temperament
neurocognitive development
genes
parents
school
peers
parenting
modeling
culture
media
fathers
puberty
parent-child conflict
social status
norms
risky behavior
sexuality
gender
strategies
hormones
stress
identity
empathy
