# Supplementary material for: Mapping Phenomena Relevant to Adolescent Emotion Regulation: A Text-Mining Systematic Review
Source: Adolesc Res Rev. 2021 May 21;7(1):127–39. doi: 10.1007/s40894-021-00160-7 (PMC8138847; doi:10.1007/s40894-021-00160-7)
Supplement: Supplementary file 1 — Supplementary file1 (ZIP 54379 kb) [file 40894_2021_160_MOESM1_ESM.zip › veni_sysrev-master/baseline_theory.txt]

hormonal
self-control
emotional reactivity
parent-child conflict
risky behavior
self regulation
parents
socialization
cognitive development
parental co-regulation
autonomy
parenting behaviors
attachment
central nervous system
cognition
self-regulation
neurocognitive development
polyvagal theory
stress
emotional experience
goal pursuit
motivation
brain
reward sensitivity
goal salience
peer relationships
peers
parents
modeling
parenting practices
family climate
attachment
marital relationship
mothers
fathers
siblings
communication
culture
strategies
cognitive strategies
culture
biology
environment
political
socio-economic status
culture
school
community
