# Supplementary material for: Mapping Phenomena Relevant to Adolescent Emotion Regulation: A Text-Mining Systematic Review
Source: Adolesc Res Rev. 2021 May 21;7(1):127–39. doi: 10.1007/s40894-021-00160-7 (PMC8138847; doi:10.1007/s40894-021-00160-7)
Supplement: Supplementary file 1 — Supplementary file1 (ZIP 54379 kb) [file 40894_2021_160_MOESM1_ESM.zip › veni_sysrev-master/bibliometrix_tutorial.R]

recs$TI[grepl("THEOR", recs$TI)]
tmp <- recs[recs$TI]
which(duplicated(recs$TI))
recs$TI[(duplicated(recs$TI))]

recs$AB[recs$TI == "FAMILY DYNAMICS AND CHILD OUTCOMES IN EARLY INTERVENTION: THE ROLE OF DEVELOPMENTAL THEORY IN THE SPECIFICATION OF EFFECTS"]

recs$AB[recs$TI == "PEER VICTIMIZATION AND NEUROBIOLOGICAL MODELS: BUILDING TOWARD COMPREHENSIVE DEVELOPMENTAL THEORIES"]


#ANXIETY AND DEPRESSION DURING CHILDHOOD AND ADOLESCENCE: TESTING THEORETICAL MODELS OF CONTINUITY AND DISCONTINUITY"

# FAMILY DYNAMICS AND CHILD OUTCOMES IN EARLY INTERVENTION: THE ROLE OF DEVELOPMENTAL THEORY IN THE SPECIFICATION OF EFFECTS"

# GENERAL STRAIN THEORY, GENDER, AND THE CONDITIONING INFLUENCE OF NEGATIVE INTERNALIZING EMOTIONS ON YOUTH RISK BEHAVIORS

library(bibliometrix)
library(dplyr)
library(igraph)
library(ggraph)

results <- biblioAnalysis(recs, sep = ";")

S <- summary(object = results, k = 10, pause = FALSE)
plot(S$AnnualGrowthRate)

plot(x = results, k = 10, pause = FALSE)

NetMatrix <- biblioNetwork(recs, analysis = "collaboration", network = "authors")
range(NetMatrix)
tmp <- NetMatrix
max_collab <- vector(length = nrow(tmp))
for(i in 1:nrow(tmp)){
  max_collab[i] <- max(tmp[i, -i], na.rm = TRUE)
}
tb <- table(max_collab)
plot(1:length(tb), tb, type = "b")
sum(max_collab > 5)
keep_these <- max_collab > 10
sum(keep_these)
tmp2 <- tmp[keep_these, keep_these]
colnames(tmp2) <- rownames(tmp2) <- gsub(" [A-Z]+?$", "", rownames(tmp2))
set.seed(36478)
authors <- networkPlot(tmp2, n = 93, type = "fruchterman", labelsize = 2, label.cex = TRUE, halo = TRUE, size = 6, size.cex = TRUE, weighted = TRUE, edgesize = 4)
head(authors$graph)
tmp2[1:5, 1:5]

tmp2 %>%
  graph_from_adjacency_matrix() %>%
  ggraph(layout = "fr") +
  geom_edge_link() + #mapping = aes(edge_colour = cooc)
  geom_node_point(color = "lightblue", size = 5) +
  geom_node_text(aes(label = name), vjust = 1.8, col = "darkgreen") +
  ggtitle(sprintf("\n%s", "CETA treaty\nCo-occurrence of nouns")) +
  theme_void()


NetMatrix[1:10, 1:10]
dim(NetMatrix)


CS <- conceptualStructure(recs,field="DE", method="CA", minDegree=4, k.max=8, stemming=TRUE, labelsize=10, documents=10)
saveRDS(CS, "CS.RData")
# net		bipartite network
# res		Results of CA, MCA or MDS method
# km.res		Results of cluster analysis
# graph_terms		Conceptual structure map (class "ggplot2")

CS2 <- conceptualStructure(recs,field="ID", method="CA", minDegree=4, clust=5, stemming=FALSE, labelsize=10, documents=10)
