# Supplementary material for: Mapping Phenomena Relevant to Adolescent Emotion Regulation: A Text-Mining Systematic Review
Source: Adolesc Res Rev. 2021 May 21;7(1):127–39. doi: 10.1007/s40894-021-00160-7 (PMC8138847; doi:10.1007/s40894-021-00160-7)
Supplement: Supplementary file 1 — Supplementary file1 (ZIP 54379 kb) [file 40894_2021_160_MOESM1_ESM.zip › veni_sysrev-master/circle2.R]

mycircle <- function(coords, v=NULL, params) {
  vertex.color <- params("vertex", "color")
  if (length(vertex.color) != 1 && !is.null(v)) {
    vertex.color <- vertex.color[v]
  }
  vertex.size  <- 1/200 * params("vertex", "size")
  if (length(vertex.size) != 1 && !is.null(v)) {
    vertex.size <- vertex.size[v]
  }
  vertex.frame.color <- params("vertex", "frame.color")
  if (length(vertex.frame.color) != 1 && !is.null(v)) {
    vertex.frame.color <- vertex.frame.color[v]
  }
  vertex.frame.width <- params("vertex", "frame.width")
  if (length(vertex.frame.width) != 1 && !is.null(v)) {
    vertex.frame.width <- vertex.frame.width[v]
  }
  
  mapply(coords[,1], coords[,2], vertex.color, vertex.frame.color,
         vertex.size, vertex.frame.width,
         FUN=function(x, y, bg, fg, size, lwd) {
           symbols(x=x, y=y, bg=bg, fg=fg, lwd=lwd,
                   circles=size, add=TRUE, inches=FALSE)
         })
}

add.vertex.shape("circle2", clip=igraph.shape.noclip,
                 plot=mycircle, parameters=list(vertex.frame.color=1,
                                                vertex.frame.width=1))

mycircle <- function(coords, v=NULL, params) {
  vertex.color <- params("vertex", "color")
  if (length(vertex.color) != 1 && !is.null(v)) {
    vertex.color <- vertex.color[v]
  }
  vertex.size  <- 1/200 * params("vertex", "size")
  if (length(vertex.size) != 1 && !is.null(v)) {
    vertex.size <- vertex.size[v]
  }
  vertex.frame.color <- params("vertex", "frame.color")
  if (length(vertex.frame.color) != 1 && !is.null(v)) {
    vertex.frame.color <- vertex.frame.color[v]
  }
  vertex.frame.width <- params("vertex", "frame.width")
  if (length(vertex.frame.width) != 1 && !is.null(v)) {
    vertex.frame.width <- vertex.frame.width[v]
  }
  
  mapply(coords[,1], coords[,2], vertex.color, vertex.frame.color,
         vertex.size, vertex.frame.width,
         FUN=function(x, y, bg, fg, size, lwd) {
           symbols(x=x, y=y, bg=bg, fg=fg, lwd=lwd,
                   circles=size, add=TRUE, inches=FALSE)
         })
}

add.vertex.shape("circle2", clip=igraph.shape.noclip,
                 plot=mycircle, parameters=list(vertex.frame.color=1,
                                                vertex.frame.width=1))

mysquare <- function(coords, v=NULL, params) {
  vertex.color <- params("vertex", "color")
  if (length(vertex.color) != 1 && !is.null(v)) {
    vertex.color <- vertex.color[v]
  }
  vertex.size  <- 1/200 * params("vertex", "size")
  if (length(vertex.size) != 1 && !is.null(v)) {
    vertex.size <- vertex.size[v]
  }
  vertex.frame.color <- params("vertex", "frame.color")
  if (length(vertex.frame.color) != 1 && !is.null(v)) {
    vertex.frame.color <- vertex.frame.color[v]
  }
  vertex.frame.width <- params("vertex", "frame.width")
  if (length(vertex.frame.width) != 1 && !is.null(v)) {
    vertex.frame.width <- vertex.frame.width[v]
  }
  
  mapply(coords[,1], coords[,2], vertex.color, vertex.frame.color,
         vertex.size, vertex.frame.width,
         FUN=function(x, y, bg, fg, size, lwd) {
           symbols(x=x, y=y, bg=bg, fg=fg, lwd=lwd,
                   squares=size, add=TRUE, inches=FALSE)
         })
}

add.vertex.shape("square2", clip=igraph.shape.noclip,
                 plot=mysquare, parameters=list(vertex.frame.color=1,
                                                vertex.frame.width=1))

mytri <- function(coords, v=NULL, params) {
  vertex.color <- params("vertex", "color")
  if (length(vertex.color) != 1 && !is.null(v)) {
    vertex.color <- vertex.color[v]
  }
  vertex.size  <- 1/200 * params("vertex", "size")
  if (length(vertex.size) != 1 && !is.null(v)) {
    vertex.size <- vertex.size[v]
  }
  vertex.frame.color <- params("vertex", "frame.color")
  if (length(vertex.frame.color) != 1 && !is.null(v)) {
    vertex.frame.color <- vertex.frame.color[v]
  }
  vertex.frame.width <- params("vertex", "frame.width")
  if (length(vertex.frame.width) != 1 && !is.null(v)) {
    vertex.frame.width <- vertex.frame.width[v]
  }
  
  mapply(coords[,1], coords[,2], vertex.color, vertex.frame.color,
         vertex.size, vertex.frame.width,
         FUN=function(x, y, bg, fg, size, lwd) {
           symbols(x=x, y=y, bg=bg, fg=fg, lwd=lwd,
                   stars=matrix(rep(size, 3), ncol = 3), add=TRUE, inches=FALSE)
         })
}

add.vertex.shape("tri2", clip=igraph.shape.noclip,
                 plot=mytri, parameters=list(vertex.frame.color=1,
                                                vertex.frame.width=1))

myquad <- function(coords, v=NULL, params) {
  vertex.color <- params("vertex", "color")
  if (length(vertex.color) != 1 && !is.null(v)) {
    vertex.color <- vertex.color[v]
  }
  vertex.size  <- 1/200 * params("vertex", "size")
  if (length(vertex.size) != 1 && !is.null(v)) {
    vertex.size <- vertex.size[v]
  }
  vertex.frame.color <- params("vertex", "frame.color")
  if (length(vertex.frame.color) != 1 && !is.null(v)) {
    vertex.frame.color <- vertex.frame.color[v]
  }
  vertex.frame.width <- params("vertex", "frame.width")
  if (length(vertex.frame.width) != 1 && !is.null(v)) {
    vertex.frame.width <- vertex.frame.width[v]
  }
  
  mapply(coords[,1], coords[,2], vertex.color, vertex.frame.color,
         vertex.size, vertex.frame.width,
         FUN=function(x, y, bg, fg, size, lwd) {
           symbols(x=x, y=y, bg=bg, fg=fg, lwd=lwd,
                   stars=matrix(rep(size, 4), ncol = 4), add=TRUE, inches=FALSE)
         })
}

add.vertex.shape("quad2", clip=igraph.shape.noclip,
                 plot=myquad, parameters=list(vertex.frame.color=1,
                                             vertex.frame.width=1))
