# Supplementary material for: Mapping Phenomena Relevant to Adolescent Emotion Regulation: A Text-Mining Systematic Review
Source: Adolesc Res Rev. 2021 May 21;7(1):127–39. doi: 10.1007/s40894-021-00160-7 (PMC8138847; doi:10.1007/s40894-021-00160-7)
Supplement: Supplementary file 1 — Supplementary file1 (ZIP 54379 kb) [file 40894_2021_160_MOESM1_ESM.zip › veni_sysrev-master/data_types.md]

# Data types

## Dictionary

* List
* Item names are categories
* Item values are regular expressions
* Read/save as yaml to allow easy human readability

## Exclude words

* Vector
* Read/save as plain text, one regex per row
