# Supplementary material for: Mapping Phenomena Relevant to Adolescent Emotion Regulation: A Text-Mining Systematic Review
Source: Adolesc Res Rev. 2021 May 21;7(1):127–39. doi: 10.1007/s40894-021-00160-7 (PMC8138847; doi:10.1007/s40894-021-00160-7)
Supplement: Supplementary file 1 — Supplementary file1 (ZIP 54379 kb) [file 40894_2021_160_MOESM1_ESM.zip › veni_sysrev-master/dictionary.txt]

exclude_terms <- c("study", "result", "year", "association", "sample", "level", "analysis", "effect", "group", "control", "method", "treatment", "conclusion", "finding", "intervention", "scale", "relation", "model", "research", "score", "attitude", "frequency", "indicator", "literature", "number", "odd", "pathway", "size", "time", "outcome", "participant", "questionnaire", "difference", "measure"…
)
dictionary_synonyms <- list(
	youth = c("child*", "adolescent", "youth", "student", "ADOLESCENCE"),
	dysregulation = c("REGULATION DIFFICULTIES", "emoti.+? (dys|)regulation", "affect.+? (dys|)regulation", "internalizing", "EMOTION REGULATION"),
	sex = c("boy", "girl", "male", "female", "^gender", "SEX-DIFFERENCES", "^sex$"),
	riskfactor = "risk factor",
	externalizing = "problem behavior",
	life-event = "life event",
	self-harm = c("self-injury", "DELIBERATE SELF-HARM", "HARM", "self-injury", "nssi"),
	suicide = c("attempt", "ideation"),
	substance = c("^use$", "DRUG-USE","ALCOHOL-USE","SUBSTANCE USE", "alcohol", "cannabis", "drug", "marijuana", "tobacco", "smoking", "(ab|mis|)use$"),
	depression = c("depressi*", "mdd", "MAJOR DEPRESSION"),
	anxiety = c("anxiety", "REVISED CHILD ANXIETY", "ANXIETY DISORDERS", "SOCIAL ANXIETY"),
	adhd_cd = c("REACTIVITY", "impulsivity", "attention", "ANTISOCIAL-BEHAVIOR", "CONDUCT DISORDER", "DEFICIT HYPERACTIVITY DISORDER", "ADHD", "ATTENTION-DEFICIT/HYPERACTIVITY DISORDER", "CONDUCT PROBLEMS", "CONDUCT"),
	PTSD = c("POSTTRAUMATIC-STRESS-DISORDER", "ptsd", "TRAUMA"),
	stress = c("STRESS"),
	mental_health = c("comorbid*", "MENTAL-DISORDERS", "DISORDER", "MENTAL-HEALTH", "SYMPTOM", "psychop", "PSYCHIATRIC-DISORDERS", "COMORBIDITY", "bpd", "inpatient", "in-patient"),
	autism = c("asd", "ASPERGER-SYNDROME"),
	strategies = c("mindfulness", "suppression", "reappraisal", "rumination", "strategy", "EXPERIENTIAL AVOIDANCE", "COGNITIVE REAPPRAISAL", "COPING STRATEGIES", "STRATEGIES", "REGULATION STRATEGIES", "SUPPRESSION", "RUMINATION", "NEGATIVE AFFECT"),
	FAMILY = c("FAMILY"),
	peers = c("ACCEPTANCE", "peer"),
	SELF-REGULATION = c("SELF-REGULATION"),
	personality = c("TEMPERAMENT", "PERSONALITY"),
	ADJUSTMENT = c("ADJUSTMENT"),
	support = c("SOCIAL SUPPORT", "support", "social"),
	parents = c("mother", "father", "parent", "family", "parenting"),
	parental-conflict = c("MARITAL CONFLICT"),
	conflict = c("conflict"),
	abuse = c("abuse", "CHILD MALTREATMENT", "ABUSE", "SEXUAL-ABUSE", "MALTREATMENT"),
	bullying = c("VICTIMIZATION", "PEER VICTIMIZATION"),
	SELF-ESTEEM = c("SELF-ESTEEM"),
	HEALTH = c("HEALTH"),
	AGE = c("AGE", "AGE-DIFFERENCES"),
	ATTACHMENT = c("ATTACHMENT"),
	IQ = c("IQ", "INTELLIGENCE"),
	discrimination = c("PERCEIVED DISCRIMINATION"),
	violence = c("VIOLENCE"),
	environment = c("ENVIRONMENTAL-INFLUENCES", "COMMUNITY VIOLENCE", "community"),
	LONELINESS = c("LONELINESS"),
	hpa = c("HEART-RATE-VARIABILITY"),
	DELINQUENCY = c("DELINQUENCY"),
	wellbeing = c("QUALITY-OF-LIFE", "well-being"),
	school = c("school"),
	eating-disorders = c("weight", "EATING-DISORDERS", "eating"),
	problem-behaviors = c("youth self report", "ysr", "cbcl", "aggression"),
	ethnicity = c("AFRICAN-AMERICAN"),
	mood = c("anger", "angr*", "mood", "irritability"),
	empathy = c("empathy", "sympathy", "empathic concern", "perspective taking"),
	sleep = c("sleep"),
	alexithymia = c("alexithymia")
)
