# Supplementary material for: Mapping Phenomena Relevant to Adolescent Emotion Regulation: A Text-Mining Systematic Review
Source: Adolesc Res Rev. 2021 May 21;7(1):127–39. doi: 10.1007/s40894-021-00160-7 (PMC8138847; doi:10.1007/s40894-021-00160-7)
Supplement: Supplementary file 1 — Supplementary file1 (ZIP 54379 kb) [file 40894_2021_160_MOESM1_ESM.zip › veni_sysrev-master/dictionary_synonyms.txt]

list(
 # Manifestations of emotion dysregulation
 dysregulation = c("regulati.+difficult", "(emoti|affect|anger).+(regulation|proble|adjustm|compete)", "^dysregulation$", "^emotional.problems$"),
 "neg.emo."= c("^psychological distress$", "^anger$", "^angr.*", "^mood$", "^irritability$", "^feelings$", "negative.+emotio", "negative.affect$", "^sadness$", "emotionality", "^intensity$", "affect.+intensity", "affect.+instab", "mood.+variab"),
 shame = c("sham", "self.?consciou"),
 emotion = c("^emotions?$", "^affect", "positive affect"),
 
 reactivity = c("^(emotional|stress)?.?reactivity", "^reactivity$"),
 
 # Demographic factors
 sex = c("boys", "girls", "^male$", "^female$", "^gender$", "(sex|gender).+difference", "^sex$", "women"),
 age = c("^age", "^age.differences$", "school.+age", "^age.+child", "^age.+\\d", "^age.+(of|related) ", "age.+(diff|depend)", "aged.+\\d", "early age", "gestational.+age"),
 
 # Risk factors
 "risk-factors" = "risk.factors",
 "historic-events" = c("hurricane", "^war$", "^armed conflict$", "earthquake", "^refugee"),
 violence = c("^violence$", "violence exposure"),
 
 # Individual differences
 "life-event" = c("^life event$", "childhood experiences$", "adverse experience"),
 "sexual-orientation" = c("bisexual", "gay", "same.sex", "sex.+orient", "gender.dysph"),
 
 
 adjustment = c("^adjustment$", "^(psychological|social|school|psychosocial).adjustment$", "^sdq$", "strengths.+difficulties.+questionnaire", "positive.youth.development"),
 personality = c("temperament$", "^personality$", "^personality.+(trait|invento|questionn|dimensi|type|factor|character|assess|develop)", "5.(factor|personali)", "big.5"),
 attachment = c("attachment", "^security$"), 
 "self-esteem" = "^self.esteem$",
 bisbas = c("bis.bas", "b[ia]s.scale", "^b[ia]s$"),
 iq = c("^iq$", "^intelligence$"),
 wellbeing = c("^quality.of.life$", "well.being", "life.sat"),
 
 # Mental
 "self-harm" = c("^mutilation$", "self.injur", "self.harm", "^harm$", "^nssi$"),
 suicide = c("^attempt$", "^ideation$", "^suicid", "suicide"),
 substance = c("binge drinking", "^addiction$", "dependence", "^use$", "drug.(ab)?use", "subst.+use", "alcohol", "cannabis", "^drug$", "marijuana", "tobacco", "smoking", "^misuse$", "^substance use disorders?$", "^use disorders?$"),
 depression = c("depressi.*", "^mdd$", "mood disorders", "affective.disorders"),
 anxiety = c("anxiety", "^panic", "^behaviou?ral.inhibition$", "phobia"),
 fear = "fear",
 adhd_cd = c("hyperactiv", "^callous.unemotional traits$", "^impulsivity$", "^attention$", "^antisocial.behaviou?r$", "^conduct disorder$", "hyperactivity disorder", "^adhd$", "^conduct problems$", "^conduct$", "^oppositional defiant disorder$"),
 ptsd = c("ptsd", "trauma", "^survivors$"),
 stress = c("^stress", "acute.+stress", "adolescent.(di)?stress", "anxiety stress", "(children|chronic|daily|interpersonal|social).+stress", "^distress$", "extreme stress", "life.stress"), 
 mental_health = c("psych.+symptom", "comorbid.+(?!anxiety)", "^mental.disorder.+?$", "^disorder.*$", "mental.health", "^symptom.*$", "^psychop.*$", "^psychiatric.disorder.*$", "^bpd$", "borderline personality", "^(developmental|adolescent) psychopathology$", "^psychological symptoms$", "mental.disorders", "^somatoform*", "somatic symptom", "bipolar", "psychiatry", "psychosis"),
 schizo = "schizo",
 therapy = c("^inpatient$", "^in.patient$", "therapy"),
 autism = c("^asd$", "^asperger.syndrome$", "autis", "pervasive developmental disorders", "^high.functioning children$", "spectrum disorders"),
 schizophrenia = "^schizophrenia$", 
 "eating.disorders" = c("nervosa", "^body.mass index$", "^weight", "eating.disord", "binge eating", "^eating$", "^body dissatisfaction$", "^body.image", "emotion.+eat"),
 hope = "\\bhope",
 
 # Strategies
 strategies = c("exper.+avoidance", "(coping|regulation|behaviou?ral).strateg", "^strateg(y|ies)$", "support.+seeking", "\\bcop[ei]"),
 rumination = c("ruminat", "^worry$"),
 mindfulness = c("^acceptance$", "mindfulness"),
 cognition = "cognition",
 "cognitive-control" = "cognitive.+(contr|inh|regu|coping|function)",
 "working-memory" = "working.+mem",
 appraisal = c("apprais"), # "^reappraisal$",
 suppression = "(^|expressive|thought|voluntary).?suppression$", 
 "information-processing" = c("(emotion|social).+information", "^information$", "information.+proces"),
 
 "self-regulation" = c("^self.regulation$", "^effortful control$", "^self.control$", "^executive function"),
 
 # Social
 peers = c("^peer(s| influences| interactions| relationships| relations| situations| stress| acceptance)$", "^peer$"),
 "social-support" = c("(social|peer|teacher).+support"),
 friend = c("friend"),
 bullying = c("^victimization$", "^peer victimization$", "bull[yi]", "(?<!shooting |sexual |violence )victim", "^reject", "(personal|peer|social).+rejec"),
 "help-seeking" = "(see.+help|help.+seek)",
 status = c("(social|sociometric|peer).+status", "popular"),
 "social skills" = c("social.skill", "social.(competenc|functioni)"),
 
 # Family
 support = c("(kin|parent).+support", "^support$"),
 parents = c("^parents?$", "^famil(y|ies)$", "intergenerational transmission"),
 mothers = c("mothe", "materna"),
 fathers = c("fathe", "paterna"),
 siblings = "^siblings?$",
 "parenting" = c("^psychological control$", "^parenting$", "^socialization$", "emotion.socialization", "^parental involvement$", "parent.+style", "parent.+behav"),
 "family-functioning"=  c("family.function", "parent.child.relationship"),
 "par-conflict" = c("(marital|parental|family).+conflict", "household dysfunction", "^intimate partner violence$", "^(domestic|family) violence$"),
 "child-conflict" = c("(adolescent|child).+conflict", "(?<!marital )conflict.+(resol|tactic|strateg|communica)", "^conflicts?$"),
 divorce = c("divorce", "single.+parent"),
 foster = c("foster", "adoption"),
 conflict = "^conflict$", 
 abuse = c("^abuse$", "maltreat", "(phys|sex|dat|child).+(abuse|maltreat)", "neglect", "corporal"),
 
 # Sociological/ethnicity
 discrimination = c("discrimination", "racism"),
 ethnicity = c("^ethnic", "(ethnic|bicultur).+identity", "racial identity", "indigen", "^immigr", "race", "racial", "acculturati", "cultural.adaptation", "minority", "(an|in).american"),
 urban = "^urban",
 neighborhood = "neighbo",
 
 environment = c("^environmental.influences$", "^community violence$", "^community$", "^school climate$"),
 "display-rules" = "display.+rul",
 
 loneliness = c("lonel", "isol", "social withdrawal"),
 
 # Psychofysiological
 polyvagal = c("^heart.rate.variability$", "^vagal", "^respiratory.sinus.arrhythmia$", "^autonomic reactivity$", "cardiac vagal", "parasympathetic", "hpa.axis", "pitui.+adre", "vag(al|us)", "hrv", "^rsa", "neuroendocrine stress reactivity"),
 
 
 
 "internalizing" = c("internalizing"),
 "externalizing" = c("externalizing", "(relational|physical|proactive).+aggression$", "^disruptive behaviou?r$", "^behaviou?r.+problems$", "^difficulties questionnaire$", "^youth self report$", "^ysr$", "^cbcl$", "^aggression$", "^aggressive.behaviou?r$", "^youth self.report$", "^reactive aggression$", "^problem.{0,2}behaviou?r", "^childrens behaviou?r problems$", "^externalizing (behaviou?r|problem)", "^school dropout$", "behaviou?r checklist$"),
 delinquency = c("(?<!non)delinq", "^perpetration$", "justice"),
 school = c("^education$", "^schools?$"),
 
 "par.stress" = c("(matern|parent).+stress"),
 empathy = c("^empathy$", "^sympathy$", "^empathic concern$", "^perspective taking$"),
 sleep = c("sleep", "somn"),
 alexithymia = "^alexithymia$",
 "life-events" = c("life event"),
 sports = c("physical.+(fitness|activity)", "sport"),
 SES = c("socio.?economic", "economic", "poverty", "welfare", "low.income", "relative deprivation", "socioeconomic inequalities", "^social.inequality$", "economic.+stress"),
 
 romantic = "romantic",
 culture = c("cultur"),
 "resilience" = c("^differential susceptibility$", "^resilienc[ey]$"),
 identity = c("^identity$", "^identity distress$", "identity (develop|formation)", "emerging.+self", "representation.+self", "self.+awareness", "self.+?(concept|construal|development|identity|knowledge|representation|perception)"),
 autonomy = c("self.?(determination|efficacy)", "autonomy"),
 "device-use" = c("phone", "video game addiction", "technology use", "media\\b", "internet"), # device?
 
 "risk-taking" = c("^risk.+(taking| behaviou?)", "high.risk", "sensation.+seeking", "reckless"),
 "sexual-risk" = c("sex.+risk", "risk.+sex", "sex.+trans", "sex.+behaviou?", "hiv"),
 reward = "reward",
 academic = c("^academic"),

 # Physical	
 health = c("^health$", "^chronic illness$", "^pain$", "^disease$", "^illness$", "diabetes", "cancer", "disease", "physical.+(illness|disorder)", "epilep", "health.related"),
 "birth-weight" = "birth.weight",
 obesity = c("^overweight", "obes(e|ity)"),
 disabled = c("handicap", "disabled", "disabilit"),
 "nervous-system" = c("central.nervous.system", "^cns$", "autonomic", "nervous.system"),
 menstruation = c("menstr", "^cycle$", "estrous.cycle", "reproductive.cycle"),
 puberty = "pubert",
 
 neural = c("^neural\\b.+$", "^neuroscience.+$", "\\bf?mri\\b", "diffusion.tensor.imag", "brain", "hippocamp", "cortex", "cortica", "cingulate", "amygdala", "gyrus", "thalam", "limbic", "(gr[ea]y|white).+matter", "synap", "neuroimag", "functional.magnetic", "fmri", "functional.connectivit"),
 endocrine = c("cortisol", "adrenocor",  "cortico", "gonad", "hormon"), 
 neurotransmitter = c("endocannabin", "glutam", "neurotrans"),
 genes = c("gene(\\b|t)", "gene.+envi"),
 
 # Outcomes
 moral = "moral",
 empathy = c("empath", "perspective.+taking", "sympathy", "emotional.intelligence", "theory.of.mind", "^tom$"),
 "prosocial-behavior" = "pro.{0,2}social.{0,2}behav"
 )
