# Supplementary material for: Mapping Phenomena Relevant to Adolescent Emotion Regulation: A Text-Mining Systematic Review
Source: Adolesc Res Rev. 2021 May 21;7(1):127–39. doi: 10.1007/s40894-021-00160-7 (PMC8138847; doi:10.1007/s40894-021-00160-7)
Supplement: Supplementary file 1 — Supplementary file1 (ZIP 54379 kb) [file 40894_2021_160_MOESM1_ESM.zip › veni_sysrev-master/edge_cols.csv]

term1	term2	cooc	id	association
depression	dysregulation	232	depressiondysregulation	TRUE
externalizing	dysregulation	213	dysregulationexternalizing	TRUE
mental_health	dysregulation	205	dysregulationmental_health	TRUE
anxiety	depression	185	anxietydepression	TRUE
anxiety	dysregulation	143	anxietydysregulation	TRUE
adhd_cd	dysregulation	139	adhd_cddysregulation	TRUE
strategies	dysregulation	111	dysregulationstrategies	FALSE
parenting	dysregulation	107	dysregulationparenting
externalizing	mental_health	93	externalizingmental_health	FALSE
substance	dysregulation	91	dysregulationsubstance	TRUE
attachment	dysregulation	89	attachmentdysregulation	FALSE
internalizing	externalizing	89	externalizinginternalizing	TRUE
neural	dysregulation	86	dysregulationneural
eating_disorders	dysregulation	86	dysregulationeating_disorders	TRUE
autism	dysregulation	77	autismdysregulation	TRUE
self-harm	dysregulation	76	dysregulationself-harm	TRUE
adhd_cd	mental_health	70	adhd_cdmental_health	FALSE
bullying	dysregulation	68	bullyingdysregulation	TRUE
negative_emotionality	dysregulation	66	dysregulationnegative_emotionality	TRUE
stress	dysregulation	65	dysregulationstress	TRUE
depression	mental_health	65	depressionmental_health	FALSE
empathy	dysregulation	61	dysregulationempathy	FALSE
appraisal	dysregulation	61	appraisaldysregulation	FALSE
cognitive	dysregulation	60	cognitivedysregulation	FALSE
emotion	dysregulation	59	dysregulationemotion	TRUE
ptsd	dysregulation	57	dysregulationptsd	TRUE
adhd_cd	externalizing	56	adhd_cdexternalizing	TRUE
sex	dysregulation	55	dysregulationsex
abuse	dysregulation	55	abusedysregulation	TRUE
neural	depression	55	depressionneural
minority_status	dysregulation	52	dysregulationminority_status	TRUE
therapy	dysregulation	52	dysregulationtherapy	TRUE
strategies	depression	52	depressionstrategies	FALSE
adhd_cd	depression	51	adhd_cddepression
wellbeing	dysregulation	49	dysregulationwellbeing	FALSE
mindfulness	dysregulation	46	dysregulationmindfulness	FALSE
neural	mental_health	46	mental_healthneural
self-regulation	dysregulation	44	dysregulationself-regulation	FALSE
internalizing	dysregulation	42	dysregulationinternalizing	TRUE
suicide	dysregulation	42	dysregulationsuicide	TRUE
bullying	depression	42	bullyingdepression	TRUE
health	dysregulation	41	dysregulationhealth	FALSE
mothers	dysregulation	40	dysregulationmothers
device-use	dysregulation	40	device-usedysregulation	TRUE
stress	depression	40	depressionstress	TRUE
adjustment	dysregulation	39	adjustmentdysregulation	FALSE
personality	dysregulation	39	dysregulationpersonality
externalizing	depression	39	depressionexternalizing	TRUE
strategies	anxiety	39	anxietystrategies	FALSE
polyvagal	dysregulation	38	dysregulationpolyvagal	FALSE
anxiety	mental_health	38	anxietymental_health	FALSE
mothers	depression	38	depressionmothers
rumination	depression	37	depressionrumination	TRUE
autism	externalizing	37	autismexternalizing	TRUE
abuse	substance	37	abusesubstance	TRUE
ptsd	mental_health	36	mental_healthptsd	FALSE
therapy	mental_health	36	mental_healththerapy	FALSE
sex	depression	36	depressionsex
substance	externalizing	36	externalizingsubstance	TRUE
stress	strategies	36	strategiesstress
autism	mental_health	35	autismmental_health	FALSE
bullying	externalizing	35	bullyingexternalizing	TRUE
substance	mental_health	34	mental_healthsubstance	FALSE
resilience	dysregulation	33	dysregulationresilience	FALSE
minority_status	mental_health	33	mental_healthminority_status	FALSE
wellbeing	mental_health	33	mental_healthwellbeing	TRUE
neural	anxiety	33	anxietyneural
emotion	neural	33	emotionneural
cognitive	strategies	33	cognitivestrategies	TRUE
abuse	ptsd	33	abuseptsd	TRUE
suppression	dysregulation	32	dysregulationsuppression	TRUE
minority_status	externalizing	32	externalizingminority_status	TRUE
