# Supplementary material for: Mapping Phenomena Relevant to Adolescent Emotion Regulation: A Text-Mining Systematic Review
Source: Adolesc Res Rev. 2021 May 21;7(1):127–39. doi: 10.1007/s40894-021-00160-7 (PMC8138847; doi:10.1007/s40894-021-00160-7)
Supplement: Supplementary file 1 — Supplementary file1 (ZIP 54379 kb) [file 40894_2021_160_MOESM1_ESM.zip › veni_sysrev-master/exclude_terms.txt]

^child$
^children$
^adolescents?$
^adolescent.development$
^youth$
^students?$
^adolescence$
^young.children$
^young.people$
^early adolescence$
^children and adolescents$
^college students?$
^young adults$
^child.development$
^early.childhood$
^preschool$
^pediatrics?$
^study$
^result$
^year$
^association$
^sample$
^cohort$
^longitudinal
meta.analysis
^systematic.review$
^psychometric
^measurements?$
factor.analysis$
class analysis$
^randomized control
^review$
^ecological momentary assessment$
^evaluation$
^individual.differences?$
^qualitative$
^qualitative research$
^level$
^analysis$
^effect$
^group$
^control$
^method$
^treatment$
intervention$
^conclusion$
^finding$
^intervention$
^scale$
^relation$
^model$
^research$
^score$
^attitude$
^frequency$
^indicator$
^literature$
^number$
^odd$
^pathway$
^size$
^time$
^outcome$
^participant$
^questionnaire$
^difference$
^measure$
^variable$
^datum$
^report$
^skill$
^trait$
^rate$
^total$
^influence$
^rating$
^variance$
^component$
^course$
^hour$
^index$
^medium$
^prevalence$
^theory$
^objective$
^self-report$
^change$
^lifetime$
^american$
^behavior$
^psychosocial$
^psychology$
^individual-differences$
^associations$
^responses$
^fit indexes$
^mediating role$
^experience$
^inventory$
^outcomes$
^reliability$
^sensitivity$
^united-states$
^consequences$
^initial validation$
^lifetime prevalence$
^trajectories$
^college-students$
^context$
^experiences$
^follow-up$
^impact$
^missing data$
^students$
^randomized controlled-trial$
^psychometric properties$
^validation$
^risk-factors$
^risk$
^difficulties$
^metaanalysis$
^validity$
^predictors$
^behaviors$
^middle childhood$
^young-adults$
^adults$
^child$
^community sample$
^exposure$
^clinic$
^disaster$
^dissociation$
^distress$
^involvement$
^recognition$
^life$
^problem$
^behavior$
^age$
^role$
^development$
^background$
^patient$
^childhood$
^dimension$
^predictor$
^regression$
^assessment$
^process$
^response$
^severity$
^functioning$
^pattern$
^data$
^mechanism$
^evidence$
^program$
^status$
^checklist$
^mediation$
^onset$
^order$
^perspective$
^subject$
^design$
^domain$
^equation$
^goal$
^grade$
^point$
^need$
^task$
^trial$
^interview$
^mediator$
^purpose$
^approach$
^body$
^period$
^practice$
^quality $
^activity$
^deficit$
^perception$
^prevention$
^form$
^aim$
^behaviour$
^interaction$
^type$
^importance$
^individual$
^baseline$
^month$
^range$
^syndrome$
^ability$
^awareness$
^impairment$
^modeling$
^person$
^condition$
^population$
^elsevier$
^feature$
^profile$
^right$
^style$
^all$
^improvement$
^function$
^ltd\\.$
^history$
^subscale$
^transdiagnostic$
^test$
^service$
^system$
^value$
^version$
^addition$
^implication$
^adult$
^teacher$
^care$
^correlation$
^diagnosis$
^der$
^competence$
^increase$
^disturbance$
^young adulthood$
^longitudinal associations$
^mechanisms$
^strengths$
^self$
^quality$
^within-person$
^developmental pathways$
^perceptions$
^neutral faces$
^network$
^network model$
^networking$
^networks$
^individuals$
^young adolescents$
^deficits$
^communication$
^vulnerability$
^dissatisfaction$
^distraction$
^expression$
^models$
^neurovisceral integration$
^patterns$
^performance$
^polyvagal theory$
^process model$
^styles$
^young-people$
^allostatic load$
^biological sensitivity$
^cognitive control$
^cognitive vulnerability$
^covariance structure-analysis$
^decision-making$
^determinants$
^dimensions$
^discipline$
^discrepancies$
^dsm-iv$
^early-childhood$
^early intervention$
^efficacy$
^facial expressions$
^publication bias$
^pupil$
^questionnaire dis-q$
^quick inventory$
^quotient$
^quotient aq$
^r package$
^interventions$
^life-course-persistent$
^life-span$
^links$
^management$
^mind$
^moderating role$
^national epidemiologic survey$
^national sample$
^people$
^regulation model$
^reliability coefficient$
^reported difficulties$
^representation$
^representations$
^response styles theory$
^voluntary$
^stroop task$
^subtypes$
^summer treatment program$
^structural equation models$
^survival analysis$
^time-series$
^time-series analysis$
^tone$
^trade-offs$
^traits$
^transdiagnostic factors$
^transdiagnostic treatment$
^swedish version$
^systems$
^treating children$
^treatment fidelity$
^tripartite model$
^understanding heterogeneity$
^unified protocol$
^university-students$
^us children$
^variants$
^circumplex model$
^confirmatory factor$
^developmental trajectories$
^dynamic-systems$
^dynamics$
^emerging adulthood$
^environment scale$
^external validity$
^event-related potentials$
^preschool-children$
^middle school$
^elementary-school$
^school students$
^school-age-children$
^high-school-students$
^preschoolers$
^therapeutic schools$
^school-aged children$
^high-school association$
^traumatic brain-injury$
^traumatic brain injury$
^agreement$
^stability$
^achievement$
^pregnancy$
^epidemiology$
^infants$
^protective factors$
^diagnostic interview schedule$
^ratings$
^adulthood$
^controlled-trial$
intima-media
otitis-media
