# Supplementary material for: Mapping Phenomena Relevant to Adolescent Emotion Regulation: A Text-Mining Systematic Review
Source: Adolesc Res Rev. 2021 May 21;7(1):127–39. doi: 10.1007/s40894-021-00160-7 (PMC8138847; doi:10.1007/s40894-021-00160-7)
Supplement: Supplementary file 1 — Supplementary file1 (ZIP 54379 kb) [file 40894_2021_160_MOESM1_ESM.zip › veni_sysrev-master/lemmas.csv]

Tag	"Description"
CC	"Coordinating conjunction"
CD	"Cardinal number"
DT	"Determiner"
EX	"Existential there"
FW	"Foreign word"
IN	"Preposition or subordinating conjunction"
JJ	"Adjective"
JJR	"Adjective	comparative"
JJS	"Adjective	superlative"
LS	"List item marker"
MD	"Modal"
NN	"Noun	singular or mass"
NNS	"Noun	plural"
NNP	"Proper noun	singular"
NNPS	"Proper noun	plural"
PDT	"Predeterminer"
POS	"Possessive ending"
PRP	"Personal pronoun"
PRP$	"Possessive pronoun"
RB	"Adverb"
RBR	"Adverb	comparative"
RBS	"Adverb	superlative"
RP	"Particle"
SYM	"Symbol"
TO	"to"
UH	"Interjection"
VB	"Verb	base form"
VBD	"Verb	past tense"
VBG	"Verb	gerund or present participle"
VBN	"Verb	past participle"
VBP	"Verb	non-3rd person singular present"
VBZ	"Verb	3rd person singular present"
WDT	"Wh-determiner"
WP	"Wh-pronoun"
WP$	"Possessive wh-pronoun"
WRB	"Wh-adverb"
