# Supplementary material for: Mapping Phenomena Relevant to Adolescent Emotion Regulation: A Text-Mining Systematic Review
Source: Adolesc Res Rev. 2021 May 21;7(1):127–39. doi: 10.1007/s40894-021-00160-7 (PMC8138847; doi:10.1007/s40894-021-00160-7)
Supplement: Supplementary file 1 — Supplementary file1 (ZIP 54379 kb) [file 40894_2021_160_MOESM1_ESM.zip › veni_sysrev-master/neighboring_words.R]

neighboring_words <- function(words, pattern, position = +1){
  where_word <- grep(pattern, words)
  tb <- table(words[(where_word+position)])
  sort(tb, ddecreasing = TRUE)
}
neighboring_words(words = df_nouns$word.lemma, pattern = "substance")
neighboring_words(words = df_nouns$word.lemma, pattern = "use", -1)
neighboring_words(words = df_nouns$word.lemma, pattern = "regulation", -1)
grep("(ab|mis|)use$", df_nouns$word.lemma, value = TRUE)

grep("auti", df_nouns$word.lemma, value = T)


neighboring_words(words = dft$word, pattern = "activity", -1)
neighboring_words(words = dft$word.lemma, pattern = "problem")
