# Supplementary material for: Mapping Phenomena Relevant to Adolescent Emotion Regulation: A Text-Mining Systematic Review
Source: Adolesc Res Rev. 2021 May 21;7(1):127–39. doi: 10.1007/s40894-021-00160-7 (PMC8138847; doi:10.1007/s40894-021-00160-7)
Supplement: Supplementary file 1 — Supplementary file1 (ZIP 54379 kb) [file 40894_2021_160_MOESM1_ESM.zip › veni_sysrev-master/prepare_data.R]

# In this file, write the R-code necessary to load your original data file
# (e.g., an SPSS, Excel, or SAS-file), and convert it to a data.frame. Then,
# use the function open_data(your_data_frame) or closed_data(your_data_frame)
# to store the data.
