# Supplementary material for: Mapping Phenomena Relevant to Adolescent Emotion Regulation: A Text-Mining Systematic Review
Source: Adolesc Res Rev. 2021 May 21;7(1):127–39. doi: 10.1007/s40894-021-00160-7 (PMC8138847; doi:10.1007/s40894-021-00160-7)
Supplement: Supplementary file 1 — Supplementary file1 (ZIP 54379 kb) [file 40894_2021_160_MOESM1_ESM.zip › veni_sysrev-master/pretty_network.R]

doInstall <- F  # Change to FALSE if you don't want packages installed.
toInstall <- c("sna", "ggplot2", "Hmisc", "reshape2")
if(doInstall){install.packages(toInstall, repos = "http://cran.r-project.org")}
lapply(toInstall, library, character.only = TRUE)

# Empty ggplot2 theme
new_theme_empty <- theme_bw()
new_theme_empty$line <- element_blank()
new_theme_empty$rect <- element_blank()
new_theme_empty$strip.text <- element_blank()
new_theme_empty$axis.text <- element_blank()
new_theme_empty$plot.title <- element_blank()
new_theme_empty$axis.title <- element_blank()
new_theme_empty$plot.margin <- structure(c(0, 0, -1, -1), unit = "lines",
                                         valid.unit = 3L, class = "unit")

data(coleman)  # Load a high school friendship network
adjacencyMatrix <- coleman[1, , ]  # Fall semester
layoutCoordinates <- gplot(adjacencyMatrix)  # Get graph layout coordinates

adjacencyList <- melt(adjacencyMatrix)  # Convert to list of ties only
adjacencyList <- adjacencyList[adjacencyList$value > 0, ]
head(adjacencyList)
# Function to generate paths between each connected node
edgeMaker <- function(whichRow, len = 100, curved = TRUE){
  fromC <- layoutCoordinates[adjacencyList[whichRow, 1], ]  # Origin
  toC <- layoutCoordinates[adjacencyList[whichRow, 2], ]  # Terminus
  
  # Add curve:
  graphCenter <- colMeans(layoutCoordinates)  # Center of the overall graph
  bezierMid <- c(fromC[1], toC[2])  # A midpoint, for bended edges
  distance1 <- sum((graphCenter - bezierMid)^2)
  if(distance1 < sum((graphCenter - c(toC[1], fromC[2]))^2)){
    bezierMid <- c(toC[1], fromC[2])
  }  # To select the best Bezier midpoint
  bezierMid <- (fromC + toC + bezierMid) / 3  # Moderate the Bezier midpoint
  if(curved == FALSE){bezierMid <- (fromC + toC) / 2}  # Remove the curve
  
  edge <- data.frame(bezier(c(fromC[1], bezierMid[1], toC[1]),  # Generate
                            c(fromC[2], bezierMid[2], toC[2]),  # X & y
                            evaluation = len))  # Bezier path coordinates
  edge$Sequence <- 1:len  # For size and colour weighting in plot
  edge$Group <- paste(adjacencyList[whichRow, 1:2], collapse = ">")
  return(edge)
}
adjacencyList <- data.frame(Var1 = c(1, 1), Var2 = c(2, 3), value = c(1, 5))
# Generate a (curved) edge path for each pair of connected nodes
allEdges <- lapply(1:nrow(adjacencyList), edgeMaker, len = 500, curved = TRUE)
allEdges <- do.call(rbind, allEdges)  # a fine-grained path ^, with bend ^
head(layoutCoordinates)

layoutCoordinates <- matrix(c(1, 1, 3, -1, 2, -2), ncol = 2, dimnames = list(NULL, c("x", "y")))


zp1 <- ggplot(allEdges)  # Pretty simple plot code
zp1 <- zp1 + geom_path(aes(x = x, y = y, group = Group,  # Edges with gradient
                           colour = Sequence, size = -Sequence))  # and taper
zp1 <- zp1 + geom_point(data = data.frame(layoutCoordinates),  # Add nodes
                        aes(x = x, y = y), size = 2, pch = 21,
                        colour = "black", fill = "gray")  # Customize gradient v
zp1 <- zp1 + scale_colour_gradient(low = gray(0), high = gray(9/10), guide = "none")
zp1 <- zp1 + scale_size(range = c(1/10, 1), guide = "none")  # Customize taper
zp1
zp1 <- zp1 + new_theme_empty  # Clean up plot
#print(zp1)
# Looks better when saved as a PNG:
ggsave("ggplot directed network.png", zp1, h = 9/2, w = 9/2, type = "cairo-png")
