# Supplementary material for: Mapping Phenomena Relevant to Adolescent Emotion Regulation: A Text-Mining Systematic Review
Source: Adolesc Res Rev. 2021 May 21;7(1):127–39. doi: 10.1007/s40894-021-00160-7 (PMC8138847; doi:10.1007/s40894-021-00160-7)
Supplement: Supplementary file 1 — Supplementary file1 (ZIP 54379 kb) [file 40894_2021_160_MOESM1_ESM.zip › veni_sysrev-master/rayyan.csv]

key	title	authors	journal	issn	volume	issue	pages	year	publisher	url	abstract
1	COMPLEX POST-TRAUMATIC STRESS SYMPTOMS IN FEMALE ADOLESCENTS: THE ROLE OF EMOTION DYSREGULATION IN IMPAIRMENT AND TRAUMA EXPOSURE AFTER AN ACUTE SEXUAL ASSAULT	VILLALTA L;KHADR S;CHUA KC;KRAMER T;CLARKE V;VINER RM;STRINGARIS A;SMITH P	EUROPEAN JOURNAL OF PSYCHOTRAUMATOLOGY	2000-8198	11	1	NA	2020	TAYLOR & FRANCIS LTD	10.1080/20008198.2019.1710400	BACKGROUND: ADOLESCENTS ARE AT HIGH RISK OF SEXUAL ASSAULT COMPARED TO ANY OTHER AGE GROUP. THE PATTERN OF POST-TRAUMATIC STRESS SYMPTOMS PLUS LIFE-IMPAIRING DISTURBANCES IN SELF-ORGANIZATION (EMOTION DYSREGULATION, NEGATIVE SELF-CONCEPT AND INTERPERSONAL PROBLEMS) IS TERMED COMPLEX POST-TRAUMATIC STRESS DISORDER (CPTSD). RESEARCH ABOUT CPTSD AFTER SEXUAL ASSAULT IN ADOLESCENTS IS LIMITED OWING T…
2	DISRUPTIONS IN THE AMOUNT AND TIMING OF SLEEP AND REPETITIVE NEGATIVE THINKING IN ADOLESCENTS	STEWART E;GIBB B;STRAUSS G;COLES M	BEHAVIORAL SLEEP MEDICINE	1540-2002	18	2	217	2020	ROUTLEDGE JOURNALS, TAYLOR & FRANCIS LTD	10.1080/15402002.2018.1557188	OBJECTIVE/BACKGROUND: NUMEROUS PSYCHIATRIC CONDITIONS CHARACTERIZED BY REPETITIVE NEGATIVE THINKING (RNT) ARE ALSO FREQUENTLY ASSOCIATED WITH DISRUPTIONS IN THE DURATION AND TIMING OF SLEEP. THE EMERGING LITERATURE SUPPORTS THAT THESE TYPES OF SLEEP DISRUPTIONS MAY BE ASSOCIATED WITH NEGATIVE PSYCHOLOGICAL CONSEQUENCES SUCH AS DEPRESSED MOOD, ANXIETY, AND POOR EMOTION REGULATION, ALL OF WHICH HAV…
3	DO INSTRUCTIONS INTENDED TO REDUCE FALSE POSITIVES IMPROVE THE MEASUREMENT OF PHYSICAL PARTNER VIOLENCE VICTIMIZATION AMONG ADOLESCENTS AND YOUNG ADULTS?	SARGENT KS;YULE K;BRIDGES K;JOURILES EN;GRYCH JH	PSYCHOLOGY OF VIOLENCE	2152-0828	10	2	152	2020	EDUCATIONAL PUBLISHING FOUNDATION-AMERICAN PSYCHOLOGICAL ASSOC	10.1037/VIO0000246	OBJECTIVE: WE EXAMINE HOW INSTRUCTIONS TO EXCLUDE BEHAVIORS OCCURRING IN PLAYFUL OR JOKING CONTEXTS INFLUENCE THE MEASUREMENT OF PHYSICAL PARTNER VIOLENCE VICTIMIZATION. SPECIFICALLY, WE DEMONSTRATE HOW SUCH INSTRUCTIONS INFLUENCE THE PREVALENCE AND VALIDITY OF SELF-REPORTED VICTIMIZATION. METHOD: STUDY 1 USED A THINK ALOUD PROCEDURE TO EVALUATE THOUGHTS OF COLLEGE STUDENTS (N = 451) REPORTING VI…
4	EMOTIONAL DYSREGULATION AND INTIMATE PARTNER VIOLENCE: A DYADIC PERSPECTIVE	LEE KDM;RODRIGUEZ LM;EDWARDS KM;NEAL AM	PSYCHOLOGY OF VIOLENCE	2152-0828	10	2	162	2020	EDUCATIONAL PUBLISHING FOUNDATION-AMERICAN PSYCHOLOGICAL ASSOC	10.1037/VIO0000248	OBJECTIVE: ALTHOUGH THERE HAS BEEN A CONSIDERABLE AMOUNT OF RESEARCH ON THE ASSOCIATION BETWEEN EMOTIONAL DYSREGULATION AND INTIMATE PARTNER VIOLENCE (IPV) PERPETRATION, FEW RESEARCHERS HAVE EXAMINED THIS CONNECTION FROM A DYADIC PERSPECTIVE. THIS PERSPECTIVE IS IMPORTANT BECAUSE EMOTIONAL REGULATION IS A LARGELY DYADIC PROCESS AND IPV IS OFTEN BIDIRECTIONAL. THE CURRENT RESEARCH AIMS TO IDENTIFY…
5	EMOTION REGULATION AND MIDDLE SCHOOL ADJUSTMENT IN JAPANESE GIRLS: MEDIATION BY PERCEIVED SOCIAL SUPPORT	KITAHARA Y;MEARNS J;SHIMOYAMA H	JAPANESE PSYCHOLOGICAL RESEARCH	0021-5368	NA	NA	NA	NA	WILEY	10.1111/JPR.12280	PRIOR RESEARCH HAS STATED THAT SUCCESSFUL EMOTION REGULATION (ER) CONTRIBUTES TO PSYCHOLOGICAL HEALTH AND FAVORABLE INTERPERSONAL RELATIONSHIPS. HOWEVER, FEW STUDIES HAVE EXPLORED ADAPTIVE ER STRATEGIES IN A SCHOOL SETTING. THE PRESENT STUDY TARGETED JAPANESE FEMALE ADOLESCENTS AND EXAMINED THE RELATIONSHIP BETWEEN TWO SPECIFIC ER STRATEGIES (REAPPRAISAL AND SUPPRESSION) AND SCHOOL ADJUSTMENT, WI…
6	EXPLORING THE COGNITIVE, EMOTIONAL AND SENSORY CORRELATES OF SOCIAL ANXIETY IN AUTISTIC AND NEUROTYPICAL ADOLESCENTS	PICKARD H;HIRSCH C;SIMONOFF E;HAPPE F	JOURNAL OF CHILD PSYCHOLOGY AND PSYCHIATRY	0021-9630	NA	NA	NA	NA	WILEY	10.1111/JCPP.13214	BACKGROUND SOCIAL ANXIETY IS COMMON IN AUTISTIC ADOLESCENTS. WHILE EMERGING EVIDENCE INDICATES THE IMPORTANCE OF SEVERAL MECHANISMS (INCLUDING INTOLERANCE OF UNCERTAINTY (IU), ALEXITHYMIA AND SENSORY PROCESSING) FOR MAINTAINING ANXIETY, LIMITED RESEARCH HAS EXPLORED HOW THESE FACTORS ARE ASSOCIATED WITH SOCIAL ANXIETY IN AUTISTIC ADOLESCENTS. METHODS WE INVESTIGATED WHETHER IU, EMOTIONAL AND SENS…
7	RISK OF ADDICTION: ITS PREVALENCE IN ADOLESCENCE AND ITS RELATIONSHIP WITH SECURITY OF ATTACHMENT AND SELF-CONCEPT	CORNELLA-FONT MG;VINAS-POCH F;JUAREZ-LOPEZ JR;MALO-CERRATO S	CLINICA Y SALUD	1130-5274	31	1	21	2020	COLEGIO OFICIAL PSICOLOGOS MADRID	10.5093/CLYSA2020A1	THAT STUDY AIMS TO ANALYZE THE PREVALENCE OF RISK OF ADDICTION TO PSYCHOACTIVE SUBSTANCES DURING ADOLESCENCE, STUDY THE RELATIONSHIP BETWEEN THIS RISK AND THE REPRESENTATIONS OF ATTACHMENT AND SELF-CONCEPT AND ANALYZE THE RELATIONSHIP BETWEEN ATTACHMENT AND SELF-CONCEPT. THE YOUTH INVENTORY 4 (YI-4) TEST WAS ADMINISTERED TO ASSESS RISK OF ADDICTION IN 668 PARTICIPANTS BETWEEN 13 AND 19 YEARS OLD.…
8	POTENTIALLY TRAUMATIC EVENTS IN FOSTER YOUTH, AND ASSOCIATION WITH DSM-5 TRAUMA- AND STRESSOR RELATED SYMPTOMS	LEHMANN S;BREIVIK K;MONETTE S;MINNIS H	CHILD ABUSE & NEGLECT	0145-2134	101	NA	NA	2020	PERGAMON-ELSEVIER SCIENCE LTD	10.1016/J.CHIABU.2020.104374	BACKGROUND: IN DSM 5, THREE DISORDERS ARE RELATED TO TRAUMA AND/OR MALTREATMENT: POST-TRAUMATIC STRESS DISORDER (PTSD), REACTIVE ATTACHMENT DISORDER (RAD) AND DISINHIBITED SOCIAL ENGAGEMENT DISORDER (DSED) BUT HOW THESE DISORDERS RELATE TO EACH OTHER AND TO TRAUMATIC EVENTS IS UNKNOWN. OBJECTIVE: WE EXAMINED 1. PREVALENCE OF POTENTIALLY TRAUMATIC EVENTS (PTES) AND POLY-VICTIMIZATION FOR YOUTHS IN…
9	ALPHA EEG ASYMMETRY, CHILDHOOD MALTREATMENT, AND PROBLEM BEHAVIORS: A PILOT HOME-BASED STUDY	MEIERS G;NOONER K;DE BELLIS MD;DEBNATH R;TANG A	CHILD ABUSE & NEGLECT	0145-2134	101	NA	NA	2020	PERGAMON-ELSEVIER SCIENCE LTD	10.1016/J.CHIABU.2020.104358	BACKGROUND: CHILD MALTREATMENT, TRAUMA SYMPTOMS, AND ALPHA ELECTROENCEPHALOGRAPHY (EEG) ASYMMETRY HAVE BEEN LINKED TO PROBLEM BEHAVIORS AND ALCOHOL USE DISORDERS. OBJECTIVE: THE GOAL OF THIS PILOT STUDY WAS TO CLARIFY THE ROLE OF ALPHA EEG ASYMMETRY IN THE RELATION OF MALTREATMENT AND PROBLEM BEHAVIORS. IT WAS HYPOTHESIZED THAT ADOLESCENTS WITH MORE MALTREATMENT, TRAUMA SYMPTOMS, AND RIGHT ALPHA …
10	THE RELATIONSHIP BETWEEN ATTACHMENT AND SOMATOFORM SYMPTOMS IN CHILDREN AND ADOLESCENTS: A SYSTEMATIC REVIEW AND META-ANALYSIS	VESTERLING C;KOGLIN U	JOURNAL OF PSYCHOSOMATIC RESEARCH	0022-3999	130	NA	NA	2020	PERGAMON-ELSEVIER SCIENCE LTD	10.1016/J.JPSYCHORES.2020.109932	OBJECTIVE: PROBLEMS IN CHILDHOOD AND ADOLESCENCE ARE OFTEN PRESENT WITH RECURRING PHYSICAL SIGNS OF ILLNESS, CALLED SOMATOFORM SYMPTOMS. THESE SYMPTOMS ARE A COMMON REASON FOR CONSULTATION AT BOTH PAEDIATRIC CARE AND PSYCHOTHERAPEUTIC/PSYCHIATRIC PRAXIS. WE PROPOSE THAT ATTACHMENT IS A POSSIBLE PREDICTIVE FACTOR. THIS ARTICLE PROVIDES A SYSTEMATIC OVERVIEW OF THE EXISTING RESEARCH LITERATURE CONC…
11	CYBER-AGGRESSION AND PSYCHOLOGICAL AGGRESSION IN ADOLESCENT COUPLES: A SHORT-TERM LONGITUDINAL STUDY ON PREVALENCE AND COMMON AND DIFFERENTIAL PREDICTORS.	MUNOZ-FERNANDEZ N;SANCHEZ-JIMENEZ V	COMPUTERS IN HUMAN BEHAVIOR	0747-5632	104	NA	NA	2020	PERGAMON-ELSEVIER SCIENCE LTD	10.1016/J.CHB.2019.106191	THIS STUDY EXAMINED THE PREVALENCE OF CYBER-AGGRESSION IN SPANISH ADOLESCENT COUPLES AS WELL AS THE COMMON AND DIFFERENTIAL PREDICTORS FOR CYBER-AGGRESSION AND PSYCHOLOGICAL AGGRESSION USING A SHORT-TERM LONGITUDINAL STUDY. OVER A 6-MONTH PERIOD, SIX HUNDRED AND THIRTY-TWO (632) SPANISH ADOLESCENTS WITH ROMANTIC RELATIONSHIP EXPERIENCE FROM SEVEN SCHOOLS WERE RANDOMLY SELECTED TO PARTICIPATE IN T…
12	DEVELOPMENT AND VALIDATION OF THE PARENTS' GENDERED EMOTION BELIEFS SCALE	THOMASSIN K;SEDDON JA;VAUGHN-COAXUM R	JOURNAL OF CHILD AND FAMILY STUDIES	1062-1024	29	3	855	2020	SPRINGER	10.1007/S10826-019-01591-6	OBJECTIVES THE AIM OF THE CURRENT RESEARCH WAS TO DEVELOP AND VALIDATE A PARENT, SELF-REPORT QUESTIONNAIRE TO MEASURE PARENTS' GENDERED BELIEFS ABOUT EMOTION. METHODS SCALE ITEMS WERE FIRST DEVELOPED BASED ON A PREVIOUS QUALITATIVE STUDY EXAMINING EMOTIONS, PARENTING, AND GENDER IN A SAMPLE OF PARENTS. THE PARENTS' GENDERED EMOTION BELIEFS SCALE (PGEB) WAS VALIDATED IN A SAMPLE OF 704 PARENTS OF …
13	THE RELATION BETWEEN ATTACHMENT AND DEPRESSION IN CHILDREN AND ADOLESCENTS: A MULTILEVEL META-ANALYSIS	SPRUIT A;GOOS L;WEENINK N;RODENBURG R;NIEMEYER H;STAMS GJ;COLONNESI C	CLINICAL CHILD AND FAMILY PSYCHOLOGY REVIEW	1096-4037	23	1	54	2020	SPRINGER/PLENUM PUBLISHERS	10.1007/S10567-019-00299-9	INSECURE ATTACHMENT TO PRIMARY CAREGIVERS IS ASSOCIATED WITH THE DEVELOPMENT OF DEPRESSION SYMPTOMS IN CHILDREN AND YOUTH. THIS ASSOCIATION HAS BEEN SHOWN BY INDIVIDUAL STUDIES TESTING THE RELATION BETWEEN ATTACHMENT AND DEPRESSION AND BY META-ANALYSES FOCUSING ON BROAD INTERNALIZING PROBLEMS INSTEAD OF DEPRESSION OR ADULT SAMPLES ONLY. WE THEREFORE META-ANALYTICALLY EXAMINED THE ASSOCIATIONS BET…
14	ASSOCIATIONS BETWEEN ADHD AND EMOTIONAL PROBLEMS FROM CHILDHOOD TO YOUNG ADULTHOOD: A LONGITUDINAL GENETICALLY SENSITIVE STUDY	STERN A;AGNEW-BLAIS JC;DANESE A;FISHER HL;MATTHEWS T;POLANCZYK GV;WERTZ J;ARSENEAULT L	JOURNAL OF CHILD PSYCHOLOGY AND PSYCHIATRY	0021-9630	NA	NA	NA	NA	WILEY	10.1111/JCPP.13217	BACKGROUND ATTENTION DEFICIT/HYPERACTIVITY DISORDER (ADHD) IS ASSOCIATED WITH EMOTIONAL PROBLEMS, AND THEIR CO-OCCURRENCE OFTEN LEADS TO WORSE OUTCOMES. WE INVESTIGATED THE DEVELOPMENTAL ASSOCIATIONS BETWEEN ADHD AND EMOTIONAL PROBLEMS FROM CHILDHOOD TO EARLY ADOLESCENCE AND EXAMINED THE GENETIC AND ENVIRONMENTAL CONTRIBUTIONS TO THEIR DEVELOPMENTAL LINK. WE FURTHER TESTED WHETHER THIS DEVELOPMEN…
15	NEURAL FEATURES OF SUSTAINED EMOTIONAL INFORMATION PROCESSING IN AUTISM SPECTRUM DISORDER	MAZEFSKY CA;COLLIER A;GOLT J;SIEGLE GJ	AUTISM	1362-3613	NA	NA	NA	NA	SAGE PUBLICATIONS LTD	10.1177/1362361320903137	EMOTION DYSREGULATION IS COMMON IN AUTISM SPECTRUM DISORDER; A BETTER UNDERSTANDING OF THE UNDERLYING NEURAL MECHANISMS COULD INFORM TREATMENT DEVELOPMENT. THE TENDENCY TOWARD REPETITIVE COGNITION IN AUTISM SPECTRUM DISORDER MAY ALSO INCREASE SUSCEPTIBILITY TO PERSEVERATE ON DISTRESSING STIMULI, WHICH MAY THEN INCREASE EMOTION DYSREGULATION. THEREFORE, THIS STUDY INVESTIGATED THE MECHANISMS OF SU…
16	EFFECTIVENESS OF CURRENT PSYCHOLOGICAL INTERVENTIONS TO IMPROVE EMOTION REGULATION IN YOUTH: A META-ANALYSIS	MOLTRECHT B;DEIGHTON J;PATALAY P;EDBROOKE-CHILDS J	EUROPEAN CHILD & ADOLESCENT PSYCHIATRY	1018-8827	NA	NA	NA	NA	SPRINGER	10.1007/S00787-020-01498-4	BACKGROUND RESEARCH INVESTIGATING THE ROLE OF EMOTION REGULATION (ER) IN THE DEVELOPMENT AND TREATMENT OF PSYCHOPATHOLOGY HAS INCREASED IN RECENT YEARS. EVIDENCE SUGGESTS THAT AN INCREASED FOCUS ON ER IN TREATMENT CAN IMPROVE EXISTING INTERVENTIONS. MOST ER RESEARCH HAS NEGLECTED YOUNG PEOPLE, THEREFORE THE PRESENT META-ANALYSIS SUMMARIZES THE EVIDENCE FOR EXISTING PSYCHOSOCIAL INTERVENTION AND T…
17	DEVELOPMENT OF A COMPOSITE PRIMARY OUTCOME SCORE FOR CHILDREN WITH ATTENTION-DEFICIT/HYPERACTIVITY DISORDER AND EMOTIONAL DYSREGULATION	JOHNSTONE JM;LEUNG BMY;SRIKANTH P;HATSU I;PEREZ L;GRACIOUS B;TOST G;AMAN MG;GADOW KD;FINDLING RL;BUKSTEIN O;ARNOLD LE	JOURNAL OF CHILD AND ADOLESCENT PSYCHOPHARMACOLOGY	1044-5463	NA	NA	NA	NA	MARY ANN LIEBERT, INC	10.1089/CAP.2019.0179	OBJECTIVE: STUDY GOALS WERE TO (1) PROVIDE A RATIONALE FOR DEVELOPING A COMPOSITE PRIMARY OUTCOME SCORE THAT INCLUDES SYMPTOM SEVERITY FOR ATTENTION-DEFICIT/HYPERACTIVITY DISORDER (ADHD) AND EMOTIONAL DYSREGULATION, PLUS SYMPTOM-INDUCED IMPAIRMENT; (2) DEMONSTRATE WEIGHTING METHODS TO CALCULATE THE COMPOSITE SCORE USING A SAMPLE OF CHILDREN DIAGNOSED WITH ADHD AND AGGRESSION; AND (3) IDENTIFY THE…
18	PATTERNS AND PREDICTION OF BEHAVIOR PROBLEMS DURING THE TODDLER AND PRESCHOOL PERIODS IN PRETERM CHILDREN	ROSS GS;RESCORLA LA;PERLMAN JM	INTERNATIONAL JOURNAL OF BEHAVIORAL DEVELOPMENT	0165-0254	NA	NA	NA	NA	SAGE PUBLICATIONS LTD	10.1177/0165025420906467	THERE ARE FEW STUDIES OF BEHAVIOR PROBLEMS IN PRETERM CHILDREN PRIOR TO 2 YEARS OLD AND THE CHANGES THAT OCCUR OVER TIME. THE AIMS OF THIS STUDY WERE TO EXAMINE THE PATTERNS AND PREDICTION OF BEHAVIOR PROBLEMS AND THE EFFECTS OF GENDER AND SOCIOECONOMIC STATUS (SES) ON BEHAVIOR PROBLEMS IN PRETERM CHILDREN AT THE TODDLER AND PRESCHOOL PERIODS. PARENTS OF 124 VERY LOW BIRTHWEIGHT PRETERM CHILDREN …
19	SIMILARITIES AND DIFFERENCES ACROSS BIPOLAR DISORDER SUBTYPES AMONG ADOLESCENTS	GREEN E;TOMA S;COLLINS J;FIKSENBAUM L;TIMMINS V;OMRIN D;GOLDSTEIN BI	JOURNAL OF CHILD AND ADOLESCENT PSYCHOPHARMACOLOGY	1044-5463	NA	NA	NA	NA	MARY ANN LIEBERT, INC	10.1089/CAP.2019.0031	OBJECTIVES: TO COMPARE DEMOGRAPHIC, CLINICAL, AND FAMILIAL CHARACTERISTICS ACROSS BIPOLAR DISORDER (BD) SUBTYPES IN ADOLESCENTS. METHODS: A TOTAL OF 168 PARTICIPANTS, 13 TO 19 YEARS OF AGE, WITH BD-I (N = 41), BD-II (N = 68), OR OPERATIONALIZED BD-NOT OTHERWISE SPECIFIED (NOS) (N = 59) WERE RECRUITED FROM A TERTIARY SUBSPECIALTY CLINIC AT AN ACADEMIC HEALTH SCIENCES CENTER. DIAGNOSES WERE DETERMI…
20	AUTOBIOGRAPHICAL MEMORY IMPAIRMENT IN ADOLESCENTS IN OUT-OF-HOME CARE	JIMENO MV;LATORRE JM;CANTERO MJ	JOURNAL OF INTERPERSONAL VIOLENCE	0886-2605	NA	NA	NA	NA	SAGE PUBLICATIONS INC	10.1177/0886260520907351	CHILDHOOD MALTREATMENT IS A MAJOR RISK FACTOR FOR EMOTIONAL PROBLEMS IN ADOLESCENCE AND ADULTHOOD AND HAS DELETERIOUS EFFECTS ON COGNITIVE FUNCTIONS SUCH AS WORKING MEMORY. A KEY ASPECT IN THE STUDY OF THE COGNITIVE AND AFFECTIVE CONSEQUENCES OF MALTREATMENT IS AUTOBIOGRAPHICAL MEMORY, ESPECIALLY REGARDING THE DIFFICULTY RETRIEVING SPECIFIC MEMORIES, KNOWN AS OVERGENERAL MEMORY. IN THIS STUDY, AU…
21	POLYGENIC LIABILITY FOR SCHIZOPHRENIA AND CHILDHOOD ADVERSITY INFLUENCES DAILY-LIFE EMOTION DYSREGULATION AND PSYCHOSIS PRONENESS	PRIES LK;KLINGENBERG B;MENNE-LOTHMANN C;DECOSTER J;VAN WINKEL R;COLLIP D;DELESPAUL P;DE HERT M;DEROM C;THIERY E;JACOBS N;WICHERS M;CINAR O;LIN BD;LUYKX JJ;RUTTEN BPF;VAN OS J;GULOKSUZ S	ACTA PSYCHIATRICA SCANDINAVICA	0001-690X	NA	NA	NA	NA	WILEY	10.1111/ACPS.13158	OBJECTIVE TO TEST WHETHER POLYGENIC RISK SCORE FOR SCHIZOPHRENIA (PRS-S) INTERACTS WITH CHILDHOOD ADVERSITY AND DAILY-LIFE STRESSORS TO INFLUENCE MOMENTARY MENTAL STATE DOMAINS (NEGATIVE AFFECT, POSITIVE AFFECT, AND SUBTLE PSYCHOSIS EXPRESSION) AND STRESS-SENSITIVITY MEASURES. METHODS THE DATA WERE RETRIEVED FROM A GENERAL POPULATION TWIN COHORT INCLUDING 593 ADOLESCENTS AND YOUNG ADULTS. CHILDHO…
22	NATURAL MENTORING RELATIONSHIPS AMONG SURVIVORS OF CAREGIVER CHILDHOOD ABUSE: FINDINGS FROM THE ADD HEALTH STUDY	KU EBW;HAGLER MA;PARNES MF;SCHWARTZ SEO;RHODES JE;ERICKSON LD	ANNALS OF THE NEW YORK ACADEMY OF SCIENCES	0077-8923	NA	NA	NA	NA	WILEY	10.1111/NYAS.14313	SOCIAL SUPPORT PROMOTES RESILIENCE TO ADVERSE CHILDHOOD EVENTS, BUT LITTLE IS KNOWN ABOUT THE ROLE OF NATURAL MENTORS-CARING, NONPARENTAL ADULTS-IN THE LIVES OF CHILDHOOD ABUSE SURVIVORS. THE CURRENT STUDY DRAWS FROM A LARGE, LONGITUDINAL, NATIONALLY REPRESENTATIVE SAMPLE (ADD HEALTH) TO EXAMINE THE PREVALENCE AND CHARACTERISTICS OF NATURAL MENTORING RELATIONSHIPS FOR ADOLESCENTS WITH A HISTORY O…
23	PREVALENCE OF ELECTRONIC CIGARETTE DEPENDENCE AMONG YOUTH AND ITS ASSOCIATION WITH FUTURE USE	VOGEL EA;CHO JH;MCCONNELL RS;BARRINGTON-TRIMIS JL;LEVENTHAL AM	JAMA NETWORK OPEN	2574-3805	3	2	NA	2020	AMER MEDICAL ASSOC	10.1001/JAMANETWORKOPEN.2019.21513	QUESTION WHAT ARE THE PREVALENCE, SYMPTOM PRESENTATION, AND FUTURE VAPING PATTERNS ASSOCIATED WITH YOUTH ELECTRONIC CIGARETTE (E-CIGARETTE) DEPENDENCE? FINDINGS IN THIS COHORT STUDY OF 444 YOUTHS AGED 16 TO 18 YEARS WITH PAST-YEAR E-CIGARETTE USE, 11.7% OF YOUTH REPORTED EXPERIENCING AT LEAST 1 E-CIGARETTE DEPENDENCE SYMPTOM. WHILE LESS COMMON AND SEVERE THAN COMBUSTIBLE CIGARETTE DEPENDENCE, E-C…
24	EMERGING STORIES OF SELF: LONG-TERM OUTCOMES OF WILDERNESS THERAPY IN NORWAY	FERNEE CR;GABRIELSEN LE;ANDERSEN AJW;MESEL T	JOURNAL OF ADVENTURE EDUCATION AND OUTDOOR LEARNING	1472-9679	NA	NA	NA	NA	ROUTLEDGE JOURNALS, TAYLOR & FRANCIS LTD	10.1080/14729679.2020.1730205	THIS PAPER IS A TWELVE-MONTH FOLLOW-UP STUDY THAT EXPLORES PERCEIVED OUTCOMES FROM PARTICIPATION IN A NORWEGIAN WILDERNESS THERAPY PROGRAM. THROUGH A CRITICAL REALIST APPROACH, THE AUTHORS PERFORMED AN IN-DEPTH ANALYSIS OF INDIVIDUAL INTERVIEWS WITH TEN ADOLESCENT PARTICIPANTS. LONG-TERM OUTCOMES INCLUDED THE TRANSFER AND ADAPTATION OF CALMING AND NATURE-SUPPORTED STRATEGIES TO THE PARTICIPANTS' …
25	PARENT AND CHILD EMOTION AND DISTRESS RESPONSES ASSOCIATED WITH PARENTAL ACCOMMODATION OF CHILD ANXIETY SYMPTOMS	O'CONNOR EE;HOLLY LE;CHEVALIER LL;PINCUS DB;LANGER DA	JOURNAL OF CLINICAL PSYCHOLOGY	0021-9762	NA	NA	NA	NA	WILEY	10.1002/JCLP.22941	OBJECTIVE PARENTAL ACCOMMODATION CONTRIBUTES TO THE MAINTENANCE OF CHILD ANXIETY AND RELATED SYMPTOMS. THE CURRENT STUDY EXAMINES THE CONTRIBUTIONS OF PARENT AND CHILD FACTORS TO PARENTAL ACCOMMODATION IN A SAMPLE OF ANXIOUS YOUTH. METHODS SIXTY-FOUR TREATMENT-SEEKING YOUTH (6-16 YEARS) AND THEIR MOTHERS, AS WELL AS A SUBSET OF FATHERS (N = 41) REPORTED ON PARENTAL ACCOMMODATION, PARENTAL DISTRES…
26	RESPONSES TO ACADEMIC STRESS MEDIATE THE ASSOCIATION BETWEEN SLEEP DIFFICULTIES AND DEPRESSIVE/ANXIETY SYMPTOMS IN CHINESE ADOLESCENTS	ZHANG WJ;YAN C;SHUM D;DENG CP	JOURNAL OF AFFECTIVE DISORDERS	0165-0327	263	NA	89	2020	ELSEVIER	10.1016/J.JAD.2019.11.157	OBJECTIVE: SLEEP DIFFICULTIES ARE PERVASIVE IN CHINESE ADOLESCENTS, WHICH EXERT AVERSIVE INFLUENCE ON THEIR EMOTIONAL HEALTH. HOWEVER, THE UNDERLYING MECHANISMS OF THIS EFFECT REMAIN UNCLEAR. THIS STUDY ADDRESSED WHETHER STRESS RESPONSES MEDIATE THE CONCURRENT AND PROSPECTIVE RELATIONSHIP BETWEEN SLEEP DIFFICULTIES AND DEPRESSIVE/ANXIETY SYMPTOMS IN CHINESE ADOLESCENTS. METHOD: 17,946 ADOLESCENTS…
27	MINDFULNESS-BASED INTERVENTIONS IN THE EARLY PHASE OF AFFECTIVE AND NON-AFFECTIVE PSYCHOSES SPECIAL SECTION ON "TRANSLATIONAL AND NEUROSCIENCE STUDIES IN AFFECTIVE DISORDERS" SECTION EDITOR, MARIA NOBILE MD, PHD	PERLINI C;BELLANI M;ROSSETTI MG;ROSSIN G;ZOVETTI N;ROSSI A;BRESSI C;DEL PICCOLO L;BRAMBILLA P	JOURNAL OF AFFECTIVE DISORDERS	0165-0327	263	NA	747	2020	ELSEVIER	10.1016/J.JAD.2019.10.011	BACKGROUND: IN THE LAST 10 YEARS, PSYCHOLOGICAL APPROACHES BASED ON MINDFULNESS TECHNIQUES HAVE BEEN PROPOSED FOR THE MANAGEMENT OF PSYCHOTIC EXPERIENCES. METHOD: IN THIS BRIEF REVIEW WE SUMMARIZED, TO OUR KNOWLEDGE FOR THE FIRST TIME, PUBLISHED STUDIES ON MINDFULNESS-BASED INTERVENTIONS (MBIS) APPLIED TO THE EARLY PHASE OF MAJOR PSYCHOSES (AFFECTIVE AND NON-AFFECTIVE). RESULTS: DESPITE THE GREAT…
28	THE ROLE OF PARENTAL CONTROL AND COPING STRATEGIES ON ADOLESCENTS' PROBLEM BEHAVIORS	INGUGLIA C;COSTA S;INGOGLIA S;CUZZOCREA F;LIGA F	CURRENT PSYCHOLOGY	1046-1310	NA	NA	NA	NA	SPRINGER	10.1007/S12144-020-00648-W	THE CURRENT STUDY WAS AIMED AT CONTRIBUTING TO THE UNDERSTANDING OF THE ROLE OF PERCEIVED PARENTAL MONITORING, PSYCHOLOGICAL CONTROL, AND COPING STRATEGIES ON ADOLESCENTS' PROBLEM BEHAVIORS, IN TERMS OF ANXIETY AND DRINKING BEHAVIOR. PARTICIPANTS WERE 541 HIGH SCHOOL STUDENTS, 17 TO 19-YEAR OLD (M = 17.09, SD = 0.80) HIGH SCHOOL STUDENTS IN SICILY AND CALABRIA (ITALY). PARTICIPANTS COMPLETED SELF…
29	CLINICAL CHARACTERISTICS OF BOYS WITH COMORBID AUTISM SPECTRUM DISORDER AND ATTENTION DEFICIT/HYPERACTIVITY DISORDER	YAMAWAKI K;ISHITSUKA K;SUYAMA S;SUZUMURA S;YAMASHITA H;KANBA S	PEDIATRICS INTERNATIONAL	1328-8067	NA	NA	NA	NA	WILEY	10.1111/PED.14105	BACKGROUND AUTISM SPECTRUM DISORDER (ASD) AND ATTENTION DEFICIT / HYPERACTIVITY DISORDER (ADHD) ARE FREQUENTLY COMORBID AND, AS BOTH ARE DEFINED AS NEURODEVELOPMENTAL DISORDERS IN THE DIAGNOSTIC AND STATISTICAL MANUAL OF MENTAL DISORDERS, FIFTH EDITION, SIMULTANEOUS DIAGNOSIS IS POSSIBLE. HOWEVER, DESPITE THE FREQUENCY OF THIS COMORBID STATE, ITS ENDOPHENOTYPIC FEATURES REMAIN UNCLEAR. THIS STUDY…
30	THE ROLE OF EMOTION REGULATION AND CORE AUTISM SYMPTOMS IN THE EXPERIENCE OF ANXIETY IN AUTISM	CONNER CM;WHITE SW;SCAHILL L;MAZEFSKY CA	AUTISM	1362-3613	NA	NA	NA	NA	SAGE PUBLICATIONS LTD	10.1177/1362361320904217	YOUTH WITH AUTISM SPECTRUM DISORDER ARE AT ELEVATED RISK FOR IMPAIRED EMOTION REGULATION AND CLINICALLY IMPAIRING ANXIETY. A PRIOR DEVELOPMENTAL FRAMEWORK POSITED THAT IMPAIRED EMOTION REGULATION LEADS TO CO-OCCURRING PSYCHIATRIC CONDITIONS SUCH AS ANXIETY, WITH OUTCOME DETERMINED IN PART BY AUTISM SPECTRUM DISORDER-SPECIFIC MODERATING FACTORS. USING MEASURES DEVELOPED AND VALIDATED IN AUTISM SPE…
31	EMOTION REGULATION STRATEGIES PREDICT WEIGHT LOSS DURING AN INPATIENT OBESITY TREATMENT FOR ADOLESCENTS	REINELT T;PETERMANN F;BAUER F;BAUER CP	OBESITY SCIENCE & PRACTICE	2055-2238	NA	NA	NA	NA	WILEY	10.1002/OSP4.410	OBJECTIVE WEIGHT LOSS DURING AN INPATIENT OBESITY TREATMENT IS AN IMPORTANT PREDICTOR OF SUBSEQUENT WEIGHT MAINTENANCE. HOWEVER, PSYCHOLOGICAL FACTORS INFLUENCING WEIGHT LOSS ARE NOT WELL ESTABLISHED. PSYCHOLOGICAL MODELS SUGGEST SOME IMPORTANCE OF EXECUTIVE FUNCTIONING AND EMOTION REGULATION STRATEGIES. THEREFORE, THIS STUDY INVESTIGATED WHETHER THESE FACTORS PREDICT WEIGHT LOSS DURING AN INPATI…
32	COGNITIVE AND EMOTIONAL REGULATION IN ADOLESCENTS AND YOUNG WOMEN WITH EATING DISORDERS	MALAGOLI C;CERRO PF;VECCHIATO C;USAI MC	EATING AND WEIGHT DISORDERS-STUDIES ON ANOREXIA BULIMIA AND OBESITY	1124-4909	NA	NA	NA	NA	SPRINGER	10.1007/S40519-020-00859-X	BACKGROUND EATING DISORDERS (EDS) ARE ASSOCIATED WITH A REDUCED ABILITY TO REGULATE EMOTION AND IMPULSES DURING THE LIFRKS INVOLVING THE PRE-FRONTAL CORTEX. STUDIES IN EDS FOUND IMPAIRED FUNCTIONING IN THESE DOMAINS, SHOWING AN ASSOCIATION BETWEEN EDS AND THE REDUCED ABILITY TO CONTROL EMOTIONS AND IMPULSES. OBJECTIVE TO INVESTIGATE EF IN ADOLESCENTS AND YOUNG WOMEN WITH EATING DISORDERS (ED) USI…
33	SUICIDE ATTEMPTS REQUIRING HOSPITALIZATION IN PATIENTS WITH EATING DISORDERS: A RETROSPECTIVE COHORT STUDY	CLIFFE C;SHETTY H;HIMMERICH H;SCHMIDT U;STEWART R;DUTTA R	INTERNATIONAL JOURNAL OF EATING DISORDERS	0276-3478	NA	NA	NA	NA	WILEY	10.1002/EAT.23240	OBJECTIVE SUICIDE ATTEMPTS REQUIRING HOSPITALIZATION ARE KNOWN TO BE COMMON IN PATIENTS WHO ARE DIAGNOSED WITH EATING DISORDERS. ATTEMPTING SUICIDE IS A MAJOR INDICATOR FOR THOSE AT RISK OF COMPLETED SUICIDE. BOTH THE SPECIFIC EATING DISORDER DIAGNOSIS AND THE INFLUENCE OF PSYCHIATRIC COMORBIDITIES ON SUICIDE ATTEMPTS REQUIRING HOSPITALIZATION WERE INVESTIGATED, WITH DEMOGRAPHIC AND SOCIOECONOMIC…
34	TEAMWORK: TESTING EMOTIONAL ATTUNEMENT AND MUTUALITY DURING PARENT-ADOLESCENT FMRI	KERR KL;COSGROVE KT;RATLIFF EL;BURROWS K;MISAKI M;MOORE AJ;DEVILLE DC;SILK JS;TAPERT SF;BODURKA J;SIMMONS WK;MORRIS AS	FRONTIERS IN HUMAN NEUROSCIENCE	1662-5161	14	NA	NA	2020	FRONTIERS MEDIA SA	10.3389/FNHUM.2020.00024	THE PARENT-CHILD RELATIONSHIP AND FAMILY CONTEXT INFLUENCE THE DEVELOPMENT OF EMOTION REGULATION (ER) BRAIN CIRCUITRY AND RELATED SKILLS IN CHILDREN AND ADOLESCENTS. ALTHOUGH BOTH PARENTS' AND CHILDREN'S ER NEUROCIRCUITRY SIMULTANEOUSLY AFFECT HOW THEY INTERACT WITH ONE ANOTHER, NEUROIMAGING STUDIES OF PARENT-CHILD RELATIONSHIPS TYPICALLY INCLUDE ONLY ONE MEMBER OF THE DYAD IN BRAIN IMAGING PROCE…
35	PARENT-REPORTED RATES AND CLINICAL CORRELATES OF SUICIDALITY IN CHILDREN WITH AUTISM SPECTRUM DISORDER: A LONGITUDINAL STUDY	HUNSCHE MC;SAQUI S;MIRENDA P;ZAIDMAN-ZAIT A;BENNETT T;DUKU E;ELSABBAGH M;GEORGIADES S;SMITH IM;SZATMARI P;UNGAR WJ;VAILLANCOURT T;WADDELL C;ZWAIGENBAUM L;KERNS CM	JOURNAL OF AUTISM AND DEVELOPMENTAL DISORDERS	0162-3257	NA	NA	NA	NA	SPRINGER/PLENUM PUBLISHERS	10.1007/S10803-020-04373-Y	THIS STUDY INVESTIGATED RATES OF SUICIDAL IDEATION (SI) AND SUICIDAL AND/OR SELF-INJURIOUS BEHAVIOUR (SSIB) REPORTED BY PARENTS ON THE CHILD BEHAVIOR CHECKLIST FOR 178 CHILDREN WITH ASD OVER FOUR ANNUAL ASSESSMENTS (AGES 7-11 YEARS). ANALYSES EXAMINED THE FREQUENCY AND PERSISTENCE OF SI AND SSIB, AND THE ASSOCIATION OF SI AND SSIB AT ANY TIME POINT WITH CHILD CHARACTERISTICS AND INTERNALIZING AND…
36	MATERNAL ANTECEDENTS TO ADOLESCENT GIRLS' NEURAL REGULATION OF EMOTION	MODI HH;DAVIS MM;MIERNICKI ME;TELZER EH;RUDOLPH KD	JOURNAL OF RESEARCH ON ADOLESCENCE	1050-8392	NA	NA	NA	NA	WILEY	10.1111/JORA.12545	THE PURPOSE OF THIS STUDY WAS TO INVESTIGATE CONTRIBUTIONS OF MATERNAL EMOTIONAL RESOURCES TO INDIVIDUAL DIFFERENCES IN ADOLESCENTS' FUNCTIONAL CONNECTIVITY DURING EMOTION REGULATION. PARTICIPANTS INCLUDED 35 ADOLESCENT GIRLS WHO COMPLETED AN IMPLICIT EMOTION REGULATION TASK DURING FMRI. MOTHERS REPORTED ON THE QUALITY OF THEIR ADULT ATTACHMENT AND EMOTIONAL AWARENESS WHEN YOUTH WERE IN ELEMENTAR…
37	PAIN PERCEPTION, DISTRESS TOLERANCE AND SELF-COMPASSION IN TURKISH YOUNG ADULTS WITH AND WITHOUT A HISTORY OF NON-SUICIDAL SELF-INJURY	TUNA E;GENCOZ T	CURRENT PSYCHOLOGY	1046-1310	NA	NA	NA	NA	SPRINGER	10.1007/S12144-020-00634-2	INDIVIDUALS WITH A HISTORY OF NON-SUICIDAL SELF-INJURY (NSSI) TEND TO HAVE ALTERED PAIN PERCEPTION AND DIFFICULTY IN REGULATING THEIR EMOTIONS. PREVIOUS WORK ON NSSI HAS RELIED HEAVILY ON RETROSPECTIVE SELF-REPORT DATA AND CLINICAL WESTERN SAMPLES. THE PRESENT STUDY EXPLORED PAIN PERCEPTION, EMOTIONAL REACTIVITY, DISTRESS TOLERANCE AND SELF-COMPASSION IN A SAMPLE OF NON-CLINICAL TURKISH YOUNG ADU…
38	WHY DOES EARLY CHILDHOOD DEPRIVATION INCREASE THE RISK FOR DEPRESSION AND ANXIETY IN ADULTHOOD? A DEVELOPMENTAL CASCADE MODEL	GOLM D;MAUGHAN B;BARKER ED;HILL J;KENNEDY M;KNIGHTS N;KREPPNER J;KUMSTA R;SCHLOTZ W;RUTTER M;SONUGA-BARKE EJS	JOURNAL OF CHILD PSYCHOLOGY AND PSYCHIATRY	0021-9630	NA	NA	NA	NA	WILEY	10.1111/JCPP.13205	BACKGROUND USING DATA FROM THE ENGLISH & ROMANIAN ADOPTEES (ERA) STUDY, WE RECENTLY REPORTED THAT EARLY TIME-LIMITED EXPOSURE TO SEVERE INSTITUTIONAL DEPRIVATION IS ASSOCIATED WITH EARLY-ONSET AND PERSISTENT NEURODEVELOPMENTAL PROBLEMS AND LATER-ONSET EMOTIONAL PROBLEMS. HERE, WE EXAMINE POSSIBLE REASONS FOR THE LATE EMERGENCE OF EMOTIONAL PROBLEMS IN THIS COHORT. OUR MAIN FOCUS IS ON TESTING A D…
39	A PRELIMINARY STUDY ON THE FUNCTIONAL BENEFITS OF COMPUTERIZED WORKING MEMORY TRAINING IN CHILDREN WITH PEDIATRIC BIPOLAR DISORDER AND ATTENTION DEFICIT HYPERACTIVITY DISORDER	PASSAROTTI AM;BALABAN L;COLMAN LD;KATZ LA;TRIVEDI N;LIU L;LANGENECKER SA	FRONTIERS IN PSYCHOLOGY	1664-1078	10	NA	NA	2020	FRONTIERS MEDIA SA	10.3389/FPSYG.2019.03060	TWENTY-NINE PEDIATRIC PATIENTS (AGE RANGE, 10-16 YEARS) WITH WORKING MEMORY (WM) DEFICITS, INCLUDING CHILDREN WITH PEDIATRIC BIPOLAR DISORDER (PBD) WITH AND WITHOUT ATTENTION-DEFICIT HYPERACTIVITY DISORDER (ADHD) COMORBIDITY AND CHILDREN WITH ADHD, UNDERWENT A COGMED WM TRAINING PROGRAM. FOR BOTH PATIENT GROUPS, WM PERFORMANCE ON COGMED TASKS AND ON THE DIGIT SPAN TEST IMPROVED SIGNIFICANTLY AFTE…
40	INFLUENCE OF COPING STRATEGIES ON THE EFFICACY OF YAM (YOUTH AWARE OF MENTAL HEALTH): A UNIVERSAL SCHOOL-BASED SUICIDE PREVENTIVE PROGRAM	KAHN JP;COHEN RF;TUBIANA A;LEGRAND K;WASSERMAN C;CARLI V;APTER A;BALAZS J;BANZER R;BARALLA F;BARZILAI S;BOBES J;BRUNNER R;CORCORAN P;COSMAN D;GUILLEMIN F;HARING C;KAESS M;BITENC UM;MESZAROS G;MCMAHON E;POSTUVAN V;SAIZ P;VARNIK A;VARNIK P;SARCHIAPONE M;HOVEN CW;WASSERMAN D	EUROPEAN CHILD & ADOLESCENT PSYCHIATRY	1018-8827	NA	NA	NA	NA	SPRINGER	10.1007/S00787-020-01476-W	THE SCHOOL-BASED MENTAL HEALTH PROMOTION AND SUICIDE PREVENTION UNIVERSAL PROGRAM YOUTH AWARE OF MENTAL HEALTH (YAM) SIGNIFICANTLY REDUCES INCIDENT SUICIDE ATTEMPTS AND SEVERE SUICIDAL IDEATION. THIS PAPER AIMS AT ELUCIDATING PSYCHOLOGICAL MECHANISMS UNDERLYING YAM'S EFFICACY. OUR HYPOTHESIS IS THAT YAM OPERATES THROUGH INTERACTIONS WITH COPING STRATEGIES (CS) ON THE REDUCTION OF SUICIDAL IDEATIO…
41	DEVELOPMENT OF AN EARLY INTERVENTION PROGRAMME FOR ADOLESCENTS WITH EMOTION DYSREGULATION AND THEIR FAMILIES: ACTIONS FOR THE TREATMENT OF ADOLESCENT PERSONALITY (ATRAPA)	MAYORAL M;VALENCIA F;CALVO A;ROLDAN L;ESPLIEGO A;RODRIGUEZ-TOSCANO E;KEHRMANN L;ARANGO C;DELGADO C	EARLY INTERVENTION IN PSYCHIATRY	1751-7885	NA	NA	NA	NA	WILEY	10.1111/EIP.12934	AIM BORDERLINE PERSONALITY DISORDER AND SEVERE EMOTION DYSREGULATION IN ADOLESCENCE IS A MAJOR PUBLIC HEALTH CONCERN. DIALECTICAL BEHAVIOUR THERAPY IS A PROMISING TREATMENT FOR SUICIDALITY IN ADOLESCENTS. THE AIM OF THIS WORK IS TO PRESENT AN ADAPTATION OF THIS INTERVENTION TO THE SPANISH NATIONAL HEALTH SYSTEM, ACTIONS FOR THE TREATMENT OF ADOLESCENT PERSONALITY (ATRAPA). METHOD DATA CONSISTS OF…
42	EMOTION REGULATION PROCESSES AS MEDIATORS OF THE IMPACT OF PAST LIFE EVENTS ON OLDER ADULTS' PSYCHOLOGICAL DISTRESS	FERNANDEZ-FERNANDEZ V;LOSADA-BALTAR A;MARQUEZ-GONZALEZ M;PANIAGUA-GRANADOS T;VARA-GARCIA C;LUQUE-RECA O	INTERNATIONAL PSYCHOGERIATRICS	1041-6102	32	2	199	2020	CAMBRIDGE UNIV PRESS	10.1017/S1041610219002084	OBJECTIVE: ALTHOUGH IT IS KNOWN THAT CERTAIN EMOTION REGULATION PROCESSES PRODUCE A BUFFERING EFFECT ON THE RELATIONSHIP BETWEEN LIFE EVENTS AND WELL-BEING, THIS ISSUE HAS BEEN POORLY STUDIED IN THE ELDERLY POPULATION. THUS, THE AIM OF THE PRESENT STUDY IS TO TEST AND CONFIRM A COMPREHENSIVE MODEL OF THE IMPACT THAT PAST LIFE EVENTS HAVE ON OLDER ADULTS' PSYCHOLOGICAL DISTRESS, EXPLORING THE POSS…
43	IDENTIFICATION OF BEHAVIOURAL AND EMOTIONAL PROBLEMS IN PREMATURE CHILDREN IN THE PRIMARY CARE SETTING	ALCANTARA-CANABAL L;FERNANDEZ-BAIZAN C;SOLIS-SANCHEZ G;ARIAS JL;MENDEZ M	ATENCION PRIMARIA	0212-6567	52	2	104	2020	EDICIONES DOYMA S A	10.1016/J.APRIM.2018.11.005	OBJECTIVE: TO DEMONSTRATE THE USEFULNESS, FOR USE BY THE PRIMARY CARE PEDIATRICIAN, OF THE BASC QUESTIONNAIRE (BEHAVIOR ASSESSMENT SYSTEM FOR CHILDREN) FOR THE EARLY DETECTION OF PSYCHOLOGICAL AND BEHAVIORAL PROBLEMS IN PREMATURE INFANTS. DESIGN: CROSS-SECTIONAL AND DESCRIPTIVE STUDY. SETTING: PRIMARY CARE (HEALTH AREA IV OF THE PRINCIPADO OF ASTURIAS) AND HOSPITAL UNIVERSITARIO CENTRAL DE ASTURI…
44	PARENTING STYLES AND CHILDREN'S INTERNALIZING-EXTERNALIZING BEHAVIOR: THE MEDIATING ROLE OF BEHAVIORAL REGULATION	MARCONE R;AFFUSO G;BORRONE A	CURRENT PSYCHOLOGY	1046-1310	39	1	13	2020	SPRINGER	10.1007/S12144-017-9757-7	THE GOAL WAS TO EXAMINE THE CONTRIBUTION OF PARENTING STYLE TO EXTERNALIZING/INTERNALIZING PROBLEMS IN CHILDREN AND EARLY-ADOLESCENTS, ON THE HYPOTHESIS THAT PARENTING STYLE WOULD AFFECT EXTERNALIZING AND INTERNALIZING PROBLEMS VIA ITS EFFECTS ON BEHAVIORAL DYSREGULATION. THE PARTICIPANTS WERE PARENTS AND TEACHERS OF 199 CHILDREN (111 F) FROM 6 TO 15 YEARS OLD. A MULTI-INFORMANT STUDY WAS CARRIED…
45	IS SELF ESTEEM MEDIATING THE RELATIONSHIP BETWEEN COGNITIVE EMOTION REGULATION STRATEGIES AND DEPRESSION?	YALCINKAYA-ALKAR O	CURRENT PSYCHOLOGY	1046-1310	39	1	220	2020	SPRINGER	10.1007/S12144-017-9755-9	THIS RESERACH INVESTIGATES THE POTENTIAL ROLES OF DIFFERENT TYPES OF COGNITIVE EMOTION REGULATION STRATEGIES (CERS) AND SELF-ESTEEM WITH THE ONE OF THE MOST COMMON PRESENTATIONS OF MENTAL HEALTH PATHOLOGIES, DEPRESSION. TWO HUNDRED SEVENTY FOUR FIRST YEAR UNIVERSITY STUDENTS PARTICIPATED IN THE STUDY. RESULTS INDICATED THAT IN RESPONDING TO THREATENING OR STRESSFUL LIFE SITUATIONS, SELF-BLAME, RU…
46	INTEGRATIVE AND SUPPRESSIVE EMOTION REGULATION DIFFERENTIALLY PREDICT WELL-BEING THROUGH BASIC NEED SATISFACTION AND FRUSTRATION: A TEST OF THREE COUNTRIES	BENITA M;BENISH-WEISMAN M;MATOS L;TORRES C	MOTIVATION AND EMOTION	0146-7239	44	1	67	2020	SPRINGER/PLENUM PUBLISHERS	10.1007/S11031-019-09781-X	INDIVIDUALS' EMOTION REGULATORY STYLES ARE DIFFERENTIALLY RELATED TO WELL-BEING. DRAWING ON SELF-DETERMINATION THEORY (RYAN AND DECI 2017, SELF-DETERMINATION THEORY: BASIC PSYCHOLOGICAL NEEDS IN MOTIVATION, DEVELOPMENT, AND WELLNESS, GUILFORD PRESS, NEW YORK), RESEARCHERS HAVE RECENTLY EXPLORED THE CONCEPT OF INTEGRATIVE EMOTION REGULATION (IER) AS AN ADAPTIVE EMOTION REGULATION STYLE, CONTRASTIN…
47	A PILOT RANDOMIZED CONTROLLED TRIAL OF A MINDFULNESS PROGRAM FOR FILIPINO CHILDREN	ALAMPAY LP;TAN LJTG;TULIAO AP;BARANEK P;OFRENEO MA;LOPEZ GD;FERNANDEZ KG;ROCKMAN P;VILLASANTA A;ANGANGCO T;FREEDMAN ML;CERSWELL L;GUINTU V	MINDFULNESS	1868-8527	11	2	303	2020	SPRINGER	10.1007/S12671-019-01124-8	OBJECTIVES THIS STUDY EXAMINES THE FEASIBILITY AND ACCEPTABILITY OF A LOCAL ADAPTATION OF A MINDFULNESS-BASED COGNITIVE THERAPY (MBCT) PROGRAM FOR FILIPINO SCHOOL CHILDREN, CALLED KAMALAYAN, THAT WAS FACILITATED BY TRAINED PUBLIC SCHOOL TEACHERS. IT ALSO PRESENTS PRELIMINARY EVIDENCE OF PROGRAM EFFECTS ON THE CHILDREN'S DEPRESSIVE AND ANXIETY SYMPTOMS AND DIFFICULTIES IN EMOTION REGULATION. METHO…
48	"WILL TO EXIST, LIVE AND SURVIVE" (WTELS): MEASURING ITS ROLE AS MASTER/METAMOTIVATOR AND IN RESISTING OPPRESSION AND RELATED ADVERSITIES	KIRA IA;SHUWIEKH H;KUCHARSKA J;AL-HUWAILAH AH;MOUSTAFA A	PEACE AND CONFLICT-JOURNAL OF PEACE PSYCHOLOGY	1078-1919	26	1	47	2020	AMER PSYCHOLOGICAL ASSOC	10.1037/PAC0000411	THE PERSON'S AGENTIC "WILL TO EXIST/LIVE AND SURVIVE" (WTELS) IS OVERLOOKED IN THE LITERATURE. WE PROPOSED A MEASURE AS WELL AS A CONCEPTUAL PREDICTIVE MODEL FOR WTELS. THE CONCEPTUAL MODEL INCLUDED OPPRESSION AND CUMULATIVE LIFE ADVERSITIES AND WTELS AS INDEPENDENT VARIABLES, EXISTENTIAL ANNIHILATION ANXIETIES (EAA), EMOTION REGULATION STRATEGIES, AND SELF-ESTEEM AS MEDIATING VARIABLES AND PSYCH…
49	GENERAL PSYCHOPATHOLOGY AND DYSREGULATION PROFILE IN A LONGITUDINAL COMMUNITY SAMPLE: STABILITY, ANTECEDENTS AND OUTCOMES	DEUTZ MHF;GEERAERTS SB;BELSKY J;DEKOVIC M;VAN BAAR AL;PRINZIE P;PATALAY P	CHILD PSYCHIATRY & HUMAN DEVELOPMENT	0009-398X	51	1	114	2020	SPRINGER	10.1007/S10578-019-00916-2	THE GENERAL FACTOR OF PSYCHOPATHOLOGY (GP, OR P FACTOR) AND THE DYSREGULATION PROFILE (DP) ARE TWO CONCEPTUALLY SIMILAR, BUT INDEPENDENTLY DEVELOPED APPROACHES TO UNDERSTAND PSYCHOPATHOLOGY. GP AND DP MODELS AND THEIR STABILITY, ANTECEDENTS AND OUTCOMES ARE STUDIED IN A LONGITUDINAL SAMPLE OF 1073 CHILDREN (49.8% FEMALE). GP AND DP MODELS WERE ESTIMATED AT AGES 8 AND 14 YEARS USING THE PARENT-REP…
50	CHINESE COLLEGE STUDENTS' PARENTAL ATTACHMENT, PEER ATTACHMENT, AND PROSOCIAL BEHAVIORS: THE MODERATING ROLE OF RESPIRATORY SINUS ARRHYTHMIA	ZHANG YW;YANG XH;LIU DN;WANG ZH	BIOLOGICAL PSYCHOLOGY	0301-0511	150	NA	NA	2020	ELSEVIER	10.1016/J.BIOPSYCHO.2020.107844	THE GOAL OF THIS STUDY WAS TO EXAMINE WHETHER THE LINKS BETWEEN CHINESE COLLEGE STUDENTS' PARENTAL ATTACHMENT, PEER ATTACHMENT, AND PROSOCIAL BEHAVIORS WERE MODERATED BY A PHYSIOLOGICAL FACTOR-BASELINE RESPIRATORY SINUS ARRHYTHMIA (RSA). THE SIMPLIFIED VERSION OF THE INVENTORY OF PARENTAL AND PEER ATTACHMENT (IPPA-R) AND THE CHINESE VERSION OF THE PROSOCIAL TENDENCIES MEASURE (PTM-R) WERE ADMINIS…
51	PARENTING X BRAIN DEVELOPMENT INTERACTIONS AS PREDICTORS OF ADOLESCENT DEPRESSIVE SYMPTOMS AND WELL-BEING: DIFFERENTIAL SUSCEPTIBILITY OR DIATHESIS-STRESS?	DEANE C;VIJAYAKUMAR N;ALLEN NB;SCHWARTZ O;SIMMONS JG;BOUSMAN CA;PANTELIS C;WHITTLE S	DEVELOPMENT AND PSYCHOPATHOLOGY	0954-5794	32	1	139	2020	CAMBRIDGE UNIV PRESS	10.1017/S0954579418001475	IT IS UNCLEAR HOW INDIVIDUAL DIFFERENCES IN PARENTING AND BRAIN DEVELOPMENT INTERACT TO INFLUENCE ADOLESCENT MENTAL HEALTH OUTCOMES. THIS STUDY EXAMINED INTERACTIONS BETWEEN STRUCTURAL BRAIN DEVELOPMENT AND OBSERVED MATERNAL PARENTING BEHAVIOR IN THE PREDICTION OF ADOLESCENT DEPRESSIVE SYMPTOMS AND PSYCHOLOGICAL WELL-BEING. WHETHER FINDINGS SUPPORTED DIATHESIS-STRESS OR DIFFERENTIAL SUSCEPTIBILIT…
52	EMOTION REGULATION ACROSS THE PSYCHOSIS CONTINUUM	CHAPMAN HC;VISSER KF;MITTAL VA;GIBB BE;COLES ME;STRAUSS GP	DEVELOPMENT AND PSYCHOPATHOLOGY	0954-5794	32	1	219	2020	CAMBRIDGE UNIV PRESS	10.1017/S0954579418001682	EMOTION REGULATION DYSFUNCTION IS CHARACTERISTIC OF PSYCHOTIC DISORDERS, BUT LITTLE IS KNOWN ABOUT HOW THE USE OF SPECIFIC TYPES OF EMOTION REGULATION STRATEGIES DIFFERS ACROSS PHASES OF PSYCHOTIC ILLNESS. THIS INFORMATION IS VITAL FOR UNDERSTANDING FACTORS CONTRIBUTING TO PSYCHOSIS VULNERABILITY STATES AND DEVELOPING TARGETED TREATMENTS. THREE STUDIES WERE CONDUCTED TO EXAMINE EMOTION REGULATION…
53	MOTHERS' AND FATHERS' SELF-REGULATION CAPACITY, DYSFUNCTIONAL ATTRIBUTIONS AND HOSTILE PARENTING DURING EARLY ADOLESCENCE: A PROCESS-ORIENTED APPROACH	STURGE-APPLE ML;LI Z;MARTIN MJ;JONES-GORDILS HR;DAVIES PT	DEVELOPMENT AND PSYCHOPATHOLOGY	0954-5794	32	1	229	2020	CAMBRIDGE UNIV PRESS	10.1017/S0954579418001694	THE PARENT-CHILD RELATIONSHIP UNDERGOES SUBSTANTIAL REORGANIZATION OVER THE TRANSITION TO ADOLESCENCE. NAVIGATING THIS CHANGE IS A CHALLENGE FOR PARENTS BECAUSE TEENS DESIRE MORE BEHAVIORAL AUTONOMY AS WELL AS INPUT IN DECISION-MAKING PROCESSES. ALTHOUGH IT HAS BEEN DEMONSTRATED THAT CHANGES IN PARENTAL SOCIALIZATION APPROACHES FACILITATES ADOLESCENT ADJUSTMENT, VERY LITTLE WORK HAS BEEN DEVOTED …
54	DEVELOPMENT OF AGGRESSIVE-VICTIMS FROM CHILDHOOD THROUGH ADOLESCENCE: ASSOCIATIONS WITH EMOTION DYSREGULATION, WITHDRAWN BEHAVIORS, MORAL DISENGAGEMENT, PEER REJECTION, AND FRIENDSHIPS	ETTEKAL I;LADD GW	DEVELOPMENT AND PSYCHOPATHOLOGY	0954-5794	32	1	271	2020	CAMBRIDGE UNIV PRESS	10.1017/S0954579419000063	AT MULTIPLE DEVELOPMENTAL PERIODS SPANNING FROM MIDDLE CHILDHOOD THROUGH ADOLESCENCE, WE INVESTIGATED THE DEVELOPMENT OF AGGRESSIVE-VICTIMS. MULTIPLE-INFORMANT DATA COLLECTED ACROSS FOUR GRADE LEVELS (1, 5, 8, AND 11; N = 482; 50% FEMALES) WAS USED TO PERFORM PERSON-CENTERED ANALYSES INCLUDING LATENT PROFILE AND LATENT TRANSITION ANALYSES IN ORDER TO EXAMINE THE CO-OCCURRING DEVELOPMENT OF MULTIP…
55	AGE-RELATED DIFFERENCES IN AFFECTIVE CONTROL AND ITS ASSOCIATION WITH MENTAL HEALTH DIFFICULTIES	SCHWEIZER S;PARKER J;LEUNG JT;GRIFFIN C;BLAKEMORE SJ	DEVELOPMENT AND PSYCHOPATHOLOGY	0954-5794	32	1	329	2020	CAMBRIDGE UNIV PRESS	10.1017/S0954579419000099	DIFFICULTIES IN REGULATING AFFECT ARE CORE CHARACTERISTICS OF A WIDE RANGE OF MENTAL HEALTH CONDITIONS AND ARE ASSOCIATED WITH DEFICITS IN COGNITIVE CONTROL, PARTICULARLY IN AFFECTIVE CONTEXTS, AFFECTIVE CONTROL. THE CURRENT STUDY EXPLORED HOW AFFECTIVE CONTROL RELATES TO MENTAL HEALTH OVER THE COURSE OF ADOLESCENCE. WE DEVELOPED AN AFFECTIVE CONTROL TASK, WHICH WAS ADMINISTERED TO YOUNG ADOLESCE…
56	THE INTERGENERATIONAL CONTINUITY OF PARENTAL CONDITIONAL REGARD AND ITS ROLE IN MOTHERS' AND ADOLESCENTS' CONTINGENT SELF-ESTEEM AND DEPRESSIVE SYMPTOMS	OTTERPOHL N;STEFFGEN ST;STIENSMEIER-PELSTER J;BRENNING K;SOENENS B	SOCIAL DEVELOPMENT	0961-205X	29	1	143	2020	WILEY	10.1111/SODE.12391	ALTHOUGH RESEARCH HAS DOCUMENTED THE ADVERSE CONSEQUENCES OF PARENTAL ACADEMIC CONDITIONAL REGARD IN DIFFERENT DEVELOPMENTAL PERIODS, FEW STUDIES HAVE EXAMINED ANTECEDENTS AND, IN PARTICULAR, THE POSSIBILITY OF INTERGENERATIONAL CONTINUITY OF THIS PARENTING DIMENSION. THE CURRENT STUDY AIMED TO IDENTIFY PATTERNS OF INTERGENERATIONAL SIMILARITY IN TWO TYPES OF CONDITIONAL REGARD (I.E., POSITIVE AN…
57	ATTACHMENT DISORDERS DIAGNOSED BY COMMUNITY PRACTITIONERS: A REPLICATION AND EXTENSION	ALLEN B;SCHUENGEL C	CHILD AND ADOLESCENT MENTAL HEALTH	1475-357X	25	1	4	2020	WILEY	10.1111/CAMH.12338	BACKGROUND WHILE CONSIDERED A RARE DIAGNOSIS, REACTIVE ATTACHMENT DISORDER (RAD) IS SIMULTANEOUSLY THE SUBJECT OF CONSIDERABLE DEBATE. A RECENT REPORT SUGGESTED THAT RAD IS OVERDIAGNOSED IN COMMUNITY SETTINGS AND THAT CONDUCT PROBLEMS MAY BE USED TO MAKE A DIAGNOSIS OF RAD (WOOLGAR & BALDOCK, CHILD AND ADOLESCENT MENTAL HEALTH, 20, 2015, 34-40). THIS STUDY SEEKS TO REPLICATE AND EXTEND THESE FIND…
58	CORRELATES OF EXTERNALISING AND INTERNALISING PROBLEMS IN CHILDREN WITH DYSLEXIA: AN ANALYSIS OF DATA FROM CLINICAL CASEFILES	BOYES ME;LEITAO S;CLAESSEN M;BADCOCK NA;NAYTON M	AUSTRALIAN PSYCHOLOGIST	0005-0067	55	1	62	2020	WILEY	10.1111/AP.12409	OBJECTIVE ADOPTING A SOCIO-ECOLOGICAL PERSPECTIVE, WE USED DATA EXTRACTED FROM CLINICAL CASEFILES TO INVESTIGATE FACTORS ASSOCIATED WITH EXTERNALISING AND INTERNALISING PROBLEMS IN A LARGE, REPRESENTATIVE SAMPLE OF CHILDREN WITH A DIAGNOSIS OF DYSLEXIA. METHOD THIS STUDY IS A SECONDARY ANALYSIS OF DATA COLLECTED BY THE DYSLEXIA-SPELD FOUNDATION IN WESTERN AUSTRALIA. CASEFILES FOR SCHOOL-AGED CHIL…
59	FAMILY PROCESSES AND CHILDREN'S AND ADOLESCENTS' WELL-BEING	BUEHLER C	JOURNAL OF MARRIAGE AND FAMILY	0022-2445	82	1	145	2020	WILEY	10.1111/JOMF.12637	THE PRIMARY PURPOSE OF THIS REVIEW WAS TO EXAMINE THEORY AND RESEARCH PUBLISHED DURING THE PAST DECADE THAT FOCUSED ON FAMILY PROCESSES AND CHILDREN'S AND ADOLESCENTS' WELL-BEING. SCHOLARSHIP FOCUSED ON FAMILY PROCESSES AND CHILD AND ADOLESCENT WELL-BEING MADE SIGNIFICANT AND EXCITING ADVANCES DURING THIS DECADE BASED ON SEVERAL KEY ADVANCEMENTS. IN ADDITION TO A BRIEF INTRODUCTION AND A CONCLUSI…
60	THE RELATIONSHIP OF PEER BULLYING WITH FAMILIAL EXPRESSED EMOTION AND PSYCHOPATHOLOGY	GUR N;ERAY S;MAKINECIOGLU I;SIGIRLI D;VURAL AP	ANADOLU PSIKIYATRI DERGISI-ANATOLIAN JOURNAL OF PSYCHIATRY	1302-6631	21	1	77	2020	CUMHURIYET UNIV TIP FAK PSIKIYATRI ANABILIM DALI	10.5455/APD.43917	OBJECTIVE: THE AIM OF THIS STUDY WAS TO INVESTIGATE THE PREVALENCE OF PEER BULLYING AMONG THE ADOLESCENTS, DETERMINE THE RISK FACTORS OF PB AND DETERMINE THE RELATIONSHIP BETWEEN PEER BULLYING AND PSYCHIATRIC SYMPTOMS AND EXPRESSED EMOTION. METHODS: THE SAMPLE OF THE STUDY CONSISTED OF 5TH, 6TH 7TH AND 8TH GRADE STUDENTS, AND THE STUDENTS WHO WERE SELECTED WITH SIMPLE RANDOM SAMPLING METHOD WERE …
61	ONLINE SELF-COMPASSION TRAINING TO IMPROVE THE WELLBEING OF YOUTH WITH CHRONIC MEDICAL CONDITIONS: PROTOCOL FOR A RANDOMISED CONTROL TRIAL	FINLAY-JONES A;BOYES M;PERRY Y;SIROIS F;LEE RH;REES C	BMC PUBLIC HEALTH	NA	20	1	NA	2020	BMC	10.1186/S12889-020-8226-7	BACKGROUND CHRONIC MEDICAL CONDITIONS (CMCS) AFFECT UP TO 35% OF CHILDREN AND ADOLESCENTS. YOUTH WITH CHRONIC MEDICAL CONDITIONS ARE AT AN INCREASED RISK OF PSYCHOLOGICAL DISTRESS AND REDUCED HEALTH-RELATED QUALITY OF LIFE, AND REPORT RATES OF MENTAL ILLNESS UP TO DOUBLE THAT OF THEIR PHYSICALLY HEALTHY PEERS. ACCESSIBLE, EVIDENCE-BASED INTERVENTIONS FOR YOUNG PEOPLE WITH CHRONIC ILLNESS ARE URGE…
62	PSYCHOPATHY AND AGGRESSION: THE ROLE OF EMOTION DYSREGULATION	GAROFALO C;NEUMANN CS;VELOTTI P	JOURNAL OF INTERPERSONAL VIOLENCE	0886-2605	NA	NA	NA	NA	SAGE PUBLICATIONS INC	10.1177/0886260519900946	THE IMPORTANCE OF PSYCHOPATHY IN THE FORENSIC AND CRIMINAL JUSTICE DOMAINS IS LARGELY DUE TO ITS ROBUST ASSOCIATIONS WITH AGGRESSION AND VIOLENT BEHAVIOR. HENCE, INVESTIGATORS HAVE INCREASINGLY BEEN INTERESTED IN ELUCIDATING POTENTIAL MECHANISMS LINKING PSYCHOPATHY AND AGGRESSION. RECENT RESEARCH HIGHLIGHTED PREVIOUSLY OVERLOOKED ASSOCIATIONS BETWEEN PSYCHOPATHY AND DIFFICULTIES IN EMOTION REGULA…
63	AGE-RELATED CHANGES IN BEHAVIOURAL AND EMOTIONAL PROBLEMS IN SMITH-MAGENIS SYNDROME MEASURED WITH THE DEVELOPMENTAL BEHAVIOR CHECKLIST	NAG HE;NAERLAND T	JOURNAL OF INTELLECTUAL DISABILITIES	1744-6295	NA	NA	NA	NA	SAGE PUBLICATIONS LTD	10.1177/1744629519901056	SMITH-MAGENIS SYNDROME (SMS) IS A GENETIC SYNDROME MOST OFTEN CAUSED BY A DELETION ON CHROMOSOME 17 OR MORE RARELY BY A MUTATION IN THE RETINOIC ACID-INDUCED 1 GENE. THE AIM OF THIS STUDY WAS TO INVESTIGATE THE DEVELOPMENTAL BEHAVIOR CHECKLIST (DBC) PROFILE OF PERSONS WITH SMS AND THE ASSOCIATIONS BETWEEN BEHAVIOURAL AND EMOTIONAL PROBLEMS, AGE, GENDER, ADAPTIVE BEHAVIOUR AND AUTISM SYMPTOMATOLOG…
64	ESTIMATING THE RELATIONAL WELL-BEING OF SIBLINGS SEPARATED BY OUT-OF-HOME CARE	WAID J	JOURNAL OF PUBLIC CHILD WELFARE	1554-8732	NA	NA	NA	NA	ROUTLEDGE JOURNALS, TAYLOR & FRANCIS LTD	10.1080/15548732.2020.1717715	THIS STUDY UTILIZED WEB-BASED DATA COLLECTION AND LATENT PROFILE ANALYSIS TO VISUALIZE AND DESCRIBE THE RELATIONAL WELL-BEING OF YOUTH EXPERIENCING FOSTER CARE-RELATED SIBLING SEPARATION. LEGALLY AUTHORIZED REPRESENTATIVES FOR 724 YOUTH IN SEVEN STATES IN THE U.S.A. COMPLETED A BRIEF ELECTRONIC QUESTIONNAIRE ASSESSING YOUTH'S SOCIAL COMPETENCE, EMOTIONAL COMPETENCE, SIBLING WARMTH, AND SIBLING IN…
65	SLEEP DISTURBANCES AND THEIR ASSOCIATIONS WITH EMOTIONAL/BEHAVIOURAL PROBLEMS IN 5-YEAR-OLD BOYS WITH AUTISM SPECTRUM DISORDERS	KELMANSON IA	EARLY CHILD DEVELOPMENT AND CARE	0300-4430	190	2	236	2020	ROUTLEDGE JOURNALS, TAYLOR & FRANCIS LTD	10.1080/03004430.2018.1464622	SLEEP DISTURBANCES ARE LIKELY TO BE ASSOCIATED WITH EMOTIONAL AND BEHAVIOURAL PROBLEMS IN TYPICALLY AND ATYPICALLY DEVELOPING CHILDREN. THE STUDY WAS AIMED TO EVALUATE SLEEP DISTURBANCES IN CHILDREN WITH AUTISM SPECTRUM DISORDER (ASD) AND THEIR ASSOCIATIONS WITH EMOTIONAL/BEHAVIOURAL PROBLEMS. THE STUDY COMPRISED EIGHTEEN 5-YEAR-OLD BOYS WITH DIAGNOSED ASD. CONTROL GROUP WAS MADE UP OF MATCHED 54…
66	TOWARD A GREATER UNDERSTANDING OF THE WAYS FAMILY-BASED TREATMENT ADDRESSES THE FULL RANGE OF PSYCHOPATHOLOGY OF ADOLESCENT ANOREXIA NERVOSA	LOCK J;NICHOLLS D	FRONTIERS IN PSYCHIATRY	1664-0640	10	NA	NA	2020	FRONTIERS MEDIA SA	10.3389/FPSYT.2019.00968	FAMILY-BASED TREATMENT (FBT) FOR ANOREXIA NERVOSA (AN) IS AN EMPIRICALLY SUPPORTED TREATMENT FOR THIS DISORDER. DERIVED FROM SEVERAL DIFFERENT SCHOOLS OF FAMILY THERAPY, IT IS A HIGHLY FOCUSED APPROACH THAT INITIALLY TARGETS WEIGHT RESTORATION UNDER PARENTAL MANAGEMENT AT HOME. HOWEVER, THE VIEW THAT MANUALIZED FBT IS SOLELY A BEHAVIORAL THERAPY DIRECTING PARENTS TO REFEED THEIR CHILDREN AN WITH …
67	WHITE MATTER MICROSTRUCTURE IN ADOLESCENTS AND YOUNG ADULTS WITH NON-SUICIDAL SELF-INJURY	SCHREINER MW;MUELLER BA;KLIMES-DOUGAN B;BEGNEL ED;FIECUS M;HILL D;LIM KO;CULLEN KR	FRONTIERS IN PSYCHIATRY	1664-0640	10	NA	NA	2020	FRONTIERS MEDIA SA	10.3389/FPSYT.2019.01019	BACKGROUND NON-SUICIDAL SELF-INJURY (NSSI) IS A GROWING PUBLIC HEALTH CONCERN THAT COMMONLY BEGINS IN ADOLESCENCE, AND CAN PERSIST INTO YOUNG ADULTHOOD. A PROMISING APPROACH FOR ADVANCING OUR UNDERSTANDING OF NSSI IN YOUTH IS TO EXAMINE WHITE MATTER MICROSTRUCTURE USING DIFFUSION MAGNETIC RESONANCE IMAGING (DMRI). METHOD THE PRESENT STUDY EXAMINED WHOLE-BRAIN GROUP DIFFERENCES IN STRUCTURAL CONNE…
68	ASD, OCD AND VIOLENCE - A FORENSIC CASE STUDY	EDWARDS H;HIGHAM L	JOURNAL OF INTELLECTUAL DISABILITIES AND OFFENDING BEHAVIOUR	2050-8824	11	1	NA	2020	EMERALD GROUP PUBLISHING LTD	10.1108/JIDOB-07-2019-0015	PURPOSE THE PURPOSE OF THIS PAPER IS TO ILLUSTRATE THE FORMULATION AND PSYCHOLOGICAL TREATMENT OF A COMPLEX CASE WHEREBY A COMBINATION OF AUTISM SPECTRUM DISORDER (ASD) AND OBSESSIVE COMPULSIVE DISORDER (OCD) HAS RESULTED IN VIOLENT AND AGGRESSIVE BEHAVIOUR. DESIGN/METHODOLOGY/APPROACH THIS PAPER PROVIDES A BRIEF SUMMARY OF LITERATURE IN RELATION TO ASD, OCD AND RISK-OFFENDING BEHAVIOUR FOLLOWED …
69	DEVELOPMENTAL CHANGES IN EMOTION REGULATION DURING ADOLESCENCE: ASSOCIATIONS WITH SOCIOECONOMIC RISK AND FAMILY EMOTIONAL CONTEXT	HERD T;KING-CASAS B;KIM-SPOON J	JOURNAL OF YOUTH AND ADOLESCENCE	0047-2891	NA	NA	NA	NA	SPRINGER/PLENUM PUBLISHERS	10.1007/S10964-020-01193-2	ALTHOUGH THEORETICAL WORK PROPOSES THAT EMOTION REGULATION DEVELOPMENT EXHIBITS A POSITIVE GROWTH TRAJECTORY ACROSS ADOLESCENCE AS PREFRONTAL BRAIN REGIONS CONTINUE TO MATURE, INDIVIDUAL DIFFERENCES IN DEVELOPMENTAL CHANGES OF EMOTION REGULATION MERIT ELUCIDATION. THE PRESENT STUDY INVESTIGATES LONGITUDINAL LINKS BETWEEN THE FAMILY ENVIRONMENT (I.E., SOCIOECONOMIC RISK AND FAMILY EMOTIONAL CONTEX…
70	REGION-SPECIFIC EFFECTS OF MATERNAL SEPARATION ON PERINEURONAL NET AND PARVALBUMIN-EXPRESSING INTERNEURON FORMATION IN MALE AND FEMALE RATS	GILDAWIE KR;HONEYCUTT JA;BRENHOUSE HC	NEUROSCIENCE	0306-4522	428	NA	23	2020	PERGAMON-ELSEVIER SCIENCE LTD	10.1016/J.NEUROSCIENCE.2019.12.010	EARLY LIFE EXPERIENCES PLAY A VITAL ROLE IN CONTRIBUTING TO HEALTHY BRAIN DEVELOPMENT. ADVERSE EXPERIENCES HAVE A LASTING IMPACT ON THE PREFRONTAL CORTEX (PFC) AND BASOLATERAL AMYGDALA (BLA), BRAIN REGIONS ASSOCIATED WITH EMOTION REGULATION. EARLY LIFE ADVERSITY VIA MATERNAL SEPARATION (MS) HAS SEX-SPECIFIC EFFECTS ON EXPRESSION OF PARVALBUMIN (PV), WHICH IS EXPRESSED IN FAST-SPIKING GABAERGIC IN…
71	CYBERBULLYING IN THE UNIVERSITY SETTING. RELATIONSHIP WITH EMOTIONAL PROBLEMS AND ADAPTATION TO THE UNIVERSITY	MARTINEZ-MONTEAGUDO MC;DELGADO B;GARCIA-FERNANDEZ JM;RUIZ-ESTEBAN C	FRONTIERS IN PSYCHOLOGY	1664-1078	10	NA	NA	2020	FRONTIERS MEDIA SA	10.3389/FPSYG.2019.03074	LITTLE SCIENTIFIC ATTENTION HAS BEEN PAID TO THE PROBLEM OF CYBERBULLYING IN THE UNIVERSITY ENVIRONMENT, COMPARED TO SIMILAR STUDIES CONDUCTED ON ADOLESCENTS. THIS STUDY ATTEMPTS TO ANALYZE THE PREDICTIVE CAPACITY OF CERTAIN EMOTIONAL PROBLEMS (ANXIETY, DEPRESSION, AND STRESS) AND UNIVERSITY ADAPTATION WITH RESPECT TO CYBERBULLYING IN VICTIMS AND AGGRESSORS. THE EUROPEAN CYBERBULLYING INTERVENTIO…
72	CHARACTERIZING INTRINSIC FUNCTIONAL CONNECTIVITY IN RELATION TO IMPAIRED SELF-REGULATION IN INTELLECTUALLY ABLE MALE YOUTH WITH AUTISM SPECTRUM DISORDER	LIN HY;NI HC;TSENG WYI;GAU SSF	AUTISM	1362-3613	NA	NA	NA	NA	SAGE PUBLICATIONS LTD	10.1177/1362361319888104	WHILE A CONSIDERABLE NUMBER OF YOUTH WITH AUTISM SPECTRUM DISORDER EXHIBIT IMPAIRED SELF-REGULATION (DYSREGULATION), LITTLE IS KNOWN ABOUT THE NEURAL CORRELATES OF DYSREGULATION IN AUTISM SPECTRUM DISORDER. IN A SAMPLE OF INTELLECTUALLY ABLE BOYS WITH AUTISM SPECTRUM DISORDER (FURTHER CATEGORIZED AS THOSE WITH AND WITHOUT DYSREGULATION) AND TYPICALLY DEVELOPING BOYS (AGED 7-17 YEARS), WE CONDUCTE…
73	WHITE MATTER MICROSTRUCTURE IN YOUTH WITH AND AT RISK FOR BIPOLAR DISORDER	LINKE JO;STAVISH C;ADLEMAN NE;SARLLS J;TOWBIN KE;LEIBENLUFT E;BROTMAN MA	BIPOLAR DISORDERS	1398-5647	NA	NA	NA	NA	WILEY	10.1111/BDI.12885	OBJECTIVES BIPOLAR DISORDER (BD) AND FAMILIAL RISK FOR BD HAVE BEEN ASSOCIATED WITH ABERRANT WHITE MATTER (WM) MICROSTRUCTURE IN THE CORPUS CALLOSUM AND FRONTO-LIMBIC PATHWAYS. THESE ABNORMALITIES MIGHT CONSTITUTE TRAIT OR STATE MARKER AND HAVE BEEN SUGGESTED TO RESULT FROM ABERRANT MATURATION AND TO RELATE TO DIFFICULTIES IN EMOTION REGULATION. METHODS TO DETERMINE WHETHER WM ALTERATIONS REPRESE…
74	ROMANTIC RELATIONSHIP CHURN IN EARLY ADOLESCENCE PREDICTS HOSTILITY, ABUSE, AND AVOIDANCE IN RELATIONSHIPS INTO EARLY ADULTHOOD	LOEB EL;KANSKY J;NARR RK;FOWLER C;ALLEN JP	JOURNAL OF EARLY ADOLESCENCE	0272-4316	NA	NA	NA	NA	SAGE PUBLICATIONS INC	10.1177/0272431619899477	THIS STUDY EXAMINED EARLY ADOLESCENT ROMANTIC "CHURNING," DEFINED HERE AS HAVING A LARGE NUMBER OF BOYFRIENDS/GIRLFRIENDS BY AGE 13, AS A PROBLEMATIC MARKER LIKELY TO PREDICT HOSTILITY, ABUSE, AND AVOIDANCE DURING CONFLICT IN LATER RELATIONSHIPS. A SAMPLE OF 184 ADOLESCENTS WAS FOLLOWED THROUGH AGE 24 TO ASSESS PREDICTIONS OF HOSTILITY, ABUSE, AND AVOIDANCE DURING CONFLICT FROM EARLY ROMANTIC CHU…
75	TRENDS IN BULLYING AND EMOTIONAL AND BEHAVIORAL DIFFICULTIES AMONG PAKISTANI SCHOOLCHILDREN: A CROSS-SECTIONAL SURVEY OF SEVEN CITIES	NAVEED S;WAQAS A;SHAH Z;AHMAD W;WASIM M;RASHEED J;AFZAAL T	FRONTIERS IN PSYCHIATRY	1664-0640	10	NA	NA	2020	FRONTIERS MEDIA SA	10.3389/FPSYT.2019.00976	BACKGROUND: BULLYING AND PEER VICTIMIZATION AMONG ADOLESCENTS ARE GROWING PUBLIC HEALTH CONCERNS THAT AFFECT VICTIMS' EMOTIONAL WELL-BEING, AND THEIR SOCIAL AND ACADEMIC FUNCTIONING. DESPITE CONCERNS ABOUT THIS PUBLIC HEALTH EPIDEMIC IN LOW- AND MIDDLE-INCOME COUNTRIES, MOST PREVALENCE, POLICY AND INTERVENTION STUDIES HAVE BEEN CONDUCTED IN DEVELOPED COUNTRIES AND ECONOMIES. METHODS: THIS CROSS-S…
76	PERCEIVED STIGMA, ILLNESS UNCERTAINTY, AND DEPRESSIVE SYMPTOMS IN YOUTH WITH INFLAMMATORY BOWEL DISEASE: THE MODERATING EFFECT OF MINDFULNESS	GAMWELL KL;ROBERTS CM;ESPELETA HC;BAUDINO MN;HOMMEL KA;GRUNOW JE;JACOBS NJ;GILLASPY SR;MULLINS LL;CHANEY JM	PSYCHOLOGY HEALTH & MEDICINE	1354-8506	NA	NA	NA	NA	ROUTLEDGE JOURNALS, TAYLOR & FRANCIS LTD	10.1080/13548506.2020.1714062	PERCEIVED ILLNESS STIGMA IS ASSOCIATED WITH INCREASED DEPRESSIVE SYMPTOMS IN YOUTH WITH INFLAMMATORY BOWEL DISEASE (IBD), BUT THE MECHANISMS BY WHICH STIGMA INFLUENCES EMOTIONAL ADJUSTMENT REMAIN UNCLEAR. IT IS POSSIBLE THAT YOUTH WITH IBD WHO ARE MORE PRESENT-FOCUSED AND BETTER ABLE TO COME TO TERMS WITH ASPECTS OF THEIR DISEASE THAT ARE LESS CONTROLLABLE (I.E. ARE MINDFUL) MAY DEVELOP MORE ADAP…
77	RETHINKING HOW WE VIEW GANG MEMBERS: AN EXAMINATION INTO AFFECTIVE, BEHAVIORAL, AND MENTAL HEALTH PREDICTORS OF UK GANG-INVOLVED YOUTH	FRISBY-OSMAN S;WOOD JL	YOUTH JUSTICE-AN INTERNATIONAL JOURNAL	1473-2254	NA	NA	NA	NA	SAGE PUBLICATIONS LTD	10.1177/1473225419893779	MENTAL HEALTH DIFFICULTIES, CONDUCT PROBLEMS, AND EMOTIONAL MALADJUSTMENT PREDICT A RANGE OF NEGATIVE OUTCOMES, AND THIS MAY INCLUDE GANG INVOLVEMENT. HOWEVER, FEW STUDIES HAVE EXAMINED HOW BEHAVIORAL, MENTAL HEALTH, SOCIO-COGNITIVE, AND EMOTIONAL FACTORS ALL RELATE TO ADOLESCENT GANG INVOLVEMENT. THIS STUDY EXAMINED 91 ADOLESCENTS TO COMPARE NON-GANG WITH GANG-INVOLVED YOUTH ON THEIR CONDUCT PRO…
78	A PILOT INVESTIGATION OF UNIVERSAL SCHOOL-BASED PREVENTION PROGRAMS FOR ANXIETY AND DEPRESSION SYMPTOMOLOGY IN CHILDREN: A RANDOMIZED CONTROLLED TRIAL	JOHNSTONE KM;MIDDLETON T;KEMPS E;CHEN JW	JOURNAL OF CLINICAL PSYCHOLOGY	0021-9762	NA	NA	NA	NA	WILEY	10.1002/JCLP.22926	OBJECTIVE THE CURRENT STUDY AIMED TO PROVIDE A PRELIMINARY EVALUATION OF TWO UNIVERSAL SCHOOL-BASED PREVENTION PROGRAMS, EMOTION REGULATION (ER) AND BEHAVIORAL ACTIVATION (BA), BY INCREASING RESILIENCE TO MANAGE EXCESSIVE WORRY, A TRANSDIAGNOSTIC FEATURE ACROSS ANXIETY AND DEPRESSION. METHOD PRIMARY SCHOOL CHILDREN (N = 295; 52.5% FEMALE; 8-13 YEARS) FROM FIVE AUSTRALIAN SCHOOLS WERE CLUSTER RAND…
79	EXAMINING THE PREDICTIVE ASSOCIATION OF IRRITABILITY WITH BORDERLINE PERSONALITY DISORDER IN A CLINICAL SAMPLE OF FEMALE ADOLESCENTS	DYCE L;SASSI RB;BOYLAN K	PERSONALITY AND MENTAL HEALTH	1932-8621	NA	NA	NA	NA	WILEY	10.1002/PMH.1469	OBJECTIVES BORDERLINE PERSONALITY DISORDER (BPD) IS A DISORDER ASSOCIATED WITH EMOTION DYSREGULATION AND IS COMMON IN CLINICAL SAMPLES OF ADOLESCENTS. THE IDENTIFICATION AND DELINEATION OF BPD FROM OTHER DISORDERS IS IMPORTANT, YET METHODS FOR EFFECTIVELY SCREENING FOR BPD ARE LACKING. HERE, WE EXAMINE WHETHER IRRITABILITY CAN BE USED AS A SCREENING ITEM FOR BPD IN ADOLESCENTS AT RISK FOR THE DIS…
80	ASSESSING EMOTION REGULATION STRATEGIES IN CHILE: A SPANISH LANGUAGE ADAPTATION OF THE GERMAN SSKJ 3-8 SCALES	WEIS M;HEINE JH	FRONTIERS IN PSYCHOLOGY	1664-1078	10	NA	NA	2020	FRONTIERS MEDIA SA	10.3389/FPSYG.2019.02870	THE AIM OF THE PRESENT STUDY IS THE PSYCHOMETRIC REVIEW OF A SPANISH LANGUAGE VERSION OF THE GERMAN STRESS AND COPING QUESTIONNAIRE FOR CHILDREN AND ADOLESCENTS (SSKJ 3-8). THE SSKJ 3-8 ASSESSES EMOTION REGULATION STRATEGIES BY ASKING CHILDREN TO INDICATE HOW OFTEN THEY USE FIVE DIFFERENT EMOTION REGULATION STRATEGIES IN RESPONSE TO A SOCIAL AND AN ACADEMIC STRESS SITUATION. THE SPANISH LANGUAGE …
81	PSYCHOMETRIC PROPERTIES OF THE EMOTION DYSREGULATION INVENTORY IN A NATIONALLY REPRESENTATIVE SAMPLE OF YOUTH	MAZEFSKY CA;YU L;PILKONIS PA	JOURNAL OF CLINICAL CHILD AND ADOLESCENT PSYCHOLOGY	1537-4416	NA	NA	NA	NA	ROUTLEDGE JOURNALS, TAYLOR & FRANCIS LTD	10.1080/15374416.2019.1703710	OBJECTIVE: THE EMOTION DYSREGULATION INVENTORY (EDI) IS AN INFORMANT QUESTIONNAIRE DEVELOPED BASED ON THE PATIENT-REPORTED OUTCOMES MEASUREMENT INFORMATION SYSTEM (PROMIS (R)) SCIENTIFIC STANDARDS AND REFINED THROUGH FACTOR ANALYSES AND ITEM RESPONSE THEORY (IRT) ANALYSES. ALTHOUGH IT WAS DEVELOPED TO IMPROVE MEASUREMENT OF EMOTION DYSREGULATION IN YOUTH WITH AUTISM SPECTRUM DISORDER, EMOTION DYS…
82	EXPLORING THE EMOTIONAL PROBLEMS AND MENTAL HEALTH NEEDS OF ELEMENTARY SCHOOL CHILDREN USING COCHLEAR IMPLANTS OR HEARING AIDS IN THE ISLAS CANARIAS	DE LA ROSA OMA;ANGULO LMV	HEARING BALANCE AND COMMUNICATION	2169-5717	NA	NA	NA	NA	ROUTLEDGE JOURNALS, TAYLOR & FRANCIS LTD	10.1080/21695717.2019.1705059	PURPOSE: THE STUDY AIMED TO INVESTIGATE WHETHER EMOTIONAL AND BEHAVIORAL STRENGTHS AND DIFFICULTIES DIFFER BETWEEN CHILDREN WITH COCHLEAR IMPLANTS (CIS) OR HEARING AIDS (HAS), TO CORRELATE THE OUTCOMES OF CHILDREN ON FOUR PSYCHOLOGICAL INSTRUMENTS, AND TO IDENTIFY NEW SOCIO-DEMOGRAPHIC AND LINGUISTIC PREDICTORS OF EMOTIONAL AND BEHAVIORAL STRENGTHS AND DIFFICULTIES IN CHILDREN. A BATTERY OF PSYCH…
83	DIMENSIONS OF EMOTION DYSREGULATION ASSOCIATED WITH PROBLEM VIDEO GAMING	HOLLETT KB;HARRIS N	ADDICTION RESEARCH & THEORY	1606-6359	28	1	38	2020	TAYLOR & FRANCIS LTD	10.1080/16066359.2019.1579801	BACKGROUND AND PURPOSE: EMOTION DYSREGULATION IS CHARACTERISED BY DIFFICULTIES MONITORING, UNDERSTANDING, AND ACCEPTING UNCOMFORTABLE EMOTIONS AND MAY LEAD SOME INDIVIDUALS TO ATTEMPT TO ATTENUATE OR ESCAPE EMOTIONAL EXPERIENCES BY ENGAGING IN DISTRACTING ACTIVITIES, SUCH AS VIDEO GAMING. PRELIMINARY FINDINGS SUGGEST THAT SOME DIMENSIONS OF EMOTION DYSREGULATION MAY BE RELATED TO PROBLEM VIDEO GA…
84	NEURAL COGNITIVE CONTROL MODERATES THE RELATION BETWEEN NEGATIVE LIFE EVENTS AND DEPRESSIVE SYMPTOMS IN ADOLESCENTS	MACIEJEWSKI D;BRIEANT A;LEE J;KING-CASAS B;KIM-SPOON J	JOURNAL OF CLINICAL CHILD AND ADOLESCENT PSYCHOLOGY	1537-4416	49	1	118	2020	ROUTLEDGE JOURNALS, TAYLOR & FRANCIS LTD	10.1080/15374416.2018.1491005	THE PRESENT LONGITUDINAL STUDY EXAMINED THE ROLE OF NEURAL COGNITIVE CONTROL IN THE RELATION BETWEEN NEGATIVE AND POSITIVE LIFE EVENTS AND DEPRESSIVE SYMPTOMS IN ADOLESCENTS. THE SAMPLE COMPRISED 138 ADOLESCENTS (52% MALE, M-AGE = 13.49 AT BASELINE) AND THEIR PARENTS. AT TIME 1, ADOLESCENTS PARTICIPATED IN A FUNCTIONAL NEUROIMAGING SESSION IN WHICH NEURAL COGNITIVE CONTROL WAS MEASURED AS HEMODYN…
85	THE ROLE OF EMOTION DYSREGULATION IN THE ASSOCIATION BETWEEN SUBJECTIVE SOCIAL STATUS AND EATING EXPECTANCIES AMONG COLLEGE STUDENTS	KAUFFMAN BY;BAKHSHAIE J;MANNING K;ROGERS AH;SHEPHERD JM;ZVOLENSKY MJ	JOURNAL OF AMERICAN COLLEGE HEALTH	0744-8481	68	1	97	2020	ROUTLEDGE JOURNALS, TAYLOR & FRANCIS LTD	10.1080/07448481.2018.1515761	OBJECTIVE: RESEARCH SUGGESTS THAT COLLEGE IS A RISKY PERIOD FOR CHANGES IN EATING BEHAVIOR AND BELIEFS. ALTHOUGH SOCIAL HEALTH DETERMINANTS RELATE TO HEALTH BEHAVIOR CHANGES, RESEARCH HAS NOT EXPLORED SUBJECTIVE SOCIAL STATUS, ONE'S SOCIETAL STANDING, IN TERMS OF EATING EXPECTANCIES AMONG COLLEGE STUDENTS. THE PRESENT STUDY EXAMINED THE EMOTION DYSREGULATION IN ASSOCIATION BETWEEN SUBJECTIVE SOCI…
86	THE CROSS-NATIONAL VALIDITY AND STRUCTURAL INVARIANCE OF THE EXISTENTIAL ANNIHILATION ANXIETY SCALE	KIRA IA;OZCAN NA;SHUWIEKH H;KUCHARSKA J;AMTHAL HA;KANAAN A	CURRENT PSYCHOLOGY	1046-1310	NA	NA	NA	NA	SPRINGER	10.1007/S12144-019-00591-5	THE GOAL OF THE CURRENT RESEARCH IS TO TEST THE 15-ITEMS EXISTENTIAL ANNIHILATION ANXIETIES (EAA) SCALE CROSS-NATIONALLY. THE EAA SCALE FOUND IN A PREVIOUS STUDY TO HAVE FOUR FIRST-ORDER FACTORS: PSYCHIC, COLLECTIVE, STATUS AND PHYSICAL IDENTITY EAA, AND A UNITARY SECOND-ORDER FACTOR. THE STUDY UTILIZED A PREVIOUSLY COLLECTED DATA (N = 1566) THAT INCLUDED FIVE COUNTRIES: EGYPT (N = 490), TURKEY (…
87	EMOTIONAL DISORDER SYMPTOMS, ANHEDONIA, AND NEGATIVE URGENCY AS PREDICTORS OF HEDONIC HUNGER IN ADOLESCENTS	MASON TB;DUNTON GF;GEARHARDT AN;LEVENTHAL AM	EATING BEHAVIORS	1471-0153	36	NA	NA	2020	ELSEVIER	10.1016/J.EATBEH.2019.101343	AFFECT AND REWARD ARE ASSOCIATED WITH UNHEALTHY EATING AND WEIGHT; HOWEVER, LESS RESEARCH HAS EXAMINED AFFECTIVE PREDICTORS OF HEDONIC HUNGER (I.E., EXTREME REWARD RESPONSIVITY, PLEASURE TOWARD, AND DRIVE FOR FOOD), PARTICULARLY AMONG ADOLESCENTS. WHETHER SYMPTOMS INDICATIVE OF EMOTIONAL DISTURBANCE INCREASE RISK OF ADVERSE REWARD-BASED EATING-RELATED SYMPTOMS SUCH AS HEDONIC HUNGER, IS UNKNOWN. …
88	WILLINGNESS AND ACTION MEASURE FOR ADOLESCENTS: PSYCHOMETRIC VALIDATION IN SPANISH ADOLESCENTS	COBOS-SANCHEZ L;FLUJAS-CONTRERAS JM;GOMEZ I	JOURNAL OF CONTEXTUAL BEHAVIORAL SCIENCE	2212-1447	15	NA	46	2020	ELSEVIER	10.1016/J.JCBS.2019.11.006	PSYCHOLOGICAL FLEXIBILITY REFERS TO THE ABILITY TO BE IN CONTACT WITH EMOTIONS, THOUGHTS AND FEELINGS WHILE BEHAVIOR IS DIRECTED AT VALUES. PSYCHOLOGICAL FLEXIBILITY IS CONSIDERED TO BE A PROTECTIVE FACTOR OF HEALTH AND PSYCHOLOGICAL WELLBEING, AND INCLUDES SIX INTERRELATED FACTORS INCLUDING; ACCEPTANCE, VALUES, COMMITTED ACTION, CONTACT WITH THE PRESENT MOMENT, SELF AS CONTEXT AND DEFUSION. THE …
89	RECHARGE: A PRELIMINARY EVALUATION OF AN EMOTION REGULATION ENHANCED CBT-I INTERVENTION FOR INSOMNIA IN EARLY ADOLESCENCE	BYRNE L;DONOVAN C;SHIELS A	BEHAVIOURAL AND COGNITIVE PSYCHOTHERAPY	1352-4658	48	1	121	2020	CAMBRIDGE UNIV PRESS	10.1017/S1352465819000481	BACKGROUND: INSOMNIA DISORDER IN ADOLESCENCE IS PREVALENT, PERSISTENT AND ASSOCIATED WITH ADVERSE OUTCOMES, INCLUDING REDUCED QUALITY OF LIFE. COGNITIVE BEHAVIOURAL THERAPY FOR INSOMNIA (CBT-I) HAS SHOWN PROMISE AS AN EFFECTIVE TREATMENT FOR ADOLESCENTS. RECENT RESEARCH HAS HIGHLIGHTED THE ROLE OF EMOTION REGULATION IN INSOMNIA, SUGGESTING THAT THE INCLUSION OF EMOTION REGULATION TECHNIQUES MAY E…
90	SCHOOL GRADES AS PREDICTORS OF SELF-ESTEEM AND CHANGES IN INTERNALIZING PROBLEMS: A LONGITUDINAL STUDY FROM FOURTH THROUGH SEVENTH GRADE	METSAPELTO RL;ZIMMERMANN F;PAKARINEN E;POIKKEUS AM;LERKKANEN MK	LEARNING AND INDIVIDUAL DIFFERENCES	1041-6080	77	NA	NA	2020	ELSEVIER	10.1016/J.LINDIF.2019.101807	THIS LONGITUDINAL STUDY OF 562 STUDENTS (FROM AGES 10 TO 13) INVESTIGATED WHETHER DEVELOPMENTAL CHANGES IN INTERNALIZING PROBLEMS (EMOTIONAL AND PEER PROBLEMS) CAN BE PREDICTED BY SCHOOL GRADES IN MATHEMATICS AND LANGUAGE ARTS AND WHETHER THESE PREDICTIVE RELATIONS ARE MEDIATED BY STUDENTS' SELF-ESTEEM. THE DATA COMPRISED OF TEACHER-RATED INTERNALIZING PROBLEMS, GRADES IN MATH AND LANGUAGE ARTS, …
91	PREDICTORS OF THE QUALITY OF THE RELATIONSHIP WITH CAREGIVERS IN RESIDENTIAL CARE	COSTA M;MELIM B;TAGLIABUE S;MOTA CP;MATOS PM	CHILDREN AND YOUTH SERVICES REVIEW	0190-7409	108	NA	NA	2020	PERGAMON-ELSEVIER SCIENCE LTD	10.1016/J.CHILDYOUTH.2019.104579	THE QUALITY OF THE RELATIONSHIP BETWEEN ADOLESCENTS AND SIGNIFICANT FIGURES CONSTITUTES A RELEVANT FACTOR TO EMOTIONAL AND ADAPTIVE FUNCTIONING. CAREGIVERS AT THE INSTITUTION HAVE A SIGNIFICANT RESPONSIBILITY IN CARING FOR ADOLESCENTS AND REPRESENT A KEY DETERMINANT IN ADOLESCENTS' ADAPTATION. HOWEVER, LESS ATTENTION HAS BEEN DEVOTED TO HOW ADOLESCENTS PERCEIVE THESE RELATIONSHIPS AND TO PREDICTO…
92	CAN EMOTION REGULATION DIFFICULTY LEAD TO ADOLESCENT PROBLEMATIC SMARTPHONE USE? A MODERATED MEDIATION MODEL OF DEPRESSION AND PERCEIVED SOCIAL SUPPORT	FU LQ;WANG PC;ZHAO M;XIE X;CHEN Y;NIE J;LEI L	CHILDREN AND YOUTH SERVICES REVIEW	0190-7409	108	NA	NA	2020	PERGAMON-ELSEVIER SCIENCE LTD	10.1016/J.CHILDYOUTH.2019.104660	PRIOR STUDIES HAVE IDENTIFIED SOME RISK FACTORS FOR PROBLEMATIC SMARTPHONE USE. HOWEVER, LITTLE RESEARCH HAS EXAMINED THE POTENTIAL INFLUENCE OF EMOTION REGULATION DIFFICULTY ON PROBLEMATIC SMARTPHONE USE, AND LESS IS KNOWN ABOUT THE MEDIATING AND MODERATING MECHANISMS BEHIND THIS RELATIONSHIP. THIS STUDY EXAMINED WHETHER EMOTION REGULATION DIFFICULTY WOULD BE RELATED TO ADOLESCENT PROBLEMATIC SM…
93	DETECTION OF BEHAVIORAL AND EMOTIONAL DISORDERS IN RESIDENTIAL CHILD CARE: USING A MULTI-INFORMANT APPROACH	MARTIN E;GONZALEZ-GARCIA C;DEL VALLE JF;BRAVO A	CHILDREN AND YOUTH SERVICES REVIEW	0190-7409	108	NA	NA	2020	PERGAMON-ELSEVIER SCIENCE LTD	10.1016/J.CHILDYOUTH.2019.104588	YOUNG PEOPLE IN RESIDENTIAL CARE (RC) ARE A GROUP AT HIGH RISK OF DEVELOPING MENTAL HEALTH PROBLEMS. ONE OF THE MOST COMMONLY-USED SCREENING INSTRUMENTS IS ACHENBACH AND RESCORLA (2001) DIMENSIONAL, MULTI-INFORMANT ASEBA. THE MAIN OBJECTIVE OF THIS STUDY IS TO ANALYZE THE LEVEL OF AGREEMENT BETWEEN YOUNG PEOPLE IN RC AND THEIR CARE WORKERS (WHO, IN SPAIN, ARE CALLED SOCIAL EDUCATORS, AND WHO HAVE…
94	INTER-GENERATIONAL TRANSMISSION OF INDIGENOUS CULTURE AND CHILDREN'S WELLBEING: EVIDENCE FROM AUSTRALIA	DOCKERY AM	INTERNATIONAL JOURNAL OF INTERCULTURAL RELATIONS	0147-1767	74	NA	80	2020	PERGAMON-ELSEVIER SCIENCE LTD	10.1016/J.IJINTREL.2019.11.001	A LIMITED BODY OF EMPIRICAL EVIDENCE SUGGESTS A STRONG SENSE OF CULTURAL IDENTITY PROMOTES WELLBEING AND OTHER SOCIO-ECONOMIC OUTCOMES FOR FIRST NATIONS PEOPLE, INCLUDING FOR INDIGENOUS AUSTRALIANS. A CHALLENGE TO THIS EVIDENCE IS POTENTIAL ENDOGENEITY: THAT INDIGENOUS PEOPLE WHO ACHIEVE POSITIVE OUTCOMES ARE THEN MORE LIKELY TO MAINTAIN AND ENGAGE IN THEIR TRADITIONAL CULTURE. DATA FROM AUSTRALI…
95	RELATIONSHIP BETWEEN EMOTIONAL INTELLIGENCE, ACADEMIC BURNOUT AND SCHOOL PERFORMANCE IN ADOLESCENT STUDENTS	SUPERVIA PU;BORDAS CS;ABAD JJM	REVISTA CES PSICOLOGIA	2011-3080	13	1	125	2020	UNIV CES	10.21615/CESP.13.1.8	THIS PAPER AIMED TO ANALYZE THE RELATIONSHIP BETWEEN EMOTIONAL INTELLIGENCE, ACADEMIC BURNOUT AND SCHOOL PERFORMANCE IN A SAMPLE OF 1.756 ADOLESCENT STUDENTS BELONGING TO 9 COMPULSORY SECONDARY EDUCATION (ESO) CENTERS. THE INSTRUMENTS USED WERE THE SPANISH VERSIONS OF THE TRAID META-MOOD SCALE-24 (TMMS-24), THE MASLACH BURNOUT INVENTORY-STUDENT SURVEY (MBI-SS); SCHOOL PERFORMANCE WAS QUANTIFIED T…
96	THE EFFECT OF BIRTH WEIGHT ON BEHAVIORAL PROBLEMS IN EARLY ADOLESCENCE: NEW EVIDENCE FROM MONOZYGOTIC TWINS	MOLLEGAARD S	ECONOMICS & HUMAN BIOLOGY	1570-677X	36	NA	NA	2020	ELSEVIER	10.1016/J.EHB.2019.100828	IT IS WELL-ESTABLISHED THAT THE PRENATAL PERIOD IS A CRITICAL AND SENSITIVE PERIOD OF AN INDIVIDUAL'S LIFE, LINKING PRENATAL CIRCUMSTANCES TO SHORT- AND LONG-TERM OUTCOMES SUCH AS INFANT MORTALITY, EDUCATIONAL AND OCCUPATIONAL SUCCESS. HOWEVER, LITTLE IS KNOWN ABOUT HOW PRENATAL NURTURE AFFECTS INTERMEDIATE OUTCOMES AND NONCOGNITIVE CHARACTERISTICS SUCH AS BEHAVIOR AND BEHAVIORAL PROBLEMS. IN THI…
97	CHILDHOOD EMOTIONAL AND CONDUCT PROBLEMS IN CHILDHOOD AND ADOLESCENCE DIFFERENTIALLY ASSOCIATED WITH INTERGENERATIONAL MALTREATMENT CONTINUITY AND PARENTAL INTERNALIZING SYMPTOMS	SIERAU S;WARMINGHAM J;WHITE LO;KLEIN AM;VON KLITZING K	JOURNAL OF ABNORMAL CHILD PSYCHOLOGY	0091-0627	48	1	29	2020	SPRINGER/PLENUM PUBLISHERS	10.1007/S10802-019-00575-W	CAREGIVERS' OWN CHILDHOOD MALTREATMENT EXPERIENCES POTENTIATE THE RISK FOR PSYCHOPATHOLOGY AND PERPETRATION OF MALTREATMENT AGAINST ONE'S CHILDREN. IN TURN, BOTH OF THESE FACTORS MAY NEGATIVELY IMPACT CHILDREN'S MENTAL HEALTH. THE NATURE OF THESE INTERGENERATIONAL PATTERNS OF MALTREATMENT MAY VARY AS A FUNCTION OF TYPE OF CHILD OUTCOME AND MAY ALSO BE INFLUENCED BY CHILD AGE AND SAMPLE CHARACTERI…
98	PARENT EMOTION SOCIALIZATION AND CHILD EMOTIONAL VULNERABILITY AS PREDICTORS OF BORDERLINE PERSONALITY FEATURES	DIXON-GORDON KL;MARSH NP;BALDA KE;MCQUADE JD	JOURNAL OF ABNORMAL CHILD PSYCHOLOGY	0091-0627	48	1	135	2020	SPRINGER/PLENUM PUBLISHERS	10.1007/S10802-019-00579-6	ALTHOUGH PARENT EMOTION SOCIALIZATION AND CHILD TEMPERAMENT ARE THEORIZED TO INTERACT IN THE PREDICTION OF BORDERLINE PERSONALITY DISORDER (BPD) FEATURES, FEW STUDIES HAVE DIRECTLY EXAMINED THESE RELATIONSHIPS. THE PRESENT STUDY EXAMINED WHETHER PARENTAL EMOTION SOCIALIZATION INTERACTED WITH BEHAVIORAL RATINGS AND PHYSIOLOGICAL INDICATORS OF EMOTIONAL VULNERABILITY IN THE PREDICTION OF BPD FEATUR…
99	VITAMIN D DEFICIENCY IN MIDDLE CHILDHOOD IS RELATED TO BEHAVIOR PROBLEMS IN ADOLESCENCE	ROBINSON SL;MARIN C;OLIVEROS H;MORA-PLAZAS M;LOZOFF B;VILLAMOR E	JOURNAL OF NUTRITION	0022-3166	150	1	140	2020	OXFORD UNIV PRESS	10.1093/JN/NXZ185	BACKGROUND: VITAMIN D DEFICIENCY (VDD) IS ASSOCIATED WITH DEPRESSION AND SCHIZOPHRENIA IN ADULTS. THE EFFECT OF VDD IN CHILDHOOD ON BEHAVIORAL DEVELOPMENT IS UNKNOWN. OBJECTIVES: WE AIMED TO STUDY THE ASSOCIATIONS OF VDD AND VITAMIN D BINDING PROTEIN (DBP) IN MIDDLE CHILDHOOD WITH BEHAVIOR PROBLEMS IN ADOLESCENCE. METHODS: WE QUANTIFIED PLASMA TOTAL 25-HYDROXYVITAMIN D [25(OH)D] AND DBP IN 273 SC…
100	HOW DO STRESS, SLEEP QUALITY, AND CHRONOTYPE ASSOCIATE WITH CLINICALLY SIGNIFICANT DEPRESSIVE SYMPTOMS? A STUDY OF YOUNG MALE MILITARY RECRUITS IN COMPULSORY SERVICE	TONON AC;CARISSIMI A;SCHIMITT RL;DE LIMA LS;PEREIRA FD;HIDALGO MP	BRAZILIAN JOURNAL OF PSYCHIATRY	1516-4446	42	1	54	2020	ASSOC BRASILEIRA PSIQUIATRIA	10.1590/1516-4446-2018-0286	OBJECTIVE: ALTHOUGH STUDIES HAVE SHOWN AN ASSOCIATION BETWEEN POOR SLEEP AND CHRONOTYPE WITH PSYCHIATRIC PROBLEMS IN YOUNG ADULTS, FEW HAVE FOCUSED ON IDENTIFYING MULTIPLE CONCOMITANT RISK FACTORS. METHODS: WE ASSESSED DEPRESSIVE SYMPTOMS (BECK DEPRESSION INVENTORY [BDI]), CIRCADIAN TYPOLOGY (MORNINGNESS-EVENINGNESS QUESTIONNAIRE [MEQ]), SLEEP QUALITY (PITTSBURGH SLEEP QUALITY INDEX [PSQI]), PERC…
101	MINDFUL PARENTING IS ASSOCIATED WITH ADOLESCENTS' DIFFICULTIES IN EMOTION REGULATION THROUGH ADOLESCENTS' PSYCHOLOGICAL INFLEXIBILITY AND SELF-COMPASSION	MOREIRA H;CANAVARRO MC	JOURNAL OF YOUTH AND ADOLESCENCE	0047-2891	49	1	192	2020	SPRINGER/PLENUM PUBLISHERS	10.1007/S10964-019-01133-9	THE ACQUISITION AND MASTERY OF EMOTION REGULATION IS ONE OF THE MOST IMPORTANT DEVELOPMENTAL TASKS OF ADOLESCENCE. DIFFICULTIES IN REGULATING EMOTIONS ARE ONE OF THE MOST ROBUST RISK FACTORS FOR THE DEVELOPMENT OF DIFFICULTIES AND PSYCHOPATHOLOGY. THIS STUDY INVESTIGATES WHETHER A MINDFUL PARENTING STYLE IS ASSOCIATED WITH ADOLESCENT'S DIFFICULTIES IN EMOTION REGULATION AND WHETHER ADOLESCENTS' S…
102	MENTAL HEALTH PROBLEMS FROM DIRECT VS INDIRECT EXPOSURE TO VIOLENT EVENTS AMONG CHILDREN BORN AND GROWING UP IN A CONFLICT ZONE OF SOUTHERN THAILAND	JAYUPHAN J;SANGTHONG R;HAYEEVANI N;ASSANANGKORNCHAI S;MCNEIL E	SOCIAL PSYCHIATRY AND PSYCHIATRIC EPIDEMIOLOGY	0933-7954	55	1	57	2020	SPRINGER HEIDELBERG	10.1007/S00127-019-01732-8	PURPOSE THIS STUDY AIMS TO EXAMINE AND COMPARE THE EFFECTS OF DIRECT AND INDIRECT EXPOSURE TO ARMED CONFLICTS ON THE MENTAL HEALTH OF PRIMARY SCHOOL STUDENTS IN THE THREE SOUTHERNMOST PROVINCES OF THAILAND. METHODS A SCHOOL-BASED SURVEY WAS CONDUCTED. DETAILED EXPOSURE OF TRAUMATIC EVENTS BOTH DIRECTLY AND INDIRECTLY WERE MEASURED BY A SELF-COMPLETED QUESTIONNAIRE. BEHAVIORAL-EMOTIONAL PROBLEMS W…
103	EVALUATING THE APAC (MINDFULNESS FOR GIFTEDNESS) PROGRAM IN A SPANISH SAMPLE OF GIFTED CHILDREN: A PILOT STUDY	TURANZAS JA;CORDON JR;CHOCA JP;MESTRE JM	MINDFULNESS	1868-8527	11	1	86	2020	SPRINGER	10.1007/S12671-018-0985-1	PREVIOUS STUDIES HAVE FOUND THAT GIFTED CHILDREN EXPERIENCE SYMPTOMS SUCH AS EXISTENTIAL ANGUISH, ANXIETY, DEPRESSION, EXPERIENTIAL AVOIDANCE, AND COGNITIVE FUSION. THE INHERENT INTENSITY AND SENSITIVITY OF THESE YOUNG PEOPLE MAY MAKE THEM MORE SUSCEPTIBLE TO SIGNIFICANT EMOTIONAL DISTRESS AND EXISTENTIAL CONCERNS. ENDEAVORING TO ADDRESS SUCH ISSUES, WE DESIGNED A SECOND-GENERATION MINDFULNESS-BA…
104	LIFE COURSE PERSISTENT ANTISOCIAL BEHAVIOR SILVER ANNIVERSARY	EME R	AGGRESSION AND VIOLENT BEHAVIOR	1359-1789	50	NA	NA	2020	PERGAMON-ELSEVIER SCIENCE LTD	10.1016/J.AVB.2019.101344	IN 1995 TERRIE MOFFITT PUBLISHED A FULLY ARTICULATED VERSION OF A 1993 PAPER THAT PROPOSED A DUAL DEVELOPMENTAL TAXONOMY OF ANTISOCIAL BEHAVIOR. THE PAPER TRIGGERED A CASCADE OF RESEARCH ON TYPES OF CRIMINAL OFFENDING, THEREBY MAKING IT ONE OF THE MOST RESEARCHED AND MOST INFLUENTIAL OF ALL DEVELOPMENTAL THEORIES OF ANTISOCIAL BEHAVIOR, THE SILVER ANNIVERSARY OF THE 1995 PUBLICATION SEEMS A FITTI…
105	THE NEED FOR SLEEP IN THE ADOLESCENT BRAIN	GALVAN A	TRENDS IN COGNITIVE SCIENCES	1364-6613	24	1	79	2020	ELSEVIER SCIENCE LONDON	10.1016/J.TICS.2019.11.002	SLEEP IS A BASIC NEED. MOUNTING EVIDENCE SUGGESTS THIS IS PARTICULARLY TRUE DURING ADOLESCENCE, A DEVELOPMENTAL PERIOD INVOLVING SUBSTANTIAL CHANGES IN THE BRAIN REGIONS SUPPORTING COGNITION, LEARNING, AND EMOTION. ALTHOUGH SLEEP LOSS IS A NORMATIVE PSYCHOSOCIALLY AND BIOLOGICALLY DRIVEN DEVELOPMENTAL PROCESS, IT OCCURS ALONGSIDE BEHAVIORS THAT CHARACTERIZE ADOLESCENCE, INCLUDING DEEPENING COGNIT…
106	DEVELOPMENT AND VALIDATION OF THE EMOTION REGULATION ABILITY TEST FOR CHINESE YOUTH	LI YM;LI J;ZOU H;WEI SN	JOURNAL OF PACIFIC RIM PSYCHOLOGY	1834-4909	14	NA	NA	2020	CAMBRIDGE UNIV PRESS	10.1017/PRP.2019.31	A CULTURE- AND AGE-APPROPRIATE INSTRUMENT FOR MEASURING EMOTION REGULATION ABILITY IS NEEDED FOR THE RESEARCH AND PRACTICE OF CHINESE ADOLESCENTS' EMOTION REGULATION. THIS STUDY DEVELOPED AND VALIDATED A SITUATIONAL JUDGMENT TEST OF EMOTION REGULATION ABILITY FOR CHINESE YOUTH (STER-CY). THREE SAMPLES WERE RECRUITED, AND APPROXIMATELY 4380 5TH- TO 11TH-GRADE STUDENTS (BUT NO 9TH-GRADE STUDENTS) P…
107	INTRUSIVE IMAGES OF A DISTRESSING FUTURE: LINKS BETWEEN PROSPECTIVE MENTAL IMAGERY, GENERALIZED ANXIETY AND A TENDENCY TO SUPPRESS EMOTIONAL EXPERIENCE IN YOUTH	PILE V;LAU JYF	BEHAVIOUR RESEARCH AND THERAPY	0005-7967	124	NA	NA	2020	PERGAMON-ELSEVIER SCIENCE LTD	10.1016/J.BRAT.2019.103508	DISTRESSING INTRUSIVE IMAGES COMMONLY OCCUR IN ANXIETY. WORRY MAY FUNCTION TO REDUCE THE EMOTIONAL POWER OF INTRUSIVE IMAGERY, BUT THIS ALSO PREVENTS EMOTIONAL PROCESSING. AS WORRY IS A FUTURE-ORIENTATED PROCESS, SUPPRESSION OF INTRUSIVE FUTURE IMAGERY COULD BE PARTICULARLY PERTINENT TO GENERALIZED ANXIETY. HERE, WE INVESTIGATE WHETHER YOUTH HIGH IN SYMPTOMS OF GENERALIZED ANXIETY (COMPARED TO DE…
108	SOCIAL RISK AND INTERNALIZING DISTRESS IN MIDDLE CHILDHOOD: THE MODERATING ROLE OF EMOTION REGULATION PROCESSES	MCCLAIN CM;YOUNGINER ST;ELLEDGE LC	JOURNAL OF CHILD AND FAMILY STUDIES	1062-1024	29	1	167	2020	SPRINGER	10.1007/S10826-019-01548-9	OBJECTIVES THIS STUDY EXAMINED WHETHER THE RELATION BETWEEN PEER VICTIMIZATION OR REJECTION AND INTERNALIZING DISTRESS (ANXIETY AND DEPRESSIVE SYMPTOMS) WAS MODERATED BY EMOTION REGULATION PROCESSES IN A SAMPLE OF ELEMENTARY SCHOOLERS. METHODS ANALYSES WERE BASED ON A SAMPLE OF 476 THIRD AND FOURTH-GRADE CHILDREN (M= 9.16 YEARS). DATA WERE COLLECTED IN THE FALL AND SPRING OF ONE ACADEMIC YEAR. PE…
109	DIRECT AND INTERACTIVE EFFECTS OF PEER ATTACHMENT AND GRIT ON MITIGATING PROBLEM BEHAVIORS AMONG URBAN LEFT-BEHIND ADOLESCENTS	LAN XY;RADIN R	JOURNAL OF CHILD AND FAMILY STUDIES	1062-1024	29	1	250	2020	SPRINGER	10.1007/S10826-019-01580-9	OBJECTIVES WITH THE RISE OF INTERNAL MIGRATION IN CHINA, RESEARCH HAS SHOWN PARENTAL MIGRATION IS LINKED TO ADOLESCENT PSYCHOLOGICAL ADJUSTMENT, BUT LITTLE IS KNOWN ABOUT THE CORRESPONDING ADJUSTMENT AMONG LEFT-BEHIND ADOLESCENTS IN URBAN AREAS. MORE IMPORTANTLY, THE PROTECTIVE FACTORS FOR THEIR ADJUSTMENT ARE STILL SPARSELY COVERED IN THE LITERATURE. GUIDED BY A RISK AND RESILIENCE ECOLOGICAL FR…
110	FEASIBILITY OF A MINDFULNESS-BASED INTERVENTION WITH SHELTERED YOUTH EXPERIENCING HOMELESSNESS	MARIA DS;CUCCARO P;BENDER K;CRON S;FINE M;SIBINGA E	JOURNAL OF CHILD AND FAMILY STUDIES	1062-1024	29	1	261	2020	SPRINGER	10.1007/S10826-019-01583-6	OBJECTIVES EVIDENCE OF THE ACCEPTABILITY AND POTENTIAL EFFICACY OF MINDFULNESS STRATEGIES WITH AT-RISK YOUTH IS MOUNTING. YET ONLY A FEW STUDIES HAVE ASSESSED THESE STRATEGIES AMONG YOUTH EXPERIENCING HOMELESSNESS (YEH). METHODS WE CONDUCTED A MIXED METHODS FEASIBILITY STUDY OF AN ADAPTED MINDFULNESS-BASED INTERVENTION (MBI) WITH SHELTERED YEH. THE MBI CONSISTED OF FIVE 1.5-H SESSIONS DELIVERED A…
111	ACADEMIC SELF-CONCEPT AND SENSE OF SCHOOL BELONGING OF ADOLESCENT SIBLINGS OF AUTISTIC CHILDREN	GREGORY A;HASTINGS RP;KOVSHOFF H	RESEARCH IN DEVELOPMENTAL DISABILITIES	0891-4222	96	NA	NA	2020	PERGAMON-ELSEVIER SCIENCE LTD	10.1016/J.RIDD.2019.103519	BACKGROUND: WHILST THERE IS A GROWING BODY OF RESEARCH ON THE PSYCHOLOGICAL OUTCOMES FOR SIBLINGS OF AUTISTIC CHILDREN (AUTISM SIBLINGS), FEW STUDIES HAVE CONSIDERED THE SCHOOL CONTEXT. AIMS: TO EXPLORE GROUP DIFFERENCES ON TWO SCHOOL-RELATED SELF-REPORTED OUTCOMES FOR AUTISM SIBLINGS AND SIBLINGS OF NON-AUTISTIC CHILDREN: SENSE OF SCHOOL BELONGING, AND ACADEMIC SELF-CONCEPT. DATA ON SELF- AND PA…
112	THE QUALITY OF THE RELATIONSHIP BETWEEN TYPICALLY DEVELOPING CHILDREN AND THEIR SIBLINGS WITH AND WITHOUT INTELLECTUAL DISABILITY: INSIGHTS FROM CHILDREN'S DRAWINGS	ZAIDMAN-ZAIT A;YECHEZKIELY M;REGEV D	RESEARCH IN DEVELOPMENTAL DISABILITIES	0891-4222	96	NA	NA	2020	PERGAMON-ELSEVIER SCIENCE LTD	10.1016/J.RIDD.2019.103537	THE CURRENT STUDY EXAMINED THE RELATIONSHIPS OF TYPICALLY DEVELOPING (TD) CHILDREN WITH SIBLINGS WITH AND WITHOUT INTELLECTUAL DISABILITIES (ID), AS EXPRESSED IN TD CHILDREN'S DRAWINGS AND QUESTIONNAIRES ANSWERED BY TD CHILDREN AND THEIR MOTHERS. IT ALSO EXAMINED GROUP DIFFERENCES IN THE SIBLING RELATIONSHIPS, AS WELL AS THE ASSOCIATIONS BETWEEN HAVING A SIBLING WITH OR WITHOUT ID AND SIBLING REL…
113	DEVELOPMENT AND VALIDATION OF A JAPANESE VERSION OF THE EMOTION REGULATION QUESTIONNAIRE FOR CHILDREN AND ADOLESCENTS	NAMATAME H;FUJISATO H;ITO M;SAWAMIYA Y	NEUROPSYCHIATRIC DISEASE AND TREATMENT	NA	16	NA	209	2020	DOVE MEDICAL PRESS LTD	10.2147/NDT.S211175	PURPOSE: WE DEVELOPED A JAPANESE VERSION OF THE EMOTION REGULATION QUESTIONNAIRE FOR CHILDREN AND ADOLESCENTS (ERQ-CA) AND EXAMINED ITS RELIABILITY AND VALIDITY ACROSS THREE STUDIES. PATIENTS AND METHODS: IN STUDY 1, THE JAPANESE VERSION OF ERQ-CA WAS DEVELOPED AND ADMINISTERED TO 389 CHILDREN AGED 8-12 YEARS. IN STUDY 2, THE QUESTIONNAIRE WAS ADMINISTERED TO 1738 ADOLESCENTS AGED 12-18 YEARS. IN…
114	SPANISH VALIDATION OF THE EMOTION REGULATION QUESTIONNAIRE FOR CHILDREN AND ADOLESCENTS (ERQ-CA): INTRODUCING THE ERQ-SPA	MARTIN-ALBO J;VALDIVIA-SALAS S;LOMBAS AS;JIMENEZ TI	JOURNAL OF RESEARCH ON ADOLESCENCE	1050-8392	30	NA	55	2020	WILEY	10.1111/JORA.12465	RESEARCH ON EMOTION REGULATION IS NOW EXTENSIVE AND SHOWS THE BENEFITS OF THE ADAPTIVE MANAGEMENT OF EMOTIONS FOR SOCIAL FUNCTIONING AND PSYCHOLOGICAL WELL-BEING. OUR PURPOSE WAS TO TEST THE PSYCHOMETRIC PROPERTIES OF THE EMOTION REGULATION QUESTIONNAIRE FOR CHILDREN AND ADOLESCENTS WITH A SAMPLE OF NONCLINICAL SPANISH ADOLESCENTS. A TOTAL OF 462 SECONDARY EDUCATION STUDENTS (223 GIRLS, MEAN AGE …
115	THE ROLE OF AFFECTIVE CONTROL IN EMOTION REGULATION DURING ADOLESCENCE	SCHWEIZER S;GOTLIB IH;BLAKEMORE SJ	EMOTION	1528-3542	20	1	80	2020	AMER PSYCHOLOGICAL ASSOC	10.1037/EMO0000695	IN THIS REVIEW, WE EVALUATE EVIDENCE FOR THE HYPOTHESIS THAT DEVELOPMENTAL CHANGES IN EMOTION REGULATION TENDENCIES DURING ADOLESCENCE DEPEND ON THE MATURATION OF AFFECTIVE CONTROL. AFFECTIVE CONTROL REFERS TO THE APPLICATION OF COGNITIVE CONTROL TO AFFECTIVE CONTEXTS, THAT IS, THE CAPACITY TO ATTEND AND RESPOND TO GOAL-RELEVANT AFFECTIVE INFORMATION, WHILE INHIBITING ATTENTION AND RESPONSES TOWA…
116	TEACHING EMOTION REGULATION IN SCHOOLS: TRANSLATING RESEARCH INTO PRACTICE WITH THE RULER APPROACH TO SOCIAL AND EMOTIONAL LEARNING	HOFFMANN JD;BRACKETT MA;BAILEY CS;WILLNER CJ	EMOTION	1528-3542	20	1	105	2020	AMER PSYCHOLOGICAL ASSOC	10.1037/EMO0000649	EMOTION REGULATION SKILLS ARE CRITICAL TO YOUNG CHILDREN'S SCHOOL READINESS AND LATER ACADEMIC ACHIEVEMENT, AS WELL AS EDUCATORS' EFFICACY, STRESS, AND JOB SATISFACTION. IN THIS ARTICLE, WE DEMONSTRATE HOW THE SCIENCE OF EMOTION REGULATION CAN BE TRANSLATED INTO PRACTICAL STEPS FOR EDUCATING TEACHERS AND STUDENTS IN SCHOOLS. WE BEGIN WITH THE CRUCIAL ROLE OF SUPPORTING EDUCATORS IN DEVELOPING THE…
117	AN UPDATE ON MENTAL HEALTH PROBLEMS AND COGNITIVE BEHAVIORAL THERAPY IN PEDIATRIC OBESITY	KANG NR;KWACK YS	PEDIATRIC GASTROENTEROLOGY HEPATOLOGY & NUTRITION	2234-8646	23	1	15	2020	KOREAN SOC PEDIATRIC GASTROENTEROLOGY & NUTRITION	10.5223/PGHN.2020.23.1.15	PREVALENCE OF PEDIATRIC OBESITY HAS INCREASED WORLDWIDE IN THE LAST 20 YEARS. OBESE CHILDREN SUFFER NOT ONLY PHYSICAL COMPLICATIONS BUT ALSO MENTAL HEALTH PROBLEMS SUCH AS DEPRESSION, ATTENTION DEFICIT HYPERACTIVITY DISORDER (ADHD), AND EATING DISORDERS, AS WELL AS PSYCHOSOCIAL IMPAIRMENTS, SUCH AS SCHOOL ADJUSTMENT PROBLEMS, BULLYING, AND LOW SELF-ESTEEM. RECENTLY, THERE HAVE BEEN SOME STUDIES O…
118	VALIDATION OF THE SPANISH VERSION OF THE COGNITIVE EMOTION REGULATION QUESTIONNAIRE IN ADOLESCENTS	CHAMIZO-NIETO MT;REY L;SANCHEZ-ALVAREZ N	PSICOTHEMA	0214-9915	32	1	153	2020	COLEGIO OFICIAL DE PSICOLOGOS DE ASTURIAS	10.7334/PSICOTHEMA2019.156	BACKGROUND: THE COGNITIVE EMOTION REGULATION QUESTIONNAIRE (CERQ) IS AN INSTRUMENT THAT ASSESSES NINE COGNITIVE STRATEGIES TO COPE WITH NEGATIVE SITUATIONS. THE AIM OF THIS STUDY WAS TO VALIDATE THE CERQ FOR A SAMPLE OF SPANISH ADOLESCENTS, TO ANALYSE RELIABILITY AND VALIDITY, AND TO EXAMINE THE FACTOR STRUCTURE BY CONFIRMATORY FACTOR ANALYSIS. METHOD: THE SPANISH VERSION OF CERQ (CERQ-S) AND OTH…
119	INTERNAL STRUCTURE OF THE COGNITIVE EMOTION REGULATION QUESTIONNAIRE (CERQ-18) IN A SAMPLE OF PERUVIAN ADOLESCENTS	NAVARRO-LOLI JS;DOMINGUEZ-LARA S;MEDRANO LA	REVISTA IBEROAMERICANA DE DIAGNOSTICO Y EVALUACION-E AVALIACAO PSICOLOGICA	2183-6051	1	54	165	2020	AIDEP	10.21865/RIDEP54.1.13	THE PRESENT STUDY AIMED TO IDENTIFY THE EVIDENCE OF VALIDITY OF THE INTERNAL STRUCTURE AND IN RELATION TO OTHER VARIABLES OF THE COGNITIVE EMOTION REGULATION QUESTIONNAIRE (CERQ-18) IN PERUVIAN ADOLESCENTS. THE SAMPLE CONSISTED OF 255 ADOLESCENTS BETWEEN THE AGES OF 13 AND 19 (M=15.494, DE=1.192) FROM A PUBLIC SCHOOL OF THE DISTRICT OF VENTANILLA (PERU). THE INSTRUMENTS USED WERE THE CERQ-18 AND …
120	PREDICTORS AND OUTCOMES ASSOCIATED WITH THERAPEUTIC ALLIANCE IN COGNITIVE BEHAVIOUR THERAPY FOR CHILDREN WITH AUTISM	ALBAUM C;TABLON P;ROUDBARANI F;WEISS JA	AUTISM	1362-3613	24	1	211	2020	SAGE PUBLICATIONS LTD	10.1177/1362361319849985	THERAPEUTIC ALLIANCE IS OFTEN AN IMPORTANT ASPECT OF PSYCHOTHERAPY, THOUGH IT IS RARELY EXAMINED IN CLIENTS WITH AUTISM. THIS STUDY AIMS TO DETERMINE THE CHILD PRE-TREATMENT VARIABLES AND TREATMENT OUTCOMES ASSOCIATED WITH EARLY AND LATE ALLIANCE IN COGNITIVE BEHAVIOUR THERAPY TARGETING EMOTION REGULATION FOR CHILDREN WITH AUTISM. DATA WERE COLLECTED FROM 48 CHILDREN WITH AUTISM WHO PARTICIPATED …
121	DIFFERENCES IN AUTONOMIC FLEXIBILITY IN ADOLESCENTS WITH DISTINCT EMOTION REGULATION STYLES DURING ACUTE STRESS	BORNAS X;FIOL-VENY A;BALLE M	NONLINEAR DYNAMICS PSYCHOLOGY AND LIFE SCIENCES	1090-0578	24	1	1	2020	SOC CHAOS THEORY PSYCHOLOGY & LIFE SCIENCES	NA	AN INVERTED U-SHAPED PATTERN IN HEART RATE (HR) AND A U-SHAPED PATTERN IN HEART RATE VARIABILITY (HRV) ARE EASILY RECOGNIZABLE WHEN INDIVIDUALS EXPERIENCE ANY ACUTE STRESSOR. HOW CARDIAC COMPLEXITY (SCALING AND ENTROPY) CHANGES UNDER ACUTE STRESS IS NOT WELL KNOWN. PSYCHOLOGICALLY, EMOTION REGULATION (ER) STYLE IS LIKELY TO INFLUENCE THE INDIVIDUAL'S SPECIFIC BEHAVIORAL RESPONSE WHEN AFFRONTING S…
122	INTERNALIZING SYMPTOMS AND LONELINESS: DIRECT EFFECTS OF MINDFULNESS AND PROTECTION AGAINST THE NEGATIVE EFFECTS OF PEER VICTIMIZATION AND EXCLUSION	CLEAR SJ;ZIMMER-GEMBECK MJ;DUFFY AL;BARBER BL	INTERNATIONAL JOURNAL OF BEHAVIORAL DEVELOPMENT	0165-0254	44	1	51	2020	SAGE PUBLICATIONS LTD	10.1177/0165025419876358	DRAWING FROM DISPOSITIONAL MINDFULNESS RESEARCH AND STRESS AND COPING THEORIES, WE TESTED WHETHER ADOLESCENTS' DISPOSITIONAL MINDFULNESS WAS ASSOCIATED WITH PERCEPTIONS OF PEER VICTIMIZATION AND EXCLUSION AND INTERNALIZING SYMPTOMS. WE FURTHER EXPLORED THE ROLE OF DISPOSITIONAL MINDFULNESS AS A PROTECTIVE FACTOR BUFFERING THE IMPACT OF PEER VICTIMIZATION AND EXCLUSION (PVE) ON INTERNALIZING SYMPT…
123	THE DEVELOPMENT OF SOCIAL AND EMOTIONAL COMPETENCE AT SCHOOL: AN INTEGRATED MODEL	COLLIE RJ	INTERNATIONAL JOURNAL OF BEHAVIORAL DEVELOPMENT	0165-0254	44	1	76	2020	SAGE PUBLICATIONS LTD	10.1177/0165025419851864	THE AIM OF THE CURRENT ARTICLE IS TO EXTEND PRIOR CONCEPTUALIZING BY PRESENTING A MODEL OF SOCIAL AND EMOTIONAL COMPETENCE THAT RECOGNIZES BOTH THE MECHANISMS AND THE MANIFESTATIONS OF SOCIAL AND EMOTIONAL COMPETENCE. THE SOCIAL AND EMOTIONAL COMPETENCE SCHOOL MODEL DRAWS TOGETHER CONCEPTUAL UNDERPINNINGS FROM THE SOCIAL AND EMOTIONAL COMPETENCE LITERATURE ALONG WITH THEORETICAL GROUNDING FROM SE…
124	DAILY MOOD PROFILES AND PSYCHOSOCIAL ADJUSTMENT IN YOUTH WITH NEWLY DIAGNOSED CANCER AND HEALTHY PEERS	SCHEPERS SA;RUSSELL K;BERLIN KS;ZHANG H;WANG F;PHIPPS S	HEALTH PSYCHOLOGY	0278-6133	39	1	1	2020	AMER PSYCHOLOGICAL ASSOC	10.1037/HEA0000810	OBJECTIVE: A NEW CANCER DIAGNOSIS LEADS TO MANY DAILY CHANGES IN THE LIVES OF YOUTH. WE AIMED TO DETERMINE HOW SHORT-TERM EMOTION DYNAMICS RELATE TO PSYCHOSOCIAL ADJUSTMENT OVER TIME IN YOUTH WITH NEWLY DIAGNOSED CANCER AND HEALTHY PEERS. METHODS: YOUTH WITH NEWLY DIAGNOSED CANCER (N = 71, WEEKS SINCE DIAGNOSIS: M = 6.56, SD = 1.94) AND AGE-MATCHED CONTROLS (N = 63), AGED 8-17 YEARS, REPORTED ON …
125	CALLOUS-UNEMOTIONAL TRAITS AND THE ATTENTIONAL BIAS TOWARDS EMOTIONAL STIMULI: TESTING THE MODERATING ROLE OF EMOTIONAL AND BEHAVIOURAL PROBLEMS AMONG HIGH-RISK ADOLESCENTS	SZAB? E;HAL?SZ J;MORGAN A;DEMETROVICS Z;K?K?NYEI G	CLINICAL CHILD PSYCHOLOGY AND PSYCHIATRY	1359-1045	25	1	156	2020	SAGE PUBLICATIONS INC	10.1177/1359104518822690	FORMER STUDIES DEMONSTRATED THAT ANTISOCIAL YOUTH WITH CALLOUS-UNEMOTIONAL (CU) TRAITS ARE IMPAIRED IN THE PROCESSING OF NEGATIVE EMOTIONAL STIMULI. THE AIM OF THE CURRENT STUDY WAS TO EXPLORE THE MODERATING ROLE OF DIFFERENT BEHAVIOURAL (I.E. CONDUCT PROBLEMS, HYPERACTIVITY-INATTENTION) AND EMOTIONAL PROBLEMS (I.E. INTERNALIZING SYMPTOMS) IN THE RELATIONSHIP BETWEEN CU TRAITS AND ATTENTIONAL BIA…
126	TECHNOLOGY CAN STING WHEN REALITY BITES: ADOLESCENTS' FREQUENT ONLINE COPING IS INEFFECTIVE WITH MOMENTARY STRESS	DUVENAGE M;CORREIA H;UINK B;BARBER BL;DONOVAN CL;MODECKI KL	COMPUTERS IN HUMAN BEHAVIOR	0747-5632	102	NA	248	2020	PERGAMON-ELSEVIER SCIENCE LTD	10.1016/J.CHB.2019.08.024	THE FACT THAT YOUTH WIDELY ENGAGE WITH THE ONLINE SPACE IN ORDER TO IMPROVE THEIR EMOTIONAL HEALTH HAS BEEN LOST AMONGST THE DEBATE SURROUNDING ADOLESCENTS' TECHNOLOGY USE AND ASSOCIATED WELL-BEING. TWO STUDIES FOCUSED ON ADOLESCENTS' USE OF TECHNOLOGY TO COPE WITH STRESSORS IN DAILY LIFE. FOCUS GROUPS (STUDY 1; N = 16) INDICATED THAT YOUTH READILY IDENTIFY USING TECHNOLOGY TO COPE AND PERCEIVE I…
127	EARLY PREDICTORS OF DE NOVO AND SUBTHRESHOLD LATE-ONSET ADHD IN A CHILD AND ADOLESCENT COHORT	LIU CY;ASHERSON P;VIDING E;GREVEN CU;PINGAULT JB	JOURNAL OF ATTENTION DISORDERS	1087-0547	NA	NA	NA	NA	SAGE PUBLICATIONS INC	10.1177/1087054719892888	OBJECTIVE: THE STUDY AIMED TO IDENTIFY EARLY CHILDHOOD RISK FACTORS FOR DE NOVO AND SUBTHRESHOLD LATE-ONSET ADHD. METHOD: ADHD SYMPTOMS WERE ASSESSED IN 9,875 PARTICIPANTS FROM THE TWINS EARLY DEVELOPMENT STUDY (TEDS) USING THE CONNERS' PARENT RATING SCALE AT AGES 8, 12, 14, AND 16 YEARS, ALONG WITH OTHER CHILDHOOD CHARACTERISTICS AND ADOLESCENT OUTCOMES. MULTINOMIAL LOGISTIC REGRESSIONS WERE IMP…
128	THE RELATIONSHIP BETWEEN PHYSICAL ACTIVITY, MENTAL WELLBEING AND SYMPTOMS OF MENTAL HEALTH DISORDER IN ADOLESCENTS: A COHORT STUDY	BELL SL;AUDREY S;GUNNELL D;COOPER A;CAMPBELL R	INTERNATIONAL JOURNAL OF BEHAVIORAL NUTRITION AND PHYSICAL ACTIVITY	NA	16	1	NA	2019	BMC	10.1186/S12966-019-0901-7	BACKGROUND: MENTAL ILLNESS IS A WORLDWIDE PUBLIC HEALTH CONCERN. IN THE UK, THERE IS A HIGH PREVALENCE OF MENTAL ILLNESS AND POOR MENTAL WELLBEING AMONG YOUNG PEOPLE. THE AIM OF THIS STUDY WAS TO INVESTIGATE WHETHER PHYSICAL ACTIVITY IS ASSOCIATED WITH BETTER MENTAL WELLBEING AND REDUCED SYMPTOMS OF MENTAL HEALTH DISORDER IN ADOLESCENTS. METHODS: A COHORT OF 928 12-13 YEAR OLDS (YEAR 8) FROM SIX …
129	NEURAL UNDERPINNINGS OF THE RELATIONSHIPS BETWEEN SENSATION SEEKING AND EMOTION REGULATION IN ADOLESCENTS	DENG XM;ZHANG L	INTERNATIONAL JOURNAL OF PSYCHOLOGY	0020-7594	NA	NA	NA	NA	JOHN WILEY & SONS LTD	10.1002/IJOP.12649	THERE IS LITTLE NEUROLOGICAL EVIDENCE LINKING SENSATION SEEKING AND EMOTION REGULATION IN ADOLESCENCE, WHICH IS CHARACTERISED AS AN EMOTIONALLY FLUCTUANT PERIOD. THE PRESENT STUDY EXAMINED THE RELATIONSHIP BETWEEN SENSATION SEEKING AND EMOTION REGULATION IN ADOLESCENTS. ELECTROENCEPHALOGRAMS WERE RECORDED FROM 22 HIGH SENSATION-SEEKING ADOLESCENTS (HSSS, M-AGE = 12.36) AND 24 LOW SENSATION-SEEKIN…
130	AN EXPLORATION OF ATTACHMENT AND TRAUMA IN YOUNG MEN WHO HAVE ENGAGED IN HARMFUL SEXUAL BEHAVIOURS	ZANIEWSKI B;DALLOS R;STEDMON J;WELBOURNE P	JOURNAL OF SEXUAL AGGRESSION	1355-2600	NA	NA	NA	NA	ROUTLEDGE JOURNALS, TAYLOR & FRANCIS LTD	10.1080/13552600.2019.1678688	THE STUDY EXPLORED THE NARRATIVES AND ATTACHMENT PROFILES OF EIGHT YOUNG MEN WHO HAD ENGAGED IN HARMFUL SEXUAL BEHAVIOUR (HSB) AND FOUR OF THEIR PARENTS. A MULTIPLE-CASE DESIGN WAS UTILISED WHICH INCLUDED INFORMATION FROM INTERVIEWS; TRANSITION TO ADULTHOOD ATTACHMENT INTERVIEWS (TAAI) AND THE ADULT ATTACHMENT INTERVIEW (AAI). THE FINDINGS INDICATED THAT ALL OF THE YOUNG MEN PRESENTED WITH EXTREM…
131	RESILIENCE AND SELF-HARM AMONG LEFT-BEHIND CHILDREN IN YUNNAN, CHINA: A COMMUNITY-BASED SURVEY	TIAN X;CHANG W;MENG Q;CHEN Y;YU Z;HE LM;XIAO YY	BMC PUBLIC HEALTH	NA	19	1	NA	2019	BMC	10.1186/S12889-019-8075-4	BACKGROUND: SELF-HARM (SH) BEHAVIORS ARE ESTABLISHED RISK FACTORS OF SUICIDE, HOWEVER, IN CHINESE LEFT-BEHIND CHILDREN (LBC), SH REMAINS SEVERELY UNDER-DISCUSSED. IN THIS STUDY, WE AIMED TO INVESTIGATE SH AND EXPLORE ITS ASSOCIATION BETWEEN RESILIENCE IN A LARGE GROUP OF LBC. METHODS: A COMMUNITY-BASED CROSS-SECTIONAL STUDY OF 2898 LBC WAS CONDUCTED IN YUNNAN PROVINCE, CHINA. INFORMATION WAS COLL…
132	EMOTION REGULATION AND RESILIENCE IN PARENT-ADOLESCENT INTERACTIONS AMONG FAMILIES OF HARMFUL VERSUS NON-HARMFUL PARENTAL ALCOHOL USE	HAVERFIELD MC;THEISS JA	JOURNAL OF APPLIED COMMUNICATION RESEARCH	0090-9882	48	1	26	2020	ROUTLEDGE JOURNALS, TAYLOR & FRANCIS LTD	10.1080/00909882.2019.1704827	THIS STUDY APPLIED EMOTION REGULATION THEORY TO EXAMINE PARENTAL COMMUNICATION THAT PREDICTS POSSIBLE MARKERS OF ADOLESCENT RESILIENCE IN FAMILIES OF HARMFUL VERSUS NON-HARMFUL PARENTAL ALCOHOL USE. PARENT-ADOLESCENT DYADS (30 WITH AND 30 WITHOUT HARMFUL PARENTAL ALCOHOL USE) PARTICIPATED IN VIDEO-TAPED INTERACTIONS RATED FOR PARENTS' EMOTION COACHING AND EMOTION DISMISSING COMMUNICATION AND ADOL…
133	PSYCHOLOGICAL DISTRESS AND DISORDERED EATING IN ADOLESCENTS: THE MODERATING ROLE OF EMOTION DYSREGULATION	TROMPETER N;BUSSEY K;MOND J;HAY P;MITCHISON D	JOURNAL OF EATING DISORDERS	2050-2974	7	NA	NA	2019	BMC	NA	NA
134	RELATIONS BETWEEN TIC SEVERITY, EMOTION REGULATION, AND SOCIAL OUTCOMES IN YOUTH WITH TOURETTE SYNDROME	QUAST LF;ROSENTHAL LD;CUSHMAN GK;GUTIERREZ-COLINA AM;BRALEY EI;KARDON P;BLOUNT RL	CHILD PSYCHIATRY & HUMAN DEVELOPMENT	0009-398X	NA	NA	NA	NA	SPRINGER	10.1007/S10578-019-00948-8	THIS STUDY EXAMINED ASSOCIATIONS BETWEEN TIC SEVERITY, EMOTION REGULATION, SOCIAL FUNCTIONING, AND SOCIAL IMPAIRMENT IN YOUTH WITH TOURETTE SYNDROME (TS). EMOTION REGULATION WAS EXAMINED AS A MEDIATOR BETWEEN TIC SEVERITY AND SOCIAL OUTCOMES. SEVENTY-SEVEN CAREGIVERS OF YOUTH WITH TS (M AGE = 13.1 YEARS; SD = 2.29) WERE ADMINISTERED PROXY-REPORT MEASURES OF TIC SEVERITY, EMOTION REGULATION, SOCIA…
135	SELF-REPORTED PSYCHOPATHY AND AGGRESSION MOTIVATION: A ROLE FOR EMOTIONS?	IRELAND JL;LEWIS M;IRELAND CA;DEREFAKA G;TAYLOR L;MCBOYLE J;SMILLIE L;CHU SM;ARCHER J	JOURNAL OF FORENSIC PSYCHIATRY & PSYCHOLOGY	1478-9949	31	1	156	2020	ROUTLEDGE JOURNALS, TAYLOR & FRANCIS LTD	10.1080/14789949.2019.1705376	THE CURRENT STUDY EXAMINED THE PSYCHOPATHY-AGGRESSION RELATIONSHIP BY CONSIDERING DIFFERENT FORMS OF AGGRESSION, INCLUDING AGGRESSIVE MOTIVATION. EMOTIONS WERE EXPLORED AS USEFUL IN UNDERSTANDING ANY EMERGING RELATIONSHIP, NOTABLY THOSE CONSISTENT WITH DETACHMENT AND SENSITIVITY/POOR REGULATION. IN THREE STUDIES, INVOLVING NON-OFFENDING SAMPLES (STUDY ONE: N = 150, 47 MEN, 103 WOMEN; STUDY TWO: N…
136	MENTAL HEALTH PROFILE AND ITS RELATION WITH PARENTAL ALCOHOL USE PROBLEMS AND/OR THE EXPERIENCE OF ABUSE IN A SAMPLE OF MOROCCAN HIGH SCHOOL STUDENTS: AN EXPLORATIVE STUDY	ZOUINI B;SFENDLA A;AHLSTROM BH;SENHAJI M;KEREKES N	ANNALS OF GENERAL PSYCHIATRY	NA	18	1	NA	2019	BMC	10.1186/S12991-019-0251-5	BACKGROUND STUDIES ON MENTAL HEALTH ARE SCARCE FROM ARAB COUNTRIES, ESPECIALLY STUDIES FOCUSING ON ADOLESCENTS. IN ADDITION TO THE NEUROBIOLOGICAL AND PHYSIOLOGICAL CHANGES THAT OCCUR DURING ADOLESCENT DEVELOPMENT, PSYCHOLOGICAL, SOCIETAL AND CULTURAL INFLUENCES HAVE STRONG EFFECTS ON ADOLESCENTS' BEHAVIOR AND ON THEIR SOMATIC AND MENTAL HEALTH. THE PRESENT STUDY AIMED (1) TO DESCRIBE THE MENTAL …
137	EXAMINING ACADEMIC BURNOUT: PROFILES AND COPING PATTERNS AMONG ESTONIAN MIDDLE SCHOOL STUDENTS	VINTER K	EDUCATIONAL STUDIES	0305-5698	NA	NA	NA	NA	ROUTLEDGE JOURNALS, TAYLOR & FRANCIS LTD	10.1080/03055698.2019.1702510	ACADEMIC BURNOUT IS A SEVERE PROBLEM AMONG ADOLESCENTS, AND COPING SKILLS ARE BECOMING MORE CRUCIAL. THE CURRENT STUDY IDENTIFIED THE LATENT PROFILES OF ESTONIAN MIDDLE SCHOOL STUDENTS, WHO WERE REPORTING DIFFERENT LEVELS OF BURNOUT AT THREE MEASUREMENT POINTS, DURING ONE ACADEMIC YEAR AND EXAMINED THE DIFFERENCES BETWEEN IDENTIFIED PROFILES IN THE CONTEXT OF ACADEMIC BUOYANCY AND COGNITIVE EMOTI…
138	IMPACT OF THE PARENT-CHILD RELATIONSHIP ON PSYCHOLOGICAL AND SOCIAL RESILIENCE IN PEDIATRIC CANCER PATIENTS	TILLERY R;WILLARD VW;SHARP KMH;KLAGES KL;LONG AM;PHIPPS S	PSYCHO-ONCOLOGY	1057-9249	29	2	339	2020	WILEY	10.1002/PON.5258	OBJECTIVES THE PRIMARY OBJECTIVE OF THIS RESEARCH WAS TO EXAMINE PATTERNS OF PARENT-CHILD RELATIONSHIP FUNCTIONING AMONG PEDIATRIC CANCER SURVIVORS AND THEIR CAREGIVERS ACROSS A VARIETY OF RELATIONSHIP INDICATORS (IE, INVOLVEMENT, ATTACHMENT, COMMUNICATION, PARENTING CONFIDENCE, AND RELATIONAL FRUSTRATION), AND EVALUATE HOW THESE FACTORS RELATE TO PSYCHOSOCIAL OUTCOMES IN SURVIVORS. METHODS YOUNG…
139	PARENTING AND THE DEVELOPMENT OF IMPULSE CONTROL IN YOUTH WITH TYPE 1 DIABETES: THE MEDIATING ROLE OF NEGATIVE AFFECT	SILVA K;MILLER VA	APPLIED DEVELOPMENTAL SCIENCE	1088-8691	NA	NA	NA	NA	ROUTLEDGE JOURNALS, TAYLOR & FRANCIS LTD	10.1080/10888691.2019.1700797	PARENTS ARE IMPORTANT FOR THE DEVELOPMENT AND MAINTENANCE OF REGULATORY CONTROL. THE CURRENT LONGITUDINAL STUDY EXAMINED ASSOCIATIONS BETWEEN PARENTAL COERCION AND AUTONOMY SUPPORT AND IMPULSE CONTROL IN 117 YOUTH (AGES 8-16; M-AGE= 12.87, SD = 2.53; 44% MALE) WITH TYPE 1 DIABETES AND EXPLORED WHETHER YOUTH NEGATIVE AFFECT MEDIATED THESE ASSOCIATIONS. PARENTAL COERCION (BUT NOT AUTONOMY SUPPORT) …
140	ANOMALIES IN UNCINATE FASCICULUS DEVELOPMENT AND SOCIAL DEFECTS IN PRESCHOOLERS WITH AUTISM SPECTRUM DISORDER	LI Y;ZHOU ZB;CHANG C;QIAN L;LI CY;XIAO T;XIAO X;CHU KK;FANG H;KE XY	BMC PSYCHIATRY	NA	19	1	NA	2019	BMC	10.1186/S12888-019-2391-1	BACKGROUND: INDIVIDUALS WITH AUTISM SPECTRUM DISORDER (ASD) HAVE SOCIAL INTERACTION DEFICITS AND DIFFICULTIES IN EMOTIONAL REGULATION. THE NEURAL SUBSTRATES FOR THESE SOCIO-AFFECTIVE DEFICITS ARE NOT YET CLEAR, BUT ONE POTENTIAL CANDIDATE IS MALDEVELOPMENT OF THE UNCINATE FASCICULUS (UF), A WHITE MATTER TRACT THOUGHT TO BE INVOLVED IN SOCIO-AFFECTIVE PROCESSING. HOWEVER, THE DEVELOPMENTAL TRAJECT…
141	THE ROLE OF PERSONALITY FUNCTIONING IN DRUG MISUSE TREATMENT ENGAGEMENT	PAPAMALIS FE;KALYVA E;TEARE MD;MEIER PS	ADDICTION	0965-2140	NA	NA	NA	NA	WILEY	10.1111/ADD.14872	BACKGROUND AND AIM PERSONALITY FUNCTIONING IS PREDICTIVE OF DRUG MISUSE AND RELAPSE, YET LITTLE IS KNOWN ABOUT THE ROLE OF PERSONALITY IN ENGAGEMENT WITH THE TREATMENT PROCESS. THIS STUDY AIMED TO ESTIMATE THE EXTENT TO WHICH BROAD- AND FACET-LEVEL CHARACTERISTIC ADAPTATIONS CONTRIBUTE TO OR HINDER TREATMENT ENGAGEMENT, WHILE CONTROLLING FOR PSYCHOSOCIAL INDICATORS. DESIGN MULTI-SITE CROSS-SECTIO…
142	EMPLOYING A SEQUENTIAL MULTIPLE ASSIGNMENT RANDOMIZED TRIAL (SMART) TO EVALUATE THE IMPACT OF BRIEF RISK AND PROTECTIVE FACTOR PREVENTION INTERVENTIONS FOR AMERICAN INDIAN YOUTH SUICIDE	O'KEEFE VM;HAROZ EE;GOKLISH N;IVANICH J;CWIK MF;BARLOW A	BMC PUBLIC HEALTH	NA	19	1	NA	2019	BMC	10.1186/S12889-019-7996-2	BACKGROUND: THIS STUDY IS BUILT ON A LONG-STANDING RESEARCH PARTNERSHIP BETWEEN THE JOHNS HOPKINS CENTER FOR AMERICAN INDIAN HEALTH AND THE WHITE MOUNTAIN APACHE TRIBE TO IDENTIFY EFFECTIVE INTERVENTIONS TO PREVENT SUICIDE AND PROMOTE RESILIENCE AMONG AMERICAN INDIAN (AI) YOUTH. THE WORK IS FOUNDED ON A TRIBALLY-MANDATED, COMMUNITY-BASED SUICIDE SURVEILLANCE SYSTEM WITH CASE MANAGEMENT BY LOCAL C…
143	OBJECTIVE OUTCOME EVALUATION OF A LEADERSHIP COURSE UTILISING THE POSITIVE YOUTH DEVELOPMENT APPROACH IN HONG KONG	LI X;SHEK DTL	ASSESSMENT & EVALUATION IN HIGHER EDUCATION	0260-2938	NA	NA	NA	NA	ROUTLEDGE JOURNALS, TAYLOR & FRANCIS LTD	10.1080/02602938.2019.1696944	THIS STUDY ADOPTED A SINGLE-GROUP PRETEST-POSTTEST DESIGN TO EXPLORE THE CHANGES IN 2,876 UNDERGRADUATE STUDENTS IN POSITIVE YOUTH DEVELOPMENT, PSYCHOLOGICAL WELL-BEING AND DESIRED GRADUATE ATTRIBUTES AFTER THEY TOOK A LEADERSHIP SUBJECT UTILISING THE POSITIVE YOUTH DEVELOPMENT APPROACH AT ONE UNIVERSITY IN HONG KONG. THE SUBJECT AIMS TO PROMOTE UNDERGRADUATES' LEADERSHIP QUALITIES, PARTICULARLY …
144	SWEDISH NORMS FOR THE STRENGTHS AND DIFFICULTIES QUESTIONNAIRE FOR CHILDREN 3-5 YEARS RATED BY PARENTS AND PRESCHOOL TEACHERS	DAHLBERG A;FALT E;GHADERI A;SARKADI A;SALARI R	SCANDINAVIAN JOURNAL OF PSYCHOLOGY	0036-5564	61	2	253	2020	WILEY	10.1111/SJOP.12606	THE STRENGTHS AND DIFFICULTIES QUESTIONNAIRE (SDQ) IS A WIDESPREAD TOOL FOR ASSESSING BEHAVIOR PROBLEMS IN CHILDREN AND ADOLESCENTS. DESPITE BEING INVESTIGATED THOROUGHLY CONCERNING BOTH VALIDITY AND RELIABILITY, PEER REVIEWED STUDIES THAT PROVIDE NORMS, ESPECIALLY FOR PRESCHOOL CHILDREN, ARE LACKING. THIS PAPER PROVIDES SWEDISH NORMS USING DATA FROM A LARGE COMMUNITY SAMPLE OF CHILDREN AGED 3-5,…
145	A SURVEY OF CARE PATHWAY AND HEALTH-RELATED QUALITY OF LIFE IMPACT FOR CHILDREN WITH CENTRAL PRECOCIOUS PUBERTY	KLEIN KO;SOLIMAN AM;GRUBB E;NISBET P	CURRENT MEDICAL RESEARCH AND OPINION	0300-7995	NA	NA	NA	NA	TAYLOR & FRANCIS LTD	10.1080/03007995.2019.1699517	OBJECTIVE: TO DESCRIBE THE TIMELINE TO DIAGNOSIS FOR CHILDREN WITH CENTRAL PRECOCIOUS PUBERTY (CPP) AND EVALUATE THEIR PSYCHOSOCIAL AND HEALTH-RELATED QUALITY OF LIFE (HRQOL). METHODS: A CROSS-SECTIONAL SURVEY WAS USED TO PROSPECTIVELY COLLECT DATA FROM CAREGIVERS, RECRUITED VIA THE MAGIC FOUNDATION, OF CHILDREN WITH CPP. THE CONTROL (NON-CPP) GROUP WAS RECRUITED FROM A NATIONAL PANEL OF PARENTS/…
146	SLUGGISH COGNITIVE TEMPO IN ADOLESCENTS WITH AND WITHOUT ADHD: DIFFERENTIATION FROM ADOLESCENT-REPORTED ADHD INATTENTION AND UNIQUE ASSOCIATIONS WITH INTERNALIZING DOMAINS	BECKER SP;BURNS GL;SMITH ZR;LANGBERG JM	JOURNAL OF ABNORMAL CHILD PSYCHOLOGY	0091-0627	48	3	391	2020	SPRINGER/PLENUM PUBLISHERS	10.1007/S10802-019-00603-9	A GROWING NUMBER OF STUDIES SUPPORT THE INTERNAL AND EXTERNAL VALIDITY OF YOUTH SELF-REPORTED SLUGGISH COGNITIVE TEMPO (SCT) SYMPTOMS. HOWEVER, NO STUDY HAS EXAMINED SCT IN ADOLESCENTS WITHOUT ADHD, EXAMINED WHETHER ADOLESCENT SELF-REPORTED SCT IS DISTINCT FROM ADOLESCENT SELF-REPORTED ADHD INATTENTION (ADHD-IN), OR EVALUATED WHETHER LINKS BETWEEN SCT AND INTERNALIZING PROBLEMS DIFFER FOR ADOLESC…
147	BROODING CONCURRENTLY AND PROSPECTIVELY LINKS TRAIT POSITIVE AND NEGATIVE AFFECT TO DEPRESSIVE SYMPTOMS	RUTTER TM;SKALISKY J;CAUDLE H;ALDRICH JT;MEZULIS AH	JOURNAL OF EARLY ADOLESCENCE	0272-4316	NA	NA	NA	NA	SAGE PUBLICATIONS INC	10.1177/0272431619891249	RECENT THEORY AND EVIDENCE SUPPORT AN INTEGRATED AFFECTIVE-COGNITIVE MODEL OF ADOLESCENT DEPRESSIVE SYMPTOMS IN WHICH TEMPERAMENT PREDICTS THE USE OF MALADAPTIVE COGNITIVE EMOTION REGULATION (ER) STRATEGIES WHICH, IN TURN, PREDICT DEPRESSIVE SYMPTOMS. WE CONCURRENTLY AND PROSPECTIVELY INVESTIGATED WHETHER TWO COGNITIVE ER STRATEGIES (DAMPENING AND BROODING) MEDIATED THE EFFECT OF TRAIT POSITIVE A…
148	ADOLESCENT INPATIENT COMPLETERS OF DIALECTICAL BEHAVIOUR THERAPY	HANCOCK-JOHNSON E;STANIFORTH C;POMROY L;BREEN K	JOURNAL OF FORENSIC PRACTICE	2050-8794	22	1	29	2020	EMERALD GROUP PUBLISHING LTD	10.1108/JFP-07-2019-0029	PURPOSE DIALECTICAL BEHAVIOUR THERAPY (DBT) AIMS TO REDUCE EMOTIONAL DYSREGULATION AND ENGAGEMENT IN LESS ADAPTIVE BEHAVIOURS FOR ADULTS WITH MIXED DISORDERS OF CONDUCT AND EMOTIONS (MDCE). HOWEVER, THERE IS LIMITED EVIDENCE AVAILABLE FOR THE EFFECTIVENESS OF DBT SKILLS TRAINING FOR ADOLESCENTS WITH MDCE WHO ARE RESIDENT WITHIN A SECURE IMPATIENT SETTING. THE PAPER AIMS TO DISCUSS THESE ISSUES. D…
149	UNDERSTANDING AT-RISK YOUTHS: AVERAGE PAI-A SCORES AND THEIR ASSOCIATIONS WITH IMPULSIVITY-RELATED CONSTRUCTS	CHARLES NE;BULLERJAHN MR;BARRY CT	JOURNAL OF PERSONALITY ASSESSMENT	0022-3891	NA	NA	NA	NA	ROUTLEDGE JOURNALS, TAYLOR & FRANCIS LTD	10.1080/00223891.2019.1692855	THE PURPOSE OF THIS STUDY WAS TO EXTEND RESEARCH ON THE PERSONALITY ASSESSMENT INVENTORY-ADOLESCENT (PAI-A; MOREY, 2007) TO INCLUDE AN EXAMINATION OF MEAN PAI-A RESULTS AND ASSOCIATIONS BETWEEN THE PAI-A AND INDICATORS OF IMPULSIVITY IN A LARGE SAMPLE OF AT-RISK ADOLESCENTS (M-AGE = 16.75; 79% MALE; 64% CAUCASIAN) IN A MILITARY-STYLE RESIDENTIAL PROGRAM. INCLUDED IN THIS STUDY ARE ARCHIVAL RECORD…
150	EMOTION REGULATION VIA THE AUTONOMIC NERVOUS SYSTEM IN CHILDREN WITH ATTENTION-DEFICIT/HYPERACTIVITY DISORDER (ADHD): REPLICATION AND EXTENSION	MORRIS SSJ;MUSSER ED;TENENBAUM RB;WARD AR;MARTINEZ J;RAIKER JS;COLES EK;RIOPELLE C	JOURNAL OF ABNORMAL CHILD PSYCHOLOGY	0091-0627	48	3	361	2020	SPRINGER/PLENUM PUBLISHERS	10.1007/S10802-019-00593-8	ATTENTION-DEFICIT/HYPERACTIVITY DISORDER (ADHD) IS A PREVALENT DISORDER CHARACTERIZED BY SYMPTOMS OF INATTENTION, HYPERACTIVITY, AND/OR IMPULSIVITY, AS WELL AS EXECUTIVE DYSFUNCTION. RECENT WORK UNDERLINES THE IMPORTANCE IN UNDERSTANDING THE ROLE OF EMOTION REACTIVITY AND REGULATORY DEFICITS IN THE CONTEXT OF THE DISORDER. ONE STUDY (I.E., MUSSER ET AL. 2011) UTILIZED A POSITIVE AND NEGATIVE EMOT…
151	ASSOCIATION BETWEEN EMOTIONAL DISORDERS AND SPEECH AND LANGUAGE IMPAIRMENTS: A NATIONAL POPULATION-BASED STUDY	LEE YC;CHEN VCH;YANG YH;KUO TY;HUNG TH;CHENG YF;HUANG KY	CHILD PSYCHIATRY & HUMAN DEVELOPMENT	0009-398X	NA	NA	NA	NA	SPRINGER	10.1007/S10578-019-00947-9	ANXIETY AND DEPRESSION ARE COMMON EMOTIONAL PROBLEMS IN CHILDREN AND ADOLESCENTS. THIS STUDY USED A LONG-TERM TRACKING LARGE DATABASE TO INVESTIGATE WHETHER THE PROPORTION OF CHILDREN WHO WERE DIAGNOSED WITH SPEECH AND LANGUAGE IMPAIRMENTS WERE LATER DIAGNOSED WITH ANXIETY OR DEPRESSION WERE SIGNIFICANTLY GREATER THAN THAT OF MATCHED GROUP OF THE SAME AGE AND GENDER WITHOUT SPEECH AND LANGUAGE IM…
152	INTERPRETATION BIASES AND CHILDHOOD ANXIETY: THE MODERATING ROLE OF PARASYMPATHETIC NERVOUS SYSTEM REACTIVITY	TRENT ES;VIANA AG;RAINES EM;WOODWARD EC;CANDELARI AE;STORCH EA;ZVOLENSKY MJ	JOURNAL OF ABNORMAL CHILD PSYCHOLOGY	0091-0627	48	3	419	2020	SPRINGER/PLENUM PUBLISHERS	10.1007/S10802-019-00605-7	THIS INVESTIGATION EXAMINED VAGAL MODULATION OF AROUSAL, AS INDEXED BY RESPIRATORY SINUS ARRHYTHMIA (RSA), AS A MODERATOR OF THE COVARIANCE BETWEEN INTERPRETATION BIASES AND ANXIETY DISORDER SYMPTOM SEVERITY IN A DIVERSE SAMPLE OF CLINICALLY ANXIOUS YOUTH. A SAMPLE OF 105 CHILDREN WITH ANXIETY DISORDERS (M-AGE = 10.07 YEARS, SD = 1.22; RANGE = 8-12 YEARS; 57.1% FEMALE; 61.9% ETHNIC MINORITY) AND …
153	CYBERBULLYING, AGGRESSIVENESS, AND EMOTIONAL INTELLIGENCE IN ADOLESCENCE	MARTINEZ-MONTEAGUDO MC;DELGADO B;GARCIA-FERNANDEZ JM;RUBIO E	INTERNATIONAL JOURNAL OF ENVIRONMENTAL RESEARCH AND PUBLIC HEALTH	1661-7827	16	24	NA	2019	MDPI	10.3390/IJERPH16245079	THE DEVASTATING CONSEQUENCES OF CYBERBULLYING DURING ADOLESCENCE JUSTIFY THE RELEVANCE OF OBTAINING EMPIRICAL EVIDENCE ON THE FACTORS THAT MAY CAUSE PARTICIPATION IN ITS DISTINCT ROLES. THE GOAL OF THIS STUDY WAS TO ANALYZE THE PREDICTIVE CAPACITY OF AGGRESSIVENESS (PHYSICAL AGGRESSION, VERBAL AGGRESSION, ANGER, AND HOSTILITY) AND EMOTIONAL INTELLIGENCE (ATTENTION, UNDERSTANDING, AND EMOTIONAL RE…
154	SOCIAL EMOTIONAL HEALTH SURVEY-SECONDARY (SEHS-S): A UNIVERSAL SCREENING MEASURE OF SOCIAL-EMOTIONAL STRENGTHS FOR SPANISH-SPEAKING ADOLESCENTS	PIQUERAS JA;RODRIGUEZ-JIMENEZ T;MARZO JC;RIVERA-RIQUELME M;MARTINEZ-GONZALEZ AE;FALCO R;FURLONG MJ	INTERNATIONAL JOURNAL OF ENVIRONMENTAL RESEARCH AND PUBLIC HEALTH	1661-7827	16	24	NA	2019	MDPI	10.3390/IJERPH16244982	THE SOCIAL EMOTIONAL HEALTH SURVEY-SECONDARY (SEHS-S), WHICH IS A MEASURE OF CORE PSYCHOLOGICAL ASSETS BASED ON A HIGHER-ORDER MODEL OF COVITALITY, IS COMPRISED OF 36 ITEMS AND FOUR LATENT TRAITS (WITH THREE MEASURED SUBSCALES): BELIEF IN SELF (SELF-EFFICACY, SELF-AWARENESS, AND PERSISTENCE), BELIEF IN OTHERS (SCHOOL SUPPORT, FAMILY COHERENCE, AND PEER SUPPORT), EMOTIONAL COMPETENCE (EMOTIONAL RE…
155	SHORT FORM VERSION OF THE FATHER AND MOTHER ATTACHMENT QUESTIONNAIRE (FMAQ)	NUNES F;MOTA CP;COSTA M;ASSUNCAO RS;MATOS PM	JOURNAL OF CHILD AND FAMILY STUDIES	1062-1024	NA	NA	NA	NA	SPRINGER	10.1007/S10826-019-01672-6	OBJECTIVES THE FATHER AND MOTHER ATTACHMENT QUESTIONNAIRE (FMAQ) IS A 30-ITEM SELF-REPORT MEASURE DEVELOPED FOR ASSESSING ADOLESCENTS' AND YOUNG ADULTS' REPRESENTATIONS OF ATTACHMENT RELATIONSHIPS WITH EACH PARENTAL FIGURE SEPARATELY, ACROSS THREE DIMENSIONS: QUALITY OF EMOTIONAL BOND, SEPARATION ANXIETY, AND INHIBITION OF EXPLORATION AND INDIVIDUALITY. FIVE STUDIES WERE CONDUCTED TO DEVELOP A SH…
156	LONGITUDINAL CROSS-LAGGED ANALYSES BETWEEN CYBERBULLYING PERPETRATION, MINDFULNESS AND DEPRESSION AMONG CHINESE HIGH SCHOOL STUDENTS	YUAN GZ;LIU Z	JOURNAL OF HEALTH PSYCHOLOGY	1359-1053	NA	NA	NA	NA	SAGE PUBLICATIONS LTD	10.1177/1359105319890395	THE AIM OF THIS STUDY IS TO EXAMINE THE LONGITUDINAL RELATIONSHIPS BETWEEN CYBERBULLYING PERPETRATION, MINDFULNESS, AND DEPRESSION AMONG CHINESE ADOLESCENTS. THE PARTICIPANTS IN OUR STUDY INCLUDED 1390 HIGH SCHOOL STUDENTS WHO WERE RANDOMLY SELECTED FROM SEVERAL SECONDARY SCHOOLS IN EAST CHINA. PARTICIPANTS COMPLETED THE CHINESE VERSION OF REVISED CYBER BULLYING INVENTORY-CYBERBULLYING SUBSCALE, …
157	INTEROCEPTIVE DEFICITS, NON-SUICIDAL SELF-INJURY, AND SUICIDE RISK: A MULIT-SAMPLE STUDY OF INDIRECT EFFECTS	HAGAN CR;ROGERS ML;BRAUSCH AM;MUEHLENKAMP JJ;JOINER TE	PSYCHOLOGICAL MEDICINE	0033-2917	49	16	2789	2019	CAMBRIDGE UNIV PRESS	10.1017/S0033291718003872	BACKGROUND. INTEROCEPTIVE DEFICITS (ID) HAVE BEEN ASSOCIATED WITH NON-SUICIDAL SELF-INJURY (NSSI) AND SUICIDAL BEHAVIOR IN MULTIPLE STUDIES. MANY OF THESE STUDIES ARE LIMITED IN SCOPE, AND HAVE NOT FULLY EXAMINED POSSIBLE MECHANISMS EXPLAINING HOW ID AFFECT SUICIDAL BEHAVIOR. METHODS. THIS STUDY ASSESSES HOW SELF-REPORTED ID RELATE TO SUICIDE IDEATION AND ATTEMPTS IN SIX DISTINCT AND GEOGRAPHICAL…
158	MORE THAN JUST TEENAGE ANGST?	LEVITER J;CONSTANTINE E	CLINICAL PEDIATRIC EMERGENCY MEDICINE	1522-8401	20	4	NA	2019	ELSEVIER SCIENCE INC	NA	A 17-YEAR-OLD GIRL WITH A HISTORY OF ANXIETY AND EMOTIONAL DYSREGULATION PRESENTED TO THE EMERGENCY DEPARTMENT WITH ABDOMINAL PAIN, WEIGHT LOSS, DIZZINESS, AND VOMITING. SHE HAD PREVIOUSLY BEEN PRESCRIBED SEVERAL MEDICATIONS FOR ONGOING SOMATIC AND PSYCHIATRIC COMPLAINTS, BUT HER SYMPTOMS CONTINUED TO ESCALATE. SHE WAS NOTED TO HAVE SIGNIFICANT WEIGHT LOSS, ORTHOSTATIC HYPOTENSION, A PROLONGED QT…
159	FUNCTIONAL CONNECTIVITY BIOMARKERS OF EMOTION REGULATION THAT DISTINGUISH RISK FOR BIPOLAR VERSUS UNIPOLAR DEPRESSION IN CLINICALLY ASYMPTOMATIC HIGH-RISK YOUTH	FISCHER A;NIMARKO A;HAGAN K;GOTLIB I;SINGH M	NEUROPSYCHOPHARMACOLOGY	0893-133X	44	SUPPL 1	434	2019	NATURE PUBLISHING GROUP	NA	NA
160	THE ROLE OF INSULA FUNCTION IN EMOTION REGULATION AND RISK FOR ALCOHOL USE DISORDER	WHITE E;GOWIN J	NEUROPSYCHOPHARMACOLOGY	0893-133X	44	SUPPL 1	524	2019	NATURE PUBLISHING GROUP	NA	NA
161	ASSOCIATION BETWEEN OBJECTIVELY MEASURED SLEEP DURATION AND SYMPTOMS OF PSYCHIATRIC DISORDERS IN MIDDLE CHILDHOOD	RANUM BM;WICHSTROM L;PALLESEN S;FALCH-MADSEN J;HALSE M;STEINSBEKK S	JAMA NETWORK OPEN	2574-3805	2	12	NA	2019	AMER MEDICAL ASSOC	10.1001/JAMANETWORKOPEN.2019.18281	IMPORTANCE THE LONG-TERM ASSOCIATION BETWEEN SLEEP DURATION AND MENTAL HEALTH IN CHILDREN IS CURRENTLY UNKNOWN. OBJECTIVE TO INVESTIGATE THE PROSPECTIVE ASSOCIATIONS BETWEEN SLEEP DURATION AND SYMPTOMS OF EMOTIONAL AND BEHAVIORAL DISORDERS AT AGES 6, 8, 10, AND 12 YEARS. DESIGN, SETTING, AND PARTICIPANTS THIS POPULATION-BASED COHORT STUDY OBTAINED DATA FROM THE TRONDHEIM EARLY SECURE STUDY IN TRO…
162	EVALUATING THE EFFICACY OF THE FAMILY CHECK-UP ONLINE: A SCHOOL-BASED, EHEALTH MODEL FOR THE PREVENTION OF PROBLEM BEHAVIOR DURING THE MIDDLE SCHOOL YEARS	STORMSHAK EA;SEELEY JR;CARUTHERS AS;CARDENAS L;MOORE KJ;TYLER MS;FLEMING CM;GAU J;DANAHER B	DEVELOPMENT AND PSYCHOPATHOLOGY	0954-5794	31	5	1873	2019	CAMBRIDGE UNIV PRESS	10.1017/S0954579419000907	THIS STUDY EVALUATED THE EFFICACY OF A FAMILY-CENTERED PREVENTIVE INTERVENTION, THE FAMILY CHECK-UP (FCU), DELIVERED AS AN ONLINE, EHEALTH MODEL TO MIDDLE SCHOOL FAMILIES. TO INCREASE ACCESSIBILITY OF FAMILY-CENTERED PREVENTION IN SCHOOLS, WE ADAPTED THE EVIDENCE-BASED FCU TO AN ONLINE FORMAT, WITH THE GOAL OF PROVIDING A MODEL OF SERVICE DELIVERY THAT IS FEASIBLE, GIVEN LIMITED STAFFING AND RESO…
163	INDIRECT EFFECTS OF THE EARLY CHILDHOOD FAMILY CHECK-UP ON ADOLESCENT SUICIDE RISK: THE MEDIATING ROLE OF INHIBITORY CONTROL	CONNELL AM;SHAW D;WILSON M;DANZO S;WEAVER-KRUG C;LEMERY-CHALFANT K;DISHION TJ	DEVELOPMENT AND PSYCHOPATHOLOGY	0954-5794	31	5	1901	2019	CAMBRIDGE UNIV PRESS	10.1017/S0954579419000877	THIS STUDY INVESTIGATES SUICIDE RISK IN LATE CHILDHOOD AND EARLY ADOLESCENCE IN RELATION TO A FAMILY-CENTERED INTERVENTION, THE FAMILY CHECK-UP, FOR PROBLEM BEHAVIOR DELIVERED IN EARLY CHILDHOOD. AT AGE 2, 731 LOW-INCOME FAMILIES RECEIVING NUTRITIONAL SERVICES FROM WOMEN, INFANTS, AND CHILDREN PROGRAMS WERE RANDOMIZED TO THE FAMILY CHECK-UP INTERVENTION OR TO A CONTROL GROUP. TREND-LEVEL MAIN EFF…
164	TRAJECTORIES AND PREDICTORS OF CHILDREN'S EARLY-STARTING CONDUCT PROBLEMS: CHILD, FAMILY, GENETIC, AND INTERVENTION EFFECTS	SHAW DS;GALAN CA;LEMERY-CHALFANT K;DISHION TJ;ELAM KK;WILSON MN;GARDNER F	DEVELOPMENT AND PSYCHOPATHOLOGY	0954-5794	31	5	1911	2019	CAMBRIDGE UNIV PRESS	10.1017/S0954579419000828	SEVERAL RESEARCH TEAMS HAVE PREVIOUSLY TRACED PATTERNS OF EMERGING CONDUCT PROBLEMS (CP) FROM EARLY OR MIDDLE CHILDHOOD. THE CURRENT STUDY EXPANDS ON THIS PREVIOUS LITERATURE BY USING A GENETICALLY-INFORMED, EXPERIMENTAL, AND LONG-TERM LONGITUDINAL DESIGN TO EXAMINE TRAJECTORIES OF EARLY-EMERGING CONDUCT PROBLEMS AND EARLY CHILDHOOD DISCRIMINATORS OF SUCH PATTERNS FROM THE TODDLER PERIOD TO ADOLE…
165	A RANDOMIZED CONTROLLED TRIAL TO TEST THE EFFECTIVENESS OF A PEER-BASED SOCIAL MOBILE GAME INTERVENTION TO REDUCE SMOKING IN YOUTH	SCHOLTEN H;LUIJTEN M;GRANIC I	DEVELOPMENT AND PSYCHOPATHOLOGY	0954-5794	31	5	1923	2019	CAMBRIDGE UNIV PRESS	10.1017/S0954579419001378	SMOKING IS A MAJOR CAUSE OF WORLDWIDE MORBIDITY AND MORTALITY. ALMOST NO EVIDENCE-BASED INTERVENTION PROGRAMS ARE AVAILABLE TO HELP YOUTH QUIT SMOKING. WE ARGUE THAT INEFFECTIVE TARGETING OF PEER INFLUENCE AND ENGAGEMENT DIFFICULTIES ARE SIGNIFICANT BARRIERS TO SUCCESSFUL YOUTH SMOKING CESSATION. TO ADDRESS THESE BARRIERS, WE DEVELOPED THE MOBILE GAME INTERVENTION HITNRUN. A TWO-ARMED RANDOMIZED …
166	BIOLOGICAL UNDERPINNINGS FROM PSYCHOSOCIAL STRESS TOWARDS APPETITE AND OBESITY DURING YOUTH: RESEARCH IMPLICATIONS TOWARDS METAGENOMICS, EPIGENOMICS AND METABOLOMICS	MICHELS N	NUTRITION RESEARCH REVIEWS	0954-4224	32	2	282	2019	CAMBRIDGE UNIV PRESS	10.1017/S0954422419000143	PSYCHOSOCIAL STRESS, UNCONTROLLED EATING AND OBESITY ARE THREE INTERRELATED EPIDEMIOLOGICAL PHENOMENA ALREADY PRESENT DURING YOUTH. THIS BROAD NARRATIVE CONCEPTUAL REVIEW SUMMARISES MAIN BIOLOGICAL UNDERPINNINGS OF THE STRESS-DIET-OBESITY PATHWAY AND HOW NEW TECHNIQUES CAN FURTHER KNOWLEDGE. CORTISOL SEEMS THE MAIN BIOLOGICAL FACTOR FROM STRESS TOWARDS CENTRAL ADIPOSITY; AND DIET, PHYSICAL ACTIVI…
167	USING A DEVELOPMENTAL-RELATIONAL APPROACH TO UNDERSTAND THE IMPACT OF INTERPERSONAL VIOLENCE IN WOMEN WHO STRUGGLE WITH SUBSTANCE USE	ANDREWS NCZ;MOTZ M;BONDI BC;LESLIE M;PEPLER DJ	INTERNATIONAL JOURNAL OF ENVIRONMENTAL RESEARCH AND PUBLIC HEALTH	1661-7827	16	23	NA	2019	MDPI	10.3390/IJERPH16234861	SUBSTANCE USE AMONG WOMEN IS A MAJOR PUBLIC HEALTH CONCERN. THIS REVIEW ARTICLE TAKES A DEVELOPMENTAL-RELATIONAL APPROACH TO EXAMINE PROCESSES THROUGH WHICH EARLY RELATIONAL TRAUMA AND VIOLENCE IN RELATIONSHIPS MAY LEAD TO SUBSTANCE USE. WE EXAMINE HOW EARLY EXPOSURE TO VIOLENCE IN RELATIONSHIPS CAN IMPACT NEUROLOGICAL DEVELOPMENT, SPECIFICALLY THROUGH INTERFERENCE WITH PHYSIOLOGICAL MECHANISMS (…
168	PREDICTING ADOLESCENT ADJUSTMENT AND WELL-BEING: THE INTERPLAY BETWEEN SOCIO-EMOTIONAL AND PERSONAL FACTORS	DE LA BARRERA U;SCHOEPS K;GIL-GOMEZ JA;MONTOYA-CASTILLA I	INTERNATIONAL JOURNAL OF ENVIRONMENTAL RESEARCH AND PUBLIC HEALTH	1661-7827	16	23	NA	2019	MDPI	10.3390/IJERPH16234650	SOCIAL AND EMOTIONAL FACTORS SUCH AS EMOTIONAL COMPETENCE AND SELF-ESTEEM ARE PROTECTIVE FACTORS THAT PROMOTE ADOLESCENT MENTAL HEALTH AND WELL-BEING. IN THIS PAPER, WE WILL EXAMINE THE COMBINED CONTRIBUTION OF THESE SOCIO-EMOTIONAL FACTORS IN ADDITION TO PERSONAL FACTORS, IN THE PREDICTION OF PSYCHOLOGICAL ADJUSTMENT AND SUBJECTIVE WELL-BEING IN ADOLESCENCE. THE STUDY INCLUDED 840 ADOLESCENTS AG…
169	FACTORS RELATED TO CHANGE IN DEPRESSION AMONG NORTH KOREAN REFUGEE YOUTHS IN SOUTH KOREA	PARK S;KIM SY;LEE ES;JUN JY	INTERNATIONAL JOURNAL OF ENVIRONMENTAL RESEARCH AND PUBLIC HEALTH	1661-7827	16	23	NA	2019	MDPI	10.3390/IJERPH16234624	THIS STUDY INVESTIGATED CHANGE IN DEPRESSION AND REVEALED FACTORS RELATED TO CHANGE USING ONE-YEAR FOLLOW-UP DATA. A SAMPLE OF 108 NORTH KOREAN REFUGEE YOUTHS (NKRYS) AGED 13 TO 26 YEARS (66 FEMALES) WAS RECRUITED FROM TWO ALTERNATIVE SCHOOLS FOR NKRYS IN SOUTH KOREA. BASED ON THE CENTER FOR EPIDEMIOLOGIC STUDIES DEPRESSION SCALE CUT-OFF SCORE OF 16, RESPONDENTS WERE GROUPED BASED ON CHANGE IN DE…
170	MEDIA USE OF MOTHERS, MEDIA USE OF CHILDREN, AND PARENT-CHILD INTERACTION ARE RELATED TO BEHAVIORAL DIFFICULTIES AND STRENGTHS OF CHILDREN	POULAIN T;LUDWIG J;HIEMISCH A;HILBERT A;KIESS W	INTERNATIONAL JOURNAL OF ENVIRONMENTAL RESEARCH AND PUBLIC HEALTH	1661-7827	16	23	NA	2019	MDPI	10.3390/IJERPH16234651	THE PRESENT STUDY INVESTIGATED THE ASSOCIATIONS OF MEDIA USE OF CHILDREN, MEDIA USE OF MOTHERS, AND PARENT-CHILD INTERACTIONS WITH BEHAVIORAL STRENGTHS AND DIFFICULTIES IN CHILDREN. SCREEN TIME OF 553 2- TO 9-YEAR-OLD CHILDREN AND THEIR MOTHERS WERE INDICATED BY THE DAILY DURATIONS OF THEIR TV/GAMES CONSOLE/COMPUTER/MOBILE PHONE USE. THE AMOUNT OF PARENT-CHILD INTERACTION WAS INDICATED BY THE FRE…
171	EVALUATION OF A MODULARIZED SCHOOL-BASED PREVENTION PROGRAM FOR EMOTIONAL COMPETENCE	PFEIFFER S;GUTZWEILER R;TSCHAN T;IN-ALBON T	VERHALTENSTHERAPIE	1016-6262	29	4	244	2019	KARGER	10.1159/000497250	BACKGROUND: HIGH PREVALENCE RATES OF MENTAL DISORDERS AND ITS IMPAIRMENT IN AFFECTED CHILDREN AND ADOLESCENTS INDICATE THE NECESSITY OF PREVENTION PROGRAMS. METHODS: THE PRIMARY GOAL WAS TO DEVELOP, IMPLEMENT, AND EVALUATE A MODULARIZED PREVENTION PROGRAM WITH A FOCUS ON EMOTIONAL COMPETENCE THAT CAN BE CONDUCTED BY STUDENTS (SERVICE LEARNING CONCEPT). THE SAMPLE CONSISTED OF 1,195 CHILDREN (M = …
172	SEVERITY OF DISSOCIATIVE EXPERIENCES AND EMOTION DYSREGULATION MEDIATE THE RELATIONSHIP BETWEEN CHILDHOOD TRAUMA AND INTERNET ADDICTION SYMPTOM SEVERITY AMONG YOUNG ADULTS	EVREN C;EVREN B;DALBUDAK E;TOPCU M;KUTLU N;ELHAI JD	DUSUNEN ADAM-JOURNAL OF PSYCHIATRY AND NEUROLOGICAL SCIENCES	1018-8681	32	4	334	2019	YERKURE TANITIM & YAYINCILIK HIZMETLERI A S	10.14744/DAJPNS.2019.00048	OBJECTIVE: THE FIRST AIM OF THE PRESENT STUDY WAS TO EVALUATE THE RELATIONSHIP BETWEEN CHILDHOOD TRAUMA AND INTERNET ADDICTION (IA) SYMPTOM SEVERITY. THE SECOND AIM WAS TO EVALUATE THE MEDIATOR EFFECTS OF DISSOCIATIVE EXPERIENCES AND EMOTION DYSREGULATION ON THIS RELATIONSHIP. METHOD: WE CONDUCTED THE STUDY USING AN ONLINE SURVEY WITH 920 UNIVERSITY STUDENT PARTICIPANTS. PARTICIPANTS WERE EVALUAT…
173	BEYOND THE TEXT GIVEN: STUDYING THE SCAFFOLDING OF NARRATIVE EMOTION REGULATION AS A CONTRIBUTION TO BRUNER AND FELDMAN'S CULTURAL COGNITIVE DEVELOPMENTAL PSYCHOLOGY	GRANEIST A;HABERMAS T	INTEGRATIVE PSYCHOLOGICAL AND BEHAVIORAL SCIENCE	1932-4502	53	4	644	2019	SPRINGER	10.1007/S12124-019-9474-X	FELDMAN ET AL. (HUMAN DEVELOPMENT, 36, 327-342, 1993) CALLED FOR A NEW KIND OF PSYCHOLOGY, A CULTURAL COGNITIVE DEVELOPMENTAL PSYCHOLOGY. WE CRITICALLY CONSIDER THEIR INITIAL STUDIES TO DISCUSS THE SCOPE OF THEIR PROGRAM. IN THE SPIRIT OF THIS PROGRAM WE EXPLORE THE DEVELOPMENT OF SCAFFOLDING OF NARRATIVE EMOTION REGULATION IN ADOLESCENCE. WE PRESENT TWO CO-NARRATIONS OF SAD EVENTS BETWEEN MOTHER…
174	BRUNER AND BEYOND: A COMMENTARY	CHAUDHARY N;PILLAI P	INTEGRATIVE PSYCHOLOGICAL AND BEHAVIORAL SCIENCE	1932-4502	53	4	661	2019	SPRINGER	10.1007/S12124-019-09486-3	THE PHILOSOPHY OF BRUNER TRANSCENDS TRADITIONAL BOUNDARIES IN THE STUDY OF THE HUMAN MIND WITH A NEW KIND OF PSYCHOLOGY, ONE THAT FREES THE THINKING MIND FROM ITS OPPOSITION TO FEELINGS AND ALSO FROM THE LIMITATIONS OF BEING CONSIDERED AN 'INSIDE-THE-HEAD' PHENOMENON. IT IS WITH ACTIVE ENGAGEMENT WITH THE OUTSIDE WORLD THAT A CHILD DEVELOPS ITS UNDERSTANDING. IN THIS ENGAGEMENT WITH THE OUTSIDE W…
175	YOUTH SUSTAINABLE DIGITAL WELLBEING	RAD D;DEMETER E	POSTMODERN OPENINGS	2068-0236	10	4	104	2019	LUMEN PUBLISHING HOUSE	10.18662/PO/96	DIGITAL WELL-BEING EMERGED AS A POSTMODERN CONCEPT DESCRIBING THE OVERFLOWING DAILY INPUT OF INFORMATION AND SOCIAL NETWORKING OPTIONS. THE THEORETICAL LITERATURE FRAMEWORKS RELATED TO DIGITAL SKILLS ARE NOT SPECIFICALLY CONSIDERING SOME PARTICULAR ABILITIES NEEDED FOR COPING WITH DAILY INTERACTIONS' OVERWHELMING AND CURRENTLY DEPICT TWO SIDES OF THE DIGITAL WELL-BEING STORY: AS A PERSONAL OBTAIN…
176	THE DEVELOPMENTAL ORIGINS OF RUMINATIVE RESPONSE STYLE: AN INTEGRATIVE REVIEW	SHAW ZA;HILT LM;STARR LR	CLINICAL PSYCHOLOGY REVIEW	0272-7358	74	NA	NA	2019	PERGAMON-ELSEVIER SCIENCE LTD	10.1016/J.CPR.2019.101780	RUMINATION HAS BEEN CONCEPTUALIZED AS A STABLE, TRAIT-LEVEL RESPONSE STYLE INVOLVING REPETITIVE AND PASSIVE FOCUS ON THE SYMPTOMS OF DISTRESS AND THE POSSIBLE CAUSES AND CONSEQUENCES OF THOSE SYMPTOMS. THIS THEORETICAL REVIEW EXAMINES DEVELOPMENTAL RISK FACTORS OF RUMINATIVE RESPONSE STYLE, INCORPORATING A DEVELOPMENTAL PSYCHOPATHOLOGY PERSPECTIVE. A MODEL INTEGRATING THESE DEVELOPMENTAL FACTORS …
177	CHALLENGE VS. THREAT: THE EFFECT OF APPRAISAL TYPE ON RESOURCE DEPLETION	PALMWOOD EN;MCBRIDE CA	CURRENT PSYCHOLOGY	1046-1310	38	6	1522	2019	SPRINGER	10.1007/S12144-017-9713-6	STRESS APPRAISALS INCLUDING CHALLENGE AND THREAT HAVE BEEN CONSISTENTLY STUDIED SINCE THE PUBLICATION OF LAZARUS AND FOLKMAN'S (1984) INFLUENTIAL STRESS MODEL, AS HAVE COGNITIVE AND EMOTIONAL RESOURCE DEPLETION. HOWEVER, NO STUDY TO DATE HAS EXAMINED THE EFFECT OF APPRAISAL TYPE ON RESOURCE DEPLETION - AN AREA WITH IMPLICATIONS FOR THE CONCEPTUALIZATION OF STRESS AND COPING IN RESEARCH AND CLINIC…
178	ALWAYS ON MY MIND: CROSS-BRAIN ASSOCIATIONS OF MENTAL HEALTH SYMPTOMS DURING SIMULTANEOUS PARENT-CHILD SCANNING	COSGROVE KT;KERR KL;AUPPERLE RL;RATLIFF EL;DEVILLE DC;SILK JS;BURROWS K;MOORE AJ;ANTONACCI C;MISAKI M;TAPERT SF;BODURKA J;SIMMONS WK;MORRIS AS	DEVELOPMENTAL COGNITIVE NEUROSCIENCE	1878-9293	40	NA	NA	2019	ELSEVIER SCI LTD	10.1016/J.DCN.2019.100729	HOW PARENTS MANIFEST SYMPTOMS OF ANXIETY OR DEPRESSION MAY AFFECT HOW CHILDREN LEARN TO MODULATE THEIR OWN DISTRESS, THEREBY INFLUENCING THE CHILDREN'S RISK FOR DEVELOPING AN ANXIETY OR MOOD DISORDER. CONVERSELY, CHILDREN'S MENTAL HEALTH SYMPTOMS MAY IMPACT PARENTS' EXPERIENCES OF NEGATIVE EMOTIONS. THEREFORE, MENTAL HEALTH SYMPTOMS CAN HAVE BIDIRECTIONAL EFFECTS IN PARENT-CHILD RELATIONSHIPS, PA…
179	NEUROFEEDBACK AND NEUROPLASTICITY OF VISUAL SELF-PROCESSING IN DEPRESSED AND HEALTHY ADOLESCENTS: A PRELIMINARY STUDY	QUEVEDO K;LIU GM;TEOH JY;GHOSH S;ZEFFIRO T;AHRWEILER N;ZHANG N;WEDAN R;OH S;GUERCIO G;PARET C	DEVELOPMENTAL COGNITIVE NEUROSCIENCE	1878-9293	40	NA	NA	2019	ELSEVIER SCI LTD	10.1016/J.DCN.2019.100707	ADOLESCENCE IS A NEUROPLASTIC PERIOD FOR SELF-PROCESSING AND EMOTION REGULATION TRANSFORMATIONS, THAT IF DERAILED, ARE LINKED TO PERSISTENT DEPRESSION. NEURAL MECHANISMS OF ADOLESCENT SELF-PROCESSING AND EMOTION REGULATION OUGHT TO BE TARGETED VIA NEW TREATMENTS, GIVEN MODERATE EFFECTIVENESS OF CURRENT INTERVENTIONS. THUS, WE IMPLEMENTED A NOVEL NEUROFEEDBACK PROTOCOL IN ADOLESCENTS TO TEST THE E…
180	FRUSTRATION AND EMOTIONAL REGULATION IN NONSYNDROMIC CRANIOSYNOSTOSIS: A FUNCTIONAL MAGNETIC RESONANCE IMAGING STUDY	WU RT;YANG JF;ZUCCONI W;LACADIE C;SWALLOW MS;SUN AH;EILBOTT J;MAYES LC;STEINBACHER DM;PELPHREY K;PERSING JA	PLASTIC AND RECONSTRUCTIVE SURGERY	0032-1052	144	6	1371	2019	LIPPINCOTT WILLIAMS & WILKINS	10.1097/PRS.0000000000005850	BACKGROUND: NONSYNDROMIC CRANIOSYNOSTOSIS MAY MANIFEST WITH COMPLEX BEHAVIORAL, ATTENTIONAL, AND EMOTIONAL SEQUELAE. THE AUTHORS CHARACTERIZED HIGHER LEVEL BRAIN CONNECTIVITY IN ADOLESCENT NONSYNDROMIC CRANIOSYNOSTOSIS PATIENTS IN RESPONSE TO EMOTIONAL FRUSTRATION. METHODS: SURGICALLY CORRECTED PATIENTS OLDER THAN 9 YEARS WITH NONSYNDROMIC CRANIOSYNOSTOSIS WERE AGE/SEX/HANDEDNESS MATCHED TO CONTR…
181	MAP: A PERSONALIZED RECEPTIVE MUSIC THERAPY INTERVENTION TO IMPROVE THE AFFECTIVE WELL-BEING OF YOUTHS HOSPITALIZED IN A MENTAL HEALTH UNIT	ARCHAMBAULT K;VAUGON K;DEUMIE V;BRAULT M;PEREZ RM;PEYRIN J;VAILLANCOURT G;GAREL P	JOURNAL OF MUSIC THERAPY	0022-2917	56	4	381	2019	OXFORD UNIV PRESS INC	10.1093/JMT/THZ013	THE MAP IS AN INNOVATIVE RECEPTIVE MUSIC THERAPY INTERVENTION DERIVED FROM PSYCHOMUSICAL RELAXATION METHODS THAT AIMS TO FOSTER THE WELL-BEING AND RECOVERY OF YOUTHS WITH MENTAL HEALTH PROBLEMS BY PROVIDING THEM WITH AN ADAPTIVE AND EFFECTIVE MUSIC-ASSISTED MEANS TO REGULATE THEIR MOOD STATES. IN THIS QUASI-EXPERIMENTAL PILOT STUDY, WE ASSESSED THE MOOD-ENHANCING POTENTIAL OF PARTICIPATION IN MAP…
182	PARENTING STRESS AND CHILDREN'S BEHAVIOR: TRANSACTIONAL MODELS DURING EARLY HEAD START	CHERRY KE;GERSTEIN ED;CICIOLLA L	JOURNAL OF FAMILY PSYCHOLOGY	0893-3200	33	8	916	2019	AMER PSYCHOLOGICAL ASSOC	10.1037/FAM0000574	PARENTING STRESS AND CHILDREN'S BEHAVIOR PROBLEMS HAVE FREQUENTLY BEEN LINKED. WITH BIDIRECTIONAL RELATIONS SPANNING FROM EARLY CHILDHOOD THROUGH ADOLESCENCE. HOWEVER, THIS ASSOCIATION HAS NOT BEEN WELL STUDIED IN INFANCY OR TODDLERHOOD, AND PROSPECTIVE MEDIATORS HAVE NOT BEEN THOROUGHLY EXPLORED. THIS PROSPECTIVE, LONGITUDINAL STUDY UTILIZED TWO TRANSACTIONAL MODELS TO EXAMINE BIDIRECTIONAL RELA…
183	REDUCED AMYGDALA-PREFRONTAL FUNCTIONAL CONNECTIVITY IN CHILDREN WITH AUTISM SPECTRUM DISORDER AND CO-OCCURRING DISRUPTIVE BEHAVIOR	IBRAHIM K;EILBOTT JA;VENTOLA P;HE G;PELPHREY KA;MCCARTHY G;SUKHODOLSKY DG	BIOLOGICAL PSYCHIATRY-COGNITIVE NEUROSCIENCE AND NEUROIMAGING	2451-9022	4	12	1031	2019	ELSEVIER	10.1016/J.BPSC.2019.01.009	BACKGROUND: DISRUPTIVE BEHAVIORS ARE PREVALENT IN CHILDREN WITH AUTISM SPECTRUM DISORDER (ASD) AND OFTEN CAUSE SUBSTANTIAL IMPAIRMENTS. HOWEVER, THE UNDERLYING NEURAL MECHANISMS OF DISRUPTIVE BEHAVIORS REMAIN POORLY UNDERSTOOD IN ASD. IN CHILDREN WITHOUT ASD, DISRUPTIVE BEHAVIOR IS ASSOCIATED WITH AMYGDALA HYPERACTIVITY AND REDUCED CONNECTIVITY WITH THE VENTROLATERAL PREFRONTAL CORTEX (VLPFC). TH…
184	FACTORS ASSOCIATED WITH PSYCHOLOGICAL RESILIENCE IN LEFT-BEHIND CHILDREN IN SOUTHWEST CHINA	XIAO YY;WANG YY;CHANG W;CHEN Y;YU Z;RISCH HA	ASIAN JOURNAL OF PSYCHIATRY	1876-2018	46	NA	1	2019	ELSEVIER	10.1016/J.AJP.2019.09.014	PSYCHOLOGICAL RESILIENCE OF CHINESE LEFT-BEHIND CHILDREN (LBC) REMAINS UNDER-STUDIED. IN THIS CROSS-SECTIONAL SURVEY, WE INTENDED TO ANALYZE FACTORS ASSOCIATED WITH RESILIENCE IN A LARGE GROUP OF LBC. ONE-STAGE RANDOM CLUSTER SAMPLING WAS USED TO SELECT 2898 LBC AGED BETWEEN 10 AND 17 YEARS IN YUNNAN PROVINCE OF SOUTHWESTERN CHINA. FACE-TO-FACE INTERVIEW WAS USED TO COLLECT RELEVANT INFORMATION F…
185	DISCRIMINATION AND ADOLESCENTS' ACADEMIC AND SOCIOEMOTIONAL ADJUSTMENT: THE MODERATING ROLES OF FAMILY AND PEER CULTURAL SOCIALISATION	CHEN ST;BENNER A;WANG YJ	INTERNATIONAL JOURNAL OF PSYCHOLOGY	0020-7594	NA	NA	NA	NA	JOHN WILEY & SONS LTD	10.1002/IJOP.12637	RACIAL DISCRIMINATION HAS DETRIMENTAL EFFECTS ON ETHNIC MINORITY ADOLESCENTS' DEVELOPMENT. GUIDED BY THE INTEGRATIVE MODEL OF MINORITY CHILDREN'S COMPETENCIES AND THE BIOECOLOGICAL MODEL, THE CURRENT STUDY EXAMINED HOW FAMILY AND PEER CULTURAL SOCIALIZATION INDEPENDENTLY AND CONJOINTLY BUFFERED THE DETRIMENTAL EFFECTS OF DISCRIMINATION ON ETHNIC MINORITY ADOLESCENTS' ACADEMIC AND SOCIO EMOTIONAL …
186	IMPROVING EMOTIONAL COMPETENCE IN CHILDREN WITH AUTISM SPECTRUM DISORDER AND MILD INTELLECTUAL DISABILITY IN SCHOOLS: A PRELIMINARY TREATMENT VERSUS WAITLIST STUDY	RATCLIFFE B;WONG M;DOSSETOR D;HAYES S	BEHAVIOUR CHANGE	0813-4839	36	4	216	2019	CAMBRIDGE UNIV PRESS	10.1017/BEC.2019.13	THIS PILOT STUDY EVALUATED THE EFFECTIVENESS OF DELIVERING A NEW COGNITIVE BEHAVIOURAL INTERVENTION PACKAGE 'EMOTION-BASED SOCIAL SKILLS TRAINING (EBSST) FOR CHILDREN WITH AUTISM SPECTRUM DISORDER (ASD) AND MILD INTELLECTUAL DISABILITY (ASD + MID)' IN SCHOOLS. FOURTEEN SCHOOL COUNSELLORS NOMINATED 75 CHILDREN (AGED 7-13 YEARS) WITH ASD + MID TO RECEIVE 16 SESSIONS OF EBSST IN GROUPS OF 3-8 CHILDR…
187	MENTAL HEALTH OF BOTH CHILD AND PARENTS PLAYS A LARGER ROLE IN THE HEALTH-RELATED QUALITY OF LIFE OF OBESE AND OVERWEIGHT CHILDREN	KIZILAY DO;SAPMAZ SY;SEN S;OZKAN Y;OZYURT BC;ERSOY B	JOURNAL OF PEDIATRIC ENDOCRINOLOGY & METABOLISM	0334-018X	32	12	1359	2019	WALTER DE GRUYTER GMBH	10.1515/JPEM-2019-0401	AIMS: A DECREASE IN HEALTH-RELATED QUALITY OF LIFE (HRQOL) MEASURES AMONG OBESE (OB) AND OVERWEIGHT (OW) CHILDREN HAS BEEN SHOWN IN SEVERAL STUDIES, BUT KNOWLEDGE ABOUT THE VARIABLES AFFECTING HRQOL IMPAIRMENTS IS MISSING. THE AIM OF THIS STUDY WAS TO EVALUATE THE RELATIONSHIP BETWEEN HRQOL AND SOCIODEMOGRAPHIC CHARACTERISTICS, ANTHROPOMETRIC MEASUREMENTS, METABOLIC PARAMETERS, MENTAL SYMPTOMS AN…
188	AFFILIATE STIGMA AND PSYCHOSOCIAL ADAPTION AMONG ADOLESCENTS WHO HAVE A PARENT WITH SERIOUS MENTAL ILLNESS MEDIATION ROLE OF FAMILY COHESION	CAI CF;ZHANG X;SHENG QQ;DING L	JOURNAL OF PSYCHOSOCIAL NURSING AND MENTAL HEALTH SERVICES	0279-3695	57	12	39	2019	SLACK INC	10.3928/02793695-20190920-02	THE CURRENT CROSS-SECTIONAL STUDY EXAMINED THE RELATIONSHIP BETWEEN AFFILIATE STIGMA AND EXTERNALIZING AND INTERNALIZING PROBLEMS BY INVESTIGATING THE ROLE OF FAMILY COHESION AMONG ADOLESCENTS HAVING A PARENT WITH SERIOUS MENTAL ILLNESS (SMI). ONE HUNDRED SIXTY-FOUR ADOLESCENTS WERE RECRUITED FROM TWO COMMUNITY MENTAL HEALTH CENTERS. FAMILY COHESION, AFFILIATE STIGMA, AND ADOLESCENT INTERNALIZING…
189	EMOTION REGULATION AND WELL-BEING IN PRIMARY CLASSROOMS SITUATED IN LOW-SOCIOECONOMIC COMMUNITIES	SOMERVILLE MP;WHITEBREAD D	BRITISH JOURNAL OF EDUCATIONAL PSYCHOLOGY	0007-0998	89	4	565	2019	WILEY	10.1111/BJEP.12222	BACKGROUND ALTHOUGH EMOTION IS CENTRAL TO MOST MODELS OF CHILDREN'S WELL-BEING, FEW STUDIES HAVE LOOKED AT HOW WELL-BEING IS RELATED TO THE WAYS IN WHICH CHILDREN REGULATE THEIR EMOTIONS. AIMS THE AIM OF THIS STUDY WAS TO EXAMINE THE ASSOCIATIONS AMONG CHILDREN'S EMOTION REGULATION STRATEGY CHOICE AND THEIR EMOTIONAL EXPRESSION, BEHAVIOUR, AND WELL-BEING. THE STUDY ALSO INVESTIGATED WHETHER CONTE…
190	'BEST FRIENDS FOREVER'? FRIENDSHIP STABILITY ACROSS SCHOOL TRANSITION AND ASSOCIATIONS WITH MENTAL HEALTH AND EDUCATIONAL ATTAINMENT	NG-KNIGHT T;SHELTON KH;RIGLIN L;FREDERICKSON N;MCMANUS IC;RICE F	BRITISH JOURNAL OF EDUCATIONAL PSYCHOLOGY	0007-0998	89	4	585	2019	WILEY	10.1111/BJEP.12246	BACKGROUND FRIENDSHIPS HAVE BEEN LINKED TO MENTAL HEALTH AND SCHOOL ATTAINMENT IN CHILDREN. THE EFFECTS OF FRIENDLESSNESS AND FRIENDSHIP QUALITY HAVE BEEN WELL RESEARCHED, BUT LESS IS KNOWN ABOUT THE ROLE OF FRIENDSHIP STABILITY (I.E., MAINTAINING THE SAME FRIEND OVER TIME), AN ASPECT OF FRIENDSHIP WHICH IS OFTEN INTERRUPTED BY THE TRANSITION BETWEEN PHASES OF SCHOOLING. MANY CHILDREN REPORT CONC…
191	THE "HEART" OF DEPRESSION DURING EARLY ADOLESCENCE	TU KM;LI XM;COHEN JR	DEVELOPMENTAL PSYCHOBIOLOGY	0012-1630	61	8	1168	2019	WILEY	10.1002/DEV.21862	THIS STUDY EXAMINED THE CONCURRENT ASSOCIATIONS LINKING YOUTHS' PARASYMPATHETIC NERVOUS SYSTEM ACTIVITY, SPECIFICALLY BASELINE RESPIRATORY SINUS ARRHYTHMIA (RSA) AND RESPIRATORY SINUS ARRHYTHMIA REACTIVITY (RSAR; VAGAL WITHDRAWAL), WITH YOUTH DEPRESSION RISK IN A COMMUNITY SAMPLE OF YOUNG ADOLESCENTS. YOUTH GENDER WAS EXAMINED AS A MODERATOR OF ASSOCIATIONS. PARTICIPANTS INCLUDED 100 YOUTH (53% B…
192	HEART RATE VARIABILITY AND ANXIOUS AROUSAL: UNIQUE RELATIONS WITH SLEEP-RELATED PROBLEMS IN STRESS-EXPOSED ADOLESCENTS	SCOTT BG;ALFANO CA;RUSSELL JD;WEEMS CF	DEVELOPMENTAL PSYCHOBIOLOGY	0012-1630	61	8	1180	2019	WILEY	10.1002/DEV.21883	SLEEP-RELATED PROBLEMS (SRPS) AMONG ADOLESCENTS ARE A GROWING CONCERN. THEORY AND RESEARCH SUGGEST THAT EMOTIONAL AROUSAL MAY HAVE CYCLICAL RELATION WITH SRPS, BUT WHETHER EMOTIONAL DYSREGULATION PLAYS A ROLE IS NOT CLEAR. WE INVESTIGATED ASSOCIATIONS BETWEEN TWO PHYSIOLOGICAL INDICES OF EMOTION REGULATION (VIDEO BASELINE HEART RATE VARIABILITY AND CHANGE IN HEART RATE VARIABILITY TO A STRESSOR) …
193	STRESS AND PARENTING PREDICT CHANGES IN ADOLESCENT RESPIRATORY SINUS ARRHYTHMIA	FOX AR;ALDRICH JT;AHLES JJ;MEZULIS AH	DEVELOPMENTAL PSYCHOBIOLOGY	0012-1630	61	8	1214	2019	WILEY	10.1002/DEV.21863	ADOLESCENCE IS A CRITICAL PERIOD FOR THE DEVELOPMENT OF PHYSIOLOGICAL EMOTION REGULATORY SYSTEMS. WHILE STRESSFUL LIFE EXPERIENCES ARE KNOWN TO INHIBIT ADAPTIVE REGULATION, LESS IS KNOWN ABOUT HOW PARENTAL SOCIALIZATION OF EMOTION REGULATION MAY AFFECT THIS RELATION. WE EXAMINED THE EFFECT OF STRESSFUL LIFE EXPERIENCES ON CHANGES IN THE RESTING RESPIRATORY SINUS ARRHYTHMIA (RSA) LEVELS OF 107 (M-…
194	LONGITUDINAL PATTERNS IN PARENT AND FRIEND EMOTION SOCIALIZATION: ASSOCIATIONS WITH ADOLESCENT EMOTION REGULATION	MILLER-SLOUGH R;DUNSMORE JC	JOURNAL OF RESEARCH ON ADOLESCENCE	1050-8392	29	4	953	2019	WILEY	10.1111/JORA.12434	ADOLESCENTS LEARN ABOUT EMOTIONS THROUGH INTERACTING WITH PARENTS AND FRIENDS, THOUGH THERE IS LIMITED LONGITUDINAL RESEARCH ON THIS TOPIC. THIS STUDY EXAMINED LONGITUDINAL PATTERNS IN PARENT AND FRIEND EMOTION SOCIALIZATION AND ADOLESCENT EMOTION REGULATION. EIGHTY-SEVEN ADOLESCENTS REPORTED ON PARENT AND FRIEND EMOTION SOCIALIZATION. PARENTS REPORTED ON ADOLESCENT EMOTION REGULATION. PARENTS' R…
195	MOTHER-ADOLESCENT CONFLICT INTERACTION SEQUENCES: THE ROLE OF MATERNAL INTERNALIZING PROBLEMS	VAN BOMMEL DMH;VAN DER GIESSEN D;VAN DER GRAAFF J;MEEUS WHJ;BRANJE SJT	JOURNAL OF RESEARCH ON ADOLESCENCE	1050-8392	29	4	1001	2019	WILEY	10.1111/JORA.12441	ADAPTIVE MOTHER-ADOLESCENT CONFLICT INTERACTIONS ARE CHARACTERIZED BY THE ABILITY TO MOVE FROM NEGATIVE TO POSITIVE EMOTIONS. THE CURRENT MICRO-OBSERVATIONAL STUDY INVESTIGATED HOW MOTHERS AND ADOLESCENTS MAKE TRANSITIONS BETWEEN POSITIVE, NEUTRAL AND NEGATIVE EMOTIONS AND WHETHER THESE TRANSITIONS DEPEND ON MATERNAL INTERNALIZING PROBLEMS. WE USED THREE ANNUAL WAVES OF CONFLICT INTERACTION OBSER…
196	ACCELERATED CORTICAL THINNING WITHIN STRUCTURAL BRAIN NETWORKS IS ASSOCIATED WITH IRRITABILITY IN YOUTH	JIRSARAIE RJ;KACZKURKIN AN;RUSH S;PIIWIA K;ADEBIMPE A;BASSETT DS;BOURQUE J;CALKINS ME;CIESLAK M;CIRIC R;COOK PA;DAVILA D;ELLIOTT MA;LEIBENLUFT E;MURTHA K;ROALF DR;ROSEN AFG;RUPAREL K;SHINOHARA RT;SOTIRAS A;WOLF DH;DAVATZIKOS C;SATTERTHWAITE TD	NEUROPSYCHOPHARMACOLOGY	0893-133X	44	13	2254	2019	NATURE PUBLISHING GROUP	10.1038/S41386-019-0508-3	IRRITABILITY IS AN IMPORTANT DIMENSION OF PSYCHOPATHOLOGY THAT SPANS MULTIPLE CLINICAL DIAGNOSTIC CATEGORIES, YET ITS RELATIONSHIP TO PATTERNS OF BRAIN DEVELOPMENT REMAINS SPARSELY EXPLORED. HERE, WE EXAMINED HOW TRANSDIAGNOSTIC SYMPTOMS OF IRRITABILITY RELATE TO THE DEVELOPMENT OF STRUCTURAL BRAIN NETWORKS. ALL PARTICIPANTS (N = 137, 83 FEMALES) COMPLETED STRUCTURAL BRAIN IMAGING WITH 3 TESLA MR…
197	TEACHER CARING AS A PROTECTIVE FACTOR: THE EFFECTS OF BEHAVIORAL/EMOTIONAL RISK AND TEACHER CARING ON OFFICE DISCIPLINARY REFERRALS IN MIDDLE SCHOOL	GALLAGHER EK;DEVER BV;HOCHBEIN C;DUPAUL GJ	SCHOOL MENTAL HEALTH	1866-2625	11	4	754	2019	SPRINGER	10.1007/S12310-019-09318-0	RISK FOR BEHAVIORAL/EMOTIONAL PROBLEMS IN ADOLESCENCE IS A SIGNIFICANT PREDICTOR OF NEGATIVE STUDENT OUTCOMES, INCLUDING LOWER ACADEMIC ACHIEVEMENT AND FUTURE DISCIPLINARY PROBLEMS. LATINX STUDENTS ARE OFTEN OVERREPRESENTED IN SCHOOL DISCIPLINARY PRACTICES, HIGHLIGHTING THE NEED FOR FURTHER RESEARCH SPECIFICALLY WITHIN THIS POPULATION. BASED ON THE FRAMEWORK OF RESILIENCE, STUDENTS' RELATIONSHIPS…
198	CONFLICT BETWEEN PARENTS AND ADOLESCENTS WITH ADHD: SITUATIONAL TRIGGERS AND THE ROLE OF COMORBIDITY	GARCIA AM;MEDINA D;SIBLEY MH	JOURNAL OF CHILD AND FAMILY STUDIES	1062-1024	28	12	3338	2019	SPRINGER	10.1007/S10826-019-01512-7	OBJECTIVESLITTLE IS KNOWN ABOUT FACTORS THAT CONTRIBUTE TO CONFLICT BETWEEN PARENTS AND ADOLESCENTS WITH ADHD. THE CURRENT STUDY EXAMINES THE FREQUENCY AND INTENSITY OF ARGUMENTS BETWEEN ADOLESCENTS WITH ADHD AND THEIR PARENTS WITH ATTENTION TO SITUATIONAL TRIGGERS AND ADOLESCENT AND PARENT CHARACTERISTICS THAT PREDICT CONFLICT.METHODADOLESCENTS AND PARENTS (N=128) COMPLETED A BATTERY OF RATING S…
199	INTERGENERATIONAL TRANSMISSION OF EMOTION DYSREGULATION: THE ROLE OF AUTHORITARIAN PARENTING STYLE AND FAMILY CHRONIC STRESS	SHAW ZA;STARR LR	JOURNAL OF CHILD AND FAMILY STUDIES	1062-1024	28	12	3508	2019	SPRINGER	10.1007/S10826-019-01534-1	OBJECTIVES ALTHOUGH STUDIES SUPPORT A DIRECT ASSOCIATION BETWEEN PARENT AND CHILD EMOTION REGULATION, LITTLE WORK HAS CONSIDERED POTENTIAL MECHANISMS, SUCH AS FAMILY CONTEXT. FOR EXAMPLE, PARENTS WHO HAVE DIFFICULTY REGULATING THEIR EMOTIONS MAY BE MORE LIKELY TO ADOPT AN AUTHORITARIAN PARENTING STYLE, ESPECIALLY UNDER HIGH FAMILY CHRONIC STRESS, AND THIS PARENTING STYLE MAY THEN INFLUENCE CHILDR…
200	ADOLESCENTS' PERSONALITY TRAITS AND POSITIVE PSYCHOLOGICAL ORIENTATIONS: RELATIONS WITH EMOTIONAL DISTRESS AND LIFE SATISFACTION MEDIATED BY SCHOOL CONNECTEDNESS	KIM EK;FURLONG MJ;DOWDY E	CHILD INDICATORS RESEARCH	1874-897X	12	6	1951	2019	SPRINGER	10.1007/S12187-019-9619-Y	CONTEMPORARY MODELS EMPHASIZE LINKAGES BETWEEN MALLEABLE POSITIVE PSYCHOLOGICAL ORIENTATIONS AND ENHANCED QUALITY OF LIFE. AS SUCH, IT IS IMPORTANT TO CONSIDER IF THESE POSITIVE ORIENTATIONS PROVIDE UNIQUE EXPLANATORY POWER BEYOND THE LONG-ESTABLISHED RELATIONS BETWEEN QUALITY OF LIFE AND WITHIN-PERSON, LESS MALLEABLE PERSONALITY TRAITS. THIS STUDY CONTRIBUTED TO THE LITERATURE BY EXAMINING THE R…
201	PARENTING AND YOUTH ONSET OF DEPRESSION ACROSS THREE YEARS: EXAMINING THE INFLUENCE OF OBSERVED PARENTING ON CHILD AND ADOLESCENT DEPRESSIVE OUTCOMES	GRIFFITH JM;CRAWFORD CM;OPPENHEIMER CW;YOUNG JF;HANKIN BL	JOURNAL OF ABNORMAL CHILD PSYCHOLOGY	0091-0627	47	12	1969	2019	SPRINGER/PLENUM PUBLISHERS	10.1007/S10802-019-00564-Z	CONCURRENT ASSOCIATIONS BETWEEN PARENTING BEHAVIORS AND YOUTH DEPRESSION ARE WELL ESTABLISHED. A SMALLER BODY OF WORK HAS DEMONSTRATED LONGITUDINAL ASSOCIATIONS BETWEEN ASPECTS OF PARENTING AND YOUTH RISK FOR DEPRESSION; HOWEVER, THIS LIMITED LONGITUDINAL WORK HAS PREDOMINANTLY RELIED UPON SELF- AND PARENT-REPORT QUESTIONNAIRE MEASURES AND IS THUS AFFECTED BY BIASES RELATED TO RETROSPECTIVE RECAL…
202	BLUNTED PHYSIOLOGICAL STRESS REACTIVITY AMONG YOUTH WITH A HISTORY OF BULLYING AND VICTIMIZATION: LINKS TO DEPRESSIVE SYMPTOMS	LAMBE LJ;CRAIG WM;HOLLENSTEIN T	JOURNAL OF ABNORMAL CHILD PSYCHOLOGY	0091-0627	47	12	1981	2019	SPRINGER/PLENUM PUBLISHERS	10.1007/S10802-019-00565-Y	BULLYING AND PEER VICTIMIZATION ARE STRESSFUL EXPERIENCES FOR YOUTH, AND ARE ASSOCIATED WITH INCREASED RISK FOR PSYCHOPATHOLOGY. PHYSIOLOGICAL DIFFERENCES IN THE BODY'S STRESS RESPONSE SYSTEM MAY HELP US TO UNDERSTAND VULNERABILITY FOR DEPRESSIVE SYMPTOMS AMONG YOUTH INVOLVED WITH BULLYING. THE CURRENT STUDY EXAMINED BOTH SYMPATHETIC AND PARASYMPATHETIC ACTIVITY USING SKIN CONDUCTANCE (SCL) AND R…
203	THE INFLUENCE OF INTERNALIZING SYMPTOMS AND EMOTION DYSREGULATION ON THE ASSOCIATION BETWEEN WITNESSED COMMUNITY VIOLENCE AND AGGRESSION AMONG URBAN ADOLESCENTS	COOLEY JL;RITSCHEL LA;FRAZER AL;BLOSSOM JB	CHILD PSYCHIATRY & HUMAN DEVELOPMENT	0009-398X	50	6	883	2019	SPRINGER	10.1007/S10578-019-00890-9	THE CURRENT CROSS-SECTIONAL STUDY EXAMINED WHETHER INTERNALIZING (I.E. ANXIETY AND DEPRESSIVE) SYMPTOMS AND/OR EMOTION DYSREGULATION MODERATED THE ASSOCIATION BETWEEN WITNESSED COMMUNITY VIOLENCE AND AGGRESSIVE BEHAVIOR. PARTICIPANTS WERE 180 PREDOMINANTLY AFRICAN AMERICAN ADOLESCENTS (62% GIRLS; M AGE = 15.87 YEARS, SD = 1.19 YEARS) FROM A HIGH SCHOOL LOCATED IN AN URBAN COMMUNITY IN THE UNITED …
204	THE PERSPECTIVE MATTERS: A MULTI-INFORMANT STUDY ON THE RELATIONSHIP BETWEEN SOCIAL-EMOTIONAL COMPETENCE AND PRESCHOOLERS' EXTERNALIZING AND INTERNALIZING SYMPTOMS	HUBER L;PLOTNER M;IN-ALBON T;STADELMANN S;SCHMITZ J	CHILD PSYCHIATRY & HUMAN DEVELOPMENT	0009-398X	50	6	1021	2019	SPRINGER	10.1007/S10578-019-00902-8	RECENT RESEARCH DEMANDS A MULTI-INFORMANT AND MULTI-FACTORIAL ASSESSMENT OF PRESCHOOL-AGE PSYCHOPATHOLOGY. BASED ON A TRIPARTITE MODEL, WE TESTED THE RELATIONSHIP BETWEEN EMOTIONAL AND SOCIAL COMPETENCE AND THEIR CONTRIBUTION TO EXTERNALIZING AND INTERNALIZING SYMPTOMS IN A PRESCHOOL-AGE COMMUNITY SAMPLE (N = 117, M = 4.67 YEARS, SD = 2.75 MONTHS). WE ASSESSED TEACHERS' (N = 109) AND PARENTS' (N …
205	RESILIENCE, DEFENSE MECHANISMS, AND IMPLICIT EMOTION REGULATION IN PSYCHODYNAMIC CHILD PSYCHOTHERAPY	PROUT TA;MALONE A;RICE T;HOFFMAN L	JOURNAL OF CONTEMPORARY PSYCHOTHERAPY	0022-0116	49	4	235	2019	SPRINGER INTERNATIONAL PUBLISHING AG	10.1007/S10879-019-09423-W	RESILIENCE IS ASSOCIATED WITH THE INTERNAL CAPACITY FOR THE REGULATION OF UNPLEASANT EMOTIONS IN THE FACE OF ADVERSITY. THESE SELF-REGULATORY PROCESSES, LINKED WITH BOTH EXPLICIT AND IMPLICIT EMOTION REGULATION SYSTEMS, HAVE WIDE RANGING IMPLICATIONS FOR OVERALL PSYCHOLOGICAL HEALTH. CHILD PSYCHOTHERAPY CAN BE CONCEPTUALIZED AS HELPING CHILDREN ADAPT MORE EFFECTIVELY TO THE EXTERNAL ENVIRONMENT A…
206	A SYSTEMATIC REVIEW OF EMOTION REGULATION IN CHILDREN WITH AUTISM SPECTRUM DISORDER	CIBRALIC S;KOHLHOFF J;WALLACE N;MCMAHON C;EAPEN V	RESEARCH IN AUTISM SPECTRUM DISORDERS	1750-9467	68	NA	NA	2019	ELSEVIER SCI LTD	10.1016/J.RASD.2019.101422	BACKGROUND: AUTISM SPECTRUM DISORDER (ASD) HAS SIGNIFICANT NEGATIVE IMPACTS ON A CHILD'S DEVELOPMENT AS WELL AS THEIR FAMILY'S SOCIAL, EMOTIONAL, AND ECONOMIC WELLBEING. IN AN EFFORT TO BETTER UNDERSTAND THE AEITOLOGY OF ASD AND THEREFORE PROVIDE INTERVENTIONS FOR CHILDREN ON THE AUTISM SPECTRUM, VARIOUS FACTORS HAVE BEEN TAKEN INTO CONSIDERATION, ONE OF WHICH IS EMOTION REGULATION (ER) ABILITY. …
207	REPETITIVE BEHAVIORS IN AUTISM SPECTRUM DISORDER: ASSOCIATIONS WITH DEPRESSION AND ANXIETY SYMPTOMS	MUSKETT A;CAPRIOLA-HALL NN;RADTKE SR;FACTOR R;SCARPA A	RESEARCH IN AUTISM SPECTRUM DISORDERS	1750-9467	68	NA	NA	2019	ELSEVIER SCI LTD	10.1016/J.RASD.2019.101449	YOUTH WITH AUTISM SPECTRUM DISORDER (ASD) EXPERIENCE DEPRESSION AND ANXIETY AT HIGHER RATES THAN TYPICALLY DEVELOPING (TD) YOUTH. THE CURRENT STUDY EXAMINED HOW RESTRICTED AND REPETITIVE BEHAVIORS OR INTERESTS (RRBS) MAY BE RELATED TO SYMPTOMS OF DEPRESSION AND ANXIETY. PARTICIPANTS INCLUDED 35 CHILDREN WITH ASD (29 MALE, 6 FEMALE) BETWEEN 3 AND 14 YEARS. YOUTH WHO MET CLINICAL CUT-OFF FOR DEPRES…
208	GENDER INVARIANCE AND PSYCHOMETRIC PROPERTIES OF THE NONPRODUCTIVE THOUGHTS QUESTIONNAIRE FOR CHILDREN	KOCSEL N;MONOK K;SZABO E;MORGAN A;REINHARDT M;URBAN R;DEMETROVICS Z;KOKONYEI G	ASSESSMENT	1073-1911	26	8	1480	2019	SAGE PUBLICATIONS INC	10.1177/1073191117706140	PERSEVERATIVE COGNITIONS-RUMINATION AND WORRY-CAN CONTRIBUTE TO MENTAL AND SOMATIC HEALTH PROBLEMS IN ADOLESCENCE. GIRLS USUALLY REPORT STRONGER RUMINATION OR WORRY THAN BOYS EVEN IN EARLIER YEARS ACROSS THE DEVELOPMENT AGE SPECTRUM. OUR AIM WAS TO TEST THE GENDER INVARIANCE AND PSYCHOMETRIC PROPERTIES OF THE NONPRODUCTIVE THOUGHTS QUESTIONNAIRE FOR CHILDREN (NPTQ-C). STUDY 1 INVOLVED 1,572 STUDE…
209	ALEXITHYMIA PREDICTS MALADAPTIVE BUT NOT ADAPTIVE EMOTION REGULATION STRATEGIES IN ADOLESCENT GIRLS WITH ANOREXIA NERVOSA OR DEPRESSION	SFAERLEA A;DEHNING S;KELLER LK;SCHULTE-KORNE G	JOURNAL OF EATING DISORDERS	2050-2974	7	1	NA	2019	BMC	10.1186/S40337-019-0271-1	BACKGROUND AMONG ADOLESCENT GIRLS, ANOREXIA NERVOSA (AN) AND MAJOR DEPRESSION (MD) ARE COMMON AND OFTEN COMORBID MENTAL HEALTH PROBLEMS. BOTH DISORDERS ARE CHARACTERISED BY DIFFICULTIES IN RECOGNISING AND VERBALISING (ALEXITHYMIA) AS WELL AS REGULATING ONE'S EMOTIONS, BUT RESEARCH IN ADOLESCENT PATIENTS IS SCARCE AND LITTLE IS KNOWN ABOUT THE RELATION BETWEEN ALEXITHYMIA AND DIFFICULTIES IN EMOTI…
210	PARENT SOCIALIZATION OF COPING AND CHILD EMOTION REGULATION ABILITIES: A LONGITUDINAL EXAMINATION	PEISCH V;DALE C;PARENT J;BURT K	FAMILY PROCESS	0014-7370	NA	NA	NA	NA	WILEY	10.1111/FAMP.12516	THIS STUDY EXAMINED THE HYPOTHESIS THAT PARENT SOCIALIZATION OF COPING (SOC) WOULD HAVE A LONGITUDINAL RELATION WITH CHILD EMOTION REGULATION ABILITIES. PARTICIPANTS INCLUDED A SAMPLE OF 256 PARENTS OF 5- TO 12-YEAR-OLD CHILDREN (CHILD M AGE = 8.36, SD = 2.03, 54.7% MALE; PARENT M AGE = 34.49, SD = 6.20, 59% FEMALE). DATA ON DEMOGRAPHIC INFORMATION, PARENTING BEHAVIORS, AND CHILD EMOTION REGULATI…
211	EMOTIONAL NONACCEPTANCE, DISTRACTION COPING AND PTSD SYMPTOMS IN A TRAUMA-EXPOSED ADOLESCENT INPATIENT SAMPLE	WOODWARD EC;VIANA AG;TRENT ES;RAINES EM;ZVOLENSKY MJ;STORCH EA	COGNITIVE THERAPY AND RESEARCH	0147-5916	NA	NA	NA	NA	SPRINGER/PLENUM PUBLISHERS	10.1007/S10608-019-10065-4	EMOTIONAL NONACCEPTANCE IS ASSOCIATED WITH GREATER POSTTRAUMATIC STRESS DISORDER (PTSD) SYMPTOMS AMONG TRAUMA-EXPOSED YOUTH. SIMILARLY, THE USE OF DISTRACTION AS A COPING STRATEGY IS ASSOCIATED WITH GREATER PTSD SYMPTOMS, YET SYNERGISTIC RELATIONS BETWEEN EMOTIONAL NONACCEPTANCE AND DISTRACTION COPING AMONG TRAUMA-EXPOSED YOUTH HAVE NOT BEEN EXAMINED. THE PRESENT STUDY EXAMINED ASSOCIATIONS AND I…
212	IMPULSIVITY MEDIATES THE LINK BETWEEN CHILDHOOD SEXUAL ABUSE AND JUVENILE INCARCERATION AMONG LOW-INCOME AFRICAN AMERICAN WOMEN	HARRIS CE;CARTER S;POWERS A;BRADLEY B	JOURNAL OF AGGRESSION MALTREATMENT & TRAUMA	1092-6771	NA	NA	NA	NA	ROUTLEDGE JOURNALS, TAYLOR & FRANCIS LTD	10.1080/10926771.2019.1692981	A HISTORY OF CHILDHOOD TRAUMA HAS BEEN FOUND TO HAVE A ROBUST INFLUENCE ON JUVENILE DELINQUENCY, AND EVIDENCE SUGGESTS THAT CHILDHOOD SEXUAL ABUSE IS PARTICULARLY COMMON AMONG FEMALE YOUTH INVOLVED IN THE JUVENILE JUSTICE SYSTEM. THE CURRENT STUDY SOUGHT TO INVESTIGATE IMPULSIVITY AS A POTENTIAL MEDIATOR OF THE RELATIONSHIP BETWEEN CHILDHOOD SEXUAL ABUSE (CSA) AND JUVENILE INCARCERATION AMONGST A…
213	SOCIAL COGNITION AND EMOTION REGULATION MAY BE IMPAIRED IN ADOLESCENTS WITH OBESITY INDEPENDENT OF THE PRESENCE OF BINGE EATING DISORDER: A TWO-CENTER STUDY	TURAN S;OZYURT G;CATLI G;OZTURK Y;ABACI A;AKAY AP	PSYCHIATRY AND CLINICAL PSYCHOPHARMACOLOGY	2475-0573	29	4	887	2019	TAYLOR & FRANCIS LTD	10.1080/24750573.2019.1693727	BACKGROUND: BINGE EATING DISORDER (BED) AND OBESITY IN ADOLESCENTS IS ASSOCIATED WITH VARIATIONS IN SOCIAL COGNITION AND EMOTION REGULATION. THE CURRENT STUDY AIMED TO EVALUATE THE THEORY OF MIND (TOM) ABILITIES IN ADOLESCENTS WITH OBESITY WITH AND WITHOUT BED AND TO EXAMINE HOW THEY RELATED TO EMOTIONAL AND PSYCHOPATHOLOGIC EVALUATIONS. METHODS: ONE HUNDRED TWENTY-EIGHT ADOLESCENTS COMPRISING 32…
214	MODELLING RESILIENCE IN ADOLESCENCE AND ADVERSITY: A NOVEL FRAMEWORK TO INFORM RESEARCH AND PRACTICE	MALHI GS;DAS P;BELL E;MATTINGLY G;MANNIE Z	TRANSLATIONAL PSYCHIATRY	2158-3188	9	NA	NA	2019	NATURE PUBLISHING GROUP	10.1038/S41398-019-0651-Y	RECENT CONCEPTUALISATIONS OF RESILIENCE HAVE ADVANCED THE NOTION THAT IT IS A DYNAMIC AND MULTIFACETED CONSTRUCT. HOWEVER, ITS ADAPTIVE COMPONENTS, ESPECIALLY THOSE FORGED BY ADVERSITY, HAVE NOT BEEN FULLY REALISED, AND ITS NEUROBIOLOGICAL AND PSYCHOSOCIAL UNDERPINNINGS ARE YET TO BE MEANINGFULLY INTEGRATED. IN PART, THIS IS BECAUSE A DEVELOPMENTAL PERSPECTIVE IS OFTEN NEGLECTED IN THE FORMULATIO…
215	ABERRANT STRUCTURAL COVARIANCE NETWORKS IN YOUTH AT HIGH FAMILIAL RISK FOR MOOD DISORDER	HEINZE K;SHEN XY;HAWKINS E;HARRIS MA;DE NOOIJ L;MCINTOSH AM;WOOD SJ;WHALLEY HC	BIPOLAR DISORDERS	1398-5647	NA	NA	NA	NA	WILEY	10.1111/BDI.12868	OBJECTIVES CURRENT RESEARCH SUGGESTS SIGNIFICANT DISRUPTIONS IN FUNCTIONAL BRAIN NETWORKS IN INDIVIDUALS WITH MOOD DISORDER, AND IN THOSE AT FAMILIAL RISK. STUDIES OF STRUCTURAL BRAIN NETWORKS PROVIDE IMPORTANT INSIGHTS INTO SYNCHRONIZED MATURATIONAL CHANGE BUT HAVE RECEIVED LESS ATTENTION. WE AIMED TO INVESTIGATE DEVELOPMENTAL RELATIONSHIPS OF LARGE-SCALE BRAIN NETWORKS IN MOOD DISORDER USING ST…
216	PSYCHOLOGICAL WELL-BEING OF FATHERS WITH AND WITHOUT A CHILD WITH INTELLECTUAL DISABILITY: A POPULATION-BASED STUDY.	LANGLEY E;TOTSIKA V;HASTINGS RP	JOURNAL OF INTELLECTUAL DISABILITY RESEARCH	0964-2633	NA	NA	NA	NA	WILEY	10.1111/JIR.12692	BACKGROUND FEW STUDIES HAVE EXPLORED THE WELL-BEING OF FATHERS OF CHILDREN WITH INTELLECTUAL DISABILITY (ID), DESPITE THE SIGNIFICANT ROLE THAT THEY PLAY IN THEIR CHILDREN'S LIVES. THE CURRENT STUDY COMPARED FATHERS OF CHILDREN WITH AND WITHOUT A CHILD WITH ID ON MEASURES OF PSYCHOLOGICAL WELL-BEING (LIFE SATISFACTION, WORK-FAMILY BALANCE AND GENERAL HEALTH) AND DIMENSIONS OF PARENTING (PARENTING…
217	ATTACHMENT AND EMOTION REGULATION: A PERSON-CENTRED EXAMINATION AND RELATIONS WITH COPING WITH REJECTION, FRIENDSHIP CLOSENESS, AND EMOTIONAL ADJUSTMENT	GARDNER AA;ZIMMER-GEMBECK MJ;CAMPBELL SM	BRITISH JOURNAL OF DEVELOPMENTAL PSYCHOLOGY	0261-510X	38	1	125	2020	WILEY	10.1111/BJDP.12310	GUIDED BY ATTACHMENT THEORY OF EMOTION REGULATION (ER), THE CURRENT STUDY UTILIZED A PERSON-CENTRED APPROACH TO IDENTIFY CLUSTERS OF INDIVIDUALS THAT DIFFERED IN THEIR ATTACHMENT REPRESENTATIONS AND ER, AND FURTHER EXAMINED INDIVIDUAL DIFFERENCES IN SOCIO-EMOTIONAL FUNCTIONING BASED ON THESE PROFILES. PARTICIPANTS INCLUDED 658 EMERGING ADULTS (M = 19.9, SD = 2.7, 65.5% FEMALE) WHO COMPLETED SURVE…
218	PHYSIOLOGICAL AND BEHAVIORAL EFFECTS OF INTERPERSONAL VALIDATION: A MULTILEVEL APPROACH TO EXAMINING A CORE INTERVENTION STRATEGY AMONG SELF-INJURING ADOLESCENTS AND THEIR MOTHERS	KAUFMAN EA;PUZIA ME;GODFREY DA;CROWELL SE	JOURNAL OF CLINICAL PSYCHOLOGY	0021-9762	76	3	559	2020	WILEY	10.1002/JCLP.22902	OBJECTIVE THE CURRENT STUDY EXAMINED HOW TEACHING AN INTERPERSONAL VALIDATION-ORIENTED SKILL FROM DIALECTICAL BEHAVIOR THERAPY AFFECTS BEHAVIORAL AND BIOLOGICAL INDICES OF SELF-INFLICTED INJURY (SII) RISK AMONG SELF-INJURING ADOLESCENTS AND THEIR MOTHERS (N = 30 DYADS), AND TYPICAL CONTROL MOTHER-DAUGHTER DYADS (N = 30). METHOD BEHAVIORAL INDICATORS OF FAMILY FUNCTIONING (E.G., COHESION, COERCION…
219	INTRODUCTION TO THE SPECIAL SECTION: MINDFULNESS IN ME AND IN YOU-MEASUREMENT, DEVELOPMENT, AND IMPLICATIONS FOR ADOLESCENTS' EMOTIONAL AND ACADEMIC RESILIENCE	ZIMMER-GEMBECK MJ	INTERNATIONAL JOURNAL OF BEHAVIORAL DEVELOPMENT	0165-0254	44	1	1	2020	SAGE PUBLICATIONS LTD	10.1177/0165025419885029	AN INTRODUCTION TO THE SPECIAL SECTION TITLED 'MINDFULNESS IN ME AND IN YOU-MEASUREMENT, DEVELOPMENT, AND IMPLICATIONS FOR ADOLESCENTS' EMOTIONAL AND ACADEMIC RESILIENCE'.
220	RELATIONSHIP BETWEEN PARENTING STYLE, ALEXITHYMIA AND AGGRESSION IN EMERGING ADULTS	MCERLEAN ABJ;LIM LXC	JOURNAL OF FAMILY ISSUES	0192-513X	NA	NA	NA	NA	SAGE PUBLICATIONS INC	10.1177/0192513X19886647	ALEXITHYMIA HAS BEEN LINKED TO REDUCED EMOTIONAL AWARENESS AND INCREASED AGGRESSION. ONE LINE OF EVIDENCE SUGGESTS THAT AUTHORITARIAN PARENTING CONTRIBUTES TO THE DEVELOPMENT OF ALEXITHYMIA. TO ELUCIDATE THE RELATIONSHIP BETWEEN EXPERIENCED PARENTING STYLE, ALEXITHYMIA AND AGGRESSION THE PARENTAL AUTHORITY QUESTIONNAIRE, THE TORONTO ALEXITHYMIA SCALE AND THE BUSS-PERRY AGGRESSION QUESTIONNAIRE WE…
221	PERCEIVED HEALTH COMPETENCE PREDICTS ANXIETY AND DEPRESSIVE SYMPTOMS AFTER A THREE-YEAR FOLLOW-UP AMONG ADOLESCENTS AND ADULTS WITH CONGENITAL HEART DISEASE	LESLIE CE;SCHOFIELD K;VANNATTA K;JACKSON JL	EUROPEAN JOURNAL OF CARDIOVASCULAR NURSING	1474-5151	NA	NA	NA	NA	SAGE PUBLICATIONS LTD	10.1177/1474515119885858	BACKGROUND: CONGENITAL HEART DISEASE PLACES SURVIVORS AT INCREASED RISK FOR CARDIOVASCULAR COMPLICATIONS AS THEY AGE AND REQUIRES LONG-TERM MEDICAL MANAGEMENT. PERCEIVED HEALTH COMPETENCE, OR HOW CAPABLE ONE FEELS IN MANAGING ONE'S HEALTH, IS LINKED TO EMOTIONAL ADJUSTMENT IN VARIOUS DISEASE POPULATIONS, BUT HAS NOT BEEN INVESTIGATED AMONG CONGENITAL HEART DISEASE SURVIVORS. AIM: THE PURPOSE OF T…
222	DESCRIBING ASSOCIATIONS BETWEEN CHILD MALTREATMENT FREQUENCY AND THE FREQUENCY AND TIMING OF SUBSEQUENT DELINQUENT OR CRIMINAL BEHAVIORS ACROSS DEVELOPMENT: VARIATION BY SEX, SEXUAL ORIENTATION, AND RACE	LANTOS H;WILKINSON A;WINSLOW H;MCDANIEL T	BMC PUBLIC HEALTH	NA	19	1	NA	2019	BMC	10.1186/S12889-019-7655-7	BACKGROUNDCHILD MALTREATMENT HAS BEEN LINKED TO LOWER HEALTH, EDUCATION, AND INCOME LATER IN LIFE, AND IS ASSOCIATED WITH INCREASED ENGAGEMENT IN DELINQUENT OR CRIMINAL BEHAVIORS. THIS PAPER EXPLORES TRAJECTORIES OF THESE BEHAVIORS FROM ADOLESCENCE INTO EARLY ADULTHOOD AND TESTS MALTREATMENT AS A PREDICTOR, AND WHETHER OBSERVED PATTERNS ARE CONSISTENT ACROSS DIFFERENT DEMOGRAPHIC GROUPS.METHODSUS…
223	SELF-REPORTED EMOTIONAL AND BEHAVIORAL PROBLEMS OF LEFT-BEHIND CHILDREN IN LITHUANIA	LESKAUSKAS D;ADOMAITIENE V;SESKEVICIENE G;CESNAITE E;SMIGELSKAS K	CHILD INDICATORS RESEARCH	1874-897X	NA	NA	NA	NA	SPRINGER	10.1007/S12187-019-09689-5	THE MIGRATION MAKES AN INFLUENCE ON CHILDREN'S MENTAL HEALTH AND BEHAVIORS. HOWEVER, THE MAJORITY OF STUDIES INVESTIGATE THE FAMILIES AND PEOPLE IN MIGRATION RATHER THAN LEFT-BEHIND GROUPS IN THEIR HOME COUNTRIES. OBJECTIVE: TO ASSESS THE POSSIBLE IMPACT OF PARENTS' MIGRATION ON EMOTIONAL AND BEHAVIORAL PROBLEMS OF THEIR LEFT-BEHIND CHILDREN. THE STUDY COMPRISED 10-19-YEAR-OLD ADOLESCENTS FROM FI…
224	EFFECT OF INTRAPERSONAL EMOTIONAL COMPETENCES ON THE RELATIONSHIP BETWEEN ATTACHMENT INSECURITY AND SEVERITY OF EATING DISORDER SYMPTOMS IN PATIENTS WITH RESTRICTIVE ANOREXIA	NANDRINO JL;DODIN V;COTTENCIN O;DOBA K	JOURNAL OF CLINICAL PSYCHOLOGY	0021-9762	76	3	476	2020	WILEY	10.1002/JCLP.22877	OBJECTIVE ATTACHMENT INSECURITY AND EMOTIONAL COMPETENCES (EC) FORM A KEY PART OF CONCEPTUAL MODELS OF ANOREXIA NERVOSA (AN). WE EXPLORED THE RELATIONSHIP BETWEEN ATTACHMENT DIMENSIONS AND EC ON THE SEVERITY OF EATING DISORDERS IN PATIENTS DIAGNOSED WITH RESTRICTIVE AN. METHOD SIXTY-THREE FEMALE PATIENTS WITH RESTRICTIVE AN AND 63 HEALTHY PARTICIPANTS COMPLETED SELF-REPORT MEASURES (EATING SYMPTO…
225	CHANGE IN SELF-CRITICISM ACROSS EMERGING ADULTHOOD AND PSYCHOLOGICAL WELL-BEING AT AGE 35: THE MEDIATING ROLE OF REFLECTIVITY	MICHAELI Y;DICKSON DJ;HAKHMIGARI MK;SCHARF M;SHULMAN S	EMERGING ADULTHOOD	2167-6968	NA	NA	NA	NA	SAGE PUBLICATIONS INC	10.1177/2167696819882199	RECENT CONCEPTUALIZATION AND RESEARCH IN PERSONALITY DEVELOPMENT HAVE SHOWN THAT SIGNIFICANT CHANGES IN PERSONALITY TAKING PLACE DURING EMERGING ADULTHOOD WHERE YOUNG PEOPLE TEND TO BECOME MORE EMOTIONALLY MATURE AND STABLE. IN LINE WITH THESE CONTENTIONS, WE EXAMINED IN A SAMPLE OF 205 ISRAELI EMERGING ADULTS THE LONGITUDINAL ASSOCIATION BETWEEN CHANGE IN SELF-CRITICISM ACROSS AGES 23 AND 29 AND…
226	HUMILITY PREDICTS RESISTANCE TO SUBSTANCE USE: A SELF-CONTROL PERSPECTIVE	YU ZL;TONG EMW;LEUNG CC;CHIN EDA;LEE PW	JOURNAL OF POSITIVE PSYCHOLOGY	1743-9760	NA	NA	NA	NA	ROUTLEDGE JOURNALS, TAYLOR & FRANCIS LTD	10.1080/17439760.2019.1689409	PAST RESEARCH INDICATES THAT HUMILITY PREDICTS ENHANCED SELF-CONTROL. IN THE PRESENT RESEARCH, TWO EVENT-SAMPLING STUDIES AND A LONGITUDINAL STUDY WERE CONDUCTED TO TEST THE HYPOTHESIS THAT HUMILITY FACILITATES THE CAPACITY IN RESISTING SUBSTANCE CONSUMPTION. UNDERGRADUATES RATED THEIR ALCOHOL AND TOBACCO DEPENDENCE EVERY THREE DAYS ACROSS EITHER FOUR SESSIONS (STUDY 1) OR SIX SESSIONS (STUDY 2).…
227	IMPACT OF PRE-TRAUMA, TRAUMA-SPECIFIC, AND POST-TRAUMA VARIABLES ON PSYCHOSOCIAL ADJUSTMENT OF SYRIAN REFUGEE SCHOOL-AGE CHILDREN	KHAMIS V	JOURNAL OF HEALTH PSYCHOLOGY	1359-1053	NA	NA	NA	NA	SAGE PUBLICATIONS LTD	10.1177/1359105319886651	THIS STUDY INVESTIGATED THE PSYCHOSOCIAL ADJUSTMENT IN SYRIAN REFUGEE CHILDREN AND ADOLESCENTS WHO RESETTLED IN LEBANON AND JORDAN BY EXAMINING THE POTENTIAL EFFECTS OF PRE-TRAUMA, TRAUMA-SPECIFIC, AND POST-TRAUMA VARIABLES. THE SAMPLE CONSISTED OF 1000 CHILDREN. THE RESULTS INDICATED THAT A CHILD'S ADJUSTMENT WAS CORRELATED WITH THE HOST COUNTRY, TRAUMATIC EVENTS, AND TIME SPENT IN HOST COUNTRY.…
228	CREATING SUPPORTIVE CONTEXTS FOR EARLY ADOLESCENTS DURING THE FIRST YEAR OF MIDDLE SCHOOL: IMPACT OF A DEVELOPMENTALLY RESPONSIVE MULTI-COMPONENT INTERVENTION	DAWES M;FARMER T;HAMM J;LEE D;NORWALK K;STERRETT B;LAMBERT K	JOURNAL OF YOUTH AND ADOLESCENCE	0047-2891	NA	NA	NA	NA	SPRINGER/PLENUM PUBLISHERS	10.1007/S10964-019-01156-2	THE TRANSITION TO MIDDLE SCHOOL IS RECOGNIZED AS A PERIOD OF INCREASED RISK FOR STUDENTS' ADJUSTMENT DIFFICULTIES ACROSS THE ACADEMIC, BEHAVIORAL, AND SOCIAL DOMAINS, UNDERSCORING THE NEED FOR DEVELOPMENTALLY RESPONSIVE INTERVENTIONS THAT ADDRESS THESE POTENTIAL VULNERABILITIES. THIS STUDY EXAMINED THE IMPACT OF A MULTI-COMPONENT INTERVENTION ON STUDENTS' PERCEIVED ADJUSTMENT DURING THE FIRST YEA…
229	THEORY OF MIND, SELF-KNOWLEDGE, AND PERCEPTIONS OF LONELINESS IN EMERGING ADOLESCENTS	BOSACKI S;MORIERA FP;SITNIK V;ANDREWS K;TALWAR V	JOURNAL OF GENETIC PSYCHOLOGY	0022-1325	NA	NA	NA	NA	ROUTLEDGE JOURNALS, TAYLOR & FRANCIS LTD	10.1080/00221325.2019.1687418	THEORY OF MIND (TOM) OR THE ABILITY TO UNDERSTAND MENTAL STATES IN SELF AND OTHERS TO EXPLAIN BEHAVIOR CONTINUES TO DEVELOP IN ADOLESCENCE AND CONNECTS TO SOCIAL EXPERIENCES. RESEARCH SHOWS DURING ADOLESCENCE, TOM MAY INFLUENCE ONE'S ABILITY TO EVALUATE AND JUDGE ONE'S SELF-WORTH AND THEIR SOCIAL INTERACTIONS. HOWEVER, FEW STUDIES EXAMINE THE ASSOCIATIONS AMONG SELF-KNOWLEDGE, TOM, AND SOCIAL EXP…
230	ATTACHMENT PATTERNS IN SUBJECTS DIAGNOSED WITH A SUBSTANCE USE DISORDER: A COMPARISON OF PATIENTS IN OUTPATIENT TREATMENT AND PATIENTS IN THERAPEUTIC COMMUNITIES	VISMARA L;PRESAGHI F;BOCCHIA M;RICCI RV;AMMANITI M	FRONTIERS IN PSYCHIATRY	1664-0640	10	NA	NA	2019	FRONTIERS MEDIA SA	10.3389/FPSYT.2019.00807	THE PURPOSE OF THE PRESENT STUDY IS TO ANALYZE THE QUALITY OF ATTACHMENT IN SUBSTANCE ABUSE PATIENTS IN OUTPATIENT TREATMENT VS. PATIENTS IN THERAPEUTIC COMMUNITIES IN ORDER TO IDENTIFY THE ROLE OF ATTACHMENT INSECURITY IN CHOOSING A CARE SYSTEM. THE SAMPLE CONSISTED OF 127 SUBJECTS (107 MALES AND 20 FEMALES); 97 WERE OUTPATIENTS (83 MALES) AND 30 THERAPEUTIC COMMUNITY PATIENTS (24 MALES). ATTACH…
231	DEVELOPMENTAL CHANGES IN MINDFUL AWARENESS DURING ADOLESCENCE	WARREN MT;WRAY-LAKE L;SHUBERT J	INTERNATIONAL JOURNAL OF BEHAVIORAL DEVELOPMENT	0165-0254	44	1	31	2020	SAGE PUBLICATIONS LTD	10.1177/0165025419885023	DESPITE ABUNDANT RESEARCH ON THE BENEFITS OF DISPOSITIONAL MINDFULNESS AND MINDFULNESS-BASED INTERVENTIONS, LITTLE IS KNOWN ABOUT THE NATURALLY OCCURRING DEVELOPMENTAL COURSE OF MINDFUL AWARENESS. GIVEN DRAMATIC STRIDES DURING ADOLESCENCE IN COMPETENCIES THAT MAY SUPPORT MINDFULNESS (E.G., EMOTION REGULATION), THE HIGH SCHOOL YEARS ARE A SUITABLE WINDOW TO STUDY DEVELOPMENTAL CHANGES IN MINDFULNE…
232	IT'S THE THOUGHT THAT COUNTS: BELIEF IN SUICIDE AS AN ESCAPE MODERATES THE RELATIONSHIP BETWEEN EMOTION DYSREGULATION AND SUICIDAL IDEATION CROSS-SECTIONALLY AND LONGITUDINALLY	AL-DAJANI N;ULIASZEK AA;HAMDULLAHPUR K	BORDERLINE PERSONALITY DISORDER AND EMOTION DYSREGULATION	2051-6673	6	1	NA	2019	BMC	10.1186/S40479-019-0112-5	BACKGROUND: PREVIOUS RESEARCH HAS ILLUSTRATED A RELATIONSHIP BETWEEN EMOTION DYSREGULATION AND SUICIDAL IDEATION, BOTH CROSS-SECTIONALLY AND LONGITUDINALLY. HOWEVER, IT IS NOT YET UNDERSTOOD HOW THIS RELATIONSHIP MANIFESTS. THE AIM OF THIS STUDY WAS TO EXPLORE IF TWO BELIEFS ABOUT SUICIDE, (1) SUICIDE AS A WAY TO ESCAPE FROM EMOTIONAL PAIN AND (2) SUICIDE AS A SOLUTION TO A PROBLEM, MODERATE THE …
233	THE ASSERTIVE BRAIN: ANTERIOR CINGULATE PHOSPHOCREATINE PLUS CREATINE LEVELS CORRELATE WITH SELF-DIRECTEDNESS IN HEALTHY ADOLESCENTS	SQUARCINA L;DELVECCHIO G;NOBILE M;MAURI M;MADONNA D;BONIVENTO C;GARZITTO M;PICCIN S;MASSIMO M;TOMASINO B;BRESSI C;FABBRO F;STANLEY JA;BRAMBILLA P	FRONTIERS IN PSYCHIATRY	1664-0640	10	NA	NA	2019	FRONTIERS MEDIA SA	10.3389/FPSYT.2019.00763	DESPITE VARIOUS ADVANCES IN THE STUDY OF THE NEUROBIOLOGICAL UNDERPINNINGS OF PERSONALITY TRAITS, THE SPECIFIC NEURAL CORRELATES ASSOCIATED WITH CHARACTER AND TEMPERAMENT TRAITS ARE NOT YET FULLY UNDERSTOOD. THEREFORE, THIS STUDY AIMS TO FILL THIS GAP BY EXPLORING THE BIOCHEMICAL BASIS OF PERSONALITY, WHICH IS EXPLORED WITH THE TEMPERAMENT AND CHARACTER INVENTORY (TCI), DURING BRAIN DEVELOPMENT I…
234	RISK OF DEPRESSION IN THE OFFSPRING OF PARENTS WITH DEPRESSION: THE ROLE OF EMOTION REGULATION, COGNITIVE STYLE, PARENTING AND LIFE EVENTS	LOECHNER J;SFARLEA A;STARMAN K;OORT F;THOMSEN LA;SCHULTE-KORNE G;PLATT B	CHILD PSYCHIATRY & HUMAN DEVELOPMENT	0009-398X	NA	NA	NA	NA	SPRINGER	10.1007/S10578-019-00930-4	CHILDREN OF DEPRESSED PARENTS ARE AT HEIGHTENED RISK FOR DEVELOPING DEPRESSION, YET RELATIVELY LITTLE IS KNOWN ABOUT THE SPECIFIC MECHANISMS RESPONSIBLE. SINCE PREVENTIVE INTERVENTIONS FOR THIS RISK GROUP SHOW SMALL EFFECTS WHICH DIMINISH OVERTIME, IT IS CRUCIAL TO UNCOVER THE KEY RISK FACTORS FOR DEPRESSION. THIS STUDY COMPARED VARIOUS POTENTIAL MECHANISMS IN CHILDREN OF DEPRESSED (HIGH-RISK; N …
235	POSTTRAUMATIC STRESS AS A CONTRIBUTOR TO BEHAVIORAL HEALTH OUTCOMES AND HEALTHCARE UTILIZATION IN ADULT SURVIVORS OF CHILDHOOD CANCER: A REPORT FROM THE CHILDHOOD CANCER SURVIVOR STUDY	CROCHET E;TYC VL;WANG MJ;SRIVASTAVA DK;VAN SICKLE K;NATHAN PC;LEISENRING W;GIBSON TM;ARMSTRONG GT;KRULL K	JOURNAL OF CANCER SURVIVORSHIP	1932-2259	13	6	981	2019	SPRINGER	10.1007/S11764-019-00822-5	PURPOSE TO EXAMINE THE ASSOCIATION BETWEEN POSTTRAUMATIC STRESS SYMPTOMS (PTSS), NEUROCOGNITIVE AND PSYCHOSOCIAL LATE-EFFECTS, HEALTH BEHAVIORS, AND HEALTHCARE UTILIZATION IN LONG-TERM SURVIVORS OF CHILDHOOD CANCER. METHODS PARTICIPANTS INCLUDED INDIVIDUALS (N = 6844; 52.5% FEMALE; MEAN [SD] AGE AT DIAGNOSIS = 7.6 [5.8], AT FOLLOW-UP = 34.9 [7.5]) IN THE CHILDHOOD CANCER SURVIVOR STUDY (CCSS). FO…
236	PROFILES OF ANTISOCIAL BEHAVIOR IN SCHOOL-BASED AND AT-RISK ADOLESCENTS IN SINGAPORE: A LATENT CLASS ANALYSIS	ANG RP;LI X;HUAN VS;LIEM GAD;KANG T;WONG QY;YEO JYP	CHILD PSYCHIATRY & HUMAN DEVELOPMENT	0009-398X	NA	NA	NA	NA	SPRINGER	10.1007/S10578-019-00941-1	THIS STUDY USED LATENT CLASS ANALYSIS TO EXAMINE WHETHER MULTIPLE SUBGROUPS CAN BE IDENTIFIED BASED ON RULE-BREAKING AND AGGRESSIVE BEHAVIOR IN SCHOOL-BASED AND AT-RISK ADOLESCENT SAMPLES. THESE GROUPS WERE TESTED FOR DIFFERENCES IN BEHAVIORAL, EMOTIONAL, PERSONALITY AND INTERPERSONAL CORRELATES. RULE BREAKING AND AGGRESSIVE BEHAVIOR CO-OCCURRED ACROSS ALL CLASSES. SCHOOL-BASED ADOLESCENTS WERE C…
237	LABORATORY AND SELF-REPORT METHODS TO ASSESS REAPPRAISAL AND DISTRACTION IN YOUTH	BETTIS AH;HENRY L;PRUSSIEN KV;VREELAND A;SMITH M;ADERY LH;COMPAS BE	JOURNAL OF CLINICAL CHILD AND ADOLESCENT PSYCHOLOGY	1537-4416	48	6	855	2019	ROUTLEDGE JOURNALS, TAYLOR & FRANCIS LTD	10.1080/15374416.2018.1466306	COPING AND EMOTION REGULATION ARE CENTRAL FEATURES OF RISK AND RESILIENCE IN CHILDHOOD AND ADOLESCENCE, BUT RESEARCH ON THESE CONSTRUCTS HAS RELIED ON DIFFERENT METHODS OF ASSESSMENT. THE CURRENT STUDY AIMED TO BRIDGE THE GAP BETWEEN QUESTIONNAIRE AND EXPERIMENTAL METHODS OF MEASURING SECONDARY CONTROL COPING STRATEGIES, SPECIFICALLY DISTRACTION AND COGNITIVE REAPPRAISAL, AND EXAMINE ASSOCIATIONS…
238	MATERNAL DEPRESSIVE SYMPTOMS, RUMINATION, AND CHILD EMOTION REGULATION	WU Q;FENG X;GERHARDT M;WANG L	EUROPEAN CHILD & ADOLESCENT PSYCHIATRY	1018-8827	NA	NA	NA	NA	SPRINGER	10.1007/S00787-019-01430-5	CHILDREN OF DEPRESSED MOTHERS ARE AT RISK FOR MALADAPTIVE EMOTION REGULATION. THIS STUDY EXAMINED A MODEL OF MATERNAL RUMINATION THAT LINKS MATERNAL DEPRESSIVE SYMPTOMS TO CHILD EMOTION REGULATION. A SAMPLE OF 126 MOTHER-CHILD DYADS (65 GIRLS) PARTICIPATED IN THE CURRENT STUDY, AT THREE ASSESSMENT POINTS WHEN CHILDREN WERE AGE THREE, FOUR, AND FIVE. AT ALL ASSESSMENT POINTS, MOTHERS REPORTED THEI…
239	CHRONIC SLEEP LOSS AND RISK-TAKING BEHAVIOR: DOES THE ORIGIN OF SLEEP LOSS MATTER?	RUSNAC N;SPITZENSTETTER F;TASSI P	BEHAVIORAL SLEEP MEDICINE	1540-2002	17	6	729	2019	ROUTLEDGE JOURNALS, TAYLOR & FRANCIS LTD	10.1080/15402002.2018.1483368	BACKGROUND: MANY ADOLESCENTS AND YOUNG ADULTS GET INSUFFICIENT SLEEP. A LINK BETWEEN SLEEP LOSS AND RISK-TAKING BEHAVIOR HAS BEEN CONSISTENTLY FOUND IN THE LITERATURE, BUT SURPRISINGLY, THE ROLE PLAYED BY THE ORIGIN OF SLEEP LOSS IN THIS LINK HAS NEVER BEEN INVESTIGATED. SLEEP LOSS CAN BE VOLUNTARY (INSTEAD OF SLEEPING, A SIGNIFICANT AMOUNT OF TIME IS DEVOTED TO OTHER ACTIVITIES) OR INVOLUNTARY (…
240	DIALECTICAL BEHAVIOR THERAPY IN EMOTION DYSREGULATION - REPORT OF TWO CASES	GUPTA A;KASHYAP A;SIDANA A	INDIAN JOURNAL OF PSYCHOLOGY MEDICINE	0253-7176	41	6	578	2019	WOLTERS KLUWER MEDKNOW PUBLICATIONS	10.4103/IJPSYM.IJPSYM_352_19	EMOTION DYSREGULATION IS THE INABILITY TO CONTROL AND MODULATE ONE'S AFFECTIVE STATE, AND IT MIGHT BE ASSOCIATED WITH MENTAL DISORDERS. THE DEVELOPMENT OF SECURE ATTACHMENT WITH SIGNIFICANT OTHERS, IN EARLY CHILDHOOD, HAS BEEN THEORIZED TO BE ESSENTIAL TO THE DEVELOPMENT OF EMOTIONAL REGULATION. DISRUPTION OF THE FORMATION OF SECURE INTERNAL REPRESENTATIONS MAY, THEREFORE, SUBSTANTIALLY COMPROMIS…
241	WINDING DOWN THE STRESSED OUT: SOCIAL AND EMOTIONAL LEARNING AS A STRESS COPING STRATEGY WITH NORWEGIAN UPPER SECONDARY STUDENTS	THARALDSEN KB	INTERNATIONAL JOURNAL OF EMOTIONAL EDUCATION	2073-7629	11	2	91	2019	CENTRE RESILIENCE & SOCIO-EMOTIONAL HEALTH	NA	A UNIVERSAL SCHOOL-BASED INTERVENTION WAS DEVELOPED TO ENHANCE COPING WITH SCHOOL-RELATED STRESS BY BUILDING STUDENTS' SOCIAL AND EMOTIONAL COMPETENCE. THE INTERVENTION WAS CARRIED OUT IN SIX CLASSES IN THREE UPPER SECONDARY SCHOOLS IN SOUTHWESTERN NORWAY, AND COVERED MINDFULNESS, SELF-REGULATED LEARNING, AND SOCIAL COMPETENCE. THREE FOCUS GROUPS WERE CONDUCTED WITH A STRATIFIED SELECTION OF GENE…
242	EXPOSURE TO PARENTAL THREATENING BEHAVIORS AND INTERNALIZING PSYCHOPATHOLOGY IN A TRAUMA-EXPOSED INPATIENT ADOLESCENT SAMPLE THE ROLE OF DIFFICULTIES WITH GOAL-DIRECTED BEHAVIORS	TRENT ES;VIANA AG;RAINES EM;WOODWARD EC;ZVOLENSKY MJ;CANDELARI AE	JOURNAL OF NERVOUS AND MENTAL DISEASE	0022-3018	207	11	969	2019	LIPPINCOTT WILLIAMS & WILKINS	10.1097/NMD.0000000000001058	PARENTAL THREATENING BEHAVIORS HAVE EMERGED AS A SUBSET OF NEGATIVE PARENTAL BEHAVIORS STRONGLY RELATED TO INTERNALIZING SYMPTOMS AMONG YOUTH, YET THE UNDERLYING MECHANISMS IN THIS ASSOCIATION HAVE REMAINED UNEXPLORED. THE CURRENT INVESTIGATION EXAMINED THE ROLE OF DIFFICULTIES ENGAGING IN GOAL-DIRECTED BEHAVIOR WHILE EMOTIONALLY DISTRESSED IN THE ASSOCIATION BETWEEN EXPOSURE TO MATERNAL THREATEN…
243	EFFECT OF A GROUP INTERVENTION PROGRAM WITH DBT FOR SELF-INJURIOUS BEHAVIORS WITHOUT SUICIDAL INTENTIONALITY	PATRICIA GBS;MAGALY CU;DAVID MGE;MARCELA LDL;CAROLINA ORD;ADRIANA PRC	REVISTA ARGENTINA DE CLINICA PSICOLOGICA	0327-6716	28	4	439	2019	FUNDACION AIGLE	10.24205/03276716.2019.1119	THE OBJECTIVE OF THE RESEARCH WAS TO DESIGN AND ESTABLISH THE EFFECT OF A GROUP INTERVENTION PROGRAM WITH DIALECTICAL BEHAVIOR THERAPY (DBT) FOR SELF-INJURIOUS BEHAVIOR WITHOUT SUICIDAL INTENTIONALITY. THE DESIGN WAS QUASI-EXPERIMENTAL AND THE SAMPLE CONSISTED OF 14 ADOLESCENTS BETWEEN 13 AND 17 YEARS OLD. MEASUREMENTS WERE TAKEN WITH THE SUBSCALE OF THOUGHTS RELATED TO SELF-HARM (EPCA-P), THE SU…
244	STRESS EXPOSURE AND THE COURSE OF ADHD FROM CHILDHOOD TO YOUNG ADULTHOOD: COMORBID SEVERE EMOTION DYSREGULATION OR MOOD AND ANXIETY PROBLEMS	HARTMAN CA;ROMMELSE N;VAN DER KLUGT CL;WANDERS RBK;TIMMERMAN ME	JOURNAL OF CLINICAL MEDICINE	NA	8	11	NA	2019	MDPI	10.3390/JCM8111824	BACKGROUND: COMPARED TO TYPICALLY DEVELOPING INDIVIDUALS, INDIVIDUALS WITH ATTENTION-DEFICIT-HYPERACTIVITY DISORDER (ADHD) ARE ON AVERAGE MORE OFTEN EXPOSED TO STRESSFUL CONDITIONS (E.G., SCHOOL FAILURE, FAMILY CONFLICTS, FINANCIAL PROBLEMS). WE HYPOTHESIZED THAT HIGH EXPOSURE TO STRESS RELATES TO A MORE PERSISTENT AND COMPLEX (I.E., MULTI-PROBLEM) FORM OF ADHD, WHILE LOW-STRESS EXPOSURE RELATES …
245	OBSESSIVE COMPULSIVE SYMPTOMS AND PSYCHOPATHOLOGICAL PROFILE IN CHILDREN AND ADOLESCENTS WITH KBG SYNDROME	ALFIERI P;DEMARIA F;LICCHELLI S;SANTONASTASO O;CACIOLO C;DIGILIO MC;SINIBALDI L;LEONI C;GNAZZO M;TARTAGLIA M;PASQUALETTI P;VICARI S	BRAIN SCIENCES	NA	9	11	NA	2019	MDPI	10.3390/BRAINSCI9110313	KBG SYNDROME IS A RARE MULTISYSTEM DEVELOPMENTAL DISORDER CAUSED BY ANKYRIN REPEAT DOMAIN-CONTAINING PROTEIN 11 (ANKRD11) GENE HAPLOINSUFFICIENCY, RESULTING FROM EITHER INTRAGENIC LOSS-OF-FUNCTION MUTATIONS OR MICRODELETIONS ENCOMPASSING THE GENE. CONCERNING THE BEHAVIORAL PHENOTYPE, A LIMITED AMOUNT OF RESEARCH HAS BEEN FOCUSED ON ATTENTION DEFICIT AND HYPERACTIVITY DISORDER, AUTISTIC-LIKE FEATU…
246	PSYCHOPATHY AND CHRONOTYPE DISPOSITION: THE MEDIATING ROLE OF DEPRESSION	AKRAM U;STEVENSON JC;GARDANI M;AKRAM A;ALLEN S	HELIYON	2405-8440	5	11	NA	2019	ELSEVIER SCI LTD	10.1016/J.HELIYON.2019.E02894	THIS STUDY EXAMINED THE RELATIONSHIP BETWEEN DARK TRIAD PERSONALITY TRAITS AND CHRONOTYPE DISPOSITION, WHILST INCORPORATING THE MEDIATING ROLE OF ANXIETY AND/OR DEPRESSION AFTER EXCLUDING INDIVIDUALS PRESENTING INSOMNIA AND/OR PHYSIOLOGICAL SLEEP-DISORDER SYMPTOMS. MEMBERS OF THE GENERAL POPULATION (N = 453) COMPLETED ONLINE MEASURES OF DARK TRIAD PERSONALITY TRAITS, CHRONOTYPE, AND ANXIOUS AND D…
247	BASELINE AUTONOMIC NERVOUS SYSTEM ACTIVITY IN FEMALE CHILDREN AND ADOLESCENTS WITH CONDUCT DISORDER: PSYCHOPHYSIOLOGICAL FINDINGS FROM THE FEMNAT-CD STUDY	OLDENHOF H;PRATZLICH M;ACKERMANN K;BAKER R;BATCHELOR M;BAUMANN S;BERNHARD A;CLANTON R;DIKEOS D;DOCHNAL R;FEHLBAUM LV;FERNANDEZ-RIVAS A;DE GEUS E;GONZALEZ K;DE ARTAZA-LAVESA MG;GUIJARRO S;GUNDLACH M;HERPERTZ-DAHLMANN B;HERVAS A;JANSEN L;KERSTEN L;KOHLS G;KONSTA A;LAZARATOU H;KEREXETA-LIZEAGA I;MARTINELLI A;VAN NIMWEGEN T;PUZZO I;RASCHLE NM;ROGERS J;SIKLOSI R;SMARAGDI A;STEPPAN M;DE BRITO S;FAIRCHI…	JOURNAL OF CRIMINAL JUSTICE	0047-2352	65	NA	NA	2019	ELSEVIER	10.1016/J.JCRIMJUS.2018.05.011	PURPOSE: AUTONOMIC NERVOUS SYSTEM (ANS) FUNCTIONING HAS BEEN WIDELY STUDIED IN RELATION TO ANTISOCIAL BEHAVIOR, SUCH AS CONDUCT DISORDER (CD). HOWEVER, RESEARCH IN FEMALES IS SCARCE AND FINDINGS ARE INCONSISTENT. THIS STUDY INVESTIGATED BASELINE ANS ACTIVITY IN CD CHILDREN AND ADOLESCENTS AND TESTED FOR SEX DIFFERENCES. FURTHERMORE, SUBGROUPS OF CD WERE INVESTIGATED: +/- LIMITED PROSOCIAL EMOTION…
248	RESTING AUTONOMIC NERVOUS SYSTEM ACTIVITY IS UNRELATED TO ANTISOCIAL BEHAVIOUR DIMENSIONS IN ADOLESCENTS: CROSS-SECTIONAL FINDINGS FROM A EUROPEAN MULTI-CENTRE STUDY	PRATZLICH M;OLDENHOF H;STEPPAN M;ACKERMANN K;BAKER R;BATCHELOR M;BAUMANN S;BERNHARD A;CLANTON R;DIKEOS D;DOCHNAL R;FEHLBAUM LV;FERNANDEZ-RIVAS A;DE ARTAZA-LAVESA MG;GONZALEZ-MADRUGA K;GUIJARRO S;GUNDLACH M;HERPERTZ-DAHLMANN B;HERVAS A;JANSEN L;KEREXETA-LIZEAGA I;KERSTEN L;KIRCHNER M;KOHLS G;KONSTA A;LAZARATOU H;MARTINELLI A;MENKS WM;PUZZO I;RASCHLE NM;ROGERS J;SIKLOSI R;SMARAGDI A;VRIENDS N;KONRA…	JOURNAL OF CRIMINAL JUSTICE	0047-2352	65	NA	NA	2019	ELSEVIER	10.1016/J.JCRIMJUS.2018.01.004	PURPOSE: AUTONOMIC NERVOUS SYSTEM (ANS) FUNCTIONING HAS LONG BEEN STUDIED IN RELATION TO ANTISOCIAL BEHAVIOUR, BUT RELEVANT MEASURES (HEART RATE, HEART RATE VARIABILITY, PRE-EJECTION PERIOD, RESPIRATION RATE) HAVE RARELY BEEN CONSIDERED TOGETHER. THIS STUDY INVESTIGATED THE RELATIONSHIP BETWEEN THESE MEASURES AND ANTISOCIAL BEHAVIOUR. METHODS: USING A SAMPLE OF 1010 YOUTHS WITH (47.8%) AND WITHOU…
249	PREVENTION IN CHILDHOOD AND ADOLESCENCE	PETERMANN F	ZEITSCHRIFT FUR PSYCHIATRIE PSYCHOLOGIE UND PSYCHOTHERAPIE	1661-4747	67	4	199	2019	VERLAG HANS HUBER	10.1024/1661-4747/A000390	PREVENTION APPROACHES AIM TO IMPLEMENT SCIENTIFICALLY SOUND CONCEPTS, ESPECIALLY IN DAY CARE CENTERS, SCHOOLS, AT THE WORKPLACE AND IN NURSING HOMES. ON THE BASIS OF SPECIFIC RISK AND PROTECTION FACTORS WHICH PROVIDE INFORMATION ABOUT NORMAL AND DEVIANT COURSES OF DEVELOPMENT, EVERYDAY-INTEGRATED, AGE-SPECIFIC AND DEVELOPMENT-RELATED PREVENTION APPROACHES CAN BE BETTER JUSTIFIED AND FINALLY SUCCE…
250	EFFECTIVENESS OF THE PROMOTION AND PREVENTION TOOL "PROMOTING PRESCHOOLER'S EMOTIONAL COMPETENCES (EMK-F)"	GUST N;PETERMANN F;ULRICH F	ZEITSCHRIFT FUR PSYCHIATRIE PSYCHOLOGIE UND PSYCHOTHERAPIE	1661-4747	67	4	230	2019	VERLAG HANS HUBER	10.1024/1661-4747/A000393	THIS STUDY EXAMINED THE EFFECTIVENESS OF THE "PROMOTING PRESCHOOLER'S EMOTIONAL COMPETENCES (EMK-F)"CONCERNING IMPROVEMENTS IN EMOTION KNOWLEDGE, PROBLEM SOLVING STRATEGIES AND EMPATHY. IN ADDITION, PRESCHOOL TEACHERS RATED THE EMK-F WITH REGARD TO PRACTICABILITY AND ACCEPTANCE. ANALYTICAL PROCEDURES FOR EXAMINING THE EMK-F ARE BASED ON THE DATA OF 124 THREE- TO SIX-YEAR-OLDS (CONTROL GROUP: N = …
251	ACCEPTABILITY, FEASIBILITY AND FIRST RESULTS ON THE EFFECTS OF THE NEW VERSION OF THE SECONDARY PREVENTIVE STRESS MANAGEMENT TRAINING FOR CHILDREN	HAMPEL P;SCHUMACHER C;PETERMANN F	ZEITSCHRIFT FUR PSYCHIATRIE PSYCHOLOGIE UND PSYCHOTHERAPIE	1661-4747	67	4	243	2019	VERLAG HANS HUBER	10.1024/1661-4747/A000394	STRESSFUL EXPERIENCES AND PHYSICAL STRAIN INCREASE SIGNIFICANTLY ACROSS CHILDHOOD AND ADOLESCENCE. ESPECIALLY THE DEVELOPMENT AND EVALUATION OF SECONDARY PREVENTIVE STRESS MANAGEMENT PROGRAMS AMONG CHILDREN AND ADOLESCENTS HAVE BEEN WIDELY NEGLECTED IN PREVIOUS GERMAN STUDIES. IN THE PRESENT PILOT STUDY, A NEWLY DEVELOPED SECONDARY PREVENTIVE ANTI-STRESS-TRAINING FOR CHILDREN (HEMPEL & PETERMANN,…
252	EMOTIONAL DEVELOPMENT DURING THE TRANSITION TO ADOLESCENCE: LONG-TERM-EFFECTS OF THE PREVENTION PROGRAM "EMOTION TRAINING WITH STUDENTS"	PETERSEN R;PETERMANN U;PETERMANN F;DIENER C;NITKOWSKI D	ZEITSCHRIFT FUR PSYCHIATRIE PSYCHOLOGIE UND PSYCHOTHERAPIE	1661-4747	67	4	250	2019	VERLAG HANS HUBER	10.1024/1661-4747/A000395	THE AIM OF THE STUDY WAS TO EXAMINE THE LONG-TERM EFFECTS OF THE PREVENTION PROGRAM "EMOTION TRAINING WITH STUDENTS': IMMEDIATELY AND AFTER A PERIOD OF SIX MONTHS AFTER THE END OF THE TRAINING, STUDENTS WERE EXPECTED TO REPORT AN INCREASE IN EMOTION AWARENESS, EMPATHY, AND EMOTION REGULATION STRATEGIES, AS WELL AS A DECREASE IN SELF-REPORTED DEPRESSIVE SYMPTOMATOLOGY. DATA WERE COLLECTED FROM 149…
253	A PRELIMINARY STUDY OF ASSOCIATION BETWEEN ADOLESCENT ESTRADIOL LEVEL AND DORSOLATERAL PREFRONTAL CORTEX ACTIVITY DURING EMOTION REGULATION	CHUNG YS;POPPE A;NOVOTNY S;EPPERSON CN;KOBER H;GRANGER DA;BLUMBERG HP;OCHSNER K;GROSS JJ;PEARLSON G;STEVENS MC	PSYCHONEUROENDOCRINOLOGY	0306-4530	109	NA	NA	2019	PERGAMON-ELSEVIER SCIENCE LTD	10.1016/J.PSYNEUEN.2019.104398	NON-HUMAN PRIMATE MODELS HAVE BEEN USEFUL IN CLARIFYING ESTRADIOL'S ROLE IN COGNITIVE PROCESSING. THESE ANIMAL STUDIES INDICATE ESTRADIOL IMPACTS COGNITIVE PROCESSES SUPPORTED BY REGIONS WITHIN DORSOLATERAL PREFRONTAL CORTEX (DLPFC). ALTHOUGH HUMAN FUNCTIONAL NEUROIMAGING STUDIES HAVE BEGUN TO FIND SIMILAR RELATIONSHIPS BETWEEN ESTRADIOL IN WOMEN FOR SOME FORMS OF 'COLD' COGNITIVE CONTROL, TO DAT…
254	INTRINSIC FRONTOLIMBIC CONNECTIVITY AND MOOD SYMPTOMS IN YOUNG ADULT CANNABIS USERS	SHOLLENBARGER S;THOMAS AM;WADE NE;GRUBER SA;TAPERT SF;FILBEY FM;LISDAHL KM	FRONTIERS IN PUBLIC HEALTH	NA	7	NA	NA	2019	FRONTIERS MEDIA SA	10.3389/FPUBH.2019.00311	OBJECTIVE: THE ENDOCANNBINOID SYSTEM AND CANNABIS EXPOSURE HAS BEEN IMPLICATED IN EMOTIONAL PROCESSING. THE CURRENT STUDY EXAMINED WHETHER REGULAR CANNABIS USERS DEMONSTRATED ABNORMAL INTRINSIC (A.K.A. RESTING STATE) FRONTOLIMBIC CONNECTIVITY COMPARED TO NON-USERS. A SECONDARY AIM EXAMINED THE RELATIONSHIP BETWEEN CANNABIS GROUP CONNECTIVITY DIFFERENCES AND SELF-REPORTED MOOD AND AFFECT SYMPTOMS.…
255	DAILY ASSOCIATIONS BETWEEN EMOTIONS AND AGGRESSIVE AND DEPRESSIVE SYMPTOMS IN ADOLESCENCE: THE MEDIATING AND MODERATING ROLE OF EMOTION DYSREGULATION	ROTHENBERG WA;DI GIUNTA L;LANSFORD JE;LUNETTI C;FIASCONARO I;BASILI E;THARTORI E;FAVINI A;PASTORELLI C;EISENBERG N;D'AMICO F;ROSA M;CIRIMELE F	JOURNAL OF YOUTH AND ADOLESCENCE	0047-2891	48	11	2207	2019	SPRINGER/PLENUM PUBLISHERS	10.1007/S10964-019-01071-6	NEARLY HALF OF ADOLESCENTS EXPERIENCE DEPRESSIVE OR AGGRESSIVE SYMPTOMS THAT IMPAIR THEIR FUNCTIONING AT SOME POINT IN ADOLESCENCE. EXPERIENCING INTENSE DIFFICULT EMOTIONS AND DIFFICULTIES REGULATING SUCH EMOTIONS MAY LEAD TO THESE DEPRESSIVE AND AGGRESSIVE SYMPTOMS. HOWEVER, EXISTING WORK LARGELY INVESTIGATES HOW ADOLESCENT EMOTIONS AT A SINGLE TIME POINT PREDICT ADOLESCENT DEPRESSIVE OR AGGRESS…
256	SOCIAL AND EMOTIONAL ADJUSTMENT ACROSS AGGRESSOR/VICTIM SUBGROUPS: ARE AGGRESSIVE-VICTIMS DISTINCT?	O'CONNOR KE;FARRELL AD;KLIEWER W;LEPORE SJ	JOURNAL OF YOUTH AND ADOLESCENCE	0047-2891	48	11	2222	2019	SPRINGER/PLENUM PUBLISHERS	10.1007/S10964-019-01104-0	DESPITE PRIOR STUDIES SUPPORTING THE EXISTENCE OF "AGGRESSIVE-VICTIMS", IT REMAINS UNCLEAR IF THEY POSSESS UNIQUE RISK FACTORS FROM ADOLESCENTS WHO ARE MOSTLY AGGRESSIVE OR VICTIMIZED. THE PRESENT STUDY SOUGHT TO DETERMINE WHETHER AGGRESSIVE-VICTIMS DIFFER FROM ADOLESCENTS WITH DISTINCT PATTERNS OF INVOLVEMENT IN AGGRESSION AND VICTIMIZATION IN THEIR SOCIAL AND EMOTIONAL ADJUSTMENT. SECONDARY ANA…
257	FAMILY FUNCTIONING PATTERNS PREDICT TEENAGE GIRLS' SEXTING	BIANCHI D;MORELLI M;BAIOCCO R;CATTELINO E;LAGHI F;CHIRUMBOLO A	INTERNATIONAL JOURNAL OF BEHAVIORAL DEVELOPMENT	0165-0254	43	6	507	2019	SAGE PUBLICATIONS LTD	10.1177/0165025419873037	ONLINE EXCHANGE OF SEXUAL CONTENT ("SEXTING") IS ASSOCIATED WITH POTENTIALLY NEGATIVE CONSEQUENCES, ESPECIALLY FOR GIRLS. WE INVESTIGATED POSSIBLE ASSOCIATIONS BETWEEN FAMILY FUNCTIONING AND GIRLS' SEXTING. ITALIAN TEENAGE GIRLS (N = 250; M-AGE = 16.36 YEARS; SDAGE = 1.88) COMPLETED ONLINE SURVEYS THAT EVALUATED FAMILY FUNCTIONING (COMMUNICATION, FLEXIBILITY, COHESION, DISENGAGEMENT, CHAOS, ENMES…
258	STORIED LESSONS: LEARNING FROM ANGER IN CHILDHOOD BY NARRATING	PASUPATHI M;WAINRYB C;OLDROYD K;BOURNE S	INTERNATIONAL JOURNAL OF BEHAVIORAL DEVELOPMENT	0165-0254	43	6	553	2019	SAGE PUBLICATIONS LTD	10.1177/0165025419844023	WE EVALUATED WHETHER NARRATING ANGER-PROVOKING EVENTS PROMOTED LEARNING FROM THOSE EVENTS, AS COMPARED WITH OTHER RESPONSES TO ANGER, AND WHETHER THE EFFECTIVENESS OF NARRATIVE DEPENDED ON AGE. IN ADDITION, WE TESTED RELATIONS BETWEEN ANGER REDUCTION AND LEARNING AND, IN A SUBSET OF PARTICIPANTS, BETWEEN NARRATIVE QUALITY AND LEARNING. A SAMPLE OF 248 YOUNG PEOPLE (EIGHT TO 17 YEARS OLD) RECALLED…
259	COPING WITH STRESS DURING CHILDHOOD AND ADOLESCENCE	STELZIG O;SEVECKE K	PRAXIS DER KINDERPSYCHOLOGIE UND KINDERPSYCHIATRIE	0032-7034	68	7	592	2019	VANDENHOECK & RUPRECHT GMBH & CO KG	10.13109/PRKK.2019.68.7.592	HUMANS ALREADY START TO SHOW STRESS RESPONSES ON A PHYSICAL AND MENTAL LEVEL IN EARLY CHILDHOOD. NUMEROUS STUDIES HAVE DEMONSTRATED AGE- AND GENDER-RELATED DIFFERENCES IN EXPERIENCING AND MANAGING STRESS. DURING THE TRANSITIONAL PERIOD OF ADOLESCENCE YOUNG PEOPLE OFTEN EXPERIENCE HIGHER STRESS-LEVELS. THIS MIGHT LEAD TO A HIGHER VULNERABILITY FOR MALADAPTIVE STRESS RESPONSES. IN OTHER WORDS, ADOL…
260	WHAT CAUSES FUTURE-RELATED STRESS IN IMMIGRANT AND GERMAN ADOLESCENTS AND HOW DO THEY COPE WITH THESE STRESSORS?	SEIFFGE-KRENKE I	PRAXIS DER KINDERPSYCHOLOGIE UND KINDERPSYCHIATRIE	0032-7034	68	7	606	2019	VANDENHOECK & RUPRECHT GMBH & CO KG	10.13109/PRKK.2019.68.7.606	IN THE PRESENT STUDY, THE STRESS PERCEPTION AND COPING OF GERMAN AND IMMIGRANT ADOLESCENTS WITH REGARD TO FUTURE STRESS WERE COMPARED. THE 1,789 ADOLESCENTS (164 IMMIGRATED, 1,625 GERMAN ADOLESCENTS) AT THE AGE OF FIFTEEN COMPLETED QUESTIONNAIRES ON THE ASSESSMENT OF STRESS AND COPING WITH REGARD TO FUTURE STRESS. IMMIGRATED YOUTH SHOW A HIGHER STRESS BURDEN IN THE DOMAIN FUTURE THAN GERMAN ADOLE…
261	CHILDHOOD MALTREATMENT AND NON-SUICIDAL SELF-INJURY - THE IMPACT OF EMOTION REGULATION	HAID-STECHER N;SEVECKE K	PRAXIS DER KINDERPSYCHOLOGIE UND KINDERPSYCHIATRIE	0032-7034	68	7	623	2019	VANDENHOECK & RUPRECHT GMBH & CO KG	10.13109/PRKK.2019.68.7.623	NON-SUICIDAL SELF-INJURY (NSSI) IS A COMMON PHENOMENON IN ADOLESCENCE. FURTHERMORE, IT IS OFTEN ASSOCIATED WITH MALTREATMENT DURING CHILDHOOD. ONE FACTOR DETERMINING THE RELATION BETWEEN CHILDHOOD MALTREATMENT AND NSSI IS MALADAPTIVE EMOTION REGULATION STRATEGIES. THE CURRENT STUDY EXAMINES THIS RELATION IN ADOLESCENT PSYCHIATRIC INPATIENTS (N = 97). ADOLESCENTS ENGAGING IN NSSI PRESENT MALADAPTI…
262	ATYPICAL DORSOLATERAL PREFRONTAL ACTIVITY IN FEMALE ADOLESCENTS WITH CONDUCT DISORDER DURING EFFORTFUL EMOTION REGULATION	RASCHLE NM;FEHLBAUM LV;MENKS WM;MARTINELLI A;PRATZLICH M;BERNHARD A;ACKERMANN K;FREITAG C;DE BRITO S;FAIRCHILD G;STADLER C	BIOLOGICAL PSYCHIATRY-COGNITIVE NEUROSCIENCE AND NEUROIMAGING	2451-9022	4	11	984	2019	ELSEVIER	10.1016/J.BPSC.2019.05.003	BACKGROUND: CONDUCT DISORDER (CD), WHICH IS CHARACTERIZED BY SEVERE AGGRESSIVE AND ANTISOCIAL BEHAVIOR, IS LINKED TO EMOTION PROCESSING AND REGULATION DEFICITS. HOWEVER, THE NEURAL CORRELATES OF EMOTION REGULATION ARE YET TO BE INVESTIGATED IN ADOLESCENTS WITH CD. FURTHERMORE, IT REMAINS UNCLEAR WHETHER CD IS ASSOCIATED WITH DEFICITS IN EMOTIONAL REACTIVITY, EMOTION REGULATION, OR BOTH. METHODS: …
263	THE INTERPLAY BETWEEN SELF-REGULATION AND AFFECTIVITY IN BINGE EATING AMONG ADOLESCENTS	VAN MALDEREN E;GOOSSENS L;VERBEKEN S;BOELENS E;KEMPS E	EUROPEAN CHILD & ADOLESCENT PSYCHIATRY	1018-8827	28	11	1447	2019	SPRINGER	10.1007/S00787-019-01306-8	BINGE EATING AMONG ADOLESCENTS IS ASSOCIATED WITH NEGATIVE DEVELOPMENTAL OUTCOMES. FROM A COGNITIVE PERSPECTIVE, THE ROLE OF IMPAIRED SELF-REGULATION IS INCREASINGLY EMPHASIZED AS AN UNDERLYING FACTOR IN BINGE EATING, WHEREAS THE AFFECT REGULATION MODEL PROPOSES THAT AFFECTIVITY IS A KEY FACTOR IN EXPLAINING BINGE EATING. STUDIES COMBINING BOTH PERSPECTIVES ARE SCARCE, BUT NECESSARY TO ADD TO THE…
264	RISK FACTORS FOR PSYCHOLOGICAL FUNCTIONING IN GERMAN ADOLESCENTS WITH GENDER DYSPHORIA: POOR PEER RELATIONS AND GENERAL FAMILY FUNCTIONING	LEVITAN N;BARKMANN C;RICHTER-APPELT H;SCHULTE-MARKWORT M;BECKER-HEBLY I	EUROPEAN CHILD & ADOLESCENT PSYCHIATRY	1018-8827	28	11	1487	2019	SPRINGER	10.1007/S00787-019-01308-6	ADOLESCENTS WITH GENDER DYSPHORIA (GD) OFTEN FACE VARIOUS ASSOCIATED SOCIAL, EMOTIONAL, AND BEHAVIORAL DIFFICULTIES. IN SUCH A MARGINALIZED GROUP, IT IS CRUCIAL TO IDENTIFY FACTORS THAT MAY IMPACT PSYCHOLOGICAL FUNCTIONING TO BETTER ACCOMMODATE THEIR NEEDS. THEREFORE, THE PRESENT STUDY INVESTIGATED THE IMPACT OF TWO SPECIFIC RISK FACTORS, POOR PEER RELATIONS AND GENERAL FAMILY FUNCTIONING, ON THE…
265	COGNITIVE-AFFECTIVE STRATEGIES AND CORTISOL STRESS REACTIVITY IN CHILDREN AND ADOLESCENTS: NORMATIVE DEVELOPMENT AND EFFECTS OF EARLY LIFE STRESS	JOHNSON AE;PERRY NB;HOSTINAR CE;GUNNAR MR	DEVELOPMENTAL PSYCHOBIOLOGY	0012-1630	61	7	999	2019	WILEY	10.1002/DEV.21849	THIS STUDY EXAMINED COGNITIVE-AFFECTIVE STRATEGIES AS PREDICTORS OF HYPOTHALAMIC-PITUITARY-ADRENAL (HPA) AXIS RESPONSES TO A SOCIAL-EVALUATIVE STRESSOR IN ADOLESCENCE AS COMPARED TO LATE CHILDHOOD AS A FUNCTION OF EARLY LIFE EXPERIENCES. PARTICIPANTS INCLUDED 159 CHILDREN (9-10 YEARS) AND ADOLESCENTS (15-16 YEARS) DIVIDED INTO TWO GROUPS BASED ON EARLY CARE EXPERIENCES: NON-ADOPTED YOUTH RAISED I…
266	EXAMINING THE RELATIONSHIP BETWEEN PARENTAL SYMPTOMATOLOGY AND TREATMENT OUTCOMES IN CHILDREN WITH AUTISM SPECTRUM DISORDER	REID M;FESALBON M;MENDOZA E;ALVORD MK;RICH BA	JOURNAL OF AUTISM AND DEVELOPMENTAL DISORDERS	0162-3257	49	11	4681	2019	SPRINGER/PLENUM PUBLISHERS	10.1007/S10803-019-04151-5	THIS REPORT EXAMINES THE RELATIONSHIP BETWEEN TREATMENT RESPONSE IN CHILDREN WITH ASD AND PARENTS' AFFECTIVE SYMPTOMATOLOGY. THIS STUDY EXAMINED 29 CHILDREN WITH ASD IN A MANUALIZED GROUP PSYCHOTHERAPY PROGRAM, RESILIENCE BUILDER PROGRAM (R) (RBP), WHERE EMOTIONAL AND SOCIAL FUNCTIONING OF PARENT AND CHILD WERE MEASURED THROUGH PRE- AND POST-TREATMENT QUESTIONNAIRES. GREATER PARENTAL SYMPTOMATOLO…
267	ATYPICAL PREFRONTAL-AMYGDALA CIRCUITRY FOLLOWING CHILDHOOD EXPOSURE TO ABUSE: LINKS WITH ADOLESCENT PSYCHOPATHOLOGY	PEVERILL M;SHERIDAN MA;BUSSO DS;MCLAUGHLIN KA	CHILD MALTREATMENT	1077-5595	24	4	411	2019	SAGE PUBLICATIONS INC	10.1177/1077559519852676	ADVERSE CHILDHOOD EXPERIENCES HAVE BEEN ASSOCIATED WITH MORE NEGATIVE COUPLING BETWEEN THE VENTROMEDIAL PREFRONTAL CORTEX (VMPFC) AND AMYGDALA, A BRAIN NETWORK INVOLVED IN EMOTION REGULATION IN BOTH CHILDREN AND ADULTS. THIS PATTERN MAY BE PARTICULARLY LIKELY TO EMERGE IN INDIVIDUALS EXPOSED TO THREATENING EXPERIENCES DURING CHILDHOOD (E.G., EXPOSURE TO CHILD ABUSE), ALTHOUGH THIS HAS NOT BEEN EX…
268	CHILDHOOD MALTREATMENT DISRUPTS BRAIN-MEDIATED PATHWAYS BETWEEN ADOLESCENT MATERNAL RELATIONSHIP QUALITY AND POSITIVE ADULT OUTCOMES	DEMERS LA;HANDLEY ED;HUNT RH;ROGOSCH FA;TOTH SL;THOMAS KM;CICCHETTI D	CHILD MALTREATMENT	1077-5595	24	4	424	2019	SAGE PUBLICATIONS INC	10.1177/1077559519847770	THE QUALITY OF EARLY CAREGIVING MAY PARTIALLY SHAPE BRAIN STRUCTURE AND CIRCUITS INVOLVED IN REGULATING EMOTIONS, INCLUDING THE FRONTAL CORTEX, AFFECTING VULNERABILITY TO THE DEVELOPMENT OF PSYCHOPATHOLOGY AND MALADAPTATION. GIVEN THE PROFOUND IMPACT OF CHILD MALTREATMENT (CM) ON PSYCHOLOGICAL AND NEURAL DEVELOPMENT, WE TESTED WHETHER CM ALTERS THE PATHWAYS LINKING MOTHER-ADOLESCENT RELATIONSHIP,…
269	NEUROCOGNITIVE ADAPTATION AND MENTAL HEALTH VULNERABILITY FOLLOWING MALTREATMENT: THE ROLE OF SOCIAL FUNCTIONING	MCCRORY E;OGLE JR;GERIN MI;VIDING E	CHILD MALTREATMENT	1077-5595	24	4	435	2019	SAGE PUBLICATIONS INC	10.1177/1077559519830524	CHILDHOOD MALTREATMENT IS ASSOCIATED WITH A LIFETIME INCREASE IN RISK OF MENTAL HEALTH DISORDER. WE PROPOSE THAT SUCH VULNERABILITY MAY STEM IN LARGE PART FROM ALTERED PATTERNS OF SOCIAL FUNCTIONING. HERE, WE HIGHLIGHT KEY FINDINGS FROM THE PSYCHOLOGICAL AND EPIDEMIOLOGICAL LITERATURE INDICATING THAT EARLY MALTREATMENT EXPERIENCE COMPROMISES SOCIAL FUNCTIONING AND ATTENUATES SOCIAL SUPPORT IN WAY…
270	PERCEIVED PARENTAL PSYCHOLOGICAL CONTROL PREDICTS INTRAINDIVIDUAL DECREMENTS IN SELF-REGULATION THROUGHOUT ADOLESCENCE	ROGERS AA;MEMMOTT-ELISON MK;PADILLA-WALKER LM;BYON J	DEVELOPMENTAL PSYCHOLOGY	0012-1649	55	11	2352	2019	AMER PSYCHOLOGICAL ASSOC	10.1037/DEV0000818	THE PRESENT STUDY EXAMINED THE INTRAINDIVIDUAL, LONGITUDINAL, CROSS-LAGGED ASSOCIATIONS BETWEEN ADOLESCENTS' PERCEPTIONS OF MOTHERS' AND FATHERS' PSYCHOLOGICALLY CONTROLLING PARENTING AND THEIR SELF-REGULATION FROM AGES 11-17. USING 7 WAVES OF DATA INVOLVING 500 FAMILIES AND THEIR ADOLESCENTS (M-AGE = 11.29; SD = 1.01 AT WAVE 1), RESULTS INDICATED THAT ADOLESCENT-REPORTED INCREASES IN MOTHERS' AN…
271	PARENTAL COPING SOCIALIZATION IS ASSOCIATED WITH HEALTHY AND ANXIOUS EARLY-ADOLESCENTS' NEURAL AND REAL-WORLD RESPONSE TO THREAT	BUTTERFIELD RD;SIEGLE GJ;LEE KH;LADOUCEUR CD;FORBES EE;DAHL RE;RYAN ND;SHEEBER L;SILK JS	DEVELOPMENTAL SCIENCE	1363-755X	22	6	NA	2019	WILEY	10.1111/DESC.12812	THE WAYS PARENTS SOCIALIZE THEIR ADOLESCENTS TO COPE WITH ANXIETY (I.E., COPING SOCIALIZATION) MAY BE INSTRUMENTAL IN THE DEVELOPMENT OF THREAT PROCESSING AND COPING RESPONSES. COPING SOCIALIZATION MAY BE IMPORTANT FOR ANXIOUS ADOLESCENTS, AS THEY SHOW ALTERED NEURAL THREAT PROCESSING AND OVER RELIANCE ON DISENGAGED COPING (E.G., AVOIDANCE AND DISTRACTION), WHICH CAN MAINTAIN ANXIETY. WE INVESTIG…
272	DEVELOPMENTAL TRAJECTORIES OF ANXIETY AND DEPRESSION SYMPTOMS FROM EARLY TO MIDDLE CHILDHOOD: A POPULATION-BASED COHORT STUDY IN THE NETHERLANDS	DE LIJSTER JM;VAN DEN DRIES MA;VAN DER ENDE J;UTENS EMWJ;JADDOE VW;DIELEMAN GC;HILLEGERS MHJ;TIEMEIER H;LEGERSTEE JS	JOURNAL OF ABNORMAL CHILD PSYCHOLOGY	0091-0627	47	11	1785	2019	SPRINGER/PLENUM PUBLISHERS	10.1007/S10802-019-00550-5	DEVELOPMENTAL PATTERNS OF ANXIETY AND DEPRESSION SYMPTOMS IN EARLY CHILDHOOD HAVE PREVIOUSLY BEEN RELATED TO ANXIETY AND MOOD DISORDERS IN MIDDLE CHILDHOOD. IN THE CURRENT STUDY, TRAJECTORIES OF ANXIETY AND DEPRESSION SYMPTOMS (1.5-10 YEARS) WERE RELATED TO CHILDREN'S BROADER PSYCHOSOCIAL AND SCHOOL-RELATED FUNCTIONING AT 10 YEARS. WE INCLUDED A POPULATION-BASED SAMPLE OF 7499 CHILDREN, FOR WHOM …
273	PEER SOCIALIZATION OF NON-SUICIDAL SELF-INJURY IN ADOLESCENTS' CLOSE FRIENDSHIPS	SCHWARTZ-METTE RA;LAWRENCE HR	JOURNAL OF ABNORMAL CHILD PSYCHOLOGY	0091-0627	47	11	1851	2019	SPRINGER/PLENUM PUBLISHERS	10.1007/S10802-019-00569-8	NON-SUICIDAL SELF-INJURY (NSSI), OR SELF-HARMING BEHAVIOR WITHOUT INTENT TO DIE (NOCK CURRENT DIRECTIONS IN PSYCHOLOGICAL SCIENCE, 18, 78-83, 2009), IS ASSOCIATED WITH DISTRESS AND IMPAIRMENT ACROSS DOMAINS, INCLUDING INCREASED RISK FOR SUICIDALITY (KIEKENS ET AL. JOURNAL OF AFFECTIVE DISORDERS, 239, 171-179, 2018). IN ADOLESCENCE, PREVALENCE OF NSSI IS HIGH (SWANNELL ET AL. SUICIDE AND LIFE-THRE…
274	MAKING THE WORST OF A GOOD JOB: INDUCED DAMPENING APPRAISALS BLUNT HAPPINESS AND INCREASE SADNESS IN ADOLESCENTS DURING PLEASANT MEMORY RECALL	YILMAZ M;PSYCHOGIOU L;JAVAID M;FORD T;DUNN BD	BEHAVIOUR RESEARCH AND THERAPY	0005-7967	122	NA	NA	2019	PERGAMON-ELSEVIER SCIENCE LTD	10.1016/J.BRAT.2019.103476	PREVIOUS WORK HAS SHOWN THAT DAMPENING APPRAISALS (E.G., THINKING "THIS IS TOO GOOD TO LAST") REDUCE HAPPINESS AND ENHANCE SADNESS WHEN ADULTS RECALL POSITIVE EVENTS. IN CONTRAST, AMPLIFYING APPRAISALS (E.G., THINKING "THIS IS THE SIGN OF GOOD THINGS TO COME") DO NOT SIGNIFICANTLY ALTER AFFECTIVE EXPERIENCE DURING THE SAME TASK. THE PRESENT STUDY EXAMINED WHETHER THIS PATTERN HOLDS IN ADOLESCENCE…
275	ALEXITHYMIA IN ADOLESCENTS WITH AND WITHOUT CHRONIC PAIN	AARON RV;FISHER EA;PALERMO TM	REHABILITATION PSYCHOLOGY	0090-5550	64	4	469	2019	EDUCATIONAL PUBLISHING FOUNDATION-AMERICAN PSYCHOLOGICAL ASSOC	10.1037/REP0000287	PURPOSE/OBJECTIVE: ALEXITHYMIA REFERS TO REDUCED EMOTIONAL AWARENESS AND IS ASSOCIATED WITH HIGHER LEVELS OF BURDEN AND DISABILITY IN ADULTS WITH CHRONIC PAIN. LIMITED RESEARCH HAS EXAMINED ALEXITHYMIA IN ADOLESCENTS WITH CHRONIC PAIN. THE CURRENT STUDY AIMED TO (A) DETERMINE WHETHER ALEXITHYMIA WAS HIGHER IN ADOLESCENTS WITH (VS. WITHOUT) CHRONIC PAIN AND (B) EXAMINE THE RELATIONSHIP BETWEEN ALE…
276	PHYSIOLOGICAL REGULATION AMONG CAREGIVERS AND THEIR CHILDREN: RELATIONS WITH TRAUMA HISTORY, SYMPTOMS, AND PARENTING BEHAVIOR	KISER L;FISHBEIN D;GATZKE-KOPP L;VIVRETTE R;CREAVEY K;STEVENSON J;MEDOFF D;BUSUITO A	JOURNAL OF CHILD AND FAMILY STUDIES	1062-1024	28	11	3098	2019	SPRINGER	10.1007/S10826-019-01487-5	OBJECTIVES PARENTS HAVE THE OPPORTUNITY TO INFLUENCE THE DEVELOPMENT OF THEIR CHILDREN'S EMOTION REGULATION SKILLS IN A VARIETY OF CAPACITIES THROUGHOUT CHILDHOOD AND INTO ADOLESCENCE. ONLY RECENTLY HAVE WE BEGUN TO EXPLORE THE PHYSIOLOGICAL NATURE OF THIS EFFECT AND IMPLICATIONS FOR THE INFLUENCE OF SOCIAL FACTORS ON INDIVIDUAL REGULATION OF EMOTION IN CHILDREN. ALSO NOT WELL UNDERSTOOD IS HOW C…
277	EMOTION REGULATION AND RELATIONAL AGGRESSION IN ADOLESCENTS: PARENTAL ATTACHMENT AS MODERATOR	KOKKINOS CM;ALGIOVANOGLOU I;VOULGARIDOU I	JOURNAL OF CHILD AND FAMILY STUDIES	1062-1024	28	11	3146	2019	SPRINGER	10.1007/S10826-019-01491-9	OBJECTIVES THIS STUDY EXPLORES THE RELATIONS BETWEEN THE FUNCTIONAL SUBTYPES OF RELATIONAL AGGRESSION (PROACTIVE AND REACTIVE) AND DIFFICULTIES WITH EMOTION REGULATION (COGNITIVE REAPPRAISAL, EXPRESSIVE SUPPRESSION). FURTHER, IT EXAMINES THE MODERATING ROLE OF PARENTAL ATTACHMENT INCLUDING PARENTAL AVAILABILITY AND DEPENDENCY IN THESE ASSOCIATIONS. BASED ON PREVIOUS RESEARCH, IT WAS EXPECTED THAT…
278	FAMILY-BASED PREVENTION OF ADOLESCENTS' CO-OCCURRING INTERNALIZING/EXTERNALIZING PROBLEMS THROUGH EARLY CHILDHOOD PARENT FACTORS	WANG FL;FELDMAN JS;LEMERY-CHALFANT K;WILSON MN;SHAW DS	JOURNAL OF CONSULTING AND CLINICAL PSYCHOLOGY	0022-006X	87	11	1056	2019	AMER PSYCHOLOGICAL ASSOC	10.1037/CCP0000439	OBJECTIVE: WE EVALUATED WHETHER INITIATING THE FAMILY CHECK-UP (FCU) DURING EARLY CHILDHOOD PREVENTED A SEVERE FORM OF PSYCHOPATHOLOGY IN ADOLESCENCE-CO-OCCURRING INTERNALIZING AND EXTERNALIZING PROBLEMS-AND WHETHER EFFECTS OPERATED INDIRECTLY THROUGH EARLY CHILDHOOD MATERNAL DEPRESSION AND PARENTS' POSITIVE BEHAVIOR SUPPORT. METHOD: PARTICIPANTS WERE DRAWN FROM A RANDOMIZED CONTROLLED TRIAL OF T…
279	EARLY CHILDHOOD PREDICTORS OF GLOBAL COMPETENCE IN ADOLESCENCE FOR YOUTH WITH TYPICAL DEVELOPMENT OR INTELLECTUAL DISABILITY	MOODY CT;RODAS NV;NORONA AN;BLACHER J;CRNIC KA;BAKER BL	RESEARCH IN DEVELOPMENTAL DISABILITIES	0891-4222	94	NA	NA	2019	PERGAMON-ELSEVIER SCIENCE LTD	10.1016/J.RIDD.2019.103462	BACKGROUND AND AIMS: WE AIMED TO DETERMINE WHETHER A SECOND-ORDER GLOBAL COMPETENCE LATENT FACTOR COULD BE IDENTIFIED AS UNDERLYING RELATIONS BETWEEN ADOLESCENT MENTAL HEALTH, SOCIAL SKILLS, AND ACADEMIC FUNCTIONING. A SECONDARY AIM WAS TO TEST WHETHER EARLY CHILDHOOD CHARACTERISTICS PREDICT ADOLESCENT GLOBAL COMPETENCE. A FINAL AIM WAS TO TEST DIFFERENCES IN THESE MODELS ACROSS YOUTH WITH TYPICA…
280	A FRAMEWORK FOR RACE-RELATED TRAUMA IN THE PUBLIC EDUCATION SYSTEM AND IMPLICATIONS ON HEALTH FOR BLACK YOUTH	HENDERSON DX;WALKER L;BARNES RR;LUNSFORD A;EDWARDS C;CLARK C	JOURNAL OF SCHOOL HEALTH	0022-4391	89	11	926	2019	WILEY	10.1111/JOSH.12832	BACKGROUND A COMBINATION OF INCREASED SUICIDE IN THE PAST DECADE, DOCUMENTED HIGH RATES OF ANXIETY AND DEPRESSION, AND THE PREPONDERANCE OF OTHER BEHAVIORAL AND EMOTIONAL REGULATION CHALLENGES PLACE BLACK YOUTH AT RISK FOR SCHOOL SUSPENSION AND INVOLVEMENT IN THE JUVENILE JUSTICE SYSTEM. POINTING TO DEFICITS IN BLACK YOUTH AND THEIR FAMILIES NEGATES HOW FORCES OF RACISM, WHETHER UNCONSCIOUS OR CO…
281	PATTERNS OF SOCIAL-EMOTIONAL NEEDS AND TRAJECTORIES OF AGGRESSION AND SUBSTANCE USE AMONG MIDDLE SCHOOL BOYS	TAN K;GORMAN-SMITH D;SCHOENY M;CHOI Y	JOURNAL OF EARLY ADOLESCENCE	0272-4316	39	9	1217	2019	SAGE PUBLICATIONS INC	10.1177/0272431618812740	CO-OCCURRING SOCIAL-EMOTIONAL PROBLEMS ARE ASSOCIATED WITH INCREASED RISK OF AGGRESSION AND SUBSTANCE USE. HOWEVER, FEW STUDIES EXAMINE THEIR CONFIGURATIONAL PATTERNS. THIS STUDY IDENTIFIES PATTERNS OF CO-OCCURRING SOCIAL SKILLS, ANXIETY, LEARNING, AND CONDUCT PROBLEMS AMONG 2,632 URBAN BOYS AT ENTRY INTO SIXTH GRADE, AND THEIR RELATED AGGRESSION AND SUBSTANCE USE TRAJECTORIES THROUGH EIGHTH GRAD…
282	THE MEDIATING ROLE OF FRIENDSHIP QUALITY IN THE RELATIONSHIP BETWEEN ANGER COPING STYLES AND MENTAL HEALTH IN CHINESE ADOLESCENTS	SHI R;WANG KT;XIE ZY;ZHANG RP;LIU C	JOURNAL OF SOCIAL AND PERSONAL RELATIONSHIPS	0265-4075	36	11-12	3796	2019	SAGE PUBLICATIONS LTD	10.1177/0265407519839146	INCREASING RESEARCH STUDIES AND DATA, MOSTLY FOCUSED ON WESTERN COUNTRIES, SUGGEST A DYNAMIC RELATIONSHIP BETWEEN COPING WITH ANGER AND PSYCHOLOGICAL RISK FACTORS AMONG CHILDREN. ALTHOUGH THERE ARE CULTURAL VARIATIONS IN ANGER COPING, LITTLE ATTENTION HAS BEEN DIRECTED AMONG NON-WESTERN CHILDREN. THE PRESENT STUDY EXAMINED THE DIVERSE INFLUENCE OF SIX ANGER COPING STYLES ON FRIENDSHIP QUALITY AND…
283	DO INDIVIDUAL DIFFERENCES IN EARLY AFFECTIVE AND COGNITIVE SELF-REGULATION PREDICT DEVELOPMENTAL CHANGE IN ADHD SYMPTOMS FROM PRESCHOOL TO ADOLESCENCE?	BROCKI KC;FORSLUND T;FRICK M;BOHLIN G	JOURNAL OF ATTENTION DISORDERS	1087-0547	23	13	1656	2019	SAGE PUBLICATIONS INC	10.1177/1087054717693372	OBJECTIVE: THE ROLE OF HETEROGENEOUS SELF-REGULATION DEFICITS IN ADHD HAS LONG BEEN EMPHASIZED. YET, LONGITUDINAL STUDIES EXAMINING DISTINCT SELF-REGULATION PROCESSES AS PROSPECTIVE PREDICTORS OF DEVELOPMENTAL CHANGE IN ADHD SYMPTOMS SPANNING WIDE DEVELOPMENTAL PERIODS ARE SCARCE. THE AIM OF THE CURRENT STUDY WAS TO EXAMINE AFFECTIVE AND COGNITIVE SELF-REGULATION AS PREDICTORS OF DEVELOPMENTAL CH…
284	ASSOCIATION OF EMOTIONAL AND BEHAVIORAL PROBLEMS WITH SINGLE AND MULTIPLE SUICIDE ATTEMPTS AMONG CHINESE ADOLESCENTS: MODULATED BY ACADEMIC PERFORMANCE	GUO L;WANG WX;WANG T;LI WY;GONG MQ;ZHANG S;ZHANG WH;LU CY	JOURNAL OF AFFECTIVE DISORDERS	0165-0327	258	NA	25	2019	ELSEVIER	10.1016/J.JAD.2019.07.085	BACKGROUND: THERE WERE DIFFERENCES IN THE CHARACTERISTICS AND PREVALENCE RATES BETWEEN INDIVIDUALS WITH A HISTORY OF ONE SUICIDE ATTEMPT AND THOSE WITH MULTIPLE SUICIDE ATTEMPTS. THIS LARGE-SCALE STUDY WAS CONDUCTED TO TEST, AMONG CHINESE ADOLESCENTS, THE ASSOCIATIONS OF EMOTIONAL AND BEHAVIORAL PROBLEMS WITH SINGLE AND MULTIPLE SUICIDE ATTEMPTS AND WHETHER THESE ASSOCIATIONS VARY WITH ADOLESCENT…
285	A PILOT AND FEASIBILITY STUDY OF A COGNITIVE BEHAVIOURAL THERAPY-BASED ANXIETY PREVENTION PROGRAMME FOR JUNIOR HIGH SCHOOL STUDENTS IN JAPAN: A QUASI-EXPERIMENTAL STUDY	OHIRA I;URAO Y;SATO Y;OHTANI T;SHIMIZU E	CHILD AND ADOLESCENT PSYCHIATRY AND MENTAL HEALTH	NA	13	1	NA	2019	BMC	10.1186/S13034-019-0300-5	BACKGROUND THERE IS A GOOD DEAL OF EVIDENCE THAT COGNITIVE BEHAVIOURAL THERAPY IS EFFECTIVE FOR CHILDREN AND ADOLESCENTS WITH ANXIETY-RELATED PROBLEMS. IN JAPAN, AN ANXIETY PREVENTION PROGRAMME BASED ON COGNITIVE BEHAVIOURAL THERAPY CALLED 'JOURNEY OF THE BRAVE' HAS BEEN DEVELOPED, AND IT HAS BEEN DEMONSTRATED TO BE EFFECTIVE FOR ELEMENTARY SCHOOL STUDENTS (AGED 10-11 YEARS). THE PURPOSE OF THIS …
286	PSYCHOLOGICAL NEEDS AND SERVICES IN A PEDIATRIC MULTIDISCIPLINARY CELIAC DISEASE CLINIC	COBURN S;ROSE M;STREISAND R;SADY M;PARKER M;SUSLOVIC W;WEISBROD V;KERZNER B;KAHN I	JOURNAL OF CLINICAL PSYCHOLOGY IN MEDICAL SETTINGS	1068-9583	NA	NA	NA	NA	SPRINGER/PLENUM PUBLISHERS	10.1007/S10880-019-09673-9	THIS STUDY AIMS TO DESCRIBE THE PSYCHOLOGICAL NEEDS IN CHILDREN WITH CELIAC DISEASE (CD) AND TO EXAMINE THE FEASIBILITY OF PSYCHOLOGICAL CONSULTATION IN A MULTIDISCIPLINARY CLINIC. PARTICIPANTS (N = 69) INCLUDED CHILDREN WITH CD AND THEIR PARENTS WHO COMPLETED A PRE-CLINIC MENTAL HEALTH SURVEY AND A 30-MIN PSYCHOLOGICAL CONSULTATION AS PART OF A MULTIDISCIPLINARY CLINIC (INCLUDING GASTROENTEROLOG…
287	PARENTAL ANGER AND TRAJECTORIES OF EMOTIONAL WELL-BEING FROM ADOLESCENCE TO YOUNG ADULTHOOD	PLICKERT G;PALS H	JOURNAL OF RESEARCH ON ADOLESCENCE	1050-8392	NA	NA	NA	NA	WILEY	10.1111/JORA.12536	THIS STUDY ASSESSES THE RELATIONSHIP OF PARENTAL ANGER ON CHILDREN'S ANGER AND SELF-DEROGATION FROM ADOLESCENCE TO YOUNG ADULTHOOD. WE EXAMINE A LIFE-COURSE PERSPECTIVE AND INCORPORATE THEORIES OF EMOTION REGULATION AND SELF-REFERENT BEHAVIOR. USING STRUCTURAL EQUATION MODELS AND HIERARCHICAL GROWTH CURVE MODELS WITH THE KAPLAN LONGITUDINAL AND MULTIGENERATIONAL DATA, THE RESULTS INDICATE THAT PA…
288	THE ROLE OF SHAME AND SHAME COPING STRATEGIES ON INTERNALIZING/EXTERNALIZING SYMPTOMS: DIFFERENCES ACROSS GENDER IN ADOLESCENTS	PAULO M;VAGOS P;DA SILVA DR;RIJO D	EUROPEAN JOURNAL OF DEVELOPMENTAL PSYCHOLOGY	1740-5629	NA	NA	NA	NA	ROUTLEDGE JOURNALS, TAYLOR & FRANCIS LTD	10.1080/17405629.2019.1682991	SHAME PLAYS A CENTRAL ROLE IN SOCIAL AND SELF-DEVELOPMENT, PARTICULARLY THROUGHOUT CHILDHOOD AND ADOLESCENCE. NONETHELESS, SHAME CAN ALSO BE HARMFUL IF IT INVOLVES UNBEARABLE AND PERSISTENT FEELINGS OF BEING INFERIOR, INADEQUATE, AND WORTHLESS. GENDER DIFFERENCES IN ENDORSING EITHER INTERNALIZING/EXTERNALIZING SYMPTOMS MAY REFLECT DIFFERENT WAYS OF COPING WITH SHAME RATHER THAN DIFFERENCES IN THE…
289	PARENTAL EMOTION SOCIALIZATION AND ADULT OUTCOMES: THE RELATIONSHIPS BETWEEN PARENTAL SUPPORTIVENESS, EMOTION REGULATION, AND TRAIT ANXIETY	CABECINHA-ALATI S;O'HARA G;KENNEDY H;MONTREUIL T	JOURNAL OF ADULT DEVELOPMENT	1068-0667	NA	NA	NA	NA	SPRINGER/PLENUM PUBLISHERS	10.1007/S10804-019-09340-1	DESPITE THE BURGEONING INTEREST IN THE RELATIONSHIPS BETWEEN PARENTAL EMOTION SOCIALIZATION PRACTICES, EMOTION REGULATION (ER), AND ANXIETY IN YOUTH, THERE IS CONSIDERABLY LESS RESEARCH FOCUSING ON THE WAYS IN WHICH PARENTAL EMOTION SOCIALIZATION IN CHILDHOOD IS ASSOCIATED WITH THESE VARIABLES IN ADULTHOOD. A SAMPLE OF 202 UNIVERSITY STUDENTS COMPLETED AN ONLINE SURVEY, WHICH AIMED TO EXAMINE THE…
290	SOUTH AFRICAN SERVICE USERS' PERCEPTIONS OF PATIENT-REPORTED OUTCOME AND EXPERIENCE MEASURES FOR ADOLESCENT SUBSTANCE USE TREATMENT: A QUALITATIVE STUDY	MYERS B;JOHNSON K;LUCAS W;GOVENDER R;MANDERSCHEID R;WILLIAMS PP;KOCH JR	DRUG AND ALCOHOL REVIEW	0959-5236	38	7	823	2019	WILEY	10.1111/DAR.12996	INTRODUCTION AND AIMS PATIENT-REPORTED OUTCOME MEASURES (PROM) AND EXPERIENCE MEASURES (PREM) FOR SUBSTANCE USE DISORDER (SUD) TREATMENT EXIST FOR ADULTS BUT HAVE UNKNOWN RELEVANCE FOR ADOLESCENTS. THIS STUDY AIMED TO EXPLORE ADOLESCENTS' PERCEPTIONS OF EFFECTIVE SUD TREATMENT AND POSSIBLE BARRIERS TO COMPLETING PROMS AND PREMS TO GUIDE EFFORTS TO ADAPT THE SOUTH AFRICAN ADDICTION TREATMENT SERVI…
291	SLEEP FACILITATES COPING: MODERATED MEDIATION OF DAILY SLEEP, ETHNIC/RACIAL DISCRIMINATION, STRESS RESPONSES, AND ADOLESCENT WELL-BEING	WANG YJ;YIP T	CHILD DEVELOPMENT	0009-3920	NA	NA	NA	NA	WILEY	10.1111/CDEV.13324	USING A DAILY DIARY DESIGN AND ACTIGRAPHY SLEEP DATA ACROSS 2 WEEKS AMONG 256 ETHNIC/RACIAL MINORITY ADOLESCENTS (M-AGE = 14.72; 40% ASIAN, 22% BLACK, 38% LATINX; 2,607 DAYS), THIS STUDY INVESTIGATED HOW PREVIOUS-NIGHT SLEEP (DURATION, QUALITY) MODERATED THE SAME-DAY ASSOCIATIONS BETWEEN ETHNIC/RACIAL DISCRIMINATION AND STRESS RESPONSES (RUMINATION, PROBLEM SOLVING, FAMILY/PEER SUPPORT SEEKING) T…
292	STUDY PROTOCOL OF DIABETES LEAP: A LONGITUDINAL STUDY EXAMINING EMOTIONAL PROBLEMS IN ADOLESCENTS WITH TYPE 1 DIABETES AND THEIR PARENTS/CAREGIVERS	NEFS G;NGUYEN L;WINTERDIJK P;HARTMAN E;SAS T;NUBOER R;DE KRUIJFF I;BAKKER-VAN WAARDE W;AANSTOOT HJ;POUWER F	BMC PEDIATRICS	NA	19	1	NA	2019	BMC	10.1186/S12887-019-1743-9	BACKGROUND TYPE 1 DIABETES (T1D) IS A CHRONIC METABOLIC CONDITION REQUIRING INTENSIVE DAILY SELF-CARE TO AVOID BOTH HIGH AND LOW BLOOD GLUCOSE LEVELS. SELF-CARE AND GLYCEMIC OUTCOMES ARE PARTICULARLY PROBLEMATIC IN ADOLESCENCE, A PERIOD KNOWN FOR ITS INCREASED RISK OF EMOTIONAL PROBLEMS. HOWEVER, THE TRUE SCOPE OF MOOD AND ANXIETY DISORDERS IN ADOLESCENTS WITH T1D IS UNKNOWN. EARLIER STUDIES ARE …
293	DIRECT REPLICATION OF TASK-DEPENDENT NEURAL ACTIVATION PATTERNS DURING SADNESS INTROSPECTION IN TWO INDEPENDENT ADOLESCENT SAMPLES	VILGIS V;RHOADS SA;WEISSMAN DG;GELARDI KL;FORBES EE;HIPWELL AE;KEENAN K;HASTINGS PD;GUYER AE	HUMAN BRAIN MAPPING	1065-9471	41	3	739	2020	WILEY	10.1002/HBM.24836	FUNCTIONAL NEUROIMAGING RESULTS NEED TO REPLICATE TO INFORM SOUND MODELS OF HUMAN SOCIAL COGNITION AND ITS NEURAL CORRELATES. INTROSPECTION, THE CAPACITY TO REFLECT ON ONE'S THOUGHTS AND FEELINGS, IS ONE PROCESS REQUIRED FOR NORMATIVE SOCIAL COGNITION AND EMOTIONAL FUNCTIONING. ENGAGING IN INTROSPECTION DRAWS ON A NETWORK OF BRAIN REGIONS INCLUDING MEDIAL PREFRONTAL CORTEX (MPFC), POSTERIOR CINGU…
294	DETAILED ASSESSMENT AND RISK FACTOR ANALYSIS OF CORTICOSTEROID-INDUCED PSYCHIATRIC DISORDERS IN PEDIATRIC, ADOLESCENT, AND YOUNG ADULT PATIENTS UNDERGOING INDUCTION OR CONSOLIDATION THERAPY FOR HEMATOLOGIC MALIGNANCY	STAUB Y;SUGA Y;IKAWA Y;TSUBOUCHI K;HASHIMOTO M;KAWAGISHI A;SHIMADA T;SAI Y;NISHIMURA K;MATSUSHITA R	JOURNAL OF ONCOLOGY PHARMACY PRACTICE	1078-1552	NA	NA	NA	NA	SAGE PUBLICATIONS LTD	10.1177/1078155219879992	BACKGROUND CORTICOSTEROID-INDUCED PSYCHIATRIC DISORDERS (CIPDS) REPRESENT AN ADVERSE EFFECT THAT CAN CAUSE SEVERE EMOTIONAL AND BEHAVIORAL PROBLEMS. THE AIM OF THE PRESENT STUDY WAS TO ASSESS THE INCIDENCE AND RISK FACTORS OF CIPDS. METHODS A RETROSPECTIVE ANALYSIS OF 92 PEDIATRIC AND YOUNG ADULT PATIENTS WITH HEMATOLOGIC MALIGNANCIES WAS CONDUCTED. RESULTS THE INCIDENCE OF CIPDS IN PATIENTS RECE…
295	PARENT NON-ENGAGEMENT IN PREVENTIVE PARENTING PROGRAMS FOR ADOLESCENT MENTAL HEALTH: STAKEHOLDER VIEWS	FINAN SJ;WARREN N;PRIEST N;MAK JS;YAP MBH	JOURNAL OF CHILD AND FAMILY STUDIES	1062-1024	29	3	711	2020	SPRINGER	10.1007/S10826-019-01627-X	OBJECTIVES PREVIOUS RESEARCH HAS FOCUSED ON INTERVIEWING PARENTS WHO HAD ENGAGED OR DROPPED OUT OF PREVENTIVE PARENTING PROGRAMS FOR ADOLESCENT MENTAL HEALTH ABOUT FACTORS ASSOCIATED WITH OVERALL ENGAGEMENT. HOWEVER, IT IS UNKNOWN IF THESE FACTORS ARE SIMILAR FOR NON-ENGAGED PARENTS IN REGARDS TO THEIR INTENTION TO ENROLL OR IF WE REQUIRE ALTERNATIVE STRATEGIES TO INCREASE INITIAL ENROLLMENT. THU…
296	THE ASSOCIATION BETWEEN JUVENILE ONSET OF DEPRESSION AND EMOTION REGULATION DIFFICULTIES	VISTED E;SORENSEN L;VOLLESTAD J;OSNES B;SVENDSEN JL;JENTSCHKE S;BINDER PE;SCHANCHE E	FRONTIERS IN PSYCHOLOGY	1664-1078	10	NA	NA	2019	FRONTIERS MEDIA SA	10.3389/FPSYG.2019.02262	JUVENILE ONSET OF MAJOR DEPRESSIVE DISORDER (MDD) IS ASSOCIATED WITH INCREASED LIKELIHOOD OF RECURRENT EPISODES OF DEPRESSION AND MORE DETRIMENTAL CLINICAL TRAJECTORIES. THE AIM OF THE CURRENT STUDY WAS TO INVESTIGATE THE EFFECT OF JUVENILE ONSET OF MDD ON EMOTION REGULATION AS MEASURED BY SELF-REPORT AND HEART RATE VARIABILITY (HRV). FURTHERMORE, WE WANTED TO ASSESS WHETHER JUVENILE ONSET IMPACT…
297	SHIELDS FOR EMOTIONAL WELL-BEING IN CHINESE ADOLESCENTS WHO SWITCH SCHOOLS: THE ROLE OF TEACHER AUTONOMY SUPPORT AND GRIT	LAN XY;ZHANG LF	FRONTIERS IN PSYCHOLOGY	1664-1078	10	NA	NA	2019	FRONTIERS MEDIA SA	10.3389/FPSYG.2019.02384	ALTHOUGH PRIOR RESEARCH HAS DEMONSTRATED THAT SWITCHING SCHOOLS POSES A RISK FOR ACADEMIC AND BEHAVIORAL FUNCTIONING AMONG ADOLESCENTS, RELATIVELY LITTLE IS KNOWN ABOUT THEIR EMOTIONAL ADJUSTMENT, OR HOW IT AFFECTS EMOTIONAL WELL-BEING. MOREOVER, THE CUMULATIVE EFFECTS OF MULTIPLE RISK AND PROTECTIVE FACTORS ON THEIR EMOTIONAL WELL-BEING ARE EVEN LESS COVERED IN THE EXISTING LITERATURE. GUIDED BY…
298	THE RELATIONS OF PARENTAL EMOTION DYSREGULATION AND EMOTION SOCIALIZATION TO YOUNG ADULTS' EMOTION DYSREGULATION	XU XY;SPINRAD TL;COOKSTON JT;MATSUMOTO D	JOURNAL OF CHILD AND FAMILY STUDIES	1062-1024	29	3	725	2020	SPRINGER	10.1007/S10826-019-01619-X	OBJECTIVES PARENTS' OWN EMOTION DYSREGULATION AND THEIR SOCIALIZATION OF EMOTIONS HAVE BEEN FOUND TO PREDICT OFFSPRING'S EMOTION DYSREGULATION, BUT LITTLE IS KNOWN ABOUT HOW THESE FACTORS INTERACT TO PREDICT YOUNG ADULTS' EMOTION DYSREGULATION. THUS, WE AIMED TO EXAMINE WHETHER EACH OF THREE FORMS OF PARENTAL RESPONSES TO THEIR OFFSPRING'S NEGATIVE EMOTIONS (I.E., SUPPORTIVE, HARSH, DISTRESSED) P…
299	CROSS-ETHNIC FRIENDSHIPS, INTERGROUP ATTITUDES, INTRAGROUP SOCIAL COSTS, AND DEPRESSIVE SYMPTOMS AMONG ASIAN-AMERICAN AND LATINO-AMERICAN YOUTH	KELLEGHAN A;MALI L;MALAMUT S;BADALY D;DUONG M;SCHWARTZ D	JOURNAL OF YOUTH AND ADOLESCENCE	0047-2891	48	11	2165	2019	SPRINGER/PLENUM PUBLISHERS	10.1007/S10964-019-01143-7	AS AMERICAN SCHOOL DISTRICTS BECOME INCREASINGLY DIVERSE, UNDERSTANDING THE PROCESSES THAT PROMOTE POSITIVE INTERGROUP RELATIONS IS A CRITICAL TASK. THE ROLE OF CROSS-ETHNIC FRIENDSHIPS IS ONE IMPORTANT FACTOR, GIVEN THE SIGNIFICANCE OF THESE RECIPROCATED PEER RELATIONSHIPS FOR SOCIAL DEVELOPMENT. THE CURRENT STUDY EXAMINES THE SHORT-TERM LONGITUDINAL IMPACT OF CROSS-ETHNIC FRIENDSHIPS ON PEER GR…
300	DIFFERENTIATING PRESCHOOL CHILDREN WITH CONDUCT PROBLEMS AND CALLOUS-UNEMOTIONAL BEHAVIORS THROUGH EMOTION REGULATION AND EXECUTIVE FUNCTIONING	GRAZIANO PA;LANDIS T;MAHARAJ A;ROS-DEMARIZE R;HART KC;GARCIA A	JOURNAL OF CLINICAL CHILD AND ADOLESCENT PSYCHOLOGY	1537-4416	NA	NA	NA	NA	ROUTLEDGE JOURNALS, TAYLOR & FRANCIS LTD	10.1080/15374416.2019.1666399	CALLOUS-UNEMOTIONAL (CU) TRAITS ARE IMPORTANT CHARACTERISTICS FOR IDENTIFYING SEVERE PATTERNS OF CONDUCT PROBLEMS (CP). THE CURRENT STUDY FOCUSED ON (A) IDENTIFYING SUBGROUPS OF YOUNG CHILDREN DISPLAYING A COMBINATION OF CP AND CU BEHAVIORS AND (B) EXAMINING THE EXTENT TO WHICH EXECUTIVE FUNCTIONING (EF) AND EMOTION REGULATION (ER) ARE ASSOCIATED WITH CU BEHAVIORS. PARTICIPANTS INCLUDED 249 PRESC…
301	LOST IN TRANSITION? EVIDENCE-BASED TREATMENTS FOR ADOLESCENTS AND YOUNG ADULTS WITH POSTTRAUMATIC STRESS DISORDER AND RESULTS OF AN UNCONTROLLED FEASIBILITY TRIAL EVALUATING COGNITIVE PROCESSING THERAPY	VOGEL A;ROSNER R	CLINICAL CHILD AND FAMILY PSYCHOLOGY REVIEW	1096-4037	23	1	122	2020	SPRINGER/PLENUM PUBLISHERS	10.1007/S10567-019-00305-0	POSTTRAUMATIC STRESS DISORDER (PTSD) IS NOT UNCOMMON AMONG ADOLESCENTS AND YOUNG ADULTS (AYAS). LEFT UNTREATED, TRANSITION TO ADULTHOOD MIGHT BE ESPECIALLY CHALLENGING AND/OR PROLONGED FOR AYAS. HOWEVER, IT IS UNCLEAR WHETHER AYAS ARE ADEQUATELY REPRESENTED IN CURRENT PTSD TREATMENT RESEARCH AND WHETHER THEY BENEFIT TO THE SAME DEGREE AS YOUNGER OR OLDER INDIVIDUALS. IN THE FIRST PART OF THE PAPE…
302	DEPRESSIVE SYMPTOMS AMPLIFY EMOTIONAL REACTIVITY TO DAILY PERCEPTIONS OF PEER REJECTION IN ADOLESCENCE	HA T;VAN ROEKEL E;IIDA M;KORNIENKO O;ENGELS RCME;KUNTSCHE E	JOURNAL OF YOUTH AND ADOLESCENCE	0047-2891	48	11	2152	2019	SPRINGER/PLENUM PUBLISHERS	10.1007/S10964-019-01146-4	DURING ADOLESCENCE, INTERPERSONAL STRESSORS SUCH AS PEER REJECTION POSE CHALLENGES TO EMOTION REGULATION. YET, VERY LITTLE IS KNOWN ABOUT HOW THESE TRANSACTIONAL PROCESSES UNFOLD IN ADOLESCENTS' DAILY LIVES. THIS STUDY INVESTIGATED ADOLESCENTS' (A) EMOTIONAL REACTIVITY TO DAILY PERCEPTIONS OF PEER REJECTION, WHICH CONCERNS CONCURRENT CHANGES IN NEGATIVE AND POSITIVE EMOTIONS, AND (B) EMOTIONAL RE…
303	MULTI-FAMILY THERAPY FOR BULIMIA NERVOSA IN ADOLESCENCE: A PILOT STUDY IN A COMMUNITY EATING DISORDER SERVICE	STEWART CS;BAUDINET J;HALL R;FISKA M;PRETORIUS N;VOULGARI S;HUNT K;EISLER I;SIMIC M	EATING DISORDERS	1064-0266	NA	NA	NA	NA	ROUTLEDGE JOURNALS, TAYLOR & FRANCIS LTD	10.1080/10640266.2019.1656461	MULTI-FAMILY THERAPY FOR BULIMIA NERVOSA (MFT-BN) WAS DEVELOPED IN RESPONSE TO THE MODEST OUTCOMES FOLLOWING BOTH FAMILY THERAPY AND COGNITIVE BEHAVIOR THERAPY FOR ADOLESCENTS WITH BN. BN IMPACTS INDIVIDUALS AND THEIR FAMILY MEMBERS WITH HIGH LEVELS OF CARER STRESS. MFT-BN TARGETS BARRIERS TO TREATMENT INCLUDING LOW MOTIVATION TO CHANGE, HOSTILITY AND CRITICISM, NEGATIVE AFFECT ALONGSIDE EMOTION …
304	MENTALIZING SELF AND OTHER AND AFFECT REGULATION PATTERNS IN ANOREXIA AND DEPRESSION	ROTHSCHILD-YAKAR L;STEIN D;GOSHEN D;SHOVAL G;YACOBI A;EGER G;KARTIN B;GUR E	FRONTIERS IN PSYCHOLOGY	1664-1078	10	NA	NA	2019	FRONTIERS MEDIA SA	10.3389/FPSYG.2019.02223	THE STUDY AIMED TO EXAMINE TWO CONSTRUCTS: GENERAL MENTALIZING PROCESSES AND THE SPECIFIC COMPONENT OF AFFECTIVE MENTALIZING REGARDING SELF AND OTHERS ALONGSIDE THE CONSTRUCT OF AFFECT REGULATION PATTERNS IN FEMALE ADOLESCENT AND YOUNG ADULT INPATIENTS WITH ANOREXIA NERVOSA (AN; N = 41), DEPRESSION (N = 20) AND CONTROLS (N = 53). WE FURTHER EXAMINED THE PREDICTIVE ABILITY OF AFFECT REGULATION TO …
305	ENHANCING CONNECTIONS-PALLIATIVE CARE: A QUASI-EXPERIMENTAL PILOT FEASIBILITY STUDY OF A CANCER PARENTING PROGRAM	LEWIS FM;LOGGERS ET;PHILLIPS F;PALACIOS R;TERCYAK KP;GRIFFITH KA;SHANDS ME;ZAHLIS EH;ALZAWAD Z;ALMULLA HA	JOURNAL OF PALLIATIVE MEDICINE	1096-6218	23	2	211	2020	MARY ANN LIEBERT, INC	10.1089/JPM.2019.0163	BACKGROUND: IN 2018, >75,000 CHILDREN WERE NEWLY AFFECTED BY THE DIAGNOSIS OF ADVANCED CANCER IN A PARENT. UNFORTUNATELY, FEW PROGRAMS EXIST TO HELP PARENTS AND THEIR CHILDREN MANAGE THE IMPACT OF ADVANCED DISEASE TOGETHER AS A FAMILY. THE ENHANCING CONNECTIONS-PALLIATIVE CARE (EC-PC) PARENTING PROGRAM WAS DEVELOPED IN RESPONSE TO THIS GAP. OBJECTIVE: (1) ASSESS THE FEASIBILITY OF THE EC-PC PAREN…
306	SOCIAL TRUST AND RECIPROCITY AMONG ADOLESCENT GIRLS EXPOSED TO INTERPERSONAL VIOLENCE	SELLNOW K;ESBENSEN K;CISLER JM	JOURNAL OF INTERPERSONAL VIOLENCE	0886-2605	NA	NA	NA	NA	SAGE PUBLICATIONS INC	10.1177/0886260519881522	TRAUMA RESEARCH HAS TRADITIONALLY FOCUSED ON ALTERED EMOTION REGULATION AND ITS ROLE IN PSYCHOPATHOLOGY, WHEREAS MECHANISMS OF SOCIAL BEHAVIOR REMAIN COMPARATIVELY UNEXPLORED, PARTICULARLY AMONG ADOLESCENTS. IT HAS BEEN PREVIOUSLY REPORTED THAT ADOLESCENTS WITH HISTORIES OF INTERPERSONAL VIOLENCE (IV) DEMONSTRATE DISRUPTED SOCIAL LEARNING, AND THE DEGREE TO WHICH THEY ARE IMPAIRED DURING SOCIAL I…
307	PARENTING STYLES AND HEALTH RISK BEHAVIOR OF LEFT-BEHIND CHILDREN: THE MEDIATING EFFECT OF COGNITIVE EMOTION REGULATION	LIU XH	JOURNAL OF CHILD AND FAMILY STUDIES	1062-1024	29	3	676	2020	SPRINGER	10.1007/S10826-019-01614-2	OBJECTIVES THIS STUDY IS TO INVESTIGATE THE ROLE OF COGNITIVE EMOTION REGULATION IN THE RELATIONSHIP BETWEEN PARENTING STYLES AND HEALTH RISK BEHAVIOR IN LEFT-BEHIND CHILDREN. METHODS TOTALLY, 404 LEFT-BEHIND CHILDREN WERE SURVEYED WITH THE EGNA MINNEN AV BARNDOMS UPPFOSTRAN (EMBU), THE COGNITIVE EMOTION REGULATION QUESTIONNAIRE-CHINESE VERSION (CERQ-C) AND THE ADOLESCENT HEALTH RELATED RISKY BEH…
308	BRIEF MINDFULNESS MEDITATION IMPROVES EMOTION PROCESSING	WU R;LIU LL;ZHU H;SU WJ;CAO ZY;ZHONG SY;LIU XH;JIANG CL	FRONTIERS IN NEUROSCIENCE	NA	13	NA	NA	2019	FRONTIERS MEDIA SA	10.3389/FNINS.2019.01074	MINDFULNESS-BASED INTERVENTIONS HAVE PREVIOUSLY BEEN SHOWN TO HAVE POSITIVE EFFECTS ON PSYCHOLOGICAL WELL-BEING. HOWEVER, THE TIME COMMITMENT, TEACHER SHORTAGE, AND HIGH COST OF CLASSIC MINDFULNESS INTERVENTIONS MAY HAVE HINDERED EFFORTS TO SPREAD THE ASSOCIATED BENEFITS TO INDIVIDUALS IN DEVELOPING COUNTRIES. BRIEF MINDFULNESS MEDITATION (BMM) HAS RECENTLY RECEIVED ATTENTION AS A WAY TO DISSEMIN…
309	THE RELATIONSHIP OF GENDER ROLES AND BELIEFS TO CRYING IN AN INTERNATIONAL SAMPLE	SHARMAN LS;DINGLE GA;BAKER M;FISCHER A;GRACANIN A;KARDUM I;MANLEY H;MANOKARA K;PATTARA-ANGKOON S;VINGERHOETS AJJM;VANMAN EJ	FRONTIERS IN PSYCHOLOGY	1664-1078	10	NA	NA	2019	FRONTIERS MEDIA SA	10.3389/FPSYG.2019.02288	THIS STUDY AIMED TO (1) INVESTIGATE THE VARIATION IN SELF ASCRIPTION TO GENDER ROLES AND ATTITUDES TOWARD GENDER ROLES ACROSS COUNTRIES AND ITS ASSOCIATIONS WITH CRYING BEHAVIORS, EMOTION CHANGE, AND BELIEFS ABOUT CRYING AND (2) UNDERSTAND HOW THE PRESENCE OF OTHERS AFFECTS OUR EVALUATIONS OF EMOTION FOLLOWING CRYING. THIS WAS A LARGE INTERNATIONAL SURVEY DESIGN STUDY (N = 893) CONDUCTED IN AUSTR…
310	WHY ADOLESCENTS ATTEMPT SUICIDE: A QUALITATIVE STUDY OF THE TRANSITION FROM IDEATION TO ACTION	O'BRIEN KHM;NICOLOPOULOS A;ALMEIDA J;AGUINALDO LD;ROSEN RK	ARCHIVES OF SUICIDE RESEARCH	1381-1118	NA	NA	NA	NA	ROUTLEDGE JOURNALS, TAYLOR & FRANCIS LTD	10.1080/13811118.2019.1675561	TO AMELIORATE THE PUBLIC HEALTH PROBLEM OF ADOLESCENT SUICIDE, IT IS IMPERATIVE TO GO BEYOND SIMPLY ESTABLISHING WHICH FACTORS INCREASE RISK. MULTIPLE FACTORS OFTEN INTERACT IN SUCH A WAY THAT ESCALATES SUICIDE RISK, AND SOME COMBINATIONS MAY BE PARTICULARLY PERILOUS. THEREFORE, IT IS ESSENTIAL TO EXAMINE THE SEQUENCE AND INTERPLAY OF THESE VARIOUS CONTRIBUTORS TO UNDERSTAND HOW THEY INTERACT TO …
311	EARLY DETECTION AND OUTCOME IN BORDERLINE PERSONALITY DISORDER	BOZZATELLO P;BELLINO S;BOSIA M;ROCCA P	FRONTIERS IN PSYCHIATRY	1664-0640	10	NA	NA	2019	FRONTIERS MEDIA SA	10.3389/FPSYT.2019.00710	BORDERLINE PERSONALITY DISORDER (BPD) IS A SEVERE AND HETEROGENEOUS MENTAL DISORDER THAT IS KNOWN TO HAVE THE ONSET IN YOUNG AGE, OFTEN IN ADOLESCENCE. FOR THIS REASON, IT IS OF FUNDAMENTAL IMPORTANCE TO IDENTIFY CLINICAL CONDITIONS OF CHILDHOOD AND ADOLESCENCE THAT PRESENT A HIGH RISK TO EVOLVE IN BPD. INVESTIGATIONS INDICATE THAT EARLY BORDERLINE PATHOLOGY (BEFORE 19 YEARS) PREDICT LONG-TERM DE…
312	EMOTION REGULATION AMONG ADOLESCENTS WITH PEDIATRIC DEPRESSION AS A FUNCTION OF ANXIETY COMORBIDITY	DOCHNAL R;VETRO A;KISS E;BAJIL E;LEFKOVICS E;BYLSMA LM;YAROSLAYSKY I;ROTTENBERG J;KOVACS M;KAPORNAI K	FRONTIERS IN PSYCHIATRY	1664-0640	10	NA	NA	2019	FRONTIERS MEDIA SA	10.3389/FPSYT.2019.00722	BACKGROUND: BOTH DEPRESSION AND ANXIETY (TWO OF THE MOST COMMON INTERNALIZING PSYCHOPATHOLOGIES AMONG YOUTHS) ARE ASSOCIATED WITH DIFFICULTIES IN EMOTION REGULATION (ER). LITTLE IS KNOWN ABOUT WHETHER ANXIETY AS A COMORBID CONDITION HAS AN EFFECT ON THE HABITUAL USE OF DIFFERENT ER STRATEGIES IN YOUNGSTERS WITH DEPRESSION HISTORIES. WE AIMED 1) TO COMPARE ER IN ADOLESCENTS WITH HISTORIES OF CHILD…
313	PARENTAL STRESS AND PARENTAL RATINGS OF BEHAVIORAL PROBLEMS OF ENURETIC CHILDREN	ROCCELLA M;SMIRNI D;SMIRNI P;PRECENZANO F;OPERTO FF;LANZARA V;QUATROSI G;CAROTENUTO M	FRONTIERS IN NEUROLOGY	1664-2295	10	NA	NA	2019	FRONTIERS MEDIA SA	10.3389/FNEUR.2019.01054	BACKGROUND: PRIMARY MONOSYMPTOMATIC NOCTURNAL ENURESIS (PMNE) MAY HAVE A STRESSFUL IMPACT ON THE EVERYDAY LIFE OF CHILDREN AND PARENTS, AND IT MAY REPRESENT A CUMULATIVE STRESS FACTOR INCREASING FEELINGS OF "LEARNED HELPLESSNESS." METHODS: THE CURRENT STUDY INVESTIGATED PARENTAL STRESS IN A GROUP OF PARENTS (N = 330) OF CHILDREN AFFECTED BY PMNE, COMPARED TO A GROUP OF PARENTS (N = 330) OF TYPICA…
314	POSITIVE AFFECT BETWEEN CLOSE FRIENDS: BRAIN-BEHAVIOR ASSOCIATIONS DURING ADOLESCENCE	WOODS BK;FORBES EE;SHEEBER LB;ALLEN NB;SILK JS;JONES NP;MORGAN JK	SOCIAL NEUROSCIENCE	1747-0919	NA	NA	NA	NA	ROUTLEDGE JOURNALS, TAYLOR & FRANCIS LTD	10.1080/17470919.2019.1662840	IDENTIFYING THE NEURAL CORRELATES OF POSITIVE INTERACTIONS BETWEEN FRIENDSHIP DYADS MAY PROVIDE INSIGHTS INTO MECHANISMS ASSOCIATED WITH ADOLESCENT SOCIAL DEVELOPMENT. FORTY-EIGHT 14- TO 18-YEAR-OLD TYPICALLY DEVELOPING ADOLESCENTS WERE VIDEO-RECORDED DISCUSSING A SHARED POSITIVE EVENT WITH A CLOSE FRIEND AND SUBSEQUENTLY VIEWED CLIPS DURING AN FMRI SCAN OF THAT FRIEND DURING THE INTERACTION AND …
315	LEARNING TO COPE WITH EVERYDAY INSTANCES OF SOCIAL EXCLUSION: A REVIEW OF EMOTIONAL AND COGNITIVE STRATEGIES FOR CHILDREN AND ADOLESCENTS	TIMEO S;RIVA P;PALADINO MP	JOURNAL OF APPLIED BIOBEHAVIORAL RESEARCH	1071-2089	NA	NA	NA	NA	WILEY	10.1111/JABR.12173	OVER 20 YEARS OF RESEARCH HAS SHOWN THAT SOCIAL EXCLUSION IS A PERVASIVE AND POWERFUL FORM OF SOCIAL THREAT. SOCIAL EXCLUSION CAUSES A WIDE VARIETY OF NEGATIVE OUTCOMES INCLUDING NEGATIVE EMOTIONS AND THREATS TO FUNDAMENTAL HUMAN NEEDS (I.E., SELF-ESTEEM). MOST IMPORTANTLY, EXPERIENCING EXCLUSION DURING CHILDHOOD OR ADOLESCENCE CAN PROVOKE LONG-TERM NEGATIVE EFFECTS SUCH AS DEPRESSION AND ANXIETY…
316	CYBERBULLYING AMONG A CLINICAL ADOLESCENT SAMPLE IN TURKEY: EFFECTS OF PROBLEMATIC SMARTPHONE USE, PSYCHIATRIC SYMPTOMS, AND EMOTION REGULATION DIFFICULTIES	GUL H;FIRAT S;SERTCELIK M;GUL A;GUREL Y;KILIC BG	PSYCHIATRY AND CLINICAL PSYCHOPHARMACOLOGY	2475-0573	29	4	547	2019	TAYLOR & FRANCIS LTD	10.1080/24750573.2018.1472923	BACKGROUND: CYBERBULLYING, HAS CONCERNED PROFESSIONALS DUE TO INCREASED USE OF MEDIA OVER TIME AND AS PREDICTED, THIS TYPE OF BULLYING IS FAIRLY COMMON AMONG ADOLESCENTS. WE AIMED TO DEFINE THE PREVALENCE OF CYBERBULLYING AND CYBER VICTIMIZATION, EXAMINE RELATIONSHIPS BETWEEN PROBLEMATIC SMARTPHONE (SP) USE (PSU), PSYCHIATRIC SYMPTOMS AND EMOTION REGULATION DIFFICULTIES IN A CLINICAL ADOLESCENT S…
317	ASSOCIATION BETWEEN BETRAYAL TRAUMA AND NON-SUICIDAL SELF-INJURY AMONG ADOLESCENT OFFENDERS: SHAME AND EMOTION DYSREGULATION AS MEDIATING FACTORS	KENG SL;NOORAHMAN NB;DRABU S;CHUA CM	INTERNATIONAL JOURNAL OF FORENSIC MENTAL HEALTH	1499-9013	18	4	293	2019	ROUTLEDGE JOURNALS, TAYLOR & FRANCIS LTD	10.1080/14999013.2018.1552633	HILDHOOD TRAUMA HAS BEEN IDENTIFIED AS A STRONG RISK FACTOR FOR NON-SUICIDAL SELF- INJURY (NSSI; GRATZ, 2006). EXISTING LITERATURE SUGGESTS THAT THE DEGREE OF BETRAYAL INVOLVED IN A TRAUMATIC EXPERIENCE MAY HAVE AN IMPACT ON NSSI BEHAVIORS (GOMEZ & FREYD, 2013), BUT LITTLE WORK HAS EXAMINED THE POTENTIAL RELATIONSHIP BETWEEN BETRAYAL TRAUMA AND NSSI. THIS CROSS-SECTIONAL STUDY EXAMINED THE ASSOCI…
318	PSYCHOPATHIC TRAITS AND EMPATHIC FUNCTIONING IN DETAINED JUVENILES: WITHDRAWAL RESPONSE TO EMPATHIC SADNESS	DE RUIGH EL;JANSEN LMC;VERMEIREN R;POPMA A	INTERNATIONAL JOURNAL OF FORENSIC MENTAL HEALTH	1499-9013	18	4	336	2019	ROUTLEDGE JOURNALS, TAYLOR & FRANCIS LTD	10.1080/14999013.2019.1577317	IN ORDER TO GAIN INSIGHT IN EMPATHIC DEFICITS IN JUVENILES WITH SEVERE ANTISOCIAL PROBLEMS AND PSYCHOPATHIC TRAITS, SELF-REPORTED PSYCHOPATHIC TRAITS AND TRAIT EMPATHY WERE ASSESSED IN 416 DETAINED MALE JUVENILES. STATE EMPATHY WAS ASSESSED BY SELF-REPORTED EMPATHIC AND AUTONOMIC NERVOUS SYSTEM (ANS) RESPONSES TO SAD FILM CLIPS. PSYCHOPATHIC TRAITS WERE SIGNIFICANTLY NEGATIVELY CORRELATED WITH EM…
319	SHARING SCHADENFREUDE AND LATE ADOLESCENTS' SELF-ESTEEM: DOES SHARING SCHADENFREUDE OF A DESERVED MISFORTUNE ENHANCE SELF-ESTEEM?	WATANABE H	INTERNATIONAL JOURNAL OF ADOLESCENCE AND YOUTH	0267-3843	24	4	438	2019	ROUTLEDGE JOURNALS, TAYLOR & FRANCIS LTD	10.1080/02673843.2018.1554500	THIS STUDY EXAMINED THE EFFECTS OF SHARING SCHADENFREUDE WITH FRIENDS ON LATE ADOLESCENTS' SELF-ESTEEM. UNIVERSITY STUDENTS (242 MEN; 238 WOMEN) WERE PRESENTED WITH SCENARIOS DEPICTING A DESERVED FAILURE OF A SUPERIOR RIVAL CLASSMATE AND SHARING SCHADENFREUDE. PARTICIPANTS' STATE SELF-ESTEEM WAS MEASURED BOTH BEFORE THE RIVAL'S MISFORTUNE AND AFTER SHARING SCHADENFREUDE AND WAS COMPARED WITH THAT…
320	VERBAL DISPLAY RULE KNOWLEDGE: A CULTURAL AND DEVELOPMENTAL PERSPECTIVE	WICE M;MATSUI T;TSUDAKA G;KARASAWA M;MILLER JG	COGNITIVE DEVELOPMENT	0885-2014	52	NA	NA	2019	ELSEVIER SCIENCE INC	10.1016/J.COGDEV.2019.100801	THE CURRENT INVESTIGATION EXAMINED THE DEVELOPMENT OF VERBAL DISPLAY RULE KNOWLEDGE AMONG THREE AGE GROUPS (ELEMENTARY SCHOOL CHILDREN, ADOLESCENTS, AND ADULTS) FROM THE U.S. AND JAPAN (N = 183). PARTICIPANTS PREDICTED VERBAL DISPLAY RULE BEHAVIOR (I.E. REGULATING THE VERBAL EXPRESSION OF EMOTION IN ALIGNMENT WITH SOCIAL NORMS) AND MOTIVES IN RESPONSE TO TWO SCENARIOS: A) A CONFLICTING OPINIONS S…
321	STUDENTS' ACADEMIC AND EMOTIONAL ADJUSTMENT DURING THE TRANSITION FROM PRIMARY TO SECONDARY SCHOOL: A CROSS-LAGGED STUDY	ENGELS MC;PAKARINEN E;LERKKANEN MK;VERSCHUEREN K	JOURNAL OF SCHOOL PSYCHOLOGY	0022-4405	76	NA	140	2019	PERGAMON-ELSEVIER SCIENCE LTD	10.1016/J.JSP.2019.07.012	THE CURRENT STUDY EXAMINED SEVERAL INDICATORS OF STUDENTS' ACADEMIC AND EMOTIONAL ADJUSTMENT DURING THE TRANSITION FROM PRIMARY (I.E., GRADE 6) TO SECONDARY SCHOOL (I.E., GRADES 7 AND 9). SPECIFICALLY, THE STUDY INVESTIGATED HOW STUDENTS' ENGAGEMENT, ACHIEVEMENT, AND BURNOUT, AS WELL AS STUDENT-TEACHER CONFLICT, EVOLVE TOGETHER OVER TIME. A TOTAL OF 356 ADOLESCENTS (57.3% BOYS) FILLED OUT QUESTIO…
322	THE DEVELOPMENT OF FIRST-EPISODE DIRECT SELF-INJURIOUS BEHAVIOR AND ASSOCIATION WITH DIFFICULTIES IN EMOTIONAL REGULATION IN ADOLESCENCE	PALMER C;CONNOR C;CHANNA S;LAVIS A;LEUNG N;PARSONS N;BIRCHWOOD M	SUICIDE AND LIFE-THREATENING BEHAVIOR	0363-0234	49	5	1266	2019	WILEY	10.1111/SLTB.12512	OBJECTIVESELF-HARM REMAINS A SERIOUS PUBLIC HEALTH CONCERN; HOWEVER, IDENTIFYING ADOLESCENTS AT RISK IS CHALLENGING. WHILE SELF-HARM HAS BEEN LINKED WITH DIFFICULTIES IN EMOTIONAL REGULATION POSTINJURY, COMPARATIVELY LITTLE IS KNOWN ABOUT HOW SUCH DIFFICULTIES MAY IMPACT ON THE FUTURE DEVELOPMENT OF SELF-HARM BEHAVIOR. METHODSA TOTAL OF 318 PUPILS AGED 14-15 YEARS COMPLETED MEASURES ON HISTORY OF…
323	ANXIETY IN TRANSITION: NEUROENDOCRINE MECHANISMS SUPPORTING THE DEVELOPMENT OF ANXIETY PATHOLOGY IN ADOLESCENCE AND YOUNG ADULTHOOD	SPIELBERG JM;SCHWARZ JM;MATYI MA	FRONTIERS IN NEUROENDOCRINOLOGY	0091-3022	55	NA	NA	2019	ACADEMIC PRESS INC ELSEVIER SCIENCE	10.1016/J.YFRNE.2019.100791	ADOLESCENCE MARKS A KEY DEVELOPMENTAL WINDOW DURING WHICH EMOTION DYSREGULATION INCREASES, ALONG WITH RISK FOR THE ONSET OF ANXIETY AND OTHER AFFECT-RELATED PATHOLOGIES. ALTHOUGH EMOTION DYSREGULATION AND RELATED PATHOLOGIES NORMATIVELY DECLINE DURING THE TRANSITION INTO ADULTHOOD, THIS DOES NOT OCCUR FOR A SIZABLE MINORITY OF INDIVIDUALS. FINALLY, SEX DIFFERENCES IN ANXIETY EMERGE DURING ADOLESC…
324	EMOTION REGULATION, EMOTION RECOGNITION, AND EMPATHY IN ADOLESCENTS WITH ANOREXIA NERVOSA	NALBANT K;KALAYCI BM;AKDEMIR D;AKGUL S;KANBUR N	EATING AND WEIGHT DISORDERS-STUDIES ON ANOREXIA BULIMIA AND OBESITY	1124-4909	24	5	825	2019	SPRINGER	10.1007/S40519-019-00768-8	PURPOSE EMOTIONAL FUNCTIONS MAY PLAY AN IMPORTANT ROLE IN ANOREXIA NERVOSA (AN). THE ONSET OF THE DISORDER GENERALLY OCCURS DURING ADOLESCENCE, WHICH IS A CRITICAL PERIOD OF EMOTIONAL DEVELOPMENT. HOWEVER, MOST STUDIES THAT EVALUATED EMOTIONAL FUNCTIONS IN AN WERE CONDUCTED IN ADULT PATIENTS. THE AIM OF THIS STUDY WAS TO EVALUATE EMOTION REGULATION, EMOTION RECOGNITION, AND EMPATHY SKILLS IN ADOL…
325	NEGATIVE AFFECT AND EATING PSYCHOPATHOLOGY: THE MODERATOR EFFECT OF GENDER	MARQUES C;SANTOS T;MARTINS MJ;RODRIGUES I;PEREIRA AT;MACEDO A	EATING AND WEIGHT DISORDERS-STUDIES ON ANOREXIA BULIMIA AND OBESITY	1124-4909	24	5	879	2019	SPRINGER	10.1007/S40519-018-0598-7	PURPOSE THIS STUDY EXAMINED THE MODERATOR ROLE OF GENDER IN THE RELATIONSHIP BETWEEN NEGATIVE AFFECT AND EATING PSYCHOPATHOLOGY AS WELL AS GENDER DIFFERENCES IN THESE VARIABLES. METHODS A COMMUNITY SAMPLE OF 285 STUDENTS (61.8% FEMALES), AGED 13-25, WAS RECRUITED IN MIDDLE AND HIGH SCHOOLS AND UNIVERSITIES. THEY FILLED INSTRUMENTS THAT ASSESS NEGATIVE AFFECT AND EATING DISORDERED SYMPTOMS (RESTRA…
326	ARE RELATIONSHIPS BETWEEN IMPULSIVITY AND DEPRESSIVE SYMPTOMS IN ADOLESCENTS SEX-DEPENDENT?	REGAN T;HARRIS B;FIELDS SA	HELIYON	2405-8440	5	10	NA	2019	ELSEVIER SCI LTD	10.1016/J.HELIYON.2019.E02696	INTRODUCTION: BOTH DEPRESSIVE SYMPTOMOLOGY AND IMPULSIVITY ARE COMMON DURING ADOLESCENCE AND ARE ASSOCIATED WITH VARIOUS NEGATIVE LIFE OUTCOMES. THE POTENTIAL SEX-DEPENDENT NATURE OF RELATIONSHIPS BETWEEN THESE CONSTRUCTS NEEDS FURTHER EXPLORATION IN ORDER TO UNDERSTAND THEIR COMPLEXITIES. THIS CROSS-SECTIONAL STUDY EXAMINED HOW LEVELS OF THESE CONSTRUCTS MAY DIFFER BY SEX. ADDITIONALLY, WE INVES…
327	A CROSS-SECTIONAL EXAMINATION OF THE INTERNALIZATION OF EMOTION CO-REGULATORY SUPPORT IN CHILDREN WITH ASD	BAKER JK;FENNING RM;MOFFITT J	JOURNAL OF AUTISM AND DEVELOPMENTAL DISORDERS	0162-3257	49	10	4332	2019	SPRINGER/PLENUM PUBLISHERS	10.1007/S10803-019-04091-0	CROSS-SECTIONAL DATA FROM FENNING ET AL. (J AUTISM DEV DISORD, 48:3858-3870, 2018) WERE USED TO EXAMINE AGE DIFFERENCES IN PROCESSES RELATED TO THE DEVELOPMENT OF EMOTION REGULATION IN CHILDREN WITH AUTISM SPECTRUM DISORDER (ASD). FORTY-SIX CHILDREN WITH ASD BETWEEN THE AGES OF 4 AND 11 YEARS AND THEIR PRIMARY CAREGIVERS PARTICIPATED IN STRUCTURED LABORATORY TASKS FROM WHICH PARENTAL SCAFFOLDING …
328	EFFECTIVENESS AND COST-EFFECTIVENESS OF BLENDED COGNITIVE BEHAVIORAL THERAPY IN CLINICALLY DEPRESSED ADOLESCENTS: PROTOCOL FOR A PRAGMATIC QUASI-EXPERIMENTAL CONTROLLED TRIAL	RASING SPA;STIKKELBROEK YAJ;RIPER H;DEKOVIC M;NAUTA MH;DIRKSEN CD;CREEMERS DHM;BODDEN DHM	JMIR RESEARCH PROTOCOLS	1929-0748	8	10	NA	2019	JMIR PUBLICATIONS, INC	10.2196/13434	BACKGROUND: COGNITIVE BEHAVIORAL THERAPY (CBT) IS AN EFFECTIVE INTERVENTION TO TREAT DEPRESSIVE DISORDERS IN YOUTH. HOWEVER, 50% OF ADOLESCENTS STILL HAVE DEPRESSIVE SYMPTOMS AFTER TREATMENT, AND 57% DROP OUT DURING TREATMENT. ONLINE CBT INTERVENTIONS HAVE PROVEN TO BE EFFECTIVE IN REDUCING DEPRESSIVE SYMPTOMS AND SEEM PROMISING AS A TREATMENT FOR DEPRESSED ADOLESCENTS. HOWEVER, COMBINING ONLINE …
329	MEASURING EXPERIENTIAL AVOIDANCE AND POSTTRAUMATIC STRESS IN FAMILIES	LEWIS MM;LOVERICH TM	BEHAVIORAL SCIENCES	NA	9	10	NA	2019	MDPI	10.3390/BS9100104	EXPERIENTIAL AVOIDANCE (EA) IS RECEIVING ATTENTION AS AN EMOTION REGULATION STRATEGY AND CRITICAL FACTOR IN THE DEVELOPMENT AND MAINTENANCE OF POSTTRAUMATIC STRESS DISORDER (PTSD) EVIDENCE SUGGESTS THAT EA EXPLAINS CO-VARYING RELATIONSHIPS AMONG TOPOGRAPHICALLY DISSIMILAR PROBLEM BEHAVIORS. THE TRANSMISSION OF EMOTION REGULATORY STRATEGIES IS IMPORTANT TO UNDERSTANDING THE DEVELOPMENT OF THESE PR…
330	HOW FAR HAS YOUR HEART TRAVELLED? EXAMINING HEART SYSTEM TRAJECTORIES IN STATE SPACE	BORNAS X;FIOL-VENY A;BALLE M	NONLINEAR DYNAMICS PSYCHOLOGY AND LIFE SCIENCES	1090-0578	23	4	415	2019	SOC CHAOS THEORY PSYCHOLOGY & LIFE SCIENCES	NA	THIS PAPER INTRODUCES A NEW MEASURE TO EVALUATE HEART OUTPUT FROM A DYNAMICAL SYSTEMS APPROACH. THE MEASURE IS BASED ON THE TIME DELAY TECHNIQUE FOR TWO-DIMENSIONAL STATE SPACE RECONSTRUCTION FROM TIME SERIES OF INTERBEAT INTERVALS. THE SYSTEM'S TRAJECTORIES WITHIN THIS SPACE ARE DEPICTED AND THE MEAN DISTANCE, AS WELL AS THE TOTAL AND MAXIMUM DISTANCES TRAVELLED BY THE SYSTEM, ARE CALCULATED IN …
331	PROMINENT THEMES IN DRAMA THERAPY EFFECTIVENESS RESEARCH	ARMSTRONG CR;FRYDMAN JS;WOOD S	DRAMA THERAPY REVIEW	2054-7668	5	2	173	2019	INTELLECT LTD	10.1386/DTR_00002_1	A STRONG EVIDENCE BASE IS CRITICAL FOR DEEPENING OUR UNDERSTANDING OF HOW DRAMA THERAPY WORKS, HOW PRACTICE MIGHT HE IMPROVED AND HOW TO BEST SUPPORT THE GROWTH OF THE PROFESSION. BUILDING ON A PREVIOUS INVESTIGATION, THE AUTHORS REVIEWED AVAILABLE PEER-REVIEWED, ENGLISH LANGUAGE, EMPIRICAL DRAMA THERAPY RESEARCH FROM 1945-2018 TO ANSWER THE QUESTION: WHAT ARE THE PROMINENT THEMES IN DRAMA THERAP…
332	A CROSS-NATIONAL STUDY EXAMINING THE ROLE OF EXECUTIVE FUNCTION AND EMOTION REGULATION IN THE RELATIONSHIP BETWEEN CHILDREN'S TELEVISION EXPOSURE AND CONSUMER BEHAVIOR	LAPIERRE MA;ROZENDAAL E	JOURNAL OF YOUTH AND ADOLESCENCE	0047-2891	48	10	1980	2019	SPRINGER/PLENUM PUBLISHERS	10.1007/S10964-019-01119-7	ACROSS INDUSTRIALIZED NATIONS, CHILDREN AND TEENS ARE A HIGHLY PRIZED TARGET FOR THE ADVERTISING INDUSTRY BECAUSE YOUNG PEOPLE HAVE A TREMENDOUS INFLUENCE ON FAMILY PURCHASES; HOWEVER, MEDIA SCHOLARS HAVE LONG SUGGESTED THAT YOUNG PEOPLE ARE A FUNDAMENTALLY VULNERABLE AUDIENCE BECAUSE THEY LACK THE NECESSARY DEVELOPMENTAL COMPETENCIES TO ADEQUATELY PROCESS AND PROTECT THEMSELVES FROM ADVERTISING …
333	EMPATHY, PROSOCIAL BEHAVIOR AND BULLYING. THE ACTIONS OF THE BYSTANDERS	BATALLER CBM;PITTON MES;TOMAS AJT	ESTUDIOS SOBRE EDUCACION	1578-7001	NA	37	113	2019	UNIV NAVARRA	10.15581/004.37.113-134	THIS STUDY RESEARCHES THE RELATIONSHIP BETWEEN BULLYING IN SCHOOLS AND EMPATHY AND PROSOCIAL BEHAVIOR AMONG CHILDREN AND ADOLESCENTS. PARTICIPANTS: 278 STUDENTS (162 GIRLS AND 116 BOYS), BETWEEN THE AGES OF 10 AND 15, WHO ATTEND PUBLIC SCHOOLS IN THE PROVINCE OF MENDOZA, ARGENTINA. METHOD: THE EXISTENCE OF BULLYING, PROSOCIAL BEHAVIOR AND EMPATHY WAS ASSESSED THROUGH MULTIDIMENSIONAL QUESTIONNAIR…
334	PSYCHOSOCIAL PREDICTORS OF ADOLESCENT AGGRESSION	FAUZI FA;ZULKEFLI NAM;MINHAT HS;AHMAD N	PERTANIKA JOURNAL OF SCIENCE AND TECHNOLOGY	0128-7680	27	4	1485	2019	UNIV PUTRA MALAYSIA PRESS	NA	AGGRESSION IS ONE OF THE MOST COMMON PAEDIATRIC PSYCHIATRIC EMERGENCY PROBLEMS PRESENTED IN HEALTHCARE SERVICES WITH MAJOR PUBLIC HEALTH IMPACTS. THE AIM OF THIS REVIEW IS TO DETERMINE THE PSYCHOSOCIAL PREDICTORS OF ADOLESCENT AGGRESSION. SYSTEMATIC REVIEW ON OBSERVATIONAL STUDY DESIGNS WERE CONDUCTED. RECENT FIVE YEARS ENGLISH PUBLISHED JOURNAL ARTICLES (2014-2018) WERE SEARCHED IN THREE DATABAS…
335	SELF-EVALUATED ADHD SYMPTOMS AS RISK ADAPTATION FACTORS IN ELEMENTARY SCHOOL CHILDREN	VELKI T;UZAREVIC Z;DUBOVICKI S	DRUSTVENA ISTRAZIVANJA	1330-0288	28	3	503	2019	INST OF SOCIAL SCIENCES IVO PILAR	10.5559/DI.28.3.07	PREVIOUS STUDIES HAVE SHOWN THAT STUDENTS WITH ADHD SYMPTOMS ARE MORE LIKELY TO HAVE PROBLEMS IN ALL ASPECTS OF ADAPTATION. THE AIM OF THIS STUDY IS TO IDENTIFY ADHD SYMPTOMS THAT PREDICT MALADJUSTMENT IN THE GENERAL POPULATION OF STUDENTS. HYPERACTIVITY, IMPULSIVENESS AND INATTENTION WERE EXAMINED WITH RESPECT TO ACADEMIC, SOCIAL AND EMOTIONAL ADJUSTMENT. ELEMENTARY SCHOOL STUDENTS (AVERAGE AGE …
336	FAMILY SOCIOECONOMIC STATUS AND EMOTIONAL ADAPTATION AMONG RURAL-TO-URBAN MIGRANT ADOLESCENTS IN CHINA: THE MODERATING ROLES OF ADOLESCENT'S RESILIENCE AND PARENTAL POSITIVE EMOTION	HUANG SL;HAN MY;SUN L;ZHANG HC;LI HJ	INTERNATIONAL JOURNAL OF PSYCHOLOGY	0020-7594	54	5	573	2019	JOHN WILEY & SONS LTD	10.1002/IJOP.12499	LOW FAMILY SOCIOECONOMIC STATUS (SES) IS CLOSELY RELATED TO INCREASED RISK OF EMOTIONAL MALADAPTATION AMONG ADOLESCENTS. ALTHOUGH PREVIOUS STUDIES HAVE FOUND THAT LOW FAMILY SES IS A SIGNIFICANT AND COMMON EXPERIENCE FOR MOST RURAL-TO-URBAN MIGRANT ADOLESCENTS IN CHINA, LITTLE RESEARCH HAS EXAMINED THE ASSOCIATION BETWEEN FAMILY SES AND EMOTIONAL ADAPTATION OR IDENTIFIED THE PROTECTIVE FACTORS TH…
337	AN INVESTIGATION OF CHANGE: ELEMENTARY STUDENTS WITH AN INDIVIDUAL EDUCATION PROGRAM PARTICIPATING IN A SCHOOL-BASED MENTAL HEALTH COUNSELLING INTERVENTION	KELCHNER VP;PERLEONI MK;LAMBIE GW	JOURNAL OF RESEARCH IN SPECIAL EDUCATIONAL NEEDS	1471-3802	19	4	325	2019	WILEY	10.1111/1471-3802.12451	THERE IS A HIGH PREVALENCE OF MENTAL HEALTH CONCERNS AMONG YOUTH IN THE UNITED STATES. SCHOOL-BASED MENTAL HEALTH COUNSELLING INTERVENTIONS MAYBE ONE WAY OF ADDRESSING THE MENTAL HEALTH CONCERNS OF YOUTH. THIS STUDY INVESTIGATED CHANGES IN STUDENTS' BEHAVIOURAL AND EMOTIONAL PROBLEMS SCORES AND DISCIPLINE REFERRALS FOR THOSE WHO PARTICIPATED IN A 5-WEEK SCHOOL-BASED MENTAL HEALTH COUNSELLING INTE…
338	AFFECTIVE FACTORS THAT CONTRIBUTE TO THE QUALITY OF LIFE OF JUVENILE INMATES WITH ATTENTION-DEFICIT/HYPERACTIVITY DISORDER: A FOCUS ON ITEMS FROM THE KOREAN YOUTH SELF REPORT	KIM H;KIM B	JOURNAL OF THE KOREAN ACADEMY OF CHILD AND ADOLESCENT PSYCHIATRY	1225-729X	30	4	161	2019	KOREAN ACAD CHILD & ADOLESCENT PSYCHIATRY	10.5765/JKACAP.190021	OBJECTIVES: THIS STUDY INVESTIGATED QUALITY OF LIFE IN KOREAN JUVENILE INMATES WITH ATTENTION-DEFICIT/HYPERACTIVITY DISORDER (ADHD) AND THE IMPACT OF BEHAVIORAL AND EMOTIONAL PROBLEMS ON QUALITY OF LIFE. METHODS: IN TOTAL, 200 INMATES WERE EVALUATED USING THE KOREAN VERSION OF THE MINI-INTERNATIONAL NEUROPSYCHIATRIC INTERVIEW (K-MINI) AND THE KOREAN VERSION OF THE KIDDIE-SCHEDULE FOR AFFECTIVE DI…
339	CHILDHOOD MALTREATMENT EXPERIENCES AND PROBLEMATIC SEXUAL OUTCOMES IN ADULT MALES WHO HAVE SEXUALLY OFFENDED: FURTHER EVIDENCE OF THE POTENCY OF MALE CAREGIVER PSYCHOLOGICAL ABUSE	DAVIS KA;KNIGHT RA	CHILD ABUSE & NEGLECT	0145-2134	96	NA	NA	2019	PERGAMON-ELSEVIER SCIENCE LTD	10.1016/J.CHIABU.2019.104097	BACKGROUND: ALTHOUGH RESEARCH ON THE DEVELOPMENTAL ANTECEDENTS OF SEXUAL OFFENDING HAS TENDED TO FOCUS ON SEXUAL ABUSE, RECENT RESEARCH IN JUVENILES AND ADULTS WHO HAVE SEXUALLY OFFENDED SUGGESTS THAT PSYCHOLOGICAL ABUSE PERPETRATED BY A MALE CAREGIVER MAY BE A PARTICULARLY IMPORTANT FACTOR IN THE DEVELOPMENT OF PROBLEMATIC SEXUAL INTERESTS AND BEHAVIORS. OBJECTIVE: THIS STUDY AIMED TO EXTEND PRE…
340	A LONGITUDINAL INVESTIGATION OF PROTECTIVE FACTORS FOR BEREAVED MALTREATED YOUTH	SASSER J;DUPREY EB;OSHRI A	CHILD ABUSE & NEGLECT	0145-2134	96	NA	NA	2019	PERGAMON-ELSEVIER SCIENCE LTD	10.1016/J.CHIABU.2019.104135	BACKGROUND: MALTREATED YOUTH ARE AT AN ELEVATED RISK FOR THE DEVELOPMENT OF PROBLEM BEHAVIORS. COPING WITH THE DEATH OF A FAMILY MEMBER OR CLOSE FRIEND DURING ADOLESCENCE, REFERRED TO AS BEREAVEMENT, IS A STRESSFUL EVENT THAT COULD POTENTIATE RISK LINKED TO MALTREATMENT. HOWEVER, DEVELOPMENTAL RESEARCH SUGGESTS THAT YOUTH ADJUSTMENT IS A PRODUCT OF MULTIPLE RISK AND PROTECTIVE FACTORS. ALTHOUGH M…
341	THE VULNERABILITY EXPERIENCES QUOTIENT (VEQ): A STUDY OF VULNERABILITY, MENTAL HEALTH AND LIFE SATISFACTION IN AUTISTIC ADULTS	GRIFFITHS S;ALLISON C;KENNY R;HOLT R;SMITH P;BARON-COHEN S	AUTISM RESEARCH	1939-3792	12	10	1516	2019	WILEY	10.1002/AUR.2162	CO-MORBID MENTAL HEALTH CONDITIONS SUCH AS ANXIETY AND DEPRESSION ARE EXTREMELY COMMON IN AUTISTIC ADULTS. VULNERABILITY TO NEGATIVE LIFE EXPERIENCES SUCH AS VICTIMISATION AND UNEMPLOYMENT MAY BE PARTIALLY RESPONSIBLE FOR THE DEVELOPMENT OF THESE CONDITIONS. HERE WE MEASURE THE FREQUENCY OF NEGATIVE LIFE EXPERIENCES IN AUTISTIC ADULTS AND EXPLORE HOW THESE ARE ASSOCIATED WITH CURRENT ANXIETY AND …
342	TRAUMA EXPOSURE, POSTTRAUMATIC OVERMODULATION AND UNDERMODULATION, AND NONSUICIDAL SELF-INJURY IN TRAUMATIZED JUSTICE-INVOLVED ADOLESCENTS	MODROWSKI CA;CHAPLO SD;KERIG PK;MOZLEY MM	PSYCHOLOGICAL TRAUMA-THEORY RESEARCH PRACTICE AND POLICY	1942-9681	11	7	743	2019	EDUCATIONAL PUBLISHING FOUNDATION-AMERICAN PSYCHOLOGICAL ASSOC	10.1037/TRA0000469	OBJECTIVE: PREVIOUS RESEARCH HAS ESTABLISHED ASSOCIATIONS AMONG CHILDHOOD TRAUMA EXPOSURE, POSTTRAUMATIC STRESS SYMPTOMS (PTSSS), AND ADOLESCENT NONSUICIDAL SELF-INJURY (NSSI). IN FACT, NUMEROUS STUDIES HAVE SUGGESTED THAT PTSSS MAY SERVE AS A MECHANISM LINKING TRAUMA EXPOSURE AND NSSI. HOWEVER, STUDIES TO DATE HAVE NOT UTILIZED NEWER MODELS OF PTSSS THAT DIFFERENTIATE BETWEEN SYMPTOMS OF OVERMOD…
343	SYMPTOMS OF EATING DISORDERS IN CHILDREN AND ADOLESCENTS: FREQUENCIES AND RISK FACTORS RESULTS FROM KIGGS WAVE 2 AND TRENDS	COHRDES C;GOBEL K;SCHLACK R;HOLLING H	BUNDESGESUNDHEITSBLATT-GESUNDHEITSFORSCHUNG-GESUNDHEITSSCHUTZ	1436-9990	62	10	1195	2019	SPRINGER	10.1007/S00103-019-03005-W	EATING DISORDERS ARE OF HIGH CLINICAL AND SOCIETAL RELEVANCE. THEY ARE AMONG THE MOST COMMON CHRONIC MENTAL ILLNESSES IN ADULTHOOD, BUT SHOW A HIGH INCIDENCE RATE AND PEAK OF DISEASE ONSET EVEN IN ADOLESCENCE. EATING DISORDERS ARE ASSOCIATED WITH FAR-REACHING COSTS, SUCH AS ACUTE OR CHRONIC COMORBIDITIES AND EDUCATIONAL OR PROFESSIONAL ATTAINMENT. THUS, FROM A PUBLIC MENTAL HEALTH PERSPECTIVE, IT…
344	DEVELOPMENTAL TRAJECTORIES OF DEVIANT PEER AFFILIATION IN ADOLESCENCE: ASSOCIATIONS WITH TYPES OF CHILD MALTREATMENT AND SUBSTANCE USE	YOON D;YOON S;YOON M;SNYDER SM	CHILDREN AND YOUTH SERVICES REVIEW	0190-7409	105	NA	NA	2019	PERGAMON-ELSEVIER SCIENCE LTD	10.1016/J.CHILDYOUTH.2019.104446	DEVIANT PEER AFFILIATION HAS LONG BEEN RECOGNIZED AS A RISK FACTOR IN DETERMINING ADOLESCENT FURTHER DEVELOPMENT, BUT SCARCE RESEARCH HAS EXAMINED THE DEVELOPMENTAL TRAJECTORIES OF DEVIANT PEER AFFILIATION IN AT-RISK YOUTH. GUIDED BY DEVELOPMENTAL PSYCHOPATHOLOGY PERSPECTIVES AND DIFFERENTIAL ASSOCIATION THEORY, THIS STUDY AIMED TO: 1) IDENTIFY HETEROGENEITY IN GROWTH TRAJECTORIES OF ADOLESCENT D…
345	EARLY ROOTS OF SEXUAL-ORIENTATION HEALTH DISPARITIES: ASSOCIATIONS BETWEEN SEXUAL ATTRACTION, HEALTH AND WELL-BEING IN A NATIONAL SAMPLE OF AUSTRALIAN ADOLESCENTS	PERALES F;CAMPBELL A	JOURNAL OF EPIDEMIOLOGY AND COMMUNITY HEALTH	0143-005X	73	10	954	2019	BMJ PUBLISHING GROUP	10.1136/JECH-2018-211588	BACKGROUND RESEARCH DOCUMENTS SUBSTANTIAL ADOLESCENT HEALTH DISPARITIES BY SEXUAL ORIENTATION, BUT STUDIES ARE CONFINED TO A SMALL NUMBER OF COUNTRIES-CHIEFLY THE USA. WE PROVIDE FIRST-TIME EVIDENCE OF ASSOCIATIONS BETWEEN SEXUAL ORIENTATION AND ADOLESCENT HEALTH/WELL-BEING IN A NEW COUNTRY-AUSTRALIA. WE ALSO ADD TO KNOWLEDGE BY EXAMINING HEALTH/WELL-BEING OUTCOMES NOT PREVIOUSLY ANALYSED IN NATI…
346	RELATIONSHIP BETWEEN SELF-ESTEEM, EMOTION DYSREGULATION AND AFFECT IN BORDERLINE PERSONALITY DISORDER	ALTUN IK;ATAGUN MI	ANADOLU PSIKIYATRI DERGISI-ANATOLIAN JOURNAL OF PSYCHIATRY	1302-6631	20	5	506	2019	CUMHURIYET UNIV TIP FAK PSIKIYATRI ANABILIM DALI	10.5455/APD.26250	OBJECTIVE: BORDERLINE PERSONALITY DISORDER (BPD) IS CHARACTERIZED WITH EMOTIONAL, COGNITIVE, BEHAVIORAL DISORDERS, AND ITS MANIFESTATION BECOMES EVIDENT IN ADOLESCENCE OR EARLY ADULTHOOD. ACCORDING TO LINEHAN'S BIOSOCIAL THEORY, EMOTION DYSREGULATION (ED) IS A CORE FEATURE OF BPD. SELF-ESTEEM (SE) IS KNOWN TO BE ASSOCIATED WITH BORDERLINE SYMPTOM SEVERITY AND DEPRESSION IN BPD. IN OUR STUDY, WE A…
347	HEALTH-RELATED QUALITY OF LIFE IN CHILDREN AND ADOLESCENT WITH ASD: THE ROLE OF MOTHERS' EMOTIONAL SYMPTOMS	GUNES S;EKINCI O	ANADOLU PSIKIYATRI DERGISI-ANATOLIAN JOURNAL OF PSYCHIATRY	1302-6631	20	5	548	2019	CUMHURIYET UNIV TIP FAK PSIKIYATRI ANABILIM DALI	10.5455/APD.18005	OBJECTIVE: HEALTH-RELATED QUALITY OF LIFE (HRQOL) IN CHILDREN WITH AUTISM SPECTRUM DISORDER (ASD) HAS BEEN THE SUBJECTS OF MANY STUDIES. HOWEVER, THERE IS LIMITED LITERATURE ABOUT THE EFFECTS OF PARENTAL MENTAL HEALTH PROBLEMS ON THE HRQOL OF CHILDREN WITH ASD. THIS STUDY AIMS TO COMPARE HRQOL OF ASD CHILDREN AND THEIR MOTHERS' EMOTIONAL PROBLEMS WITH HEALTHY CONTROLS AND TO INVESTIGATE THE ASSOC…
348	ADOLESCENTS WITH GENDER DYSPHORIA: REFLECTIONS ON SOME CONTEMPORARY CLINICAL AND RESEARCH ISSUES	ZUCKER KJ	ARCHIVES OF SEXUAL BEHAVIOR	0004-0002	48	7	1983	2019	SPRINGER/PLENUM PUBLISHERS	10.1007/S10508-019-01518-8	THIS ARTICLE PROVIDES AN OVERVIEW OF FIVE CONTEMPORARY CLINICAL AND RESEARCH ISSUES PERTAINING TO ADOLESCENTS WITH A DIAGNOSIS OF GENDER DYSPHORIA: (1) INCREASED REFERRALS TO SPECIALIZED GENDER IDENTITY CLINICS; (2) ALTERATION IN THE SEX RATIO; (3) SUICIDALITY; (4) "RAPID-ONSET GENDER DYSPHORIA" (ROGD) AS A NEW DEVELOPMENTAL PATHWAY; (5) AND BEST PRACTICE CLINICAL CARE FOR ADOLESCENTS WHO MAY HAV…
349	THE RELATION OF CHILDHOOD ABUSE EXPERIENCES TO PROBLEMATIC SEXUAL BEHAVIORS IN MALE YOUTHS WHO HAVE SEXUALLY OFFENDED	DAVIS KA;KNIGHT RA	ARCHIVES OF SEXUAL BEHAVIOR	0004-0002	48	7	2149	2019	SPRINGER/PLENUM PUBLISHERS	10.1007/S10508-018-1279-3	PSYCHOLOGICAL ABUSE AND SEXUAL ABUSE, EITHER ALONE OR IN COMBINATION, HAVE BEEN IMPLICATED AS DEVELOPMENTAL ANTECEDENTS OF PROBLEMATIC SEXUAL THOUGHTS AND BEHAVIORS IN STUDIES OF SEXUALLY AGGRESSIVE MALES (JESPERSON, LALUMIERE, & SETO, 2009; KNIGHT & SIMS-KNIGHT, 2011; LEVENSON & GRADY, 2016; SETO & LALUMIERE, 2010). RECENTLY, PSYCHOLOGICAL ABUSE PERPETRATED BY A MALE CAREGIVER HAS EMERGED AS STR…
350	TRAJECTORIES OF NON-SUICIDAL SELF-INJURY IN ADOLESCENT GIRLS FOLLOWING INPATIENT HOSPITALIZATION	ADRIAN M;ZEMAN J;ERDLEY C;WHITLOCK K;SIMS L	CLINICAL CHILD PSYCHOLOGY AND PSYCHIATRY	1359-1045	24	4	831	2019	SAGE PUBLICATIONS INC	10.1177/1359104519839732	THIS STUDY EXPLORED THE GROWTH OF NON-SUICIDAL SELF-INJURY (NSSI) FREQUENCY OVER 2.5 YEARS IN A CLINICAL SAMPLE OF ADOLESCENT GIRLS. FOLLOWING A FUNCTIONAL MODEL OF NSSI, THE CONTRIBUTION OF EMOTION DYSREGULATION, PEER VICTIMIZATION, AND PSYCHOLOGICAL MALADJUSTMENT WERE EVALUATED AS THE PREDICTORS OF NSSI TRAJECTORIES. PARTICIPANTS OF 99 GIRLS (M-AGE = 16.03 YEARS) WERE ADMITTED FOR PSYCHIATRIC H…
351	EFFECT OF MINDFULNESS-BASED RELAPSE PREVENTION ON IMPULSIVITY TRAJECTORIES AMONG YOUNG ADULTS IN RESIDENTIAL SUBSTANCE USE DISORDER TREATMENT	DAVIS JP;BARR N;DWORKIN ER;DUMAS TM;BEREY B;DIGUISEPPI G;CAHN BR	MINDFULNESS	1868-8527	10	10	1997	2019	SPRINGER	10.1007/S12671-019-01164-0	OBJECTIVES IMPULSIVITY HAS BEEN IDENTIFIED AS AN IMPORTANT CONSTRUCT IN PREDICTING THE INITIATION AND MAINTENANCE OF SUBSTANCE USE AMONG AT-RISK POPULATIONS. INTERVENTIONS EMPHASIZING MINDFULNESS STRATEGIES APPEAR PARTICULARLY PROMISING IN REDUCING SUBSTANCE USE AND MARKING CHANGE IN VARIOUS ASPECTS OF IMPULSIVITY. METHODS THE CURRENT STUDY USED A ROLLING GROUP MINDFULNESS-BASED RELAPSE PREVENTIO…
352	DELAY OF GRATIFICATION IN PRESCHOOLERS WITH AND WITHOUT AUTISM SPECTRUM DISORDER: INDIVIDUAL DIFFERENCES AND LINKS TO EXECUTIVE FUNCTION, EMOTION REGULATION, AND JOINT ATTENTION	JAHROMI LB;CHEN Y;DAKOPOLOS AJ;CHORNEAU A	AUTISM	1362-3613	23	7	1720	2019	SAGE PUBLICATIONS LTD	10.1177/1362361319828678	THIS STUDY EXAMINED DELAY OF GRATIFICATION BEHAVIORS IN PRESCHOOL-AGED CHILDREN WITH AND WITHOUT AUTISM SPECTRUM DISORDER. RECENT RESEARCH HAS FOUND THAT ELEMENTARY-AGED CHILDREN WITH AUTISM SPECTRUM DISORDER SHOWED CHALLENGES WITH DELAY OF GRATIFICATION AND THAT THERE WERE INDIVIDUAL DIFFERENCES IN TERMS OF CHILDREN'S BEHAVIORS DURING THE WAIT. WE EXTEND THIS WORK TO A YOUNGER SAMPLE OF CHILDREN…
353	HE SAID, SHE SAID: AUTISM SPECTRUM DIAGNOSIS AND GENDER DIFFERENTIALLY AFFECT RELATIONSHIPS BETWEEN EXECUTIVE FUNCTIONS AND SOCIAL COMMUNICATION	CHOUINARD B;GALLAGHER L;KELLY C	AUTISM	1362-3613	23	7	1793	2019	SAGE PUBLICATIONS LTD	10.1177/1362361318815639	AUTISM SPECTRUM DISORDER IS CHARACTERIZED BY DIFFICULTIES WITH SOCIAL COMMUNICATION, WITH A PREPONDERANCE IN MALES. EVIDENCE SUPPORTS A RELATIONSHIP BETWEEN METACOGNITIVE EXECUTIVE FUNCTIONS (E.G. PLANNING, WORKING MEMORY) AND SOCIAL COMMUNICATION IN AUTISM SPECTRUM DISORDER, YET RELATIONSHIPS WITH SPECIFIC METACOGNITIVE EXECUTIVE FUNCTIONS AND HOW GENDER ALTERS THE EXPRESSION OF THESE RELATIONSH…
354	THE MEDIATIONAL ROLE OF PARENTING IN THE RELATIONSHIP BETWEEN FAMILY POVERTY AND SOCIAL-EMOTIONAL COMPETENCE IN CHINESE ADOLESCENTS	ZHU AYF	CHILD INDICATORS RESEARCH	1874-897X	12	5	1759	2019	SPRINGER	10.1007/S12187-018-9609-5	PARENTS PLAY IRREPLACEABLE ROLES IN THE SHAPING OF SOCIAL-EMOTIONAL COMPETENCE IN ADOLESCENTS, PARTICULARLY IN ECONOMICALLY DISADVANTAGED FAMILIES. BY SURVEYING A SAMPLE OF 965 ADOLESCENTS FROM HONG KONG, CHINA, WE FOUND THAT THE ASSOCIATIONS BETWEEN PARENTING BEHAVIORS AND THE SOCIAL-EMOTIONAL COMPETENCE OF THEIR CHILDREN VARIED BY GENDER; THAT IS, THE ASSOCIATIONS BETWEEN PARENTING BEHAVIORS AN…
355	ANGER AND SADNESS REGULATION IN REFUGEE CHILDREN: THE ROLES OF PRE- AND POST-MIGRATORY FACTORS	ELSAYED D;SONG JH;MYATT E;COLASANTE T;MALTI T	CHILD PSYCHIATRY & HUMAN DEVELOPMENT	0009-398X	50	5	846	2019	SPRINGER	10.1007/S10578-019-00887-4	PRE- AND POST-MIGRATORY FACTORS HAVE BEEN IMPLICATED IN REFUGEE CHILDREN'S MENTAL HEALTH. HOWEVER, FINDINGS REGARDING THEIR UNIQUE AND JOINT ROLES ARE INCONSISTENT OR NONEXISTENT. WE EXAMINED THE MAIN AND INTERACTIVE RELATIONS OF PRE-MIGRATORY LIFE STRESSORS AND POST-MIGRATORY DAILY HASSLES AND ROUTINES TO EMOTION REGULATION-A KEY MARKER OF MENTAL HEALTH-IN 5- TO 13-YEAR-OLD SYRIAN REFUGEE CHILDR…
356	ETHNIC INEQUALITIES IN PSYCHOLOGICAL DISTRESS: A POPULATION DATA LINKAGE STUDY ON THE PACIFIC ISLAND OF GUAHAN/GUAM	BOSQUI TJ;KOUVONEN A;KAWABATA Y	JOURNAL OF IMMIGRANT AND MINORITY HEALTH	1557-1912	21	5	1026	2019	SPRINGER	10.1007/S10903-018-0815-5	PSYCHOLOGICAL DISTRESS AND MENTAL ILLNESS HAS BEEN FOUND TO BE ELEVATED IN MIGRANT GROUPS LIVING IN SOVEREIGN COUNTRIES, AS WELL AS FOR INDIGENOUS PEOPLE LIVING UNDER COLONIAL OR ADMINISTRATIVE RULE. THE NORTH PACIFIC ISLAND OF GUAM IS UNUSUAL IN ITS ETHNIC COMPOSITION AS IT HAS NO MAJORITY ETHNIC GROUP, HAS A LARGE INDIGENOUS POPULATION AND REMAINS A TERRITORY OF THE U.S. THIS STUDY AIMED TO IDE…
357	TRANSACTIONAL ASSOCIATIONS BETWEEN ADOLESCENTS' EMOTION DYSREGULATION AND SYMPTOMS OF SOCIAL ANXIETY AND DEPRESSION: A LONGITUDINAL STUDY	MASTERS MR;ZIMMER-GEMBECK MJ;FARRELL LJ	JOURNAL OF EARLY ADOLESCENCE	0272-4316	39	8	1085	2019	SAGE PUBLICATIONS INC	10.1177/0272431618806053	EMOTION DYSREGULATION HAS BEEN ASSOCIATED WITH INCREASED RISKS FOR PSYCHOPATHOLOGY. DURING ADOLESCENCE WHEN THE ONSET OF MENTAL ILLNESSES PEAK, EMOTION DYSREGULATION MAY BE PARTICULARLY PROBLEMATIC. IN THIS STUDY, WE EXAMINED TRANSACTIONAL ASSOCIATIONS BETWEEN YOUNG ADOLESCENTS' SELF-REPORT OF THEIR EMOTION DYSREGULATION AND SYMPTOMS OF SOCIAL ANXIETY AND DEPRESSION AT THREE ASSESSMENTS OVER 3 YE…
358	IMPROVING IMPULSE AND EMOTION REGULATION IN BINGE EATING DISORDER: POSSIBLE APPLICATION AND FIRST RESULTS OF THE IMPULSE MANUAL	LEGENBAUER T;PREUSS H	KINDHEIT UND ENTWICKLUNG	0942-5403	28	4	210	2019	HOGREFE & HUBER PUBLISHERS	10.1026/0942-5403/A000292	RECENT RESEARCH HAS HIGHLIGHTED THE INFLUENCE OF IMPULSIVITY ON DISORDER-RELATED INFORMATION PROCESSING AND FOOD-RELATED ACTION COMPETENCIES. THIS IS IN PARTICULAR OF INTEREST AMONG INDIVIDUALS WITH EATING AND WEIGHT DISORDERS, AND HENCE, IMPULSIVITY WITH ITS FACETS HAS BECOME A POTENTIAL TARGET FOR TREATMENT AMONG THIS PATIENT GROUP. CURRENTLY, EVIDENCE IS STILL SCARCE REGARDING THE EFFECTIVENES…
359	THE RELATIONSHIP BETWEEN SLEEP PROBLEMS, INSUFFICIENT SLEEP DURATION, AND PSYCHIATRIC ABNORMALITIES IN CHILDREN AND ADOLESCENTS	GEST S;FRANK M;HOLTMANN M;SCHOLMERICH A;LEGENBAUER T	KINDHEIT UND ENTWICKLUNG	0942-5403	28	4	252	2019	HOGREFE & HUBER PUBLISHERS	10.1026/0942-5403/A000276	SLEEP PROBLEMS AND INSUFFICIENT SLEEP DURATION CAN LEAD TO LONG-TERM AND SUSTAINED IMPAIRMENT OF PSYCHOLOGICAL HEALTH. DISTURBED SLEEP IS A FREQUENT PHENOMENON IN CHILDHOOD AND ADOLESCENCE. IT IS ASSOCIATED WITH LOWER ACADEMIC ACHIEVEMENT, ATTENTION DIFFICULTIES, INCREASED AGGRESSIVE BEHAVIOR, AND DEPRESSIVE SYMPTOMS. MOST STUDIES FOCUS ON POOR SLEEP QUALITY IN TERMS OF SLEEP PROBLEMS OR INSUFFIC…
360	EXECUTIVE FUNCTIONING OUTCOMES AMONG ADOLESCENTS RECEIVING DIALECTICAL BEHAVIOR THERAPY	SMITH A;FREEMAN K;MONTGOMERY S;VERMEERSCH D;JAMES S	CHILD AND ADOLESCENT SOCIAL WORK JOURNAL	0738-0151	36	5	495	2019	SPRINGER	10.1007/S10560-018-0578-9	CHANGES IN THE ADOLESCENT BRAIN UNDERLIE THE DEVELOPMENT OF EXECUTIVE FUNCTIONS (EFS) AFTER THE ONSET OF PUBERTY; HOWEVER, ADOLESCENTS THAT ENGAGE IN DELIBERATE SELF-HARM (DSH) HAVE IMPAIRED EFS IN THE AREAS OF INHIBITION, EMOTION REGULATION, SHIFTING, AND INTERPERSONAL FUNCTIONING. ON THE OTHER HAND, DIALECTICAL BEHAVIOR THERAPY (DBT) HAS BEEN SHOWN TO BE EFFECTIVE IN TREATING ADOLESCENTS WITH D…
361	SELF-INJURING ADOLESCENT GIRLS EXHIBIT INSULAR CORTEX VOLUMETRIC ABNORMALITIES THAT ARE SIMILAR TO THOSE SEEN IN ADULTS WITH BORDERLINE PERSONALITY DISORDER	BEAUCHAINE TP;SAUDER CL;DERBIDGE CM;UYEJI LL	DEVELOPMENT AND PSYCHOPATHOLOGY	0954-5794	31	4	1203	2019	CAMBRIDGE UNIV PRESS	10.1017/S0954579418000822	SELF-INFLICTED INJURY (SII) IN ADOLESCENCE IS A SERIOUS PUBLIC HEALTH CONCERN THAT PORTENDS PROSPECTIVE VULNERABILITY TO INTERNALIZING AND EXTERNALIZING PSYCHOPATHOLOGY, BORDERLINE PERSONALITY DEVELOPMENT, SUICIDE ATTEMPTS, AND SUICIDE. TO DATE, HOWEVER, OUR UNDERSTANDING OF NEUROBIOLOGICAL VULNERABILITIES TO SII IS LIMITED. BEHAVIORALLY, AFFECT DYSREGULATION IS COMMON AMONG THOSE WHO SELF-INJURE…
362	FATHER-CHILD PLAY, CHILD EMOTIONAL DYSREGULATION, AND ADOLESCENT INTERNALIZING SYMPTOMS: A LONGITUDINAL MULTIPLE MEDIATION ANALYSIS	GREGORY J;KIVISTO KL;PERDUE NH;ESTELL DB	DEVELOPMENT AND PSYCHOPATHOLOGY	0954-5794	31	4	1325	2019	CAMBRIDGE UNIV PRESS	10.1017/S0954579418000767	EMERGING LITERATURE SUGGESTS FATHERS MAY CONTRIBUTE UNIQUELY TO CHILD DEVELOPMENT AND EMOTIONAL HEALTH THROUGH PLAY. IN THE PRESENT STUDY, A MULTIPLE MEDIATIONAL MODEL WAS ANALYZED USING DATA FROM 476 FAMILIES THAT PARTICIPATED IN THE NICHD STUDY OF EARLY CHILD CARE AND YOUTH DEVELOPMENT. AFTER ACCOUNTING FOR INFANT-MOTHER ATTACHMENT, INFANT TEMPERAMENT, AND FAMILY INCOME AND STABILITY, A SIGNIFI…
363	TRAJECTORIES OF MOTHER-CHILD AND FATHER-CHILD RELATIONSHIPS ACROSS MIDDLE CHILDHOOD AND ASSOCIATIONS WITH DEPRESSIVE SYMPTOMS	YAN J;SCHOPPE-SULLIVAN SJ;FENG X	DEVELOPMENT AND PSYCHOPATHOLOGY	0954-5794	31	4	1381	2019	CAMBRIDGE UNIV PRESS	10.1017/S0954579418000809	USING A FAMILY SYSTEMS PERSPECTIVE, WE EXAMINED THE TRAJECTORIES OF FATHER-CHILD AND MOTHER-CHILD CLOSENESS AND CONFLICT ACROSS GRADES 1, 3, 4, 5, AND 6, AND THEIR ASSOCIATIONS WITH CHILD DEPRESSIVE SYMPTOMS ACROSS MIDDLE CHILDHOOD AMONG 685 FAMILIES IN THE EUNICE KENNEDY SHRIVER NATIONAL INSTITUTE OF CHILD HEALTH AND HUMAN DEVELOPMENT STUDY OF EARLY CHILD CARE AND YOUTH DEVELOPMENT (SECCYD). FAT…
364	PROFILES OF PRIMARY AND SECONDARY CALLOUS-UNEMOTIONAL FEATURES IN YOUTH: THE ROLE OF EMOTION REGULATION	CRAIG SG;MORETTI MM	DEVELOPMENT AND PSYCHOPATHOLOGY	0954-5794	31	4	1489	2019	CAMBRIDGE UNIV PRESS	10.1017/S0954579418001062	THERE IS INCREASING EVIDENCE FOR MULTIPLE PATHWAYS IN THE DEVELOPMENT OF CALLOUS-UNEMOTIONAL (CU) FEATURES, INCLUDING PRIMARY AND SECONDARY PROFILES. UNDERSTANDING AFFECT REGULATION STRATEGIES AMONG VARIANTS MAY PROVIDE FURTHER INSIGHT TO THE DEVELOPMENT AND TREATMENT OF CU FEATURES. THIS STUDY EVALUATED WHETHER PROFILES OF CU FEATURES COULD BE IDENTIFIED WITHIN A CLINICAL SAMPLE OF YOUTH USING M…
365	A SYSTEMATIC REVIEW OF THE CURRENT INTERVENTIONS AVAILABLE TO SUPPORT CHILDREN LIVING WITH PARENTAL CANCER	ALEXANDER E;O'CONNOR M;REES C;HALKETT G	PATIENT EDUCATION AND COUNSELING	0738-3991	102	10	1812	2019	ELSEVIER IRELAND LTD	10.1016/J.PEC.2019.05.001	OBJECTIVE: CHILDREN LIVING WITH PARENTAL CANCER ARE VULNERABLE TO DISTRESS AND DEVELOPMENTAL DISRUPTION. THIS REVIEW AIMS TO IDENTIFY CURRENT INTERVENTIONS TO SUPPORT CANCER PATIENTS' CHILDREN AND SUMMARISE HOW EFFECTIVE THESE ARE BASED ON CHILDREN'S REPORTS. METHODS: BETWEEN 25 MAY 2015 AND 6 AUGUST 2018, A BROAD SEARCH STRATEGY WAS USED TO IDENTIFY RELEVANT REFERENCES. SEVEN DATABASES WERE SEAR…
366	RELATIONSHIPS OF COPING STYLES AND SLEEP QUALITY WITH ANXIETY SYMPTOMS AMONG CHINESE ADOLESCENTS: A CROSS-SECTIONAL STUDY	XIONG WJ;LIU HJ;GONG P;WANG Q;REN Z;HE MF;ZHOU G;MA J;GUO X;FAN XW;LIU MT;YANG XD;SHEN Y;ZHANG XM	JOURNAL OF AFFECTIVE DISORDERS	0165-0327	257	NA	108	2019	ELSEVIER	10.1016/J.JAD.2019.07.032	BACKGROUND: LIMITED PUBLISHED RESEARCH HAS EXAMINED THE RELATIONSHIPS OF COPING STYLES AND SLEEP QUALITY WITH ANXIETY SYMPTOMS IN CHINESE SCHOOL ADOLESCENTS. WE AIMED TO EXPLORE THE EFFECT OF COPING STYLES AND SLEEP QUALITY ON ANXIETY SYMPTOMS. FURTHERMORE, WE INVESTIGATED THE INTERACTIONS OF COPING STYLES AND SLEEP QUALITY WITH ANXIETY SYMPTOMS. METHODS: THE SURVEY WAS CONDUCTED IN JIANGXI PROVI…
367	SYMPATHETIC AROUSAL IN CHILDREN WITH OPPOSITIONAL DEFIANT DISORDER AND ITS RELATION TO EMOTIONAL DYSREGULATION	TONACCI A;BILLECI L;CALDERONI S;LEVANTINI V;MASI G;MILONE A;PISANO S;MURATORI P	JOURNAL OF AFFECTIVE DISORDERS	0165-0327	257	NA	207	2019	ELSEVIER	10.1016/J.JAD.2019.07.046	BACKGROUND: EMOTIONAL DYSREGULATION (ED) IS A TRANS-NOSOGRAPHICAL CONDITION CHARACTERIZED BY MOOD INSTABILITY, SEVERE IRRITABILITY, AGGRESSION, TEMPER OUTBURST, AND HYPER-AROUSAL. PATHOPHYSIOLOGY OF EMOTIONAL DYSREGULATION AND ITS POTENTIAL BIOMARKERS ARE AN EMERGING FIELD OF INTEREST. A CHILD BEHAVIOUR CHECKLIST (CBCL) PROFILE, DEFINED AS DYSREGULATION PROFILE (DP), HAS BEEN CORRELATED TO ED IN …
368	FOOD ADDICTION IN ADOLESCENTS: EXPLORATION OF PSYCHOLOGICAL SYMPTOMS AND EXECUTIVE FUNCTIONING DIFFICULTIES IN A NON-CLINICAL SAMPLE	RODRIGUE C;GEARHARDT AN;BEGIN C	APPETITE	0195-6663	141	NA	NA	2019	ACADEMIC PRESS LTD- ELSEVIER SCIENCE LTD	10.1016/J.APPET.2019.05.034	RECENT STUDIES ON FOOD ADDICTION (FA) PROVIDED A BETTER UNDERSTANDING OF THIS CONDITION IN VARIOUS POPULATIONS. INDEED, AUTHORS HAVE SHOWN THAT FA WAS NEARLY AS PREVALENT IN ADOLESCENTS AS IN ADULTS, AND SIMILAR CORRELATES WERE OBSERVED IN BOTH POPULATIONS (DISORDERED EATING BEHAVIORS, DEPRESSIVE AND ANXIETY SYMPTOMS, IMPULSIVITY). THE AIM OF THE PRESENT STUDY WAS TO CHARACTERIZE FA IN ADOLESCENT…
369	ASSOCIATIONS OF CHILDHOOD TRAUMA WITH FOOD ADDICTION AND INSULIN RESISTANCE IN AFRICAN-AMERICAN WOMEN WITH DIABETES MELLITUS	STOJEK MM;MAPLES-KELLER JL;DIXON HD;UMPIERREZ GE;GILLESPIE CF;MICHOPOULOS V	APPETITE	0195-6663	141	NA	NA	2019	ACADEMIC PRESS LTD- ELSEVIER SCIENCE LTD	10.1016/J.APPET.2019.104317	FOOD ADDICTION (FA) DESCRIBES A GROUP OF DISORDERED EATING BEHAVIORS. CHILDHOOD TRAUMA HAS BEEN ASSOCIATED WITH ADULT FA AND TRAUMA HAS KNOWN EFFECTS ON THE ENDOCRINE SYSTEM, BUT IT IS UNCLEAR WHETHER FA IS ASSOCIATED WITH INSULIN RESISTANCE. WE HYPOTHESIZED THAT SEVERITY OF CHILDHOOD TRAUMA WILL BE ASSOCIATED WITH FA AND HIGHER INSULIN RESISTANCE (HOMA-IR) IN A SAMPLE OF OBESE WOMEN WITH TYPE 2 …
370	PARENTING QUALITY IN INFANCY AND EMOTIONAL EATING IN ADOLESCENCE: MEDIATION THROUGH EMOTION SUPPRESSION AND ALEXITHYMIA	VAN STRIEN T;BEIJERS R;SMEEKENS S;WINKENS LHH;KONTTINEN H	APPETITE	0195-6663	141	NA	NA	2019	ACADEMIC PRESS LTD- ELSEVIER SCIENCE LTD	10.1016/J.APPET.2019.104339	THIS STUDY ASSESSED THE ASSOCIATION BETWEEN PARENTING QUALITY AT AGE 15 AND 28 MONTHS AND EMOTIONAL EATING (EE) AT AGE 12 AND 16 YEARS THROUGH SERIAL MEDIATION BY SUPPRESSION OF EMOTIONS AND ALEXITHYMIA AT 12 YEARS. THE SAMPLE INCLUDED 129 CHILDREN AND THEIR PARENTS. LOWER PARENTAL QUALITY IN INFANCY WAS RELATED TO MORE SUPPRESSION OF EMOTIONS, WHICH IN TURN WAS RELATED TO MORE DIFFICULTY IDENTIF…
371	MODERATING EFFECT OF EMOTIONAL AWARENESS ON THE ASSOCIATION BETWEEN MALTREATMENT EXPERIENCES AND RESILIENCE	LEE SW;WON S;JEONG B	PERSONALITY AND INDIVIDUAL DIFFERENCES	0191-8869	148	NA	38	2019	PERGAMON-ELSEVIER SCIENCE LTD	10.1016/J.PAID.2019.05.037	CHILDHOOD MALTREATMENT EXPERIENCES ARE CLOSELY RELATED TO ABERRANT EMOTIONAL PROCESSING THAT MAY BE ASSOCIATED WITH RESILIENCE. ALTHOUGH DIFFERENT STAGES OF EMOTION PROCESSING, SUCH AS IDENTIFICATION OF EMOTION, SELECTION OF REGULATION STRATEGIES, AND IMPLEMENTATION OF REGULATION STRATEGIES, CAN BE AFFECTED BY MALTREATMENT EXPERIENCES, IT IS STILL UNCLEAR WHICH PART OF EMOTION PROCESSING IS CLOSE…
372	BEHAVIOUR AND EMOTIONS OF CHILDREN AND YOUNG PEOPLE WITH CONGENITAL HEART DISEASE: A LITERATURE REVIEW	DAHLAWI N;MILNES LJ;SWALLOW V	JOURNAL OF CHILD HEALTH CARE	1367-4935	NA	NA	NA	NA	SAGE PUBLICATIONS LTD	10.1177/1367493519878550	CONGENITAL HEART DISEASE (CHD) IS ONE OF THE COMMON TYPES OF BIRTH DEFECTS. CHILDREN AND YOUNG PEOPLE (CYP) WITH CHD MIGHT EXHIBIT BEHAVIOURAL AND EMOTIONAL CHANGES RELATED TO UNDERGOING DIFFERENT MEDICAL TREATMENTS AND HOSPITALIZATION. THEREFORE, A LITERATURE REVIEW WAS CONDUCTED FROM JANUARY 2000 TO JUNE 2017 THAT AIMED TO UNDERSTAND AND EVALUATE CURRENT INTERNATIONAL LITERATURE FOCUSING ON CYP…
373	SOCIAL ANXIETY DISORDER AND EMOTION REGULATION PROBLEMS IN ADOLESCENTS	SACKL-PAMMER P;JAHN R;OZLU-ERKILIC Z;POLLAK E;OHMANN S;SCHWARZENBERG J;PLENER P;AKKAYA-KALAYCI T	CHILD AND ADOLESCENT PSYCHIATRY AND MENTAL HEALTH	NA	13	1	NA	2019	BMC	10.1186/S13034-019-0297-9	BACKGROUND SOCIAL ANXIETY DISORDER (SAD) IN ADOLESCENTS MAY BE ASSOCIATED WITH THE USE OF MALADAPTIVE EMOTION REGULATION (ER) STRATEGIES. THE PRESENT STUDY EXAMINED THE USE OF MALADAPTIVE AND ADAPTIVE ER STRATEGIES IN ADOLESCENTS WITH SAD. METHODS 30 ADOLESCENTS WITH SAD (CLIN) AND 36 HEALTHY ADOLESCENTS FOR THE CONTROL GROUP (CON) AGED BETWEEN 11 AND 16 YEARS WERE ASSESSED WITH THE STANDARDIZED …
374	DOES FUTURE ORIENTATION MODERATE THE RELATIONSHIP BETWEEN IMPULSE CONTROL AND OFFENDING? INSIGHTS FROM A SAMPLE OF SERIOUS YOUNG OFFENDERS	PETRICH DM;SULLIVAN CJ	YOUTH VIOLENCE AND JUVENILE JUSTICE	1541-2040	18	2	156	2020	SAGE PUBLICATIONS INC	10.1177/1541204019876976	RESEARCHERS HAVE RECENTLY BEGUN TO EXAMINE MOTIVATIONAL FACTORS AS MODERATORS OF THE RELATIONSHIP BETWEEN SELF-CONTROL AND OFFENDING BEHAVIOR. THE CURRENT STUDY EXTENDS PRIOR WORK BY INVESTIGATING WHETHER THREE ASPECTS OF FUTURE ORIENTATION (ASPIRATIONS, EXPECTATIONS, AND THE USE OF FUTURE-ORIENTED COGNITIVE AND BEHAVIORAL STRATEGIES) PLAY SUCH A ROLE. DRAWING ON 7 YEARS OF DATA FROM THE PATHWAYS…
375	DEVELOPMENT AND TRANSFER OF LIFE SKILLS IN FIGURE SKATING: EXPERIENCES OF ATHLETES AND THEIR COACHES	MARSOLLIER E;TROTTIER C;FALCAO WR	QUALITATIVE RESEARCH IN SPORT EXERCISE AND HEALTH	2159-676X	NA	NA	NA	NA	ROUTLEDGE JOURNALS, TAYLOR & FRANCIS LTD	10.1080/2159676X.2019.1659392	SPORT COACHES PLAY AN INFLUENTIAL ROLE IN FACILITATING THE DEVELOPMENT AND TRANSFER OF LIFE SKILLS OF THEIR ATHLETES. IN INDIVIDUAL SPORTS THIS INFLUENCE MAY BE PARTICULARLY PREVALENT GIVEN THE FREQUENCY AND NATURE OF COACH-ATHLETE INTERACTIONS, WHICH ARE CENTRAL TO THE DEVELOPMENT OF LIFE SKILLS. YET, STUDIES EXAMINING THE DEVELOPMENT OF LIFE SKILLS HAVE MAINLY FOCUSED ON TEAM SPORTS IN SCHOOL S…
376	THE P FACTOR: GENETIC ANALYSES SUPPORT A GENERAL DIMENSION OF PSYCHOPATHOLOGY IN CHILDHOOD AND ADOLESCENCE	ALLEGRINI AG;CHEESMAN R;RIMFELD K;SELZAM S;PINGAULT JB;ELEY TC;PLOMIN R	JOURNAL OF CHILD PSYCHOLOGY AND PSYCHIATRY	0021-9630	NA	NA	NA	NA	WILEY	10.1111/JCPP.13113	BACKGROUND DIVERSE BEHAVIOUR PROBLEMS IN CHILDHOOD CORRELATE PHENOTYPICALLY, SUGGESTING A GENERAL DIMENSION OF PSYCHOPATHOLOGY THAT HAS BEEN CALLED THE P FACTOR. THE SHARED GENETIC ARCHITECTURE BETWEEN CHILDHOOD PSYCHOPATHOLOGY TRAITS ALSO SUPPORTS A GENETIC P. THIS STUDY SYSTEMATICALLY INVESTIGATES THE MANIFESTATION OF THIS COMMON DIMENSION ACROSS SELF-, PARENT- AND TEACHER-RATED MEASURES IN CHI…
377	NEONATAL TEMPERAMENT AND NEUROMOTOR DIFFERENCES ARE PREDICTIVE OF ADOLESCENT ALCOHOL INTAKE IN RHESUS MONKEYS (MACACA MULATTA)	WOOD EK;CHAMPOUX M;LINDELL SG;BARR CS;SUOMI SJ;HIGLEY JD	AMERICAN JOURNAL OF PRIMATOLOGY	0275-2565	NA	NA	NA	NA	WILEY	10.1002/AJP.23043	IDENTIFYING PREDICTORS OF TEENAGE ALCOHOL USE DISORDER (AUDS) IS A MAJOR HEALTH INITIATIVE, WITH STUDIES SUGGESTING THAT THERE ARE DISTINCT PERSONALITY-RELATED TRAITS THAT UNDERLIE PATTERNS OF ALCOHOL INTAKE. AS TEMPERAMENT IS BIOLOGICALLY BASED, IDENTIFIABLE EARLY IN LIFE, AND STABLE ACROSS TIME, IT IS CONSIDERED THE FOUNDATION OF PERSONALITY. AS SUCH, WE HYPOTHESIZED THAT NEONATAL TEMPERAMENT T…
378	EARLY SIGNS OF EMOTIONAL RECOGNITION DEFICITS IN ADOLESCENT HIGH-BINGE DRINKERS	LEGANES-FONTENEAU M;PI-RUANO M;TEJERO P	SUBSTANCE USE & MISUSE	1082-6084	55	2	218	2020	TAYLOR & FRANCIS INC	10.1080/10826084.2019.1662810	BACKGROUND: EMOTIONAL DYSREGULATION, MEASURED WITH FACE RECOGNITION TASKS, IS PREVALENT IN ALCOHOL USE DISORDERS (AUD), CONSTITUTING A RISK FACTOR FOR ALCOHOL USE AND RELAPSE. IT IS NOT CLEAR HOWEVER WHETHER EMOTIONAL DYSREGULATION IS A BY-PRODUCT OF ALCOHOL CONSUMPTION, OR IF IT CAN ACT AS A PREDISPOSING FACTOR FOR AUD. OBJECTIVE: OUR AIM WAS TO EXAMINE EARLY SIGNS OF EMOTIONAL DYSREGULATION IN …
379	NEUROBIOLOGICAL MARKERS OF RESILIENCE TO DEPRESSION FOLLOWING CHILDHOOD MALTREATMENT: THE ROLE OF NEURAL CIRCUITS SUPPORTING THE COGNITIVE CONTROL OF EMOTION	RODMAN AM;JENNESS JL;WEISSMAN DG;PINE DS;MCLAUGHLIN KA	BIOLOGICAL PSYCHIATRY	0006-3223	86	6	464	2019	ELSEVIER SCIENCE INC	10.1016/J.BIOPSYCH.2019.04.033	BACKGROUND: CHILDHOOD ADVERSITY IS STRONGLY LINKED TO NEGATIVE MENTAL HEALTH OUTCOMES, INCLUDING DEPRESSION AND ANXIETY. LEVERAGING COGNITIVE NEUROSCIENCE TO IDENTIFY MECHANISMS THAT CONTRIBUTE TO RESILIENCE IN CHILDREN WITH A HISTORY OF MALTREATMENT MAY PROVIDE VIABLE INTERVENTION TARGETS FOR THE TREATMENT OR PREVENTION OF PSYCHOPATHOLOGY. WE PRESENT A CONCEPTUAL MODEL OF A POTENTIAL NEUROBIOLOG…
380	THE STRUCTURE, MEASUREMENT INVARIANCE, AND EXTERNAL VALIDITY OF THE BARRATT IMPULSIVENESS SCALE-BRIEF IN A SAMPLE OF AT-RISK ADOLESCENTS	CHARLES NE;FLOYD PN;BARRY CT	ASSESSMENT	1073-1911	NA	NA	NA	NA	SAGE PUBLICATIONS INC	10.1177/1073191119872259	THE PURPOSE OF THIS STUDY WAS TO EVALUATE THE FACTOR STRUCTURE AND MEASUREMENT INVARIANCE OF THE BARRATT IMPULSIVENESS SCALE-BRIEF VERSION (BIS-BRIEF) IN AN ARCHIVAL SAMPLE OF 315 ADOLESCENTS (81% MALE; 63.5% CAUCASIAN; M-AGE = 16.7 YEARS) PARTICIPATING IN A MILITARY-STYLE RESIDENTIAL PROGRAM FOR AT-RISK YOUTHS. ADDITIONALLY, CORRELATIONS BETWEEN BIS SCORES AND EXTERNAL MEASURES OF IMPULSIVITY-RE…
381	THE ASSOCIATION OF NON-OBSCENE SOCIALLY INAPPROPRIATE BEHAVIOR WITH ATTENTION-DEFICIT/HYPERACTIVITY DISORDER SYMPTOMS, CONDUCT PROBLEMS, AND RISKY DECISION MAKING IN A LARGE SAMPLE OF ADOLESCENTS	BRANDT V;KOERNER JKA;PALMER-COOPER E	FRONTIERS IN PSYCHIATRY	1664-0640	10	NA	NA	2019	FRONTIERS MEDIA SA	10.3389/FPSYT.2019.00660	NON-OBSCENE SOCIALLY INAPPROPRIATE BEHAVIOR (NOSI) IS RECOGNIZED AS PART OF THE TIC DISORDER SPECTRUM BUT HAS RECEIVED LITTLE ATTENTION FROM RESEARCHERS TO DATE. A STUDY IN 87 PATIENTS WITH TOURETTE SYNDROME SHOWED THAT COMORBID ATTENTION-DEFICIT/HYPERACTIVITY DISORDER (ADHD) AND CONDUCT DISORDER WERE ALSO ASSOCIATED WITH AN INCREASE IN SOCIALLY INAPPROPRIATE BEHAVIOR. THIS STUDY USED DATA FROM T…
382	ASSOCIATIONS OF PERSONALITY TRAITS AND EMOTIONAL INTELLIGENCE: COMPARING INDIVIDUALS IN REHABILITATION FROM DRUG MISUSE, OCCASIONAL USERS AND NON-USERS	TSAVOU E;PETKARI E	SUBSTANCE USE & MISUSE	1082-6084	55	2	252	2020	TAYLOR & FRANCIS INC	10.1080/10826084.2019.1663359	BACKGROUND: PERSONALITY TRAITS AND EMOTIONAL INTELLIGENCE ABILITIES HAVE GAINED A CENTRAL PLACE IN THE ETIOLOGY OF DRUG USE, ALTHOUGH UNDERSTUDIED UNTIL RECENTLY. OBJECTIVE: TO EXAMINE THE ASSOCIATIONS BETWEEN PERSONALITY TRAITS AND EMOTIONAL INTELLIGENCE IN PEOPLE THAT ARE IN PROCESS OF REHABILITATION FROM DRUG MISUSE, TO COMPARE THEM WITH OCCASIONAL USERS AND NON-USERS AND TO ESTIMATE THE FACTO…
383	DATA-DRIVEN IDENTIFICATION OF SUBTYPES OF EXECUTIVE FUNCTION ACROSS TYPICAL DEVELOPMENT, ATTENTION DEFICIT HYPERACTIVITY DISORDER, AND AUTISM SPECTRUM DISORDERS	VAIDYA CJ;YOU XZ;MOSTOFSKY S;PEREIRA F;BERL MM;KENWORTHY L	JOURNAL OF CHILD PSYCHOLOGY AND PSYCHIATRY	0021-9630	NA	NA	NA	NA	WILEY	10.1111/JCPP.13114	BACKGROUND IMPAIRMENT OF EXECUTIVE FUNCTION (EF), THE GOAL-DIRECTED REGULATION OF THOUGHTS, ACTIONS, AND EMOTIONS, DRIVES NEGATIVE OUTCOMES AND IS COMMON ACROSS NEURODEVELOPMENTAL DISORDERS INCLUDING ATTENTION DEFICIT HYPERACTIVITY DISORDER (ADHD) AND AUTISM SPECTRUM DISORDER (ASD). A PRIMARY CHALLENGE TO ITS AMELIORATION IS HETEROGENEITY IN SYMPTOM EXPRESSION WITHIN AND ACROSS DISORDERS. PARSING…
384	LONGITUDINAL EMOTIONAL PROCESS AMONG ADOLESCENT SOCCER PLAYER IN INTENSIVE TRAINING CENTRE	SABY Y;PUPIER Y;GUILLET-DESCAS E;NICOLAS M;MARTINENT G	JOURNAL OF SPORTS SCIENCES	0264-0414	NA	NA	NA	NA	TAYLOR & FRANCIS LTD	10.1080/02640414.2019.1662538	GROUNDED IN LAZARUS'S (1999) COGNITIVE MOTIVATIONAL RELATIONAL THEORY OF EMOTIONS, THIS STUDY AIMED TO EXPLORE LONGITUDINAL RELATIONSHIPS BETWEEN APPRAISALS, EVERYDAY EMOTIONS RELATED TO THE COMPETITIVE ENVIRONMENT AND EMOTIONAL REGULATION STRATEGIES DURING A COMPETITIVE SEASON. FORTY ADOLESCENT SOCCER PLAYERS (MAGE = 15.8) INVOLVED IN AN INTENSIVE TRAINING CENTRE FROM A PROFESSIONAL CLUB VOLUNTA…
385	DIFFERENCES IN EMOTION REGULATION CONSIDERING GENDER, AGE, AND GAMBLING PREFERENCES IN A SAMPLE OF GAMBLING DISORDER PATIENTS	SANCHO M;DE GRACIA M;GRANERO R;GONZALEZ-SIMARRO S;SANCHEZ I;FERNANDEZ-ARANDA F;TRUJOLS J;MALLORQUI-BAGUE M;MESTRE-BACH G;DEL PINO-GUTIERREZ A;MENA-MORENO T;VINTRO-ALCARAZ C;STEWARD T;AYMAMI N;GOMEZ-PENA M;MENCHON JM;JIMENEZ-MURCIA S	FRONTIERS IN PSYCHIATRY	1664-0640	10	NA	NA	2019	FRONTIERS MEDIA SA	10.3389/FPSYT.2019.00625	INTRODUCTION: IMPAIRMENTS IN EMOTION REGULATION ARE UNDERSTOOD TO BE A TRANSDIAGNOSTIC RISK FACTOR OF SUFFERING FROM COMPULSIVE AND ADDICTIVE BEHAVIORS. THE AIM OF THIS STUDY WAS TO INVESTIGATE THE ROLE OF EMOTION REGULATION DEFICITS IN GAMBLING DISORDER AND TO ANALYZE THESE DIFFERENCES TAKING GENDER, AGE, AND GAMBLING ACTIVITY PREFERENCES INTO ACCOUNT. METHODS: THE SAMPLE INCLUDED N = 484 PATIEN…
386	WHITE MATTER ABNORMALITIES OF CORPUS CALLOSUM IN PATIENTS WITH BIPOLAR DISORDER AND SUICIDAL IDEATION	ZHANG R;JIANG XW;CHANG M;WEI SN;TANG YQ;WANG F	ANNALS OF GENERAL PSYCHIATRY	NA	18	1	NA	2019	BMC	10.1186/S12991-019-0243-5	OBJECTIVE ALTHOUGH MANY STUDIES HAVE SHOWN THAT THE CORPUS CALLOSUM (CC) MAY PLAY AN IMPORTANT ROLE IN BIPOLAR DISORDER (BD) AND SUICIDE, THE PATHOPHYSIOLOGICAL MECHANISM OF BD UNDERLYING SUICIDAL BEHAVIOR IS STILL UNCLEAR. THIS STUDY AIMED TO EXPLORE THE RELATIONSHIP BETWEEN THE CC, AND BD AND SUICIDAL IDEATION USING DIFFUSION TENSOR IMAGING (DTI). METHOD A TOTAL OF 203 PARTICIPANTS (47 BD PATIE…
387	TEACHER POWER AND CHILDREN'S LONELINESS: MODERATING EFFECTS OF TEACHER-CHILD RELATIONSHIPS AND PEER RELATIONSHIPS	ZHANG F;JIANG Y;LEI XY;HUANG SL	PSYCHOLOGY IN THE SCHOOLS	0033-3085	56	9	1455	2019	WILEY	10.1002/PITS.22295	TEACHER-CHILD RELATIONSHIPS AND PEER RELATIONSHIPS ARE IMPORTANT PREDICTORS OF CHILDREN'S LONELINESS. HOWEVER, FEW STUDIES HAVE EXAMINED THE POTENTIAL AND ADVERSE RELATIONSHIP BETWEEN TEACHER POWER AND CHILDREN'S LONELINESS. THUS, WE EXPLICITLY EXPLORED WHETHER TEACHER POWER IS RELATED TO CHILDREN'S LONELINESS AND EXAMINED THE POTENTIAL MODERATING ROLES OF INTERPERSONAL RELATIONSHIPS (I.E., TEACH…
388	PARENTING AND SELF-CONTROL ACROSS EARLY TO LATE ADOLESCENCE: A THREE-LEVEL META-ANALYSIS	LI JB;WILLEMS YE;STOK FM;DEKOVIC M;BARTELS M;FINKENAUER C	PERSPECTIVES ON PSYCHOLOGICAL SCIENCE	1745-6916	14	6	967	2019	SAGE PUBLICATIONS LTD	10.1177/1745691619863046	SELF-CONTROL PLAYS A SIGNIFICANT ROLE IN POSITIVE YOUTH DEVELOPMENT. ALTHOUGH NUMEROUS SELF-CONTROL CHALLENGES OCCUR DURING ADOLESCENCE, SOME ADOLESCENTS CONTROL THEMSELVES BETTER THAN OTHERS. PARENTING IS CONSIDERED A CRITICAL FACTOR THAT DISTINGUISHES ADOLESCENTS WITH GOOD SELF-CONTROL FROM THOSE WITH POOR SELF-CONTROL, BUT EXISTING FINDINGS ARE INCONSISTENT. THIS META-ANALYSIS SUMMARIZES THE O…
389	PROMOTION OF WELLBEING FOR CHILDREN OF PARENTS WITH MENTAL ILLNESS: A MODEL PROTOCOL FOR RESEARCH AND INTERVENTION	REEDTZ C;VAN DOESUM K;SIGNORINI G;LAURITZEN C;VAN AMELSVOORT T;VAN SANTVOORT F;YOUNG AH;CONUS P;MUSIL R;SCHULZE T;BERK M;STRINGARIS A;PICHE G;DE GIROLAMO G	FRONTIERS IN PSYCHIATRY	1664-0640	10	NA	NA	2019	FRONTIERS MEDIA SA	10.3389/FPSYT.2019.00606	BACKGROUND: THE MAIN OBJECTIVE OF THIS PROJECT IS TO CREATE A RESEARCH AND INTERVENTION MODEL TO PROMOTE LARGE-SCALE IMPLEMENTATION AND EVALUATIONS OF GENERIC VERY BRIEF INTERVENTIONS FOR CHILDREN OF PARENTS WITH MENTAL DISORDERS (COPMI). FEASIBLE INTERVENTIONS FOR COPMI AGED 0-18 YEARS ARE HIGHLY NEEDED, AS THIS IS A LARGE HIGH-RISK GROUP IN SOCIETY. REDUCING BEHAVIORAL PROBLEMS AND ENHANCING WE…
390	THE RELATIONSHIP BETWEEN EMOTIONAL CLARITY AND SUICIDAL IDEATION AMONG TRAUMA-EXPOSED ADOLESCENTS IN INPATIENT PSYCHIATRIC CARE: DOES DISTRESS TOLERANCE MATTER?	VIANA AG;RAINES EM;WOODWARD EC;HANNA AE;WALKER R;ZVOLENSKY MJ	COGNITIVE BEHAVIOUR THERAPY	1650-6073	48	5	430	2019	ROUTLEDGE JOURNALS, TAYLOR & FRANCIS LTD	10.1080/16506073.2018.1536163	THE PRESENT INVESTIGATION EXAMINED ASSOCIATIONS BETWEEN LOW EMOTIONAL CLARITY (THE EXTENT TO WHICH INDIVIDUALS ARE CONFUSED ABOUT THE SPECIFIC EMOTIONS THEY ARE EXPERIENCING) AND SUICIDAL IDEATION IN A DIVERSE SAMPLE OF TRAUMA-EXPOSED INPATIENT ADOLESCENTS, AS WELL AS THE MODERATING ROLE OF DISTRESS TOLERANCE (DT) IN THIS ASSOCIATION. PARTICIPANTS (N = 50; 52.0% FEMALE; M = 15.1 YEARS, SD = .51; …
391	ASSOCIATION BETWEEN EMOTION DYSREGULATION AND DISTINCT GROUPS OF NON-SUICIDAL SELF-INJURY IN TAIWANESE FEMALE ADOLESCENTS	CHEN WL;CHUN CC	INTERNATIONAL JOURNAL OF ENVIRONMENTAL RESEARCH AND PUBLIC HEALTH	1661-7827	16	18	NA	2019	MDPI	10.3390/IJERPH16183361	BACKGROUND: PREVIOUS STUDIES REVEALED THAT FEMALE ADOLESCENTS ARE MORE LIKELY THAN MALES TO ENGAGE IN NON-SUICIDAL SELF-INJURY (NSSI) TO REGULATE NEGATIVE EMOTIONS; HOWEVER, THE DIMENSIONS OF EMOTION REGULATION THAT ARE ASSOCIATED WITH NSSI BEHAVIOR IN ADOLESCENTS REQUIRE FURTHER EXAMINATION. THE PRESENT STUDY AIMED TO IDENTIFY TAIWANESE FEMALE ADOLESCENT CLUSTERS WITH NSSI ENGAGEMENT FREQUENCY A…
392	STIGMA AS EXPERIENCED BY CHILDREN OF HIV-POSITIVE PARENTS: A NARRATIVE REVIEW	MASON S;SULTZMAN VO	AIDS CARE-PSYCHOLOGICAL AND SOCIO-MEDICAL ASPECTS OF AIDS/HIV	0954-0121	31	9	1049	2019	ROUTLEDGE JOURNALS, TAYLOR & FRANCIS LTD	10.1080/09540121.2019.1573968	THIS NARRATIVE REVIEW EXAMINES THE EFFECTS ON CHILDREN OF STIGMA BY ASSOCIATION WITH AN HIV-POSITIVE PARENT. IT EXPANDS ON PREVIOUS REVIEWS BY INCLUDING ALL HIV-AFFECTED CHILDREN, WHETHER ORPHANED OR LIVING WITH A PARENT WITH HIV, AND CONSIDERS THE BROAD EFFECTS OF STIGMA-BY-ASSOCIATION (SBA), INCLUDING BUT NOT LIMITED TO THE PSYCHOLOGICAL IMPACT. STUDIES MET THE FOLLOWING CRITERIA - SAMPLE INCLU…
393	PROSOCIAL BEHAVIORS AND THEIR RELATIONSHIP WITH EMPATHY AND SELF-EFFICACY FOR EMOTIONAL REGULATION IN ADOLESCENTS DISCONNECTED FROM ILLEGAL ARMED GROUPS	TABARES ASG	REVISTA CRIMINALIDAD	1794-3108	61	3	221	2019	POLICIA NAC COLOMBIA	NA	OBJECTIVE: TO ANALYZE THE PROSOCIAL TENDENCIES AND THEIR RELATIONSHIP WITH EMPATHY AND SELF-EFFICACY BELIEFS FOR THE REGULATION OF AFFECTION IN ADOLESCENTS DETACHED FROM ILLEGAL ARMED GROUPS BELONGING TO THE TUTOR SUBSTITUTE HOME MODALITY IN THE CITY OF MANIZALES, COLOMBIA. METHODOLOGY: QUANTITATIVE, NON-EXPERIMENTAL DESIGN OF TRANSVERSAL TYPE; THE STUDY WAS OF DESCRIPTIVE-CORRELATIONAL SCOPE. SA…
394	THE SELF-REPORTED PERCEPTIONS, READINESS AND PSYCHOLOGICAL WELLBEING OF PRIMARY SCHOOL STUDENTS PRIOR TO TRANSITIONING TO A SECONDARY BOARDING SCHOOL	MANDER DJ;LESTER L	CHILDREN AUSTRALIA	1035-0772	44	3	136	2019	CAMBRIDGE UNIV PRESS	10.1017/CHA.2019.20	THIS RESEARCH INVESTIGATES THE SELF-REPORTED PERCEPTIONS, READINESS AND PSYCHOLOGICAL WELLBEING OF 15 MALE PRIMARY SCHOOL STUDENTS PRIOR TO TRANSITIONING TO A SECONDARY BOARDING SCHOOL (S1) LOCATED AWAY FROM HOME AND FAMILY. A MIXED-METHODS APPROACH WAS USED (I.E., ONLINE QUESTIONNAIRE AND FOCUS GROUP), AND FINDINGS INDICATE THAT WHILE PARTICIPANTS WERE APPREHENSIVE ABOUT EXPECTATIONS, STUDY AND …
395	THE MEDIATING ROLE OF EMPATHY AND EMOTION REGULATION IN ATTACHMENT STYLES AND DARK PERSONALITY TRAITS IN ADOLESCENTS	AMIRI S;JAMALI Y	IRANIAN JOURNAL OF PSYCHIATRY AND CLINICAL PSYCHOLOGY	NA	25	3	292	2019	NEGAH INST SCIENTIFIC COMMUNICATION	10.32598/IJPCP.25.3.292	OBJECTIVES THE CURRENT STUDY INVESTIGATED THE MEDIATING ROLE OF EMOTION REGULATION AND EMPATHY BETWEEN ATTACHMENT STYLES AND DARK PERSONALITY TRAITS. METHODS IN TOTAL, 350 TEENAGE STUDENTS FROM BUSHEHR SCHOOLS WERE SELECTED BASED ON CONVENIENCE SAMPLING METHOD IN THE ACADEMIC YEAR OF 2017-18. THEN, DARK TRAITS TEST, EMOTIONAL DYSREGULATION, ATTACHMENT STYLES, AND EMPATHY WERE DISTRIBUTED AMONG RE…
396	FIGHT AND FLIGHT: EXAMINING PUTATIVE LINKS BETWEEN SOCIAL ANXIETY AND YOUTH AGGRESSION	ANDREWS LA;BROTHERS SL;SAUVE JS;NANGLE DW;ERDLEY CA;HORD MK	AGGRESSION AND VIOLENT BEHAVIOR	1359-1789	48	NA	94	2019	PERGAMON-ELSEVIER SCIENCE LTD	10.1016/J.AVB.2019.08.005	SOMEWHAT SURPRISINGLY, SOCIAL ANXIETY HAS BEEN LINKED WITH AGGRESSIVE BEHAVIOR IN ADULTS. AMONG YOUTH, THIS CONNECTION HAS BEEN DEMONSTRATED WITH ANXIETY SYMPTOMS MORE BROADLY. THIS REVIEW EXTENDS PREVIOUS WORK BY EVALUATING THIS ASSOCIATION SPECIFICALLY WITH SOCIAL ANXIETY IN THE CHILD AND ADOLESCENT LITERATURE. GIVEN THE COMPLEXITIES OF AGGRESSIVE BEHAVIOR, THE REVIEW IS ORGANIZED BY ITS VARIOU…
397	RECOVERY AND STRESS STATES: DID PERCEIVED CONTROL AND GOAL ATTAINMENT MATTERS DURING TAPERING PERIOD?	VACHER P;NICOLAS M;MOUROT L	INTERNATIONAL JOURNAL OF SPORT PSYCHOLOGY	0047-0767	50	5	469	2019	EDIZIONI LUIGI POZZI	10.7352/IJSP.2019.50.469	WE EXAMINED WHETHER PERCEIVED CONTROL PREDICT RECOVERY AND STRESS STATES DURING AN ECOLOGICAL TAPERING PERIOD OF 2-WEEKS THAT LED TO THE TARGET COMPETITION OF THE YEAR FOR 39 EXPERT ADOLESCENT SWIMMERS (13 WOMEN AND 26 MEN; MAGE = 17.56; SD = 2.09 YEARS). SWIMMERS COMPLETED QUANTITATIVE MEASURES (RESTQ-36-R-SPORT; PERCEIVED CONTROL; A -SAGS) BEFORE (PRE_TAPERING) AND AFTER (POST_TAPERING) THE TAP…
398	THEORY OF MIND AND SUICIDE IDEATION AND ATTEMPT IN ADOLESCENT INPATIENTS	HATKEVICH C;VENTA A;SHARP C	JOURNAL OF AFFECTIVE DISORDERS	0165-0327	256	NA	17	2019	ELSEVIER	10.1016/J.JAD.2019.05.051	BACKGROUND: SUICIDE IDEATION AND ATTEMPT ARE ALARMINGLY PREVALENT IN ADOLESCENTS, AND EVEN MORE SO FOR YOUTH IN PSYCHIATRIC SETTINGS. INTERPERSONAL FACTORS HAVE BEEN EMPHASIZED AS IMPORTANT IN THE ETIOLOGY AND MAINTENANCE OF SUICIDE IDEATION AND ATTEMPT IN ADOLESCENTS. EVALUATING SOCIAL COGNITIVE DEFICITS OFFERS IMPORTANT INSIGHT INTO PROCESSES UNDERLYING INTERPERSONAL PROBLEMS ASSOCIATED WITH SU…
399	ASSOCIATION OF TIMING OF ADVERSE CHILDHOOD EXPERIENCES AND CAREGIVER SUPPORT WITH REGIONALLY SPECIFIC BRAIN DEVELOPMENT IN ADOLESCENTS	LUBY JL;TILLMAN R;BARCH DM	JAMA NETWORK OPEN	2574-3805	2	9	NA	2019	AMER MEDICAL ASSOC	10.1001/JAMANETWORKOPEN.2019.11426	IMPORTANCE FEW DATA ARE AVAILABLE TO INFORM THE ASSOCIATIONS AND TIMING OF THE ASSOCIATIONS BETWEEN ADVERSITY, CAREGIVER SUPPORT, AND BRAIN OUTCOMES. CONSIDERATION OF TIMING HAS IMPORTANT PUBLIC HEALTH IMPLICATIONS TO INFORM MORE PRECISE PREVENTION STRATEGIES. OBJECTIVE TO EVALUATE THE TIMING AND REGIONAL SPECIFICITY OF THE ASSOCIATION BETWEEN ADVERSE CHILDHOOD EXPERIENCES (ACES) AND CAREGIVER SU…
400	THE PRACTICALITIES AND PERILS OF AMBULATORY ASSESSMENT'S PROMISE: INTRODUCTION TO A SPECIAL SECTION	MODECKI KL;GOLDBERG RE;EHRENREICH SE;RUSSELL M;BELLMORE A	JOURNAL OF RESEARCH ON ADOLESCENCE	1050-8392	29	3	542	2019	WILEY	10.1111/JORA.12532	AMBULATORY ASSESSMENT (AA) OFFERS ONE OF THE MOST EXCITING APPROACHES FOR OPENING THE DYNAMIC "BLACK BOX" OF ADOLESCENTS' DAILY LIVES. IN THIS INTRODUCTION, WE SPOTLIGHT AA'S SURPRISINGLY RESTRICTED MARKET SHARE WITHIN ADOLESCENT SCHOLARSHIP. WE DESCRIBE THORNY CHALLENGES THESE INTENSE METHODS CAN POSE WHEN CONDUCTING ADOLESCENT RESEARCH "IN SITU" AND UNDERSCORE THAT CAPTURING QUALITY AA DATA MEA…
401	AMBULATORY ASSESSMENT OF ADOLESCENT COPING: IT'S A COMPLICATED PROCESS	DUVENAGE M;UINK BN;ZIMMER-GEMBECK MJ;BARBER BL;DONOVAN CL;MODECKI KL	JOURNAL OF RESEARCH ON ADOLESCENCE	1050-8392	29	3	578	2019	WILEY	10.1111/JORA.12468	SCHOLARS HAVE LONG-CALLED FOR RESEARCHERS TO TREAT COPING AS A PROCESS THAT IS MEASURED OVER AN ARC OF TIME. AMBULATORY ASSESSMENT (AA) OFFERS AN APPEALING TOOL FOR CAPTURING THE DYNAMIC PROCESS OF ADOLESCENT COPING. HOWEVER, CHALLENGES IN CAPTURING THE COPING PROCESS ARE NOT ALTOGETHER CIRCUMVENTED WITH AA DESIGNS. WE CONDUCTED A SCOPING REVIEW OF THE AA LITERATURE ON ADOLESCENT COPING AND DRAW …
402	CONSEQUENCES OF MALTREATMENT ON EMOTIONAL REGULATION IN CHILDREN AND ADOLESCENTS IN FOSTER CARE	DELAVILLE E;PENNEQUIN V	ANNALES MEDICO-PSYCHOLOGIQUES	0003-4487	177	7	641	2019	MASSON EDITEUR	10.1016/J.AMP.2018.04.011	OBJECTIVES. - THIS RESEARCH AIMS TO COMPARE COPING STRATEGIES (STRATEGIES DEVELOPED TO COPE WITH STRESS) AND TEMPERAMENTAL DIMENSIONS USED BY CHILDREN AND ADOLESCENTS HAVE NOT BEEN MALTREATED AND THOSE WHO HAVE BEEN. THE AIM OF THESE ANALYZES IS TO IDENTIFY THE EFFECTS OF AGE AS WELL AS VULNERABILITIES AND RESOURCES FOR CHILDREN AND ADOLESCENTS WHO HAVE BEEN MALTREATED. MATERIALS AND METHODS. - A…
403	THE ROLE OF COGNITIVE EMOTION REGULATION STRATEGIES ON PROBLEMATIC SMARTPHONE USE: COMPARISON BETWEEN PROBLEMATIC AND NON-PROBLEMATIC ADOLESCENT USERS	EXTREMERA N;QUINTANA-ORTS C;SANCHEZ-ALVAREZ N;REY L	INTERNATIONAL JOURNAL OF ENVIRONMENTAL RESEARCH AND PUBLIC HEALTH	1661-7827	16	17	NA	2019	MDPI	10.3390/IJERPH16173142	PRIOR WORK HAS SUGGESTED THAT INDIVIDUALS WITH DEFICITS IN EMOTION REGULATION SKILLS ARE PRONE TO COMPULSIVE BEHAVIOUR AND TO FOLLOWING MALADAPTIVE COPING STRATEGIES, SUCH AS SMARTPHONE OVERUSE, TO MANAGE NEGATIVE MOODS. ADOLESCENCE IS A VULNERABLE DEVELOPMENTAL STAGE FOR DEFICITS IN EMOTION REGULATION, AND THESE ARE LINKED TO EXCESSIVE SMARTPHONE USE. THE PRESENT STUDY IS THE FIRST TO EXAMINE TH…
404	LINKING CHILDHOOD TRAUMA EXPOSURE TO ADOLESCENT JUSTICE INVOLVEMENT: THE CONCEPT OF POSTTRAUMATIC RISK-SEEKING	KERIG PK	CLINICAL PSYCHOLOGY-SCIENCE AND PRACTICE	0969-5893	26	3	NA	2019	WILEY	10.1111/CPSP.12280	A SUBSTANTIAL BODY OF RESEARCH CONFIRMS THAT TRAUMA EXPOSURE PREDICTS ADOLESCENT INVOLVEMENT IN THE JUSTICE SYSTEM, ALTHOUGH THE MECHANISMS ACCOUNTING FOR THIS ASSOCIATION ARE NOT WELL UNDERSTOOD. THE MOST RECENT REVISION OF THE DIAGNOSTIC AND STATISTICAL MANUAL (DSM-5; AMERICAN PSYCHIATRIC ASSOCIATION, 2013, WASHINGTON, DC) DIAGNOSIS OF POSTTRAUMATIC STRESS DISORDER INTRODUCED A NEW SYMPTOM, THA…
405	PSYCHOPATHOLOGY AND EARLY LIFE STRESS IN MIGRANT YOUTHS: AN ANALYSIS OF THE 'GROWING UP IN IRELAND' STUDY	COTTER S;HEALY C;CATHAIN DN;WILLIAMS P;CLARKE M;CANNON M	IRISH JOURNAL OF PSYCHOLOGICAL MEDICINE	0790-9667	36	3	177	2019	CAMBRIDGE UNIV PRESS	10.1017/IPM.2018.53	OBJECTIVES MIGRANT YOUTHS ENDURE MANY CHALLENGES. SUCH CHALLENGES CAN BE STRESSFUL AND LEAD TO PSYCHOLOGICAL DIFFICULTIES. WE INVESTIGATED THE RELATIONSHIP BETWEEN MIGRATION, PSYCHOPATHOLOGY AND STRESSFUL EVENTS IN CHILDREN AND ADOLESCENTS. WE HYPOTHESISED THAT MIGRANT YOUTHS WOULD SHOW HIGHER LEVELS OF PSYCHOPATHOLOGY AND MORE STRESSFUL LIFE EVENTS THAN NON-MIGRANT YOUTHS. METHOD USING THE CHILD…
406	ADVERSE CHILDHOOD EXPERIENCES, EARLY AND NONMARITAL FERTILITY, AND WOMEN'S HEALTH AT MIDLIFE	WILLIAMS K;FINCH BK	JOURNAL OF HEALTH AND SOCIAL BEHAVIOR	0022-1465	60	3	309	2019	SAGE PUBLICATIONS INC	10.1177/0022146519868842	ADVERSE CHILDHOOD EXPERIENCES (ACES) HAVE POWERFUL CONSEQUENCES FOR HEALTH AND WELL-BEING THROUGHOUT THE LIFE COURSE. WE DRAW ON EVIDENCE THAT EXPOSURE TO ACES SHAPES DEVELOPMENTAL PROCESSES CENTRAL TO EMOTIONAL REGULATION, IMPULSIVITY, AND THE FORMATION OF SECURE INTIMATE TIES TO POSIT THAT ACES SHAPE THE TIMING AND CONTEXT OF CHILDBEARING, WHICH IN TURN PARTIALLY MEDIATE THE WELL-ESTABLISHED EF…
407	ASSESSMENT OF THE REVISED DIFFICULTIES IN EMOTION REGULATION SCALES AMONG ADOLESCENTS AND ADULTS WITH SEVERE MENTAL ILLNESS	CHARAK R;BYLLESBY BM;FOWLER JC;SHARP C;ELHAI JD;FRUEH BC	PSYCHIATRY RESEARCH	0165-1781	279	NA	278	2019	ELSEVIER IRELAND LTD	10.1016/J.PSYCHRES.2019.04.010	THE DIFFICULTIES IN EMOTION REGULATION SCALE (DERS) COMPRISING 36 ITEMS HAS BEEN WIDELY USED ACROSS AGE, GENDER, PSYCHOPATHOLOGY, LANGUAGE, AND CULTURE. RECENTLY SEVERAL ALTERNATIVE ABRIDGED FORMS HAVE BEEN INTRODUCED, NAMELY, THE DERS-16 (BJUREBERG ET AL. 2016), THE DERS-SF (KAUFMAN ET AL. 2016), AND THE DERS-18 (VICTOR AND KLONSKY, 2016), EACH COMPOSED OF 16 OR 18 ITEMS, TO PROVIDE RESEARCHERS …
408	PREVENTION OF CYBERBULLYING: PERSONAL AND FAMILY PREDICTIVE VARIABLES OF CYBER-AGGRESSION	GARAIGORDOBIL M	REVISTA DE PSICOLOGIA CLINICA CON NINOS Y ADOLESCENTES	2340-8340	6	3	9	2019	UNIV MIGUEL HERNANDEZ, DEPT PSICOLOGIA	10.21134/RPCNA.2019.06.2.1	THE OBJECTIVE OF THE STUDY WAS TO ANALYZE THE PERSONAL AND FAMILY VARIABLES OF CYBERBULLIES. AND IDENTIFY VARIABLES THAT PREDICT CYBER-AGGRESSION. THE SAMPLE COMPRISED 3,026 PARTICIPANTS FROM THE BASQUE COUNTRY, AGED 12 TO 18 YEARS. USING A PREDICTIVE DESIGN, 8 ASSESSMENT INSTRUMENTS WERE ADMINISTERED. THE RESULTS OF THE ANALYSIS OF VARIANCE AND POST-HOC ANALYSIS CONFIRM THAT, COMPARED TO THOSE W…
409	SUPER SKILLS FOR LIFE: EFFICACY OF A TRANSDIAGNOSTIC INDICATED PREVENTION PROGRAM FOR CHILDHOOD EMOTIONAL PROBLEMS	FERNANDEZ-MARTINEZ I;ESPADA JP;ORGILES M	REVISTA DE PSICOLOGIA CLINICA CON NINOS Y ADOLESCENTES	2340-8340	6	3	24	2019	UNIV MIGUEL HERNANDEZ, DEPT PSICOLOGIA	10.21134/RPCNA.2019.06.3.3	SUPER SKILLS FOR LIFE PROGRAM IS A COGNITIVE BEHAVIORAL INTERVENTION PROTOCOL BASED ON THE TRANSDIAGNOSTIC APPROACH. IT IS AIMED AT CHILDREN 6 TO 12 YEARS SHOWING SYMPTOMS OF ANXIETY AND / OR DEPRESSION AND CONSISTS OF 8 WEEKLY INTERVENTION SESSIONS. IN ADDITION TO THE COMPONENTS THAT HAVE USUALLY SHOWN THEIR EFFECTIVENESS IN REDUCING EMOTIONAL PROBLEMS, IT INCLUDES COMPONENTS SUCH AS BEHAVIORAL …
410	PARENTAL INFLUENCES ON NEURAL MECHANISMS UNDERLYING EMOTION REGULATION	KERR KL;RATLIFF EL;COSGROVE KT;BODURKA J;MORRIS AS;SIMMONS WK	TRENDS IN NEUROSCIENCE AND EDUCATION	2452-0837	16	NA	8	2019	ELSEVIER	10.1016/J.TINE.2019.100118	EMOTIONAL INTELLIGENCE ALLOWS FOR THE RECOGNITION AND REGULATION OF EMOTIONS IN THE SELF AND OTHERS, MAKING IT CRITICAL FOR HEALTHY SOCIAL AND EMOTIONAL DEVELOPMENT. RESEARCH HAS SHOWN THAT THE PARENT-CHILD RELATIONSHIP AND FAMILY ENVIRONMENT ARE INFLUENTIAL IN THE DEVELOPMENT OF EMOTION REGULATION, ONE KEY COMPONENT OF EMOTIONAL INTELLIGENCE. HOWEVER, THE NEUROBIOLOGICAL PROCESSES UNDERLYING THI…
411	EVIDENCE-BASED TREATMENT AND CONCEPTUALIZATION OF AUTISM SPECTRUM DISORDER: EMOTION REGULATION, SOCIAL IMPAIRMENT, AND ANXIETY AS TARGETS	PATRIQUIN MA	BULLETIN OF THE MENNINGER CLINIC	0025-9284	83	3	199	2019	GUILFORD PUBLICATIONS INC	10.1521/BUMC.2019.83.3.199	THE GOAL OF THIS SPECIAL ISSUE IS TO HIGHLIGHT INNOVATIVE EVIDENCE-BASED TREATMENTS AND CONCEPTUALIZATIONS OF EMOTION REGULATION DIFFICULTIES, SOCIAL IMPAIRMENT, AND ANXIETY IN AUTISM SPECTRUM DISORDER (ASD). THE ISSUE IS ORGANIZED INTO THESE THREE HIGHLY LINKED CONSTRUCTS. TARGETING THESE CONSTRUCTS EFFECTIVELY WILL HELP TO ENSURE POSITIVE OUTCOMES FOR YOUTH AND ADULTS WITH ASD. IT IS CLEAR THAT…
412	EMOTION REGULATION: A TREATMENT TARGET FOR AUTISM SPECTRUM DISORDER	REYES NM;PICKARD K;REAVEN J	BULLETIN OF THE MENNINGER CLINIC	0025-9284	83	3	205	2019	GUILFORD PUBLICATIONS INC	10.1521/BUMC.2019.83.3.205	INDIVIDUALS WITH AUTISM SPECTRUM DISORDER (ASD) TEND TO EXPERIENCE DIFFICULTIES WITH EMOTION REGULATION (ER). TREATMENTS DESIGNED TO ADDRESS ER DIFFICULTIES IN INDIVIDUALS WITH ASD ARE EMERGING. THE AUTHORS REVIEW COGNITIVE-BEHAVIORAL THERAPY (CBT) AND MINDFULNESS-BASED TREATMENTS THAT HAVE FOCUSED ON ER DIFFICULTIES IN YOUTH AND YOUNG ADULTS WITH ASD. IN GENERAL, THESE TREATMENTS ADDRESSING ER S…
413	OUTCOMES OF AN EMOTION REGULATION INTERVENTION GROUP IN YOUNG ADULTS WITH AUTISM SPECTRUM DISORDER	HARTMANN K;URBANO MR;RAFFAELE CT;KREISER NL;WILLIAMS TV;QUALLS LR;ELKINS DE	BULLETIN OF THE MENNINGER CLINIC	0025-9284	83	3	259	2019	GUILFORD PUBLICATIONS INC	10.1521/BUMC.2019.83.3.259	INDIVIDUALS ON THE AUTISM SPECTRUM EXPERIENCE DIFFICULTIES IN SOCIAL RELATIONSHIPS AND EMOTION REGULATION. THE AIM OF THE PRESENT EXPLORATORY RESEARCH STUDY WAS TO DEVELOP AND EXPLORE THE EFFECTIVENESS OF A MANUALIZED EMOTION REGULATION GROUP INTERVENTION FOR AUTISTIC ADULTS TO IMPROVE EMOTION REGULATION AND SOCIAL COMMUNICATION. THE GROUP PARTICIPANTS INCLUDED SEVEN YOUNG ADULTS (AGE > 18 YEARS)…
414	PSYCHOLOGICAL AND BEHAVIOURAL CORRELATES OF CANNABIS USE AMONG CANADIAN SECONDARY SCHOOL STUDENTS: FINDINGS FROM THE COMPASS STUDY	ROMANO I;WILLIAMS G;BUTLER A;ALEYAN S;PATTE KA;LEATHERDALE ST	CANADIAN JOURNAL OF ADDICTION	2368-4720	10	3	10	2019	CANADIAN SOC ADDICTION MED	10.1097/CXA.0000000000000058	OBJECTIVES: THE AIM OF THIS STUDY WAS TO INVESTIGATE THE SOCIODEMOGRAPHIC, BEHAVIOURAL, AND PSYCHOLOGICAL CHARACTERISTICS OF STUDENTS WHO REPORTED USING CANNABIS IN THE SCHOOL-YEAR PRECEDING CANNABIS LEGALIZATION IN CANADA. METHODS: DATA WERE DERIVED FROM 36,884 STUDENTS ATTENDING 122 SCHOOLS THAT PARTICIPATED IN YEAR 6 (2017-2018) OF THE COMPASS STUDY, A LARGE, PROSPECTIVE COHORT STUDY THAT ADMI…
415	DIFFERENCES IN SUICIDE RISK SEVERITY AMONG SUICIDAL YOUTH WITH ANXIETY DISORDERS	HERRES J;SHEARER A;KODISH T;KIM B;WANG SB;DIAMOND GS	CRISIS-THE JOURNAL OF CRISIS INTERVENTION AND SUICIDE PREVENTION	0227-5910	40	5	333	2019	HOGREFE & HUBER PUBLISHERS	10.1027/0227-5910/A000571	BACKGROUND: ADOLESCENT SUICIDALITY IS A GROWING PUBLIC HEALTH CONCERN. ALTHOUGH EVIDENCE SUPPORTS A LINK BETWEEN ANXIETY AND SUICIDALITY, LITTLE IS KNOWN ABOUT RISK ASSOCIATED WITH SPECIFIC ANXIETY DISORDERS. AIMS: THIS STUDY EXAMINED THE PREVALENCE OF ANXIETY DISORDERS IN A SAMPLE OF ADOLESCENTS WITH DEPRESSION AND SUICIDAL IDEATION AND THE ASSOCIATIONS BETWEEN SPECIFIC ANXIETY DISORDERS AND SUI…
416	EXECUTIVE FUNCTION AND PROBABILITIES OF ENGAGING IN LONG-TERM SEDENTARY AND HIGH CALORIE/LOW NUTRITION EATING BEHAVIORS IN EARLY ADOLESCENCE	CAPPELLI C;PIKE JR;RIGGS NR;WARREN CM;PENTZ MA	SOCIAL SCIENCE & MEDICINE	0277-9536	237	NA	NA	2019	PERGAMON-ELSEVIER SCIENCE LTD	10.1016/J.SOCSCIMED.2019.112483	PURPOSE: CONSUMPTION OF HIGH CALORIE/LOW NUTRITION (HCLN) FOODS, AS WELL AS HIGH LEVELS OF SEDENTARY BEHAVIOR (SB), MAY PLAY A SUBSTANTIAL ROLE IN THE DEVELOPMENT OF CHILDHOOD OVERWEIGHT AND OBESITY. HOWEVER, THE CHOICE TO ENGAGE OR NOT ENGAGE IN THIS BEHAVIOR MAY BE IMPACTED BY LIMITS IN EXECUTIVE FUNCTIONING (EF) - A SET OF HIGHER ORDER FUNCTIONS RELATED TO DECISION MAKING, PLANNING, AND INHIBI…
417	PEER ACCEPTANCE AND NONSUICIDAL SELF-INJURY AMONG CHINESE ADOLESCENTS: A LONGITUDINAL MODERATED MEDIATION MODEL	WU NN;HOU Y;CHEN PY;YOU JN	JOURNAL OF YOUTH AND ADOLESCENCE	0047-2891	48	9	1806	2019	SPRINGER/PLENUM PUBLISHERS	10.1007/S10964-019-01093-0	PEER RELATIONSHIP PLAYS AN IMPORTANT ROLE IN NON-SUICIDAL SELF-INJURY (NSSI). HOWEVER, LITTLE IS KNOWN ABOUT HOW AND IN WHAT CONDITIONS PEER RELATIONSHIP MAY INFLUENCE NSSI. BY INTEGRATING MULTIPLE THEORIES (I.E., ATTACHMENT THEORY, THE EMOTIONAL REGULATION MODEL OF SELF-COMPASSION AND NSSI, AND THE DIFFERENTIAL-SUSCEPTIBILITY THEORY), THE CURRENT STUDY INVESTIGATED TWO POTENTIAL MEDIATORS (I.E.,…
418	GENETIC AND ENVIRONMENTAL INFLUENCES ON ADOLESCENT EMOTIONAL INERTIA IN DAILY LIFE	ZHENG Y;ASBURY K	JOURNAL OF YOUTH AND ADOLESCENCE	0047-2891	48	9	1849	2019	SPRINGER/PLENUM PUBLISHERS	10.1007/S10964-019-01075-2	EMOTIONAL INERTIA REPRESENTS THE EXTENT TO WHICH INDIVIDUALS' EMOTIONS TEND TO CARRY OVER FROM ONE TIME POINT TO THE NEXT. HIGH EMOTIONAL INERTIA INDICATES LOW EMOTION REGULATION ABILITY AND HAS BEEN ASSOCIATED WITH PSYCHOLOGICAL MALADJUSTMENT AND MOOD DISORDERS. HOWEVER, THE EXTENT OF GENETIC INFLUENCE ON EMOTIONAL INERTIA, PARTICULARLY IN ADOLESCENTS, IS LARGELY UNKNOWN. THE CURRENT STUDY EXAMI…
419	TEMPERAMENTAL NEGATIVE AFFECT, EMOTION-SPECIFIC REGULATION, AND CONCURRENT INTERNALIZING AND EXTERNALIZING PATHOLOGY AMONG CHILDREN WITH ADHD	LEABERRY KD;ROSEN PJ;SLAUGHTER KE;REESE J;FOGLEMAN ND	ADHD-ATTENTION DEFICIT AND HYPERACTIVITY DISORDERS	1866-6116	11	3	311	2019	SPRINGER WIEN	10.1007/S12402-019-00294-8	CHILDREN WITH ATTENTION-DEFICIT/HYPERACTIVITY DISORDER (ADHD) EXPERIENCE HIGH RATES OF TEMPERAMENTAL NEGATIVE AFFECT AND COMORBID INTERNALIZING AND EXTERNALIZING PATHOLOGY. THE CURRENT STUDY EXPLORED THE ROLE OF EMOTION-SPECIFIC REGULATION IN ACCOUNTING FOR THE LINK BETWEEN TEMPERAMENTAL NEGATIVE AFFECT AND PSYCHOPATHOLOGY AMONG CHILDREN WITH ADHD. FORTY PARENTS OF CHILDREN AGES 8-11 (N =29 MALES…
420	SCREEN TIME AND THE DEVELOPMENT OF EMOTION UNDERSTANDING FROM AGE 4 TO AGE 8: A COMMUNITY STUDY	SKALICKA V;HYGEN BW;STENSENG F;KARSTAD SB;WICHSTROM L	BRITISH JOURNAL OF DEVELOPMENTAL PSYCHOLOGY	0261-510X	37	3	427	2019	WILEY	10.1111/BJDP.12283	RECENT INCREASE IN CHILDREN'S SCREEN ACTIVITIES HAS RAISED CONCERNS THAT SCREEN TIME MAY REPLACE FACE-TO-FACE INTERACTION, AND HENCE IMPAIR CHILDREN'S DEVELOPMENT OF EMOTION UNDERSTANDING. THIS LONGITUDINAL COMMUNITY STUDY OF 960 NORWEGIAN 4-YEAR-OLDS, FOLLOWED UP AT AGES 6 AND 8, EXAMINED BIDIRECTIONAL RELATIONS BETWEEN SCREEN USE AND EMOTION UNDERSTANDING. RESULTS REVEALED THAT MORE SCREEN TIME…
421	"WE LISTENED TO EACH OTHER": SOCIOEMOTIONAL GROWTH IN LITERATURE CIRCLES	VENEGAS EM	READING TEACHER	0034-0561	73	2	149	2019	WILEY	10.1002/TRTR.1822	LITERATURE CIRCLES UNDOUBTEDLY FOSTER LITERACY, BUT SUCCESSFUL PARTICIPATION IN LITERATURE CIRCLES REQUIRES STUDENTS' SOCIAL AND EMOTIONAL COMPETENCE. THE AUTHOR PRESENTS FINDINGS FROM A STUDY OF A FIFTH-GRADE STUDENT WHO DEMONSTRATED SOCIOEMOTIONAL GROWTH WHILE PARTICIPATING IN LITERATURE CIRCLES. SPECIFICALLY, GROWTH IN INTRAPERSONAL AND INTERPERSONAL SKILLS SUCH AS SELF-MANAGEMENT, SOCIAL AWAR…
422	OVERACTIVATION OF THE REWARD SYSTEM AND DEFICIENT INHIBITION IN EXERCISE ADDICTION	HUANG Q;HUANG JA;CHEN YX;LIN D;XU S;WEI JP;QI CZ;XU X	MEDICINE AND SCIENCE IN SPORTS AND EXERCISE	0195-9131	51	9	1918	2019	LIPPINCOTT WILLIAMS & WILKINS	10.1249/MSS.0000000000001988	PURPOSE: BEHAVIOR STUDIES HAVE FOUND THAT EXERCISE ADDICTION IS ASSOCIATED WITH HIGH IMPULSIVITY. IN OTHER ADDICTIONS, NEURAL MECHANISMS OF IMPULSIVITY REFLECT ABNORMALITIES IN THE REWARD AND INHIBITION SYSTEMS. IN THIS STUDY, WE DETERMINED WHETHER ABNORMALITIES EXISTED IN THE REWARD AND INHIBITION SYSTEMS OF EXERCISE ADDICTS. METHODS: THREE GROUPS OF MALE PARTICIPANTS (15 EXERCISE ADDICTS, 18 RE…
423	ADULT PATIENTS WITH ADHD DIFFER FROM HEALTHY CONTROLS IN IMPLICIT, BUT NOT EXPLICIT, EMOTION REGULATION	MATERNA L;WIESNER CD;SHUSHAKOVA A;TRIELOFF J;WEBER N;ENGELL A;SCHUBOTZ RI;BAUER J;PEDERSEN A;OHRMANN P	JOURNAL OF PSYCHIATRY & NEUROSCIENCE	1180-4882	44	5	340	2019	CMA-CANADIAN MEDICAL ASSOC	10.1503/JPN.180139	BACKGROUND: THERE IS INCREASING EVIDENCE THAT PEOPLE WITH ATTENTION-DEFICIT/HYPERACTIVITY DISORDER (ADHD) ARE IMPAIRED IN EMOTION REGULATION, BUT PSYCHOPHYSIOLOGICAL AND FUNCTIONAL MRI DATA ON EMOTION PROCESSING IN ADULT PATIENTS WITH ADHD ARE SCARCE. WE INVESTIGATED THE NEURAL CORRELATES OF REAPPRAISAL AS ONE OF THE MOST EFFICIENT EMOTION-REGULATION STRATEGIES. METHODS: WE INCLUDED 30 ADULT PATI…
424	MINDFULNESS STRATEGIES: SUPPORTING MILITARY PARENTS DURING REINTEGRATION	GLISKE K;RICHMOND A;SMISCHNEY T;BORDEN LM	MINDFULNESS	1868-8527	10	9	1721	2019	SPRINGER	10.1007/S12671-019-01156-0	OBJECTIVE NEARLY 2.5 MILLION SERVICE MEMBERS HAVE SERVED ON A DEPLOYMENT WITH A CHILD AT HOME SINCE 2001. WHILE DEPLOYMENT AND REINTEGRATION (I.E., WHEN THE SERVICE MEMBER RETURNS HOME) CAN NEGATIVELY IMPACT PARENTING PRACTICES, MINDFULNESS STRATEGIES OFFER A NEW APPROACH FOR COPING WITH THE STRESS AND UNCERTAINTY ASSOCIATED WITH THE DEPLOYMENT CYCLE. THE OBJECTIVE OF THIS PAPER IS TO FURTHER EXP…
425	MYMIND: A CONCURRENT GROUP-BASED MINDFULNESS INTERVENTION FOR YOUTH WITH AUTISM AND THEIR PARENTS	SALEM-GUIRGIS S;ALBAUM C;TABLON P;RIOSA PB;NICHOLAS DB;DRMIC IE;WEISS JA	MINDFULNESS	1868-8527	10	9	1730	2019	SPRINGER	10.1007/S12671-019-01107-9	OBJECTIVES THE CURRENT STUDY EVALUATED THE USE OF MYMIND, A CONCURRENT MINDFULNESS PROGRAM IN WHICH YOUTH WITH AUTISM AND THEIR PARENTS SIMULTANEOUSLY RECEIVE GROUP SPECIFIC MINDFULNESS TRAINING. YOUTH WITH AUTISM CAN EXPERIENCE EMOTIONAL AND BEHAVIORAL CHALLENGES, WHICH ARE ASSOCIATED WITH PARENTAL STRESS. MINDFULNESS-BASED PROGRAMS ARE EMERGING AS A PROMISING SUPPORT FOR THESE CHALLENGES, FOR B…
426	RESILIENCE, EMOTIONAL PROBLEMS, AND BEHAVIOURAL PROBLEMS OF ADOLESCENTS IN CHINA: ROLES OF MINDFULNESS AND LIFE SKILLS	HUANG CC;CHEN YF;CHEUNG S;GREENE L;LU S	HEALTH & SOCIAL CARE IN THE COMMUNITY	0966-0410	27	5	1158	2019	WILEY	10.1111/HSC.12753	WHILE EMOTIONAL AND BEHAVIORIAL PROBLEMS INCREASE RISKS TO YOUTH DEVELOPMENT, RESILIENCE HELPS YOUTH ADAPT AND OVERCOME ADVERSITY. RESEARCH HAS DISCUSSED FACTORS RELATED TO YOUTH RESILIENCE, EMOTIONAL PROBLEMS, AND BEHAVIORIAL PROBLEMS; HOWEVER, EXISTING LITERATURE EXCLUDES NON-WESTERN SOCIOCULTURAL CONTEXTS AND HAS NOT EXPLORED THE POTENTIAL RELATIONS AMONG MINDFULNESS AND LIFE SKILLS. THIS STUD…
427	THE RELATION BETWEEN PARENTS' INVOLVEMENT IN CHILDREN'S SCHOOLING AND CHILDREN'S ADJUSTMENT: A META-ANALYSIS	BARGER MM;KIM EM;KUNCEL NR;POMERANTZ EM	PSYCHOLOGICAL BULLETIN	0033-2909	145	9	855	2019	AMER PSYCHOLOGICAL ASSOC	10.1037/BUL0000201	THIS QUANTITATIVE SYNTHESIS OF 448 INDEPENDENT STUDIES INCLUDING 480,830 FAMILIES REVEALED SMALL POSITIVE ASSOCIATIONS (RS = .13 TO .23) BETWEEN PARENTS' NATURALLY OCCURRING INVOLVEMENT IN CHILDREN'S SCHOOLING AND CHILDREN'S ACADEMIC ADJUSTMENT (I.E., ACHIEVEMENT, ENGAGEMENT, AND MOTIVATION) THAT WERE MAINTAINED OVER TIME. PARENTS' INVOLVEMENT WAS ALSO POSITIVELY RELATED TO CHILDREN'S SOCIAL (R =…
428	PROGRESS IN UNDERSTANDING THE EMERGENCE OF HUMAN EMOTION INTRODUCTION	POLLAK SD;CAMRAS LA;COLE PM	DEVELOPMENTAL PSYCHOLOGY	0012-1649	55	9	1801	2019	AMER PSYCHOLOGICAL ASSOC	10.1037/DEV0000789	IN THE PAST SEVERAL DECADES, RESEARCH ON EMOTIONAL DEVELOPMENT HAS FLOURISHED. SCIENTISTS HAVE MADE PROGRESS IN UNDERSTANDING INFANTS', CHILDREN'S, AND ADULTS' ABILITIES TO RECOGNIZE, COMMUNICATE, AND REGULATE THEIR EMOTIONS. HOWEVER, MANY QUESTIONS REMAIN UNANSWERED OR ONLY PARTLY ANSWERED. WE ARE POISED TO MOVE FROM DESCRIPTIONS OF ASPECTS OF EMOTIONAL FUNCTIONING TO CONCEPTUALIZING AND STUDYIN…
429	SPATIAL AND TEMPORAL CORTICAL VARIABILITY TRACK WITH AGE AND AFFECTIVE EXPERIENCE DURING EMOTION REGULATION IN YOUTH	MOREIRA JFG;MCLAUGHLIN KA;SILVERS JA	DEVELOPMENTAL PSYCHOLOGY	0012-1649	55	9	1921	2019	AMER PSYCHOLOGICAL ASSOC	10.1037/DEV0000687	VARIABILITY IS A FUNDAMENTAL FEATURE OF HUMAN BRAIN ACTIVITY THAT IS PARTICULARLY PRONOUNCED DURING DEVELOPMENT. HOWEVER, DEVELOPMENTAL NEUROIMAGING RESEARCH HAS ONLY RECENTLY BEGUN TO MOVE BEYOND CHARACTERIZING BRAIN FUNCTION EXCLUSIVELY IN TERMS OF MAGNITUDE OF NEURAL ACTIVATION TO INCORPORATE ESTIMATES OF VARIABILITY. NO PRIOR NEUROIMAGING STUDY HAS DONE SO IN THE DOMAIN OF EMOTION REGULATION.…
430	EXPRESSIVE SUPPRESSION OF NEGATIVE EMOTIONS IN CHILDREN AND ADOLESCENTS: THEORY, DATA, AND A GUIDE FOR FUTURE RESEARCH	GROSS JT;CASSIDY J	DEVELOPMENTAL PSYCHOLOGY	0012-1649	55	9	1938	2019	AMER PSYCHOLOGICAL ASSOC	10.1037/DEV0000722	IN RECENT YEARS, AN INCREASED INTEREST IN THE IMPORTANCE OF CHILDREN'S ABILITY TO REGULATE EMOTIONS IN SOCIALLY ADAPTIVE WAYS HAS DRIVEN CONSIDERABLE RESEARCH ON THE DEVELOPMENT OF EMOTION REGULATION. A WIDELY STUDIED EMOTION REGULATION STRATEGY KNOWN AS EXPRESSIVE SUPPRESSION (ES), IN WHICH A PERSON ATTEMPTS TO CONCEAL EMOTION-EXPRESSIVE BEHAVIOR, HAS BEEN THE FOCUS OF SEVERAL RECENT STUDIES OF …
431	ADOLESCENTS' EMOTION SYSTEM DYNAMICS: NETWORK-BASED ANALYSIS OF PHYSIOLOGICAL AND EMOTIONAL EXPERIENCE	YANG X;RAM N;LOUGHEED JP;MOLENAAR PCM;HOLLENSTEIN T	DEVELOPMENTAL PSYCHOLOGY	0012-1649	55	9	1982	2019	AMER PSYCHOLOGICAL ASSOC	10.1037/DEV0000690	AN INDIVIDUAL'S EMOTIONS SYSTEM CAN BE CONCEIVED OF AS A SYNCHRONIZED, COORDINATED, AND/OR EMERGENT COMBINATION OF PHYSIOLOGY, EXPERIENCE, AND BEHAVIORAL COMPONENTS. TOGETHER, THE INTERPLAY AMONG THESE COMPONENTS PRODUCE EMOTIONAL EXPERIENCES THROUGH COORDINATED EXCITATORY POSITIVE FEEDBACK (I.E., THE MUTUAL AMPLIFICATION OF EMOTION CONCORDANCE) AND/OR INHIBITORY NEGATIVE FEEDBACK (I.E., THE DAMP…
432	CONTEXT AND DYNAMICS: THE NEW FRONTIER FOR DEVELOPMENTAL RESEARCH ON EMOTION REGULATION	SILK JS	DEVELOPMENTAL PSYCHOLOGY	0012-1649	55	9	2009	2019	AMER PSYCHOLOGICAL ASSOC	10.1037/DEV0000768	DESPITE MUCH RESEARCH AND PROGRESS IN UNDERSTANDING THE DEVELOPMENT OF EMOTION REGULATION OVER THE PAST 3 DECADES, THERE IS STILL MUCH TO BE UNDERSTOOD ABOUT HOW DEVELOPING INDIVIDUALS MODULATE THEIR AFFECT AS THEY GO ABOUT THEIR DAILY LIFE. THE PAPERS IN THIS SPECIAL ISSUE HIGHLIGHT CONTEXT AND DYNAMICS AS 2 IMPORTANT INTERSECTING FOCI FOR FUTURE DEVELOPMENTAL RESEARCH ON EMOTION REGULATION. ECO…
433	CULTURAL VARIATION IN TEMPORAL ASSOCIATIONS AMONG SOMATIC COMPLAINTS, ANXIETY, AND DEPRESSIVE SYMPTOMS IN ADOLESCENCE	KIM JHJ;TSAI W;KODISH T;TRUNG LT;LAU AS;WEISS B	JOURNAL OF PSYCHOSOMATIC RESEARCH	0022-3999	124	NA	NA	2019	PERGAMON-ELSEVIER SCIENCE LTD	10.1016/J.JPSYCHORES.2019.109763	OBJECTIVE: DIFFERENT DOMAINS OF INTERNALIZING SYMPTOMS (SOMATIC, ANXIETY, DEPRESSIVE) OFTEN OCCUR CONCURRENTLY, SUGGESTING THAT THEY MAY SHARE COMMON ETIOLOGY. IN LONGITUDINAL ANALYSES OF INTERNALIZING AMONG YOUTH, ANXIETY IS OFTEN FOUND TO PRECEDE DEPRESSION. HOWEVER, RELATIVELY FEW STUDIES HAVE ALSO ASSESSED HOW SOMATIC PROBLEMS, THE THIRD SYMPTOM DOMAIN, ARE INVOLVED IN LONGITUDINAL PATTERNS O…
434	MINDFULNESS' EFFECTS ON STRESS, COPING, AND MOOD: A DAILY DIARY GOODNESS-OF-FIT STUDY	FINKELSTEIN-FOX L;PARK CL;RILEY KE	EMOTION	1528-3542	19	6	1002	2019	AMER PSYCHOLOGICAL ASSOC	10.1037/EMO0000495	DISPOSITIONAL MINDFULNESS IS OFTEN LINKED TO HIGHER POSITIVE AFFECT AND LOWER NEGATIVE AFFECT, AND COPING WITH STRESS HAS BEEN HYPOTHESIZED TO MEDIATE THESE LINKS. HOWEVER, FEW STUDIES HAVE EXPLICITLY TESTED THE WAYS IN WHICH STRESS APPRAISALS, COPING STRATEGIES, OR COPING FLEXIBILITY (I.E., FIT OF COPING TO CONTROLLABILITY APPRAISALS) UNIQUELY RELATE TO MINDFULNESS AND WELL-BEING. DRAWING ON A S…
435	PARENT-CHILD ATTACHMENT AND CHILDREN'S EXPERIENCE AND REGULATION OF EMOTION: A META-ANALYTIC REVIEW	COOKE JE;KOCHENDORFER LB;STUART-PARRIGON KL;KOEHN AJ;KERNS KA	EMOTION	1528-3542	19	6	1103	2019	AMER PSYCHOLOGICAL ASSOC	10.1037/EMO0000504	ATTACHMENT RELATIONSHIPS SERVE AS CONTEXTS WITHIN WHICH CHILDREN DEVELOP EMOTIONAL CAPACITIES. THIS META-ANALYTIC REVIEW ASSESSED THE STRENGTH OF ASSOCIATIONS OF PARENT-CHILD ATTACHMENT PATTERNS WITH THE EXPERIENCE AND REGULATION OF EMOTION IN CHILDREN UNDER AGE 18 YEARS. IN A SERIES OF META-ANALYSES (K = 72 STUDIES, N'S RANGED FROM 87 TO 9,167), WE EXAMINED CHILDREN'S POSITIVE AND NEGATIVE AFFEC…
436	HEALTH AND FUNCTIONAL OUTCOMES FOR SHARED AND UNIQUE VARIANCES OF INTERPERSONAL CALLOUSNESS AND LOW PROSOCIAL BEHAVIOR	MEEHAN AJ;MAUGHAN B;BARKER ED	JOURNAL OF PSYCHOPATHOLOGY AND BEHAVIORAL ASSESSMENT	0882-2689	41	3	353	2019	SPRINGER/PLENUM PUBLISHERS	10.1007/S10862-019-09756-9	PREVIOUS FACTOR-ANALYTIC STUDIES IDENTIFY SIGNIFICANT COMORBIDITY BETWEEN INTERPERSONAL-CALLOUS (IC) TRAITS AND LOW PROSOCIAL BEHAVIOR (LPB), WHICH, IN TURN, IS ASSOCIATED WITH HIGH LEVELS OF CHILDHOOD RISK EXPOSURE AND PSYCHOPATHOLOGY. LONGITUDINAL ASSOCIATIONS BETWEEN IC, LPB, OR THEIR COMBINATION, AND EARLY-ADULT HEALTH AND SOCIAL FUNCTIONING HAVE NOT BEEN INVESTIGATED, HOWEVER. EXTENDING A PR…
437	ONE-MONTH STABILITY OF CYBERBALL POST-EXCLUSION OSTRACISM DISTRESS IN ADOLESCENTS	DAVIDSON CA;WILLNER CJ;VAN NOORDT SJR;BANZ BC;WU J;KENNEY JG;JOHANNESEN JK;CROWLEY MJ	JOURNAL OF PSYCHOPATHOLOGY AND BEHAVIORAL ASSESSMENT	0882-2689	41	3	400	2019	SPRINGER/PLENUM PUBLISHERS	10.1007/S10862-019-09723-4	WE EXAMINED ONE-MONTH RELIABILITY, INTERNAL CONSISTENCY, AND VALIDITY OF OSTRACISM DISTRESS (NEED THREAT SCALE) TO SIMULATED SOCIAL EXCLUSION DURING CYBERBALL. THIRTY ADOLESCENTS (13-18 YRS.) COMPLETED THE CYBERBALL TASK, OSTRACISM DISTRESS RATINGS, AND MEASURES OF RELATED CLINICAL SYMPTOMS, REPEATED OVER ONE MONTH. NEED THREAT SCALE RATINGS OF OSTRACISM DISTRESS SHOWED ADEQUATE TEST-RETEST RELIA…
438	FRIENDSHIP QUALITY MODERATES THE RELATION BETWEEN MATERNAL ANXIETY AND TRAJECTORIES OF ADOLESCENT INTERNALIZING SYMPTOMS	HAVEWALA M;FELTON JW;LEJUEZ CW	JOURNAL OF PSYCHOPATHOLOGY AND BEHAVIORAL ASSESSMENT	0882-2689	41	3	495	2019	SPRINGER/PLENUM PUBLISHERS	10.1007/S10862-019-09742-1	THE CURRENT STUDY EXAMINED THE MODERATING ROLE OF FRIENDSHIP QUALITY ON THE RELATION BETWEEN MATERNAL ANXIETY AND INTERNALIZING SYMPTOMS IN A 3-YEAR PROSPECTIVE STUDY OF ADOLESCENT DEVELOPMENT. PARTICIPANTS INCLUDED 177 ADOLESCENTS (M-AGE = 16.05, SDAGE = 0.91) AND THEIR MOTHERS. MOTHERS REPORTED THEIR OWN LEVELS OF ANXIETY; YOUTH COMPLETED SELF-REPORTS OF INTERNALIZING SYMPTOMS AND FRIENDSHIP QU…
439	THE ROLE OF FAMILY FUNCTIONING AND SELF-ESTEEM IN THE QUALITY OF LIFE OF ADOLESCENTS REFERRED FOR PSYCHIATRIC SERVICES: A 3-YEAR FOLLOW-UP	JOZEFIAK T;GREGER HK;KOOT HM;KLOCKNER CA;WALLANDER JL	QUALITY OF LIFE RESEARCH	0962-9343	28	9	2443	2019	SPRINGER	10.1007/S11136-019-02197-7	PURPOSE TO INVESTIGATE, IN ADOLESCENTS REFERRED FOR PSYCHIATRIC SERVICES, THE ASSOCIATIONS OF INITIAL SELF-ESTEEM AND FAMILY FUNCTIONING WITH LEVEL AND CHANGE OF QUALITY OF LIFE (QOL) OVER A 3-YEAR PERIOD, OVER AND ABOVE THE EFFECT OF THEIR EMOTIONAL PROBLEMS. METHODS OF 1648 ELIGIBLE 13-18 YEARS OLD PATIENTS ATTENDING THE CHILD AND ADOLESCENT PSYCHIATRIC CLINIC (CAP) AT LEAST ONCE, 717 (54.8% FE…
440	DIALECTICAL BEHAVIOUR THERAPY FOR ADOLESCENTS: A COMPARISON OF 16-WEEK AND 24-WEEK PROGRAMMES DELIVERED IN A PUBLIC COMMUNITY SETTING	GILLESPIE C;JOYCE M;FLYNN D;CORCORAN P	CHILD AND ADOLESCENT MENTAL HEALTH	1475-357X	24	3	266	2019	WILEY	10.1111/CAMH.12325	BACKGROUND DIALECTICAL BEHAVIOUR THERAPY FOR ADOLESCENTS (DBT-A) IS AN INTERVENTION WITH A GROWING EVIDENCE BASE FOR TREATING ADOLESCENTS WITH EMOTIONAL AND BEHAVIOURAL DYSREGULATION. PREVIOUS STUDIES HAVE REPORTED ON VARYING LENGTHS OF TREATMENT, HOWEVER, AND OPTIMAL TREATMENT DURATION HAS NOT YET BEEN IDENTIFIED. WHILE THE TREATMENT DEVELOPERS INITIALLY PROPOSED A 16-WEEK PROGRAMME, THEY HAVE M…
441	FRUSTRATION TOLERANCE IN YOUTH WITH ADHD	SEYMOUR KE;MACATEE R;CHRONIS-TUSCANO A	JOURNAL OF ATTENTION DISORDERS	1087-0547	23	11	1229	2019	SAGE PUBLICATIONS INC	10.1177/1087054716653216	OBJECTIVE: THE OBJECTIVE OF THIS STUDY WAS TO COMPARE CHILDREN WITH ADHD WITH CHILDREN WITHOUT ADHD ON FRUSTRATION TOLERANCE AND TO EXAMINE THE ROLE OF OPPOSITIONAL DEFIANT DISORDER (ODD) IN FRUSTRATION TOLERANCE WITHIN THE SAMPLE. METHOD: PARTICIPANTS INCLUDED 67 CHILDREN AGES 10 TO 14 YEARS-OLD WITH (N = 37) AND WITHOUT (N = 30) DIAGNOSTIC AND STATISTICAL MANUAL OF MENTAL DISORDERS (4TH ED.; DS…
442	THE ROLE OF CLASSMATES' SOCIAL SUPPORT, PEER VICTIMIZATION AND GENDER IN EXTERNALIZING AND INTERNALIZING BEHAVIORS AMONG CANADIAN YOUTH	ATTAR-SCHWARTZ S;MISHNA F;KHOURY-KASSABRI M	JOURNAL OF CHILD AND FAMILY STUDIES	1062-1024	28	9	2335	2019	SPRINGER	10.1007/S10826-017-0852-Z	THERE IS SOUND EVIDENCE THAT INCREASED LEVEL OF PEER SUPPORT IS LINKED NEGATIVELY WITH YOUTH VULNERABLY TO INTERNALIZING AND EXTERNALIZING PROBLEMS. CONVERSELY, VICTIMIZATION BY PEERS IS ASSOCIATED POSITIVELY WITH YOUTH ADJUSTMENT DIFFICULTIES. THE CURRENT STUDY EXAMINES THE MEDIATING ROLE OF VICTIMIZATION IN THE ASSOCIATION BETWEEN CLASSMATES' SUPPORT AND INTERNALIZING AND EXTERNALIZING BEHAVIOR…
443	EMOTION REGULATION ACCOUNTS FOR THE RELATION BETWEEN ADHD AND PEER VICTIMIZATION	FOGLEMAN ND;SLAUGHTER KE;ROSEN PJ;LEABERRY KD;WALERIUS DM	JOURNAL OF CHILD AND FAMILY STUDIES	1062-1024	28	9	2429	2019	SPRINGER	10.1007/S10826-018-1297-8	CHILDREN WITH ATTENTION-DEFICIT/HYPERACTIVITY DISORDER (ADHD) OFTEN EXPERIENCE HIGHER RATES OF EMOTION REGULATION DEFICITS AND PEER VICTIMIZATION RELATIVE TO UNAFFECTED CHILDREN; HOWEVER, FEW STUDIES HAVE EXAMINED THE EXTENT TO WHICH EMOTION REGULATION IS ASSOCIATED WITH PEER VICTIMIZATION AMONG CHILDREN WITH ADHD. THE CURRENT STUDY PROPOSED A MODEL WHEREBY ADHD WAS DIRECTLY AND INDIRECTLY RELATE…
444	PROXIMAL ASSOCIATIONS AMONG BULLYING, MOOD, AND SUBSTANCE USE: A DAILY REPORT STUDY	LIVINGSTON JA;DERRICK JL;WANG WJ;TESTA M;NICKERSON AB;ESPELAGE DL;MILLER KE	JOURNAL OF CHILD AND FAMILY STUDIES	1062-1024	28	9	2558	2019	SPRINGER	10.1007/S10826-018-1109-1	ADOLESCENT INVOLVEMENT IN BULLYING AS A VICTIM OR PERPETRATOR HAS BEEN ASSOCIATED WITH NEGATIVE HEALTH OUTCOMES, INCLUDING EMOTIONAL DISTRESS AND SUBSTANCE USE. WHETHER NEGATIVE AFFECT AND SUBSTANCE USE ARE ACUTE RESPONSES TO BULLYING INVOLVEMENT OR WHETHER THEY DEVELOP OVER TIME IS UNKNOWN. SUCH KNOWLEDGE IS NEEDED TO UNDERSTAND THE CONDITIONS UNDER WHICH BULLYING CONTRIBUTES TO ADVERSE OUTCOMES…
445	HERITABILITY, STABILITY, AND PREVALENCE OF TONIC AND PHASIC IRRITABILITY AS INDICATORS OF DISRUPTIVE MOOD DYSREGULATION DISORDER	MOORE AA;LAPATO DM;BROTMAN MA;LEIBENLUFT E;AGGEN SH;HETTEMA JM;YORK TP;SILBERG JL;ROBERSON-NAY R	JOURNAL OF CHILD PSYCHOLOGY AND PSYCHIATRY	0021-9630	60	9	1032	2019	WILEY	10.1111/JCPP.13062	BACKGROUND LITTLE IS KNOWN ABOUT GENETIC AND ENVIRONMENTAL INFLUENCES ON THE COMPONENTS OF DISRUPTIVE MOOD DYSREGULATION DISORDER (DMDD), TONIC IRRITABILITY (I.E., IRRITABLE MOOD) AND PHASIC IRRITABILITY (I.E., TEMPER OUTBURSTS). THIS STUDY EXAMINED PREVALENCE, STABILITY, AND HERITABILITY OF TONIC IRRITABILITY, PHASIC IRRITABILITY, AND A DMDD PROXY (PDMDD) BASED ON DSM-5 CRITERIA. METHODS PDMDD W…
446	REACTIVE PROTECTION? FEAR, VICTIMIZATION, AND FIGHTING AMONG US HIGH SCHOOL STUDENTS	SATTLER LJ;THOMAS KA;CADET TL	JOURNAL OF INTERPERSONAL VIOLENCE	0886-2605	34	17	3666	2019	SAGE PUBLICATIONS INC	10.1177/0886260516672054	YOUTH VIOLENCE IN HIGH SCHOOLS IS A PERVASIVE AND PERSISTENT PROBLEM IN THE UNITED STATES. STUDENTS ENGAGE IN PHYSICAL FIGHTS, EXPERIENCE BULLYING AND TEEN DATING VIOLENCE (TDV), ARE THREATENED WITH WEAPONS, AND MISS SCHOOL DUE TO SAFETY CONCERNS. HOWEVER, DESPITE THEORETICAL SUPPORT, RESEARCH HAS NOT SUFFICIENTLY ADDRESSED THE RELATIONSHIP BETWEEN STUDENTS' FEAR AND FIGHTING AT SCHOOL. THIS SECO…
447	IDENTIFY, ENGAGE, UNDERSTAND: SUPPORTING TRANSGENDER YOUTH IN AN INPATIENT PSYCHIATRIC HOSPITAL	ACOSTA W;QAYYUM Z;TURBAN JL;VAN SCHALKWYK GI	PSYCHIATRIC QUARTERLY	0033-2720	90	3	601	2019	SPRINGER	10.1007/S11126-019-09653-0	TRANSGENDER ADOLESCENTS MAY REQUIRE FOR INPATIENT PSYCHIATRIC CARE, AND HAVE UNIQUE HEALTHCARE NEEDS AND CAN FACE BARRIERS TO QUALITY CARE. THIS STUDY SOUGHT TO ADDRESS LIMITED UNDERSTANDING OF THE INPATIENT EXPERIENCE OF TRANSGENDER ADOLESCENTS. THIS STUDY USES QUALITATIVE METHODS TO GAIN INSIGHT INTO THE EXPERIENCE OF TRANSGENDER ADOLESCENTS AND PSYCHIATRIC CARE PROVIDERS ON AN ADOLESCENT INPAT…
448	INTEGRATING POSITIVE PSYCHOLOGY AND ELEMENTS OF MUSIC THERAPY TO ALLEVIATE ADOLESCENT ANXIETY	KWOK SYCL	RESEARCH ON SOCIAL WORK PRACTICE	1049-7315	29	6	663	2019	SAGE PUBLICATIONS INC	10.1177/1049731518773423	PURPOSE: INCORPORATING THE RESOURCE-ORIENTED MUSIC THERAPY FRAMEWORK, THE PRESENT STUDY AIMS TO EXAMINE THE EFFECTIVENESS OF A DESIGNED PROTOCOL, INTEGRATING POSITIVE PSYCHOLOGY, AND ELEMENTS OF MUSIC THERAPY, IN INCREASING THE SENSE OF HOPE AND ENHANCING EMOTIONAL COMPETENCE, HENCE DECREASING ANXIETY AND INCREASING SUBJECTIVE HAPPINESS OF THE ADOLESCENTS WITH ANXIETY SYMPTOMS. METHOD: ADOPTING A…
449	RESTING-STATE NEURAL NETWORK DISTURBANCES THAT UNDERPIN THE EMERGENCE OF EMOTIONAL SYMPTOMS IN ADOLESCENT GIRLS: RESTING-STATE FMRI STUDY	MALHI GS;DAS P;OUTHRED T;BRYANT RA;CALHOUN V	BRITISH JOURNAL OF PSYCHIATRY	0007-1250	215	3	545	2019	CAMBRIDGE UNIV PRESS	10.1192/BJP.2019.10	BACKGROUND SUBSYNDROMAL EMOTIONAL SYMPTOMS IN ADOLESCENCE MAY REPRESENT PRECURSORS FOR FULL-BLOWN EMOTIONAL DISORDERS IN EARLY ADULTHOOD. UNDERSTANDING THE NEUROBIOLOGICAL MECHANISMS THAT DRIVE THIS DEVELOPMENT IS ESSENTIAL FOR PREVENTION. AIMS SELF-REFERENTIAL PROCESSING AND EMOTION REGULATION ARE REMODELLED SUBSTANTIVELY DURING ADOLESCENCE, THEREFORE THIS STUDY EXAMINED INTEGRATION OF KEY NEURA…
450	PREVALENCE OF MENTAL HEALTH PROBLEMS IN SCHOOLS: POVERTY AND OTHER RISK FACTORS AMONG 28 000 ADOLESCENTS IN ENGLAND	DEIGHTON J;LEREYA ST;CASEY P;PATALAY P;HUMPHREY N;WOLPERT M	BRITISH JOURNAL OF PSYCHIATRY	0007-1250	215	3	565	2019	CAMBRIDGE UNIV PRESS	10.1192/BJP.2019.19	CURRENT MENTAL HEALTH PROVISION FOR CHILDREN IS BASED ON ESTIMATES OF ONE IN TEN CHILDREN EXPERIENCING MENTAL HEALTH PROBLEMS. THIS STUDY ANALYSES A LARGE-SCALE COMMUNITY-BASED DATASET OF 28 160 ADOLESCENTS TO EXPLORE SCHOOL-BASED PREVALENCE OF MENTAL HEALTH PROBLEMS AND CHARACTERISTICS THAT PREDICT INCREASED ODDS OF EXPERIENCING THEM. FINDINGS INDICATE THE SCALE OF MENTAL HEALTH PROBLEMS IN ENGL…
451	IS SOCIOECONOMIC INEQUALITY IN POSTNATAL DEPRESSION AN EARLY-LIFE ROOT OF DISADVANTAGE FOR CHILDREN?	RIDE J	EUROPEAN JOURNAL OF HEALTH ECONOMICS	1618-7598	20	7	1013	2019	SPRINGER	10.1007/S10198-019-01073-Y	THIS PAPER INVESTIGATES THE ROLE THAT SOCIOECONOMIC INEQUALITY IN POSTNATAL DEPRESSION MIGHT PLAY IN INTERGENERATIONAL TRANSMISSION OF INEQUALITY. INFANTS' DEVELOPMENT IS THOUGHT TO BE PARTICULARLY SENSITIVE TO MOTHERS' MENTAL HEALTH AT THIS TIME, SUGGESTING THAT GREATER EARLY-LIFE EXPOSURE TO MATERNAL DEPRESSION AMONG DISADVANTAGED GROUPS MIGHT BE A ROOT OF LATER SOCIOECONOMIC INEQUALITIES. HEIG…
452	PARENTAL ATTACHMENT AND DEPRESSIVE SYMPTOMS IN CHINESE ADOLESCENTS: THE MEDIATION EFFECT OF EMOTION REGULATION	CHEN WF;ZHANG DJ;LIU JS;PAN YG;SANG B	AUSTRALIAN JOURNAL OF PSYCHOLOGY	0004-9530	71	3	241	2019	WILEY	10.1111/AJPY.12239	OBJECTIVE WE EXAMINED IF THE LINKS BETWEEN ADOLESCENTS' PARENTAL ATTACHMENT AND DEPRESSIVE SYMPTOMS ARE MEDIATED BY EMOTION REGULATION (COGNITIVE REAPPRAISAL AND EXPRESSIVE SUPPRESSION), AND IDENTIFIED WHICH MEDIATOR HAS A STRONGER MEDIATION EFFECT. METHOD THE INVENTORY OF PARENT AND PEER ATTACHMENT, EMOTION REGULATION QUESTIONNAIRE, AND THE "CENTER FOR EPIDEMIOLOGICAL STUDIES-DEPRESSION SCALE" W…
453	THE IMPACT OF SLEEP RESTRICTION ON DAYTIME FUNCTIONING IN SCHOOL-AGE CHILDREN WITH AND WITHOUT ADHD: A NARRATIVE REVIEW OF THE LITERATURE	DAVIDSON F;RUSAK B;CHAMBERS C;CORKUM P	CANADIAN JOURNAL OF SCHOOL PSYCHOLOGY	0829-5735	34	3	188	2019	SAGE PUBLICATIONS INC	10.1177/0829573518770593	THE PURPOSE OF THIS NARRATIVE REVIEW WAS TO SYNTHESIZE THE EXISTING LITERATURE ON THE IMPACT OF SLEEP ON DAYTIME FUNCTIONING IN BOTH TYPICALLY DEVELOPING (TD) CHILDREN AND CHILDREN WITH ATTENTION-DEFICIT/HYPERACTIVITY DISORDER (ADHD). CORRELATIONAL STUDIES IN CHILDREN SUGGEST THAT INSUFFICIENT SLEEP AND IMPAIRED DAYTIME FUNCTIONING ARE SIGNIFICANTLY ASSOCIATED; HOWEVER, THIS DOES NOT ADDRESS THE …
454	THE ROLE OF CAREGIVER PSYCHOPATHOLOGY IN THE TREATMENT OF CHILDHOOD TRAUMA WITH TRAUMA-FOCUSED COGNITIVE BEHAVIORAL THERAPY: A SYSTEMATIC REVIEW	MARTIN CG;EVERETT Y;SKOWRON EA;ZALEWSKI M	CLINICAL CHILD AND FAMILY PSYCHOLOGY REVIEW	1096-4037	22	3	273	2019	SPRINGER/PLENUM PUBLISHERS	10.1007/S10567-019-00290-4	TRAUMA-FOCUSED COGNITIVE BEHAVIORAL THERAPY (TF-CBT) IS REGARDED AS ONE OF THE MOST EFFECTIVE TREATMENTS FOR CHILDREN WHO HAVE EXPERIENCED TRAUMA AND IS RAPIDLY BEING DISSEMINATED. TO BEST ENSURE EFFICACY, EVEN AMONG TREATMENT REFRACTORY SYMPTOMS, A BETTER UNDERSTANDING OF THE FACTORS THAT LEAD TF-CBT TO BE MORE OR LESS EFFECTIVE FOR SOME CHILDREN IS WARRANTED. ONE MAJOR FACTOR THAT HAS NOT BEEN …
455	ANGER RUMINATION IS ASSOCIATED WITH RESTRICTED AND REPETITIVE BEHAVIORS IN CHILDREN WITH AUTISM SPECTRUM DISORDER	IBRAHIM K;KALVIN C;MARSH CL;ANZANO A;GORYNOVA L;CIMINO K;SUKHODOLSKY DG	JOURNAL OF AUTISM AND DEVELOPMENTAL DISORDERS	0162-3257	49	9	3656	2019	SPRINGER/PLENUM PUBLISHERS	10.1007/S10803-019-04085-Y	CHILDREN WITH AUTISM SPECTRUM DISORDER (ASD) ARE REPORTED TO HAVE GREATER LEVELS OF ANGER RUMINATION THAN TYPICALLY DEVELOPING CHILDREN. THIS STUDY EXAMINED ANGER RUMINATION IN CHILDREN WITH ASD IN COMPARISON TO CHILDREN WITH DISRUPTIVE BEHAVIOR DISORDER WITHOUT ASD. WE ALSO TESTED IF ANGER RUMINATION IS ASSOCIATED WITH AGGRESSION AND THE CORE ASD SYMPTOMS OF RESTRICTED AND REPETITIVE BEHAVIORS (…
456	THE BRIEF EXPERIENCES IN CLOSE RELATIONSHIPS SCALE-REVISED CHILD VERSION (ECR-RC): FACTOR STRUCTURE AND INVARIANCE ACROSS MIDDLE CHILDHOOD AND EARLY ADOLESCENCE	MARCI T;MOSCARDINO U;ALTOE G	INTERNATIONAL JOURNAL OF BEHAVIORAL DEVELOPMENT	0165-0254	43	5	409	2019	SAGE PUBLICATIONS LTD	10.1177/0165025418785975	THE RECENTLY DEVELOPED SHORT FORM OF THE EXPERIENCES IN CLOSE RELATIONSHIPS SCALE-REVISED CHILD VERSION (ECR-RC) IS A PROMISING TOOL TO ASSESS ANXIOUS AND AVOIDANT ATTACHMENT IN CHILDREN AND ADOLESCENTS. YET, EVIDENCE CONCERNING ITS VALIDITY IN MIDDLE CHILDHOOD IS LIMITED. THIS STUDY AIMED TO TEST THE PSYCHOMETRIC PROPERTIES OF THE 12-ITEM ECR-RC FOR BOTH MOTHER AND FATHER FORMS IN A SAMPLE OF 44…
457	THE RELATIONSHIP BETWEEN ALPHA ASYMMETRY AND ADHD DEPENDS ON NEGATIVE AFFECT LEVEL AND PARENTING PRACTICES	ALPERIN BR;SMITH CJ;GUSTAFSSON HC;FIGURACION MT;KARALUNAS SL	JOURNAL OF PSYCHIATRIC RESEARCH	0022-3956	116	NA	138	2019	PERGAMON-ELSEVIER SCIENCE LTD	10.1016/J.JPSYCHIRES.2019.06.016	ATYPICAL FRONTAL ALPHA ASYMMETRY IS ASSOCIATED WITH THE APPROACH/WITHDRAWAL AND AFFECTIVE PROCESSES IMPLICATED IN MANY PSYCHIATRIC DISORDERS. RIGHTWARD ALPHA ASYMMETRY, ASSOCIATED WITH HIGH APPROACH, IS A PUTATIVE ENDOPHENOTYPE FOR ATTENTION DEFICIT/HYPERACTIVITY DISORDER (ADHD). HOWEVER, FINDINGS ARE INCONSISTENT, LIKELY BECAUSE OF A FAILURE TO CONSIDER EMOTIONAL HETEROGENEITY WITHIN THE ADHD PO…
458	PROFILE OF TRAIT MINDFULNESS AND ITS ASSOCIATION WITH EMOTIONAL REGULATION FOR EARLY ADOLESCENTS	ZHANG JT;DENG XM;HUANG LL;ZENG HJ;WANG LN;WEN PL	PERSONALITY AND INDIVIDUAL DIFFERENCES	0191-8869	147	NA	12	2019	PERGAMON-ELSEVIER SCIENCE LTD	10.1016/J.PAID.2019.04.008	THE CURRENT STUDY IDENTIFIED PROFILES OF TRAIT MINDFULNESS IN A SAMPLE OF 514 EARLY CHINESE ADOLESCENTS (MEAN AGE = 10.54 YEARS), AND EXAMINED THEIR ASSOCIATIONS WITH EMOTION REGULATION. LATENT PROFILE MODEL WAS BUILT ON FIVE FACETS OF MINDFULNESS (OBSERVING, NON-JUDGING, ACTING WITH AWARENESS, DESCRIBING, AND NON-REACTIVITY). RESULTS SHOWED NEGATIVE CORRELATIONS OF THE FIVE FACETS AMONG THE FOUR…
459	LONGITUDINAL RELATIONS BETWEEN EMOTION RESTRAINT VALUES, LIFE STRESS, AND INTERNALIZING SYMPTOMS AMONG VIETNAMESE AMERICAN AND EUROPEAN AMERICAN ADOLESCENTS	TSAI W;WEISS B;KIM JHJ;LAU AS	JOURNAL OF CLINICAL CHILD AND ADOLESCENT PSYCHOLOGY	1537-4416	NA	NA	NA	NA	ROUTLEDGE JOURNALS, TAYLOR & FRANCIS LTD	10.1080/15374416.2019.1650364	OBJECTIVE: RECENT RESEARCH HAS DOCUMENTED CULTURAL DIFFERENCES IN THE EXTENT AND MANNER IN WHICH VARIOUS FORMS OF EMOTION REGULATION ARE LINKED WITH PSYCHOLOGICAL WELL-BEING. MOST OF THESE STUDIES, HOWEVER, HAVE BEEN CROSS-SECTIONAL, NOR HAVE THEY DIRECTLY EXAMINED THE VALUES UNDERLYING THE USE OF EMOTION REGULATION. THE PRESENT STUDY EXAMINED EMOTION RESTRAINT VALUES AND THEIR INTERACTIONS WITH …
460	COMMUNICATION DISORDERS AMONG SYRIAN REFUGEE CHILDREN IN BEQAA, LEBANON	SALAM A;MCINTIRE RK;PILLING LB	INTERNATIONAL JOURNAL OF MIGRATION HEALTH AND SOCIAL CARE	1747-9894	15	3	214	2019	EMERALD GROUP PUBLISHING LTD	10.1108/IJMHSC-09-2018-0059	PURPOSE THE PURPOSE OF THIS PAPER IS TO IDENTIFY THE SEVERITY OF CERTAIN COMMUNICATION DISORDERS (CD) IN A SAMPLE OF SYRIAN REFUGEE CHILDREN. THERE ARE A LIMITED NUMBER OF STUDIES ABOUT CD AMONG REFUGEE CHILDREN. DESIGN/METHODOLOGY/APPROACH OVER A PERIOD OF 22 MONTHS, 161 CASES OF CD - NOT CAUSED BY MOTOR OR STRUCTURAL DISORDERS - WERE SEEN AT A MENTAL HEALTH CLINIC IN BEQAA, LEBANON. THE AUTHORS…
461	RESIDENTIAL IMMERSIVE LIFE SKILLS PROGRAMS: A CATALYST FOR FACILITATING EMOTIONAL LITERACY DEVELOPMENT FOR YOUTH WITH DISABILITIES	DUFF C;MCPHERSON AC;KING G	DEVELOPMENTAL NEUROREHABILITATION	1751-8423	NA	NA	NA	NA	TAYLOR & FRANCIS INC	10.1080/17518423.2019.1657198	STATEMENT OF PURPOSE: RESIDENTIAL IMMERSIVE LIFE SKILLS (RILS) PROGRAMS ARE UNIQUE PROGRAMS FOR YOUTH WITH DISABILITIES. THESE PROGRAMS ENABLE YOUTH TO DEVELOP ADAPTIVE BEHAVIORS REQUIRED TO NAVIGATE ADULTHOOD. THIS STUDY EXPLORED THE EMERGENCE OF EMOTIONAL LITERACY DEVELOPMENT FOR YOUTH WHO ATTENDED RILS PROGRAMS. METHODS: THIS STUDY DRAWS ON TWENTY-FIVE QUALITATIVE INTERVIEWS THAT WERE CONDUCTE…
462	THE RELATION BETWEEN EARLY ADOLESCENT PHYSICAL ACTIVITY AND INTERNALIZING PROBLEMS: VARIATIONS IN EXERCISE MOTIVATIONS AS A CRITICAL MODERATOR	TAYLOR SG;ZARRETT N;ROBERTS AM	JOURNAL OF EARLY ADOLESCENCE	0272-4316	NA	NA	NA	NA	SAGE PUBLICATIONS INC	10.1177/0272431619870612	INCONSISTENCIES EXIST REGARDING THE RELATION BETWEEN PHYSICAL ACTIVITY (PA) AND INTERNALIZING SYMPTOMOLOGY IN EARLY ADOLESCENCE, AND THERE IS NEED FOR INVESTIGATION OF POTENTIAL MODERATORS THAT MAY ACCOUNT FOR THESE DISCREPANCIES. THE CURRENT STUDY UTILIZED A SELF-DETERMINATION THEORY FRAMEWORK TO INVESTIGATE THE MAIN EFFECTS OF FIVE KEY MOTIVATIONS TO EXERCISE AND THEIR MODERATING EFFECTS BETWEE…
463	LATINX IMMIGRANT FARMWORKER COMMUNITY HEALTH PROMOTION: A NEEDS ASSESSMENT	LINVILLE D;MCCLURE H;MARTINEZ C;MORALES CM	HEALTH PROMOTION PRACTICE	1524-8399	NA	NA	NA	NA	SAGE PUBLICATIONS INC	10.1177/1524839919869923	THE PRESENT STUDY EXAMINED THE HEALTH PROMOTION INTERVENTION NEEDS OF LATINX IMMIGRANT FARMWORKER FAMILIES RESIDING IN OREGON. GROUNDED THEORY QUALITATIVE PROCEDURES WERE USED TO ANALYZE THE NEEDS ASSESSMENT DATA FROM 31 LATINX IMMIGRANT FARMWORKER RESIDENTS AND KEY INFORMANT INTERVIEWS AS WELL AS FOUR FOCUS GROUPS WITH RESIDENT YOUTH AND PARENTS. A THEORETICAL MODEL OF HOW KEY FAMILY-BASED HEALT…
464	MATERNAL NARRATION ABOUT PARENTING PRIDE AND REGRET IS RELATED TO YOUTH EMOTION REGULATION	PASUPATHI M;OLDROYD K;WAINRYB C;MANSFIELD CM	SOCIAL DEVELOPMENT	0961-205X	29	1	178	2020	WILEY	10.1111/SODE.12401	AS THEY RESPOND TO CHILDREN'S EMOTIONS, MOTHERS SOCIALIZE CHILDREN'S EMERGING EMOTION REGULATION. MOTHERS' OWN AUTOBIOGRAPHICAL NARRATIVES LIKELY REFLECT IN PART HABITUAL WAYS OF EXPRESSING AND MANAGING EMOTIONS-WAYS THAT MAY IN TURN INFLUENCE THE WAY MOTHERS RESPOND TO THEIR CHILDREN'S EMOTIONS. WE EXAMINED FEATURES OF MOTHERS' NARRATIVES ABOUT PARENTAL PRIDE AND REGRET EXPERIENCES, AND ASSESSED…
465	EMOTION REGULATION GROUP SKILLS TRAINING FOR ADOLESCENTS AND PARENTS: A PILOT STUDY OF AN ADD-ON TREATMENT IN A CLINICAL SETTING	LARSSON KH;ANDERSSON G;STERN H;ZETTERQVIST M	CLINICAL CHILD PSYCHOLOGY AND PSYCHIATRY	1359-1045	25	1	141	2020	SAGE PUBLICATIONS INC	10.1177/1359104519869782	DIFFICULTIES WITH EMOTION REGULATION HAVE BEEN IDENTIFIED AS AN UNDERLYING MECHANISM IN MENTAL HEALTH. THIS PILOT STUDY AIMED AT EXAMINING WHETHER GROUP SKILLS TRAINING IN EMOTION REGULATION FOR ADOLESCENTS AND PARENTS AS AN ADD-ON INTERVENTION WAS FEASIBLE IN AN OUTPATIENT CHILD AND ADOLESCENT PSYCHIATRIC CLINIC. WE ALSO INVESTIGATED IF THE TREATMENT INCREASED KNOWLEDGE AND AWARENESS OF EMOTIONS…
466	TRAJECTORIES OF DEPRESSIVE SYMPTOMS IN ADOLESCENCE: THE INTERPLAY OF MATERNAL EMOTION REGULATION DIFFICULTIES AND YOUTH ADHD SYMPTOMATOLOGY	ODDO LE;FELTON JW;MEINZER MC;MAZURSKY-HOROWITZ H;LEJUEZ CW;CHRONIS-TUSCANO A	JOURNAL OF ATTENTION DISORDERS	1087-0547	NA	NA	NA	NA	SAGE PUBLICATIONS INC	10.1177/1087054719864660	OBJECTIVE: ADHD AND DEPRESSION CO-OCCUR AT HIGHER THAN CHANCE LEVELS IN ADOLESCENCE, BUT MODERATORS OF THIS ASSOCIATION ARE NOT WELL UNDERSTOOD. CONSISTENT WITH A DEVELOPMENTAL-TRANSACTIONAL FRAMEWORK, ONE SUCH MODERATOR MAY BE MATERNAL EMOTION REGULATION (ER) DIFFICULTIES. USING LATENT GROWTH CURVE MODELING, THE CURRENT STUDY EXAMINED THE INDEPENDENT AND INTERACTIVE EFFECTS OF ADOLESCENT ADHD SY…
467	HIGH OCCURRENCE OF SLEEP PROBLEMS IN SURVIVORS OF A CHILDHOOD BRAIN TUMOR WITH NEUROCOGNITIVE COMPLAINTS: THE ASSOCIATION WITH PSYCHOSOCIAL AND BEHAVIORAL EXECUTIVE FUNCTIONING	VAN KOOTEN JAMC;MAURICE-STAM H;SCHOUTEN AYN;VAN VUURDEN DG;GRANZEN B;GIDDING C;DE RUITER MA;VAN LITSENBURG RRL;GROOTENHUIS MA	PEDIATRIC BLOOD & CANCER	1545-5009	66	11	NA	2019	WILEY	10.1002/PBC.27947	BACKGROUND SURVIVORS OF CHILDHOOD BRAIN TUMORS ARE PRONE TO SLEEP AND NEUROCOGNITIVE PROBLEMS. EFFECTIVE INTERVENTIONS TO IMPROVE NEUROCOGNITIVE FUNCTIONING ARE LARGELY LACKING. IN GENERAL, SLEEP PROBLEMS ARE NEGATIVELY RELATED TO NEUROCOGNITIVE FUNCTIONING, BUT THIS RELATIONSHIP IS UNCLEAR IN SURVIVORS OF CHILDHOOD BRAIN TUMORS. THEREFORE, THE OCCURRENCE OF SLEEP PROBLEMS, POTENTIAL RISK FACTORS…
468	MEDIUM-TERM EFFECTS OF A TAILORED WEB-BASED PARENTING INTERVENTION TO REDUCE ADOLESCENT RISK OF DEPRESSION AND ANXIETY: 12-MONTH FINDINGS FROM A RANDOMIZED CONTROLLED TRIAL	YAP MBH;CARDAMONE-BREEN MC;RAPEE RM;LAWRENCE KA;MACKINNON AJ;MAHTANI S;JORM AF	JOURNAL OF MEDICAL INTERNET RESEARCH	1438-8871	21	8	NA	2019	JMIR PUBLICATIONS, INC	10.2196/13628	BACKGROUND: PREVENTION OF DEPRESSION AND ANXIETY DISORDERS EARLY IN LIFE IS A GLOBAL HEALTH PRIORITY. EVIDENCE ON RISK AND PROTECTIVE FACTORS FOR YOUTH INTERNALIZING DISORDERS INDICATES THAT THE FAMILY REPRESENTS A STRATEGIC SETTING TO TARGET PREVENTIVE EFFORTS. DESPITE THIS EVIDENCE BASE, THERE IS A LACK OF ACCESSIBLE, COST-EFFECTIVE PREVENTIVE PROGRAMS FOR PARENTS OF ADOLESCENTS. TO ADDRESS THI…
469	UNDERSTANDING THE SITUATIONAL CONTEXT FOR INTERPERSONAL VIOLENCE: A REVIEW OF INDIVIDUAL-LEVEL ATTITUDES, ATTRIBUTIONS, AND TRIGGERS	EZELL JM	TRAUMA VIOLENCE & ABUSE	1524-8380	NA	NA	NA	NA	SAGE PUBLICATIONS INC	10.1177/1524838019869100	RESEARCH CONDUCTED WITH VIOLENT OFFENDERS DEMONSTRATES AN OVERWHELMING TENDENCY FOR INDIVIDUALS IN THIS POPULATION TO FRAME THEIR VIOLENT ACTS AS TUNED RESPONSES TO PERCEIVED SLIGHTS RANGING FROM VERBAL INSULTS TO OSTENSIBLY NONVIOLENT PHYSICAL ACTIONS. TO DATE, NO REVIEW HAS CHARACTERIZED AND CATEGORIZED SPECIFIC SITUATIONAL CUES THAT ARE ASSOCIATED WITH INTERPERSONAL VIOLENCE/IDEATION. HERE, LI…
470	EFFECTS OF PREFERENCE ON OUTCOMES OF PREVENTIVE INTERVENTIONS AMONG ETHNICALLY DIVERSE ADOLESCENTS AT-RISK OF DEPRESSION	LAU AS;KIM JJ;NGUYEN DJ;NGUYEN HT;KODISH T;WEISS B	JOURNAL OF CLINICAL CHILD AND ADOLESCENT PSYCHOLOGY	1537-4416	NA	NA	NA	NA	ROUTLEDGE JOURNALS, TAYLOR & FRANCIS LTD	10.1080/15374416.2019.1639514	PATIENT-CENTERED CARE INCLUDES EFFORTS TO ALIGN TREATMENT WITH PATIENT PREFERENCES TO IMPROVE OUTCOMES AND HAS NOT BEEN STUDIED IN ADOLESCENT DEPRESSION PREVENTION. WITHIN A SCHOOL-BASED RANDOMIZED TRIAL, WE EXAMINED THE EFFECTS OF OFFERING A PREFERENCE BETWEEN TWO EVIDENCE-BASED PREVENTIVE INTERVENTIONS FOR YOUTH AT RISK OF DEPRESSION, LEARNING TO BREATHE (L2B) AND INTERPERSONAL THERAPY-ADOLESCE…
471	DECREASED THEORY OF MIND SKILLS, INCREASED EMOTION DYSREGULATION AND INSIGHT LEVELS IN ADOLESCENTS DIAGNOSED WITH OBSESSIVE COMPULSIVE DISORDER	YAZICI KU;YAZICI IP	NORDIC JOURNAL OF PSYCHIATRY	0803-9488	73	7	462	2019	TAYLOR & FRANCIS LTD	10.1080/08039488.2019.1652341	BACKGROUND: AN ABNORMAL INTERACTION BETWEEN COGNITION AND EMOTION MAY CONTRIBUTE TO THE DEVELOPMENT OF OBSESSIVE-COMPULSIVE DISORDER (OCD). AIMS: IN THIS STUDY, WE AIMED TO EVALUATE THEORY OF MIND AND EMOTION REGULATION SKILLS IN ADOLESCENTS DIAGNOSED WITH OCD. IN ADDITION, THE RESULTS WERE EVALUATED IN ACCORDANCE WITH PATIENTS' INSIGHT LEVELS. METHODS: THIS STUDY WAS CONDUCTED WITH 50 PATIENTS, …
472	VIDEO-FEEDBACK ATTACHMENT BASED INTERVENTION AIMED AT ADOLESCENT AND YOUNG MOTHERS: EFFECTIVENESS ON INFANT-MOTHER INTERACTION AND MATERNAL MIND-MINDEDNESS	CRUGNOLA CR;IERARDI E;PERUTA V;MOIOLI M;ALBIZZATI A	EARLY CHILD DEVELOPMENT AND CARE	0300-4430	NA	NA	NA	NA	ROUTLEDGE JOURNALS, TAYLOR & FRANCIS LTD	10.1080/03004430.2019.1652172	THE STUDY EXAMINED THE EFFECTIVENESS OF PRERAYMI (PROMOTING RESPONSIVENESS EMOTION REGULATION AND ATTACHMENT IN YOUNG MOTHERS AND INFANTS) ATTACHMENT-BASED INTERVENTION PROGRAMME AIMED AT ADOLESCENT MOTHER-INFANT DYADS. THE INTERVENTION USED VIDEO-FEEDBACK AND DEVELOPMENTAL GUIDANCE TO PROMOTE MATERNAL MIND-MINDEDNESS AND SENSITIVITY. 32 ADOLESCENT MOTHER-INFANT DYADS IN THE INTERVENTION GROUP WE…
473	STRESS AND THE BRAIN: PERCEIVED STRESS MEDIATES THE IMPACT OF THE SUPERIOR FRONTAL GYRUS SPONTANEOUS ACTIVITY ON DEPRESSIVE SYMPTOMS IN LATE ADOLESCENCE	WANG S;ZHAO YJ;ZHANG L;WANG X;WANG XL;CHENG BC;LUO K;GONG QY	JOURNAL OF TIME SERIES ANALYSIS	0143-9782	40	6	4982	2019	WILEY	10.1002/HBM.24752	IDENTIFYING FACTORS FOR THE PREDICTION OF DEPRESSION IS A LONG-STANDING RESEARCH TOPIC IN PSYCHIATRY AND PSYCHOLOGY. PERCEIVED STRESS, WHICH REFLECTS THE TENDENCY TO APPRAISE ONE'S LIFE SITUATIONS AS STRESSFUL AND OVERWHELMING, HAS EMERGED AS A STABLE PREDICTOR FOR DEPRESSIVE SYMPTOMS. HOWEVER, THE NEUROBIOLOGICAL BASES OF PERCEIVED STRESS AND HOW PERCEIVED STRESS INFLUENCES DEPRESSIVE SYMPTOMS I…
474	SYMPATHETIC-PARASYMPATHETIC INTERACTION AND EXTERNALIZING PROBLEMS IN CHILDREN WITH AUTISM SPECTRUM DISORDER	FENNING RM;ERATH SA;BAKER JK;MESSINGER DS;MOFFITT J;BAUCOM BR;KAEPPLER AK	AUTISM RESEARCH	1939-3792	NA	NA	NA	NA	WILEY	10.1002/AUR.2187	CHILDREN WITH AUTISM SPECTRUM DISORDER (ASD) EXHIBIT SIGNIFICANT DIFFICULTIES WITH EMOTION REGULATION AND REACTIVITY, WHICH MAY BE LINKED TO UNDERLYING PSYCHOPHYSIOLOGY. THE PRESENT STUDY EXAMINED ASSOCIATIONS BETWEEN AUTONOMIC NERVOUS SYSTEM ACTIVITY AND INDIVIDUAL DIFFERENCES IN EXTERNALIZING BEHAVIOR PROBLEMS IN CHILDREN WITH ASD. A MULTISYSTEM APPROACH WAS ADOPTED TO CONSIDER THE INTERPLAY BE…
475	SEX DIFFERENCES IN PSYCHOLOGICAL DISTRESS, BEHAVIOURAL AND EMOTIONAL PROBLEMS, AND SUBSTANCE USE IN YOUNG PEOPLE IN OUT-OF-HOME CARE	COTTON SM;RICE S;MOELLER-SAXONE K;MAGNUS A;HARVEY C;MIHALOPOULOS C;HUMPHREYS C;MURRAY L;HALPERIN S;MCGORRY PD;HERRMAN H	CHILD & FAMILY SOCIAL WORK	1356-7500	NA	NA	NA	NA	WILEY	10.1111/CFS.12688	THE AIM OF THE STUDY WAS TO EXAMINE SEX DIFFERENCES IN SELF-REPORTED PSYCHOLOGICAL DISTRESS, BEHAVIOURAL AND EMOTIONAL PROBLEMS, AND SUBSTANCE USE IN YOUNG PEOPLE LIVING IN OUT-OF-HOME CARE (OOHC). ONE HUNDRED SEVENTY-SIX YOUNG PEOPLE AGED 12-17 YEARS (FEMALES 53.4%) IN OOHC IN METROPOLITAN MELBOURNE, AUSTRALIA, WERE INTERVIEWED. PARTICIPANTS COMPLETED SELF-REPORT MEASURES: KESSLER PSYCHOLOGICAL …
476	ANXIETY IN 3-TO 7-YEAR-OLD CHILDREN WITH AUTISM SPECTRUM DISORDER SEEKING TREATMENT FOR DISRUPTIVE BEHAVIOR	SUKHODOLSKY DG;LECAVALIER L;JOHNSON C;SMITH T;SWIEZY N;BEARSS K;KALVIN CB;SCAHILL L	AUTISM	1362-3613	24	2	400	2020	SAGE PUBLICATIONS LTD	10.1177/1362361319866561	ANXIETY IS A COMMON AND IMPAIRING PROBLEM IN CHILDREN WITH AUTISM SPECTRUM DISORDER, BUT LITTLE IS KNOWN ABOUT IT IN PRESCHOOL CHILDREN WITH AUTISM SPECTRUM DISORDER. THIS ARTICLE REPORTS ON THE CHARACTERISTICS OF ANXIETY SYMPTOMS IN YOUNG CHILDREN WITH AUTISM SPECTRUM DISORDER USING A PARENT-COMPLETED RATING SCALE. ONE HUNDRED AND EIGHTY CHILDREN (AGE 3-7 YEARS) PARTICIPATED IN A CLINICAL TRIAL …
477	PSYCHOSOCIAL DIFFICULTIES AND QUALITY OF LIFE IN CHILDREN WITH HEARING IMPAIRMENT AND THEIR ASSOCIATION WITH PARENTING STYLES	EYUBOGLU D;MERCAN GC;EYUBOGLU M	EARLY CHILD DEVELOPMENT AND CARE	0300-4430	NA	NA	NA	NA	ROUTLEDGE JOURNALS, TAYLOR & FRANCIS LTD	10.1080/03004430.2019.1652171	THE AIM OF THIS STUDY WAS TO INVESTIGATE THE RELATIONSHIP BETWEEN THE PSYCHOSOCIAL PROBLEMS, QUALITY OF LIFE AND PARENTING STYLES IN CHILDREN WITH HEARING IMPAIRMENT. A TOTAL OF 84 CHILDREN (42 CHILDREN WITH HEARING IMPAIRMENT AND 42 HEALTHY CHILDREN) AND THEIR PARENTS WERE INCLUDED. THE EMOTIONAL, BEHAVIOURAL, PEER AND SCHOOL-RELATED PROBLEMS WERE SIGNIFICANTLY HIGHER, AND SELF-ESTEEM LEVELS WER…
478	THE MEDIATING ROLE OF ROMANTIC ATTACHMENT IN THE RELATIONSHIP BETWEEN ATTACHMENT TO PARENTS AND AGGRESSION	SANTONA A;DE CESARE P;TOGNASSO G;DE FRANCESCHI M;SCIANDRA A	FRONTIERS IN PSYCHOLOGY	1664-1078	10	NA	NA	2019	FRONTIERS MEDIA SA	10.3389/FPSYG.2019.01824	BACKGROUND: A SECURE ATTACHMENT STYLE COULD PROMOTE MORE INTIMACY IN ROMANTIC RELATIONSHIPS, WHILE AN INSECURE ATTACHMENT STYLE COULD BE CORRELATED WITH LESS POSITIVE ROMANTIC RELATIONSHIPS IN ADULTHOOD. NUMEROUS STUDIES HAVE NOTED THAT A SECURE ATTACHMENT TO PARENTS WAS CORRELATED WITH LOWER LEVELS OF AGGRESSION, WHEREAS INSECURE ATTACHMENTS WERE ASSOCIATED WITH HIGHER LEVELS OF AGGRESSION. WE A…
479	PSYCHOLOGICAL DISTRESS AND SUBSTANCE USE AMONG YOUNG ADULTS WITH COMORBID ASTHMA AND OBESITY	HAWKINS MAW;CLAWSON AH;SMITH CE;STOUT ME;KEIRNS NG;RUPPE NM	JOURNAL OF AMERICAN COLLEGE HEALTH	0744-8481	NA	NA	NA	NA	ROUTLEDGE JOURNALS, TAYLOR & FRANCIS LTD	10.1080/07448481.2019.1643353	OBJECTIVE: THIS STUDY EXAMINED PSYCHOSOCIAL DISTRESS AND SUBSTANCE USE IN YOUNG ADULTS WITH ASTHMA (A), OBESITY (O), COMORBID ASTHMA AND OBESITY (AO), OR NEITHER (CONTROLS). PARTICIPANTS: EIGHT HUNDRED EIGHTY-ONE YOUNG ADULTS WERE INCLUDED IN THE A, O, AO, OR CONTROL GROUP. METHODS: ANCOVA AND LOGISTIC REGRESSION ANALYSES WERE PERFORMED TO COMPARE RESPONSES TO SCREENERS FOR PSYCHOLOGICAL DISTRESS…
480	APPLES TO APPLES? NEURAL CORRELATES OF EMOTION REGULATION DIFFERENCES BETWEEN HIGH- AND LOW-RISK ADOLESCENTS	PERINO MT;MOREIRA JFG;MCCORMICK EM;TELZER EH	SOCIAL COGNITIVE AND AFFECTIVE NEUROSCIENCE	1749-5016	14	8	827	2019	OXFORD UNIV PRESS	10.1093/SCAN/NSZ063	ADOLESCENCE HAS BEEN NOTED AS A PERIOD OF INCREASED RISK TAKING. THE LITERATURE ON NORMATIVE NEURODEVELOPMENT IMPLICATES ABERRANT ACTIVATION OF AFFECTIVE AND REGULATORY REGIONS AS KEY TO INHIBITORY FAILURES. HOWEVER, MANY OF THESE STUDIES HAVE NOT INCLUDED ADOLESCENTS ENGAGING IN HIGH RATES OF RISKY BEHAVIOR, MAKING GENERALIZATIONS TO THE MOST AT-RISK POPULATIONS POTENTIALLY PROBLEMATIC. WE CONDU…
481	DIFFICULTIES WITH EMOTION REGULATION AS A TRANSDIAGNOSTIC MECHANISM LINKING CHILD MALTREATMENT WITH THE EMERGENCE OF PSYCHOPATHOLOGY	WEISSMAN DG;BITRAN D;MILLER AB;SCHAEFER JD;SHERIDAN MA;MCLAUGHLIN KA	DEVELOPMENT AND PSYCHOPATHOLOGY	0954-5794	31	3	899	2019	CAMBRIDGE UNIV PRESS	10.1017/S0954579419000348	CHILDHOOD MALTREATMENT IS ASSOCIATED WITH INCREASED RISK FOR MOST FORMS OF PSYCHOPATHOLOGY. WE EXAMINE EMOTION DYSREGULATION AS A TRANSDIAGNOSTIC MECHANISM LINKING MALTREATMENT WITH GENERAL PSYCHOPATHOLOGY. A SAMPLE OF 262 CHILDREN AND ADOLESCENTS PARTICIPATED; 162 (61.8%) EXPERIENCED ABUSE OR EXPOSURE TO DOMESTIC VIOLENCE. WE ASSESSED FOUR EMOTION REGULATION PROCESSES (COGNITIVE REAPPRAISAL, ATT…
482	PAEDIATRIC GOAL MANAGEMENT TRAINING IN PATIENTS WITH ACQUIRED BRAIN INJURY: STUDY PROTOCOL FOR A RANDOMISED CONTROLLED TRIAL	HYPHER RE;BRANDT AE;RISNES K;RO TB;SKOVLUND E;ANDERSSON S;FINNANGER TG;STUBBERUD J	BMJ OPEN	2044-6055	9	8	NA	2019	BMJ PUBLISHING GROUP	10.1136/BMJOPEN-2019-029273	INTRODUCTION COMPROMISED INTEGRITY OF THE BRAIN DUE TO PAEDIATRIC ACQUIRED BRAIN INJURY (PABI) HAS BEEN ASSOCIATED WITH COGNITIVE IMPAIRMENT, PARTICULARLY EXECUTIVE DYSFUNCTION, IN ADDITION TO SOMATIC AND EMOTIONAL SYMPTOMS AND REDUCED EVERYDAY FUNCTION. GOAL MANAGEMENT TRAINING (GMT) IS A COGNITIVE REHABILITATION INTERVENTION FOR IMPROVING EXECUTIVE FUNCTION (EF) THAT HAS RECEIVED EMPIRICAL SUPP…
483	THE EARLY MALADAPTIVE SCHEMAS, SOCIAL ADJUSTABILITY, EMOTIONAL REGULATION'S ROLE IN AGGRESSION	ZAMANI M;NEMAT-TAVOOSI M;ZAFAR M;VALADBEIGI E	INTERNATIONAL JOURNAL OF PHARMACEUTICAL AND PHYTOPHARMACOLOGICAL RESEARCH	2250-1029	9	4	45	2019	INT JOURNAL PHARMACEUTICAL & PHYTOPHARMACOLOGICAL RESEARCH	NA	THE PRESENT RESEARCH WAS CONDUCTED BY THE AIM OF INVESTIGATING THE ROLE OF EARLY MALADAPTIVE SCHEMAS, SOCIAL ADJUSTABILITY, AND EMOTIONAL REGULATION IN EXPRESSION OF AGGRESSION AMONG STUDENTS OF UNIVERSITY OF TEHRAN. THE STUDY SAMPLE INCLUDED 375 STUDENTS OF UNIVERSITY OF TEHRAN WHO WERE SELECTED VIA CLUSTER SAMPLING METHOD. THE RESEARCH DESIGN WAS CORRELATION, AND THE DATA ANALYSIS WAS CONDUCTED…
484	DEPRESSIVE SYMPTOMS, SLEEP PATTERNS, AND PHYSICAL ACTIVITY IN ADOLESCENTS WITH NARCOLEPSY	PARMAR A;YEH EA;KORCZAK DJ;WEISS SK;LU ZH;ZWEERINK A;TOULANY A;MURRAY BJ;NARANG I	SLEEP	0161-8105	42	8	NA	2019	OXFORD UNIV PRESS INC	10.1093/SLEEP/ZSZ111	STUDY OBJECTIVES: TO EVALUATE THE ASSOCIATION BETWEEN DEPRESSIVE SYMPTOMS, SLEEP PATTERNS (DURATION AND QUALITY), EXCESSIVE DAYTIME SLEEPINESS (EDS), AND PHYSICAL ACTIVITY (PA) IN ADOLESCENTS WITH NARCOLEPSY. METHODS: THIS CROSS-SECTIONAL STUDY INCLUDED ADOLESCENTS (AGES 10-18 YEARS) WITH NARCOLEPSY ATTENDING A TERTIARY CARE FACILITY (THE HOSPITAL FOR SICK CHILDREN, TORONTO, CANADA). ADOLESCENTS …
485	CHILDHOOD OBESITY: THE RELATIONSHIP BETWEEN NEGATIVE EMOTIONALITY, EMOTION REGULATION, AND PARENTING STYLES	PACE U;AIELLO F;ZAPPULLA C	JOURNAL OF CHILD AND FAMILY STUDIES	1062-1024	28	8	2272	2019	SPRINGER	10.1007/S10826-019-01443-3	OBJECTIVESWE AIMED TO COMPARE OBESE CHILDREN AND THEIR NON-OBESE COUNTERPART ON CHILDREN'S NEGATIVE EMOTIONALITY, EMOTION REGULATION AND MATERNAL PARENTING STYLES AND TO EXAMINE THE JOINT CONTRIBUTION OF CHILDREN'S TEMPERAMENT AND MATERNAL STYLES TO CHILDREN'S OBESITY.METHODSA TOTAL OF 200 MOTHERS WERE INVOLVED IN THIS STUDY, 100 WITH CHILDREN DIAGNOSED WITH OBESITY (49 BOYS, 51 GIRLS; THE AGE RA…
486	A SIMULTANEOUS CLUSTER ANALYSIS OF COGNITIVE, EMOTIONAL, AND PERSONALITY FACTORS AND INSOMNIA AND SLEEP QUALITY AMONG EARTHQUAKE VICTIMS	KHAZAIE H;ZAKIEI A;KOMASI S	DISASTER MEDICINE AND PUBLIC HEALTH PREPAREDNESS	1935-7893	13	4	745	2019	CAMBRIDGE UNIV PRESS	10.1017/DMP.2018.156	OBJECTIVE THE CURRENT STUDY COMPARES THE MEASURES OF SLEEP QUALITY AND INTENSITY OF INSOMNIA BASED ON THE CLUSTERING ANALYSIS OF VARIABLES INCLUDING DYSFUNCTIONAL BELIEFS AND ATTITUDES ABOUT SLEEP, EXPERIENTIAL AVOIDANCE, PERSONALITY TRAITS OF NEUROTICISM, AND COMPLICATIONS WITH EMOTION REGULATION AMONG THE INDIVIDUALS STRUCK BY AN EARTHQUAKE IN KERMANSHAH PROVINCE. METHODS THIS STUDY IS A CROSS-…
487	EMOTIONAL AND BEHAVIORAL PROBLEMS IN CHILDREN AND ADOLESCENTS WITH LOWER URINARY TRACT DYSFUNCTION: A POPULATION-BASED STUDY	DOURADO ER;DE ABREU GE;SANTANA JC;MACEDO RR;DA SILVA CM;RAPOZO PMB;NETTO JMB;BARROSO U	JOURNAL OF PEDIATRIC UROLOGY	1477-5131	15	4	NA	2019	ELSEVIER SCI LTD	10.1016/J.JPUROL.2018.12.003	BACKGROUND AN ASSOCIATION HAS BEEN FOUND BETWEEN LOWER URINARY TRACT DYSFUNCTION (LUTD) AND EMOTIONAL AND BEHAVIORAL PROBLEMS, PARTICULARLY IN CASES OF URINARY INCONTINENCE. OTHER ASSOCIATED SYMPTOMS AND THE COEXISTENCE OF FUNCTIONAL CONSTIPATION REQUIRE FURTHER INVESTIGATION. OBJECTIVE TO ASSESS WHETHER EMOTIONAL AND BEHAVIORAL PROBLEMS ARE MORE COMMON IN CHILDREN AND ADOLESCENTS WITH LUTD. STUD…
488	ADOLESCENT MENTAL HEALTH PROGRAM COMPONENTS AND BEHAVIOR RISK REDUCTION: A META-ANALYSIS	SKEEN S;LAURENZI CA;GORDON SL;DU TOIT S;TOMLINSON M;DUA T;FLEISCHMANN A;KOHL K;ROSS D;SERVILI C;BRAND AS;DOWDALL N;LUND C;VAN DER WESTHUIZEN C;CARVAJAL-AGUIRRE L;DE CARVALHO CE;MELENDEZ-TORRES GJ	PEDIATRICS	0031-4005	144	2	NA	2019	AMER ACAD PEDIATRICS	10.1542/PEDS.2018-3488	THIS META-ANALYSIS OF ADOLESCENT MENTAL HEALTH INTERVENTIONS IDENTIFIES SUCCESSFUL PROGRAM COMPONENTS ACROSS THOSE PROMOTING POSITIVE MENTAL HEALTH, PREVENTING DEPRESSION AND ANXIETY, AND PREVENTING RISK BEHAVIORS. CONTEXT: ALTHOUGH ADOLESCENT MENTAL HEALTH INTERVENTIONS ARE WIDELY IMPLEMENTED, LITTLE CONSENSUS EXISTS ABOUT ELEMENTS COMPRISING SUCCESSFUL MODELS. OBJECTIVE: WE AIMED TO IDENTIFY EF…
489	SEXUAL HARASSMENT AND APPEARANCE-BASED PEER VICTIMIZATION: UNIQUE ASSOCIATIONS WITH EMOTIONAL ADJUSTMENT BY GENDER AND AGE	DUNCAN N;ZIMMER-GEMBECK MJ;FURMAN W	JOURNAL OF ADOLESCENCE	0140-1971	75	NA	12	2019	ACADEMIC PRESS LTD- ELSEVIER SCIENCE LTD	10.1016/J.ADOLESCENCE.2019.06.016	INTRODUCTION WE EXAMINED SEXUAL HARASSMENT, ALONGSIDE OTHER FORMS OF PEER VICTIMIZATION, AS CORRELATES OF SELF-WORTH, DEPRESSION, AND ANXIETY (EMOTIONAL ADJUSTMENT). IN ADDITION, WE INVESTIGATED JOINT MODERATING EFFECTS OF GENDER AND AGE IN THE RELATIONSHIP BETWEEN SEXUAL HARASSMENT AND EMOTIONAL ADJUSTMENT. METHODS: PARTICIPANTS WERE 277 HIGH SCHOOL AND 492 UNIVERSITY STUDENTS (12-24 YEARS, 60% …
490	ASSOCIATIONS OF ETHNIC/RACIAL DISCRIMINATION WITH INTERNALIZING SYMPTOMS AND EXTERNALIZING BEHAVIORS AMONG JUVENILE JUSTICE-INVOLVED YOUTH OF COLOR	LOYD AB;HOTTON AL;WALDEN AL;KENDALL AD;EMERSON E;DONENBERG GR	JOURNAL OF ADOLESCENCE	0140-1971	75	NA	138	2019	ACADEMIC PRESS LTD- ELSEVIER SCIENCE LTD	10.1016/J.ADOLESCENCE.2019.07.012	INTRODUCTION: YOUTH OF COLOR (E.G., BLACK/AFRICAN AMERICAN AND LATINX/HISPANIC) ARE OVER-REPRESENTED IN THE JUVENILE JUSTICE SYSTEM AND EXPERIENCE GREATER HEALTH DISPARITIES COMPARED TO NON-HISPANIC WHITE YOUTH. ETHNIC/RACIAL DISCRIMINATION (ERD) IS A RISK MARKER FOR POOR MENTAL HEALTH AND BEHAVIORAL OUTCOMES AMONG YOUTH OF COLOR, AND TRAUMATIC STRESS AND EMOTION DYSREGULATION HAVE BEEN IMPLICATE…
491	DEPRESSIVE SYMPTOMS AND NON-SUICIDAL SELF-INJURY DURING ADOLESCENCE: LATENT PATTERNS OF SHORT-TERM STABILITY AND CHANGE	TILTON-WEAVER L;MARSHALL SK;SVENSSON Y	JOURNAL OF ADOLESCENCE	0140-1971	75	NA	163	2019	ACADEMIC PRESS LTD- ELSEVIER SCIENCE LTD	10.1016/J.ADOLESCENCE.2019.07.013	INTRODUCTION: DEPRESSIVE SYMPTOMS AND NON-SUICIDAL SELF-INJURY NOT ONLY INCREASE IN PREVALENCE DURING ADOLESCENCE, BUT THEY CAN ALSO OCCUR TOGETHER. BOTH PSYCHOLOGICAL PROBLEMS SEEM TO HAVE SIMILAR PRECIPITATING CONDITIONS, SUGGESTING THEY HAVE TRANSDIAGNOSTIC CONDITIONS-PERSONAL OR CONTEXTUAL CHARACTERISTICS THAT CONTRIBUTE TO CO-OCCURRENCE. WE SOUGHT TO UNDERSTAND WHEN THESE TWO PROBLEMS CO-OCC…
492	MEDIATING ROLE OF EXPERIENTIAL AVOIDANCE IN THE RELATIONSHIP BETWEEN ANXIETY SENSITIVITY AND EATING DISORDER PSYCHOPATHOLOGY: A CLINICAL REPLICATION	ESPEL-HUYNH HM;MURATORE AF;VIRZI N;BROOKS G;ZANDBERG LJ	EATING BEHAVIORS	1471-0153	34	NA	NA	2019	ELSEVIER	10.1016/J.EATBEH.2019.101308	OBJECTIVE: THIS STUDY SOUGHT TO EXAMINE WHETHER ANXIETY SENSITIVITY WAS ASSOCIATED WITH EATING DISORDER (ED) SYMPTOM SEVERITY AMONG PATIENTS WITH SEVERE EDS, AND TO DETERMINE WHETHER THIS RELATIONSHIP WAS MEDIATED BY EXPERIENTIAL AVOIDANCE. METHOD: ADOLESCENT AND ADULT FEMALES (N = 625) SEEKING RESIDENTIAL ED TREATMENT COMPLETED SELF-REPORT MEASURES OF ANXIETY SENSITIVITY, EXPERIENTIAL AVOIDANCE,…
493	EARLY RISK FACTORS AND EMOTIONAL DIFFICULTIES IN CHILDREN AT RISK OF DEVELOPMENTAL LANGUAGE DISORDER: A POPULATION COHORT STUDY	ST CLAIR MC;FORREST CL;YEW SGK;GIBSON JL	JOURNAL OF SPEECH LANGUAGE AND HEARING RESEARCH	1092-4388	62	8	2750	2019	AMER SPEECH-LANGUAGE-HEARING ASSOC	10.1044/2018_JSLHR-L-18-0061	PURPOSE: THIS STUDY EVALUATED THE PATHWAYS BETWEEN DEVELOPMENTAL LANGUAGE DISORDER (DLD), PSYCHOSOCIAL RISK FACTORS, AND THE DEVELOPMENT OF EMOTIONAL DIFFICULTIES FROM AGES 3 TO 11 YEARS WITHIN THE MILLENNIUM COHORT STUDY. METHOD: A TOTAL OF 14,494 SINGLETONS (49.4% FEMALE) FROM THE MILLENNIUM COHORT STUDY WERE EVALUATED WITHIN THIS STUDY. RISK OF DLD (RDLD) WAS DEFINED AS AGE 5 PARENT-REPORTED L…
494	MINDFULNESS-BASED INTERVENTIONS FOR ADOLESCENT HEALTH	LIN J;CHADI N;SHRIER L	CURRENT OPINION IN PEDIATRICS	1040-8703	31	4	469	2019	LIPPINCOTT WILLIAMS & WILKINS	10.1097/MOP.0000000000000760	PURPOSE OF REVIEW MINDFULNESS, THE PRACTICE OF PAYING ATTENTION TO THE PRESENT MOMENT, PURPOSEFULLY AND NONJUDGMENTALLY, HAS BEEN GAINING POPULARITY AS ADJUNCT TREATMENT FOR ADOLESCENTS WITH A RANGE OF PHYSICAL AND MENTAL HEALTH PROBLEMS. RESEARCH CONDUCTED IN ADULTS AND EMERGING RESEARCH CONDUCTED IN ADOLESCENTS HAS SHOWN THAT MINDFULNESS-BASED INTERVENTIONS CAN IMPROVE OUTCOMES IN SEVERAL AREAS…
495	TRAIT ANHEDONIA IS A TRANSDIAGNOSTIC CORRELATE OF INTERNALIZING PROBLEMS DURING ADOLESCENCE	CONWAY CC;LI YI;STARR LR	JOURNAL OF RESEARCH IN PERSONALITY	0092-6566	81	NA	56	2019	ACADEMIC PRESS INC ELSEVIER SCIENCE	10.1016/J.JRP.2019.05.004	DEVELOPMENTAL RESEARCH DOCUMENTS THAT ANHEDONIA, OR DIMINISHED INTEREST IN USUAL ACTIVITIES, IS ASSOCIATED WITH A DIVERSE ARRAY OF EMOTIONAL PROBLEMS IN CHILDHOOD AND ADOLESCENCE. MEANWHILE, OFFICIAL NOSOLOGIES DESGINATE ANHEDONIA AS A MORE SPECIFIC CHARACTERISTIC OF MAJOR DEPRESSIVE DISORDER. USING A QUANTITATIVE MODEL OF THE INTERNALIZING DOMAIN, WE COMPARED THE STRENGTH OF TRANSDIAGNOSTIC VERS…
496	A THEORY-DRIVEN INVESTIGATION OF THE ASSOCIATION BETWEEN EMOTION DYSREGULATION AND SUICIDE RISK IN A CLINICAL ADOLESCENT SAMPLE	EADDY M;ZULLO L;HORTON SE;HUGHES JL;KENNARD B;DIEDERICH A;EMSLIE GJ;SCHUSTER L;STEWART SM	SUICIDE AND LIFE-THREATENING BEHAVIOR	0363-0234	49	4	928	2019	WILEY	10.1111/SLTB.12472	OBJECTIVE EMOTION DYSREGULATION HAS BEEN CONSISTENTLY LINKED TO SUICIDE IDEATION AND ATTEMPT, BUT AN EXPLANATORY MODEL FOR THIS RELATIONSHIP HAS NOT BEEN ADEQUATELY INVESTIGATED IN ADOLESCENTS. THIS STUDY EXAMINED THE CONCURRENT RELATIONSHIP AMONG EMOTION DYSREGULATION, VARIABLES FROM THE INTERPERSONAL-PSYCHOLOGICAL THEORY OF SUICIDE (IPTS), AND SUICIDE RISK (OPERATIONALIZED AS A CONTINUOUS VARIA…
497	REEXAMINING THE MENTAL PAIN-SUICIDALITY LINK IN ADOLESCENCE: THE ROLE OF TOLERANCE FOR MENTAL PAIN	BECKER G;ORBACH I;MIKULINCER M;IOHAN M;GILBOA-SCHECHTMAN E;GROSSMAN-GIRON A	SUICIDE AND LIFE-THREATENING BEHAVIOR	0363-0234	49	4	1072	2019	WILEY	10.1111/SLTB.12506	OBJECTIVE IN THIS STUDY, WE REEXAMINE THE MENTAL PAIN-SUICIDALITY LINK IN ADOLESCENCE, BY FOCUSING ON MENTAL PAIN TOLERANCE AS A CRITICAL FACTOR IN EXPLAINING YOUTH SUICIDAL BEHAVIOR. METHOD IN A SERIES OF THREE STUDIES, PARTICIPANTS COMPLETED MEASURES OF MENTAL PAIN (TOLERANCE AND INTENSITY), EMOTIONAL REGULATION, DEPRESSION, AND SUICIDALITY. STUDY 1 INCLUDED A NONCLINICAL SAMPLE OF 183 ISRAELI …
498	YOUTH NEEDS AT INTAKE INTO TRAUMA-INFORMED GROUP HOMES AND RESPONSE TO SERVICES: AN EXAMINATION OF TRAUMA EXPOSURE, SYMPTOMS, AND CLINICAL IMPRESSION	TYLER PM;PATWARDAN I;RINGLE JL;CHMELKA MB;MASON WA	AMERICAN JOURNAL OF COMMUNITY PSYCHOLOGY	0091-0562	NA	NA	NA	NA	WILEY	10.1002/AJCP.12364	TRAUMA-INFORMED CARE IS RECOMMENDED TO IMPROVE THE QUALITY OF GROUP HOME SERVICES FOR YOUTH. YOUTH EXPOSURE TO TRAUMA AND ASSOCIATED SYMPTOMS ARE IMPORTANT FACTORS INVOLVED IN MAKING THE CLINICAL IMPRESSION THAT DETERMINES TREATMENT SERVICES. THIS STUDY CONSIDERED THREE DIMENSIONS OF TRAUMA (EXPOSURE, SYMPTOMS, AND CLINICAL IMPRESSION) TO DETERMINE ASSOCIATIONS WITH BEHAVIORAL INCIDENTS OF YOUTH …
499	PREDICTING AGGRESSION TO OTHERS IN YOUTH WITH AUTISM USING A WEARABLE BIOSENSOR	GOODWIN MS;MAZEFSKY CA;IOANNIDIS S;ERDOGMUS D;SIEGEL M	AUTISM RESEARCH	1939-3792	12	8	1286	2019	WILEY	10.1002/AUR.2151	UNPREDICTABLE AND POTENTIALLY DANGEROUS AGGRESSIVE BEHAVIOR BY YOUTH WITH AUTISM SPECTRUM DISORDER (ASD) CAN ISOLATE THEM FROM FOUNDATIONAL EDUCATIONAL, SOCIAL, AND FAMILIAL ACTIVITIES, THEREBY MARKEDLY EXACERBATING MORBIDITY AND COSTS ASSOCIATED WITH ASD. THIS STUDY INVESTIGATES WHETHER PRECEDING PHYSIOLOGICAL AND MOTION DATA MEASURED BY A WRIST-WORN BIOSENSOR CAN PREDICT AGGRESSION TO OTHERS BY…
500	INDIVIDUAL DIFFERENCES IN ADOLESCENTS' SYMPATHETIC AND PARASYMPATHETIC FUNCTIONING MODERATE ASSOCIATIONS BETWEEN FAMILY ENVIRONMENT AND PSYCHOSOCIAL ADJUSTMENT	DIAMOND LM;FAGUNDES CP;CRIBBET MR	DEVELOPMENTAL PSYCHOLOGY	0012-1649	48	4	918	2012	AMER PSYCHOLOGICAL ASSOC	10.1037/A0026901	THE PRESENT STUDY TESTED WHETHER INDIVIDUAL DIFFERENCES IN AUTONOMIC NERVOUS SYSTEM FUNCTIONING INTERACT WITH ENVIRONMENTAL RISK FACTORS TO PREDICT ADOLESCENTS' PSYCHOSOCIAL FUNCTIONING. THE AUTHORS ASSESSED SKIN CONDUCTANCE AND RESPIRATORY SINUS ARRHYTHMIA AT REST AND DURING LABORATORY STRESSORS IN 110 14-YEAR-OLDS. SUBSEQUENTLY, ADOLESCENTS AND THEIR MOTHERS PROVIDED BOTH QUESTIONNAIRE AND DAIL…
501	BURN-INJURED ADOLESCENTS REPORT GAINING MULTIPLE DEVELOPMENTAL BENEFITS AND IMPROVED LIFE SKILLS AS A RESULT OF BURN CAMP ATTENDANCE	RIMMER RB;PRESSMAN MS;TAKACH OP;BAY RC;CROTEAU R;HANSEN LD;FOSTER KN;CARUSO DM	JOURNAL OF BURN CARE & RESEARCH	1559-047X	33	4	552	2012	OXFORD UNIV PRESS	10.1097/BCR.0B013E318242EF11	ANECDOTALLY, BURN CAMP HAS BEEN REPORTED TO BE A POSITIVE DEVELOPMENTAL AND REHABILITATIVE EXPERIENCE FOR ATTENDEES; THERE IS LITTLE EMPIRICAL DATA TO SUPPORT THIS BELIEF. THIS STUDY SOUGHT TO EXPLORE WHETHER BURN CAMP EITHER DIRECTLY OR INDIRECTLY ELICITS POSITIVE DEVELOPMENT OUTCOMES IN PEDIATRIC BURN SURVIVORS OR INCREASES THEIR PSYCHOSOCIAL WELL-BEING AND ACHIEVEMENT. THE YOUTH EXPERIENCE SUR…
502	INFANT MALNUTRITION PREDICTS CONDUCT PROBLEMS IN ADOLESCENTS	GALLER JR;BRYCE CP;WABER DP;HOCK RS;HARRISON R;EAGLESFIELD GD;FITZMAURICE G	NUTRITIONAL NEUROSCIENCE	1028-415X	15	4	186	2012	TAYLOR & FRANCIS LTD	10.1179/1476830512Y.0000000012	OBJECTIVES: THE PURPOSE OF THIS STUDY WAS TO COMPARE THE PREVALENCE OF CONDUCT PROBLEMS IN A WELL-DOCUMENTED SAMPLE OF BARBADIAN ADOLESCENTS MALNOURISHED AS INFANTS AND A DEMOGRAPHIC COMPARISON GROUP AND TO DETERMINE THE EXTENT TO WHICH COGNITIVE IMPAIRMENT AND ENVIRONMENTAL FACTORS ACCOUNT FOR THIS ASSOCIATION. METHODS: BEHAVIORAL SYMPTOMS WERE ASSESSED USING A 76-ITEM SELF-REPORT SCALE IN 56 BA…
503	GENDER AND ROLE: VARIABLES THAT MODIFY THE PERCEPTION OF BULLYING	GORDILLO IC	REVISTA MEXICANA DE PSICOLOGIA	0185-6073	29	2	136	2012	SOC MEXICANA PSICOLOGIA	NA	THIS STUDY ANALYZES THE INFLUENCE OF GENDER AND THE ROLE PLAYED VARIABLES (BULLY, VICTIM AND WITNESS) IN THE PERCEPTION OF PEER BULLYING. THE SAMPLE INCLUDED 2295 SPANISH ADOLESCENTS (54.3% BOYS AND 45.7% GIRLS) AGED 12 TO 16 YEARS (M = 13.8, SD = 1.4). DATA WERE COLLECTED USING A QUESTIONNAIRE DESIGNED AND VALIDATED FOR THIS STUDY. THE RESULTS REVEAL THAT THE AGGRESSORS USE PRIMARILY IMBALANCE O…
504	DIFFICULTIES IN EMOTIONAL REGULATION AND SUBSTANCE USE DISORDERS: A CONTROLLED FAMILY STUDY OF BIPOLAR ADOLESCENTS	WILENS TE;MARTELON M;ANDERSON JP;SHELLEY-ABRAHAMSON R;BIEDERMAN J	DRUG AND ALCOHOL DEPENDENCE	0376-8716	132	1-2	114	2013	ELSEVIER IRELAND LTD	10.1016/J.DRUGALCDEP.2013.01.015	BACKGROUND: SELF-REGULATORY MECHANISMS APPEAR ETIOLOGICALLY OPERANT IN THE CONTEXT OF BOTH SUBSTANCE USE DISORDERS (SUD) AND BIPOLAR DISORDER (BD), HOWEVER, LITTLE IS KNOWN ABOUT THE ROLE OF DEFICITS IN EMOTIONAL SELF-REGULATION (DESR) AS IT RELATES TO SUD IN CONTEXT TO MOOD DYSREGULATION. TO THIS END, WE EXAMINED TO WHAT EXTENT DESR WAS ASSOCIATED WITH SUD IN A HIGH-RISK SAMPLE OF ADOLESCENTS WI…
505	SOCIALLY ANXIOUS AND PEER-VICTIMIZED PREADOLESCENTS: "DOUBLY PRIMED" FOR DISTRESS?	ERATH SA;TU KM;EL-SHEIKH M	JOURNAL OF ABNORMAL CHILD PSYCHOLOGY	0091-0627	40	5	837	2012	SPRINGER/PLENUM PUBLISHERS	10.1007/S10802-011-9600-9	WE EXAMINED INDEPENDENT AND INTERACTIVE ASSOCIATIONS LINKING PREADOLESCENTS' SOCIALLY ANXIOUS FEELINGS AND PEER VICTIMIZATION EXPERIENCES WITH THEIR SOCIAL BEHAVIORS (RATED BY PARENTS AND TEACHERS) AND PSYCHOPHYSIOLOGICAL AROUSAL DURING LAB SIMULATIONS OF SALIENT PEER STRESS SITUATIONS IN PREADOLESCENCE (PEER EVALUATION AND PEER REBUFF). SIXTY-THREE PREADOLESCENTS AND ONE PARENT PER PREADOLESCENT…
506	FLEXIBILITY AND ATTRACTORS IN CONTEXT: FAMILY EMOTION SOCIALIZATION PATTERNS AND CHILDREN'S EMOTION REGULATION IN LATE CHILDHOOD	LUNKENHEIMER ES;HOLLENSTEIN T;WANG J;SHIELDS AM	NONLINEAR DYNAMICS PSYCHOLOGY AND LIFE SCIENCES	1090-0578	16	3	269	2012	SOC CHAOS THEORY PSYCHOLOGY & LIFE SCIENCES	NA	FAMILIAL EMOTION SOCIALIZATION PRACTICES RELATE TO CHILDREN'S EMOTION REGULATION (ER) SKILLS IN LATE CHILDHOOD, HOWEVER, WE HAVE MORE TO LEARN ABOUT HOW THE CONTEXT AND STRUCTURE OF THESE INTERACTIONS RELATES TO INDIVIDUAL DIFFERENCES IN CHILDREN'S ER. THE PRESENT STUDY EXAMINED FLEXIBILITY AND ATTRACTORS IN FAMILY EMOTION SOCIALIZATION PATTERNS IN THREE DIFFERENT CONVERSATIONAL CONTEXTS AND THEI…
507	ATYPICAL DEVELOPMENT OF RESTING RESPIRATORY SINUS ARRHYTHMIA IN CHILDREN AT HIGH RISK FOR DEPRESSION	GENTZLER AL;ROTTENBERG J;KOVACS M;GEORGE CJ;MOREY JN	DEVELOPMENTAL PSYCHOBIOLOGY	0012-1630	54	5	556	2012	WILEY	10.1002/DEV.20614	COMPROMISED RESPIRATORY SINUS ARRHYTHMIA (RSA, I.E., LOW CARDIAC VAGAL CONTROL) FREQUENTLY CHARACTERIZES CLINICALLY DEPRESSED ADULTS AND ALSO HAS BEEN DETECTED IN INFANTS OF DEPRESSED MOTHERS; HOWEVER, ITS EXISTENCE HAS NOT BEEN ESTABLISHED IN OLDER AT-RISK OFFSPRING. WE INVESTIGATED DEVELOPMENTAL PATTERNS OF RSA IN A SAMPLE OF 163 5- TO 14-YEAR-OLD CHILDREN, WHO WERE EITHER AT HIGH RISK FOR DEPR…
508	PATTERNS OF ADOLESCENTS' BELIEFS ABOUT FIGHTING AND THEIR RELATION TO BEHAVIOR AND RISK FACTORS FOR AGGRESSION	FARRELL AD;BETTENCOURT A;MAYS S;KRAMER A;SULLIVAN T;KLIEWER W	JOURNAL OF ABNORMAL CHILD PSYCHOLOGY	0091-0627	40	5	787	2012	SPRINGER/PLENUM PUBLISHERS	10.1007/S10802-011-9609-0	THIS STUDY EXAMINED ADOLESCENTS' PATTERNS OF BELIEFS ABOUT AGGRESSION, AND HOW THESE PATTERNS RELATE TO AGGRESSIVE AND PROSOCIAL BEHAVIOR, AND TO RISK FACTORS ASSOCIATED WITH AGGRESSION. A SAMPLE OF 477 SIXTH GRADERS FROM TWO URBAN SCHOOLS AND A SCHOOL IN A NEARBY COUNTY COMPLETED MEASURES OF BELIEFS, BEHAVIOR, AND INDIVIDUAL, PEER AND PARENTAL FACTORS ASSOCIATED WITH AGGRESSION. TEACHER RATINGS …
509	AGREEMENT IN MULTI-INFORMANT ASSESSMENT OF BEHAVIOUR AND EMOTIONAL PROBLEMS AND SOCIAL FUNCTIONING IN ADOLESCENTS WITH AUTISTIC AND ASPERGER'S DISORDER	JEPSEN MI;GRAY KM;TAFFE JR	RESEARCH IN AUTISM SPECTRUM DISORDERS	1750-9467	6	3	1091	2012	ELSEVIER SCI LTD	10.1016/J.RASD.2012.02.008	THERE IS A PAUCITY OF EVIDENCE CONCERNING THE PATTERNS OF MULTI-INFORMANT AGREEMENT IN POPULATIONS WITH AUTISM SPECTRUM DISORDERS (ASD). THIS STUDY COMPARED RATINGS OF BEHAVIOUR AND EMOTIONAL PROBLEMS AND SOCIAL FUNCTIONING PROVIDED BY 45 ADOLESCENTS AGED 12-18 YEARS, WITH AUTISTIC OR ASPERGER'S DISORDER WITH RATINGS BY THEIR PARENTS AND TEACHERS. BEHAVIOUR AND EMOTIONAL PROBLEMS WERE MEASURED US…
510	SYMPTOMS OF AUTISM AND SCHIZOPHRENIA SPECTRUM DISORDERS IN CLINICALLY REFERRED YOUTH WITH OPPOSITIONAL DEFIANT DISORDER	GADOW KD;DRABICK DAG	RESEARCH IN DEVELOPMENTAL DISABILITIES	0891-4222	33	4	1157	2012	PERGAMON-ELSEVIER SCIENCE LTD	10.1016/J.RIDD.2012.01.004	EXAMINED AUTISM SPECTRUM DISORDER (ASD) AND SCHIZOPHRENIA SPECTRUM DISORDER (SSD) SYMPTOMS IN A CLINICALLY REFERRED, NON-ASD SAMPLE (N = 1160: AGES 6-18) WITH AND WITHOUT OPPOSITIONAL DEFIANT DISORDER (ODD). MOTHERS AND TEACHERS COMPLETED DSM-IV-REFERENCED SYMPTOM CHECKLISTS. YOUTH WITH ODD WERE SUBDIVIDED INTO ANGRY/IRRITABLE SYMPTOM (AIS) OR NONCOMPLIANT SYMPTOM (NS) SUBTYPES. TWO DIFFERENT CLA…
511	THE SOCIAL ENVIRONMENT AND DEVELOPMENTAL EXPERIENCES IN ELITE YOUTH SOCCER	TAYLOR IM;BRUNER MW	PSYCHOLOGY OF SPORT AND EXERCISE	1469-0292	13	4	390	2012	ELSEVIER	10.1016/J.PSYCHSPORT.2012.01.008	OBJECTIVES: WE AIMED TO EXAMINE SOCIAL-CONTEXTUAL CORRELATES OF PLAYERS' DEVELOPMENTAL EXPERIENCES IN AN ELITE YOUTH SOCCER CONTEXT. SPECIFICALLY, WE HYPOTHESIZED THAT PLAYER PERCEPTIONS OF TEAM COHESION AND COACH RAPPORT WOULD BE POSITIVELY ASSOCIATED WITH PSYCHOLOGICAL NEED FULFILLMENT. IN TURN, PSYCHOLOGICAL NEED SATISFACTION WAS PROPOSED TO BE POSITIVELY RELATED TO ADAPTIVE DEVELOPMENTAL EXPE…
512	FAMILIAL AND INDIVIDUAL CORRELATES OF NONSUICIDAL SELF-INJURY IN THE OFFSPRING OF MOOD-DISORDERED PARENTS	COX LJ;STANLEY BH;MELHEM NM;OQUENDO MA;BIRMAHER B;BURKE A;KOLKO DJ;ZELAZNY JM;MANN JJ;PORTA G;BRENT DA	JOURNAL OF CLINICAL PSYCHIATRY	0160-6689	73	6	813	2012	PHYSICIANS POSTGRADUATE PRESS	10.4088/JCP.11M07196	OBJECTIVE:TO EXAMINE THE DEMOGRAPHIC AND CLINICAL CORRELATES OF NONSUICIDAL SELF-INJURY. METHOD:THIS IS A CROSS-SECTIONAL ANALYSIS OF A LONGITUDINAL COHORT STUDY OF THE FAMILIAL TRANSMISSION OF SUICIDAL BEHAVIOR, CONDUCTED AT REFERRAL CENTERS IN PITTSBURGH, PENNSYLVANIA, AND NEW YORK, NEW YORK. PARTICIPANTS INCLUDED 291 PROBANDS WITH DSM-IV MOOD DISORDER, ONE-HALF OF WHOM HAD ATTEMPTED SUICIDE, A…
513	THE DYSREGULATION PROFILE IN CHILDREN AND ADOLESCENTS: A POTENTIAL INDEX FOR MAJOR PSYCHOPATHOLOGY?	BELLANI M;NEGRI GAL;BRAMBILLA P	EPIDEMIOLOGY AND PSYCHIATRIC SCIENCES	2045-7960	21	2	155	2012	CAMBRIDGE UNIV PRESS	10.1017/S2045796011000849	WE HERE REVIEW THE LITERATURE ON CHILD BEHAVIOUR CHECKLIST-DYSREGULATION PROFILE (CBCL-DP) INDEX, WHICH POTENTIALLY REPRESENTS A DEVELOPMENTAL PROFILE OF MAJOR PSYCHOPATHOLOGY IN EARLY ADULTHOOD. THE UNDERSTANDING OF THE NEURAL UNDERPINNINGS OF CHILDREN AND ADOLESCENTS WITH ALTERED REGULATION OF AFFECT AND BEHAVIOUR MAY ULTIMATELY HELP IN PLANNING STRATEGIES TO PREVENT PSYCHIATRIC SYNDROMES DURIN…
514	EPIDEMIOLOGICAL STUDY OF YOUTH MENTAL HEALTH USING STRENGTHS AND DIFFICULTIES QUESTIONNAIRE (SDQ)	ARMAN S;KEYPOUR M;MARACY MR;ATTARI A	IRANIAN RED CRESCENT MEDICAL JOURNAL	2074-1804	14	6	371	2012	KOWSAR PUBL	NA	BACKGROUND: PREVENTION AND TREATMENT OF YOUTHS' MENTAL DISORDERS ARE IMPORTANT, NOT JUST FOR TO DIMINISH THEIR PRESENT PROBLEMS BUT TO IMPROVE THEIR FUNCTIONS IN ADULTHOOD. THIS STUDY WAS PERFORMED TO EVALUATE THE MENTAL HEALTH STATUS OF 6-18 YEARS OLD YOUTHS IN A COMMUNITY-BASED SAMPLE USING THE STRENGTH AND DIFFICULTIES QUESTIONNAIRE (SDQ). METHODS: PARENT OF 2000 YOUTHS (6-18 YEARS OLD) WERE S…
515	PATHWAYS UNDERLYING SOMATIC COMPLAINTS IN CHILDREN AND ADOLESCENTS WHO ARE DEAF OR HARD OF HEARING	KOUWENBERG M;RIEFFE C;THEUNISSEN SCPM;OOSTERVELD P	JOURNAL OF DEAF STUDIES AND DEAF EDUCATION	1081-4159	17	3	319	2012	OXFORD UNIV PRESS	10.1093/DEAFED/ENR050	FREQUENT SOMATIC COMPLAINTS ARE NOT ONLY A PROBLEM IN THEMSELVES BUT ALSO RELATED TO OTHER DIFFICULTIES. SO FAR, NO CONCLUSIVE FINDINGS HAVE BEEN REPORTED ABOUT THE PREVALENCE OF AND FACTORS UNDERLYING THESE COMPLAINTS IN CHILDREN AND ADOLESCENTS WHO ARE DEAF OR HARD OF HEARING (DHH). SUCH INFORMATION WOULD BE VALUABLE FOR PREVENTION AND INTERVENTION. THEREFORE, THE AIM OF THIS STUDY WAS TO EXAMI…
516	ARRESTED DEVELOPMENT? RECONSIDERING DUAL-SYSTEMS MODELS OF BRAIN FUNCTION IN ADOLESCENCE AND DISORDERS	PFEIFER JH;ALLEN NB	TRENDS IN COGNITIVE SCIENCES	1364-6613	16	6	322	2012	ELSEVIER SCIENCE LONDON	10.1016/J.TICS.2012.04.011	THE DUAL-SYSTEMS MODEL OF A VENTRAL AFFECTIVE SYSTEM, WHOSE REACTIVITY CONFERS RISKS AND LIABILITIES, AND A PREFRONTAL CONTROL SYSTEM, WHOSE REGULATORY CAPACITIES BUFFER AGAINST THESE VULNERABILITIES, IS AN INTUITIVE ACCOUNT THAT PERVADES MANY FIELDS IN THE COGNITIVE NEUROSCIENCES - ESPECIALLY IN THE STUDY OF POPULATIONS THAT DIFFER FROM NEUROTYPICAL ADULTS, SUCH AS ADOLESCENTS OR INDIVIDUALS WIT…
517	THE LONGITUDINAL RELATIONSHIP BETWEEN EMOTION AWARENESS AND INTERNALISING SYMPTOMS DURING LATE CHILDHOOD	RIEFFE C;DE ROOIJ M	EUROPEAN CHILD & ADOLESCENT PSYCHIATRY	1018-8827	21	6	349	2012	SPRINGER	10.1007/S00787-012-0267-8	EMOTION AWARENESS, THE ABILITY TO REFLECT UPON THE OWN EMOTIONS, IS ASSUMED TO CONTRIBUTE TO BETTER MENTAL HEALTH. HOWEVER, EMPIRICAL SUPPORT FOR THIS RELATIONSHIP HAS ONLY BEEN CROSS-SECTIONAL. IN THIS STUDY WE EXAMINED THE EXTENT TO WHICH INDIVIDUAL DIFFERENCES IN CHANGES IN EMOTION AWARENESS OVER TIME CAN EXPLAIN INDIVIDUAL DIFFERENCES IN CHANGES IN SYMPTOMS OF INTERNALISING PROBLEMS (DEPRESSI…
518	INTERACTIVE EFFECTS OF AGE AND EMOTION REGULATION FOR ADOLESCENT ALCOHOL USE	KIVISTO KL;O'BRIEN K;ESPOSITO-SMYTHERS C;WOLFF J;SPIRITO A	ALCOHOLISM-CLINICAL AND EXPERIMENTAL RESEARCH	0145-6008	36	NA	86A	2012	WILEY-BLACKWELL	NA	NA
519	DEVELOPMENT AND PRELIMINARY VALIDATION OF A BEHAVIORAL TASK OF NEGATIVE REINFORCEMENT UNDERLYING RISK-TAKING AND ITS RELATION TO PROBLEM ALCOHOL USE IN COLLEGE FRESHMEN	MACPHERSON L;CALVIN NT;RICHARDS JM;GULLER L;MAYES LC;CROWLEY MJ;DAUGHTERS SB;LEJUEZ CW	ALCOHOLISM-CLINICAL AND EXPERIMENTAL RESEARCH	0145-6008	36	6	426	2012	WILEY	10.1111/J.1530-0277.2011.01703.X	BACKGROUND A LONG LINE OF THEORETICAL AND EMPIRICAL EVIDENCE IMPLICATES NEGATIVE REINFORCEMENT AS A PROCESS UNDERLYING THE ETIOLOGY AND MAINTENANCE OF RISKY ALCOHOL USE BEHAVIORS FROM ADOLESCENCE THROUGH EMERGING ADULTHOOD. HOWEVER, THE BULK OF THIS LITERATURE HAS RELIED ON SELF-REPORT MEASURES, AND THERE IS A NOTABLE ABSENCE OF BEHAVIORAL MODES OF ASSESSMENTS OF NEGATIVE REINFORCEMENT-BASED ALCO…
520	MENTAL HEALTH PROBLEMS IN YOUNG CHILDREN INVESTIGATED BY U.S. CHILD WELFARE AGENCIES	HORWITZ SM;HURLBURT MS;HENEGHAN A;ZHANG JJ;ROLLS-REUTZ J;FISHER E;LANDSVERK J;STEIN REK	JOURNAL OF THE AMERICAN ACADEMY OF CHILD AND ADOLESCENT PSYCHIATRY	0890-8567	51	6	572	2012	ELSEVIER SCIENCE BV	10.1016/J.JAAC.2012.03.006	OBJECTIVE: TO EXAMINE THE PREVALENCE/PREDICTORS OF MENTAL HEALTH (MH) PROBLEMS AND SERVICES USE IN 12- TO 36-MONTH-OLD CHILDREN WHO HAD BEEN INVESTIGATED FOR MALTREATMENT. METHOD: DATA CAME FROM THE SECOND NATIONAL SURVEY OF CHILD AND ADOLESCENT WELL-BEING (NSCAW II), A LONGITUDINAL STUDY OF YOUTH AGES 0 TO 17.5 YEARS REFERRED TO U.S. CHILD WELFARE AGENCIES. THESE ANALYSES INVOLVED 1117 CHILDREN …
521	ADOLESCENT ATTACHMENT INSECURITY AND PARASYMPATHETIC FUNCTIONING PREDICT FUTURE LOSS ADJUSTMENT	FAGUNDES CP;DIAMOND LM;ALLEN KP	PERSONALITY AND SOCIAL PSYCHOLOGY BULLETIN	0146-1672	38	6	821	2012	SAGE PUBLICATIONS INC	10.1177/0146167212437429	LOSING A CLOSE RELATIONSHIP IS HIGHLY STRESSFUL AND A ROBUST PREDICTOR OF MAJOR DEPRESSION IN ADOLESCENTS. THE CURRENT STUDY EXAMINED RELATIONSHIPS BETWEEN ATTACHMENT INSECURITY, PARASYMPATHETIC NERVOUS SYSTEM ACTIVITY, INDEXED BY RESPIRATORY SINUS ARRHYTHMIA (RSA), AND ADOLESCENT ADJUSTMENT TO THE LOSS OF A CLOSE SOCIAL PARTNER. ADOLESCENTS WITH MORE ATTACHMENT ANXIETY TO THEIR MOTHER AT AGE 14 …
522	MODERATORS OF INFORMANT AGREEMENT IN THE ASSESSMENT OF ADOLESCENT PSYCHOPATHOLOGY: EXTENSION TO A FORENSIC SAMPLE	PENNEY SR;SKILLING TA	PSYCHOLOGICAL ASSESSMENT	1040-3590	24	2	386	2012	AMER PSYCHOLOGICAL ASSOC	10.1037/A0025693	A WELL-DOCUMENTED FINDING IN DEVELOPMENTAL PSYCHOPATHOLOGY RESEARCH IS THAT DIFFERENT INFORMANTS OFTEN PROVIDE DISCREPANT RATINGS OF A YOUTH'S INTERNALIZING AND EXTERNALIZING PROBLEMS. THE CURRENT STUDY EXAMINES YOUTH- AND PARENT-BASED MODERATORS (I.E., YOUTH AGE, GENDER, AND IQ; TYPE OF PSYCHOPATHOLOGY; OFFENSE CATEGORY; PSYCHOPATHIC TRAITS; PARENTAL EDUCATION, INCOME, AND STRESS) OF INFORMANT D…
523	AMYGDALA RESPONSE AND FUNCTIONAL CONNECTIVITY DURING EMOTION REGULATION: A STUDY OF 14 DEPRESSED ADOLESCENTS	PERLMAN G;SIMMONS AN;WU J;HAHN KS;TAPERT SF;MAX JE;PAULUS MP;BROWN GG;FRANK GK;CAMPBELL-SILLS L;YANG TT	JOURNAL OF AFFECTIVE DISORDERS	0165-0327	139	1	75	2012	ELSEVIER	10.1016/J.JAD.2012.01.044	BACKGROUND: INEFFECTIVE EMOTION REGULATION AND ABNORMAL AMYGDALA ACTIVATION HAVE EACH BEEN FOUND IN ADOLESCENT-ONSET MAJOR DEPRESSIVE DISORDER. HOWEVER, AMYGDALA ACTIVATION DURING EMOTION REGULATION HAS NOT BEEN STUDIED IN ADOLESCENT-ONSET MAJOR DEPRESSIVE DISORDER. METHOD: FOURTEEN UNMEDICATED ADOLESCENTS DIAGNOSED WITH CURRENT DEPRESSION WITHOUT COMORBID PSYCHIATRIC DISORDERS AND FOURTEEN WELL-…
524	CONCURRENT AND LONGITUDINAL BIDIRECTIONAL RELATIONSHIPS BETWEEN TODDLERS' CHRONIC PAIN AND MENTAL HEALTH: THE GENERATION R STUDY	WOLFF NJ;DARLINGTON ASE;HUNFELD JAM;JADDOE VWV;HOFMAN A;RAAT H;VERHULST FC;PASSCHIER J;TIEMEIER H	JOURNAL OF PEDIATRIC PSYCHOLOGY	0146-8693	37	5	546	2012	OXFORD UNIV PRESS INC	10.1093/JPEPSY/JSR122	OBJECTIVE THE AIM WAS TO INVESTIGATE THE CONCURRENT AND LONGITUDINAL ASSOCIATIONS OF CHRONIC PAIN WITH BEHAVIORAL AND EMOTIONAL PROBLEMS IN TODDLERS, AS IT IS NOT KNOWN WHICH COMES FIRST IN LIFE. METHODS THE STUDY WAS EMBEDDED IN THE GENERATION R STUDY, A PROSPECTIVE POPULATION-BASED COHORT STUDY. PARENTS OF 3,751 TODDLERS COMPLETED QUESTIONNAIRES OF THEIR CHILD'S HEALTH AND DEVELOPMENT. BEHAVIOR…
525	HOW IMPLICIT MOTIVES AND EVERYDAY SELF-REGULATORY ABILITIES SHAPE CARDIOVASCULAR RISK IN YOUTH	EWART CK;ELDER GJ;SMYTH JM	ANNALS OF BEHAVIORAL MEDICINE	0883-6612	43	3	286	2012	SPRINGER	10.1007/S12160-011-9336-3	TESTED HYPOTHESES FROM SOCIAL ACTION THEORY THAT (A) IMPLICIT AND EXPLICIT MEASURES OF AGONISTIC (SOCIAL CONTROL) MOTIVES AND TRANSCENDENCE (SELF-CONTROL) MOTIVES DIFFERENTIALLY PREDICT CARDIOVASCULAR RISK; AND (B) IMPLICIT MOTIVES INTERACT WITH EVERYDAY SELF-REGULATION BEHAVIORS TO MAGNIFY RISK. IMPLICIT/EXPLICIT AGONISTIC/TRANSCENDENCE MOTIVES WERE ASSESSED IN A MULTI-ETHNIC SAMPLE OF 64 HIGH S…
526	CONTEMPLATIVE SCIENCE, EDUCATION AND CHILD DEVELOPMENT: INTRODUCTION TO THE SPECIAL SECTION	ROESER R;ZELAZO PD	CHILD DEVELOPMENT PERSPECTIVES	1750-8592	6	2	143	2012	WILEY	10.1111/J.1750-8606.2012.00242.X	CONTEMPLATIVE SCIENCE IS A TRANSDISCIPLINARY PROJECT AIMED AT UNDERSTANDING THE EFFECTS OF VARIOUS KINDS OF MENTAL AND PHYSICAL TRAINING (SUCH AS MINDFULNESS MEDITATION AND TAI CHI) ON THE BODY, BRAIN, AND MIND AT DIFFERENT STAGES OF THE LIFESPAN. AS SUCH, THE GOALS OF CONTEMPLATIVE SCIENCE ARE TO CREATE NEW KNOWLEDGE REGARDING HUMAN PLASTICITY AND TO GENERATE NEW FORMS OF HUMAN SERVICES THAT OPT…
527	CONTEMPLATIVE PRACTICES AND MENTAL TRAINING: PROSPECTS FOR AMERICAN EDUCATION	DAVIDSON R;DUNNE J;ECCLES JS;ENGLE A;GREENBERG M;JENNINGS P;JHA A;JINPA T;LANTIERI L;MEYER D;ROESER RW;VAGO D	CHILD DEVELOPMENT PERSPECTIVES	1750-8592	6	2	146	2012	WILEY	10.1111/J.1750-8606.2012.00240.X	THIS ARTICLE DRAWS ON RESEARCH IN NEUROSCIENCE, COGNITIVE SCIENCE, DEVELOPMENTAL PSYCHOLOGY, AND EDUCATION, AS WELL AS SCHOLARSHIP FROM CONTEMPLATIVE TRADITIONS CONCERNING THE CULTIVATION OF POSITIVE DEVELOPMENT, TO HIGHLIGHT A SET OF MENTAL SKILLS AND SOCIOEMOTIONAL DISPOSITIONS THAT ARE CENTRAL TO THE AIMS OF EDUCATION IN THE 21ST CENTURY. THESE INCLUDE SELF-REGULATORY SKILLS ASSOCIATED WITH EM…
528	EATING ATTITUDES, COPING STYLES, AND PEER VICTIMIZATION AMONG ADOLESCENTS WITH SEASONAL AND NONSEASONAL DEPRESSION SYMPTOMS	RAWANA JS;KOHUT SA	COGNITIVE THERAPY AND RESEARCH	0147-5916	36	3	199	2012	SPRINGER/PLENUM PUBLISHERS	10.1007/S10608-010-9333-Z	SEASONAL AND NONSEASONAL DEPRESSION SYMPTOMS OFTEN EMERGE DURING ADOLESCENCE, ALTHOUGH IT IS UNCLEAR IF THESE TWO ISSUES DIFFER ON KEY ADOLESCENT COGNITIVE VULNERABILITY AND PEER RELATION VARIABLES. THIS STUDY COMPARED EATING ATTITUDES, COGNITIVE COPING STYLES, AND PEER VICTIMIZATION AMONG ADOLESCENTS WITH SYMPTOMS OF SEASONAL AND NONSEASONAL DEPRESSION. A SAMPLE OF 311 ADOLESCENTS (MEAN AGE = 15…
529	UNRAVELING THE EFFECT OF GENES AND ENVIRONMENT IN THE TRANSMISSION OF PARENTAL ANTISOCIAL BEHAVIOR TO CHILDREN'S CONDUCT DISTURBANCE, DEPRESSION AND HYPERACTIVITY	SILBERG JL;MAES H;EAVES LJ	JOURNAL OF CHILD PSYCHOLOGY AND PSYCHIATRY	0021-9630	53	6	668	2012	WILEY-BLACKWELL	10.1111/J.1469-7610.2011.02494.X	BACKGROUND: A CRITICAL ISSUE IN DEVISING EFFECTIVE INTERVENTIONS FOR THE TREATMENT OF CHILDRENS BEHAVIORAL AND EMOTIONAL PROBLEMS IDENTIFYING GENUINE FAMILY ENVIRONMENTAL FACTORS THAT PLACE CHILDREN AT RISK. IN MOST TWIN AND FAMILY STUDIES, ENVIRONMENTAL FACTORS ARE CONFOUNDED WITH BOTH DIRECT GENETIC RISK FROM PARENTS AND THE INDIRECT EFFECT OF GENES INFLUENCING PARENTS ABILITY TO PROVIDE AN OPT…
530	FUNCTIONAL NEUROANATOMY OF BIPOLAR DISORDER: STRUCTURE, FUNCTION, AND CONNECTIVITY IN AN AMYGDALA-ANTERIOR PARALIMBIC NEURAL SYSTEM	BLOND BN;FREDERICKS CA;BLUMBERG HP	BIPOLAR DISORDERS	1398-5647	14	4	340	2012	WILEY	10.1111/J.1399-5618.2012.01015.X	BLOND BN, FREDERICKS CA, BLUMBERG HP. FUNCTIONAL NEUROANATOMY OF BIPOLAR DISORDER: STRUCTURE, FUNCTION, AND CONNECTIVITY IN AN AMYGDALAANTERIOR PARALIMBIC NEURAL SYSTEM. ?BIPOLAR DISORD 2012: 14: 340355. (C) 2012 THE AUTHORS. JOURNAL COMPILATION (C) 2012 JOHN WILEY & SONS A/S. OBJECTIVES: IN PAST DECADES, NEUROIMAGING RESEARCH IN BIPOLAR DISORDER HAS DEMONSTRATED A CONVERGENCE OF FINDINGS IN AN A…
531	THE SOCIAL ECOLOGY OF ADOLESCENT-INITIATED PARENT ABUSE: A REVIEW OF THE LITERATURE	HONG JS;KRAL MJ;ESPELAGE DL;ALLEN-MEARES P	CHILD PSYCHIATRY & HUMAN DEVELOPMENT	0009-398X	43	3	431	2012	SPRINGER	10.1007/S10578-011-0273-Y	THIS ARTICLE PROVIDES AN ECOLOGICAL FRAMEWORK FOR UNDERSTANDING ADOLESCENT-INITIATED PARENT ABUSE. WE REVIEW RESEARCH ON ADOLESCENT-INITIATED PARENT ABUSE, IDENTIFYING SOCIODEMOGRAPHIC CHARACTERISTICS OF PERPETRATORS AND VICTIMS (E.G., GENDER, AGE, RACE/ETHNICITY, AND SOCIOECONOMIC STATUS [SES]). BRONFENBRENNER'S [1] ECOLOGICAL SYSTEMS THEORY IS APPLIED, WHICH EXAMINES THE RISK AND PROTECTIVE FAC…
532	PERINATAL EFFECTS ON IN VIVO MEASURES OF HUMAN BRAIN SEROTONIN SYNTHESIS IN ADULTHOOD: A 27-YEAR LONGITUDINAL STUDY	BOOIJ L;BENKELFAT C;LEYTON M;VITARO F;GRAVEL P;LEVESQUE ML;ARSENEAULT L;DIKSIC M;TREMBLAY RE	EUROPEAN NEUROPSYCHOPHARMACOLOGY	0924-977X	22	6	419	2012	ELSEVIER	10.1016/J.EURONEURO.2011.11.002	THERE IS AN INCREASING EVIDENCE THAT PRENATAL AND EARLY POSTNATAL STRESSORS HAVE LIFE LONG IMPACTS ON PHYSICAL AND MENTAL HEALTH PROBLEMS. ANIMAL STUDIES HAVE SHOWN THAT THIS COULD INCLUDE ENDURING CHANGES TO BRAIN SEROTONIN NEUROTRANSMISSION. IN THE PRESENT STUDY, WE TESTED WHETHER PERINATAL ADVERSITY IN HUMANS HAS A LONG-TERM IMPACT ON BRAIN SEROTONIN NEUROTRANSMISSION IN ADULTHOOD. TWENTY-SIX …
533	RELATIONSHIPS BETWEEN PARENT AND CHILD EMOTION REGULATION STRATEGY USE: A BRIEF REPORT	BARIOLA E;HUGHES EK;GULLONE E	JOURNAL OF CHILD AND FAMILY STUDIES	1062-1024	21	3	443	2012	SPRINGER	10.1007/S10826-011-9497-5	WE EXAMINED THE DIRECT RELATIONSHIPS BETWEEN PARENT AND CHILD EMOTION REGULATION (ER) STRATEGY USE DURING THE TRANSITIONARY AND UNDERSTUDIED DEVELOPMENTAL PERIODS OF MIDDLE CHILDHOOD THROUGH TO ADOLESCENCE. THREE HUNDRED AND SEVENTY-NINE PARTICIPANTS AGED BETWEEN 9 AND 19 YEARS, COMPLETED THE EMOTION REGULATION QUESTIONNAIRE FOR CHILDREN AND ADOLESCENTS. IN ADDITION, 358 OF THEIR MOTHERS AND 207 …
534	PREVALENCE OF PSYCHIATRIC DISORDERS IN PRESCHOOLERS	WICHSTROM L;BERG-NIELSEN TS;ANGOLD A;EGGER HL;SOLHEIM E;SVEEN TH	JOURNAL OF CHILD PSYCHOLOGY AND PSYCHIATRY	0021-9630	53	6	695	2012	WILEY-BLACKWELL	10.1111/J.1469-7610.2011.02514.X	BACKGROUND: MANY DISORDERS IN CHILDHOOD AND ADOLESCENCE WERE ALREADY PRESENT IN THE PRESCHOOL YEARS. HOWEVER, THERE IS LITTLE EMPIRICAL RESEARCH ON THE PREVALENCE OF PSYCHIATRIC DISORDERS IN YOUNG CHILDREN. A TRUE COMMUNITY STUDY USING STRUCTURED DIAGNOSTIC TOOLS HAS YET TO BE PUBLISHED. METHODS: ALL CHILDREN BORN IN 2003 OR 2004 IN THE CITY OF TRONDHEIM, NORWAY, WHO ATTENDED THE REGULAR COMMUNIT…
535	PRENATAL DRUG EXPOSURE AND PEER VICTIMIZATION IN EARLY ADOLESCENCE: TESTING CHILDHOOD ANXIETY/DEPRESSION AND AGGRESSION AS POSSIBLE MEDIATORS	BUCKINGHAM-HOWES S;OBERLANDER SE;KIM EM;BLACK MM	JOURNAL OF DEVELOPMENTAL AND BEHAVIORAL PEDIATRICS	0196-206X	33	5	416	2012	LIPPINCOTT WILLIAMS & WILKINS	10.1097/DBP.0B013E31825609F0	OBJECTIVE: CHILDREN WHO ARE PRENATALLY EXPOSED TO DRUGS MAY BE AT RISK FOR EMOTION DYSREGULATION, INCLUDING CHILDHOOD ANXIETY/DEPRESSION AND AGGRESSION, POTENTIALLY INCREASING THEIR RISK FOR PEER VICTIMIZATION. THE OBJECTIVES OF THIS STUDY WERE TO INVESTIGATE HOW PRENATAL DRUG EXPOSURE RELATES TO ADOLESCENT PEER VICTIMIZATION AND THE MEDIATING EFFECTS OF CHILDHOOD ANXIETY/DEPRESSION AND AGGRESSIO…
536	THE EMOTION REGULATION QUESTIONNAIRE FOR CHILDREN AND ADOLESCENTS (ERQ-CA): A PSYCHOMETRIC EVALUATION	GULLONE E;TAFFE J	PSYCHOLOGICAL ASSESSMENT	1040-3590	24	2	409	2012	AMER PSYCHOLOGICAL ASSOC	10.1037/A0025777	DESPITE THE RECOGNIZED IMPORTANCE OF EMOTION REGULATION (ER) FOR HEALTHY PSYCHOLOGICAL DEVELOPMENT, ER RESEARCH HAS FOCUSED PREDOMINANTLY ON THE DEVELOPMENTAL PERIODS OF INFANCY, EARLY CHILDHOOD, AND ADULTHOOD, WHILE THE MIDDLE CHILDHOOD TO ADOLESCENCE YEARS HAVE BEEN RELATIVELY NEGLECTED. AN OBSTACLE TO ER RESEARCH DURING THESE PERIODS IS THE PAUCITY OF VALID AGE-APPROPRIATE MEASURES. THIS STUDY…
537	BRAIN SCALE: BRAIN STRUCTURE AND COGNITION: AN ADOLESCENT LONGITUDINAL TWIN STUDY INTO THE GENETIC ETIOLOGY OF INDIVIDUAL DIFFERENCES	VAN SOELEN ILC;BROUWER RM;PEPER JS;VAN LEEUWEN M;KOENIS MMG;VAN BEIJSTERVELDT TCEM;SWAGERMAN SC;KAHN RS;POL HEH;BOOMSMA DI	TWIN RESEARCH AND HUMAN GENETICS	1832-4274	15	3	453	2012	CAMBRIDGE UNIV PRESS	10.1017/THG.2012.4	FROM CHILDHOOD INTO ADOLESCENCE, THE CHILD'S BRAIN UNDERGOES CONSIDERABLE CHANGES IN BOTH STRUCTURE AND FUNCTION. TWIN STUDIES ARE OF GREAT VALUE TO EXPLORE TO WHAT EXTENT GENETIC AND ENVIRONMENTAL FACTORS EXPLAIN INDIVIDUAL DIFFERENCES IN BRAIN DEVELOPMENT AND COGNITION. IN THE NETHERLANDS, WE INITIATED A LONGITUDINAL STUDY IN WHICH TWINS, THEIR SIBLINGS AND THEIR PARENTS ARE ASSESSED AT THREE Y…
538	HELPING YOUTH IN CARE SUCCEED: INFLUENCE OF CAREGIVER INVOLVEMENT ON ACADEMIC ACHIEVEMENT	CHEUNG C;LWIN K;JENKINS JM	CHILDREN AND YOUTH SERVICES REVIEW	0190-7409	34	6	1092	2012	PERGAMON-ELSEVIER SCIENCE LTD	10.1016/J.CHILDYOUTH.2012.01.033	THE CURRENT STUDY EXAMINED THE INFLUENCE OF THE PLACEMENT ON ACADEMIC OUTCOMES IN YOUTH RECEIVING OUT-OF-HOME CARE. A TWO-LEVEL MULTILEVEL MODEL WAS USED TO PARTITION VARIANCE IN YOUTH IN CARE'S ACADEMIC SUCCESS SCORES INTO PLACEMENT AND CHILD-SPECIFIC LEVELS OF INFLUENCE. ASSOCIATIONS BETWEEN CAREGIVER INVOLVEMENT AND ACADEMIC SUCCESS IN YOUTH IN CARE WERE ALSO EXAMINED. ASSESSMENT AND ACTION RE…
539	LATENT CLASSES OF PSYCHIATRIC SYMPTOMS AMONG CHINESE CHILDREN LIVING IN POVERTY	HERMAN KC;BI Y;BORDEN LA;REINKE WM	JOURNAL OF CHILD AND FAMILY STUDIES	1062-1024	21	3	391	2012	SPRINGER	10.1007/S10826-011-9490-Z	DESCRIBING CO-OCCURRING SYMPTOM PATTERNS AMONG CHILDREN IN NONWESTERN CONTEXTS MAY HAVE IMPORTANT IMPLICATIONS FOR HOW EMOTIONAL AND BEHAVIOR PROBLEMS ARE DEFINED, CONCEPTUALIZED, STUDIED, AND ULTIMATELY PREVENTED. A LATENT PROFILE ANALYSIS (LPA) WAS CONDUCTED ON THE CO-OCCURRING PSYCHIATRIC SYMPTOMS OF 196 CHINESE CHILDREN LIVING IN POVERTY. CHILD DEPRESSION, ANXIETY, AGGRESSION, AND SELF-ESTEEM…
540	DISCREPANCIES BETWEEN TURKISH MOTHERS' AND ADOLESCENTS' REPORTS OF ADOLESCENTS' EMOTION REGULATION DIFFICULTIES	SARITAS D;GENCOZ T	JOURNAL OF CLINICAL PSYCHOLOGY	0021-9762	68	6	661	2012	WILEY-BLACKWELL	10.1002/JCLP.21849	OBJECTIVES THE AIM OF THE PRESENT STUDY WAS TO EXAMINE DISCREPANCIES BETWEEN TURKISH MOTHERS AND ADOLESCENTS REPORTS IN TERMS OF ADOLESCENTS DIFFICULTIES IN EMOTION REGULATION. IN ADDITION, THE MEDIATING ROLE OF MOTHERS OWN EMOTION REGULATION DIFFICULTIES BETWEEN MOTHERS PSYCHOLOGICAL SYMPTOMS AND THE DISCREPANCY ON REPORTS OF ADOLESCENTS DIFFICULTIES IN EMOTION REGULATION WAS EXAMINED. METHOD A …
541	EMOTION REGULATION AND DEPRESSIVE SYMPTOMS IN PREADOLESCENCE	SIENER S;KERNS KA	CHILD PSYCHIATRY & HUMAN DEVELOPMENT	0009-398X	43	3	414	2012	SPRINGER	10.1007/S10578-011-0274-X	THIS STUDY EXAMINED ASSOCIATIONS AMONG SEVERAL MEASURES OF EMOTION REGULATION, AND THEIR LINKS TO DEPRESSIVE SYMPTOMS, IN A SAMPLE OF CHILDREN AGES 10-12 YEARS OLD (N = 87). BOTH TEMPORAL FEATURES OF EMOTION REGULATION AND REGULATION PROCESSES INVOLVED IN THE EVALUATION, MONITORING, AND MODIFICATION OF EMOTION WERE ASSESSED THROUGH PARENT AND CHILD REPORT AND BEHAVIORAL OBSERVATION. CHILDREN ALSO…
542	VALIDITY AND RELIABILITY OF THE STRENGTHS AND DIFFICULTIES QUESTIONNAIRE IN 5-6 YEAR OLDS: DIFFERENCES BY GENDER OR BY PARENTAL EDUCATION?	MIELOO C;RAAT H;VAN OORT F;BEVAART F;VOGEL I;DONKER M;JANSEN W	PLOS ONE	1932-6203	7	5	NA	2012	PUBLIC LIBRARY SCIENCE	10.1371/JOURNAL.PONE.0036805	INTRODUCTION: THE STRENGTHS AND DIFFICULTIES QUESTIONNAIRE (SDQ) IS A RELATIVELY SHORT INSTRUMENT DEVELOPED TO DETECT PSYCHOSOCIAL PROBLEMS IN CHILDREN AGED 3-16 YEARS. IT ADDRESSES FOUR DIMENSIONS: EMOTIONAL PROBLEMS, CONDUCT PROBLEMS, HYPERACTIVITY/INATTENTION PROBLEMS, PEER PROBLEMS THAT COUNT UP TO THE TOTAL DIFFICULTIES SCORE, AND A FIFTH DIMENSION; PROSOCIAL BEHAVIOUR. THE VALIDITY AND RELI…
543	OF LARKS AND HEARTS - MORNINGNESS/EVENINGNESS, HEART RATE VARIABILITY AND CARDIOVASCULAR STRESS RESPONSE AT DIFFERENT TIMES OF DAY	ROESER K;OBERGFELL F;MEULE A;VOGELE C;SCHLARB AA;KUBLER A	PHYSIOLOGY & BEHAVIOR	0031-9384	106	2	151	2012	PERGAMON-ELSEVIER SCIENCE LTD	10.1016/J.PHYSBEH.2012.01.023	INTER-INDIVIDUAL DIFFERENCES IN THE CIRCADIAN PERIOD OF PHYSICAL AND MENTAL FUNCTIONS CAN BE DESCRIBED ON THE DIMENSION OF MORNINGNESS/EVENINGNESS. PREVIOUS FINDINGS SUPPORT THE ASSUMPTION THAT EVENINGNESS IS RELATED TO GREATER IMPULSIVITY AND SUSCEPTIBILITY TO STRESS THAN MORNINGNESS. HEART RATE VARIABILITY (HRV) SERVES AS A PHYSIOLOGICAL CORRELATE OF SELF- AND EMOTIONAL REGULATION AND HAS NOT Y…
544	IS NON-SUICIDAL SELF-INJURY AN "ADDICTION"? A COMPARISON OF CRAVING IN SUBSTANCE USE AND NON-SUICIDAL SELF-INJURY	VICTOR SE;GLENN CR;KLONSKY ED	PSYCHIATRY RESEARCH	0165-1781	197	1-2	73	2012	ELSEVIER IRELAND LTD	10.1016/J.PSYCHRES.2011.12.011	THERE IS DEBATE AMONG RESEARCHERS REGARDING THE MOST APPROPRIATE CONCEPTUAL MODEL OF NON-SUICIDAL SELF-INJURY (NSSI). SOME ARGUE THAT NSSI IS BEST VIEWED WITHIN AN ADDICTIONS FRAMEWORK. BECAUSE CRAVING OF SUBSTANCES IS A KEY CONCEPT IN THE ADDICTIONS LITERATURE, WE SOUGHT TO COMPARE THE NATURE OF CRAVING IN NSSI AND SUBSTANCE USE. MEASURES OF NSSI, SUBSTANCE USE, AND CRAVING WERE ADMINISTERED TO …
545	STRUCTURE OF THE HEALTH OF THE NATION OUTCOME SCALES FOR CHILDREN AND ADOLESCENTS: AN ORDINAL FACTOR ANALYSIS OF CLINICIAN RATINGS OF A SAMPLE OF YOUNG PEOPLE REFERRED TO COMMUNITY MENTAL HEALTH SERVICES	TIFFIN PA;ROLLING K	PSYCHIATRY RESEARCH	0165-1781	197	1-2	154	2012	ELSEVIER IRELAND LTD	10.1016/J.PSYCHRES.2012.02.007	THE HEALTH OF THE NATION OUTCOME SCALES FOR CHILDREN AND ADOLESCENTS (HONOSCA) HAVE BEEN IMPLEMENTED AS PERFORMANCE AND RESEARCH MEASURES FOR YOUTH MENTAL HEALTH SERVICES IN THE UK AND ELSEWHERE. HOWEVER, THE FACTOR STRUCTURE OF THIS INSTRUMENT HAS NOT YET BEEN REPORTED. CLINICIAN RATINGS FROM A REPRESENTATIVE SAMPLE OF 1335 YOUNG PEOPLE SEEN BY COMMUNITY-BASED CHILD AND ADOLESCENT MENTAL HEALTH …
546	YOUTH IN THE NETHERLANDS STUDY (JOIN): STUDY DESIGN	HUIZINK AC;GREAVES-LORD K;EVANS BE;EUSER AS;VAN DER ENDE J;VERHULST FC;FRANKEN IHA	BMC PUBLIC HEALTH	1471-2458	12	NA	NA	2012	BMC	10.1186/1471-2458-12-350	BACKGROUND: ADOLESCENCE IS A CRITICAL DEVELOPMENTAL PERIOD REGARDING EXPOSURE TO SUBSTANCES. THEREFORE, IT IS IMPORTANT TO BE ABLE TO IDENTIFY THOSE ADOLESCENTS WHO ARE MOST VULNERABLE TO SUBSTANCE ABUSE IN THE (NEAR) FUTURE. THE JOIN STUDY WAS SPECIFICALLY DESIGNED TO EXAMINE TWO ENDOPHENOTYPES OF ADOLESCENT SUBSTANCE USE IN A NORMAL RISK (NR) AND HIGH RISK (HR) SAMPLE OF ADOLESCENTS: (1) BEHAVI…
547	A QUALITATIVE STUDY OF INDIVIDUAL AND PEER FACTORS RELATED TO EFFECTIVE NONVIOLENT VERSUS AGGRESSIVE RESPONSES TO PROBLEM SITUATIONS AMONG ADOLESCENTS WITH HIGH INCIDENCE DISABILITIES	SULLIVAN TN;HELMS SW;BETTENCOURT AF;SUTHERLAND K;LOTZE GM;MAYS S;WRIGHT S;FARRELL AD	BEHAVIORAL DISORDERS	0198-7429	37	3	163	2012	SAGE PUBLICATIONS INC	NA	TO ENHANCE THE POSITIVE ADJUSTMENT OF YOUTHS WITH HIGH INCIDENCE DISABILITIES, A BETTER UNDERSTANDING OF THE FACTORS THAT INFLUENCE THEIR USE OF EFFECTIVE RESPONSES IN CHALLENGING SITUATIONS IS NEEDED. IN THIS QUALITATIVE STUDY, ADOLESCENTS DESCRIBED INDIVIDUAL AND PEER FACTORS THAT WOULD INFLUENCE THEIR USE OF EFFECTIVE NONVIOLENT OR AGGRESSIVE RESPONSES. SEMISTRUCTURED INTERVIEWS WERE CONDUCTED…
548	PROFILE OF STRESS FACTORS ASSOCIATED WITH MENTAL DISORDERS IN CHILDREN AND ADOLESCENTS REFERRED FOR EVALUATION AND TREATMENT TO THE FREE STATE PSYCHIATRIC COMPLEX, 2007	HECKLER H;TAUTE CE;KRUGER GHJ;DE WET D;CALITZ FJW;VAN DER MERWE LM;RAUBENHEIMER JE	SOUTH AFRICAN JOURNAL OF PSYCHIATRY	1608-9685	18	2	61	2012	SA MEDICAL ASSOC HEALTH & MEDICAL PUBL GROUP	NA	INTRODUCTION. SOUTH AFRICAN CHILDREN AND ADOLESCENTS FACE SERIOUS CHALLENGES. OVER THE PAST DECADES CHILDREN HAVE BEEN EXPOSED TO RAPID AND STRESSFUL CHANGES IN THEIR ENVIRONMENT, INCLUDING INCREASED CRIME AND VIOLENCE. AIM OF STUDY THE AIM OF THE STUDY WAS TO DETERMINE THE PROFILE OF STRESS FACTORS LEADING TO MENTAL DISORDERS IN CHILDREN AND ADOLESCENTS REFERRED TO THE CHILD AND ADOLESCENT UNIT …
549	FORGOTTEN SURVIVORS OF INTIMATE-PARTNER VIOLENCE: THE ROLE OF GENDER AND MOTHERING IN INFANT DEVELOPMENT	TAILOR K;LETOURNEAU N	INFANT MENTAL HEALTH JOURNAL	0163-9641	33	3	294	2012	WILEY	10.1002/IMHJ.21316	ALTHOUGH GENDER AND MOTHERING ARE CRITICAL FACTORS IN THE DEVELOPMENT OF INFANTS EXPOSED TO INTIMATE-PARTNER VIOLENCE (IPV), THE MAJORITY OF RESEARCH HAS FOCUSED ON SCHOOL-AGE AND ADOLESCENT POPULATIONS. THE AIM OF THIS STUDY WAS TO INVESTIGATE THE MODERATING EFFECT OF GENDER IN THE RELATIONSHIP BETWEEN MOTHERINFANT INTERACTION AND INFANT DEVELOPMENT IN FAMILIES OF IPV. MATERNAL REPORT WAS USED T…
550	THE EROSIVE EFFECTS OF RACISM: REDUCED SELF-CONTROL MEDIATES THE RELATION BETWEEN PERCEIVED RACIAL DISCRIMINATION AND SUBSTANCE USE IN AFRICAN AMERICAN ADOLESCENTS	GIBBONS FX;O'HARA RE;STOCK ML;GERRARD M;WENG CY;WILLS TA	JOURNAL OF PERSONALITY AND SOCIAL PSYCHOLOGY	0022-3514	102	5	1089	2012	AMER PSYCHOLOGICAL ASSOC	10.1037/A0027404	PERCEIVED RACIAL DISCRIMINATION, SELF-CONTROL, ANGER, AND EITHER SUBSTANCE USE OR USE COGNITIONS WERE ASSESSED IN 2 STUDIES CONDUCTED WITH SAMPLES OF AFRICAN AMERICAN ADOLESCENTS. THE PRIMARY GOAL WAS TO EXAMINE THE RELATION BETWEEN DISCRIMINATION AND SELF-CONTROL OVER TIME; A 2ND GOAL WAS TO DETERMINE WHETHER THAT RELATION MEDIATES THE LINK BETWEEN DISCRIMINATION AND SUBSTANCE USE FOUND IN PREVI…
551	EMOTION REGULATION MEDIATES THE RELATIONSHIP BETWEEN ADHD AND DEPRESSIVE SYMPTOMS IN YOUTH	SEYMOUR KE;CHRONIS-TUSCANO A;HALLDORSDOTTIR T;STUPICA B;OWENS K;SACKS T	JOURNAL OF ABNORMAL CHILD PSYCHOLOGY	0091-0627	40	4	595	2012	SPRINGER/PLENUM PUBLISHERS	10.1007/S10802-011-9593-4	A SIGNIFICANT LITERATURE SUGGESTS THAT YOUTH DIAGNOSED WITH ATTENTION-DEFICIT/HYPERACTIVITY DISORDER (ADHD) ARE AT INCREASED RISK FOR LATER DEPRESSION RELATIVE TO YOUTH WITHOUT ADHD. YOUTH WITH CO-OCCURRING ADHD AND DEPRESSION EXPERIENCE MORE SERIOUS IMPAIRMENTS AND WORSE DEVELOPMENTAL OUTCOMES THAN THOSE WITH EITHER DISORDER ALONE, INCLUDING INCREASED RATES OF SUICIDAL IDEATION AND SUICIDE COMPL…
552	CHILDHOOD PERSONALITY AS A HARBINGER OF COMPETENCE AND RESILIENCE IN ADULTHOOD	SHINER RL;MASTEN AS	DEVELOPMENT AND PSYCHOPATHOLOGY	0954-5794	24	2	507	2012	CAMBRIDGE UNIV PRESS	10.1017/S0954579412000120	THIS STUDY EXAMINED THE SIGNIFICANCE OF CHILDHOOD BIG FIVE PERSONALITY TRAITS FOR COMPETENCE AND RESILIENCE IN EARLY ADULTHOOD. RESILIENCE WAS DEFINED IN TERMS OF ADAPTIVE SUCCESS IN AGE-SALIENT DEVELOPMENTAL TASKS DESPITE SIGNIFICANT ADVERSITY THROUGHOUT CHILDHOOD/ADOLESCENCE. THE PROJECT COMPETENCE LONGITUDINAL STUDY TRACKED 205 YOUNG PEOPLE FROM CHILDHOOD (AROUND AGE 10) TO EMERGING ADULTHOOD …
553	SOCIAL EXPERIENCES IN KINDERGARTEN AND ACADEMIC ACHIEVEMENT IN GRADE 1: A MONOZYGOTIC TWIN DIFFERENCE STUDY	VITARO F;BOIVIN M;BRENDGEN M;GIRARD A;DIONNE G	JOURNAL OF EDUCATIONAL PSYCHOLOGY	0022-0663	104	2	366	2012	AMER PSYCHOLOGICAL ASSOC	10.1037/A0026879	THE GOAL OF THIS STUDY WAS TO EXAMINE HOW DIFFERENT TYPES OF SOCIAL EXPERIENCES IN KINDERGARTEN RELATE TO GRADE 1 ACADEMIC ACHIEVEMENT, WHILE CONTROLLING FOR POSSIBLE GENETIC AND SHARED ENVIRONMENTAL INFLUENCES THROUGH THE USE OF THE MONOZYGOTIC (MZ) TWIN DIFFERENCE METHOD. SOCIAL EXPERIENCES IN KINDERGARTEN INCLUDED RELATIONSHIP QUALITY WITH THE LARGER PEER GROUP (I.E., REJECTION AND VICTIMIZATI…
554	PREDICTORS AND PROTECTIVE FACTORS FOR ADOLESCENT INTERNET VICTIMIZATION: RESULTS FROM A 2008 NATIONWIDE DANISH YOUTH SURVEY	HELWEG-LARSEN K;SCHUTT N;LARSEN HB	ACTA PAEDIATRICA	0803-5253	101	5	533	2012	WILEY	10.1111/J.1651-2227.2011.02587.X	AIM: TO EXAMINE THE RATE OF INTERNET VICTIMIZATION IN A NATIONALLY REPRESENTATIVE SAMPLE OF ADOLESCENTS AGED 1417 AND TO ANALYZE PREDICTORS AND PROTECTIVE FACTORS FOR VICTIMIZATION. METHODS: DATA WERE COLLECTED FOR 3707 PUPILS IN DANISH SCHOOLS IN 2008, USING A MULTIMEDIA COMPUTER-BASED SELF-INTERVIEWING PROGRAMME. FAMILY CHARACTERISTICS, ALCOHOL AND DRUG ABUSE, EXPOSURE TO PHYSICAL / SEXUAL ABUS…
555	MAPPING THE CLASSROOM EMOTIONAL ENVIRONMENT	HARVEY ST;BIMLER D;EVANS IM;KIRKLAND J;PECHTEL P	TEACHING AND TEACHER EDUCATION	0742-051X	28	4	628	2012	PERGAMON-ELSEVIER SCIENCE LTD	10.1016/J.TATE.2012.01.005	HARVEY AND EVANS (2003) HAVE PROPOSED THAT TEACHERS' EMOTIONAL SKILLS, AS REQUIRED IN THE CLASSROOM, CAN BE ORGANIZED INTO A FIVE-DIMENSIONAL MODEL. FURTHER RESEARCH IS NECESSARY TO VALIDATE THIS MODEL AND EVALUATE THE IMPORTANCE OF EACH DIMENSION OF TEACHER EMOTION COMPETENCE FOR EDUCATIONAL PRACTICE. USING A STATISTICAL METHOD FOR MAPPING PSYCHOLOGICAL CONSTRUCTS, TEACHERS' EMOTIONAL PRACTICES …
556	COMPREHENSIVE DETERMINANTS OF HEALTH SERVICE UTILISATION FOR MENTAL HEALTH REASONS IN A CANADIAN CATCHMENT AREA	FLEURY MJ;GRENIER G;BAMVITA JM;PERREAULT M;KESTENS Y;CARON J	INTERNATIONAL JOURNAL FOR EQUITY IN HEALTH	1475-9276	11	NA	NA	2012	BMC	10.1186/1475-9276-11-20	INTRODUCTION: THIS STUDY SOUGHT TO IDENTIFY FACTORS ASSOCIATED WITH HEALTH SERVICE UTILISATION BY INDIVIDUALS WITH MENTAL DISORDERS IN A CANADIAN CATCHMENT AREA. METHODS: TO BE INCLUDED IN THE STUDY, PARTICIPANTS HAD TO BE AGED BETWEEN 15 AND 65 AND RESIDE IN THE STUDY LOCATION. DATA WAS COLLECTED RANDOMLY FROM JUNE TO DECEMBER 2009 BY SPECIALLY TRAINED INTERVIEWERS. A COMPREHENSIVE SET OF VARIAB…
557	FACING CHANGES AND CHANGING FACES IN ADOLESCENCE: A NEW MODEL FOR INVESTIGATING ADOLESCENT-SPECIFIC INTERACTIONS BETWEEN PUBERTAL, BRAIN AND BEHAVIORAL DEVELOPMENT	SCHERF KS;BEHRMANN M;DAHL RE	DEVELOPMENTAL COGNITIVE NEUROSCIENCE	1878-9293	2	2	199	2012	ELSEVIER SCI LTD	10.1016/J.DCN.2011.07.016	ADOLESCENCE IS A TIME OF DRAMATIC PHYSICAL, COGNITIVE, EMOTIONAL, AND SOCIAL CHANGES AS WELL AS A TIME FOR THE DEVELOPMENT OF MANY SOCIAL-EMOTIONAL PROBLEMS. THESE CHARACTERISTICS RAISE COMPELLING QUESTIONS ABOUT ACCOMPANYING NEURAL CHANGES THAT ARE UNIQUE TO THIS PERIOD OF DEVELOPMENT. HERE, WE PROPOSE THAT STUDYING ADOLESCENT-SPECIFIC CHANGES IN FACE PROCESSING AND ITS UNDERLYING NEURAL CIRCUIT…
558	ANOMALOUS FUNCTIONAL BRAIN ACTIVATION FOLLOWING NEGATIVE MOOD INDUCTION IN CHILDREN WITH PRE-SCHOOL ONSET MAJOR DEPRESSION	PAGLIACCIO D;LUBY J;GAFFREY M;BELDEN A;BOTTERON K;GOTLIB IH;BARCH DM	DEVELOPMENTAL COGNITIVE NEUROSCIENCE	1878-9293	2	2	256	2012	ELSEVIER SCI LTD	10.1016/J.DCN.2011.11.008	WHILE MAJOR DEPRESSIVE DISORDER HAS BEEN SHOWN TO BE A SIGNIFICANT MENTAL HEALTH ISSUE FOR SCHOOL-AGE CHILDREN, RECENT RESEARCH INDICATES THAT DEPRESSION CAN BE OBSERVED IN CHILDREN AS EARLY AS THE PRESCHOOL PERIOD. YET, LITTLE WORK HAS BEEN DONE TO EXPLORE THE NEUROBIOLOGICAL FACTORS ASSOCIATED WITH THIS EARLY FORM OF DEPRESSION. GIVEN RESEARCH SUGGESTING A RELATION BETWEEN ADULT DEPRESSION AND …
559	MEDIATING ROLE OF EMOTIONAL REGULATION BETWEEN PARENTAL BEHAVIOR AND ADJUSTMENT OF EARLY ADOLESCENTS	MACUKA I;SMOJVER-AZIC S;BURIC I	DRUSTVENA ISTRAZIVANJA	1330-0288	21	2	383	2012	INST OF SOCIAL SCIENCES IVO PILAR	10.5559/DI.21.2.05	THE AIM OF THIS STUDY WAS TO EXAMINE THE RELATIONSHIPS BETWEEN PARENTAL BEHAVIOR OF BOTH PARENTS, AND EMOTIONAL REGULATION AND INTERNALIZING AND EXTERNALIZING PROBLEMS OF YOUNG ADOLESCENTS. SPECIFICALLY, THE MEDIATING ROLE OF EMOTIONAL REGULATION IN RELATION BETWEEN PARENTAL BEHAVIOR AND ADJUSTMENT OF YOUNG ADOLESCENTS, WERE TESTED. THE STUDY WAS CONDUCTED ON A SAMPLE OF 261 SUBJECTS (139 GIRLS A…
560	DIFFERENCES AMONG MALE ADOLESCENTS WITH EARLY- AND LATE-ONSET OF RISK BEHAVIOR	SINCEK D;AJDUKOVIC M	DRUSTVENA ISTRAZIVANJA	1330-0288	21	2	421	2012	INST OF SOCIAL SCIENCES IVO PILAR	10.5559/DI.21.2.07	TAXONOMIES OF SOCIALLY UNACCEPTABLE BEHAVIOR DIFFERENTIATE YOUTH WITH LATE- AND EARLY-ONSET. YOUTH WITH EARLY ONSET ARE CONSIDERED RISKIER. RESEARCH SHOWED THAT PARENTS BEHAVIOR IS MORE IMPORTANT FOR ONSET, AND PEERS FOR CONTINUATION OF RISK BEHAVIOR IN THE EARLY-ONSET GROUP. PEERS ARE MORE IMPORTANT FOR THE LATE-ONSET GROUP. THE PRESENT RESEARCH INVESTIGATED DIFFERENCES IN THE INTENSITY OF SOCIA…
561	DEVELOPMENTAL RISK I: DEPRESSION AND THE DEVELOPING BRAIN	WEIR JM;ZAKAMA A;RAO U	CHILD AND ADOLESCENT PSYCHIATRIC CLINICS OF NORTH AMERICA	1056-4993	21	2	237	2012	W B SAUNDERS CO-ELSEVIER INC	10.1016/J.CHC.2012.01.004	THIS ARTICLE DISCUSSES RECENT FINDINGS ON THE NEUROBIOLOGY OF PEDIATRIC DEPRESSION AS WELL AS THE INTERPLAY BETWEEN GENETIC AND ENVIRONMENTAL FACTORS IN DETERMINING THE RISK FOR THE DISORDER. UTILIZING DATA FROM BOTH ANIMAL AND HUMAN STUDIES, THE AUTHORS FOCUS ON THE EVOLVING UNDERSTANDING OF THE DEVELOPMENTAL NEUROBIOLOGY OF EMOTIONAL REGULATION, COGNITIVE FUNCTION AND SOCIAL BEHAVIOR AS IT APPL…
562	HEART RATE RESPONSES TO PARENTAL BEHAVIOR IN DEPRESSED ADOLESCENTS	ALLEN NB;KUPPENS P;SHEEBER LB	BIOLOGICAL PSYCHOLOGY	0301-0511	90	1	80	2012	ELSEVIER SCIENCE BV	10.1016/J.BIOPSYCHO.2012.02.013	IN ORDER TO MORE FULLY UNDERSTAND THE ABNORMALITIES IN EMOTIONAL RESPONDING ASSOCIATED WITH ADOLESCENT DEPRESSION WE EXAMINED CLINICALLY DEPRESSED AND NON-DEPRESSED ADOLESCENTS' PHYSIOLOGICAL RESPONSES TO THEIR PARENTS' NEGATIVE EMOTIONAL BEHAVIOR, AS INDEXED BY THEIR HEART RATE RESPONSES TO PARENTAL ANGRY AND DYSPHORIC BEHAVIOR DURING LABORATORY-BASED INTERACTIONS. MATERNAL ANGRY AND DYSPHORIC B…
563	FEELING ANGRY AND ACTING ANGRY: DIFFERENT EFFECTS OF AUTONOMY-CONNECTEDNESS IN BOYS AND GIRLS	KARREMAN A;BEKKER MHJ	JOURNAL OF ADOLESCENCE	0140-1971	35	2	407	2012	ACADEMIC PRESS LTD- ELSEVIER SCIENCE LTD	10.1016/J.ADOLESCENCE.2011.07.016	THIS STUDY EXAMINED EFFECTS OF THE AUTONOMY-CONNECTEDNESS COMPONENTS SENSITIVITY TO OTHERS, SELF-AWARENESS AND CAPACITY FOR MANAGING NEW SITUATIONS ON ANGER EXPERIENCE VERSUS ANGER EXPRESSION IN ADOLESCENT BOYS AND GIRLS. ONE HUNDRED THIRTY-ONE HIGH SCHOOL STUDENTS WERE RANDOMLY ASSIGNED TO AN ANGER-INDUCING OR NEUTRAL CONDITION USING THE DICTATOR GAME. WHEREAS AFTER ANGER INDUCTION BOYS EXPERIEN…
564	UNDERSTANDING INTERPERSONAL TRAUMA IN CHILDREN: WHY WE NEED A DEVELOPMENTALLY APPROPRIATE TRAUMA DIAGNOSIS	D'ANDREA W;FORD J;STOLBACH B;SPINAZZOLA J;VAN DER KOLK BA	AMERICAN JOURNAL OF ORTHOPSYCHIATRY	0002-9432	82	2	187	2012	AMER PSYCHOLOGICAL ASSOC	10.1111/J.1939-0025.2012.01154.X	CHILDHOOD EXPOSURE TO VICTIMIZATION IS PREVALENT AND HAS BEEN SHOWN TO CONTRIBUTE TO SIGNIFICANT IMMEDIATE AND LONG-TERM PSYCHOLOGICAL DISTRESS AND FUNCTIONAL IMPAIRMENT. CHILDREN EXPOSED TO INTERPERSONAL VICTIMIZATION OFTEN MEET CRITERIA FOR PSYCHIATRIC DISORDERS OTHER THAN POSTTRAUMATIC STRESS DISORDER (PTSD). THEREFORE, THIS ARTICLE SUMMARIZES RESEARCH THAT SUGGESTS DIRECTIONS FOR BROADENING C…
565	RELATIONAL STRESSORS AND DEPRESSIVE SYMPTOMS IN LATE ADOLESCENCE: REJECTION SENSITIVITY AS A VULNERABILITY	CHANGO JM;MCELHANEY KB;ALLEN JP;SCHAD MM;MARSTON E	JOURNAL OF ABNORMAL CHILD PSYCHOLOGY	0091-0627	40	3	369	2012	SPRINGER/PLENUM PUBLISHERS	10.1007/S10802-011-9570-Y	THE ROLE OF REJECTION SENSITIVITY AS A CRITICAL DIATHESIS MODERATING THE LINK BETWEEN ADOLESCENT RELATIONAL STRESSORS AND DEPRESSIVE SYMPTOMS WAS EXAMINED USING MULTI-METHOD, MULTI-REPORTER DATA FROM A DIVERSE COMMUNITY SAMPLE OF 173 ADOLESCENTS, FOLLOWED FROM AGE 16 TO 18. RELATIONAL STRESSORS EXAMINED INCLUDED EMOTIONAL ABUSE, MATERNAL BEHAVIOR UNDERMINING ADOLESCENTS' AUTONOMY AND RELATEDNESS,…
566	SINGLE TYPES OF FAMILY VIOLENCE VICTIMIZATION AND EXTERNALIZING BEHAVIORS AMONG CHILDREN AND ADOLESCENTS	RENNER LM	JOURNAL OF FAMILY VIOLENCE	0885-7482	27	3	177	2012	SPRINGER/PLENUM PUBLISHERS	10.1007/S10896-012-9421-9	PRIOR RESEARCH HAS PROVIDED SUBSTANTIAL EVIDENCE THAT CHILD MALTREATMENT AND EXPOSURE TO PHYSICAL INTIMATE PARTNER VIOLENCE (IPV) ARE ASSOCIATED WITH INCREASED EXTERNALIZING BEHAVIOR PROBLEMS AMONG CHILDREN AND ADOLESCENTS. HOWEVER, LITTLE IS KNOWN ABOUT THE EFFECTS OF EXPOSURE TO PSYCHOLOGICAL IPV AND EXPOSURE TO THE PHYSICAL ABUSE OF A SIBLING. USING A TOTAL SAMPLE (N = 2,572) AND SUBSAMPLE (N …
567	MATERNAL-RELATED PREDICTORS OF SELF-REGULATION AMONG LOW-INCOME YOUTH	CROSSLEY IA;BUCKNER JC	JOURNAL OF CHILD AND FAMILY STUDIES	1062-1024	21	2	217	2012	SPRINGER	10.1007/S10826-011-9465-0	THE ASSOCIATION BETWEEN SELF-REGULATION AND VARIOUS ADAPTIVE OUTCOMES HAS BECOME A TOPIC OF GROWING INTEREST TO RESEARCHERS. YET, THERE IS NOT MUCH RESEARCH ON PREDICTORS OF SELF-REGULATION IN CHILDREN. USING A CROSS-SECTIONAL DESIGN AND AN ARRAY OF PSYCHOMETRICALLY SOUND SCALES AND MEASURES FROM MULTIPLE INFORMANTS, THIS STUDY EXAMINED WHETHER MATERNAL CHARACTERISTICS, NAMELY MATERNAL MENTAL HEA…
568	SMOKING CESSATION WITH TEENAGERS: THE RELATIONSHIP BETWEEN IMPULSIVITY, EMOTIONAL PROBLEMS, PROGRAM RETENTION AND EFFECTIVENESS	WEGMANN L;BUHLER A;STRUNK M;LANG P;NOWAK D	ADDICTIVE BEHAVIORS	0306-4603	37	4	463	2012	PERGAMON-ELSEVIER SCIENCE LTD	10.1016/J.ADDBEH.2011.12.008	AIMS: THIS STUDY EXAMINES WHETHER INDIVIDUAL DIFFERENCES IN IMPULSIVITY AND EMOTIONAL PROBLEMS IN ADOLESCENT SMOKERS ARE RELATED TO INITIAL SMOKING CHARACTERISTICS OF PARTICIPANTS, ACCEPTANCE, RETENTION AND OUTCOME OF A SCHOOL-BASED SMOKING CESSATION PROGRAM. DESIGN: THE DATA WAS OBTAINED FROM A FEASIBILITY STUDY OF A YOUTH-SPECIFIC, COGNITIVE-BEHAVIORAL AND MOTIVATION ENHANCING PROGRAM AT 22 SCH…
569	FAMILY INTERACTIONS, EXPOSURE TO VIOLENCE, AND EMOTION REGULATION: PERCEPTIONS OF CHILDREN AND EARLY ADOLESCENTS AT RISK	HOULTBERG BJ;HENRY CS;MORRIS AS	FAMILY RELATIONS	0197-6664	61	2	283	2012	WILEY-BLACKWELL	10.1111/J.1741-3729.2011.00699.X	THIS STUDY EXAMINED THE PROTECTIVE NATURE OF YOUTH REPORTS OF FAMILY INTERACTIONS IN RELATION TO PERCEIVED EXPOSURE TO VIOLENCE AND ANGER REGULATION IN 84 CHILDREN AND EARLY ADOLESCENTS (MEAN AGE OF 10.5; 7 15 YEARS OLD) PRIMARILY FROM ETHNIC MINORITY GROUPS AND LIVING IN HIGH-RISK COMMUNITIES IN A LARGE SOUTHWESTERN CITY. PATH ANALYSIS AND BOOTSTRAPPING METHODOLOGY INDICATED THAT OVERALL FAMILY …
570	CONTEXTUAL EMOTION REGULATION THERAPY: A DEVELOPMENTALLY BASED INTERVENTION FOR PEDIATRIC DEPRESSION	KOVACS M;LOPEZ-DURAN NL	CHILD AND ADOLESCENT PSYCHIATRIC CLINICS OF NORTH AMERICA	1056-4993	21	2	327	2012	W B SAUNDERS CO-ELSEVIER INC	10.1016/J.CHC.2012.01.002	FOR THIS SPECIAL ISSUE ABOUT CHILD AND ADOLESCENT DEPRESSION, THE AUTHORS WERE ASKED TO DESCRIBE CONTEXTUAL EMOTION REGULATION THERAPY AS AN EXAMPLE OF A DEVELOPMENTALLY INFORMED PSYCHOSOCIAL INTERVENTION. THE ARTICLE BEGINS WITH THE AUTHORS' DEFINITION OF THE ELEMENTS THAT SHOULD COMPRISE SUCH AN INTERVENTION. A SUCCINCT SUMMARY OF THIS CONTEXTUAL EMOTION REGULATION THERAPY IS THEN PROVIDED, INC…
571	EMOTIONAL INERTIA PROSPECTIVELY PREDICTS THE ONSET OF DEPRESSIVE DISORDER IN ADOLESCENCE	KUPPENS P;SHEEBER LB;YAP MBH;WHITTLE S;SIMMONS JG;ALLEN NB	EMOTION	1528-3542	12	2	283	2012	AMER PSYCHOLOGICAL ASSOC	10.1037/A0025046	EMOTIONAL INERTIA REFERS TO THE DEGREE TO WHICH A PERSON'S CURRENT EMOTIONAL STATE IS PREDICTED BY THEIR PRIOR EMOTIONAL STATE, REFLECTING HOW MUCH IT CARRIES OVER FROM ONE MOMENT TO THE NEXT. RECENTLY, IN A CROSS-SECTIONAL STUDY, WE SHOWED THAT HIGH INERTIA IS AN IMPORTANT CHARACTERISTIC OF THE EMOTION DYNAMICS OBSERVED IN PSYCHOLOGICAL MALADJUSTMENT SUCH AS DEPRESSION. IN THE PRESENT STUDY, WE …
572	SEVERITY OF THE AGGRESSION/ANXIETY-DEPRESSION/ATTENTION CHILD BEHAVIOR CHECKLIST PROFILE DISCRIMINATES BETWEEN DIFFERENT LEVELS OF DEFICITS IN EMOTIONAL REGULATION IN YOUTH WITH ATTENTION-DEFICIT HYPERACTIVITY DISORDER	BIEDERMAN J;PETTY CR;DAY H;GOLDIN RL;SPENCER T;FARAONE SV;SURMAN CBH;WOZNIAK J	JOURNAL OF DEVELOPMENTAL AND BEHAVIORAL PEDIATRICS	0196-206X	33	3	236	2012	LIPPINCOTT WILLIAMS & WILKINS	10.1097/DBP.0B013E3182475267	OBJECTIVE: WE EXAMINED WHETHER SEVERITY SCORES (1 SD VS 2 SDS) OF A UNIQUE PROFILE OF THE CHILD BEHAVIOR CHECKLIST (CBCL) CONSISTING OF THE ANXIETY/DEPRESSION, AGGRESSION, AND ATTENTION (AAA) SCALES WOULD HELP DIFFERENTIATE LEVELS OF DEFICITS IN CHILDREN WITH ATTENTION-DEFICIT HYPERACTIVITY DISORDER (ADHD). STUDY DESIGN: SUBJECTS WERE 197 CHILDREN WITH ADHD AND 224 WITHOUT ADHD. WE DEFINED DEFICI…
573	EMOTION REGULATION STRATEGY USE IN CHILDREN AND ADOLESCENTS: THE EXPLANATORY ROLES OF PERSONALITY AND ATTACHMENT	GRESHAM D;GULLONE E	PERSONALITY AND INDIVIDUAL DIFFERENCES	0191-8869	52	5	616	2012	PERGAMON-ELSEVIER SCIENCE LTD	10.1016/J.PAID.2011.12.016	EMOTION REGULATION (ER) IS A FUNDAMENTAL ASPECT OF HEALTHY PSYCHOLOGICAL FUNCTIONING. A SAMPLE OF 682 CHILDREN AND ADOLESCENTS AGED BETWEEN 10 AND 18 YEARS, PARTICIPATED IN THIS STUDY, WHICH EXAMINED THE ROLES OF THE FIVE-FACTOR MODEL (FFM) OF PERSONALITY AND PARENTAL ATTACHMENT IN THE USE OF THE ER STRATEGIES OF REAPPRAISAL AND SUPPRESSION. HIGHER SCORES ON EXTRAVERSION AND OPENNESS PREDICTED MO…
574	CORRELATION OF OBESITY AND OVERWEIGHT WITH EMOTIONAL-BEHAVIORAL PROBLEMS IN PRIMARY SCHOOL AGE GIRLS IN TABRIZ, IRAN	SEYEDAMINI B;MALEK A;EBRAHIMI-MAMEGHANI M;TAJIK A	IRANIAN JOURNAL OF PEDIATRICS	2008-2142	22	1	15	2012	KOWSAR CORP	NA	OBJECTIVE!: OBESITY AND OVERWEIGHT HAVE SHOWN AN INCREASING TREND IN MOST DEVELOPING COUNTRIES. CHILDHOOD OBESITY WOULD IMPOSE NUMEROUS HEALTH-RELATED PROBLEMS. THIS STUDY WAS CONDUCTED TO DETERMINE THE CORRELATION OF OBESITY AND OVERWEIGHT WITH EMOTIONAL-BEHAVIORAL PROBLEMS IN PRIMARY SCHOOL AGE GIRLS. METHODS: IN A CROSS-SECTIONAL STUDY, 300 PRIMARY SCHOOL GIRLS (AGED 7-11 YEARS) WERE SELECTED …
575	CHILDREN OF SINGLE MOTHERS: HEALTH RISKS AND ENVIRONMENTAL STRESS	SCHARTE M;BOLTE G	GESUNDHEITSWESEN	0941-3790	74	3	123	2012	GEORG THIEME VERLAG KG	10.1055/S-0030-1270507	BACKGROUND AND AIM: IN GERMANY THE RISK FOR RELATIVE POVERTY HAS INCREASED PROFOUNDLY DURING THE LAST 15 YEARS, ESPECIALLY AMONG SINGLE PARENT FAMILIES. AS POVERTY IS OFTEN ASSOCIATED WITH BAD HEALTH WE EXAMINED THE PHYSICAL AND MENTAL HEALTH AS WELL AS HEALTH-RELATED BEHAVIOUR, HOUSING AND ENVIRONMENTAL CONDITIONS IN CHILDREN WITH LONE MOTHERS VERSUS CHILDREN IN COUPLE FAMILIES. STUDY POPULATION…
576	A MAGNETIC RESONANCE SPECTROSCOPY STUDY OF THE ANTERIOR CINGULATE CORTEX IN YOUTH WITH EMOTIONAL DYSREGULATION	WOZNIAK J;GONENC A;BIEDERMAN J;MOORE C;JOSHI G;GEORGIOPOULOS A;HAMMERNESS P;MCKILLOP H;LUKAS SE;HENIN A	ISRAEL JOURNAL OF PSYCHIATRY AND RELATED SCIENCES	0333-7308	49	1	62	2012	MEDIAFARM GROUP	NA	BACKGROUND: THE MAIN AIM OF THIS STUDY WAS TO USE PROTON MAGNETIC RESONANCE SPECTROSCOPY (MRS) TO IDENTIFY BRAIN BIOMARKERS FOR EMOTIONAL DYSREGULATION IN YOUTH AS MEASURED BY SUBSCALES OF THE CHILD BEHAVIOR CHECKLIST (CBCL). METHODS: WE MEASURED GLUTAMATE (GLU) CONCENTRATIONS IN THE ANTERIOR CINGULATED CORTEX (ACC) OF 37 PEDIATRIC SUBJECTS (AGED 6-17 YEARS) USING HIGH FIELD (4.0 TESLA) PROTON MA…
577	PHYSICAL RISK TAKING IN ELEMENTARY-SCHOOL CHILDREN: MEASUREMENT AND EMOTION REGULATION ISSUES	MORRONGIELLO BA;KANE A;MCARTHUR BA;BELL M	PERSONALITY AND INDIVIDUAL DIFFERENCES	0191-8869	52	4	492	2012	PERGAMON-ELSEVIER SCIENCE LTD	10.1016/J.PAID.2011.11.003	CHILDREN WHO ENGAGE IN PHYSICAL RISK TAKING EXPERIENCE MORE INJURIES. IN THE PRESENT STUDY CHILDREN 7-12 YEARS COMPLETED LABORATORY TASKS AND STANDARDIZED QUESTIONNAIRES TO EXPLORE INTER-RELATIONS BETWEEN MEASURES OF RISK TAKING AND TO DETERMINE IF THE BALLOON ANALOG RISK TASK (BART) IS A VALID INDEX OF PHYSICAL RISK TAKING. EMOTION REGULATION SKILLS ALSO WERE ASSESSED TO DETERMINE IF POORER SKIL…
578	PARENTING STYLES AND ATTACHMENT IN SCHOOL-AGED CHILDREN WHO STUTTER	LAU SR;BEILBY JM;BYRNES ML;HENNESSEY NW	JOURNAL OF COMMUNICATION DISORDERS	0021-9924	45	2	98	2012	ELSEVIER SCIENCE INC	10.1016/J.JCOMDIS.2011.12.002	PARENTAL INPUT HAS BEEN DESCRIBED AS INFLUENTIAL IN EARLY CHILDHOOD STUTTERING YET THE EXACT NATURE OF THIS INFLUENCE REMAINS EQUIVOCAL. THE PRESENT STUDY AIMED TO EXAMINE WHETHER QUANTITATIVE MEASURES OF PARENTING STYLES, PARENT AND PEER ATTACHMENT PATTERNS, AND PARENT- AND SELF-REPORTED CHILD BEHAVIOUR COULD DIFFERENTIATE BETWEEN SCHOOL-AGED CHILDREN WHO STUTTER (CWS) (N = 10) AND THEIR FLUENT …
579	LEARNING WHOM TO TRUST IN REPEATED SOCIAL INTERACTIONS: A DEVELOPMENTAL PERSPECTIVE	VAN DEN BOS W;VAN DIJK E;CRONE EA	GROUP PROCESSES & INTERGROUP RELATIONS	1368-4302	15	2	243	2012	SAGE PUBLICATIONS LTD	10.1177/1368430211418698	HOW DO PEOPLE LEARN TO TRUST OR DISTRUST OTHERS? IN A REPEATED TRUST GAME SETTING, WE INVESTIGATED THE DEVELOPMENT OF TRUST WITHIN REPEATED INTERACTIONS. WE ASSESSED THE DEVELOPMENT OF RELATION-SPECIFIC TRUST ACROSS DIFFERENT AGE GROUPS, RANGING FROM LATE CHILDHOOD TO YOUNG ADULTHOOD. THE RESULTS DEMONSTRATED THAT WITHIN RELATIONS THE OLDER PARTICIPANTS SHOWED LOWER LEVELS OF NEGATIVE RECIPROCITY…
580	A CHINESE ADAPTATION OF THE DISTRESS TOLERANCE SCALE AMONG ADOLESCENTS: FACTOR STRUCTURE AND PSYCHOMETRIC PROPERTIES	YOU JN;LEUNG F	JOURNAL OF PSYCHOPATHOLOGY AND BEHAVIORAL ASSESSMENT	0882-2689	34	1	136	2012	SPRINGER/PLENUM PUBLISHERS	10.1007/S10862-011-9256-3	THIS STUDY EXAMINED THE PSYCHOMETRIC PROPERTIES OF A CHINESE ADAPTATION OF THE DISTRESS TOLERANCE SCALE (DTS; SIMONS & GAHER. MOTIVATION AND EMOTION, 29, 83-102, 2005) AMONG 5,423 (2,857 BOYS) CHINESE ADOLESCENTS. RESULTS OF THE CONFIRMATORY FACTOR ANALYSES SUPPORTED A HIERARCHICAL MODEL ENCOMPASSING FOUR FIRST-ORDER FACTORS: TOLERANCE, ABSORPTION, APPRAISAL AND REGULATION, AND ONE SECOND-ORDER F…
581	AFFECTIVE PROSODY LABELING IN YOUTHS WITH BIPOLAR DISORDER OR SEVERE MOOD DYSREGULATION	DEVENEY CM;BROTMAN MA;DECKER AM;PINE DS;LEIBENLUFT E	JOURNAL OF CHILD PSYCHOLOGY AND PSYCHIATRY	0021-9630	53	3	262	2012	WILEY-BLACKWELL	10.1111/J.1469-7610.2011.02482.X	BACKGROUND: ACCURATE IDENTIFICATION OF NONVERBAL EMOTIONAL CUES IS ESSENTIAL TO SUCCESSFUL SOCIAL INTERACTIONS, YET MOST RESEARCH IS LIMITED TO EMOTIONAL FACE EXPRESSION LABELING. LITTLE RESEARCH FOCUSES ON THE PROCESSING OF EMOTIONAL PROSODY, OR TONE OF VERBAL SPEECH, IN CLINICAL POPULATIONS. METHODS: USING THE DIAGNOSTIC ANALYSIS OF NONVERBAL ACCURACY, THE CURRENT STUDY EXAMINED WHETHER YOUTHS …
582	TRAJECTORY OF BEHAVIOR AND EMOTIONAL PROBLEMS IN AUTISM	GRAY K;KEATING C;TAFFE J;BRERETON A;EINFELD S;TONGE B	AJIDD-AMERICAN JOURNAL ON INTELLECTUAL AND DEVELOPMENTAL DISABILITIES	1944-7515	117	2	121	2012	AMER ASSOC INTELLECTUAL DEVELOPMENTAL DISABILITIES	10.1352/1944-7588-117-2.121	HIGH RATES OF BEHAVIOR AND EMOTIONAL PROBLEMS HAVE BEEN CONSISTENTLY REPORTED IN CHILDREN AND ADOLESCENTS WITH AUTISM. ELEVATED RATES OF MENTAL HEALTH PROBLEMS HAVE ALSO BEEN REPORTED IN ADULTS WITH AUTISM. LITTLE IS KNOWN, HOWEVER, ABOUT THE LONGITUDINAL DEVELOPMENT OF BEHAVIOR AND EMOTIONAL PROBLEMS IN AUTISM. THIS STUDY FOLLOWED A COHORT OF CHILDREN AND ADOLESCENTS OVER 18 YEARS. OUTCOMES WERE…
583	A SYSTEMATIC REVIEW ON THE MENTAL HEALTH OF CHILDREN AND ADOLESCENTS IN AREAS OF ARMED CONFLICT IN THE MIDDLE EAST	DIMITRY L	CHILD CARE HEALTH AND DEVELOPMENT	0305-1862	38	2	153	2012	WILEY	10.1111/J.1365-2214.2011.01246.X	FOR MANY DECADES, THE MIDDLE EAST HAS BEEN TROUBLED WITH NUMEROUS LONG-STANDING ARMED CONFLICTS AND WARS. CHILDREN AND ADOLESCENTS WERE NOT SPARED THE TRAUMA AND ITS CONSEQUENCES. EXPOSURE TO TRAUMATIC EVENTS CAN RESULT IN MENTAL, BEHAVIOURAL AND EMOTIONAL PROBLEMS IN CHILDREN AND ADOLESCENTS. TO DATE, THIS IS THE FIRST PAPER THAT AIMS TO SYSTEMATICALLY REVIEW THE LITERATURE ON THE MENTAL HEALTH …
584	PROMOTING CHILDREN'S PROSOCIAL BEHAVIORS IN SCHOOL: IMPACT OF THE "ROOTS OF EMPATHY'' PROGRAM ON THE SOCIAL AND EMOTIONAL COMPETENCE OF SCHOOL-AGED CHILDREN	SCHONERT-REICHL KA;SMITH V;ZAIDMAN-ZAIT A;HERTZMAN C	SCHOOL MENTAL HEALTH	1866-2625	4	1	1	2012	SPRINGER	10.1007/S12310-011-9064-7	THIS STUDY EXAMINES THE EFFECTS OF THE ROOTS OF EMPATHY (ROE) PROGRAM ON CHILDREN'S SOCIAL-EMOTIONAL COMPETENCE. ROE IS A THEORETICALLY DERIVED UNIVERSAL PREVENTIVE PROGRAM THAT FOCUSES ON DECREASING CHILDREN'S AGGRESSION AND FACILITATING THE DEVELOPMENT OF THEIR SOCIAL-EMOTIONAL UNDERSTANDING AND PROSOCIAL BEHAVIORS. THE PROGRAM HAS AS ITS CORNERSTONE MONTHLY VISITS BY AN INFANT AND HIS/HER PARE…
585	THE IMPLEMENTATION AND EVALUATION OF A RESILIENCY PROGRAMME FOR CHILDREN	DE VILLIERS M;VAN DEN BERG H	SOUTH AFRICAN JOURNAL OF PSYCHOLOGY	0081-2463	42	1	93	2012	SAGE PUBLICATIONS LTD	10.1177/008124631204200110	CHILDREN MOVING FROM MIDDLE CHILDHOOD TO ADOLESCENCE EXPERIENCE CHALLENGES THAT REQUIRE EFFECTIVE SKILLS TO COPE WITH THE INCREASING COMPLEXITY OF LIFE. THIS IS PARTICULARLY TRUE IN SOUTH AFRICA WHERE THE EXPOSURE TO VIOLENCE, POVERTY AND ONGOING SOCIO-ECONOMIC TRANSFORMATION LEADS TO HIGH LEVELS OF STRESS. ACCORDINGLY, CHILDREN NEED TO BE RESILIENT TO COPE WITH STRESS AND TRAUMA. THE GOAL OF THI…
586	VIDEOGAME ASSISTED EMOTIONAL REGULATION TRAINING: AN ACT WITH RAGE-CONTROL CASE ILLUSTRATION	DUCHARME P;WHARFF E;HUTCHINSON E;KAHN J;LOGAN G;GONZALEZ-HEYDRICH J	CLINICAL SOCIAL WORK JOURNAL	0091-1674	40	1	75	2012	SPRINGER	10.1007/S10615-011-0363-0	THIS PAPER DESCRIBES THE TREATMENT OF AN ADOLESCENT GIRL (AGE 16) WHO RECEIVED THE ACT WITH RAGE-CONTROL INTERVENTION DURING HER TREATMENT IN AN URBAN INPATIENT PSYCHIATRY UNIT. ACT WITH RAGE-CONTROL UTILIZES FIVE TRADITIONAL COGNITIVE BEHAVIORAL TECHNIQUES COMBINED WITH AN ACTIVE BIOFEEDBACK VIDEOGAME DESIGNED TO STRENGTHEN A PATIENT'S SELF-REGULATORY CAPACITIES WHILE FACING SIMULATED STRESS IN …
587	SYMPATHETIC AND PARASYMPATHETIC RESPONSES TO SOCIAL STRESS ACROSS ADOLESCENCE	HOLLENSTEIN T;MCNEELY A;EASTABROOK J;MACKEY A;FLYNN J	DEVELOPMENTAL PSYCHOBIOLOGY	0012-1630	54	2	207	2012	WILEY	10.1002/DEV.20582	MANY TRANSFORMATIONS THAT OCCUR IN ADOLESCENCE ARE RELATED TO EMOTION AND EMOTION REGULATION, YET VERY LITTLE IS KNOWN ABOUT THE AUTONOMIC UNDERPINNINGS OF THESE CHANGES. THE AIM OF THE STUDY WAS TO DOCUMENT AGE-RELATED DIFFERENCES IN AUTONOMIC RESPONSES TO SOCIAL STRESS AND RELATIONS TO EMOTION REGULATION. NINETY-NINE FEMALE ADOLESCENTS ENGAGED IN A PACED BREATHING AND A SPONTANEOUS SPEECH TASK …
588	MINOR SYMPTOMS OF DEPRESSION IN PATIENTS WITH CONGENITAL HEART DISEASE HAVE A LARGER IMPACT ON QUALITY OF LIFE THAN LIMITED EXERCISE CAPACITY	MULLER J;HESS J;HAGER A	INTERNATIONAL JOURNAL OF CARDIOLOGY	0167-5273	154	3	265	2012	ELSEVIER IRELAND LTD	10.1016/J.IJCARD.2010.09.029	OBJECTIVE: IN PATIENTS WITH CONGENITAL HEART DISEASE QUALITY OF LIFE IS ONLY MARGINALLY ASSOCIATED WITH EXERCISE CAPACITY. THE AIM OF THIS STUDY WAS TO DETERMINE THE PREVALENCE OF DEPRESSION AND ITS IMPACT ON QUALITY OF LIFE AND EXERCISE CAPACITY. PATIENTS AND METHODS: FROM NOVEMBER 2007 TO OCTOBER 2009 A TOTAL OF 767 PATIENTS (352 FEMALE, 14-67 YEARS) WITH VARIOUS CONGENITAL HEART DISEASES (37 P…
589	REGIONAL DIFFERENCES IN GREY AND WHITE MATTER IN CHILDREN AND ADULTS WITH AUTISM SPECTRUM DISORDERS: AN ACTIVATION LIKELIHOOD ESTIMATE (ALE) META-ANALYSIS	DUERDEN EG;MAK-FAN KM;TAYLOR MJ;ROBERTS SW	AUTISM RESEARCH	1939-3792	5	1	49	2012	WILEY	10.1002/AUR.235	STRUCTURAL ALTERATIONS IN BRAIN MORPHOLOGY HAVE BEEN INCONSISTENTLY REPORTED IN CHILDREN COMPARED TO ADULTS WITH AUTISM SPECTRUM DISORDER (ASD). WE ASSESSED THESE DIFFERENCES BY PERFORMING META-ANALYSIS ON THE DATA FROM 19 VOXEL-BASED MORPHOMETRY STUDIES. COMMON FINDINGS ACROSS THE AGE GROUPS WERE GREY MATTER REDUCTION IN LEFT PUTAMEN AND MEDIAL PREFRONTAL CORTEX (MPFC) AND GREY MATTER INCREASES …
590	EUROPEAN PSYCHIATRIC ASSOCIATION (EPA) GUIDANCE ON PREVENTION OF MENTAL DISORDERS	CAMPION J;BHUI K;BHUGRA D	EUROPEAN PSYCHIATRY	0924-9338	27	2	68	2012	ELSEVIER FRANCE-EDITIONS SCIENTIFIQUES MEDICALES ELSEVIER	10.1016/J.EURPSY.2011.10.004	THERE IS CONSIDERABLE EVIDENCE THAT VARIOUS PSYCHIATRIC CONDITIONS CAN BE PREVENTED THROUGH THE IMPLEMENTATION OF EFFECTIVE EVIDENCE-BASED INTERVENTIONS. SINCE A LARGE PROPORTION OF LIFETIME MENTAL ILLNESS STARTS BEFORE ADULTHOOD, SUCH INTERVENTIONS ARE PARTICULARLY IMPORTANT DURING CHILDHOOD AND ADOLESCENCE. PREVENTION IS IMPORTANT FOR THE SUSTAINABLE REDUCTION OF THE BURDEN OF MENTAL DISORDER S…
591	ASSOCIATION BETWEEN DRUG CONSUMPTION AND DEPRESSION AMONG HIGH SCHOOL STUDENTS	ROJAS G;GAETE J;GUAJARDO V;MARTINEZ V;BARROIHLET S;MENESES J;FRITSCH R;ARAYA R	REVISTA MEDICA DE CHILE	0034-9887	140	2	184	2012	SOC MEDICA SANTIAGO	10.4067/S0034-98872012000200006	BACKGROUND: THE PRESENCE OF EMOTIONAL PROBLEMS MAY TRIGGER DRUG ABUSE. AIM: TO DETERMINE THE ASSOCIATION BETWEEN ILLICIT DRUG USE AND SEVERITY OF DEPRESSION SYMPTOMS AMONG STUDENTS OF PUBLIC SECONDARY SCHOOLS IN SANTIAGO, CHILE. MATERIAL AND METHODS: A PROBABILISTIC SAMPLE OF 2,597 ADOLESCENTS AGED BETWEEN 12 AND 18 YEARS (45% WOMEN), ATTENDING FIRST YEAR IN PUBLIC HIGH-SCHOOLS IN SANTIAGO, ANSWE…
[truncated: 6,004 more rows]
