# Supplementary material for: Mapping Phenomena Relevant to Adolescent Emotion Regulation: A Text-Mining Systematic Review
Source: Adolesc Res Rev. 2021 May 21;7(1):127–39. doi: 10.1007/s40894-021-00160-7 (PMC8138847; doi:10.1007/s40894-021-00160-7)
Supplement: Supplementary file 1 — Supplementary file1 (ZIP 54379 kb) [file 40894_2021_160_MOESM1_ESM.zip › veni_sysrev-master/rayyan_exports/customizations_log.csv]

created_at	user_id	article_id	key	value
2020-03-19T08:56:16.194Z	3624	61353114	included	1
2020-03-19T08:56:38.711Z	3624	61353115	included	1
2020-03-19T09:03:39.515Z	3624	61353116	included	1
2020-03-19T09:03:55.360Z	3624	61353117	included	1
2020-03-19T09:04:01.125Z	3624	61353118	included	1
2020-03-19T09:04:10.126Z	3624	61353119	included	1
2020-03-19T09:04:36.456Z	3624	61353120	included	0
2020-03-19T09:04:47.987Z	3624	61353121	included	1
2020-03-19T09:05:22.942Z	3624	61353122	included	0
2020-03-19T09:05:55.147Z	3624	61353123	included	0
2020-03-19T09:06:02.539Z	3624	61353124	included	1
2020-03-19T09:06:41.494Z	3624	61353125	included	1
2020-03-19T09:07:06.417Z	3624	61353126	included	0
2020-03-19T09:07:33.778Z	3624	61353127	included	1
2020-03-19T09:07:38.263Z	3624	61353128	included	1
2020-03-19T09:07:41.247Z	3624	61353129	included	1
2020-03-19T09:07:51.654Z	3624	61353130	included	1
2020-03-19T09:08:19.765Z	3624	61353131	included	-1
2020-03-19T09:08:29.500Z	3624	61353132	included	1
2020-03-19T09:08:39.547Z	3624	61353133	included	1
2020-03-19T09:08:50.485Z	3624	61353134	included	1
2020-03-19T09:09:56.489Z	3624	61353135	included	0
2020-03-19T09:10:04.740Z	3624	61353136	included	1
2020-03-19T09:10:18.787Z	3624	61353137	included	1
2020-03-19T09:10:29.866Z	3624	61353138	included	1
2020-03-19T09:11:10.556Z	3624	61353139	included	0
2020-03-19T09:12:21.310Z	3624	61353140	included	1
2020-03-19T09:12:33.857Z	3624	61353141	included	1
2020-03-19T09:12:42.452Z	3624	61353142	included	1
2020-03-19T09:12:49.968Z	3624	61353143	included	1
2020-03-19T09:12:55.343Z	3624	61353144	included	1
2020-03-19T09:12:59.203Z	3624	61353145	included	1
2020-03-19T09:13:39.205Z	3624	61353146	included	0
2020-03-19T09:13:49.674Z	3624	61353147	included	1
2020-03-19T09:14:07.581Z	3624	61353148	included	0
2020-03-19T09:14:10.988Z	3624	61353149	included	1
2020-03-19T09:14:20.254Z	3624	61353150	included	1
2020-03-19T09:14:39.333Z	3624	61353151	included	1
2020-03-19T09:15:11.429Z	3624	61353152	included	0
2020-03-19T09:15:41.883Z	3624	61353153	included	0
2020-03-19T09:15:45.696Z	3624	61353154	included	1
2020-03-19T09:17:12.232Z	3624	61353155	included	-1
2020-03-19T09:18:25.782Z	3624	61353156	included	-1
2020-03-19T09:19:05.034Z	3624	61353157	included	0
2020-03-19T09:19:18.957Z	3624	61353158	included	1
2020-03-19T09:19:51.427Z	3624	61353159	included	0
2020-03-19T09:19:57.443Z	3624	61353160	included	1
2020-03-19T09:20:06.694Z	3624	61353161	included	1
2020-03-19T09:20:27.882Z	3624	61353162	included	1
2020-03-19T09:20:56.134Z	3624	61353163	included	0
2020-03-19T09:21:36.136Z	3624	61353164	included	0
2020-03-19T09:21:43.277Z	3624	61353165	included	1
2020-03-19T09:22:30.295Z	3624	61353166	included	1
2020-03-19T09:22:39.561Z	3624	61353167	included	1
2020-03-19T09:22:48.374Z	3624	61353168	included	1
2020-03-19T09:23:28.064Z	3624	61353169	included	0
2020-03-19T09:23:41.330Z	3624	61353170	included	1
2020-03-19T09:23:53.784Z	3624	61353171	included	1
2020-03-19T09:25:13.272Z	3624	61353172	included	0
2020-03-19T09:27:12.231Z	3624	61353173	included	1
2020-03-19T09:27:25.935Z	3624	61353174	included	1
2020-03-19T09:28:05.156Z	3624	61353175	included	0
2020-03-19T09:29:30.207Z	3624	61353175	included	1
2020-03-19T09:29:58.365Z	3624	61353176	included	1
2020-03-19T09:32:41.202Z	3624	61353177	included	1
2020-03-19T09:32:48.905Z	3624	61353178	included	-1
2020-03-19T09:33:47.143Z	3624	61353179	included	1
2020-03-19T09:33:51.721Z	3624	61353180	included	1
2020-03-19T09:35:27.945Z	3624	61353181	included	-1
2020-03-19T09:35:38.367Z	3624	61353182	included	1
2020-03-19T09:35:48.743Z	3624	61353183	included	-1
2020-03-19T09:36:21.260Z	3624	61355020	included	-1
2020-03-19T09:36:31.854Z	3624	61356015	included	-1
2020-03-19T09:36:35.261Z	3624	61356350	included	-1
2020-03-19T09:36:37.698Z	3624	61356578	included	-1
2020-03-19T09:36:41.042Z	3624	61358254	included	-1
2020-03-19T09:36:41.074Z	3624	61358296	included	-1
2020-03-19T09:36:44.918Z	3624	61358367	included	-1
2020-03-19T09:36:48.324Z	3624	61358739	included	-1
2020-03-19T09:36:50.808Z	3624	61358972	included	-1
2020-03-19T09:36:52.293Z	3624	61359569	included	-1
2020-03-19T09:37:26.904Z	3624	61354740	included	1
2020-03-19T09:38:54.752Z	3624	61359336	included	1
2020-03-19T09:40:34.586Z	3624	61353240	included	1
2020-03-19T09:42:21.873Z	3624	61353207	included	-1
2020-03-19T09:43:02.313Z	3624	61353276	included	1
2020-03-19T09:44:44.678Z	3624	61353277	included	1
2020-03-19T09:45:40.384Z	3624	61353295	included	1
2020-03-19T09:46:02.104Z	3624	61353353	included	1
2020-03-19T09:46:20.855Z	3624	61353372	included	1
2020-03-19T10:36:04.983Z	3624	61353392	included	1
2020-03-19T10:36:42.641Z	3624	61353391	included	1
2020-03-19T10:37:22.909Z	3624	61353385	included	1
2020-03-19T10:37:34.113Z	3624	61353589	included	-1
2020-03-19T10:38:47.508Z	3624	61353615	included	-1
2020-03-19T10:39:06.118Z	3624	61353615	included	1
2020-03-19T10:39:16.197Z	3624	61353649	included	1
2020-03-19T10:41:10.906Z	3624	61353691	included	1
2020-03-19T10:41:36.845Z	3624	61353726	included	-1
2020-03-19T10:42:52.146Z	3624	61353120	included	1
2020-03-19T10:43:08.256Z	3624	61353122	included	1
2020-03-19T10:43:23.694Z	3624	61353123	included	1
2020-03-19T10:47:44.661Z	3624	61353126	included	-1
2020-03-19T10:48:07.881Z	3624	61353135	included	1
2020-03-19T10:48:53.930Z	3624	61353139	included	1
2020-03-19T11:02:57.491Z	3624	61353146	included	-1
2020-03-19T11:03:38.649Z	3624	61353148	included	1
2020-03-19T11:09:45.341Z	3624	61353152	included	1
2020-03-19T11:11:50.004Z	3624	61353153	included	1
2020-03-19T11:13:04.524Z	3624	61353157	included	1
2020-03-19T11:14:21.606Z	3624	61353159	included	1
2020-03-19T11:15:32.094Z	3624	61353163	included	1
2020-03-19T11:16:30.550Z	3624	61353164	included	1
2020-03-19T11:24:28.700Z	3624	61353169	included	1
2020-03-19T11:25:13.187Z	3624	61353172	included	1
2020-03-19T11:26:10.175Z	3624	61353366	included	1
2020-03-19T11:26:39.411Z	3624	61353645	included	1
2020-03-19T11:26:49.115Z	3624	61353674	included	1
2020-03-19T11:27:02.256Z	3624	61354103	included	1
2020-03-19T11:27:24.460Z	3624	61354958	included	1
2020-03-19T11:32:06.242Z	3624	61359367	included	1
2020-03-19T11:32:48.650Z	3624	61356327	included	1
2020-03-19T11:33:06.979Z	3624	61359626	included	-1
2020-03-19T11:33:30.902Z	3624	61355724	included	1
2020-03-19T11:33:35.356Z	3624	61355118	included	1
2020-03-19T11:33:59.263Z	3624	61359390	included	1
2020-03-19T11:34:08.186Z	3624	61358963	included	1
2020-03-19T11:34:35.952Z	3624	61358041	included	1
2020-03-19T11:34:50.766Z	3624	61353803	included	1
2020-03-19T11:36:13.114Z	3624	61359263	included	1
2020-03-19T11:36:34.443Z	3624	61358830	included	-1
2020-03-19T11:36:54.241Z	3624	61355153	included	1
2020-03-19T11:37:04.038Z	3624	61355318	included	1
2020-03-19T11:41:51.131Z	3624	61358048	included	1
2020-03-19T11:41:57.632Z	3624	61353388	included	1
2020-03-19T11:42:08.882Z	3624	61354509	included	1
2020-03-19T11:42:38.212Z	3624	61353839	included	1
2020-03-19T11:42:46.088Z	3624	61355278	included	1
2020-03-19T11:43:36.794Z	3624	61354198	included	1
2020-03-19T11:44:37.906Z	3624	61353829	included	1
2020-03-19T11:44:44.110Z	3624	61356493	included	1
2020-03-19T11:46:00.896Z	3624	61359026	included	1
2020-03-19T11:47:02.993Z	3624	61357105	included	1
2020-03-19T11:47:28.994Z	3624	61354516	included	1
2020-03-19T11:47:35.760Z	3624	61356258	included	1
2020-03-19T11:48:06.059Z	3624	61358196	included	1
2020-03-19T11:48:36.498Z	3624	61357388	included	-1
2020-03-19T11:48:43.452Z	3624	61357388	included	1
2020-03-19T11:49:20.078Z	3624	61357388	included	-1
2020-03-19T11:49:40.001Z	3624	61356984	included	1
2020-03-19T11:49:47.377Z	3624	61359133	included	1
2020-03-19T11:50:16.284Z	3624	61359133	included	1
2020-03-19T11:50:44.770Z	3624	61356819	included	1
2020-03-19T11:50:53.724Z	3624	61354283	included	1
2020-03-19T11:50:58.505Z	3624	61353961	included	1
2020-03-19T11:51:02.084Z	3624	61353463	included	1
2020-03-19T11:51:16.319Z	3624	61353862	included	1
2020-03-19T11:51:47.320Z	3624	61353862	included	-1
2020-03-19T11:52:02.774Z	3624	61356492	included	1
2020-03-19T11:52:13.806Z	3624	61357257	included	1
2020-03-19T11:52:29.416Z	3624	61357425	included	1
2020-03-19T11:52:30.948Z	3624	61358415	included	1
2020-03-19T11:52:38.229Z	3624	61354109	included	1
2020-03-19T11:52:47.964Z	3624	61356925	included	1
2020-03-19T11:52:58.965Z	3624	61356659	included	-1
2020-03-19T11:53:08.497Z	3624	61358481	included	1
2020-03-19T11:53:14.528Z	3624	61357830	included	1
2020-03-19T11:57:56.761Z	3624	61359420	included	1
2020-03-19T11:58:11.793Z	3624	61358194	included	1
2020-03-19T11:59:17.875Z	3624	61356503	included	-1
2020-03-19T11:59:54.236Z	3624	61353359	included	-1
2020-03-19T12:01:02.740Z	3624	61354679	included	1
2020-03-19T12:01:09.756Z	3624	61358518	included	1
2020-03-19T14:23:30.574Z	3624	61359641	included	-1
2020-03-19T14:25:13.595Z	3624	61354030	included	-1
2020-03-19T14:25:46.956Z	3624	61353362	included	1
2020-03-19T14:26:28.239Z	3624	61354416	included	1
2020-03-19T14:28:54.997Z	3624	61358493	included	1
2020-03-19T14:29:50.140Z	3624	61354068	included	1
2020-03-19T14:29:54.953Z	3624	61354068	included	1
2020-03-19T14:31:53.412Z	3624	61354683	included	-1
2020-03-19T14:32:36.789Z	3624	61355664	included	1
2020-03-19T14:32:45.837Z	3624	61354121	included	1
2020-03-19T14:35:06.376Z	3624	61355591	included	1
2020-03-19T14:35:17.330Z	3624	61355604	included	1
2020-03-19T14:35:39.409Z	3624	61355659	included	1
2020-03-19T14:35:44.753Z	3624	61355354	included	1
2020-03-19T14:35:51.660Z	3624	61357969	included	1
2020-03-19T14:37:16.758Z	3624	61358037	included	1
2020-03-19T14:37:25.040Z	3624	61358377	included	1
2020-03-19T14:37:43.572Z	3624	61358851	included	1
2020-03-19T14:38:30.653Z	3624	61357075	included	-1
2020-03-19T14:39:02.452Z	3624	61358351	included	1
2020-03-19T14:39:14.124Z	3624	61353328	included	1
2020-03-19T14:40:20.050Z	3624	61354373	included	1
2020-03-19T14:40:29.363Z	3624	61359157	included	1
2020-03-19T14:40:41.238Z	3624	61356422	included	1
2020-03-19T14:41:18.896Z	3624	61354518	included	-1
2020-03-19T14:42:55.339Z	3624	61357773	included	1
2020-03-19T14:43:53.389Z	3624	61358895	included	1
2020-03-19T14:44:45.673Z	3624	61356030	included	1
2020-03-19T14:44:52.657Z	3624	61354985	included	1
2020-03-19T14:44:59.048Z	3624	61354375	included	1
2020-03-19T14:45:12.893Z	3624	61356568	included	1
2020-03-19T14:46:00.989Z	3624	61355978	included	1
2020-03-19T14:46:47.554Z	3624	61357046	included	1
2020-03-19T14:49:58.392Z	3624	61353718	included	1
2020-03-19T14:51:07.037Z	3624	61357673	included	1
2020-03-19T14:52:21.619Z	3624	61357929	included	1
2020-03-19T14:52:30.307Z	3624	61353979	included	1
2020-03-19T14:54:14.891Z	3624	61357280	included	1
2020-03-19T14:54:45.924Z	3624	61357219	included	-1
2020-03-19T14:54:51.471Z	3624	61354080	included	1
2020-03-19T14:55:20.582Z	3624	61357190	included	1
2020-03-19T14:55:28.160Z	3624	61353224	included	1
2020-03-19T15:50:25.181Z	3624	61353504	included	1
2020-03-19T15:51:09.574Z	3624	61354282	included	1
2020-03-19T15:51:12.840Z	3624	61356533	included	1
2020-03-19T15:51:22.278Z	3624	61353267	included	1
2020-03-19T15:51:51.701Z	3624	61358096	included	1
2020-03-19T15:52:35.031Z	3624	61358189	included	1
2020-03-19T15:53:06.689Z	3624	61358487	included	1
2020-03-19T15:53:15.033Z	3624	61356355	included	1
2020-03-19T15:53:24.487Z	3624	61353455	included	1
2020-03-19T15:53:31.987Z	3624	61356402	included	1
2020-03-19T15:53:52.176Z	3624	61356852	included	1
2020-03-19T15:54:07.099Z	3624	61356354	included	1
2020-03-19T15:54:17.724Z	3624	61357362	included	1
2020-03-19T16:04:21.741Z	3624	61355084	included	1
2020-03-19T16:04:30.601Z	3624	61359100	included	1
2020-03-19T16:05:54.480Z	3624	61353222	included	1
2020-03-19T16:06:30.935Z	3624	61359635	included	1
2020-03-19T16:06:35.358Z	3624	61359228	included	1
2020-03-19T16:06:39.264Z	3624	61357647	included	1
2020-03-19T16:07:13.453Z	3624	61359665	included	1
2020-03-19T16:26:20.030Z	3624	61356519	included	1
2020-03-19T16:26:26.452Z	3624	61354105	included	1
2020-03-19T16:26:31.608Z	3624	61356267	included	1
2020-03-19T16:26:40.015Z	3624	61354720	included	1
2020-03-19T16:26:49.438Z	3624	61353632	included	1
2020-03-19T16:26:56.188Z	3624	61353188	included	1
2020-03-19T16:27:10.376Z	3624	61356040	included	1
2020-03-19T16:27:27.080Z	3624	61353878	included	1
2020-03-19T16:27:42.034Z	3624	61357121	included	1
2020-03-19T16:27:50.816Z	3624	61353744	included	1
2020-03-19T16:27:59.222Z	3624	61356772	included	1
2020-03-19T16:28:10.176Z	3624	61357764	included	1
2020-03-19T16:28:39.709Z	3624	61358045	included	1
2020-03-19T16:28:58.429Z	3624	61356027	included	-1
2020-03-19T16:29:03.741Z	3624	61354307	included	-1
2020-03-19T16:42:58.739Z	3624	61358647	included	-1
2020-03-19T16:43:10.771Z	3624	61359191	included	-1
2020-03-19T16:44:04.649Z	3624	61357525	included	-1
2020-03-19T16:44:19.384Z	3624	61356797	included	-1
2020-03-19T16:44:29.135Z	3624	61358359	included	-1
2020-03-19T16:45:21.184Z	3624	61356825	included	-1
2020-03-19T16:45:35.732Z	3624	61353702	included	1
2020-03-19T16:46:21.515Z	3624	61354018	included	-1
2020-03-19T16:48:56.618Z	3624	61358443	included	1
2020-03-19T17:07:21.864Z	3624	61353784	included	1
2020-03-19T17:28:26.215Z	3624	61359380	included	1
2020-03-19T17:28:49.028Z	3624	61358017	included	-1
2020-03-19T17:28:53.169Z	3624	61354008	included	-1
2020-03-19T17:28:59.107Z	3624	61359554	included	-1
2020-03-19T17:29:01.013Z	3624	61353490	included	-1
2020-03-19T17:29:04.451Z	3624	61359201	included	-1
2020-03-19T17:29:45.281Z	3624	61359201	included	1
2020-03-19T17:30:41.394Z	3624	61359236	included	1
2020-03-19T17:30:51.410Z	3624	61356033	included	1
2020-03-20T15:01:18.548Z	3624	61356860	included	1
2020-03-20T15:01:45.190Z	3624	61358544	included	1
2020-03-20T15:02:01.816Z	3624	61354040	included	-1
2020-03-20T15:03:37.727Z	3624	61354688	included	1
2020-03-20T15:03:49.681Z	3624	61353947	included	1
2020-03-20T15:10:48.110Z	3624	61354745	included	-1
2020-03-20T15:11:39.160Z	3624	61354894	included	-1
2020-03-20T15:12:41.851Z	3624	61358070	included	1
2020-03-20T15:15:40.111Z	3624	61354188	included	1
2020-03-20T15:20:03.500Z	3624	61355629	included	1
2020-03-20T15:20:10.672Z	3624	61356672	included	1
2020-03-20T15:21:48.505Z	3624	61354116	included	1
2020-03-20T15:23:09.165Z	3624	61354432	included	1
2020-03-20T15:23:21.541Z	3624	61358721	included	1
2020-03-20T15:24:39.889Z	3624	61357413	included	1
2020-03-20T15:24:47.296Z	3624	61359123	included	1
2020-03-20T15:25:01.781Z	3624	61353830	included	1
2020-03-20T15:25:12.360Z	3624	61356554	included	1
2020-03-20T15:25:31.001Z	3624	61356726	included	1
2020-03-20T15:25:46.908Z	3624	61356639	included	1
2020-03-20T15:26:00.815Z	3624	61359275	included	-1
2020-03-20T15:27:12.569Z	3624	61356993	included	1
2020-03-20T15:27:20.164Z	3624	61354862	included	1
2020-03-20T15:27:39.930Z	3624	61357275	included	1
2020-03-20T15:33:06.136Z	3624	61355211	included	1
2020-03-20T15:33:39.763Z	3624	61353982	included	1
2020-03-20T15:33:43.419Z	3624	61358489	included	1
2020-03-20T15:34:14.780Z	3624	61359365	included	1
2020-03-20T15:35:01.642Z	3624	61354749	included	1
2020-03-20T15:35:39.081Z	3624	61358548	included	-1
2020-03-20T15:36:19.443Z	3624	61353656	included	1
2020-03-20T15:37:15.258Z	3624	61356719	included	-1
2020-03-20T15:37:20.009Z	3624	61354825	included	-1
2020-03-20T15:39:56.751Z	3624	61358894	included	1
2020-03-20T15:49:00.500Z	3624	61359360	included	-1
2020-03-20T15:49:12.173Z	3624	61356347	included	1
2020-03-20T15:51:00.522Z	3624	61358640	included	1
2020-03-20T15:51:49.900Z	3624	61354069	included	1
2020-03-20T15:56:25.195Z	3624	61358978	included	1
2020-03-20T15:58:18.874Z	3624	61356460	included	1
2020-03-20T15:59:27.971Z	3624	61358185	included	1
2020-03-20T15:59:36.237Z	3624	61355327	included	-1
2020-04-15T16:27:43.041Z	3624	61353114	included	1
2020-04-15T16:27:57.510Z	3624	61353114	included	1
2020-05-18T12:14:35.591Z	3624	61358045	included	-1
2020-05-18T12:14:44.341Z	3624	61358045	included	-1
2020-05-18T12:15:17.935Z	3624	61358045	included	-1
2020-05-18T12:15:50.966Z	3624	61356041	included	-1
2020-05-18T12:16:58.950Z	3624	61358919	included	-1
2020-05-18T12:20:01.387Z	3624	61357942	included	1
2020-05-18T12:28:41.837Z	3624	61353983	included	1
2020-05-18T12:28:51.837Z	3624	61353983	included	0
2020-05-18T12:29:17.712Z	3624	61353983	included	-1
2020-05-18T12:30:27.946Z	3624	61358560	included	-1
2020-05-18T12:31:35.648Z	3624	61354905	included	-1
2020-05-18T12:33:03.523Z	3624	61355376	included	1
2020-05-18T12:34:13.476Z	3624	61356989	included	0
2020-05-18T12:36:02.022Z	3624	61355069	included	-1
2020-05-18T12:36:55.116Z	3624	61354612	included	0
2020-05-18T12:38:10.381Z	3624	61353981	included	-1
2020-05-18T12:39:26.896Z	3624	61357947	included	1
2020-05-18T12:41:00.474Z	3624	61354337	included	-1
2020-05-18T12:41:46.208Z	3624	61355298	included	1
2020-05-18T12:42:15.770Z	3624	61359522	included	-1
2020-05-18T12:43:14.989Z	3624	61355314	included	1
2020-05-18T12:44:17.285Z	3624	61359011	included	-1
2020-05-18T12:44:44.191Z	3624	61355072	included	-1
2020-05-18T12:45:03.629Z	3624	61358579	included	-1
2020-05-18T12:45:47.660Z	3624	61359657	included	0
2020-05-18T12:45:59.831Z	3624	61358312	included	-1
2020-05-18T12:46:47.956Z	3624	61353296	included	1
2020-05-18T12:48:31.940Z	3624	61359323	included	0
2020-05-18T12:49:01.487Z	3624	61355127	included	1
2020-05-18T12:50:02.439Z	3624	61355213	included	-1
2020-05-18T12:50:42.064Z	3624	61358673	included	-1
2020-05-18T12:50:57.830Z	3624	61358723	included	-1
2020-05-18T12:51:33.330Z	3624	61354575	included	1
2020-05-18T12:51:55.798Z	3624	61356294	included	1
2020-05-18T12:52:23.486Z	3624	61356919	included	0
2020-05-18T12:52:33.267Z	3624	61359615	included	0
2020-05-18T12:53:00.439Z	3624	61359615	included	-1
2020-05-18T12:53:46.173Z	3624	61359707	included	1
2020-05-18T12:54:52.970Z	3624	61353642	included	-1
2020-05-18T12:54:55.532Z	3624	61353642	included	1
2020-05-18T12:55:22.501Z	3624	61358758	included	0
2020-05-18T12:55:35.641Z	3624	61355246	included	1
2020-05-18T12:56:16.938Z	3624	61354919	included	-1
2020-05-18T12:57:03.875Z	3624	61358245	included	1
2020-05-18T12:58:25.234Z	3624	61358738	included	-1
2020-05-18T12:58:51.422Z	3624	61358688	included	1
2020-05-18T12:59:10.359Z	3624	61358433	included	-1
2020-05-18T12:59:54.952Z	3624	61357532	included	0
2020-05-18T13:01:35.248Z	3624	61357909	included	-1
2020-05-18T13:02:29.248Z	3624	61358252	included	0
2020-05-18T13:03:33.326Z	3624	61356204	included	1
2020-05-18T13:04:12.841Z	3624	61353426	included	-1
2020-05-18T13:04:59.638Z	3624	61358928	included	-1
2020-05-18T13:07:36.950Z	3624	61355910	included	1
2020-05-18T13:08:56.293Z	3624	61359687	included	0
2020-05-18T13:10:01.777Z	3624	61353995	included	1
2020-05-18T13:12:15.715Z	3624	61359052	included	1
2020-05-18T13:12:38.183Z	3624	61355897	included	0
2020-05-18T13:13:26.839Z	3624	61358715	included	0
2020-05-18T13:14:57.135Z	3624	61355420	included	1
2020-05-18T13:16:17.979Z	3624	61356776	included	0
2020-05-18T13:17:44.134Z	3624	61356366	included	1
2020-05-18T13:17:55.869Z	3624	61359254	included	-1
2020-05-18T13:18:24.993Z	3624	61359142	included	-1
2020-05-18T13:18:58.821Z	3624	61356094	included	-1
2020-05-18T13:19:13.853Z	3624	61355767	included	0
2020-05-18T13:19:48.618Z	3624	61357728	included	1
2020-05-18T13:20:01.899Z	3624	61356662	included	-1
2020-05-18T13:20:18.243Z	3624	61358944	included	-1
2020-05-18T13:21:03.852Z	3624	61356589	included	1
2020-05-19T11:06:32.625Z	3624	61356159	included	-1
2020-05-19T11:07:23.125Z	3624	61357301	included	0
2020-05-19T11:07:52.062Z	3624	61356034	included	1
2020-05-19T11:09:18.968Z	3624	61354355	included	0
2020-05-19T11:09:49.827Z	3624	61358424	included	0
2020-05-19T11:10:10.452Z	3624	61354014	included	-1
2020-05-19T11:11:11.296Z	3624	61359375	included	0
2020-05-19T11:11:47.358Z	3624	61355055	included	1
2020-05-19T11:12:39.404Z	3624	61357317	included	1
2020-05-19T11:13:06.264Z	3624	61358943	included	0
2020-05-19T11:13:59.045Z	3624	61353931	included	1
2020-05-19T11:14:09.154Z	3624	61355465	included	-1
2020-05-19T11:15:03.747Z	3624	61358373	included	1
2020-05-19T11:15:37.169Z	3624	61356407	included	1
2020-05-19T11:16:51.903Z	3624	61355190	included	-1
2020-05-19T11:17:34.356Z	3624	61354305	included	1
2020-05-19T11:18:58.777Z	3624	61358076	included	-1
2020-05-19T11:20:19.589Z	3624	61357872	included	-1
2020-05-19T11:21:14.078Z	3624	61356161	included	-1
2020-05-19T11:21:42.917Z	3624	61357457	included	1
2020-05-19T11:22:53.433Z	3624	61354280	included	-1
2020-05-19T11:22:54.370Z	3624	61354280	included	1
2020-05-19T11:24:27.776Z	3624	61356556	included	-1
2020-05-19T11:25:14.885Z	3624	61356100	included	-1
2020-05-19T11:26:28.697Z	3624	61357345	included	0
2020-05-19T11:27:28.931Z	3624	61359048	included	1
2020-05-19T11:28:14.758Z	3624	61359578	included	1
2020-05-19T11:28:43.850Z	3624	61356146	included	0
2020-05-19T11:29:20.586Z	3624	61356548	included	-1
2020-05-19T11:29:59.289Z	3624	61355984	included	-1
2020-05-19T11:30:32.367Z	3624	61356895	included	-1
2020-05-19T11:31:19.726Z	3624	61356325	included	-1
2020-05-19T11:31:57.179Z	3624	61353838	included	-1
2020-05-19T11:32:45.741Z	3624	61353437	included	1
2020-05-19T11:34:03.507Z	3624	61355932	included	-1
2020-05-19T11:34:50.881Z	3624	61357001	included	-1
2020-05-19T11:35:58.100Z	3624	61359169	included	1
2020-05-19T11:36:23.756Z	3624	61353812	included	-1
2020-05-19T11:36:56.943Z	3624	61354692	included	-1
2020-05-19T11:37:47.802Z	3624	61355349	included	-1
2020-05-19T11:38:58.646Z	3624	61356862	included	1
2020-05-19T11:39:18.724Z	3624	61357752	included	-1
2020-05-19T11:40:20.880Z	3624	61359658	included	0
2020-05-19T11:40:50.036Z	3624	61358642	included	0
2020-05-19T11:41:35.379Z	3624	61356906	included	1
2020-05-19T11:42:42.129Z	3624	61358640	included	-1
2020-05-19T11:43:32.535Z	3624	61355893	included	-1
2020-05-19T11:44:30.550Z	3624	61353466	included	-1
2020-05-19T11:45:17.128Z	3624	61355844	included	-1
2020-05-19T11:46:28.878Z	3624	61353293	included	1
2020-05-19T11:47:01.002Z	3624	61357393	included	-1
2020-05-19T11:48:25.783Z	3624	61356891	included	1
2020-05-19T11:48:32.111Z	3624	61353253	included	-1
2020-05-19T11:49:17.080Z	3624	61358844	included	1
2020-05-19T11:49:21.127Z	3624	61358844	included	-1
2020-05-19T11:50:12.142Z	3624	61356173	included	1
2020-05-19T11:50:50.095Z	3624	61356055	included	0
2020-05-19T11:51:28.516Z	3624	61355308	included	-1
2020-05-19T11:51:35.423Z	3624	61355082	included	-1
2020-05-19T11:52:26.750Z	3624	61355247	included	1
2020-05-19T11:53:09.391Z	3624	61359027	included	1
2020-05-19T11:54:02.906Z	3624	61353407	included	1
2020-05-19T11:54:30.906Z	3624	61358352	included	1
2020-05-19T11:55:19.688Z	3624	61356092	included	-1
2020-05-19T11:56:11.312Z	3624	61355649	included	-1
2020-05-19T11:56:30.062Z	3624	61358714	included	0
2020-05-19T11:56:36.078Z	3624	61359056	included	-1
2020-05-19T11:57:26.734Z	3624	61353935	included	-1
2020-05-19T11:57:40.062Z	3624	61357311	included	0
2020-05-19T11:58:06.984Z	3624	61359153	included	1
2020-05-19T11:58:28.687Z	3624	61356459	included	-1
2020-05-19T11:58:47.171Z	3624	61359670	included	-1
2020-05-19T11:59:34.889Z	3624	61355537	included	1
2020-05-19T11:59:58.952Z	3624	61359082	included	-1
2020-05-19T12:00:43.545Z	3624	61356110	included	-1
2020-05-19T12:01:35.842Z	3624	61355858	included	1
2020-05-19T12:01:41.061Z	3624	61359407	included	-1
2020-05-19T12:02:02.873Z	3624	61358364	included	1
2020-05-19T12:03:03.669Z	3624	61358862	included	1
2020-05-19T12:03:55.294Z	3624	61357408	included	-1
2020-05-19T12:04:11.294Z	3624	61355412	included	-1
2020-05-19T12:04:58.544Z	3624	61355975	included	1
2020-05-20T12:17:33.566Z	3624	61357906	included	0
2020-05-20T12:18:31.238Z	3624	61359685	included	1
2020-05-20T12:18:41.644Z	3624	61353499	included	-1
2020-05-20T12:19:24.175Z	3624	61356626	included	0
2020-05-20T12:19:42.941Z	3624	61358681	included	-1
2020-05-20T12:19:52.988Z	3624	61357110	included	-1
2020-05-20T12:20:01.925Z	3624	61355135	included	-1
2020-05-20T12:20:23.378Z	3624	61358550	included	1
2020-05-20T12:20:53.206Z	3624	61357354	included	-1
2020-05-20T12:21:28.112Z	3624	61359110	included	1
2020-05-20T12:22:29.955Z	3624	61356381	included	1
2020-05-20T12:22:40.986Z	3624	61353283	included	-1
2020-05-20T12:22:57.924Z	3624	61357209	included	0
2020-05-20T12:23:35.939Z	3624	61357470	included	-1
2020-05-20T12:23:47.158Z	3624	61355225	included	-1
2020-05-20T12:23:59.923Z	3624	61359632	included	-1
2020-05-20T12:24:25.705Z	3624	61359014	included	-1
2020-05-20T12:25:24.439Z	3624	61354789	included	-1
2020-05-20T12:25:28.126Z	3624	61354789	included	1
2020-05-20T12:25:41.876Z	3624	61354483	included	1
2020-05-20T12:26:15.688Z	3624	61359224	included	1
2020-05-20T12:27:02.922Z	3624	61353914	included	1
2020-05-20T12:27:07.438Z	3624	61353914	included	0
2020-05-20T12:27:08.954Z	3624	61353914	included	-1
2020-05-20T12:27:52.110Z	3624	61357083	included	1
2020-05-20T12:28:33.484Z	3624	61354479	included	1
2020-05-20T12:29:07.672Z	3624	61354802	included	-1
2020-05-20T12:29:25.359Z	3624	61358941	included	1
2020-05-20T12:29:40.031Z	3624	61356474	included	-1
2020-05-20T12:30:28.812Z	3624	61359097	included	1
2020-05-20T12:30:39.859Z	3624	61355077	included	1
2020-05-20T12:31:32.312Z	3624	61354576	included	1
2020-05-20T12:31:59.187Z	3624	61354941	included	1
2020-05-20T12:32:26.375Z	3624	61356401	included	1
2020-05-20T12:32:54.218Z	3624	61359519	included	0
2020-05-20T12:33:23.968Z	3624	61355950	included	1
2020-05-20T12:33:38.765Z	3624	61355956	included	0
2020-05-20T12:33:56.937Z	3624	61357799	included	1
2020-05-20T12:35:13.530Z	3624	61357236	included	1
2020-05-20T12:35:35.342Z	3624	61353535	included	-1
2020-05-20T12:36:11.686Z	3624	61358829	included	1
2020-05-20T12:36:28.217Z	3624	61354175	included	-1
2020-05-20T12:36:54.982Z	3624	61358995	included	1
2020-05-20T12:37:37.576Z	3624	61358995	included	-1
2020-05-20T12:37:59.279Z	3624	61358547	included	-1
2020-05-20T12:38:05.748Z	3624	61354204	included	-1
2020-05-20T12:38:29.451Z	3624	61359149	included	-1
2020-05-20T12:38:53.357Z	3624	61354981	included	1
2020-05-20T12:39:24.419Z	3624	61355738	included	-1
2020-05-20T12:39:59.294Z	3624	61357852	included	1
2020-05-20T12:41:05.340Z	3624	61357852	included	0
2020-05-20T12:41:30.746Z	3624	61354811	included	-1
2020-05-20T12:41:40.621Z	3624	61357800	included	-1
2020-05-20T12:41:55.418Z	3624	61357415	included	0
2020-05-20T12:42:39.761Z	3624	61354734	included	-1
2020-05-20T12:43:00.714Z	3624	61359689	included	-1
2020-05-20T12:43:36.277Z	3624	61356286	included	-1
2020-05-20T12:43:59.089Z	3624	61357260	included	1
2020-05-20T12:44:16.042Z	3624	61356219	included	-1
2020-05-20T12:44:20.370Z	3624	61359117	included	-1
2020-05-20T12:44:31.245Z	3624	61359117	included	1
2020-05-20T12:45:23.120Z	3624	61359117	included	-1
2020-05-20T12:45:43.838Z	3624	61359207	included	1
2020-05-20T12:46:01.620Z	3624	61359207	included	-1
2020-05-20T12:46:14.588Z	3624	61359064	included	-1
2020-05-20T12:46:51.901Z	3624	61357051	included	0
2020-05-20T12:46:58.494Z	3624	61358725	included	-1
2020-05-20T12:47:21.728Z	3624	61354921	included	-1
2020-05-20T12:47:43.431Z	3624	61354362	included	0
2020-05-20T12:48:08.088Z	3624	61355439	included	-1
2020-05-20T12:48:44.932Z	3624	61358149	included	-1
2020-05-20T12:49:07.697Z	3624	61355059	included	0
2020-05-20T12:49:39.713Z	3624	61353358	included	1
2020-05-20T12:50:14.666Z	3624	61358206	included	1
2020-05-20T12:50:33.978Z	3624	61355423	included	1
2020-05-20T12:51:22.275Z	3624	61356054	included	-1
2020-05-20T12:52:10.446Z	3624	61354441	included	0
2020-05-20T12:52:32.727Z	3624	61353568	included	1
2020-05-20T12:54:21.992Z	3624	61355520	included	1
2020-05-20T12:55:07.476Z	3624	61355576	included	1
2020-05-20T12:55:51.945Z	3624	61358717	included	1
2020-05-20T12:56:35.866Z	3624	61357421	included	0
2020-05-20T12:57:12.444Z	3624	61357734	included	1
2020-05-20T12:57:42.304Z	3624	61357487	included	-1
2020-05-20T12:58:36.834Z	3624	61356524	included	1
2020-05-20T12:59:23.772Z	3624	61357790	included	0
2020-05-20T13:00:16.849Z	3624	61359417	included	-1
2020-05-20T13:01:13.240Z	3624	61355484	included	-1
2020-05-20T13:01:22.802Z	3624	61354452	included	-1
2020-05-20T13:02:04.849Z	3624	61356248	included	-1
2020-05-20T13:02:28.317Z	3624	61357480	included	1
2020-05-20T13:03:25.317Z	3624	61354511	included	-1
2020-05-20T13:03:51.786Z	3624	61359182	included	1
2020-05-20T13:04:19.129Z	3624	61358336	included	0
2020-05-20T13:04:41.410Z	3624	61353942	included	-1
2020-05-20T13:04:46.692Z	3624	61353413	included	-1
2020-05-20T13:05:14.129Z	3624	61354675	included	1
2020-05-20T13:05:40.223Z	3624	61358669	included	-1
2020-05-20T13:06:10.863Z	3624	61354067	included	1
2020-05-20T13:06:39.785Z	3624	61356562	included	1
2020-05-20T13:07:08.504Z	3624	61358626	included	1
2020-05-20T13:08:08.910Z	3624	61359344	included	1
2020-05-20T13:08:30.925Z	3624	61359570	included	-1
2020-05-20T13:09:11.753Z	3624	61356434	included	1
2020-05-20T13:15:34.907Z	3624	61355987	included	-1
2020-05-20T13:16:14.297Z	3624	61357577	included	1
2020-05-20T13:16:51.469Z	3624	61356394	included	-1
2020-05-20T13:18:27.796Z	3624	61358414	included	1
2020-05-20T13:19:22.046Z	3624	61358575	included	0
2020-05-20T13:19:56.280Z	3624	61354088	included	1
2020-05-20T13:20:36.218Z	3624	61358911	included	1
2020-05-20T13:21:33.030Z	3624	61354507	included	1
2020-05-20T13:21:59.139Z	3624	61358441	included	-1
2020-05-20T13:22:24.217Z	3624	61357228	included	-1
2020-05-20T13:24:00.905Z	3624	61355442	included	-1
2020-05-20T13:24:58.842Z	3624	61354165	included	-1
2020-05-20T13:25:42.670Z	3624	61354694	included	1
2020-05-20T13:27:53.825Z	3624	61357563	included	-1
2020-05-20T13:28:04.137Z	3624	61355364	included	0
2020-05-20T13:28:47.996Z	3624	61358068	included	0
2020-05-20T13:29:00.043Z	3624	61358068	included	-1
2020-05-20T13:30:05.809Z	3624	61359666	included	1
2020-05-20T13:30:31.324Z	3624	61358388	included	0
2020-05-20T13:31:16.449Z	3624	61353949	included	1
2020-05-20T13:31:52.120Z	3624	61354866	included	-1
2020-05-20T13:32:49.511Z	3624	61353974	included	1
2020-05-20T13:33:07.370Z	3624	61354378	included	-1
2020-05-21T17:20:58.091Z	3624	61354355	included	1
2020-05-21T17:21:03.356Z	3624	61354362	included	1
2020-05-21T17:22:01.793Z	3624	61354441	included	1
2020-05-21T17:22:15.309Z	3624	61354612	included	1
2020-05-21T17:22:37.231Z	3624	61355059	included	1
2020-05-21T17:23:22.902Z	3624	61355364	included	1
2020-05-21T17:23:27.668Z	3624	61355767	included	1
2020-05-21T17:23:33.121Z	3624	61355897	included	1
2020-05-21T17:23:44.683Z	3624	61355956	included	1
2020-05-21T17:24:31.683Z	3624	61356055	included	1
2020-05-21T17:25:22.089Z	3624	61356146	included	1
2020-05-21T17:26:24.245Z	3624	61356626	included	1
2020-05-21T17:26:57.104Z	3624	61356776	included	-1
2020-05-21T17:28:02.978Z	3624	61356919	included	-1
2020-05-21T17:28:18.760Z	3624	61356989	included	1
2020-05-21T17:28:33.353Z	3624	61357051	included	-1
2020-05-21T17:29:12.337Z	3624	61357209	included	1
2020-05-21T17:29:47.009Z	3624	61357301	included	1
2020-05-21T17:31:16.165Z	3624	61357311	included	-1
2020-05-21T17:31:25.806Z	3624	61357345	included	1
2020-05-21T17:31:57.587Z	3624	61357415	included	1
2020-05-21T17:32:50.727Z	3624	61353126	included	1
2020-05-21T17:34:54.680Z	3624	61357421	included	1
2020-05-21T17:35:02.742Z	3624	61357532	included	1
2020-05-21T17:35:11.258Z	3624	61357852	included	1
2020-05-21T17:36:34.461Z	3624	61357790	included	1
2020-05-21T17:37:03.070Z	3624	61357906	included	-1
2020-05-22T07:58:44.206Z	3624	61358252	included	1
2020-05-22T07:59:13.674Z	3624	61358336	included	1
2020-05-22T08:00:01.893Z	3624	61358388	included	-1
2020-05-22T08:00:35.252Z	3624	61358424	included	1
2020-05-22T08:01:45.330Z	3624	61358575	included	-1
2020-05-22T08:02:31.267Z	3624	61358642	included	1
2020-05-22T08:03:20.892Z	3624	61358714	included	1
2020-05-22T08:03:26.533Z	3624	61358715	included	1
2020-05-22T08:03:34.189Z	3624	61358758	included	1
2020-05-22T08:04:46.345Z	3624	61358943	included	1
2020-05-22T08:05:11.704Z	3624	61359323	included	1
2020-05-22T08:09:23.531Z	3624	61359375	included	-1
2020-05-22T08:09:59.812Z	3624	61359519	included	1
2020-05-22T08:10:03.156Z	3624	61359657	included	1
2020-05-22T08:10:31.296Z	3624	61359658	included	1
2020-05-22T08:10:42.124Z	3624	61359687	included	1
2020-05-22T08:12:15.967Z	3624	61353935	included	1
2020-05-22T08:12:34.952Z	3624	61354378	included	1
2020-05-22T08:14:28.498Z	3624	61355932	included	1
2020-05-22T08:14:45.903Z	3624	61355984	included	1
2020-05-22T08:27:22.916Z	3624	61354487	included	-1
2020-05-22T08:28:51.087Z	3624	61356043	included	-1
2020-05-22T08:29:00.212Z	3624	61358630	included	-1
2020-05-22T08:29:05.196Z	3624	61356133	included	-1
2020-05-22T08:29:54.040Z	3624	61356908	included	-1
2020-05-22T08:30:04.618Z	3624	61357159	included	-1
2020-05-22T08:30:26.587Z	3624	61353852	included	1
2020-05-22T08:30:42.243Z	3624	61359288	included	1
2020-05-22T08:31:05.164Z	3624	61353800	included	-1
2020-05-22T08:31:56.758Z	3624	61357908	included	-1
2020-05-22T08:32:04.867Z	3624	61354091	included	-1
2020-05-22T08:32:19.539Z	3624	61355522	included	-1
