# Supplementary material for: Mapping Phenomena Relevant to Adolescent Emotion Regulation: A Text-Mining Systematic Review
Source: Adolesc Res Rev. 2021 May 21;7(1):127–39. doi: 10.1007/s40894-021-00160-7 (PMC8138847; doi:10.1007/s40894-021-00160-7)
Supplement: Supplementary file 1 — Supplementary file1 (ZIP 54379 kb) [file 40894_2021_160_MOESM1_ESM.zip › veni_sysrev-master/recs/18-3-2020/1.txt]

FN Clarivate Analytics Web of Science
VR 1.0
PT J
AU Villalta, L
   Khadr, S
   Chua, KC
   Kramer, T
   Clarke, V
   Viner, RM
   Stringaris, A
   Smith, P
AF Villalta, Laia
   Khadr, Sophie
   Chua, Kia-Chong
   Kramer, Tami
   Clarke, Venetia
   Viner, Russell M.
   Stringaris, Argyris
   Smith, Patrick
TI Complex post-traumatic stress symptoms in female adolescents: the role
   of emotion dysregulation in impairment and trauma exposure after an
   acute sexual assault
SO EUROPEAN JOURNAL OF PSYCHOTRAUMATOLOGY
LA English
DT Article
DE Complex PTSD; emotion dysregulation; adolescents; LCA; CFA
ID DIFFICULTIES QUESTIONNAIRE; COMMUNITY SAMPLE; PTSD; DISORDER; CHILD;
   VALIDATION; PREDICTORS; PROPOSALS; STRENGTHS; SURVIVORS
AB Background: Adolescents are at high risk of sexual assault compared to any other age group. The pattern of post-traumatic stress symptoms plus life-impairing disturbances in self-organization (emotion dysregulation, negative self-concept and interpersonal problems) is termed Complex Post-Traumatic Stress Disorder (CPTSD). Research about CPTSD after sexual assault in adolescents is limited owing to the challenges associated with assessing this group. This study aims to determine the frequency and structure of CPTSD, and the relationship of emotion dysregulation with impairment and additional trauma exposure among adolescents who have been sexually assaulted. Method: Prospective cohort study of adolescents attending the Sexual Assault Referral Centres serving London over a 2-year period. We conducted cross-sectional analyses (n = 99) on data collected 4-5 months after sexual assault, and Confirmatory Factor Analyses (CFA) and Latent Class Analyses (LCA) to determine the CPTSD profile. CTPSD was defined according to the ICD-11, selecting symptom indicators from the following measures: Strengths and Difficulties Questionnaire (SDQ), Children's Revised Impact of Event Scale (CRIES-13), Short version of the Mood and Feelings Questionnaire (S-MFQ), The Development and Well-Being Assessment (DAWBA). We analysed the association of CPTSD symptom domains with impairment (measured with the SDQ, and the Children's Global Assessment Scale; C-GAS) and with additional trauma exposure. Results: The frequency of ICD-11 PTSD was 59%, and of ICD-11 CPTSD was 40%. CPTSD symptoms showed a strong fit for a correlated 4-factor model, and LCA distinguished a class of participants with high levels of CPTSD symptoms. Emotion dysregulation was associated with impairment in functioning and exposure to trauma beyond other self-organization disturbances and core PTSD symptoms. Conclusions: Disturbances in self-organization are frequent in sexually assaulted adolescents, and emotion dysregulation is associated with impairment and further exposure to trauma. Emotion dysregulation should be considered in preventive and treatment strategies for these vulnerable youth.
C1 [Villalta, Laia] Univ Barcelona, Hosp St Joan de Deu Barcelona, Child & Adolescent Psychiat & Psychol Dept, Barcelona, Spain.
   [Khadr, Sophie; Viner, Russell M.] UCL Inst Child Hlth, Populat Policy & Practice Res Programme, London, England.
   [Khadr, Sophie; Clarke, Venetia] Kings Coll Hosp London, Havens Sexual Assault Referral Ctr, London, England.
   [Khadr, Sophie; Chua, Kia-Chong; Smith, Patrick] Kings Coll London, Inst Psychiat Psychol & Neurosci, London, England.
   [Kramer, Tami] Imperial Coll London, Ctr Mental Hlth, London, England.
   [Stringaris, Argyris] NIMH, Mood Brain & Dev Unit, Emot & Dev Branch, Bethesda, MD 20892 USA.
RP Villalta, L (reprint author), Passeig St Joan De Deu 2, Esplugas de Llobregat 08950, Spain.
EM lvillalta@sjdhospitalbarcelona.org
FU Alicia Koplowitz Foundation
FX L. Villalta was financially supported by the Alicia Koplowitz Foundation
   while working on this manuscript. We thank Prof. E. Garralda for her
   comments and suggestions throughout the project.
NR 40
TC 0
Z9 0
U1 40
U2 40
PU TAYLOR & FRANCIS LTD
PI ABINGDON
PA 2-4 PARK SQUARE, MILTON PARK, ABINGDON OR14 4RN, OXON, ENGLAND
SN 2000-8198
EI 2000-8066
J9 EUR J PSYCHOTRAUMATO
JI Eur. J. Psychotraumatol.
PD DEC 31
PY 2020
VL 11
IS 1
AR 1710400
DI 10.1080/20008198.2019.1710400
PG 11
WC Psychology, Clinical; Psychiatry
SC Psychology; Psychiatry
GA KB4SU
UT WOS:000506488100001
PM 32002143
OA DOAJ Gold, Green Published
DA 2020-03-18
ER

PT J
AU Stewart, E
   Gibb, B
   Strauss, G
   Coles, M
AF Stewart, Elyse
   Gibb, Brandon
   Strauss, Gregory
   Coles, Meredith
TI Disruptions in the Amount and Timing of Sleep and Repetitive Negative
   Thinking in Adolescents
SO BEHAVIORAL SLEEP MEDICINE
LA English
DT Article
ID RESPONSE-INHIBITION; QUALITY; MOOD; RESTRICTION; SYNCHRONY; DISORDER;
   DEFICITS; CHILDREN; SEEKING
AB Objective/Background: Numerous psychiatric conditions characterized by repetitive negative thinking (RNT) are also frequently associated with disruptions in the duration and timing of sleep. The emerging literature supports that these types of sleep disruptions may be associated with negative psychological consequences such as depressed mood, anxiety, and poor emotion regulation, all of which have features of RNT. There is a paucity of research on the association between RNT and disruptions in sleep duration and timing in adolescents. The aim of the current study was to examine if sleep duration and timing in an adolescent sample would be predictive of RNT. Participants: Participants included 1,021 adolescents (ages 11 to 17) from a public school district in upstate New York. Methods: Participants completed a survey about their sleep practices, symptoms of psychopathology, and RNT. Results: Results indicated that sleep timing was predictive of RNT, but sleep duration was not. This result remained even after controlling for symptoms of psychopathology. Further, sleep onset latency was also predictive of RNT. Conclusions: These results indicate that it may be important to make the distinction between sleep duration and sleep timing. Sleep timing may uniquely impact RNT in adolescents.
C1 [Stewart, Elyse; Gibb, Brandon; Coles, Meredith] SUNY Binghamton, Dept Psychol, POB 6000,4400 Vestal Pkwy East, Binghamton, NY 13902 USA.
   [Strauss, Gregory] Univ Georgia, Dept Psychol, Athens, GA 30602 USA.
RP Stewart, E (reprint author), SUNY Binghamton, Dept Psychol, POB 6000,4400 Vestal Pkwy East, Binghamton, NY 13902 USA.
EM estewar4@binghamton.edu
NR 48
TC 0
Z9 0
U1 2
U2 2
PU ROUTLEDGE JOURNALS, TAYLOR & FRANCIS LTD
PI ABINGDON
PA 2-4 PARK SQUARE, MILTON PARK, ABINGDON OX14 4RN, OXON, ENGLAND
SN 1540-2002
EI 1540-2010
J9 BEHAV SLEEP MED
JI Behav. Sleep Med.
PD MAR 3
PY 2020
VL 18
IS 2
BP 217
EP 225
DI 10.1080/15402002.2018.1557188
PG 9
WC Clinical Neurology; Psychiatry
SC Neurosciences & Neurology; Psychiatry
GA KM0QV
UT WOS:000513822900001
PM 30557056
DA 2020-03-18
ER

PT J
AU Sargent, KS
   Yule, K
   Bridges, K
   Jouriles, EN
   Grych, JH
AF Sargent, Kelli S.
   Yule, Kristen
   Bridges, Kate
   Jouriles, Ernest N.
   Grych, John H.
TI Do Instructions Intended to Reduce False Positives Improve the
   Measurement of Physical Partner Violence Victimization Among Adolescents
   and Young Adults?
SO PSYCHOLOGY OF VIOLENCE
LA English
DT Article
DE partner violence; victimization; dating violence; violence measurement
ID CONFLICT-TACTICS-SCALES; DATING VIOLENCE; EMOTION REGULATION;
   DIFFICULTIES; AGGRESSION; VALIDATION; VALIDITY
AB Objective: We examine how instructions to exclude behaviors occurring in playful or joking contexts influence the measurement of physical partner violence victimization. Specifically, we demonstrate how such instructions influence the prevalence and validity of self-reported victimization. Method: Study 1 used a Think Aloud procedure to evaluate thoughts of college students (n = 451) reporting victimization experiences that occurred during high school. Participants were randomized to report on physical partner violence victimization with or without instructions to exclude playful acts. Study 2 experimentally evaluated whether the instructions affect the criterion validity of victimization scores with measures of depressive symptoms and emotion regulation among first-year college students (n = 615). Study 3 sought to replicate findings from Study 2 in a community sample of 18-25-year-olds (n = 398), using alternative violence items, response formats, and a different recall period. Study 4 utilized a short-term longitudinal design to replicate the pattern of findings from Studies 2 and 3, and examine how instructions influence self-reports of revictimization over a 2-month follow-up among first-year college students (n = 887). Study 5 presents a single-paper meta-analysis that synthesizes prevalence rates across these four studies. Results: Overall, instructions designed to eliminate aggressive acts in joking contexts did not consistently influence prevalence rates of victimization or improve criterion validity over standard instructions. Conclusions: Instructions designed to exclude behaviors occurring in playful or joking contexts do not necessarily produce more valid self-reports of physical partner violence victimization, as compared with standard instructions.
C1 [Sargent, Kelli S.; Bridges, Kate; Jouriles, Ernest N.] Southern Methodist Univ, Dept Psychol, POB 750442, Dallas, TX 75275 USA.
   [Yule, Kristen; Grych, John H.] Marquette Univ, Dept Psychol, Milwaukee, WI 53233 USA.
RP Sargent, KS (reprint author), Southern Methodist Univ, Dept Psychol, POB 750442, Dallas, TX 75275 USA.
EM ksargent@smu.edu
FU National Institutes of HealthUnited States Department of Health & Human
   ServicesNational Institutes of Health (NIH) - USA [R21 HD075585]
FX This research was supported by a grant from the National Institutes of
   Health R21 HD075585. The content of this article is solely the
   responsibility of the authors and does not represent the official views
   of the sponsor.
NR 34
TC 0
Z9 0
U1 0
U2 0
PU EDUCATIONAL PUBLISHING FOUNDATION-AMERICAN PSYCHOLOGICAL ASSOC
PI WASHINGTON
PA 750 FIRST ST, NE, WASHINGTON, DC 20002-4242 USA
SN 2152-0828
EI 2152-081X
J9 PSYCHOL VIOLENCE
JI Psychol. Violence
PD MAR
PY 2020
VL 10
IS 2
BP 152
EP 161
DI 10.1037/vio0000246
PG 10
WC Psychology, Clinical; Criminology & Penology; Family Studies
SC Psychology; Criminology & Penology; Family Studies
GA KS2HO
UT WOS:000518131200003
DA 2020-03-18
ER

PT J
AU Lee, KDM
   Rodriguez, LM
   Edwards, KM
   Neal, AM
AF Lee, Katherine D. M.
   Rodriguez, Lindsey M.
   Edwards, Katie M.
   Neal, Angela M.
TI Emotional Dysregulation and Intimate Partner Violence: A Dyadic
   Perspective
SO PSYCHOLOGY OF VIOLENCE
LA English
DT Article
DE emotion dysregulation; physical violence; psychological violence; sexual
   violence
ID ADOLESCENT DATING VIOLENCE; GENDER SYMMETRY; RISK-FACTORS; ABUSE;
   PERPETRATION; RAPE; VICTIMIZATION; INTELLIGENCE; DIFFICULTIES;
   AGGRESSION
AB Objective: Although there has been a considerable amount of research on the association between emotional dysregulation and intimate partner violence (IPV) perpetration, few researchers have examined this connection from a dyadic perspective. This perspective is important because emotional regulation is a largely dyadic process and IPV is often bidirectional. The current research aims to identify how partners' levels of emotional dysregulation interact to predict IPV perpetration. Method: Participants included young adult romantic dyads (N = 160). Participants completed self-report measures of emotional dysregulation and psychological, physical, and sexual violence perpetration. Results: Actor and partner effects for physical and sexual violence perpetration were found and only an actor effect for psychological perpetration was found, indicating that higher levels of emotional dysregulation of either partner were associated with an increased risk of physical and sexual violence perpetration, and a higher risk of psychological perpetration when only the actor was dysregulated. A significant interaction between partners' levels of emotional dysregulation, gender, and physical perpetration was found, indicating that when men were paired with relatively regulated female partners, their own dysregulation was not related to their perpetration. However, when paired with a relatively dysregulated female partner, their own dysregulation was related to their perpetration. Conclusions: These results underscore the dyadic nature of couple conflict and the importance of addressing both partners' emotional dysregulation in interventions. Future research would benefit from the development of measures of interpersonal emotion regulation and exploration of the possibility that couples-focused emotion regulation therapy may mitigate experiences of IPV.
C1 [Lee, Katherine D. M.; Edwards, Katie M.] Univ New Hampshire, Dept Psychol, 15 Acad Way, Durham, NH 03824 USA.
   [Rodriguez, Lindsey M.] Univ South Florida St Petersburg, Dept Psychol, St Petersburg, FL USA.
   [Neal, Angela M.] Univ South Carolina Lancaster, Dept Psychol, Lancaster, SC USA.
   [Edwards, Katie M.] Univ Nebraska Lincoln, Nebraska Ctr Res Children Youth Families & Sch, Lincoln, NE USA.
   [Edwards, Katie M.] Univ Nebraska Lincoln, Dept Educ Psychol, Lincoln, NE USA.
RP Lee, KDM (reprint author), Univ New Hampshire, Dept Psychol, 15 Acad Way, Durham, NH 03824 USA.
EM Katherine.Lee@unh.edu
NR 57
TC 0
Z9 0
U1 0
U2 0
PU EDUCATIONAL PUBLISHING FOUNDATION-AMERICAN PSYCHOLOGICAL ASSOC
PI WASHINGTON
PA 750 FIRST ST, NE, WASHINGTON, DC 20002-4242 USA
SN 2152-0828
EI 2152-081X
J9 PSYCHOL VIOLENCE
JI Psychol. Violence
PD MAR
PY 2020
VL 10
IS 2
BP 162
EP 171
DI 10.1037/vio0000248
PG 10
WC Psychology, Clinical; Criminology & Penology; Family Studies
SC Psychology; Criminology & Penology; Family Studies
GA KS2HO
UT WOS:000518131200004
DA 2020-03-18
ER

PT J
AU Kitahara, Y
   Mearns, J
   Shimoyama, H
AF Kitahara, Yuri
   Mearns, Jack
   Shimoyama, Haruhiko
TI Emotion Regulation and Middle School Adjustment in Japanese Girls:
   Mediation by Perceived Social Support
SO JAPANESE PSYCHOLOGICAL RESEARCH
LA English
DT Article; Early Access
DE emotion regulation; social support; school adjustment; adolescence
ID INDIVIDUAL-DIFFERENCES; PERSONALITY; EXPERIENCE; EXPECTANCY; CULTURE;
   TRAITS; ANGER; SELF
AB Prior research has stated that successful emotion regulation (ER) contributes to psychological health and favorable interpersonal relationships. However, few studies have explored adaptive ER strategies in a school setting. The present study targeted Japanese female adolescents and examined the relationship between two specific ER strategies (reappraisal and suppression) and school adjustment, with social support as a mediating variable. Two hundred and seventy Japanese middle school girls completed measures of ER, perceived social support, and subjective school adjustment. The results showed that school adjustment was highest among reappraisers, followed by a balanced group who used both strategies with equal frequency, then suppressors. In addition, reappraisal showed both direct and indirect effects on school adjustment, while suppression showed only a negative indirect effect on school adjustment. Our findings suggest that reappraisal is an effective strategy that promotes receiving social support and consequently enhances school adjustment. Suppression, on the other hand, has neither favorable nor harmful impacts on school adjustment, but may, in the long run, result in poorer adjustment by impairing social relationships among adolescent girls.
C1 [Kitahara, Yuri; Shimoyama, Haruhiko] Univ Tokyo, Tokyo, Japan.
   [Mearns, Jack] Calif State Univ Fullerton, Fullerton, CA 92634 USA.
RP Kitahara, Y (reprint author), Univ Tokyo, Grad Sch Educ, Div Clin Psychol, Bunkyo Ku, Tokyo 1130033, Japan.
EM yurikitahara327@gmail.com
NR 52
TC 0
Z9 0
U1 0
U2 0
PU WILEY
PI HOBOKEN
PA 111 RIVER ST, HOBOKEN 07030-5774, NJ USA
SN 0021-5368
EI 1468-5884
J9 JPN PSYCHOL RES
JI Jpn. Psychol. Res.
DI 10.1111/jpr.12280
EA MAR 2020
PG 13
WC Psychology, Multidisciplinary
SC Psychology
GA KQ8GJ
UT WOS:000517158600001
OA Bronze
DA 2020-03-18
ER

PT J
AU Pickard, H
   Hirsch, C
   Simonoff, E
   Happe, F
AF Pickard, Hannah
   Hirsch, Colette
   Simonoff, Emily
   Happe, Francesca
TI Exploring the cognitive, emotional and sensory correlates of social
   anxiety in autistic and neurotypical adolescents
SO JOURNAL OF CHILD PSYCHOLOGY AND PSYCHIATRY
LA English
DT Article; Early Access
DE Autism; social anxiety; cognition; emotion; adolescence
ID UNDERSTANDING ANXIETY; PSYCHIATRIC-DISORDERS; SPECTRUM DISORDERS;
   UNCERTAINTY; INTOLERANCE; CHILDREN; ALEXITHYMIA; PERCEPTION; ADULTS;
   QUESTIONNAIRE
AB Background Social anxiety is common in autistic adolescents. While emerging evidence indicates the importance of several mechanisms (including intolerance of uncertainty (IU), alexithymia and sensory processing) for maintaining anxiety, limited research has explored how these factors are associated with social anxiety in autistic adolescents.
   Methods We investigated whether IU, emotional and sensory processing are related to social anxiety in autistic and neurotypical adolescents, gathering experimental and questionnaire data from 61 autistic and 62 neurotypical 11- to 17-year-olds recruited to have similarly high levels of anxiety.
   Results In autistic and neurotypical adolescents matched for social anxiety, similar significant associations were observed between social anxiety and IU, alexithymia, maladaptive emotion regulation, sensory hypersensitivity and interoceptive sensibility. Taking a dimensional approach, we found that child- and parent-reported IU, alexithymia and sensory hypersensitivity mediated the relationship between autistic traits and social anxiety symptoms in the combined group of adolescents.
   Conclusions Our findings indicate that similar correlates of social anxiety are evident in autistic and neurotypical youths experiencing social anxiety and further our understanding of mechanisms that may contribute towards social anxiety in both groups.
C1 [Pickard, Hannah; Happe, Francesca] Kings Coll London, Social Genet & Dev Psychiat Ctr, Inst Psychiat Psychol & Neurosci, London, England.
   [Hirsch, Colette] Kings Coll London, Psychol Dept, Inst Psychiat Psychol & Neurosci, London, England.
   [Simonoff, Emily] Kings Coll London, Dept Child & Adolescent Psychiat, Inst Psychiat Psychol & Neurosci, London, England.
RP Pickard, H (reprint author), SGDP Ctr, De Crespigny Pk,Denmark Hill, London SE5 8AF, England.
EM Hannah.pickard@kcl.ac.uk
OI Simonoff, Emily/0000-0002-5450-0823
FU Medical Research CouncilMedical Research Council UK (MRC);
   AutisticaAutistica; National Institute for Health Research Biomedical
   Research Centre at South London and Maudsley NHS Foundation Trust;
   King's College London
FX H.P. was supported by the Medical Research Council and Autistica. F.H.
   and C.H. are funded in part by the National Institute for Health
   Research Biomedical Research Centre at South London and Maudsley NHS
   Foundation Trust and King's College London. The authors would like to
   thank the schools, families and young people who took part in this
   study. The authors have declared that they have no competing or
   potential conflicts of interest.
NR 46
TC 0
Z9 0
U1 0
U2 0
PU WILEY
PI HOBOKEN
PA 111 RIVER ST, HOBOKEN 07030-5774, NJ USA
SN 0021-9630
EI 1469-7610
J9 J CHILD PSYCHOL PSYC
JI J. Child Psychol. Psychiatry
DI 10.1111/jcpp.13214
EA MAR 2020
PG 11
WC Psychology, Developmental; Psychiatry; Psychology
SC Psychology; Psychiatry
GA KQ7LQ
UT WOS:000517102600001
PM 32115711
DA 2020-03-18
ER

PT J
AU Cornella-Font, MG
   Vinas-Poch, F
   Juarez-Lopez, JR
   Malo-Cerrato, S
AF Cornella-Font, Maria-Gracia
   Vinas-Poch, Ferran
   Juarez-Lopez, Josep R.
   Malo-Cerrato, Sara
TI Risk of Addiction: Its Prevalence in Adolescence and its Relationship
   with Security of Attachment and Self-concept
SO CLINICA Y SALUD
LA English
DT Article
DE Risk of addiction; Attachment; Adolescence; Self-Concept; Substance
   abuse
ID SUBSTANCE USE; EMOTION REGULATION; YOUNG-ADULTS; IMPULSIVITY
AB That study aims to analyze the prevalence of risk of addiction to psychoactive substances during adolescence, study the relationship between this risk and the representations of attachment and self-concept and analyze the relationship between attachment and self-concept. The Youth Inventory 4 (YI-4) test was administered to assess risk of addiction in 668 participants between 13 and 19 years old. Representations of the attachment were evaluated with Cartes, Modeles Individuelles de Relation, reduced version (CaMir-R), and self-concept dimensions, with Autoconcepto Forma 5 (AF5). The results indicate a high risk of substance addiction in adolescence, 19.5%, both for boys and girls, CI between 15.4 and 24.3, with age being a risk factor. The prevalence of addiction risk decreases with high scores on security, which correlates -.22 with such a risk and positive academic self-concept, correlating -.20.
C1 [Cornella-Font, Maria-Gracia; Vinas-Poch, Ferran; Juarez-Lopez, Josep R.; Malo-Cerrato, Sara] Univ Girona, Girona, Spain.
RP Cornella-Font, MG (reprint author), Univ Girona, Girona, Spain.
EM mariagracia.cornella@gmail.com
NR 30
TC 0
Z9 0
U1 0
U2 0
PU COLEGIO OFICIAL PSICOLOGOS MADRID
PI MADRID
PA C/CUESTA SAN VICENTE, NO 4, 6 PLANTA, MADRID, 28008, SPAIN
SN 1130-5274
EI 2174-0550
J9 CLIN SALUD
JI Clin. Salud
PD MAR
PY 2020
VL 31
IS 1
BP 21
EP 25
DI 10.5093/clysa2020a1
PG 5
WC Psychology, Clinical
SC Psychology
GA KN0YK
UT WOS:000514565900003
OA DOAJ Gold
DA 2020-03-18
ER

PT J
AU Lehmann, S
   Breivik, K
   Monette, S
   Minnis, H
AF Lehmann, Stine
   Breivik, Kyrre
   Monette, Sebastien
   Minnis, Helen
TI Potentially traumatic events in foster youth, and association with DSM-5
   trauma- and stressor related symptoms
SO CHILD ABUSE & NEGLECT
LA English
DT Article
DE Potentially traumatic events; PTSD; DSED; RAD; Foster youth
ID REACTIVE ATTACHMENT DISORDER; MENTAL-HEALTH; PSYCHIATRIC-DISORDERS;
   CHILDREN; CHILDHOOD; MALTREATMENT; PREVALENCE; EXPERIENCES; VALIDITY;
   ABUSE
AB Background: In DSM 5, three disorders are related to trauma and/or maltreatment: Post-traumatic Stress Disorder (PTSD), Reactive Attachment Disorder (RAD) and Disinhibited Social Engagement Disorder (DSED) but how these disorders relate to each other and to traumatic events is unknown.
   Objective: We examined 1. Prevalence of Potentially Traumatic Events (PTEs) and poly-victimization for youths in foster care. 2. Associations between single/multiple PTEs and PTSD, DSED, and the two symptom-clusters that constitute RAD: Failure to seek/accept comfort (RAD A), and Low social-emotional responsiveness/ emotion dysregulation (RAD B).
   Participants, setting and methods: Foster youth 11-17 years (N = 303) in Norway completed The Child and Adolescent Trauma Screen. Foster parents completed the RAD and DSED Assessment interview.
   Results: Foster youth reported experiencing, on average, 3.44 PTEs each (range 0-15, SD 3.33), and 52.9 % reported PTSD symptoms at or above clinical cut off. The PTE sum score was associated with the latent factors PTSD (r = .66, p < 0.001), RAD cluster B symptoms (Low social-emotional responsiveness / emotion dysregulation, r = .28, p < 0.001) and DSED (r = .11, p = 0.046), but not with RAD cluster A symptoms (Failure to seek/accept comfort).
   Conclusions: These findings raise new questions about the nature, mechanisms and timing of development of RAD and DSED. Maltreatment assessment needs to encompass a wide range of PTEs, and consider poly-victimization.
C1 [Lehmann, Stine; Breivik, Kyrre] NORCE Norwegian Res Ctr, Reg Ctr Child & Youth Mental Hlth & Child Welf We, Bergen, Norway.
   [Lehmann, Stine] Univ Bergen, Fac Psychol, Dept Hlth Promot & Dev, Bergen, Norway.
   [Monette, Sebastien] Univ Quebec Montreal UQAM, Dept Psychol, Montreal, PQ, Canada.
   [Minnis, Helen] Univ Glasgow, Inst Hlth & Wellbeing, Adverse Childhood Experiences Clin & Res Ctr, Glasgow, Lanark, Scotland.
RP Lehmann, S (reprint author), Post Box 7810, N-5020 Bergen, Norway.
EM stine.lehmann@norceresearch.no
OI Minnis, Helen/0000-0002-2377-8945
FU Norwegian Research CouncilResearch Council of Norway [256598]
FX S. Lehmann is funded by the Norwegian Research Council (Grant Number
   256598).
NR 53
TC 0
Z9 0
U1 0
U2 0
PU PERGAMON-ELSEVIER SCIENCE LTD
PI OXFORD
PA THE BOULEVARD, LANGFORD LANE, KIDLINGTON, OXFORD OX5 1GB, ENGLAND
SN 0145-2134
EI 1873-7757
J9 CHILD ABUSE NEGLECT
JI Child Abuse Negl.
PD MAR
PY 2020
VL 101
AR 104374
DI 10.1016/j.chiabu.2020.104374
PG 9
WC Family Studies; Psychology, Social; Social Work
SC Family Studies; Psychology; Social Work
GA KN9XS
UT WOS:000515201200033
PM 31982843
OA Other Gold
DA 2020-03-18
ER

PT J
AU Meiers, G
   Nooner, K
   De Bellis, MD
   Debnath, R
   Tang, A
AF Meiers, Gloria
   Nooner, Kate
   De Bellis, Michael D.
   Debnath, Ranjan
   Tang, Alva
TI Alpha EEG asymmetry, childhood maltreatment, and problem behaviors: A
   pilot home-based study
SO CHILD ABUSE & NEGLECT
LA English
DT Article
DE Adolescence; Maltreatment; Trauma; Alcohol use; Problem behaviors; Alpha
   EEG asymmetry
ID ADOLESCENT SUBSTANCE-ABUSE; RISK-FACTORS; ALCOHOL-USE;
   ELECTROENCEPHALOGRAPH ASYMMETRY; NEUROPSYCHOLOGICAL FINDINGS; EMOTION
   REGULATION; NEURAL DEVELOPMENT; VOLUMES DIFFER; CHILDREN; RESILIENCE
AB Background: Child maltreatment, trauma symptoms, and alpha electroencephalography (EEG) asymmetry have been linked to problem behaviors and alcohol use disorders.
   Objective: The goal of this pilot study was to clarify the role of alpha EEG asymmetry in the relation of maltreatment and problem behaviors. It was hypothesized that adolescents with more maltreatment, trauma symptoms, and right alpha EEG asymmetry would have more problem behaviors and alcohol use. It was also hypothesized that alpha EEG asymmetry would moderate the association between maltreatment/trauma symptoms and problem behaviors.
   Participants and Setting: Participants were 52 adolescents aged 12-14 years. Resting-state alpha EEG asymmetry was measured in this home-based study as a potential moderator in the association of child maltreatment and trauma symptoms to problem behaviors including alcohol use.
   Results: Child maltreatment reports and trauma symptoms were significantly associated with problem behaviors (beta = 0.259, p = 0.037 and beta = 0.594, p < 0.001, respectively). Trauma symptoms were associated with alcohol-use (Incidence Rate Ratio = 1.048, p = 0.032). Right alpha EEG asymmetry moderated the positive association of trauma symptoms and problem behaviors (beta = - 0.383, p = 0.024). However, this was not the case for left alpha EEG asymmetry.
   Conclusions: Neural correlates associated with individuals' affective-behavioral profiles may play a role in the susceptibility for problem behaviors among adolescents exposed to higher levels of childhood trauma. This could be useful in developing targeted assessments and interventions to prevent or treat these problems in adolescents.
C1 [Meiers, Gloria; Nooner, Kate] Univ N Carolina, Dept Psychol, 601 South Coll Rd, Wilmington, NC 28403 USA.
   [De Bellis, Michael D.] Duke Univ, Sch Med, Healthy Childhood Brain Dev Dev Traumatol Res Pro, Dept Psychiat & Behav Sci, Box 104360, Durham, NC 27710 USA.
   [Debnath, Ranjan; Tang, Alva] Univ Maryland, Dept Human Dev & Quantitat Methodol, College Pk, MD 20742 USA.
RP Nooner, K (reprint author), Univ N Carolina, Dept Psychol, 601 South Coll Rd, Wilmington, NC 28403 USA.
EM gam1993@uncw.edu; noonerk@uncw.edu; michael.debellis@duke.edu;
   rdebnath@umd.edu; alvatang@umd.edu
OI Nooner, Kate/0000-0003-3756-649X
FU U.S. National Institute on Alcohol Abuse and AlcoholismUnited States
   Department of Health & Human ServicesNational Institutes of Health (NIH)
   - USANIH National Institute on Alcohol Abuse & Alcoholism (NIAAA) [R15
   AA023251]
FX Reported data was obtained with support from the U.S. National Institute
   on Alcohol Abuse and Alcoholism R15 AA023251 (Nooner).
NR 73
TC 0
Z9 0
U1 2
U2 2
PU PERGAMON-ELSEVIER SCIENCE LTD
PI OXFORD
PA THE BOULEVARD, LANGFORD LANE, KIDLINGTON, OXFORD OX5 1GB, ENGLAND
SN 0145-2134
EI 1873-7757
J9 CHILD ABUSE NEGLECT
JI Child Abuse Negl.
PD MAR
PY 2020
VL 101
AR 104358
DI 10.1016/j.chiabu.2020.104358
PG 11
WC Family Studies; Psychology, Social; Social Work
SC Family Studies; Psychology; Social Work
GA KN9XS
UT WOS:000515201200030
PM 31958695
DA 2020-03-18
ER

PT J
AU Vesterling, C
   Koglin, U
AF Vesterling, Christina
   Koglin, Ute
TI The relationship between attachment and somatoform symptoms in children
   and adolescents: A systematic review and meta-analysis
SO JOURNAL OF PSYCHOSOMATIC RESEARCH
LA English
DT Review
ID BIOBEHAVIORAL FAMILY MODEL; FILE-DRAWER PROBLEM; CHRONIC PAIN; INFANT
   ATTACHMENT; INTERNALIZING SYMPTOMS; INSECURE ATTACHMENT; EMOTION
   REGULATION; SOMATIC SYMPTOMS; CHILDHOOD; BEHAVIOR
AB Objective: Problems in childhood and adolescence are often present with recurring physical signs of illness, called somatoform symptoms. These symptoms are a common reason for consultation at both paediatric care and psychotherapeutic/psychiatric praxis. We propose that attachment is a possible predictive factor. This article provides a systematic overview of the existing research literature concerning the relationship between attachment and somatoform symptoms in children and adolescents.
   Methods: A systematic search for empirical articles from 1990 up to August 2018 focusing on this association was conducted. Out of six databases, 4994 studies were detected by using defined keywords. One study was added identified by checking reference lists. Finally, 15 studies were selected, which were the bases for the narrative review. Ten studies were included in meta-analysis.
   Results: Combining study results, we found that attachment cannot solely predict somatoforrn symptoms. Mixed results are shown. The quantitative analysis substantiated these narrative results, revealing a small but significant combined effect size of Delta approximate to .12 (95% CI .04-.19).
   Conclusions: The findings suggest that a relationship exists, but further investigations need to demonstrate that these are not only superficial. There are many developmental factors that affect the relationship between attachment and somatoform symptoms in children and adolescents. Further research should explore this interplay in order to gain a holistic and comprehensive understanding of the underlying mechanisms that lead to these correlations and to discover possible predicting factors.
C1 [Vesterling, Christina; Koglin, Ute] Carl von Ossietzky Univ Oldenburg, Dept Special Needs Educ & Rehabil, Ammerleander Heerstr 114-118, D-26129 Oldenburg, Germany.
RP Vesterling, C (reprint author), Carl von Ossietzky Univ Oldenburg, Dept Special Needs Educ & Rehabil, Ammerleander Heerstr 114-118, D-26129 Oldenburg, Germany.
EM christina.vesterling@uni-oldenburg.de; ute.koglin@uni-oldenburg.de
NR 138
TC 0
Z9 0
U1 0
U2 0
PU PERGAMON-ELSEVIER SCIENCE LTD
PI OXFORD
PA THE BOULEVARD, LANGFORD LANE, KIDLINGTON, OXFORD OX5 1GB, ENGLAND
SN 0022-3999
EI 1879-1360
J9 J PSYCHOSOM RES
JI J. Psychosomat. Res.
PD MAR
PY 2020
VL 130
AR 109932
DI 10.1016/j.jpsychores.2020.109932
PG 15
WC Psychiatry
SC Psychiatry
GA KN3QL
UT WOS:000514755300003
PM 31981896
DA 2020-03-18
ER

PT J
AU Munoz-Fernandez, N
   Sanchez-Jimenez, V
AF Munoz-Fernandez, Noelia
   Sanchez-Jimenez, Virginia
TI Cyber-aggression and psychological aggression in adolescent couples: A
   short-term longitudinal study on prevalence and common and differential
   predictors.
SO COMPUTERS IN HUMAN BEHAVIOR
LA English
DT Article
DE Cyber-aggression; Cyber dating abuse; Psychological aggression;
   Adolescents; Longitudinal study
ID INTIMATE PARTNER VIOLENCE; DATING ABUSE; ROMANTIC RELATIONSHIPS;
   GENDER-DIFFERENCES; COLLEGE-STUDENTS; PERPETRATION; VALIDATION;
   JEALOUSY; HEALTH; RISK
AB This study examined the prevalence of cyber-aggression in Spanish adolescent couples as well as the common and differential predictors for cyber-aggression and psychological aggression using a short-term longitudinal study. Over a 6-month period, six hundred and thirty-two (632) Spanish adolescents with romantic relationship experience from seven schools were randomly selected to participate in the study (51% male; average age = 15.03). The results revealed a prevalence of cyber-aggression of 13% and that 68.3% of adolescents engaged in psychological aggression. Girls were significantly more involved than boys in both forms. The analysis of predictors for cyber and psychological aggression showed that these two forms of aggression shared a common factor, negative couple quality. Furthermore, cognitive empathy predicted cyber-aggression whereas anger regulation and jealousy predicted psychological aggression. These results highlighted the need to consider the particular characteristics of each setting, face-to-face and online, for designing future prevention programs.
C1 [Munoz-Fernandez, Noelia] Univ Loyola Andalucia, Dept Psychol, Av Univ S-N, Seville, Spain.
   [Sanchez-Jimenez, Virginia] Univ Seville, Dept Dev & Educ Psychol, Seville, Spain.
RP Munoz-Fernandez, N (reprint author), Univ Loyola Andalucia, Dept Psychol, Av Univ S-N, Seville, Spain.
EM nmunoz@uloyola.es; virsan@us.es
RI Munoz-Fernandez, Noelia/C-6201-2019; Sanchez, Virginia/Q-6634-2019
OI Munoz-Fernandez, Noelia/0000-0002-1435-8404; Sanchez,
   Virginia/0000-0001-7394-9311
FU Spanish Ministry of Economy, Industry and Competitiveness
   [PSI2013-45118-R//PSI2017-86723-12]; Spanish Ministry of Education,
   Culture and Sport
FX Second authorwas granted by the Spanish Ministry of Economy, Industry
   and Competitiveness [PSI2013-45118-R//PSI2017-86723-12]. First author
   was granted by the Spanish Ministry of Education, Culture and Sport
   [FPU2013-grant].
NR 60
TC 0
Z9 0
U1 1
U2 1
PU PERGAMON-ELSEVIER SCIENCE LTD
PI OXFORD
PA THE BOULEVARD, LANGFORD LANE, KIDLINGTON, OXFORD OX5 1GB, ENGLAND
SN 0747-5632
EI 1873-7692
J9 COMPUT HUM BEHAV
JI Comput. Hum. Behav.
PD MAR
PY 2020
VL 104
AR UNSP 106191
DI 10.1016/j.chb.2019.106191
PG 9
WC Psychology, Multidisciplinary; Psychology, Experimental
SC Psychology
GA KH3CW
UT WOS:000510525100040
DA 2020-03-18
ER

PT J
AU Thomassin, K
   Seddon, JA
   Vaughn-Coaxum, R
AF Thomassin, Kristel
   Seddon, Jessica A.
   Vaughn-Coaxum, Rachel
TI Development and Validation of the Parents' Gendered Emotion Beliefs
   Scale
SO JOURNAL OF CHILD AND FAMILY STUDIES
LA English
DT Article
DE Parenting; Gender; Emotion; Beliefs; Scale development
ID CHILDRENS EMOTIONS; SOCIALIZATION; STEREOTYPES; FAMILY; CONVERSATIONS;
   EXPRESSION; COMPONENTS; VALIDITY; MOTHERS; NUMBER
AB Objectives The aim of the current research was to develop and validate a parent, self-report questionnaire to measure parents' gendered beliefs about emotion. Methods Scale items were first developed based on a previous qualitative study examining emotions, parenting, and gender in a sample of parents. The Parents' Gendered Emotion Beliefs scale (PGEB) was validated in a sample of 704 parents of middle childhood youth. Results Item-response theory analyses indicated a three-factor solution with factors measuring beliefs consistent with: gendered emotion expression, gender-neutral emotion expression, and gendered emotion socialization. All factors showed good internal consistency with alphas ranging from 0.79 to 0.90. Analyses then examined convergent validity by correlating PGEB factors to established measures of broad emotion beliefs, emotion socialization, family expressiveness, and child emotion regulation and psychopathology. Conclusions Overall, findings support the PGEB, its factor structure and psychometric properties, and its potential to contribute to our understanding of the role of gender in emotion socialization and children's emotional development.
C1 [Thomassin, Kristel; Seddon, Jessica A.] Univ Guelph, Dept Psychol, Guelph, ON N1G 2W1, Canada.
   [Vaughn-Coaxum, Rachel] Univ Pittsburgh, Sch Med, Pittsburgh, PA USA.
RP Thomassin, K (reprint author), Univ Guelph, Dept Psychol, Guelph, ON N1G 2W1, Canada.
EM Kristel.Thomassin@uoguelph.ca
NR 59
TC 0
Z9 0
U1 0
U2 0
PU SPRINGER
PI NEW YORK
PA ONE NEW YORK PLAZA, SUITE 4600, NEW YORK, NY, UNITED STATES
SN 1062-1024
EI 1573-2843
J9 J CHILD FAM STUD
JI J. Child Fam. Stud.
PD MAR
PY 2020
VL 29
IS 3
BP 855
EP 866
DI 10.1007/s10826-019-01591-6
PG 12
WC Family Studies; Psychology, Developmental; Psychiatry
SC Family Studies; Psychology; Psychiatry
GA KJ4ZY
UT WOS:000512070000021
DA 2020-03-18
ER

PT J
AU Spruit, A
   Goos, L
   Weenink, N
   Rodenburg, R
   Niemeyer, H
   Stams, GJ
   Colonnesi, C
AF Spruit, Anouk
   Goos, Linda
   Weenink, Nikki
   Rodenburg, Roos
   Niemeyer, Helen
   Stams, Geert Jan
   Colonnesi, Cristina
TI The Relation Between Attachment and Depression in Children and
   Adolescents: A Multilevel Meta-Analysis
SO CLINICAL CHILD AND FAMILY PSYCHOLOGY REVIEW
LA English
DT Article
DE Attachment; Depression; Children; Adolescents; Multilevel meta-analysis
ID RISK-FACTORS; INTERGENERATIONAL TRANSMISSION; EMOTION REGULATION;
   EARLY-CHILDHOOD; DISORGANIZED ATTACHMENT; INTERNALIZING SYMPTOMS;
   SECURITY; THERAPY; PARENT; FAMILIES
AB Insecure attachment to primary caregivers is associated with the development of depression symptoms in children and youth. This association has been shown by individual studies testing the relation between attachment and depression and by meta-analyses focusing on broad internalizing problems instead of depression or adult samples only. We therefore meta-analytically examined the associations between attachment security and depression in children and adolescents, using a multilevel approach. In total, 643 effect sizes were extracted from 123 independent samples. A significant moderate overall effect size was found (r = .31), indicating that insecure attachment to primary caregivers is associated with depression. Multivariate analysis of the significant moderators that impacted on the strength of the association between attachment security and depression showed that country of the study, study design, gender, the type of attachment, and the type of instrument to assess attachment uniquely contributed to the explanation of variance. This study suggests that insecure attachment may be a predictor of the development of depression in children and adolescents. When treating depression in children, attachment should therefore be addressed.
C1 [Spruit, Anouk; Rodenburg, Roos; Stams, Geert Jan; Colonnesi, Cristina] Univ Amsterdam, Fac Social & Behav Sci, Res Inst Child Dev & Educ, Nieuwe Achtergracht 127,POB 15776, NL-1001 NG Amsterdam, Netherlands.
   [Goos, Linda] Stichting Philadelphia Zorg, Amersfoort, Netherlands.
   [Weenink, Nikki] GGZ Rivierduinen, Ctr Verstandelijke Beperking Psychiat, Kristal, Leiden, Netherlands.
   [Rodenburg, Roos] Stichting Epilepsie Instellingen Nederland, Heemstede, Netherlands.
   [Niemeyer, Helen] Free Univ Berlin, Dept Educ & Psychol, Clin Psychol Intervent, Berlin, Germany.
RP Colonnesi, C (reprint author), Univ Amsterdam, Fac Social & Behav Sci, Res Inst Child Dev & Educ, Nieuwe Achtergracht 127,POB 15776, NL-1001 NG Amsterdam, Netherlands.
EM c.colonnesi@uva.nl
NR 85
TC 1
Z9 1
U1 4
U2 4
PU SPRINGER/PLENUM PUBLISHERS
PI NEW YORK
PA 233 SPRING ST, NEW YORK, NY 10013 USA
SN 1096-4037
EI 1573-2827
J9 CLIN CHILD FAM PSYCH
JI Clin. Child Fam. Psychol. Rev.
PD MAR
PY 2020
VL 23
IS 1
BP 54
EP 69
DI 10.1007/s10567-019-00299-9
PG 16
WC Psychology, Clinical
SC Psychology
GA KJ5GA
UT WOS:000512087000004
PM 31392452
OA Other Gold, Green Published
DA 2020-03-18
ER

PT J
AU Stern, A
   Agnew-Blais, JC
   Danese, A
   Fisher, HL
   Matthews, T
   Polanczyk, GV
   Wertz, J
   Arseneault, L
AF Stern, Adi
   Agnew-Blais, Jessica C.
   Danese, Andrea
   Fisher, Helen L.
   Matthews, Timothy
   Polanczyk, Guilherme, V
   Wertz, Jasmin
   Arseneault, Louise
TI Associations between ADHD and emotional problems from childhood to young
   adulthood: a longitudinal genetically sensitive study
SO JOURNAL OF CHILD PSYCHOLOGY AND PSYCHIATRY
LA English
DT Article; Early Access
DE Attention deficit; hyperactivity disorder; depression; anxiety;
   development; genetics
ID ATTENTION-DEFICIT/HYPERACTIVITY DISORDER; DEPRESSIVE SYMPTOMS;
   COMORBIDITY; CHILDREN; BEHAVIOR; ANXIETY; METAANALYSIS; PREVALENCE;
   INSIGHTS; OVERLAP
AB Background Attention deficit/hyperactivity disorder (ADHD) is associated with emotional problems, and their co-occurrence often leads to worse outcomes. We investigated the developmental associations between ADHD and emotional problems from childhood to early adolescence and examined the genetic and environmental contributions to their developmental link. We further tested whether this developmental association remained across the transition to young adulthood.
   Methods We used data from the Environmental Risk (E-Risk) Longitudinal Twin Study, a cohort of 2,232 British twins. In childhood, ADHD and emotional problems were assessed at ages 5, 7, 10 and 12 with mothers' and teachers' reports. At age 18, we used self-reported symptoms according to DSM-5 criteria for ADHD, and DSM-IV for anxiety and depression.
   Results Longitudinal analyses showed that earlier ADHD was associated with later emotional problems consistently across childhood. However, earlier emotional problems were not associated with later ADHD symptoms. The developmental association between ADHD and later emotional problems in childhood was entirely explained by common genetic factors. Consistent with results in childhood, earlier symptoms of ADHD were associated with later emotional problems during the transition to young adulthood.
   Conclusions Our findings demonstrate that ADHD symptoms are predictors of the development of emotional problems, from childhood up to young adulthood, through shared genetic influences. Interventions targeting ADHD symptoms might prevent the development of emotional problems. Clinicians treating youth with ADHD must be aware of their risk for developing emotional problems and ought to assess, monitor and treat emotional problems alongside ADHD symptoms from childhood to adulthood.
C1 [Stern, Adi; Agnew-Blais, Jessica C.; Danese, Andrea; Fisher, Helen L.; Matthews, Timothy; Arseneault, Louise] Kings Coll London, Social Genet & Dev Psychiat Ctr, Inst Psychiat Psychol & Neurosci, Box P080,De Crespigny Pk, London SE5 8AF, England.
   [Stern, Adi] Univ Haifa, Dept Occupat Therapy, Haifa, Israel.
   [Danese, Andrea] Kings Coll London, Dept Child & Adolescent Psychiat, London, England.
   [Danese, Andrea] South London & Maudsley NHS Fdn Trust, Natl & Specialist CAMHS Clin Trauma Anxiety & Dep, London, England.
   [Polanczyk, Guilherme, V] Univ Sao Paulo, Fac Med FMUSP, Dept Psychiat, Sao Paulo, Brazil.
   [Wertz, Jasmin] Duke Univ, Dept Psychol & Neurosci, Durham, NC USA.
RP Arseneault, L (reprint author), Kings Coll London, Social Genet & Dev Psychiat Ctr, Inst Psychiat Psychol & Neurosci, Box P080,De Crespigny Pk, London SE5 8AF, England.
EM louise.arseneault@kcl.ac.uk
RI ; Agnew-Blais, Jessica/L-9236-2015; Fisher, Helen/A-7178-2010
OI Danese, Andrea/0000-0001-8718-5412; Agnew-Blais,
   Jessica/0000-0002-0755-6867; Fisher, Helen/0000-0003-4174-2126;
   Arseneault, Louise/0000-0002-2938-2191
FU Medical Research Council (UKMRC)Medical Research Council UK (MRC)
   [G1002190]; National Institute of Child Health and Human
   DevelopmentUnited States Department of Health & Human ServicesNational
   Institutes of Health (NIH) - USANIH Eunice Kennedy Shriver National
   Institute of Child Health & Human Development (NICHD) [HD077482]; Jacobs
   Foundation; MQ Fellows Award [MQ14F40]
FX The E-Risk Study is funded by the Medical Research Council (UKMRC grant
   G1002190). Additional support was provided by National Institute of
   Child Health and Human Development (grant HD077482) and by the Jacobs
   Foundation. J.A-B. is an MRC Skills Development Fellow. T.M. is a
   British Academy Postdoctoral Fellow. H.L.F. is supported by an MQ
   Fellows Award (MQ14F40). L.A. is the Mental Health Leadership Fellow for
   the UK Economic and Social Research Council (ESRC). The authors are
   grateful to the study members and their families and teachers for their
   participation. The authors would like to thank Terrie E. Moffitt and
   Avshalom Caspi, the founders of the E-Risk Study, CACI, Inc., and to
   members of the E-Risk team for their dedication, hard work and insights.
   The authors have declared that they have no competing or potential
   conflicts of interest.
NR 42
TC 0
Z9 0
U1 0
U2 0
PU WILEY
PI HOBOKEN
PA 111 RIVER ST, HOBOKEN 07030-5774, NJ USA
SN 0021-9630
EI 1469-7610
J9 J CHILD PSYCHOL PSYC
JI J. Child Psychol. Psychiatry
DI 10.1111/jcpp.13217
EA FEB 2020
PG 9
WC Psychology, Developmental; Psychiatry; Psychology
SC Psychology; Psychiatry
GA KQ5UJ
UT WOS:000516986800001
PM 32112575
DA 2020-03-18
ER

PT J
AU Mazefsky, CA
   Collier, A
   Golt, J
   Siegle, GJ
AF Mazefsky, Carla A.
   Collier, Amanda
   Golt, Josh
   Siegle, Greg J.
TI Neural features of sustained emotional information processing in autism
   spectrum disorder
SO AUTISM
LA English
DT Article; Early Access
DE adolescents; autism spectrum disorder; brain function; emotion
   regulation; psychiatric comorbidity
ID CHILDREN; NETWORK; SUICIDE; FMRI; ADOLESCENTS; INTERVIEW; SYMPTOMS;
   DEFICITS; ASD
AB Emotion dysregulation is common in autism spectrum disorder; a better understanding of the underlying neural mechanisms could inform treatment development. The tendency toward repetitive cognition in autism spectrum disorder may also increase susceptibility to perseverate on distressing stimuli, which may then increase emotion dysregulation. Therefore, this study investigated the mechanisms of sustained processing of negative information in brain activity using functional magnetic resonance imaging. We used an event-related task that alternated between emotional processing of personally relevant negative words, neutral words, and a non-emotional task. A priori criteria were developed to define heightened and sustained emotional processing, and feature conjunction analysis was conducted to identify all regions satisfying these criteria. Participants included 25 adolescents with autism spectrum disorder and 23 IQ-, age-, and gender-matched typically developing controls. Regions satisfying all a priori criteria included areas in the salience network and the prefrontal dorsolateral cortex, which are areas implicated in emotion regulation outside of autism spectrum disorder. Collectively, activity in the identified regions accounted for a significant amount of variance in emotion dysregulation in the autism spectrum disorder group. Overall, these results may provide a potential neural mechanism to explain emotion dysregulation in autism spectrum disorder, which is a significant risk factor for poor mental health.
   Lay abstract
   Many individuals with autism spectrum disorder struggle with emotions that are intense and interfering, which is referred to as emotion dysregulation. Prior research has established that individuals with autism may be more likely than individuals who are not autistic to have repetitive thoughts. It is possible that persistent thoughts about negative or distressing stimuli may contribute to emotion dysregulation in autism spectrum disorder. This study aimed to identify areas of the brain with evidence of persistent processing of negative information via functional magnetic resonance neuroimaging. We used a task that alternated between emotional processing of personally relevant negative words, neutral words, and a non-emotional task. Criteria were developed to define heightened and persistent emotional processing, and analyses were conducted to identify all brain regions satisfying these criteria. Participants included 25 adolescents with autism spectrum disorder and 23 typically developing adolescents who were similar to the autism spectrum disorder group in IQ, age, and gender ratios. Brain regions identified as having greater and continued processing following negative stimuli in the autism spectrum disorder group as compared with the typically developing group included the salience network and the prefrontal dorsolateral cortex. These areas have been previously implicated in emotion dysregulation outside of autism spectrum disorder. Collectively, brain activity in the identified regions was associated with parent-reported emotion dysregulation in the autism spectrum disorder group. These results help to identify a potential process in the brain associated with emotion dysregulation in autism spectrum disorder. This information may be useful for the development of treatments to decrease emotion dysregulation in autism spectrum disorder.
C1 [Mazefsky, Carla A.; Collier, Amanda; Golt, Josh; Siegle, Greg J.] Univ Pittsburgh, Pittsburgh, PA USA.
   [Golt, Josh] Univ Alabama, Tuscaloosa, AL 35487 USA.
RP Mazefsky, CA (reprint author), Univ Pittsburgh, Sch Med, Dept Psychiat, 3811 OHara St,Webster Hall Suite 300, Pittsburgh, PA 15213 USA.
EM mazefskyca@upmc.edu
FU NICHDUnited States Department of Health & Human ServicesNational
   Institutes of Health (NIH) - USANIH Eunice Kennedy Shriver National
   Institute of Child Health & Human Development (NICHD) [K23 HD060601, P50
   HD055748]
FX The author(s) disclosed receipt of the following financial support for
   the research, authorship, and/or publication of this article: This work
   was supported by the grant sponsor NICHD; grant numbers K23 HD060601 and
   P50 HD055748.
NR 60
TC 0
Z9 0
U1 0
U2 0
PU SAGE PUBLICATIONS LTD
PI LONDON
PA 1 OLIVERS YARD, 55 CITY ROAD, LONDON EC1Y 1SP, ENGLAND
SN 1362-3613
EI 1461-7005
J9 AUTISM
JI Autism
AR UNSP 1362361320903137
DI 10.1177/1362361320903137
EA FEB 2020
PG 13
WC Psychology, Developmental
SC Psychology
GA KQ6QN
UT WOS:000517044400001
PM 32106690
DA 2020-03-18
ER

PT J
AU Moltrecht, B
   Deighton, J
   Patalay, P
   Edbrooke-Childs, J
AF Moltrecht, Bettina
   Deighton, Jessica
   Patalay, Praveetha
   Edbrooke-Childs, Julian
TI Effectiveness of current psychological interventions to improve emotion
   regulation in youth: a meta-analysis
SO EUROPEAN CHILD & ADOLESCENT PSYCHIATRY
LA English
DT Review; Early Access
DE Emotion regulation; Psychopathology; Youth mental health; Meta-analysis;
   Psychological intervention
ID COGNITIVE-BEHAVIORAL THERAPY; REGULATION STRATEGIES; REGULATION SKILLS;
   ANXIETY SYMPTOMS; MENTAL-DISORDERS; ADOLESCENTS; CHILDREN; AGE;
   PSYCHOPATHOLOGY; DYSREGULATION
AB Background Research investigating the role of emotion regulation (ER) in the development and treatment of psychopathology has increased in recent years. Evidence suggests that an increased focus on ER in treatment can improve existing interventions. Most ER research has neglected young people, therefore the present meta-analysis summarizes the evidence for existing psychosocial intervention and their effectiveness to improve ER in youth. A systematic review and meta-analysis was conducted according to the PRISMA guidelines. Twenty-one randomized-control-trials (RCTs) assessed changes in ER following a psychological intervention in youth exhibiting various psychopathological symptoms. We found moderate effect sizes for current interventions to decrease emotion dysregulation in youth (g = - 0.46) and small effect sizes to improve emotion regulation (g = 0.36). Significant differences between studies including intervention components, ER measures and populations studied resulted in large heterogeneity. This is the first meta-analysis that summarizes the effectiveness for existing interventions to improve ER in youth. The results suggest that interventions can enhance ER in youth, and that these improvements correlate with improvements in psychopathology. More RCTs including larger sample sizes, different age groups and psychopathologies are needed to increase our understanding of what works for who and when.
C1 [Moltrecht, Bettina; Deighton, Jessica; Edbrooke-Childs, Julian] UCL, Div Psychol & Language Sci, 26 Bedford Way, London WC1H 0AP, England.
   [Moltrecht, Bettina; Deighton, Jessica; Edbrooke-Childs, Julian] Anna Freud Natl Ctr Children & Families, London, England.
   [Patalay, Praveetha] UCL, Ctr Longitudinal Studies, London, England.
   [Patalay, Praveetha] UCL, MRC Unit Lifelong Hlth & Ageing, London, England.
RP Moltrecht, B (reprint author), UCL, Div Psychol & Language Sci, 26 Bedford Way, London WC1H 0AP, England.; Moltrecht, B (reprint author), Anna Freud Natl Ctr Children & Families, London, England.
EM bettina.moltrecht.16@ucl.ac.uk
FU European Union's Horizon 2020 research and innovation programme under
   the Marie Sklodowska-Curie GrantEuropean Union (EU) [722561]
FX The authors would to like to thank all authors who shared their data and
   missing information with us when we reached out to them. It was only due
   to their cooperation that we could conduct the present meta-analysis.
   Furthermore, we would like to thank Professor Peter Fonagy for his input
   during the conceptualization of the study and his support in reaching
   out to the authors. A big thank you goes to Darragh McCashin (DM) for
   his contribution to the screening and quality check of the selected
   studies. Funding for this study was provided by the European Union's
   Horizon 2020 research and innovation programme under the Marie
   Sklodowska-Curie Grant agreement No. 722561. The European Union's
   Horizon 2020 research and innovation programme had no role in the study
   design, collection, analysis or interpretation of the data, writing the
   manuscript, or the decision to submit the paper for publication.
NR 54
TC 0
Z9 0
U1 0
U2 0
PU SPRINGER
PI NEW YORK
PA ONE NEW YORK PLAZA, SUITE 4600, NEW YORK, NY, UNITED STATES
SN 1018-8827
EI 1435-165X
J9 EUR CHILD ADOLES PSY
JI Eur. Child Adolesc. Psych.
DI 10.1007/s00787-020-01498-4
EA FEB 2020
PG 20
WC Psychology, Developmental; Pediatrics; Psychiatry
SC Psychology; Pediatrics; Psychiatry
GA KQ5HY
UT WOS:000516954500001
PM 32108914
OA Other Gold
DA 2020-03-18
ER

PT J
AU Johnstone, JM
   Leung, BMY
   Srikanth, P
   Hatsu, I
   Perez, L
   Gracious, B
   Tost, G
   Aman, MG
   Gadow, KD
   Findling, RL
   Bukstein, O
   Arnold, LE
AF Johnstone, Jeanette M.
   Leung, Brenda M. Y.
   Srikanth, Priya
   Hatsu, Irene
   Perez, Leanna
   Gracious, Barbara
   Tost, Gabriella
   Aman, Michael G.
   Gadow, Kenneth D.
   Findling, Robert L.
   Bukstein, Oscar
   Arnold, L. Eugene
TI Development of a Composite Primary Outcome Score for Children with
   Attention-Deficit/Hyperactivity Disorder and Emotional Dysregulation
SO JOURNAL OF CHILD AND ADOLESCENT PSYCHOPHARMACOLOGY
LA English
DT Article; Early Access
DE ADHD; emotional dysregulation; aggression; irritability; composite
   primary outcome; symptom severity and impairment
ID ADHD; MTA; RISPERIDONE; AGGRESSION; IMPAIRMENT; STIMULANT
AB Objective: Study goals were to (1) provide a rationale for developing a composite primary outcome score that includes symptom severity for attention-deficit/hyperactivity disorder (ADHD) and emotional dysregulation, plus symptom-induced impairment; (2) demonstrate weighting methods to calculate the composite score using a sample of children diagnosed with ADHD and aggression; and (3) identify the optimal weighting method most sensitive to change, as measured by effect sizes.
   Methods: We conducted secondary data analyses from the previously conducted Treatment of Severe Childhood Aggression (TOSCA) study. Children aged 6-12 years were recruited through academic medical centers or community referrals. The composite primary outcome comprised the ADHD, oppositional defiant disorder, disruptive mood dysregulation disorder, and peer conflict subscales from the Child and Adolescent Symptom Inventory (CASI), a DSM (Diagnostic and Statistical Manual)-referenced rating scale of symptom severity and symptom-induced impairment. Five weighting methods were tested based on input from senior statisticians.
   Results: The composite score demonstrated a larger (Cohen's d) effect size than the individual CASI subscales, irrespective of the weighting method (10%-55% larger). Across all weighting methods, effect sizes were similar and substantial: approximately a two-standard deviation symptom reduction (range: -1.97 to -2.04), highest for equal item and equal subscale weighting, was demonstrated, from baseline to week 9, among all TOSCA participants. The composite score showed a medium positive correlation with the Clinical Global Impressions-Severity scores, 0.46-0.47 for all weighting methods.
   Conclusions: A composite score that included severity and impairment ratings of ADHD and emotional dysregulation demonstrated a more robust pre-post change than individual subscales. This composite may be a more useful indicator of clinically relevant improvement in heterogeneous samples with ADHD than single subscales, avoiding some of the statistical limitations associated with multiple comparisons. Among the five similar weighting methods, the two best appear to be the equal item and equal subscale weighting methods.
C1 [Johnstone, Jeanette M.] Natl Univ Nat Med, Helfgott Res Inst, Portland, OR USA.
   [Johnstone, Jeanette M.; Tost, Gabriella] Oregon Hlth & Sci Univ, Dept Child & Adolescent Psychiat, Portland, OR 97201 USA.
   [Leung, Brenda M. Y.] Univ Lethbridge, Fac Hlth Sci, Lethbridge, AB, Canada.
   [Srikanth, Priya] Oregon Hlth & Sci Univ Portland State Univ OHSU P, Sch Publ Hlth, Portland, OR USA.
   [Hatsu, Irene; Perez, Leanna] Ohio State Univ, Dept Human Sci, Columbus, OH 43210 USA.
   [Gracious, Barbara; Arnold, L. Eugene] Ohio State Univ, Dept Psychiat & Behav Hlth, Columbus, OH 43210 USA.
   [Gracious, Barbara] Orange Pk Med Ctr, Orange Pk, FL USA.
   [Aman, Michael G.] Ohio State Univ, Nisonger Ctr UCEDD, Columbus, OH 43210 USA.
   [Aman, Michael G.] Ohio State Univ, Dept Psychol, Columbus, OH USA.
   [Gadow, Kenneth D.] SUNY Stony Brook, Dept Psychiat, Stony Brook, NY 11794 USA.
   [Findling, Robert L.] Johns Hopkins Univ, Dept Psychiat, Baltimore, MD USA.
   [Bukstein, Oscar] Boston Childrens Hosp, Dept Psychiat, Boston, MA USA.
   [Findling, Robert L.] Virginia Commonwealth Univ, Richmond, VA USA.
RP Johnstone, JM (reprint author), Oregon Hlth & Sci Univ, 3181 SW Sam Jackson Pk Rd,DC7P, Portland, OR 97329 USA.
EM jojeanet@ohsu.edu
FU National Institute of Mental Health (NIMH)United States Department of
   Health & Human ServicesNational Institutes of Health (NIH) - USANIH
   National Institute of Mental Health (NIMH) [R01 MH077907, R01 MH077750,
   R01 MH077676, R01 MH 077997]; NIH General Clinical Research CenterUnited
   States Department of Health & Human ServicesNational Institutes of
   Health (NIH) - USANIH National Center for Research Resources (NCRR)
   [M01RR10710]; National Center for Advancing Translational SciencesUnited
   States Department of Health & Human ServicesNational Institutes of
   Health (NIH) - USANIH National Center for Advancing Translational
   Sciences (NCATS) [UL1TR002733, 8UL1TR00009005, UL1 RR024153,
   UL1TR000005]; Gratis Foundation; Foundation for Excellence in Mental
   Health Care; National Institutes of Health (NIH) National Center for
   Complementary and Integrative Health (NCCIH)United States Department of
   Health & Human ServicesNational Institutes of Health (NIH) - USA
   [5R90AT00892403]; Department of Child and Adolescent Psychiatry, OHSU
   [NIH NCCIH T32 AT002688]; Department of Behavioral Health and
   Psychiatry, Nationwide Children's Hospital; Nutrition and Mental Health
   Research Fund; Emmy Droog Endowed Chair in Complementary and Alternative
   Healthcare; OHSU, NIH [UL1TR000128, UL1TR002369];  [8UL1TR000090-05]
FX The TOSCA study: Funding was provided by the National Institute of
   Mental Health (NIMH) to The Ohio State University (R01 MH077907), Case
   Western Reserve University (R01 MH077750), the University of Pittsburgh
   (R01 MH077676), and Stony Brook University (R01 MH 077997). The project
   was supported by an NIH General Clinical Research Center grant
   M01RR10710 (State University of New York, Stony Brook) and Clinical and
   Translational Science Awards from the National Center for Advancing
   Translational Sciences: grants UL1TR002733 and 8UL1TR00009005 (The Ohio
   State University) and UL1 RR024153 and UL1TR000005 (University of
   Pittsburgh).; Funding for the Micronutrients for ADHD in Youth study was
   provided by the Gratis Foundation; the Foundation for Excellence in
   Mental Health Care; the National Institutes of Health (NIH) National
   Center for Complementary and Integrative Health (NCCIH) 5R90AT00892403
   (to National University for Natural Medicine); and NIH NCCIH T32
   AT002688 (to OHSU), Department of Child and Adolescent Psychiatry, OHSU,
   supported the study. At OHSU, NIH, UL1TR000128, UL1TR002369; at Ohio
   State UL1TR002733 and 8UL1TR000090-05; and the Department of Behavioral
   Health and Psychiatry, Nationwide Children's Hospital, supported the
   study. At the Canadian site, the Nutrition and Mental Health Research
   Fund, administered by the Calgary Foundation; and Emmy Droog Endowed
   Chair in Complementary and Alternative Healthcare supported the study.
NR 33
TC 0
Z9 0
U1 1
U2 1
PU MARY ANN LIEBERT, INC
PI NEW ROCHELLE
PA 140 HUGUENOT STREET, 3RD FL, NEW ROCHELLE, NY 10801 USA
SN 1044-5463
EI 1557-8992
J9 J CHILD ADOL PSYCHOP
JI J. Child Adolesc. Psychopharmacol.
DI 10.1089/cap.2019.0179
EA FEB 2020
PG 7
WC Pediatrics; Pharmacology & Pharmacy; Psychiatry
SC Pediatrics; Pharmacology & Pharmacy; Psychiatry
GA KR8ZH
UT WOS:000517902900001
PM 32101469
DA 2020-03-18
ER

PT J
AU Ross, GS
   Rescorla, LA
   Perlman, JM
AF Ross, Gail S.
   Rescorla, Leslie A.
   Perlman, Jeffrey M.
TI Patterns and prediction of behavior problems during the toddler and
   preschool periods in preterm children
SO INTERNATIONAL JOURNAL OF BEHAVIORAL DEVELOPMENT
LA English
DT Article; Early Access
DE Behavior problems; CBCL; preschoolers; preterm infants; socioeconomic
   status; gender differences; internalizing behaviors; externalizing
   behaviors
ID LOW-BIRTH-WEIGHT; SOCIAL-EMOTIONAL PROBLEMS; NEUROBEHAVIORAL OUTCOMES;
   MATERNAL REPORTS; BORN PRETERM; AGE-CHILDREN; INFANTS; ADOLESCENTS;
   DISORDERS; SYMPTOMS
AB There are few studies of behavior problems in preterm children prior to 2 years old and the changes that occur over time. The aims of this study were to examine the patterns and prediction of behavior problems and the effects of gender and socioeconomic status (SES) on behavior problems in preterm children at the toddler and preschool periods. Parents of 124 very low birthweight preterm children completed a standardized behavior questionnaire at 18 months corrected age and 3 years old. At both times, scores were significantly higher on Attention and Withdrawn Problems than on other behavior problem syndromes. There was a significant overall increase in Externalizing and Internalizing behavior problem scores between 18 months and 3 years, particularly in Internalizing problems. Overall prediction for normal versus not-normal categorization (>= 1 standard deviation) on behavior problem and broad-spectrum scales ranged from 77% to 90% and was higher for children in the normal than not-normal categories. Boys had higher Internalizing Problems at 18 months and higher Externalizing Problems at 3 years. Children from low SES families had higher Internalizing and Total Behavior problems at 18 months and higher Internalizing, Externalizing, and Total Behavior problems at 3 years. Screening preterm children for behavior problems before 2 years old appears useful for early intervention of such problems.
C1 [Ross, Gail S.; Perlman, Jeffrey M.] Weill Cornell Med Coll, Dept Pediat, 525 East 68th St, New York, NY 10065 USA.
   [Rescorla, Leslie A.] Bryn Mawr Coll, Dept Psychol, Bryn Mawr, PA 19010 USA.
RP Ross, GS (reprint author), Weill Cornell Med Coll, Dept Pediat, 525 East 68th St, New York, NY 10065 USA.
EM gsross@med.cornell.edu
NR 40
TC 0
Z9 0
U1 1
U2 1
PU SAGE PUBLICATIONS LTD
PI LONDON
PA 1 OLIVERS YARD, 55 CITY ROAD, LONDON EC1Y 1SP, ENGLAND
SN 0165-0254
EI 1464-0651
J9 INT J BEHAV DEV
JI Int. J. Behav. Dev.
AR UNSP 0165025420906467
DI 10.1177/0165025420906467
EA FEB 2020
PG 8
WC Psychology, Developmental
SC Psychology
GA KO3PH
UT WOS:000515460400001
DA 2020-03-18
ER

PT J
AU Green, E
   Toma, S
   Collins, J
   Fiksenbaum, L
   Timmins, V
   Omrin, D
   Goldstein, BI
AF Green, Emma
   Toma, Simina
   Collins, Jordan
   Fiksenbaum, Lisa
   Timmins, Vanessa
   Omrin, Danielle
   Goldstein, Benjamin I.
TI Similarities and Differences Across Bipolar Disorder Subtypes Among
   Adolescents
SO JOURNAL OF CHILD AND ADOLESCENT PSYCHOPHARMACOLOGY
LA English
DT Article; Early Access
DE bipolar disorders; adolescents; subtypes
ID SUBSTANCE USE DISORDERS; SPECTRUM DISORDERS; FAMILY-HISTORY; CHILDREN;
   PREVALENCE; YOUTH; COMORBIDITY; SCALE; SCHIZOPHRENIA; PHENOMENOLOGY
AB Objectives: To compare demographic, clinical, and familial characteristics across bipolar disorder (BD) subtypes in adolescents.
   Methods: A total of 168 participants, 13 to 19 years of age, with BD-I (n = 41), BD-II (n = 68), or operationalized BD-not otherwise specified (NOS) (n = 59) were recruited from a tertiary subspecialty clinic at an academic health sciences center. Diagnoses were determined using the semistructured K-SADS-PL (Schedule for Affective Disorders and Schizophrenia for School-Age Children-Present and Lifetime Version) interview. Omnibus analyses were followed up with post hoc pairwise comparisons.
   Results: After controlling for age, race, and living with both natural parents, BD-I was associated with greater functional impairment, increased rates of psychiatric hospitalization, psychosis, and lifetime exposure to second-generation antipsychotics and lithium, less self-injurious behavior, less anxiety disorders, and less severe worst lifetime depression and lower levels of emotional dysregulation and lability compared with both BD-II and BD-NOS. Lifetime most severe manic symptoms were highest in BD-I, lowest in BD-NOS, with BD-II intermediate. Lifetime exposure to psychosocial treatment followed the opposite pattern: lowest in BD-I, highest in BD-NOS, with BD-II intermediate. Variables for which there were no significant between-group differences included suicidal ideation, suicide attempts, comorbidities other than anxiety, or family history of BD.
   Conclusion: Among observed differences, most distinguish BD-I from other subtypes, whereas few variables differed between BD-II and BD-NOS. Different BD subtypes share important similarities in multiple clinical and familial characteristics, including family history of BD. Present findings support and extend knowledge regarding the course and outcome of bipolar youth study operationalized definition of BD-NOS. Further research is warranted to evaluate intermediate phenotypes and treatment strategies that address these subtype-related differences.
C1 [Green, Emma] Univ Waterloo, Dept Psychol, Waterloo, ON, Canada.
   [Toma, Simina; Collins, Jordan; Fiksenbaum, Lisa; Timmins, Vanessa; Omrin, Danielle; Goldstein, Benjamin I.] Sunnybrook Hlth Sci Ctr, Ctr Youth Bipolar Disorder, Dept Psychiat, 2075 Bayview Ave, Toronto, ON M4N 3M5, Canada.
RP Goldstein, BI (reprint author), Sunnybrook Hlth Sci Ctr, Ctr Youth Bipolar Disorder, Dept Psychiat, 2075 Bayview Ave, Toronto, ON M4N 3M5, Canada.
EM benjamin.goldstein@sunnybrook.ca
NR 42
TC 0
Z9 0
U1 2
U2 2
PU MARY ANN LIEBERT, INC
PI NEW ROCHELLE
PA 140 HUGUENOT STREET, 3RD FL, NEW ROCHELLE, NY 10801 USA
SN 1044-5463
EI 1557-8992
J9 J CHILD ADOL PSYCHOP
JI J. Child Adolesc. Psychopharmacol.
DI 10.1089/cap.2019.0031
EA FEB 2020
PG 7
WC Pediatrics; Pharmacology & Pharmacy; Psychiatry
SC Pediatrics; Pharmacology & Pharmacy; Psychiatry
GA KO1CQ
UT WOS:000515286100001
PM 32091919
DA 2020-03-18
ER

PT J
AU Jimeno, MV
   Latorre, JM
   Cantero, MJ
AF Jimeno, Maria Veronica
   Latorre, Jose Miguel
   Cantero, Maria Jose
TI Autobiographical Memory Impairment in Adolescents in Out-of-Home Care
SO JOURNAL OF INTERPERSONAL VIOLENCE
LA English
DT Article; Early Access
DE child maltreatment; out-of-home care; autobiographical memory; working
   memory; depressive symptoms
ID OVERGENERAL MEMORY; POSTTRAUMATIC-STRESS; MULTIVARIATE-ANALYSIS;
   SPECIFICITY; CHILDREN; MALTREATMENT; DEPRESSION; DISORDER; ABUSE; YOUNG
AB Childhood maltreatment is a major risk factor for emotional problems in adolescence and adulthood and has deleterious effects on cognitive functions such as working memory. A key aspect in the study of the cognitive and affective consequences of maltreatment is autobiographical memory, especially regarding the difficulty retrieving specific memories, known as overgeneral memory. In this study, autobiographical memory tests, working memory, and a depressive symptom assessment were administered to 48 adolescents in care with a history of maltreatment (22 abused and 26 neglected) without mental disorder, who had been removed from their family and were living in residential child care, and to 61 adolescents nonmaltreated who had never been placed in care. The results show that adolescents with a history of maltreatment remember fewer specific events (Cohen d = 1.1-1.3) and that both working memory and depressive symptoms are involved in overgeneral memory (R-2 = .13-.26). Directions for future research include neuropsychological assessment and implementation of a training program to increase specific memory recall in this population.
C1 [Jimeno, Maria Veronica; Latorre, Jose Miguel] Univ Castilla La Mancha, Albacete, Spain.
   [Cantero, Maria Jose] Univ Valencia, Valencia, Spain.
RP Jimeno, MV (reprint author), Univ Castilla La Mancha, Dept Psychol, C Almansa 14, Albacete 02006, Spain.
EM Veronica.Jimeno@uclm.es
OI JIMENO JIMENEZ, MARIA VERONICA/0000-0002-6358-9444; Latorre Postigo,
   Jose Miguel/0000-0002-6159-5074
NR 42
TC 0
Z9 0
U1 0
U2 0
PU SAGE PUBLICATIONS INC
PI THOUSAND OAKS
PA 2455 TELLER RD, THOUSAND OAKS, CA 91320 USA
SN 0886-2605
EI 1552-6518
J9 J INTERPERS VIOLENCE
JI J. Interpers. Violence
AR UNSP 0886260520907351
DI 10.1177/0886260520907351
EA FEB 2020
PG 24
WC Criminology & Penology; Family Studies; Psychology, Applied
SC Criminology & Penology; Family Studies; Psychology
GA KO3QM
UT WOS:000515463500001
PM 32090679
DA 2020-03-18
ER

PT J
AU Pries, LK
   Klingenberg, B
   Menne-Lothmann, C
   Decoster, J
   van Winkel, R
   Collip, D
   Delespaul, P
   De Hert, M
   Derom, C
   Thiery, E
   Jacobs, N
   Wichers, M
   Cinar, O
   Lin, BD
   Luykx, JJ
   Rutten, BPF
   van Os, J
   Guloksuz, S
AF Pries, L-K
   Klingenberg, B.
   Menne-Lothmann, C.
   Decoster, J.
   van Winkel, R.
   Collip, D.
   Delespaul, P.
   De Hert, M.
   Derom, C.
   Thiery, E.
   Jacobs, N.
   Wichers, M.
   Cinar, O.
   Lin, B. D.
   Luykx, J. J.
   Rutten, B. P. F.
   van Os, J.
   Guloksuz, S.
TI Polygenic liability for schizophrenia and childhood adversity influences
   daily-life emotion dysregulation and psychosis proneness
SO ACTA PSYCHIATRICA SCANDINAVICA
LA English
DT Article; Early Access
DE gene-environment interaction; psychosis; childhood trauma; daily-life
   stressors; experience sampling method; emotion regulation
ID GENE-ENVIRONMENT INTERACTIONS; EXPERIENCE SAMPLING RESEARCH;
   STRESS-REACTIVITY; RISK SCORES; TRAUMA; SENSITIVITY; DISORDER;
   ASSOCIATION; PSYCHOPATHOLOGY; POLYMORPHISM
AB Objective To test whether polygenic risk score for schizophrenia (PRS-S) interacts with childhood adversity and daily-life stressors to influence momentary mental state domains (negative affect, positive affect, and subtle psychosis expression) and stress-sensitivity measures.
   Methods The data were retrieved from a general population twin cohort including 593 adolescents and young adults. Childhood adversity was assessed using the Childhood Trauma Questionnaire. Daily-life stressors and momentary mental state domains were measured using ecological momentary assessment. PRS-S was trained on the latest Psychiatric Genetics Consortium schizophrenia meta-analysis. The analyses were conducted using multilevel mixed-effects tobit regression models.
   Results Both childhood adversity and daily-life stressors were associated with increased negative affect, decreased positive affect, and increased subtle psychosis expression, while PRS-S was only associated with increased positive affect. No gene-environment correlation was detected. There is novel evidence for interaction effects between PRS-S and childhood adversity to influence momentary mental states [negative affect (b = 0.07, P = 0.013), positive affect (b = -0.05, P = 0.043), and subtle psychosis expression (b = 0.11, P = 0.007)] and stress-sensitivity measures.
   Conclusion Exposure to childhood adversities, particularly in individuals with high PRS-S, is pleiotropically associated with emotion dysregulation and psychosis proneness.
C1 [Pries, L-K; Klingenberg, B.; Menne-Lothmann, C.; Decoster, J.; van Winkel, R.; Collip, D.; Delespaul, P.; Jacobs, N.; Wichers, M.; Cinar, O.; Rutten, B. P. F.; van Os, J.; Guloksuz, S.] Maastricht Univ, Sch Mental Hlth & Neurosci, Dept Psychiat & Neuropsychol, Med Ctr, Maastricht, Netherlands.
   [Decoster, J.; van Winkel, R.; De Hert, M.] Katholieke Univ Leuven, Dept Neurosci, Univ Psychiat Ctr KU Leuven, Leuven, Belgium.
   [Decoster, J.] Univ Psychiat Ctr Sint Kamillus Bierbeek, Bros Char, Bierbeek, Belgium.
   [De Hert, M.] Univ Antwerp, AHLEC, Antwerp, Belgium.
   [Derom, C.] Katholieke Univ Leuven, Ctr Human Genet, Univ Hosp Leuven, Leuven, Belgium.
   [Derom, C.] Univ Ghent, Ghent Univ Hosp, Dept Obstet & Gynecol, Ghent, Belgium.
   [Thiery, E.] Univ Ghent, Ghent Univ Hosp, Dept Neurol, Ghent, Belgium.
   [Jacobs, N.] Open Univ Netherlands, Fac Psychol & Educ Sci, Heerlen, Netherlands.
   [Wichers, M.] Univ Groningen, Univ Med Ctr Groningen, Interdisciplinary Ctr Psychopathol & Emot Regulat, Dept Psychiat, Groningen, Netherlands.
   [Lin, B. D.; Luykx, J. J.] Univ Utrecht, Univ Med Ctr Utrecht, UMC Utrecht Brain Ctr, Dept Translat Neurosci, Utrecht, Netherlands.
   [Luykx, J. J.; van Os, J.] Univ Utrecht, Univ Med Ctr Utrecht, UMC Utrecht Brain Ctr, Dept Psychiat, Utrecht, Netherlands.
   [Luykx, J. J.] GGNet Mental Hlth, Apeldoorn, Netherlands.
   [van Os, J.] Kings Coll London, Inst Psychiat, Dept Psychosis Studies, Kings Hlth Partners, London, England.
   [Guloksuz, S.] Yale Sch Med, Dept Psychiat, New Haven, CT USA.
RP Guloksuz, S (reprint author), Maastricht Univ, Med Ctr, Vijverdalseweg 1,POB 616, NL-6200 MD Maastricht, Netherlands.
EM sinan.guloksuz@maastrichtuniversity.nl
FU Association for Scientific Research in Multiple Births; European
   Community's Seventh Framework ProgramEuropean Union (EU)
   [HEALTH-F2-2009-241909]
FX The authors thank Jill Ielegems, Katrien Lyssens, Davinia Verhoeven, and
   Debora op't Eijnde for data collection. The authors would like to
   acknowledge that the East Flanders Prospective Twin Survey (EFPTS) is
   partly supported by the Association for Scientific Research in Multiple
   Births and that the TwinssCan project is part of the European
   Community's Seventh Framework Program under grant agreement no.
   HEALTH-F2-2009-241909 (Project EU-GEI).
NR 79
TC 0
Z9 0
U1 0
U2 0
PU WILEY
PI HOBOKEN
PA 111 RIVER ST, HOBOKEN 07030-5774, NJ USA
SN 0001-690X
EI 1600-0447
J9 ACTA PSYCHIAT SCAND
JI Acta Psychiatr. Scand.
DI 10.1111/acps.13158
EA FEB 2020
PG 11
WC Psychiatry
SC Psychiatry
GA KN2EY
UT WOS:000514655300001
PM 32027017
OA Other Gold
DA 2020-03-18
ER

PT J
AU Ku, EBW
   Hagler, MA
   Parnes, MF
   Schwartz, SEO
   Rhodes, JE
   Erickson, LD
AF Ku, Elyssa B. Weber
   Hagler, Matthew A.
   Parnes, McKenna F.
   Schwartz, Sarah E. O.
   Rhodes, Jean E.
   Erickson, Lance D.
TI Natural mentoring relationships among survivors of caregiver childhood
   abuse: findings from the Add Health Study
SO ANNALS OF THE NEW YORK ACADEMY OF SCIENCES
LA English
DT Article; Early Access
DE childhood abuse; trauma; adult outcomes; natural mentoring; relationship
   characteristics
ID SOCIAL SUPPORT; SEXUAL-ABUSE; FOSTER-CARE; MENTAL-HEALTH; EMOTION
   REGULATION; SUICIDAL IDEATION; TRAUMATIC STRESS; COMPLEX TRAUMA;
   SUBSTANCE USE; OLDER YOUTH
AB Social support promotes resilience to adverse childhood events, but little is known about the role of natural mentors-caring, nonparental adults-in the lives of childhood abuse survivors. The current study draws from a large, longitudinal, nationally representative sample (Add Health) to examine the prevalence and characteristics of natural mentoring relationships for adolescents with a history of caregiver childhood abuse, and the extent to which these relationships are associated with psychological and health outcomes in adulthood. Among the sample (n = 12,270), 28.82% and 4.86% reported caregiver childhood physical and sexual abuse, respectively. Youth who reported caregiver childhood physical abuse were more likely than those who did not endorse abuse to report having a natural mentor, but their mentoring relationships were characterized by lower interpersonal closeness, shorter duration, and less frequent contact. Exposure to caregiver childhood abuse was associated with adverse outcomes during adulthood, including antisocial behavior, physical health limitations, and suicidality; the presence of a natural mentor did not buffer the negative impact of trauma on adult outcomes. However, longer mentoring relationships during adolescence buffered the strength of the association between both caregiver physical and sexual abuse during childhood and suicidality during early adulthood.
C1 [Ku, Elyssa B. Weber] McLean Hosp, Dept Psychiat, 115 Mill St, Belmont, MA 02178 USA.
   [Hagler, Matthew A.; Rhodes, Jean E.] Univ Massachusetts, Dept Psychol, 100 William T Morrissey Blvd, Boston, MA 02125 USA.
   [Parnes, McKenna F.; Schwartz, Sarah E. O.] Suffolk Univ, Dept Psychol, Boston, MA 02114 USA.
   [Erickson, Lance D.] Brigham Young Univ, Dept Sociol, Provo, UT 84602 USA.
RP Hagler, MA (reprint author), Univ Massachusetts, Dept Psychol, 100 William T Morrissey Blvd, Boston, MA 02125 USA.
EM matthew.hagler001@umb.edu
OI Hagler, Matthew/0000-0003-4004-7412
FU MacArthur Foundation Research Network on Connected Learning and MENTOR:
   The National Mentoring Partnership; Eunice Kennedy Shriver National
   Institute of Child Health and Human DevelopmentUnited States Department
   of Health & Human ServicesNational Institutes of Health (NIH) - USANIH
   Eunice Kennedy Shriver National Institute of Child Health & Human
   Development (NICHD) [P01-HD31921]; National Science FoundationNational
   Science Foundation (NSF)
FX The authors acknowledge funding from the MacArthur Foundation Research
   Network on Connected Learning and MENTOR: The National Mentoring
   Partnership. This research uses data from Add Health, a program project
   directed by Kathleen Mullan Harris and designed by J. Richard Udry,
   Peter S. Bearman, and Kathleen Mullan Harris at the University of North
   Carolina at Chapel Hill, and funded by Grant P01-HD31921 from the Eunice
   Kennedy Shriver National Institute of Child Health and Human
   Development, with cooperative funding from 23 other federal agencies and
   foundations. Special acknowledgment is due Ronald R. Rindfuss and
   Barbara Entwisle for assistance in the original design. Information on
   how to obtain the Add Health data files is available on the Add Health
   website (http://www.cpc.unc.edu/addhealth). No direct support was
   received from Grant P01-HD31921 for this analysis. M.H. would also like
   to acknowledge support from the National Science Foundation Graduate
   Research Fellowship. Finally, the authors would like to thank the
   editors and anonymous reviewers for their helpful comments and feedback
   on the manuscript.
NR 80
TC 0
Z9 0
U1 2
U2 2
PU WILEY
PI HOBOKEN
PA 111 RIVER ST, HOBOKEN 07030-5774, NJ USA
SN 0077-8923
EI 1749-6632
J9 ANN NY ACAD SCI
JI Ann. N.Y. Acad. Sci.
DI 10.1111/nyas.14313
EA FEB 2020
PG 17
WC Multidisciplinary Sciences
SC Science & Technology - Other Topics
GA KN2ZS
UT WOS:000514711600001
PM 32083320
DA 2020-03-18
ER

PT J
AU Vogel, EA
   Cho, JH
   McConnell, RS
   Barrington-Trimis, JL
   Leventhal, AM
AF Vogel, Erin A.
   Cho, Junhan
   McConnell, Rob S.
   Barrington-Trimis, Jessica L.
   Leventhal, Adam M.
TI Prevalence of Electronic Cigarette Dependence Among Youth and Its
   Association With Future Use
SO JAMA NETWORK OPEN
LA English
DT Article
ID NICOTINE DEPENDENCE; SYMPTOMS; ADOLESCENTS; SMOKING
AB Question What are the prevalence, symptom presentation, and future vaping patterns associated with youth electronic cigarette (e-cigarette) dependence? Findings In this cohort study of 444 youths aged 16 to 18 years with past-year e-cigarette use, 11.7% of youth reported experiencing at least 1 e-cigarette dependence symptom. While less common and severe than combustible cigarette dependence, e-cigarette dependence had a similar symptom profile and was positively associated with vaping continuation, frequency, and intensity 6 months later. Meaning These findings suggest that e-cigarette dependence among youth may be an expression of tobacco use disorder that is associated with use escalation.
   This cohort study examines the prevalence of self-reported symptoms of electronic cigarette (e-cigarette) dependence among youth in Southern California and the association of e-cigarette dependence with future e-cigarette use.
   Importance Understanding the prevalence and symptoms of electronic cigarette (e-cigarette) dependence and its association with future e-cigarette use among youth may help to guide pediatric clinical services and health policy. Objectives To examine the cross-sectional prevalence and symptom presentation of e-cigarette dependence and to determine whether e-cigarette dependence is associated with subsequent e-cigarette use patterns 6 months later among youth with baseline past-year e-cigarette use. Design, Setting, and Participants This prospective cohort study used baseline and 6-month follow-up surveys among students in the 12th grade during the 2016 to 2017 school year who reported any past-year e-cigarette use. Surveys were conducted on site in 10 high schools in Los Angeles, California. Data were analyzed from March 2019 to December 2019. Main Outcomes and Measures Self-reported checklist of 10 tobacco product dependence symptoms reflecting loss of control over use, craving or urge, or withdrawal symptoms while abstinent, completed at baseline and administered separately for e-cigarettes and combustible cigarettes. Reporting 1 or more symptoms indicated a positive screen for dependence. Vaping continuation, defined as any past 6-month vaping, and past 30-day nicotine vaping days (range, 0-30), sessions per vaping day (range, 0-20), and puffs per session (range, 0-20) at 6-month follow-up were assessed. Results Among 3168 twelfth-grade students who completed the baseline survey, 444 youths (mean [SD] age, 17.48 [0.39] years; 217 [48.9%] female) reported past-year e-cigarette use. Among these, 52 youths (11.7%) reported at least 1 e-cigarette dependence symptom. Among youth who reported past-year dual e-cigarette and combustible cigarette use, combustible cigarette dependence, reported by 43 youths (29.7%), was more prevalent than e-cigarette dependence, which was reported by 24 youths (16.4%). The most common symptoms, craving, urge, and need to use, and least common symptoms, abstinence-related concentration and emotional problems, were similar in both combustible and e-cigarette dependence. The prevalence of e-cigarette dependence was higher among youth who reported vaping in the past month than among those who did not (41 youths [17.6%] vs 11 youths [5.2%]; P < .001) and among youth who used e-cigarettes with nicotine than among those who used e-cigarettes without nicotine (42 youths [15.2%] vs 10 youths [6.0%]; P = .004). After adjusting for baseline vaping and e-cigarette dependence risk propensity scores, baseline e-cigarette dependence symptom status was associated with vaping continuation (adjusted odds ratio, 2.30 [95% CI, 1.07-4.94]; P = .02) and past 30-day number of nicotine vaping days (adjusted rate ratio, 2.17 [95% CI, 1.44-3.28]; P < .001), vaping sessions per day (adjusted rate ratio, 2.41 [95% CI, 1.52-3.83]; P < .001), and puffs per session (adjusted rate ratio, 1.70 [95% CI, 1.09-2.66]; P = .02) at 6-month follow-up. Conclusions and Relevance These findings suggest that e-cigarette dependence may be an expression of tobacco use disorder associated with future use persistence and escalation among youth. Electronic cigarette dependence may be a behavioral health consequence of adolescent vaping that warrants consideration in pediatric patient care and public health policy.
C1 [Vogel, Erin A.] Stanford Univ, Dept Med, Stanford Prevent Res Ctr, Stanford, CA 94305 USA.
   [Cho, Junhan; McConnell, Rob S.; Barrington-Trimis, Jessica L.; Leventhal, Adam M.] Univ Southern Calif, Keck Sch Med, Dept Prevent Med, 2001 N Soto St,302-C, Los Angeles, CA 90089 USA.
   [Leventhal, Adam M.] Univ Southern Calif, Dept Psychol, Los Angeles, CA 90007 USA.
RP Leventhal, AM (reprint author), Univ Southern Calif, Keck Sch Med, Dept Prevent Med, 2001 N Soto St,302-C, Los Angeles, CA 90089 USA.
EM adam.leventhal@usc.edu
FU Tobacco Centers of Regulatory Science from the National Cancer Institute
   (NCI) [U54CA180908]; Food and Drug Administration (FDA)United States
   Department of Health & Human Services; Tobacco Related Disease Research
   Program (TRDRP)University of California System [28FT-0015]
FX This study was supported in part by Tobacco Centers of Regulatory
   Science award U54CA180908 from the National Cancer Institute (NCI) and
   Food and Drug Administration (FDA). Preparation of this article was
   partially supported by the Tobacco Related Disease Research Program
   (TRDRP) award 28FT-0015.
NR 24
TC 0
Z9 0
U1 0
U2 0
PU AMER MEDICAL ASSOC
PI CHICAGO
PA 330 N WABASH AVE, STE 39300, CHICAGO, IL 60611-5885 USA
SN 2574-3805
J9 JAMA NETW OPEN
JI JAMA Netw. Open
PD FEB 19
PY 2020
VL 3
IS 2
DI 10.1001/jamanetworkopen.2019.21513
PG 13
WC Medicine, General & Internal
SC General & Internal Medicine
GA KR0PT
UT WOS:000517323500010
PM 32074292
OA DOAJ Gold
DA 2020-03-18
ER

PT J
AU Fernee, CR
   Gabrielsen, LE
   Andersen, AJW
   Mesel, T
AF Fernee, Carina R.
   Gabrielsen, Leiv E.
   Andersen, Anders J. W.
   Mesel, Terje
TI Emerging stories of self: long-term outcomes of wilderness therapy in
   Norway
SO JOURNAL OF ADVENTURE EDUCATION AND OUTDOOR LEARNING
LA English
DT Article; Early Access
DE Wilderness therapy; friluftsterapi; adolescents; mental health
   treatment; outcome
ID HEALTH-CARE; CHILD
AB This paper is a twelve-month follow-up study that explores perceived outcomes from participation in a Norwegian wilderness therapy program. Through a critical realist approach, the authors performed an in-depth analysis of individual interviews with ten adolescent participants. Long-term outcomes included the transfer and adaptation of calming and nature-supported strategies to the participants' home environments, improvements in mood and emotional regulation, and increased social interaction. Overall, the adolescents seemed to exert greater independence and agency in their lives at twelve months post-treatment. This ability appeared to be facilitated by underlying processes that entailed insight, awareness, and acceptance of oneself and one's situation. The authors suggest that these emerging stories are fragile, yet conditioned by a fundamental (re)connection with the self and address this cautious proposition in the discussion. Finally, a more precise theoretical framework should be developed to support future in-depth explorations.
C1 [Fernee, Carina R.; Gabrielsen, Leiv E.] Sorlandet Hosp HE, Dept Child & Adolescent Mental Hlth, Kristiansand, Norway.
   [Andersen, Anders J. W.] Univ Agder, Fac Hlth & Sport Sci, Kristiansand Grimstad, Norway.
   [Mesel, Terje] Univ Agder, Fac Humanities & Educ, Dept Relig Philosophy & Hist, Kristiansand Grimstad, Norway.
RP Fernee, CR (reprint author), Sorlandet Hosp HE, Dept Child & Adolescent Mental Hlth ABUP, Servicebox 416, N-4604 Kristiansand, Norway.
EM carina.fernee@sshf.no
FU Department of Child and Adolescent Mental Health at Sorlandet Hospital;
   Sorlandet Knowledge Foundation
FX We first and foremost thank the participants for their willingness to
   share their stories. Furthermore, we thank the Department of Child and
   Adolescent Mental Health at Sorlandet Hospital and the Sorlandet
   Knowledge Foundation for supporting the friluftsterapi project.
NR 33
TC 0
Z9 0
U1 4
U2 4
PU ROUTLEDGE JOURNALS, TAYLOR & FRANCIS LTD
PI ABINGDON
PA 2-4 PARK SQUARE, MILTON PARK, ABINGDON OX14 4RN, OXON, ENGLAND
SN 1472-9679
EI 1754-0402
J9 J ADVENTURE EDUC OUT
JI J. Adventure Educ. Outdoor Learn.
DI 10.1080/14729679.2020.1730205
EA FEB 2020
PG 15
WC Education & Educational Research
SC Education & Educational Research
GA KN0BU
UT WOS:000514505400001
DA 2020-03-18
ER

PT J
AU O'Connor, EE
   Holly, LE
   Chevalier, LL
   Pincus, DB
   Langer, DA
AF O'Connor, Erin E.
   Holly, Lindsay E.
   Chevalier, Lydia L.
   Pincus, Donna B.
   Langer, David A.
TI Parent and child emotion and distress responses associated with parental
   accommodation of child anxiety symptoms
SO JOURNAL OF CLINICAL PSYCHOLOGY
LA English
DT Article; Early Access
DE accommodation; anxiety; family; pediatric
ID OBSESSIVE-COMPULSIVE DISORDER; FAMILY ACCOMMODATION; UNCERTAINTY SCALE;
   CLINICAL CHARACTERISTICS; INFORMANT DISCREPANCIES; PSYCHOMETRIC
   PROPERTIES; EXPERIENTIAL AVOIDANCE; INTERVIEW SCHEDULE; STRESS SCALES;
   DSM-IV
AB Objective Parental accommodation contributes to the maintenance of child anxiety and related symptoms. The current study examines the contributions of parent and child factors to parental accommodation in a sample of anxious youth.
   Methods Sixty-four treatment-seeking youth (6-16 years) and their mothers, as well as a subset of fathers (N = 41) reported on parental accommodation, parental distress and emotion regulation, child psychopathology, child externalizing behaviors, and child intolerance of uncertainty.
   Results Parental accommodation was not related to parental distress or emotion regulation. Parents who viewed their child as being more symptomatic (e.g., anxious, externalizing, and intolerant of uncertainty) were more likely to engage in accommodation. For mothers, child anxiety and externalizing symptoms were notable predictors of accommodation.
   Conclusions Parent perceptions of child symptomology is an important factor significantly related to accommodation behaviors. This finding can be used to inform programming designed to target parental responses to child anxiety and related disorders.
C1 [O'Connor, Erin E.; Holly, Lindsay E.; Chevalier, Lydia L.; Pincus, Donna B.; Langer, David A.] Boston Univ, Dept Psychol & Brain Sci, Boston, MA 02215 USA.
   [O'Connor, Erin E.] Bradley Hosp, Pediat Anxiety Res Ctr, East Providence, RI 02915 USA.
   [O'Connor, Erin E.] Brown Univ, Alpert Med Sch, Providence, RI 02912 USA.
   [Holly, Lindsay E.] Marquette Univ, Dept Psychol, Milwaukee, WI 53233 USA.
   [Langer, David A.] Suffolk Univ, Dept Psychol, Boston, MA 02114 USA.
RP O'Connor, EE (reprint author), Bradley Hosp, Pediat Anxiety Res Ctr, East Providence, RI 02915 USA.
EM erin_oconnor@brown.edu
OI O'Connor, Erin/0000-0002-6318-5693
FU National Institute of Mental HealthUnited States Department of Health &
   Human ServicesNational Institutes of Health (NIH) - USANIH National
   Institute of Mental Health (NIMH) [MH101238]
FX National Institute of Mental Health, Grant/Award Number: MH101238
NR 63
TC 0
Z9 0
U1 2
U2 2
PU WILEY
PI HOBOKEN
PA 111 RIVER ST, HOBOKEN 07030-5774, NJ USA
SN 0021-9762
EI 1097-4679
J9 J CLIN PSYCHOL
JI J. Clin. Psychol.
DI 10.1002/jclp.22941
EA FEB 2020
PG 18
WC Psychology, Clinical
SC Psychology
GA KL3VM
UT WOS:000513354900001
PM 32060945
DA 2020-03-18
ER

PT J
AU Zhang, WJ
   Yan, C
   Shum, D
   Deng, CP
AF Zhang, Wen-jun
   Yan, Chao
   Shum, David
   Deng, Ci-ping
TI Responses to academic stress mediate the association between sleep
   difficulties and depressive/anxiety symptoms in Chinese adolescents
SO JOURNAL OF AFFECTIVE DISORDERS
LA English
DT Article
DE Chinese adolescents; Sleep difficulties; Depressive symptoms; Anxiety
   symptoms; Responses to stress
ID EMOTION-REGULATION; EXECUTIVE FUNCTION; GENDER-DIFFERENCES; DEPRESSION;
   CHILDHOOD; CHILDREN; ANXIETY; RESTRICTION; REACTIVITY; QUALITY
AB Objective: Sleep difficulties are pervasive in Chinese adolescents, which exert aversive influence on their emotional health. However, the underlying mechanisms of this effect remain unclear. This study addressed whether stress responses mediate the concurrent and prospective relationship between sleep difficulties and depressive/anxiety symptoms in Chinese adolescents.
   Method: 17,946 adolescents (14-18 years-old) were administrated the Pittsburgh Sleep Quality Index, the Center for Epidemiologic Studies Depression Scale, Revised Children's Manifest Anxiety Scale and the Responses to Stress Questionnaire. Further, 710 of them finished the one-year follow-up assessments. Structural equation models were conducted to determine the concurrent and prospective mediation effects of stress responses and the moderated effect of gender and age.
   Results: Involuntary engagement and disengagement responses, as well as engagement coping, significantly mediated the cross-sectional relationship between sleep difficulties and depressive/anxiety symptoms. Moreover, sleep difficulties at baseline predicted enhanced involuntary engagement responses but reduced the use of engagement coping strategies one year later, resulting in an elevated level of depressive/anxiety symptoms. Finally, females and younger adolescents with greater sleep difficulties were more likely to generate maladaptive stress responses.
   Limitations: First, sleep difficulties were only measured using self-reported approaches. Second, potential confounding variables (e.g., socioeconomic status) were not adjusted for. Third, our study only focused on typically-developing youth samples rather than clinical samples.
   Conclusions: Our findings highlight the important role of stress responses in the relationship between sleep difficulties and depressive/anxiety symptoms. The findings might also shed some light on the psychological intervention of sleep difficulties and mood disorder in adolescent populations.
C1 [Zhang, Wen-jun; Yan, Chao; Deng, Ci-ping] East China Normal Univ, Shanghai Changning ECNU Mental Hlth Ctr, Sch Psychol & Cognit Sci, Key Lab Brain Funct Genom MOE, 3663 North Zhongshan Rd, Shanghai, Peoples R China.
   [Zhang, Wen-jun; Yan, Chao; Deng, Ci-ping] East China Normal Univ, Shanghai Changning ECNU Mental Hlth Ctr, Sch Psychol & Cognit Sci, STCSM, 3663 North Zhongshan Rd, Shanghai, Peoples R China.
   [Shum, David] Hong Kong Polytech Univ, Dept Rehabil Sci, Hong Kong, Peoples R China.
   [Shum, David] Griffith Univ, Menzies Hlth Inst Queensland, Gold Coast, Australia.
   [Shum, David] Inst Psychol, Neuropsychol & Appl Cognit Neurosci Lab, CAS Key Lab Mental Hlth, Beijing, Peoples R China.
RP Deng, CP (reprint author), East China Normal Univ, Shanghai Changning ECNU Mental Hlth Ctr, Sch Psychol & Cognit Sci, Key Lab Brain Funct Genom MOE, 3663 North Zhongshan Rd, Shanghai, Peoples R China.; Deng, CP (reprint author), East China Normal Univ, Shanghai Changning ECNU Mental Hlth Ctr, Sch Psychol & Cognit Sci, STCSM, 3663 North Zhongshan Rd, Shanghai, Peoples R China.
EM cyan@psy.ecnu.edu.cn; david.shum@polyu.edu.hk; cpdeng@psy.ecnu.edu.cn
FU National Natural Science Foundation of ChinaNational Natural Science
   Foundation of China [71373081, 31500894]; Key Specialist Projects of
   Shanghai Municipal Commission of Health and Family Planning [ZK2015B01];
   Programs Foundation of Shanghai Municipal Commission of Health and
   Family Planning [201540114]; Fundamental Research Funds for the Central
   UniversitiesFundamental Research Funds for the Central Universities
   [2018ECNU-QKT015, 2019ECNU-HWFW021]
FX This study was supported by grants from the National Natural Science
   Foundation of China (71373081; 31500894), Key Specialist Projects of
   Shanghai Municipal Commission of Health and Family Planning (ZK2015B01)
   and the Programs Foundation of Shanghai Municipal Commission of Health
   and Family Planning (201540114), and the Fundamental Research Funds for
   the Central Universities (2018ECNU-QKT015, 2019ECNU-HWFW021). These
   funding agents had no role in the study design; collection, analysis,
   and interpretation of the data; or writing of the manuscript.
NR 55
TC 0
Z9 0
U1 13
U2 13
PU ELSEVIER
PI AMSTERDAM
PA RADARWEG 29, 1043 NX AMSTERDAM, NETHERLANDS
SN 0165-0327
EI 1573-2517
J9 J AFFECT DISORDERS
JI J. Affect. Disord.
PD FEB 15
PY 2020
VL 263
BP 89
EP 98
DI 10.1016/j.jad.2019.11.157
PG 10
WC Clinical Neurology; Psychiatry
SC Neurosciences & Neurology; Psychiatry
GA KE9MP
UT WOS:000508874400013
PM 31818801
DA 2020-03-18
ER

PT J
AU Perlini, C
   Bellani, M
   Rossetti, MG
   Rossin, G
   Zovetti, N
   Rossi, A
   Bressi, C
   Del Piccolo, L
   Brambilla, P
AF Perlini, Cinzia
   Bellani, Marcella
   Rossetti, Maria Gloria
   Rossin, Giulia
   Zovetti, Niccolo
   Rossi, Alberto
   Bressi, Cinzia
   Del Piccolo, Lidia
   Brambilla, Paolo
TI Mindfulness-based interventions in the early phase of affective and
   non-affective psychoses Special Section on "Translational and
   Neuroscience Studies in Affective Disorders" Section Editor, Maria
   Nobile MD, PhD
SO JOURNAL OF AFFECTIVE DISORDERS
LA English
DT Article
DE Mindfulness; Cognitive-behavioral therapy; Early psychosis; Bipolar
   disorder; At-risk condition
ID ULTRA-HIGH RISK; COGNITIVE THERAPY; BIPOLAR DISORDER; 1ST-EPISODE
   PSYCHOSIS; SELF-REPORT; FEASIBILITY; ADOLESCENTS; RELIABILITY;
   ACCEPTANCE; INVENTORY
AB Background: In the last 10 years, psychological approaches based on mindfulness techniques have been proposed for the management of psychotic experiences.
   Method: In this brief review we summarized, to our knowledge for the first time, published studies on mindfulness-based interventions (MBIs) applied to the early phase of major psychoses (affective and non-affective).
   Results: Despite the great variability in terms of MBIs protocols, available studies on young people at risk to develop or with a first episode of psychosis suggest MBIs as a feasible, well-tolerated and effective approach in ameliorating symptoms, functioning, emotion regulation, and finally reducing the psychological distress associated with the onset of mania and/or psychotic experience.
   Limitations: The small sample size and inconsistencies between studies in terms of design, MBIs protocols and outcome measures suggest being cautious in interpreting and generalizing results. Moreover, specific guidelines are missing for the adaptation of MBIs to youth at risk of developing affective psychoses.
   Conclusions: Preliminary findings show that MBIs may be considered a promising adjunctive therapy for the treatment of major psychoses in the early phases of the illness. However, the conduct of further studies in larger samples and with a more rigorous methodology is warranted to confirm the beneficial effect of MBIs in the early stages of major psychoses.
C1 [Perlini, Cinzia; Rossin, Giulia; Del Piccolo, Lidia] Univ Verona, Dept Neurosci Biomed & Movement Sci, Sect Clin Psychol, Verona, Italy.
   [Bellani, Marcella; Rossetti, Maria Gloria; Zovetti, Niccolo] Univ Verona, Dept Neurosci Biomed & Movement Sci, Sect Psychiat, Verona, Italy.
   [Rossetti, Maria Gloria; Bressi, Cinzia; Brambilla, Paolo] Fdn IRCCS Ca Granda Osped Maggiore Policlin, Dept Neurosci & Mental Hlth, Milan, Italy.
   [Rossi, Alberto] ULSS9 Scaligera, Dept Mental Hlth, Verona, Italy.
   [Brambilla, Paolo] Univ Texas Houston, Med Sch, Dept Psychiat & Behav Sci, Houston, TX USA.
RP Bellani, M (reprint author), Univ Verona, Dept Neurosci Biomed & Movement Sci, Sect Psychiat, Verona, Italy.
EM marcella.bellani@univr.it; paolobram1@icloud.com
OI Zovetti, Niccolo/0000-0002-5263-6401
FU Italian Ministry of HealthMinistry of Health, Italy [GR-2016-02361283,
   RF-2016-02364582]
FX CP and PB were supported by grants from the Italian Ministry of Health
   (GR-2016-02361283 and RF-2016-02364582, respectively).
NR 51
TC 0
Z9 0
U1 5
U2 5
PU ELSEVIER
PI AMSTERDAM
PA RADARWEG 29, 1043 NX AMSTERDAM, NETHERLANDS
SN 0165-0327
EI 1573-2517
J9 J AFFECT DISORDERS
JI J. Affect. Disord.
PD FEB 15
PY 2020
VL 263
BP 747
EP 753
DI 10.1016/j.jad.2019.10.011
PG 7
WC Clinical Neurology; Psychiatry
SC Neurosciences & Neurology; Psychiatry
GA KE9MP
UT WOS:000508874400096
PM 31630830
DA 2020-03-18
ER

PT J
AU Inguglia, C
   Costa, S
   Ingoglia, S
   Cuzzocrea, F
   Liga, F
AF Inguglia, Cristiano
   Costa, Sebastiano
   Ingoglia, Sonia
   Cuzzocrea, Francesca
   Liga, Francesca
TI The role of parental control and coping strategies on adolescents'
   problem behaviors
SO CURRENT PSYCHOLOGY
LA English
DT Article; Early Access
DE Parental control; Coping; Anxiety; Drinking behavior; Adolescence
ID STRESSFUL LIFE EVENTS; PSYCHOLOGICAL CONTROL; EMOTION REGULATION;
   ALCOHOL-USE; INTERNALIZING PROBLEMS; EXTERNALIZING PROBLEMS; DEPRESSIVE
   SYMPTOMS; SEX-DIFFERENCES; MEDIATING ROLE; 6 DIMENSIONS
AB The current study was aimed at contributing to the understanding of the role of perceived parental monitoring, psychological control, and coping strategies on adolescents' problem behaviors, in terms of anxiety and drinking behavior. Participants were 541 high school students, 17 to 19-year old (M = 17.09, SD = 0.80) high school students in Sicily and Calabria (Italy). Participants completed self-report measures assessing parental monitoring, psychological control, coping strategies (i.e., Task-Oriented, Emotion-Oriented, and Avoidance-Oriented). Results of the path analysis showed that coping strategies play a mediating role in the association between parental psychological control and both adolescents' anxiety and drinking behavior. Furthermore, a direct positive association was reported from parental psychological control and anxiety, while a negative direct association was reported from parental monitoring to drinking behavior. Results of this study provide a comprehensive model that showed that the different coping strategies could explain the psychological mechanisms that underline the associations between two different kinds of parental control (psychological control and monitoring) and both internalizing and externalizing adolescents' form of maladjustment (e.g. anxiety and drinking behaviors). Overall, coping strategies seem to be a fruitful target for the prevention programs for adolescents' anxiety and drinking behaviors.
C1 [Inguglia, Cristiano; Ingoglia, Sonia] Univ Palermo, Dipartimento Sci Psicol Pedagog Esercizio Fis & F, Viale Sci,Ed 15, I-90128 Palermo, Italy.
   [Costa, Sebastiano] Univ Campania Luigi Vanvitelli, Dipartimento Psicol, Caserta, Italy.
   [Cuzzocrea, Francesca] Magna Graecia Univ Catanzaro, Dipartimento Sci Salute, Catanzaro, Italy.
   [Liga, Francesca] Univ Messina, Dipartimento Med Clin & Sperimentale, Messina, Italy.
RP Inguglia, C (reprint author), Univ Palermo, Dipartimento Sci Psicol Pedagog Esercizio Fis & F, Viale Sci,Ed 15, I-90128 Palermo, Italy.
EM cristiano.inguglia@unipa.it; sebastiano.costa@unicampania.it;
   sonia.ingoglia@unipa.it; francesca.cuzzocrea@unime.it; ligaf@unime.it
NR 122
TC 0
Z9 0
U1 1
U2 1
PU SPRINGER
PI NEW YORK
PA ONE NEW YORK PLAZA, SUITE 4600, NEW YORK, NY, UNITED STATES
SN 1046-1310
EI 1936-4733
J9 CURR PSYCHOL
JI Curr. Psychol.
DI 10.1007/s12144-020-00648-w
EA FEB 2020
PG 14
WC Psychology, Multidisciplinary
SC Psychology
GA KP5DZ
UT WOS:000516259300001
DA 2020-03-18
ER

PT J
AU Yamawaki, K
   Ishitsuka, K
   Suyama, S
   Suzumura, S
   Yamashita, H
   Kanba, S
AF Yamawaki, Kaori
   Ishitsuka, Kazue
   Suyama, Satoshi
   Suzumura, Shunsuke
   Yamashita, Hiroshi
   Kanba, Shigenobu
TI Clinical characteristics of boys with comorbid autism spectrum disorder
   and attention deficit/hyperactivity disorder
SO PEDIATRICS INTERNATIONAL
LA English
DT Article; Early Access
DE attention deficit; hyperactivity disorder; autism spectrum disorder;
   behavioral problems; comorbidity; strengths and difficulties
   questionnaire
ID DIFFICULTIES QUESTIONNAIRE; BEHAVIORAL-PROBLEMS; CHILDRENS VERSION;
   QUOTIENT AQ; ADOLESCENTS; STRENGTHS; SYMPTOMS; ASSOCIATION; TRAITS
AB Background Autism spectrum disorder (ASD) and attention deficit / hyperactivity disorder (ADHD) are frequently comorbid and, as both are defined as neurodevelopmental disorders in the Diagnostic and Statistical Manual of Mental Disorders, Fifth Edition, simultaneous diagnosis is possible. However, despite the frequency of this comorbid state, its endophenotypic features remain unclear. This study thus aimed to describe the behavioral and emotional problems in boys with comorbid ASD and ADHD using the Strengths and Difficulties Questionnaire (SDQ).
   Methods In total, 102 boys (age, 6-12 years) diagnosed with one or both disorders were divided into three groups according to their clinical diagnosis: ASD + ADHD (N = 39), ASD (N = 37), and ADHD (N = 25). Symptoms and related behaviors were compared among the groups using parents' ratings of the autism spectrum quotient, ADHD rating scale-IV, and SDQ.
   Results In the ASD + ADHD group, the proportion of "clinical-range" cases was as high as 76.9% for the SDQ total difficulties score (TDS). The ASD + ADHD and ADHD groups had significantly higher TDS as well as behavioral problems and hyperactivity subscale scores than did the ASD group; however, the ASD + ADHD group did not have significantly different scores on any subscale compared with the other two groups. The ASD + ADHD and ASD groups also had significantly lower prosocial behavior scores than the ADHD group.
   Conclusions When using the SDQ as a screening tool for neurodevelopmental disorders, a high TDS, conduct problems, hyperactivity, and low prosocial behavior can be considered characteristic of ASD and ADHD comorbidity in 6- to 12-year-old boys.
C1 [Yamawaki, Kaori] Koyodai Hosp, Dept Child Psychiat, Kumamoto, Japan.
   [Yamawaki, Kaori; Yamashita, Hiroshi; Kanba, Shigenobu] Kyushu Univ, Grad Sch Med Sci, Dept Neuropsychiat, Fukuoka, Japan.
   [Ishitsuka, Kazue] Univ Tokyo, Grad Sch Med, Dept Social & Prevent Epidemiol, Tokyo, Japan.
   [Suyama, Satoshi] Hokkaido Univ Hosp, Funded Res Div Child & Adolescent Psychiat, Sapporo, Hokkaido, Japan.
   [Suzumura, Shunsuke] Tokyo Metropolitan Otsuka Hosp, Dept Child Psychiat, Tokyo, Japan.
RP Yamawaki, K (reprint author), Koyodai Hosp, Dept Neuropsychiat, Kita Ku, Abumida 1025,Ueki Machi, Kumamoto, Kumamoto 8600047, Japan.
EM kaor-iyam@wd6.so-net.ne.jp
OI Yamawaki, Kaori/0000-0001-6759-2643
FU Tokyo Metropolitan GovernmentTokyo Metropolitan Government
FX This study was supported by a grant for medical research from the Tokyo
   Metropolitan Government.
NR 31
TC 0
Z9 0
U1 1
U2 1
PU WILEY
PI HOBOKEN
PA 111 RIVER ST, HOBOKEN 07030-5774, NJ USA
SN 1328-8067
EI 1442-200X
J9 PEDIATR INT
JI Pediatr. Int.
DI 10.1111/ped.14105
EA FEB 2020
PG 7
WC Pediatrics
SC Pediatrics
GA KL0GS
UT WOS:000513111900001
PM 31845457
DA 2020-03-18
ER

PT J
AU Conner, CM
   White, SW
   Scahill, L
   Mazefsky, CA
AF Conner, Caitlin M.
   White, Susan W.
   Scahill, Lawrence
   Mazefsky, Carla A.
TI The role of emotion regulation and core autism symptoms in the
   experience of anxiety in autism
SO AUTISM
LA English
DT Article; Early Access
DE anxiety; core autism spectrum disorder symptoms; emotion regulation;
   reactivity
ID HIGH-FUNCTIONING AUTISM; SPECTRUM DISORDER; PSYCHIATRIC COMORBIDITY;
   REPETITIVE BEHAVIORS; CHILDREN; ADOLESCENTS; YOUTH; FEAR; ASD
AB Youth with autism spectrum disorder are at elevated risk for impaired emotion regulation and clinically impairing anxiety. A prior developmental framework posited that impaired emotion regulation leads to co-occurring psychiatric conditions such as anxiety, with outcome determined in part by autism spectrum disorder-specific moderating factors. Using measures developed and validated in autism spectrum disorder, this study evaluated (1) the association between emotion regulation and anxiety in a large, community-based sample of youth with autism spectrum disorder and a wide range of intellectual and verbal abilities and (2) whether greater core autism spectrum disorder symptoms strengthened the association between impaired emotion regulation and anxiety. Parents of 1107 children with a community diagnosis of autism spectrum disorder (881 boys; age 6-17 years) participated in an online survey assessing their child's emotion regulation, anxiety, and autism spectrum disorder symptoms. Emotion regulation impairment significantly predicted whether participants had elevated levels of anxiety, after controlling for demographic variables and autism spectrum disorder symptoms; however, there was no interaction of emotion regulation and autism spectrum disorder symptoms. This study is the first to support the anxiety-emotion regulation association with measures developed and validated specifically for autism spectrum disorder, in a large sample with co-occurring intellectual disability and minimally verbal youth with autism spectrum disorder.
   Lay abstract
   Many children with autism spectrum disorder have problems with managing their emotions (emotion regulation) and anxiety. In this study, over 1000 parents completed an online survey which showed that emotion regulation and anxiety are closely linked. Although emotion regulation and anxiety are inter-connected, the results also show that autism symptoms play an important role in anxiety in autism spectrum disorder. Emotion regulation problems may be an important target for the treatment of anxiety in autism.
C1 [Conner, Caitlin M.; Mazefsky, Carla A.] Univ Pittsburgh, Pittsburgh, PA 15213 USA.
   [White, Susan W.] Univ Alabama, Tuscaloosa, AL 35487 USA.
   [Scahill, Lawrence] Emory Univ, Atlanta, GA 30322 USA.
RP Mazefsky, CA (reprint author), Univ Pittsburgh, Ctr Excellence Autism Res, Webster Hall Suite 300,3811 OHara St, Pittsburgh, PA 15213 USA.
EM mazefskyca@upmc.edu
OI Conner, Caitlin/0000-0002-6224-2086
FU  [R01 HD079512-04]
FX The author(s) disclosed receipt of the following financial support for
   the research, authorship, and/or publication of this article: Data for
   this project were supported by R01 HD079512-04 (PI: Mazefsky).
NR 46
TC 0
Z9 0
U1 4
U2 4
PU SAGE PUBLICATIONS LTD
PI LONDON
PA 1 OLIVERS YARD, 55 CITY ROAD, LONDON EC1Y 1SP, ENGLAND
SN 1362-3613
EI 1461-7005
J9 AUTISM
JI Autism
AR UNSP 1362361320904217
DI 10.1177/1362361320904217
EA FEB 2020
PG 10
WC Psychology, Developmental
SC Psychology
GA KL4IJ
UT WOS:000513388400001
PM 32050774
DA 2020-03-18
ER

PT J
AU Reinelt, T
   Petermann, F
   Bauer, F
   Bauer, CP
AF Reinelt, Tilman
   Petermann, Franz
   Bauer, Florian
   Bauer, Carl-Peter
TI Emotion regulation strategies predict weight loss during an inpatient
   obesity treatment for adolescents
SO OBESITY SCIENCE & PRACTICE
LA English
DT Article; Early Access
DE emotion regulation; inpatient treatment; obesity; weight loss
ID INHIBITORY CONTROL CAPACITY; QUALITY-OF-LIFE; INDIVIDUAL-DIFFERENCES;
   EXECUTIVE FUNCTION; BODY-MASS; CHILDREN; OVERWEIGHT; IMPULSIVITY;
   DEPRESSION; MANAGEMENT
AB Objective Weight loss during an inpatient obesity treatment is an important predictor of subsequent weight maintenance. However, psychological factors influencing weight loss are not well established. Psychological models suggest some importance of executive functioning and emotion regulation strategies. Therefore, this study investigated whether these factors predict weight loss during an inpatient obesity treatment and whether this effect holds after controlling for general personal and treatment characteristics.
   Method A total of 158 adolescents with diagnosed obesity underwent inpatient obesity treatment at a German rehabilitation clinic. Psychological factors (executive functioning and emotion regulation) were measured at admission and used to predict BMI reduction after treatment completion.
   Results More frequent use of reappraisal as an emotion regulation strategy, but not suppression or executive functioning, predicted weight loss at the end of the obesity treatment, even after controlling for age, gender, treatment duration, and BMI at admission.
   Conclusion Functional emotion regulation strategies, like reappraisal, might offer an additional target for obesity treatment programmes, complementary to the more traditional components of psychoeducation, physical activity, and caloric restriction.
C1 [Reinelt, Tilman; Petermann, Franz] Univ Bremen, Ctr Clin Psychol & Rehabil, Grazer Str 6, D-28359 Bremen, Germany.
   [Bauer, Florian] Klinikum Munchen, Clin Paediat & Adolescent Med, Klinikum Harlaching, Munich, Germany.
   [Bauer, Carl-Peter] Tech Univ Munich, Klinikum Schwabing, Clin Pediat, Munich, Germany.
   [Bauer, Carl-Peter] Fachklin Gaissach, Gaissach, Germany.
RP Reinelt, T (reprint author), Univ Bremen, Ctr Clin Psychol & Rehabil, Grazer Str 6, D-28359 Bremen, Germany.
EM reinelt@uni-bremen.de
FU German Pension Insurance South Bavaria (DRV Bayern Sud)
FX German Pension Insurance South Bavaria (DRV Bayern Sud)
NR 51
TC 0
Z9 0
U1 0
U2 0
PU WILEY
PI HOBOKEN
PA 111 RIVER ST, HOBOKEN 07030-5774, NJ USA
SN 2055-2238
J9 OBES SCI PRACT
JI OBES. SCI. PRACT.
DI 10.1002/osp4.410
EA FEB 2020
PG 7
WC Endocrinology & Metabolism
SC Endocrinology & Metabolism
GA KK6OW
UT WOS:000512860400001
OA DOAJ Gold
DA 2020-03-18
ER

PT J
AU Malagoli, C
   Cerro, PF
   Vecchiato, C
   Usai, MC
AF Malagoli, Chiara
   Cerro, Pier Fabrizio
   Vecchiato, Caterina
   Usai, Maria Carmen
TI Cognitive and emotional regulation in adolescents and young women with
   eating disorders
SO EATING AND WEIGHT DISORDERS-STUDIES ON ANOREXIA BULIMIA AND OBESITY
LA English
DT Article; Early Access
DE Eating disorders; Cognitive processes; Emotional regulation; Behavioural
   outcomes; Adolescence
ID ANOREXIA-NERVOSA; WORKING-MEMORY; EXECUTIVE FUNCTIONS; CENTRAL
   COHERENCE; VALIDATION; NEUROBIOLOGY; DIFFICULTIES; METAANALYSIS;
   INHIBITION; GENERATION
AB Background Eating disorders (EDs) are associated with a reduced ability to regulate emotion and impulses during the lifrks involving the pre-frontal cortex. Studies in EDs found impaired functioning in these domains, showing an association between EDs and the reduced ability to control emotions and impulses. Objective To investigate EF in adolescents and young women with eating disorders (ED) using a quasi-experimental design, focusing on cognitive efficiency, emotional regulation (ER) and behavioural outcomes also taking into account pharmacological treatment and duration of illness. Methods A sample of 151 females belonging to two groups took part in this study. Twenty-six girls and young women (M-age 22;8 years) with ED and 125 typically developed girls and young women (M-age 17;4 years) completed a battery of cognitive tasks (Go-no-go, Stop-signal task, Symmetry span, Reading Span) and the Youth Self-Report and the Difficulties in Emotional Regulation Scale Performance. A series of ANOVA with the Brown-Forsythe test was used to compare the groups. Results Participants with ED and controls did not show significant differences in EF tasks, whereas differences between younger and older participants with ED emerged. Moreover, ER difficulties seem to be associated with mainly internalizing problems in EDs. Further analysis on the full ED sample did not reveal any significant differences associated with the disorder persistence. Considering pharmacological treatment effects over cognitive, emotional and behavioural measures emerged. Conclusions The present study documented no specific differences in EF between control and participants with EDs, whereas important differences emerged in ER and behavioural outcomes perception in the clinical sample, together with a partial influence of pharmacological treatment.
C1 [Malagoli, Chiara; Usai, Maria Carmen] Univ Genoa, Dept Educ, Cso Andrea Podesta 2, I-16128 Genoa, Italy.
   [Cerro, Pier Fabrizio; Vecchiato, Caterina] Osped S Corona Pad Racamier, Reg Ctr Eating Disorders & Adolescence, Ctr Reg & Disturbi Comportamento Alimentare & Ado, Cdaa Asl 2,Via 25 Aprile 128, Pietra Ligure, Savona, Italy.
RP Malagoli, C (reprint author), Univ Genoa, Dept Educ, Cso Andrea Podesta 2, I-16128 Genoa, Italy.
EM chiara.malagoli@edu.unige.it; cerro.p@alice.it; catevede@libero.it;
   maria.carmen.usai@unige.it
FU University of Genoa; Accademia Ligure di Scienze e Lettere
FX This work was supported by a doctoral grant and a research fellowship
   awarded to Chiara Malagoli by the University of Genoa and Accademia
   Ligure di Scienze e Lettere, respectively.
NR 55
TC 0
Z9 0
U1 3
U2 3
PU SPRINGER
PI NEW YORK
PA ONE NEW YORK PLAZA, SUITE 4600, NEW YORK, NY, UNITED STATES
SN 1124-4909
EI 1590-1262
J9 EAT WEIGHT DISORD-ST
JI Eat. Weight Disord.-Stud. Anorex.
DI 10.1007/s40519-020-00859-x
EA FEB 2020
PG 9
WC Psychiatry
SC Psychiatry
GA KP3ZI
UT WOS:000516178000001
PM 32048237
DA 2020-03-18
ER

PT J
AU Cliffe, C
   Shetty, H
   Himmerich, H
   Schmidt, U
   Stewart, R
   Dutta, R
AF Cliffe, Charlotte
   Shetty, Hitesh
   Himmerich, Hubertus
   Schmidt, Ulrike
   Stewart, Robert
   Dutta, Rina
TI Suicide attempts requiring hospitalization in patients with eating
   disorders: A retrospective cohort study
SO INTERNATIONAL JOURNAL OF EATING DISORDERS
LA English
DT Article; Early Access
DE anorexia nervosa; bulimia nervosa; eating disorder; self-harm; suicide;
   suicide attempt
ID NONSUICIDAL SELF-INJURY; EMOTION DYSREGULATION; BULIMIA-NERVOSA;
   COOCCURRENCE; PREVALENCE; ANOREXIA; BEHAVIOR; RISK; ADOLESCENTS; INTENT
AB Objective Suicide attempts requiring hospitalization are known to be common in patients who are diagnosed with eating disorders. Attempting suicide is a major indicator for those at risk of completed suicide. Both the specific eating disorder diagnosis and the influence of psychiatric comorbidities on suicide attempts requiring hospitalization were investigated, with demographic and socioeconomic variables as confounders, over a 10-year observation period from January 2007 to March 2017.
   Methods Anonymized health-record data from the South London and Maudsley NHS Foundation Trust (SLaM) were retrieved through the Clinical Record Interactive Search (CRIS) data resource; this is linked to national Hospital Episode Statistics (HES) data. These data include all diagnoses for inpatient admissions. Hazard ratios, with 95% confidence intervals (CIs), were calculated from cox regression analyses and the effects of a number of confounders were estimated by performing multivariable analyses.
   Results In total, 4,895 patients were diagnosed with anorexia nervosa (AN), bulimia nervosa (BN), or eating disorder otherwise not specified (EDNOS). Of these, 331 (6.7%) had attempted suicide requiring hospitalization and 21 (0.04%) completed suicide. The eating disorder category associated with the highest risk of a suicide attempt was AN (HR: 1.43, 95%CI: 1.08-1.89, p = .01). The risk was significantly increased further if the patient had a comorbid diagnosis of personality disorder, depression, bipolar affective disorder, and substance misuse.
   Discussion Suicide attempts requiring hospitalization have a high incidence rate among patients with eating disorders, and the risk is significantly increased in AN. Comorbid psychiatric illness and suicidal ideation should be carefully assessed in all eating disorder patients.
C1 [Cliffe, Charlotte; Shetty, Hitesh; Himmerich, Hubertus; Schmidt, Ulrike; Stewart, Robert; Dutta, Rina] Kings Coll London, Inst Psychiat Psychol & Neurosci, Inst Psychol Med, London, England.
   [Cliffe, Charlotte; Shetty, Hitesh; Himmerich, Hubertus; Schmidt, Ulrike; Stewart, Robert; Dutta, Rina] South London & Maudsley NHS Trust, London, England.
RP Cliffe, C (reprint author), Kings Coll London, Inst Psychiat Psychol & Neurosci, Inst Psychol Med, London, England.
EM charlotte.cliffe@kcl.ac.uk; robert.stewart@kcl.ac.uk
OI Himmerich, Hubertus/0000-0003-1209-6073
FU CRIS; King's College London; Maudsley National Health Service (NHS)
   Foundation Trust; NIHR Mental Health Biomedical Research Centre (BRC);
   National Institute of Health Research (NIHR)National Institute for
   Health Research (NIHR); South London and Maudsley NHS Foundation Trust
FX CRIS; King's College London; Maudsley National Health Service (NHS)
   Foundation Trust; NIHR Mental Health Biomedical Research Centre (BRC);
   National Institute of Health Research (NIHR); South London and Maudsley
   NHS Foundation Trust
NR 41
TC 0
Z9 0
U1 0
U2 0
PU WILEY
PI HOBOKEN
PA 111 RIVER ST, HOBOKEN 07030-5774, NJ USA
SN 0276-3478
EI 1098-108X
J9 INT J EAT DISORDER
JI Int. J. Eating Disord.
DI 10.1002/eat.23240
EA FEB 2020
PG 8
WC Psychology, Clinical; Nutrition & Dietetics; Psychiatry; Psychology
SC Psychology; Nutrition & Dietetics; Psychiatry
GA KK0GN
UT WOS:000512430600001
PM 32043625
DA 2020-03-18
ER

PT J
AU Kerr, KL
   Cosgrove, KT
   Ratliff, EL
   Burrows, K
   Misaki, M
   Moore, AJ
   DeVille, DC
   Silk, JS
   Tapert, SF
   Bodurka, J
   Simmons, WK
   Morris, AS
AF Kerr, Kara L.
   Cosgrove, Kelly T.
   Ratliff, Erin L.
   Burrows, Kaiping
   Misaki, Masaya
   Moore, Andrew J.
   DeVille, Danielle C.
   Silk, Jennifer S.
   Tapert, Susan F.
   Bodurka, Jerzy
   Simmons, W. Kyle
   Morris, Amanda Sheffield
TI TEAMwork: Testing Emotional Attunement and Mutuality During
   Parent-Adolescent fMRI
SO FRONTIERS IN HUMAN NEUROSCIENCE
LA English
DT Article
DE fMRI; ventromedial prefrontal cortex; adolescence; parenting; emotion
   regulation
ID INTERNATIONAL NEUROPSYCHIATRIC INTERVIEW; AMYGDALA-PREFRONTAL
   CONNECTIVITY; NEURAL RESPONSES; CORTEX; MIND; BEHAVIOR; EMPATHY;
   ACTIVATION; DEPRESSION; SYMPTOMS
AB The parent-child relationship and family context influence the development of emotion regulation (ER) brain circuitry and related skills in children and adolescents. Although both parents' and children's ER neurocircuitry simultaneously affect how they interact with one another, neuroimaging studies of parent-child relationships typically include only one member of the dyad in brain imaging procedures. The current study examined brain activation related to parenting and ER in parent-adolescent dyads during concurrent fMRI scanning with a novel task - the Testing Emotional Attunement and Mutuality (TEAM) task. The TEAM task includes feedback trials indicating the other dyad member made an error, resulting in a monetary loss for both participants. Results indicate that positive parenting practices as reported by the adolescent were positively correlated with parents' hemodynamic activation of the ventromedial prefrontal cortex, a region related to empathy, during these error trials. Additionally, during feedback conditions both parents and adolescents exhibited fMRI activation in ER-related regions, including the dorsolateral prefrontal cortex, anterior insula, fusiform gyrus, thalamus, caudate, precuneus, and superior parietal lobule. Adolescents had higher left amygdala activation than parents during the feedback condition. These findings demonstrate the utility of dyadic fMRI scanning for investigating relational processes, particularly in the parent-child relationship.
C1 [Kerr, Kara L.; Ratliff, Erin L.; Morris, Amanda Sheffield] Oklahoma State Univ Tulsa, Dept Human Dev & Family Sci, Tulsa, OK 74106 USA.
   [Cosgrove, Kelly T.; Burrows, Kaiping; Misaki, Masaya; Moore, Andrew J.; DeVille, Danielle C.; Bodurka, Jerzy; Morris, Amanda Sheffield] Laureate Inst Brain Res, Tulsa, OK USA.
   [Cosgrove, Kelly T.; DeVille, Danielle C.] Univ Tulsa, Dept Psychol, Tulsa, OK 74104 USA.
   [Silk, Jennifer S.] Univ Pittsburgh, Dept Psychol, Pittsburgh, PA 15260 USA.
   [Tapert, Susan F.] Univ Calif San Diego, Dept Psychiat, La Jolla, CA 92093 USA.
   [Bodurka, Jerzy] Univ Oklahoma, Stephenson Sch Biomed Engn, Norman, OK 73019 USA.
   [Simmons, W. Kyle] Johnson & Johnson Inc, Janssen Res & Dev LLC, La Jolla, CA USA.
RP Kerr, KL (reprint author), Oklahoma State Univ Tulsa, Dept Human Dev & Family Sci, Tulsa, OK 74106 USA.
EM kara.kerr@okstate.edu
FU Centers of Biomedical Research ExcellenceUnited States Department of
   Health & Human ServicesNational Institutes of Health (NIH) - USANIH
   National Center for Research Resources (NCRR) [P20GM109097]; National
   Institute of General Medical Sciences, National Institutes of Health
   (NIGMS/NIH) [P20 GM121312]; Laureate Institute for Brain Research;
   William K. Warren Foundation
FX This work was supported by a Centers of Biomedical Research Excellence
   grants P20GM109097 (PD: Jennifer Hays-Grudo; KK, WS, ASM, ER) and in
   part by P20 GM121312 (PD: Martin Paulus; JB, WS) funded by the National
   Institute of General Medical Sciences, National Institutes of Health
   (NIGMS/NIH); Laureate Institute for Brain Research, and The William K.
   Warren Foundation.
NR 83
TC 0
Z9 0
U1 0
U2 0
PU FRONTIERS MEDIA SA
PI LAUSANNE
PA AVENUE DU TRIBUNAL FEDERAL 34, LAUSANNE, CH-1015, SWITZERLAND
SN 1662-5161
J9 FRONT HUM NEUROSCI
JI Front. Hum. Neurosci.
PD FEB 7
PY 2020
VL 14
AR 24
DI 10.3389/fnhum.2020.00024
PG 13
WC Neurosciences; Psychology
SC Neurosciences & Neurology; Psychology
GA KQ8ZJ
UT WOS:000517210200001
PM 32116608
OA DOAJ Gold, Green Published
DA 2020-03-18
ER

PT J
AU Hunsche, MC
   Saqui, S
   Mirenda, P
   Zaidman-Zait, A
   Bennett, T
   Duku, E
   Elsabbagh, M
   Georgiades, S
   Smith, IM
   Szatmari, P
   Ungar, WJ
   Vaillancourt, T
   Waddell, C
   Zwaigenbaum, L
   Kerns, CM
AF Hunsche, Michelle C.
   Saqui, Sonja
   Mirenda, Pat
   Zaidman-Zait, Anat
   Bennett, Teresa
   Duku, Eric
   Elsabbagh, Mayada
   Georgiades, Stelios
   Smith, Isabel M.
   Szatmari, Peter
   Ungar, Wendy J.
   Vaillancourt, Tracy
   Waddell, Charlotte
   Zwaigenbaum, Lonnie
   Kerns, Connor M.
TI Parent-Reported Rates and Clinical Correlates of Suicidality in Children
   with Autism Spectrum Disorder: A Longitudinal Study
SO JOURNAL OF AUTISM AND DEVELOPMENTAL DISORDERS
LA English
DT Article; Early Access
DE Autism spectrum disorder; Suicide; Internalizing symptoms; Externalizing
   symptoms
ID NONSUICIDAL SELF-INJURY; FUNCTIONING AUTISM; EMOTION REGULATION;
   YOUNG-CHILDREN; ADULTS; ADOLESCENTS; IDEATION; YOUTH; PREVALENCE;
   BEHAVIORS
AB This study investigated rates of suicidal ideation (SI) and suicidal and/or self-injurious behaviour (SSIB) reported by parents on the Child Behavior Checklist for 178 children with ASD over four annual assessments (ages 7-11 years). Analyses examined the frequency and persistence of SI and SSIB, and the association of SI and SSIB at any time point with child characteristics and internalizing and externalizing problems at age 7. SI occurred in 9.6% of children and was associated with fewer ASD symptoms and better adaptive functioning at age 7. SSIB occurred in 14.6% and was associated with poorer adaptive functioning and more externalizing behaviour at age 7. Internalizing problems were not associated with SI or SSIB at any time point. SI and SSIB rarely co-occurred (4%).
C1 [Hunsche, Michelle C.; Saqui, Sonja; Mirenda, Pat; Zaidman-Zait, Anat; Kerns, Connor M.] Univ British Columbia, 2136 West Mall, Vancouver, BC V6T 1Z4, Canada.
   [Zaidman-Zait, Anat] Tel Aviv Univ, Tel Aviv, Israel.
   [Bennett, Teresa; Duku, Eric; Georgiades, Stelios] McMaster Univ, Vancouver, BC, Canada.
   [Elsabbagh, Mayada] McGill Univ, Montreal, PQ, Canada.
   [Smith, Isabel M.] Dalhousie Univ, Halifax, NS, Canada.
   [Szatmari, Peter; Ungar, Wendy J.] Univ Toronto, Toronto, ON, Canada.
   [Vaillancourt, Tracy] Univ Ottawa, Ottawa, ON, Canada.
   [Zwaigenbaum, Lonnie] Univ Alberta, Edmonton, AB, Canada.
   [Waddell, Charlotte] Simon Fraser Univ, Burnaby, BC, Canada.
RP Kerns, CM (reprint author), Univ British Columbia, 2136 West Mall, Vancouver, BC V6T 1Z4, Canada.
EM cmkerns@psych.ubc.ca
OI , Michelle/0000-0003-1941-8231
FU Canadian Institutes of Health ResearchCanadian Institutes of Health
   Research (CIHR); Autism Speaks; Government of British Columbia; Alberta
   Innovates-Health Solutions; Sinneave Family Foundation
FX This study was funded by the Canadian Institutes of Health Research,
   Autism Speaks, the Government of British Columbia, the Alberta
   Innovates-Health Solutions, and the Sinneave Family Foundation. The
   authors thank all the families who participated in the Pathways in ASD
   study. The authors also acknowledge the past and current members of the
   Pathways in ASD Study Team, who made equal contributions to the study.
NR 68
TC 0
Z9 0
U1 0
U2 0
PU SPRINGER/PLENUM PUBLISHERS
PI NEW YORK
PA 233 SPRING ST, NEW YORK, NY 10013 USA
SN 0162-3257
EI 1573-3432
J9 J AUTISM DEV DISORD
JI J. Autism Dev. Disord.
DI 10.1007/s10803-020-04373-y
EA FEB 2020
PG 14
WC Psychology, Developmental
SC Psychology
GA KP0YC
UT WOS:000515968800004
PM 32034647
DA 2020-03-18
ER

PT J
AU Modi, HH
   Davis, MM
   Miernicki, ME
   Telzer, EH
   Rudolph, KD
AF Modi, Haina H.
   Davis, Megan M.
   Miernicki, Michelle E.
   Telzer, Eva H.
   Rudolph, Karen D.
TI Maternal Antecedents to Adolescent Girls' Neural Regulation of Emotion
SO JOURNAL OF RESEARCH ON ADOLESCENCE
LA English
DT Article; Early Access
ID AMYGDALA-PREFRONTAL CONNECTIVITY; ADULT ATTACHMENT INTERVIEW;
   TORONTO-ALEXITHYMIA-SCALE; PARENTAL SOCIALIZATION; COGNITIVE REGULATION;
   GENDER-DIFFERENCES; CORTEX ACTIVATION; PUTTING FEELINGS; CHILDHOOD;
   RESPONSES
AB The purpose of this study was to investigate contributions of maternal emotional resources to individual differences in adolescents' functional connectivity during emotion regulation. Participants included 35 adolescent girls who completed an implicit emotion regulation task during fMRI. Mothers reported on the quality of their adult attachment and emotional awareness when youth were in elementary school. Higher anxious attachment and lower emotional awareness were significantly correlated with more positive amygdala-right ventrolateral prefrontal cortex connectivity, a pattern linked in prior research with ineffective emotion regulation and emotional difficulties. Further, there was an indirect effect of anxious attachment on adolescent connectivity through emotional awareness. These results suggest that compromised maternal emotional resources in childhood may be linked to atypical neural processing of emotions.
C1 [Modi, Haina H.; Davis, Megan M.; Miernicki, Michelle E.; Rudolph, Karen D.] Univ Illinois, Urbana, IL USA.
   [Telzer, Eva H.] Univ N Carolina, Chapel Hill, NC 27515 USA.
RP Modi, HH (reprint author), Univ Illinois, Dept Psychol, 603 E Daniel St, Champaign, IL 61820 USA.
EM hainam2@illinois.edu
FU National Alliance for Research on Schizophrenia and DepressionNARSAD
   [Young Investigator Award]; NIMH NIH HHSUnited States Department of
   Health & Human ServicesNational Institutes of Health (NIH) - USANIH
   National Institute of Mental Health (NIMH) [MH68444, MH105655]
NR 97
TC 0
Z9 0
U1 2
U2 2
PU WILEY
PI HOBOKEN
PA 111 RIVER ST, HOBOKEN 07030-5774, NJ USA
SN 1050-8392
EI 1532-7795
J9 J RES ADOLESCENCE
JI J. Res. Adolesc.
DI 10.1111/jora.12545
EA FEB 2020
PG 18
WC Family Studies; Psychology, Developmental
SC Family Studies; Psychology
GA KI5JL
UT WOS:000511385800001
PM 32030842
DA 2020-03-18
ER

PT J
AU Tuna, E
   Gencoz, T
AF Tuna, Ezgi
   Gencoz, Tulin
TI Pain perception, distress tolerance and self-compassion in Turkish young
   adults with and without a history of non-suicidal self-injury
SO CURRENT PSYCHOLOGY
LA English
DT Article; Early Access
DE Non-suicidal self-injury; Self-compassion; Pain perception; Distress
   tolerance; Emotional reactivity
ID EMOTION REGULATION; PSYCHOMETRIC PROPERTIES; SUICIDAL-BEHAVIOR;
   COMMUNITY SAMPLE; SEX-DIFFERENCES; HARM; STATEMENTS; INVENTORY; VERSION;
   ADOLESCENTS
AB Individuals with a history of non-suicidal self-injury (NSSI) tend to have altered pain perception and difficulty in regulating their emotions. Previous work on NSSI has relied heavily on retrospective self-report data and clinical Western samples. The present study explored pain perception, emotional reactivity, distress tolerance and self-compassion in a sample of non-clinical Turkish young adults with and without a history of self-injury by employing a multi-method, laboratory-based design. Participants were 70 Turkish young adults (34 with a history of NSSI and 36 controls). Pain was induced by the cold pressor test before and after a distressing card-sorting task. Skin conductance was recorded throughout the entire procedure. Measures of NSSI, emotion dysregulation and self-compassion were also administered. Although the groups were comparable in pain threshold and physiological reactivity to pain, participants with NSSI had increased pain tolerance and reported more subjective distress during the distressing task. Pain perception did not change as a function of distress and both groups were similar in physiological reactivity to distressing stimuli. Participants who self-injure reported less self-compassion and more difficulty in regulating emotions than controls. These findings illustrate that participants with a history of NSSI have altered pain perception and experience more subjective distress during a stressful task. Individuals who self-injure may benefit from interventions targeting emotion regulation and self-compassion.
C1 [Tuna, Ezgi] Cankaya Univ, Dept Psychol, Ankara, Turkey.
   [Gencoz, Tulin] Middle East Tech Univ, Dept Psychol, Ankara, Turkey.
RP Tuna, E (reprint author), Cankaya Univ, Dept Psychol, Ankara, Turkey.
EM ezgituna@cankaya.edu.tr
NR 90
TC 0
Z9 0
U1 0
U2 0
PU SPRINGER
PI NEW YORK
PA ONE NEW YORK PLAZA, SUITE 4600, NEW YORK, NY, UNITED STATES
SN 1046-1310
EI 1936-4733
J9 CURR PSYCHOL
JI Curr. Psychol.
DI 10.1007/s12144-020-00634-2
EA FEB 2020
PG 13
WC Psychology, Multidisciplinary
SC Psychology
GA KO9KJ
UT WOS:000515865400001
DA 2020-03-18
ER

PT J
AU Golm, D
   Maughan, B
   Barker, ED
   Hill, J
   Kennedy, M
   Knights, N
   Kreppner, J
   Kumsta, R
   Schlotz, W
   Rutter, M
   Sonuga-Barke, EJS
AF Golm, Dennis
   Maughan, Barbara
   Barker, Edward D.
   Hill, Jonathan
   Kennedy, Mark
   Knights, Nicky
   Kreppner, Jana
   Kumsta, Robert
   Schlotz, Wolff
   Rutter, Michael
   Sonuga-Barke, Edmund J. S.
TI Why does early childhood deprivation increase the risk for depression
   and anxiety in adulthood? A developmental cascade model
SO JOURNAL OF CHILD PSYCHOLOGY AND PSYCHIATRY
LA English
DT Article; Early Access
DE Institutional deprivation; depression; anxiety; emotional problems;
   developmental cascades; neurodevelopmental problems; longitudinal;
   prospective; natural experiment
ID EARLY INSTITUTIONAL DEPRIVATION; PEER PROBLEMS; FOLLOW-UP; OUTCOMES;
   DIFFICULTIES; ATTACHMENT; ADOPTEES; DISORDER; CHILDREN; EMOTION
AB Background Using data from the English & Romanian Adoptees (ERA) study, we recently reported that early time-limited exposure to severe institutional deprivation is associated with early-onset and persistent neurodevelopmental problems and later-onset emotional problems. Here, we examine possible reasons for the late emergence of emotional problems in this cohort. Our main focus is on testing a developmental cascade mediated via the functional impact of early-appearing neurodevelopmental problems on late adolescent functioning. We also explore a second putative pathway via sensitization to stress.
   Methods The ERA study includes 165 Romanian individuals who spent their early lives in grossly depriving institutions and were subsequently adopted into UK families, along with 52 UK adoptees with no history of deprivation. Age six years symptoms of neurodevelopmental problems and age 15 anxiety/depression symptoms were assessed via parental reports. Young adult symptoms of depression and anxiety were assessed by both parent and self-reports; young adults also completed measures of stress reactivity, exposure to adverse life events, and functioning in work and interpersonal relationships.
   Results The path between early institutional deprivation and adult emotional problems was mediated via the impact of early neurodevelopmental problems on unemployment and poor friendship functioning during the transition to adulthood. The findings with regard to early deprivation, later life stress reactivity, and emotional problems were inconclusive.
   Conclusions Our analysis suggests that the risk for adult depression and anxiety following extreme institutional deprivation is explained through the effects of early neurodevelopmental problems on later social and vocational functioning. Future research should more fully examine the role of stress susceptibility in this model.
C1 [Golm, Dennis; Kreppner, Jana] Univ Southampton, Sch Psychol, Ctr Innovat Mental Hlth, Southampton, Hants, England.
   [Maughan, Barbara; Rutter, Michael] Kings Coll London, Inst Psychiat Psychol & Neurosci, Social Genet & Dev Psychiat Ctr, London, England.
   [Barker, Edward D.] Kings Coll London, Inst Psychiat Psychol & Neurosci, Dept Psychol, London, England.
   [Hill, Jonathan] Univ Reading, Sch Psychol & Clin Language Sci, Reading, Berks, England.
   [Kennedy, Mark; Sonuga-Barke, Edmund J. S.] Kings Coll London, Inst Psychiat Psychol & Neurosci, Dept Child & Adolescent Psychiat, PO85,16 De Crespigny Pk, London SE5 8AF, England.
   [Knights, Nicky] Univ Southampton, Dept Psychol, Ctr Clin & Community Applicat Hlth Psychol, Southampton, Hants, England.
   [Kumsta, Robert] Ruhr Univ Bochum, Fac Psychol, Dept Genet Psychol, Bochum, Germany.
   [Schlotz, Wolff] Max Planck Inst Empir Aesthet, Frankfurt, Germany.
   [Sonuga-Barke, Edmund J. S.] Aarhus Univ, Dept Child & Adolescent Psychiat, Aarhus, Denmark.
RP Sonuga-Barke, EJS (reprint author), Kings Coll London, Inst Psychiat Psychol & Neurosci, Dept Child & Adolescent Psychiat, PO85,16 De Crespigny Pk, London SE5 8AF, England.
EM edmund.sonuga-barke@kcl.ac.uk
OI Golm, Dennis/0000-0002-2950-7935
FU Economic and Social Research CouncilEconomic & Social Research Council
   (ESRC) [RES-062-23-3300]; Department of HealthDiabetes UK [3700295];
   Medical Research CouncilMedical Research Council UK (MRC); Jacobs
   Foundation; Nuffield Foundation
FX The Economic and Social Research Council funded the young adult
   follow-up of the English and Romanian Adoptees (ERA) study
   (RES-062-23-3300). The ERA received funding from the Department of
   Health (age 4-, 6-, 11 and 15-year assessments; reference number
   3700295; January 1, 1993, to December 31, 1997; age 15 years follow-up;
   3700295; September 1, 2003, to March 31, 2009 (National Institute for
   Health Research Central Commissioning Facility)), the Medical Research
   Council, Jacobs Foundation (October 1, 2003, to September 30, 2009), and
   the Nuffield Foundation (OPD/00248/G; October 1, 2003, to September 30,
   2007).
NR 41
TC 0
Z9 0
U1 5
U2 5
PU WILEY
PI HOBOKEN
PA 111 RIVER ST, HOBOKEN 07030-5774, NJ USA
SN 0021-9630
EI 1469-7610
J9 J CHILD PSYCHOL PSYC
JI J. Child Psychol. Psychiatry
DI 10.1111/jcpp.13205
EA FEB 2020
PG 10
WC Psychology, Developmental; Psychiatry; Psychology
SC Psychology; Psychiatry
GA KI3CB
UT WOS:000511225700001
PM 32026473
OA Green Published, Other Gold, Green Accepted
DA 2020-03-18
ER

PT J
AU Passarotti, AM
   Balaban, L
   Colman, LD
   Katz, LA
   Trivedi, N
   Liu, L
   Langenecker, SA
AF Passarotti, Alessandra M.
   Balaban, Livia
   Colman, Liza D.
   Katz, Lindsay A.
   Trivedi, Nidhi
   Liu, Li
   Langenecker, Scott A.
TI A Preliminary Study on the Functional Benefits of Computerized Working
   Memory Training in Children With Pediatric Bipolar Disorder and
   Attention Deficit Hyperactivity Disorder
SO FRONTIERS IN PSYCHOLOGY
LA English
DT Article
DE bipolar; ADHD; child; executive functions; attention; mood; cognitive
   training; working memory
ID SCHOOL-AGE-CHILDREN; STOP-SIGNAL TASK; RESPONSE-INHIBITION; COGNITIVE
   REMEDIATION; RATING-SCALE; NEUROCOGNITIVE FUNCTION; EXECUTIVE FUNCTIONS;
   EMOTION REGULATION; ADHD; RELIABILITY
AB Twenty-nine pediatric patients (age range, 10-16 years) with working memory (WM) deficits, including children with pediatric bipolar disorder (PBD) with and without attention-deficit hyperactivity disorder (ADHD) comorbidity and children with ADHD, underwent a Cogmed WM training program. For both patient groups, WM performance on Cogmed tasks and on the Digit Span test improved significantly after training. Moreover, the PBD group improved on Trails Making Test A and on the Inhibition Scale, the Behavior Regulation Index, and the Global Executive Composite of the Behavioral Rating Inventory of Executive Function. The ADHD group improved significantly on the Trails Making Test B, the Spatial Span Test, and the Reading Fluency Test of the Woodcock-Johnson III, as well as on depressive symptoms. The present findings suggest that working memory training is beneficial not only in youths with ADHD but also in youths with PBD. They also show evidence of near and far transfer of WM improvement in these patients, although in different ways for the two patient groups. Future studies examining the mechanisms of cognitive remediation in pediatric patients will aid in creating tailored illness-specific cognitive interventions.
C1 [Passarotti, Alessandra M.] Univ Illinois, Dept Psychol, Chicago, IL 60680 USA.
   [Passarotti, Alessandra M.] Univ Illinois, Inst Hlth Res & Policy, Chicago, IL 60680 USA.
   [Balaban, Livia] Adler Univ, Dept Psychol, Chicago, IL USA.
   [Colman, Liza D.] Texas Tech Univ, Hlth Sci Ctr, Lubbock, TX 79430 USA.
   [Katz, Lindsay A.] Roosevelt Univ, Dept Psychol, Chicago, IL 60605 USA.
   [Trivedi, Nidhi] Chicago Sch Profess Psychol, Chicago, IL USA.
   [Liu, Li] Univ Illinois, Sch Publ Hlth, Chicago, IL USA.
   [Langenecker, Scott A.] Univ Utah, Coll Med, Dept Psychiat, Salt Lake City, UT USA.
RP Passarotti, AM (reprint author), Univ Illinois, Dept Psychol, Chicago, IL 60680 USA.; Passarotti, AM (reprint author), Univ Illinois, Inst Hlth Res & Policy, Chicago, IL 60680 USA.
EM apassaro@uic.edu
FU Depressive and Bipolar Disorder Alternative Treatment Foundation
   [2012-02364-00-00]
FX This study was supported by funding from The Depressive and Bipolar
   Disorder Alternative Treatment Foundation (grant no. #2012-02364-00-00)
   to AP.
NR 69
TC 0
Z9 0
U1 0
U2 0
PU FRONTIERS MEDIA SA
PI LAUSANNE
PA AVENUE DU TRIBUNAL FEDERAL 34, LAUSANNE, CH-1015, SWITZERLAND
SN 1664-1078
J9 FRONT PSYCHOL
JI Front. Psychol.
PD FEB 5
PY 2020
VL 10
AR 3060
DI 10.3389/fpsyg.2019.03060
PG 14
WC Psychology, Multidisciplinary
SC Psychology
GA KQ7RV
UT WOS:000517118800001
PM 32116872
OA DOAJ Gold, Green Published
DA 2020-03-18
ER

PT J
AU Kahn, JP
   Cohen, RF
   Tubiana, A
   Legrand, K
   Wasserman, C
   Carli, V
   Apter, A
   Balazs, J
   Banzer, R
   Baralla, F
   Barzilai, S
   Bobes, J
   Brunner, R
   Corcoran, P
   Cosman, D
   Guillemin, F
   Haring, C
   Kaess, M
   Bitenc, UM
   Meszaros, G
   McMahon, E
   Postuvan, V
   Saiz, P
   Varnik, A
   Varnik, P
   Sarchiapone, M
   Hoven, CW
   Wasserman, D
AF Kahn, Jean-Pierre
   Cohen, Renaud F.
   Tubiana, Alexandra
   Legrand, Karine
   Wasserman, Camilla
   Carli, Vladimir
   Apter, Alan
   Balazs, Judit
   Banzer, Raphaele
   Baralla, Francesca
   Barzilai, Shira
   Bobes, Julio
   Brunner, Romuald
   Corcoran, Paul
   Cosman, Doina
   Guillemin, Francis
   Haring, Christian
   Kaess, Michael
   Bitenc, Ursa Mars
   Meszaros, Gergley
   McMahon, Elaine
   Postuvan, Vita
   Saiz, Pilar
   Varnik, Airi
   Varnik, Peeter
   Sarchiapone, Marco
   Hoven, Christina W.
   Wasserman, Danuta
TI Influence of coping strategies on the efficacy of YAM (Youth Aware of
   Mental Health): a universal school-based suicide preventive program
SO EUROPEAN CHILD & ADOLESCENT PSYCHIATRY
LA English
DT Article; Early Access
DE YAM; Universal programme; Coping strategies; Suicide; Suicidal ideation;
   Adolescents; Mechanisms; Suicide prevention; Mental health promotion;
   SEYLE
ID SELF-HARM; EMOTION REGULATION; GENDER-DIFFERENCES; PHYSICAL-ACTIVITY;
   UNITED-STATES; HIGH-RISK; IDEATION; ADOLESCENCE; BEHAVIOR; AGGRESSION
AB The school-based mental health promotion and suicide prevention universal program Youth Aware of Mental Health (YAM) significantly reduces incident suicide attempts and severe suicidal ideation. This paper aims at elucidating psychological mechanisms underlying YAM's efficacy. Our hypothesis is that YAM operates through interactions with coping strategies (CS) on the reduction of suicidal ideation (SI). In the Saving and Empowering Young Lives in Europe (SEYLE) study, five coping strategies were assessed at baseline (T0) and 12-month follow-up (T12): "learning", "help-seeking", "arts", "sports" and "fight". We analyzed interactions between the YAM intervention, coping strategies and SI in the YAM group (N = 1693) and the minimal intervention group (N = 1909), after excluding prevalent cases with SI and previous suicide attempts from our total sample (N = 5654). General Linear Mixed Model regressions were performed. The present study confirms that coping strategies play an influential role on suicidal ideation. Our results showed that YAM acts whatever the prevailing coping strategies used. It is particularly efficient for pupils insufficiently using adaptive coping strategies such as LEARN and HELP-SEEKING or using maladaptive coping strategies, such as ARTS and FIGHT. The socialization induced by the YAM intervention seems to be a strong component of its efficiency.
C1 [Kahn, Jean-Pierre; Cohen, Renaud F.; Guillemin, Francis] Univ Lorraine, Nancy, France.
   [Kahn, Jean-Pierre; Guillemin, Francis] Ctr Hosp Reg Univ Nancy, Nancy, France.
   [Kahn, Jean-Pierre; Cohen, Renaud F.; Tubiana, Alexandra] Centre Psychotherap Nancy, Dept Psychiat & Clin Psychol, Pole Psychiat & Psychol Clin, Unite 6,Ctr Psychotherap Nancy, 1 Rue Archambault, F-54520 Nancy, Laxou, France.
   [Kahn, Jean-Pierre] Fdn Sante Etudiants France, Paris, France.
   [Legrand, Karine; Guillemin, Francis] CHRU Nancy, INSERM, CIC 1433 Epidemiol Clin, Nancy, France.
   [Legrand, Karine; Guillemin, Francis] Univ Paris 05, Univ Lorraine, EA 4360 APEMAC, Vandoeuvre Les Nancy, France.
   [Wasserman, Camilla; Carli, Vladimir; Wasserman, Danuta] Karolinska Inst, Natl Ctr Suicide Res & Prevent Mental Ill Hlth NA, Karolinska Inst, Stockholm, Sweden.
   [Wasserman, Camilla; Hoven, Christina W.] Columbia Univ, Dept Child & Adolescent Psychiat, New York State Psychiat Inst, New York, NY USA.
   [Apter, Alan; Barzilai, Shira] Tel Aviv Univ, Feinberg Child Study Ctr, Schneider Childrens Med Ctr, Tel Aviv, Israel.
   [Balazs, Judit; Meszaros, Gergley] Eotvos Lorand Univ, Inst Psychol, Budapest, Hungary.
   [Balazs, Judit] Bjorknes Univ Coll, Oslo, Norway.
   [Banzer, Raphaele; Haring, Christian] State Hosp Hall Tyrol, Dept Psychiat & Psychotherapy B, Tirol Kliniken, Innsbruck, Austria.
   [Baralla, Francesca; Sarchiapone, Marco] Univ Molise, Dept Med & Hlth Sci, Campobasso, Italy.
   [Bobes, Julio; Saiz, Pilar] Univ Oviedo, Dept Psychiat, Ctr Invest Biomed Red Salud Mental, CIBERSAM, Oviedo, Spain.
   [Brunner, Romuald; Kaess, Michael] Heidelberg Univ, Sect Disorders Personal Dev, Clin Child & Adolescent Psychiat, Ctr Psychosocial Med, Heidelberg, Germany.
   [Corcoran, Paul; McMahon, Elaine] Natl Suicide Res Fdn, Cork, Ireland.
   [Cosman, Doina] Iuliu Hatieganu Univ Med & Pharm, Clin Psychol Dept, Cluj Napoca, Romania.
   [Kaess, Michael] Univ Bern, Univ Hosp Child & Adolescent Psychiat & Psychothe, Bern, Switzerland.
   [Bitenc, Ursa Mars; Postuvan, Vita] Univ Primorska, Andrej Marusic Inst, Slovene Ctr Suicide Res, Koper, Slovenia.
   [Meszaros, Gergley] Semmelweis Univ, Doctoral Sch, Budapest, Hungary.
   [Varnik, Airi; Varnik, Peeter] Estonian Swedish Mental Hlth & Suicidol Inst, Tallinn, Estonia.
   [Varnik, Airi; Varnik, Peeter] Tallinn Univ, Ctr Behav & Hlth Sci, Tallinn, Estonia.
   [Hoven, Christina W.] Columbia Univ, Mailman Sch Publ Hlth, Dept Epidemiol, New York, NY USA.
RP Kahn, JP (reprint author), Univ Lorraine, Nancy, France.; Kahn, JP (reprint author), Ctr Hosp Reg Univ Nancy, Nancy, France.; Kahn, JP (reprint author), Centre Psychotherap Nancy, Dept Psychiat & Clin Psychol, Pole Psychiat & Psychol Clin, Unite 6,Ctr Psychotherap Nancy, 1 Rue Archambault, F-54520 Nancy, Laxou, France.; Kahn, JP (reprint author), Fdn Sante Etudiants France, Paris, France.
EM jean-pierre.kahn@fsef.net
FU Coordination Theme 1 (Health) of the European Union Seventh Framework
   Program (FP7) [HEALTH-F2-2009-22309]; Botnar Foundation, Basel
FX The SEYLE project is supported through Coordination Theme 1 (Health) of
   the European Union Seventh Framework Program (FP7), Grant agreement
   HEALTH-F2-2009-22309. The authors were independent of the funders in all
   aspects of study design, data analysis, and writing of this manuscript.
   The Project Leader and Coordinator of the SEYLE project is Professor in
   Psychiatry and Suicidology Danuta Wasserman, Karolinska Institute (KI),
   Head of the National Centre for Suicide Research and Prevention of
   Mental IllHealth and Suicide (NASP), at KI, Stockholm, Sweden. Other
   members of the Executive Committee are Professor Marco Sarchiapone,
   Department of Health Sciences, University of Molise, Campobasso, Italy;
   Deputy Director Vladimir Carli, National Centre for Suicide Research and
   Prevention of Mental Ill-Health (NASP), Karolinska Institute, Stockholm,
   Sweden; Professor Christina W. Hoven and Anthropologist Camilla
   Wasserman, Department of Child and Adolescent Psychiatry, New York State
   Psychiatric Institute, Columbia University, New York, USA. The SEYLE
   Consortium comprises centres in 12 European countries. Site leaders for
   each respective centre and country are: Danuta Wasserman (NASP,
   Karolinska Institute, Sweden, Coordinating Centre), Christian Haring
   (University for Medical Information Technology, Austria), Airi Varnik
   (Estonian Swedish Mental Health & Suicidology Institute, Estonia),
   Jean-Pierre Kahn (Universite de Lorraine, France), Romuald Brunner
   (University of Heidelberg, Germany), Judit Balazs (Vadaskert Child and
   Adolescent Psychiatric Hospital, Hungary), Paul Corcoran (National
   Suicide Research Foundation, Ireland), Alan Apter (Schneider Children's
   Medical Centre of Israel, Tel-Aviv University, Tel Aviv, Israel), Marco
   Sarchiapone (University of Molise, Italy), Doina Cosman (Iuliu Hatieganu
   University of Medicine and Pharmacy, Romania), Vita Postuvan (University
   of Primorska, Slovenia) and Julio Bobes (University of Oviedo, Spain).
   Support for "Ethical Issues in Research with Minors and other Vulnerable
   Groups" was obtained by a grant from the Botnar Foundation, Basel, for
   Professor of Ethics, Dr. Stella Reiter-Theil, Psychiatric Clinic at
   Basel University, who served as the independent ethical consultant to
   the SEYLE project.
NR 68
TC 0
Z9 0
U1 0
U2 0
PU SPRINGER
PI NEW YORK
PA ONE NEW YORK PLAZA, SUITE 4600, NEW YORK, NY, UNITED STATES
SN 1018-8827
EI 1435-165X
J9 EUR CHILD ADOLES PSY
JI Eur. Child Adolesc. Psych.
DI 10.1007/s00787-020-01476-w
EA FEB 2020
PG 11
WC Psychology, Developmental; Pediatrics; Psychiatry
SC Psychology; Pediatrics; Psychiatry
GA KO9DM
UT WOS:000515847400002
PM 32025960
DA 2020-03-18
ER

PT J
AU Mayoral, M
   Valencia, F
   Calvo, A
   Roldan, L
   Espliego, A
   Rodriguez-Toscano, E
   Kehrmann, L
   Arango, C
   Delgado, C
AF Mayoral, Maria
   Valencia, Fatima
   Calvo, Ana
   Roldan, Laura
   Espliego, Ana
   Rodriguez-Toscano, Elisa
   Kehrmann, Lara
   Arango, Celso
   Delgado, Carlos
TI Development of an early intervention programme for adolescents with
   emotion dysregulation and their families: Actions for the treatment of
   adolescent personality (ATraPA)
SO EARLY INTERVENTION IN PSYCHIATRY
LA English
DT Article; Early Access
DE adolescence; behaviour therapy; borderline personality disorder; early
   intervention; psychotherapy group
ID DIALECTICAL BEHAVIOR-THERAPY; DISORDER; EFFICACY; TRIAL
AB Aim Borderline personality disorder and severe emotion dysregulation in adolescence is a major public health concern. Dialectical Behaviour Therapy is a promising treatment for suicidality in adolescents. The aim of this work is to present an adaptation of this intervention to the Spanish national health system, Actions for the Treatment of Adolescent Personality (ATraPA).
   Method Data consists of a description of the different ATraPA subprogrammes, including interventions for adolescents aged 13 to 17 and their families. Participants were referred to ATraPA from different hospitals within the region of Madrid, Spain.
   Results ATraPA has been developed as an intensive outpatient treatment and it comprises different subprogrammes. ATraPA-TAI is an intensive outpatient treatment, including a skills-based group, individual therapy and email therapy. ATraPA-FAL is a psychoeducational intervention for families, including emotion regulation strategies for parents themselves. Finally, the Alternatives Group is offered to adolescents during the hospital admission, with the aim of promoting alternative coping skills. The group of therapists provides a support network to the professionals involved in ATraPA.
   Conclusions ATraPA has been successfully implemented in a Child and Adolescent Psychiatry Service within the Spanish national health system. Future studies should address the efficacy of ATraPA using a controlled design.
C1 [Mayoral, Maria; Valencia, Fatima; Calvo, Ana; Roldan, Laura; Espliego, Ana; Rodriguez-Toscano, Elisa; Kehrmann, Lara; Arango, Celso; Delgado, Carlos] Univ Complutense, Child & Adolescent Psychiat Serv, Hosp Gen Univ Gregorio Maranon, Sch Med,IiSGM,CIBERSAM, Madrid, Spain.
   [Calvo, Ana] Univ Int La Rioja UNIR, Hlth Sci Fac, La Rioja, Spain.
RP Mayoral, M; Valencia, F (reprint author), Hosp Gen Univ Gregorio Maranon, Child & Adolescent Psychiat Serv, C Ibiza 43, Madrid 28009, Spain.
EM maria.mayoral@iisgm.com; fatima-valencia@hotmail.es
RI Calvo, Ana/AAD-7944-2020
OI Calvo, Ana/0000-0002-7953-2629; Mayoral, Maria/0000-0001-9272-5065
FU European Union Structural FundsEuropean Union (EU); Fundacion Alicia
   Koplowitz; Gobierno de la Rioja; H2020 Program; Health Research
   Institute of Hospital Gregorio Maranon; Institute of Health Carlos III,
   Spanish Ministry of Economy and Competitiveness; Seventh Framework
   ProgrammeEuropean Union (EU); Fundacion Mutua MadrilenaInstituto de
   Salud Carlos III; European CommissionEuropean Commission Joint Research
   Centre [S2010/BMD-2422 AGES]; Instituto de Salud Carlos IIIInstituto de
   Salud Carlos III; Spanish Ministry of Economy, Industry and
   Competitiveness
FX European Union Structural Funds; Fundacion Alicia Koplowitz; Gobierno de
   la Rioja; H2020 Program; Health Research Institute of Hospital Gregorio
   Maranon; Institute of Health Carlos III, Spanish Ministry of Economy and
   Competitiveness.; Seventh Framework Programme; Fundacion Mutua
   Madrilena; European Commission, Grant/Award Number: S2010/BMD-2422 AGES;
   Instituto de Salud Carlos III; Spanish Ministry of Economy, Industry and
   Competitiveness
NR 37
TC 0
Z9 0
U1 0
U2 0
PU WILEY
PI HOBOKEN
PA 111 RIVER ST, HOBOKEN 07030-5774, NJ USA
SN 1751-7885
EI 1751-7893
J9 EARLY INTERV PSYCHIA
JI Early Interv. Psychiatry
DI 10.1111/eip.12934
EA FEB 2020
PG 6
WC Psychiatry
SC Psychiatry
GA KI2YS
UT WOS:000511216900001
PM 32026614
DA 2020-03-18
ER

PT J
AU Fernandez-Fernandez, V
   Losada-Baltar, A
   Marquez-Gonzalez, M
   Paniagua-Granados, T
   Vara-Garcia, C
   Luque-Reca, O
AF Fernandez-Fernandez, Virginia
   Losada-Baltar, Andres
   Marquez-Gonzalez, Maria
   Paniagua-Granados, Teresa
   Vara-Garcia, Carlos
   Luque-Reca, Octavio
TI Emotion regulation processes as mediators of the impact of past life
   events on older adults' psychological distress
SO INTERNATIONAL PSYCHOGERIATRICS
LA English
DT Article
DE psychological well-being; personal growth; depressive symptoms; vital
   events or adverse events; rumination; experiential avoidance; elderly
ID DEPRESSIVE SYMPTOMS; SOCIAL SUPPORT; EXPERIENTIAL AVOIDANCE; SPANISH
   VERSION; MENTAL-HEALTH; RUMINATION; STRESS; ASSOCIATIONS; ADAPTATION;
   ADOLESCENTS
AB Objective: Although it is known that certain emotion regulation processes produce a buffering effect on the relationship between life events and well-being, this issue has been poorly studied in the elderly population. Thus, the aim of the present study is to test and confirm a comprehensive model of the impact that past life events have on older adults' psychological distress, exploring the possible mediating roles of emotion regulation processes. These include rumination, experiential avoidance, and personal growth. Methods: In this cross-sectional study, 387 people over 60 years old residing in the community were assessed on life events, physical functioning, emotion regulation variables, psychological well-being, as well as symptoms of anxiety and depression. Results: The structural model tested achieved a satisfactory fit to the data, explaining 73% of the variance of older adults' psychological distress. In addition, the main results suggest possible mediation effects of both the physical functioning and the emotional variables: rumination, experiential avoidance, and personal growth in the face of hardship. Conclusions: These findings confirm the importance of emotion regulation processes in the final stages of life. They reveal the various adaptive and maladaptive mechanisms that underlie the relationship between life events and psychological distress. The findings suggest - both in the explanatory models of psychological well-being and in psychotherapeutic interventions - the importance of emotion regulation in the elderly population's health.
C1 [Fernandez-Fernandez, Virginia] Univ Nacl Educ Distancia, Dept Psychol Personal Evaluat & Psychol Treatment, E-28040 Madrid, Spain.
   [Losada-Baltar, Andres; Vara-Garcia, Carlos; Luque-Reca, Octavio] Univ Rey Juan Carlos, Dept Psychol, Madrid, Spain.
   [Marquez-Gonzalez, Maria] Univ Autonoma Madrid, Dept Biol & Hlth Psychol, Madrid, Spain.
   [Paniagua-Granados, Teresa] Univ Francisco de Vitoria, Fac Educ & Psychol, Madrid, Spain.
RP Fernandez-Fernandez, V (reprint author), Univ Nacl Educ Distancia, Dept Psychol Personal Evaluat & Psychol Treatment, E-28040 Madrid, Spain.
EM vfernandez@psi.uned.es
FU Ministry of Science and InnovationSpanish Government [PSI2009-08132];
   Ministry of Economic and Competitiveness [PSI2012-31293]
FX The study was funded within the framework of Project PSI2009-08132 from
   the Ministry of Science and Innovation, and Project PSI2012-31293 from
   the Ministry of Economic and Competitiveness.
NR 76
TC 1
Z9 1
U1 0
U2 0
PU CAMBRIDGE UNIV PRESS
PI NEW YORK
PA 32 AVENUE OF THE AMERICAS, NEW YORK, NY 10013-2473 USA
SN 1041-6102
EI 1741-203X
J9 INT PSYCHOGERIATR
JI Int. Psychogeriatr.
PD FEB
PY 2020
VL 32
IS 2
SI SI
BP 199
EP 209
AR PII S1041610219002084
DI 10.1017/S1041610219002084
PG 11
WC Psychology, Clinical; Geriatrics & Gerontology; Gerontology; Psychiatry;
   Psychology
SC Psychology; Geriatrics & Gerontology; Psychiatry
GA KR2AB
UT WOS:000517419400008
PM 31969208
DA 2020-03-18
ER

PT J
AU Alcantara-Canabal, L
   Fernandez-Baizan, C
   Solis-Sanchez, G
   Arias, JL
   Mendez, M
AF Alcantara-Canabal, Leticia
   Fernandez-Baizan, Cristina
   Solis-Sanchez, Gonzalo
   Arias, Jorge L.
   Mendez, Marta
TI Identification of behavioural and emotional problems in premature
   children in the primary care setting
SO ATENCION PRIMARIA
LA Spanish
DT Article
DE Prematurity; Very low birth weight; Emotional symptoms; Behavioural
   disorder
ID BORN PRETERM; INTERNALIZING PROBLEMS; PSYCHIATRIC-DISORDERS;
   PRESCHOOL-AGE; CHILDHOOD; INFANTS; GENDER; ADOLESCENCE; VALIDITY; BIRTH
AB Objective: To demonstrate the usefulness, for use by the primary care pediatrician, of the BASC questionnaire (Behavior Assessment System for Children) for the early detection of psychological and behavioral problems in premature infants.
   Design: Cross-sectional and descriptive study.
   Setting: Primary care (Health Area IV of the Principado of Asturias) and Hospital Universitario Central de Asturias, Spain.
   Participants: Parents of 87 premature children with birth weight less than 1500g and 43 full term controls, both aged 5-7 years.
   Main measurements: The BASC questionnaire (parent version) was applied.
   Results: Preterm children presented a high rate of inactivity (Z = -4.125, P < 0.001), anxiety (Z = -2.801, P = 0.005) and internalization problems (Z = -2.148, P = 0.032), being more evident at 5 years of age. Preterm boys show higher levels of hyperactivity (Z = -2.082, P = 0.037) and behavioural problems (Z = -2.354, P = 0.019) than girls, who presented more attentional problems (Z = -2.345; P = 0.019).
   Conclusions: The BASC questionnaire is useful for the detection and early diagnosis at the primary care level of the behavioral and emotional problems of premature children. (C) 2018 Published by Elsevier Espana, S.L.U. This is an open access article under the CC BY-NC-ND license
C1 [Alcantara-Canabal, Leticia] Ctr Salud Paulino Prieto, Area Sanitaria 4, Oviedo, Asturias, Spain.
   [Fernandez-Baizan, Cristina; Arias, Jorge L.; Mendez, Marta] Univ Oviedo, Inst Neurociencias Principado Asturias INEUROPA, Dept Psicol, Oviedo, Asturias, Spain.
   [Solis-Sanchez, Gonzalo] Hosp Univ Cent Asturias, Neonatol, Area Gest Clin Pediat, Oviedo, Asturias, Spain.
RP Alcantara-Canabal, L (reprint author), Ctr Salud Paulino Prieto, Area Sanitaria 4, Oviedo, Asturias, Spain.
EM leticia1546@hotmail.com
RI Mendez, Marta/M-9796-2014
OI Mendez, Marta/0000-0003-1718-7492; Alcantara Canabal,
   Leticia/0000-0002-3813-8860; Fernandez-Baizan,
   Cristina/0000-0001-6903-0193; /0000-0003-0983-8654
NR 30
TC 0
Z9 0
U1 0
U2 0
PU EDICIONES DOYMA S A
PI BARCELONA
PA TRAV DE GRACIA 17-21, 08021 BARCELONA, SPAIN
SN 0212-6567
EI 1578-1275
J9 ATEN PRIM
JI Aten. Prim.
PD FEB
PY 2020
VL 52
IS 2
BP 104
EP 111
DI 10.1016/j.aprim.2018.11.005
PG 8
WC Primary Health Care; Medicine, General & Internal
SC General & Internal Medicine
GA KM8FR
UT WOS:000514376500007
PM 30638698
OA DOAJ Gold, Green Published
DA 2020-03-18
ER

PT J
AU Marcone, R
   Affuso, G
   Borrone, A
AF Marcone, Roberto
   Affuso, Gaetana
   Borrone, Angela
TI Parenting styles and children's internalizing-externalizing behavior:
   The mediating role of behavioral regulation
SO CURRENT PSYCHOLOGY
LA English
DT Article
DE Parenting style; Behavioral regulation; Peer interaction; Externalizing
   and internalizing problems behavior; Teacher's report
ID PSYCHOLOGICAL CONTROL; COMMITTED COMPLIANCE; EMOTION REGULATION; SOCIAL
   COMPETENCE; MIDDLE CHILDHOOD; MATERNAL CONTROL; SELF-REGULATION;
   SUBSTANCE USE; ADOLESCENTS; CONTEXT
AB The goal was to examine the contribution of parenting style to externalizing/internalizing problems in children and early-adolescents, on the hypothesis that parenting style would affect externalizing and internalizing problems via its effects on behavioral dysregulation. The participants were parents and teachers of 199 children (111 F) from 6 to 15 years old. A multi-informant study was carried out to assess parenting style (parents reports), and (a) behavioral dysregulation, (b) aggressive behavior with peers, (c) hyperactivity/distractibility, (d) anxiety/fear, in an ecological interactive context such as the classroom (teacher report). We tested our hypotheses with Structural Equation Model analysis. Authoritarian style is associated with aggressive behavior with peers, hyperactivity/distractibility, and anxiety/fear, via its effects on behavioral dysregulation. These findings confirm that the authoritarian style plays an important role in externalizing and internalizing problems by increasing behavioral dysregulation, and it has broad implications for interventions aimed at reducing maladjustment in children and adolescents.
C1 [Marcone, Roberto; Affuso, Gaetana; Borrone, Angela] Univ Campania Luigi Vanvitelli, Dept Psychol, Viale Ellittico,31, I-81100 Caserta, Italy.
RP Marcone, R (reprint author), Univ Campania Luigi Vanvitelli, Dept Psychol, Viale Ellittico,31, I-81100 Caserta, Italy.
EM roberto.marcone@unicampania.it
RI Marcone, Roberto/C-4442-2016
OI Marcone, Roberto/0000-0002-7871-3575; Marcoa, Raquel/0000-0002-6741-5230
NR 116
TC 18
Z9 20
U1 5
U2 8
PU SPRINGER
PI NEW YORK
PA ONE NEW YORK PLAZA, SUITE 4600, NEW YORK, NY, UNITED STATES
SN 1046-1310
EI 1936-4733
J9 CURR PSYCHOL
JI Curr. Psychol.
PD FEB
PY 2020
VL 39
IS 1
BP 13
EP 24
DI 10.1007/s12144-017-9757-7
PG 12
WC Psychology, Multidisciplinary
SC Psychology
GA KK5IV
UT WOS:000512776300002
PM 29161163
DA 2020-03-18
ER

PT J
AU Yalcinkaya-Alkar, O
AF Yalcinkaya-Alkar, Ozden
TI Is self esteem mediating the relationship between cognitive emotion
   regulation strategies and depression?
SO CURRENT PSYCHOLOGY
LA English
DT Article
DE Cognitive emotion regulation; Self-esteem; Depression; Mediation
ID NEGATIVE LIFE EVENTS; REGULATION QUESTIONNAIRE; INDIVIDUAL-DIFFERENCES;
   COPING STRATEGIES; SYMPTOMS; ANXIETY; ADOLESCENTS
AB This reserach investigates the potential roles of different types of cognitive emotion regulation strategies (CERS) and self-esteem with the one of the most common presentations of mental health pathologies, depression. Two hundred seventy four first year university students participated in the study. Results indicated that in responding to threatening or stressful life situations, self-blame, rumination, refocusing on planning, and self-esteem were identified as predictors of depressive scores. The more frequent use of rumination and self-blame were related to the reporting of higher levels of depression and the more frequent use of refocusing on planning and higher levels of self-esteem were related to the reporting of lower levels of depression. Additionally, results showed that the effects of self-blame, rumination, catastrophizing, acceptance, and refocusing on planning were mediated by self-esteem on depressive symptoms. These findings suggest that different CERS and self-esteem may have an influential role in the severity of depressive symptomatology. Effective clinical focus on self-esteem and the development and active use of adaptive CERS may mitigate depressive symptoms.
C1 [Yalcinkaya-Alkar, Ozden] Ankara Yildirim Beyazit Univ, Dept Psychol, Fac Human & Social Sci, Esenboga Yerleskesi Cubuk, Ankara, Turkey.
RP Yalcinkaya-Alkar, O (reprint author), Ankara Yildirim Beyazit Univ, Dept Psychol, Fac Human & Social Sci, Esenboga Yerleskesi Cubuk, Ankara, Turkey.
EM ozdenalkar@gmail.com
NR 51
TC 1
Z9 1
U1 3
U2 3
PU SPRINGER
PI NEW YORK
PA ONE NEW YORK PLAZA, SUITE 4600, NEW YORK, NY, UNITED STATES
SN 1046-1310
EI 1936-4733
J9 CURR PSYCHOL
JI Curr. Psychol.
PD FEB
PY 2020
VL 39
IS 1
BP 220
EP 228
DI 10.1007/s12144-017-9755-9
PG 9
WC Psychology, Multidisciplinary
SC Psychology
GA KK5IV
UT WOS:000512776300023
DA 2020-03-18
ER

PT J
AU Benita, M
   Benish-Weisman, M
   Matos, L
   Torres, C
AF Benita, Moti
   Benish-Weisman, Maya
   Matos, Lennia
   Torres, Claudio
TI Integrative and suppressive emotion regulation differentially predict
   well-being through basic need satisfaction and frustration: A test of
   three countries
SO MOTIVATION AND EMOTION
LA English
DT Article
DE Integrative emotion regulation; Emotional suppression; Basic need
   satisfaction and frustration; Cross cultural research
ID SELF-DETERMINATION THEORY; DETERMINATION THEORY PERSPECTIVE;
   PSYCHOLOGICAL NEEDS; EXPRESSIVE SUPPRESSION; INDIVIDUAL-DIFFERENCES;
   CULTURAL-DIFFERENCES; PROSOCIAL BEHAVIOR; CONDITIONAL REGARD; AUTONOMY
   SUPPORT; ADOLESCENTS
AB Individuals' emotion regulatory styles are differentially related to well-being. Drawing on self-determination theory (Ryan and Deci 2017, Self-determination theory: basic psychological needs in motivation, development, and wellness, Guilford Press, New York), researchers have recently explored the concept of integrative emotion regulation (IER) as an adaptive emotion regulation style, contrasting it with the less adaptive style of suppressive emotion regulation (SER). This research studied the extent to which the relations between IER and SER and well-being are mediated by the satisfaction and frustration of individuals' basic psychological needs. Data were collected in three countries, Israel (n = 224), Peru (n = 304), and Brazil (n = 203). Participants filled in questionnaires assessing the study variables. Multi-group structural equation modeling (SEM) results showed that integrative emotion regulation positively predicted well-being, mediated by psychological need satisfaction, in all three countries. Moreover, psychological need frustration mediated the relationship between suppressive emotion regulation and well-being. The results support and extend recent findings demonstrating the adaptive outcomes of IER and the maladaptive outcomes of SER. The article concludes by discussing the implications and limitations of the research.
C1 [Benita, Moti; Benish-Weisman, Maya] Univ Haifa, Dept Counseling & Human Dev, 199 Aba Khoushy Ave, IL-3498838 Haifa, Israel.
   [Matos, Lennia] Pontifical Catholic Univ Peru, San Miguel, Peru.
   [Torres, Claudio] Univ Brasilia, Brasilia, DF, Brazil.
RP Benita, M (reprint author), Univ Haifa, Dept Counseling & Human Dev, 199 Aba Khoushy Ave, IL-3498838 Haifa, Israel.
EM benitamoti@edu.haifa.ac.il
OI Torres, Claudio/0000-0002-3727-7391; Benita, Moti/0000-0001-6971-8561
NR 84
TC 2
Z9 2
U1 2
U2 2
PU SPRINGER/PLENUM PUBLISHERS
PI NEW YORK
PA 233 SPRING ST, NEW YORK, NY 10013 USA
SN 0146-7239
EI 1573-6644
J9 MOTIV EMOTION
JI Motiv. Emot.
PD FEB
PY 2020
VL 44
IS 1
SI SI
BP 67
EP 81
DI 10.1007/s11031-019-09781-x
PG 15
WC Psychology, Experimental; Psychology, Social
SC Psychology
GA KK7WU
UT WOS:000512949600004
DA 2020-03-18
ER

PT J
AU Alampay, LP
   Tan, LJTG
   Tuliao, AP
   Baranek, P
   Ofreneo, MA
   Lopez, GD
   Fernandez, KG
   Rockman, P
   Villasanta, A
   Angangco, T
   Freedman, ML
   Cerswell, L
   Guintu, V
AF Alampay, Liane Pena
   Galvez Tan, Lourdes Joy T.
   Tuliao, Antover P.
   Baranek, Patricia
   Ofreneo, Mira Alexis
   Lopez, Gilda Dans
   Fernandez, Karina Galang
   Rockman, Patricia
   Villasanta, Angelique
   Angangco, Teresita
   Freedman, M. Lee
   Cerswell, Leysa
   Guintu, Von
TI A Pilot Randomized Controlled Trial of a Mindfulness Program for
   Filipino Children
SO MINDFULNESS
LA English
DT Article
DE Mindfulness-based cognitive therapy; Filipino; Mindfulness;
   School-based; Children; Adolescents
ID COGNITIVE THERAPY; DIFFICULTIES QUESTIONNAIRE; PSYCHIATRIC-DISORDERS;
   INTERVENTIONS; ADOLESCENTS; PREVENTION; STRENGTHS; YOUTH; DEPRESSION;
   EFFICACY
AB Objectives This study examines the feasibility and acceptability of a local adaptation of a mindfulness-based cognitive therapy (MBCT) program for Filipino school children, called Kamalayan, that was facilitated by trained public school teachers. It also presents preliminary evidence of program effects on the children's depressive and anxiety symptoms and difficulties in emotion regulation. Methods We utilized a randomized controlled design with an active control condition. Filipino elementary and high school students aged 9 to 16 years old from low-resource schools were randomly assigned to the Kamalayan (n = 87) or the active control Handicrafts condition (n = 99). Changes in outcomes from baseline, immediate post-intervention, and 2-month follow-up were assessed using multilevel modeling. Results Participation in the Kamalayan program did not affect depression, anxiety, or emotion regulation. Impulse control difficulties increased for the Handicrafts group across post-intervention and follow-up but remained stable for Kamalayan participants. Depressive symptoms decreased over time for the Handicrafts group but remained stable for the Kamalayan condition. Implementation issues qualify the absence of program effects, such as the impracticability of delivering after-school sessions in the public school context, program content that may be discordant with cognitive-developmental and cultural considerations, and the inadequacy of the personal mindfulness practice of the paraprofessional facilitators. Conclusions The findings reaffirm the importance of using active control groups and considering the capacities of facilitators in evaluating the effects of mindfulness-based interventions. Testing mindfulness-based interventions in low-resource, non-Western school settings require deeper contextual adaptation and facilitator preparation.
C1 [Alampay, Liane Pena; Galvez Tan, Lourdes Joy T.; Ofreneo, Mira Alexis; Lopez, Gilda Dans; Fernandez, Karina Galang; Villasanta, Angelique; Guintu, Von] Ateneo Manila Univ, Quezon City, Philippines.
   [Tuliao, Antover P.] Texas Tech Univ, Lubbock, TX 79409 USA.
   [Baranek, Patricia; Rockman, Patricia; Angangco, Teresita; Freedman, M. Lee; Cerswell, Leysa] Ctr Mindfulness Studies, Toronto, ON, Canada.
RP Alampay, LP (reprint author), Ateneo Manila Univ, Quezon City, Philippines.
EM lpalampay@ateneo.edu
OI Tuliao, Antover/0000-0002-6906-8586
NR 53
TC 1
Z9 1
U1 0
U2 0
PU SPRINGER
PI DORDRECHT
PA VAN GODEWIJCKSTRAAT 30, 3311 GZ DORDRECHT, NETHERLANDS
SN 1868-8527
EI 1868-8535
J9 MINDFULNESS
JI Mindfulness
PD FEB
PY 2020
VL 11
IS 2
SI SI
BP 303
EP 316
DI 10.1007/s12671-019-01124-8
PG 14
WC Psychology, Clinical; Psychiatry
SC Psychology; Psychiatry
GA KI7YT
UT WOS:000511570700004
DA 2020-03-18
ER

PT J
AU Kira, IA
   Shuwiekh, H
   Kucharska, J
   Al-Huwailah, AH
   Moustafa, A
AF Kira, Ibrahim A.
   Shuwiekh, Hanaa
   Kucharska, Jystyna
   Al-Huwailah, Amthal H.
   Moustafa, Ahmed
TI "Will to Exist, Live and Survive" (WTELS): Measuring Its Role as
   Master/Metamotivator and in Resisting Oppression and Related Adversities
SO PEACE AND CONFLICT-JOURNAL OF PEACE PSYCHOLOGY
LA English
DT Article
DE will to live; existential anxieties; annihilation anxieties; cumulative
   trauma; PTG
ID GENERAL PSYCHOPATHOLOGY FACTOR; ADMINISTERED PTSD SCALE; POSTTRAUMATIC
   GROWTH; INDIVIDUAL-DIFFERENCES; EMOTION REGULATION; HUMAN AGENCY; SELF;
   LIFE; METAANALYSIS; RESILIENCE
AB The person's agentic "Will to Exist/Live and Survive" (WTELS) is overlooked in the literature. We proposed a measure as well as a conceptual predictive model for WTELS. The conceptual model included oppression and cumulative life adversities and WTELS as independent variables, existential annihilation anxieties (EAA), emotion regulation strategies, and self-esteem as mediating variables and psychopathology and posttraumatic growth (PTG) as outcome variables. The sample included 490 participants (age range: 14 to 75, M = 26.03, SD = 10.90, 20.4% adolescents, 58.6% females) from three Egyptian cities that represented different regional cultures. Exploratory and confirmatory factor analyses tested the structural validity of the measure, Path analysis supplemented by PROCESS macro was used to test the predictive validity of the measure and the effect size for each mediator. Multigroup invariance analysis tested the invariance of the measurement and structural models. The developed measure was found to have good reliability, stability, and structural validity. Path analysis validated its predictive validity and indicated that WTELS had strong direct negative effects on EAA and the direct and indirect negative effects on psychopathology. Self-esteem and emotion regulation (reappraisal) were mediators of its indirect effects. WTELS had direct positive effects on PTG and direct and indirect positive effects on emotion regulation. WTELS had direct and indirect positive effects on self-esteem. Its indirect effects on self-esteem were mediated by reappraisal. The results indicated that both the measurement and the structural models of WTELS were strictly invariant across gender, regional, age, and religious groups. We further discussed the importance of developing WTELS-focused intervention and prevention programs.
C1 [Kira, Ibrahim A.] Ctr Cumulat Trauma Studies, 4906 Woodhurst Way, Stone Mt, GA 30088 USA.
   [Kira, Ibrahim A.] Georgia State Univ, Ctr Stress Trauma & Resiliency, Atlanta, GA 30303 USA.
   [Shuwiekh, Hanaa] Fayoum Univ, Faiyum, Egypt.
   [Kucharska, Jystyna] Univ Westminster, Dept Psychol, London, England.
   [Al-Huwailah, Amthal H.] Kuwait Univ, Safat, Kuwait.
   [Moustafa, Ahmed] Western Sydney Univ, Marcs Inst Brain Behav & Dev, Cognit & Behav Neurosci, Sydney, NSW, Australia.
   [Moustafa, Ahmed] Western Sydney Univ, Marcs Inst Brain Behav & Dev, Sch Social Sci & Psychol, Sydney, NSW, Australia.
RP Kira, IA (reprint author), Ctr Cumulat Trauma Studies, 4906 Woodhurst Way, Stone Mt, GA 30088 USA.
EM kiraaref@aol.com
OI Kira, Ibrahim/0000-0001-8126-0020
NR 89
TC 2
Z9 2
U1 0
U2 0
PU AMER PSYCHOLOGICAL ASSOC
PI WASHINGTON
PA 750 FIRST ST NE, WASHINGTON, DC 20002-4242 USA
SN 1078-1919
EI 1532-7949
J9 PEACE CONFL
JI Peace Confl.
PD FEB
PY 2020
VL 26
IS 1
BP 47
EP 61
DI 10.1037/pac0000411
PG 15
WC Psychology, Social
SC Psychology
GA KJ8TJ
UT WOS:000512328300006
DA 2020-03-18
ER

PT J
AU Deutz, MHF
   Geeraerts, SB
   Belsky, J
   Dekovic, M
   van Baar, AL
   Prinzie, P
   Patalay, P
AF Deutz, Marike H. F.
   Geeraerts, Sanne B.
   Belsky, Jay
   Dekovic, Maja
   van Baar, Anneloes L.
   Prinzie, Peter
   Patalay, Praveetha
TI General Psychopathology and Dysregulation Profile in a Longitudinal
   Community Sample: Stability, Antecedents and Outcomes
SO CHILD PSYCHIATRY & HUMAN DEVELOPMENT
LA English
DT Article
DE p factor; Dysregulation; Comorbidity; Bifactor model; Child Behavior
   Checklist
ID TEMPERAMENT-BASED THEORY; P FACTOR; BIPOLAR DISORDER; EARLY-CHILDHOOD;
   BIFACTOR MODEL; BEHAVIOR; ADOLESCENCE; CHILDREN; CBCL; ASSOCIATIONS
AB The general factor of psychopathology (GP, or p factor) and the Dysregulation Profile (DP) are two conceptually similar, but independently developed approaches to understand psychopathology. GP and DP models and their stability, antecedents and outcomes are studied in a longitudinal sample of 1073 children (49.8% female). GP and DP models were estimated at ages 8 and 14 years using the parent-reported Child Behavior Checklist (CBCL) and Youth Self Report (YSR). Early childhood antecedents and adolescent outcomes were derived using a multi-method multi-informant approach. Results showed that the general GP and DP had similar key symptoms and were similarly related to early-childhood antecedents (e.g., lower effortful control, higher maternal depression) and adolescent outcomes (e.g., reduced academic functioning, poorer mental health). This study demonstrates that GP and DP are highly similar constructs in middle childhood and adolescence, both describing a general vulnerability for psychopathology with (emotional) dysregulation at its core. Scientific integration of these approaches could lead to a better understanding of the structure, antecedents and outcomes of psychopathology.
C1 [Deutz, Marike H. F.; Geeraerts, Sanne B.; Dekovic, Maja; van Baar, Anneloes L.] Univ Utrecht, Dept Child & Adolescent Studies, Utrecht, Netherlands.
   [Deutz, Marike H. F.; Prinzie, Peter] Erasmus Univ, Dept Psychol Educ & Child Studies, POB 1738, NL-3000 DR Rotterdam, Netherlands.
   [Belsky, Jay] Univ Calif Davis, Davis, CA 95616 USA.
   [Patalay, Praveetha] UCL, London, England.
RP Deutz, MHF (reprint author), Univ Utrecht, Dept Child & Adolescent Studies, Utrecht, Netherlands.; Deutz, MHF (reprint author), Erasmus Univ, Dept Psychol Educ & Child Studies, POB 1738, NL-3000 DR Rotterdam, Netherlands.
EM deutz@essb.eur.nl
OI Deutz, Marike/0000-0002-8801-7557
FU Dutch Ministry of Education, Culture, and Science; Netherlands
   Organization for Scientific Research (NWO)Netherlands Organization for
   Scientific Research (NWO) [024.001.003]
FX Sanne Geeraerts is affiliated with the Consortium on Individual
   Development (CID), which is funded through the Gravitation program of
   the Dutch Ministry of Education, Culture, and Science and the
   Netherlands Organization for Scientific Research (NWO Grant Number
   024.001.003).
NR 55
TC 1
Z9 1
U1 1
U2 1
PU SPRINGER
PI NEW YORK
PA ONE NEW YORK PLAZA, SUITE 4600, NEW YORK, NY, UNITED STATES
SN 0009-398X
EI 1573-3327
J9 CHILD PSYCHIAT HUM D
JI Child Psychiat. Hum. Dev.
PD FEB
PY 2020
VL 51
IS 1
BP 114
EP 126
DI 10.1007/s10578-019-00916-2
PG 13
WC Psychology, Developmental; Pediatrics; Psychiatry
SC Psychology; Pediatrics; Psychiatry
GA KJ5DN
UT WOS:000512079900012
PM 31359330
DA 2020-03-18
ER

PT J
AU Zhang, YW
   Yang, XH
   Liu, DN
   Wang, ZH
AF Zhang, Yuewen
   Yang, Xiaohui
   Liu, Danni
   Wang, Zhenhong
TI Chinese college students' parental attachment, peer attachment, and
   prosocial behaviors: The moderating role of respiratory sinus arrhythmia
SO BIOLOGICAL PSYCHOLOGY
LA English
DT Article
DE Prosocial behaviors; Parental and peer attachment; Baseline RSA; College
   students
ID CHILDRENS INTERNALIZING SYMPTOMS; CARDIAC VAGAL CONTROL; DIFFERENTIAL
   SUSCEPTIBILITY; EMOTION REGULATION; MARITAL CONFLICT;
   INDIVIDUAL-DIFFERENCES; RELATIONSHIP QUALITY; LATE ADOLESCENCE;
   POLYVAGAL THEORY; TONE
AB The goal of this study was to examine whether the links between Chinese college students' parental attachment, peer attachment, and prosocial behaviors were moderated by a physiological factor-baseline respiratory sinus arrhythmia (RSA). The simplified version of the Inventory of Parental and Peer Attachment (IPPA-R) and the Chinese version of the Prosocial Tendencies Measure (PTM-R) were administered to one hundred forty-four undergraduate students (M = 18.96 years, SD = 1.06 years; 30 % men) to assess parental and peer attachment and prosocial behaviors. Baseline RSA was calculated by electrocardiogram (ECG) data collected during a resting period in the laboratory. The results showed that both parental and peer attachment were positively associated with college students' global prosocial behaviors. Moreover, peer attachment interacted with baseline RSA to predict college students' global prosocial behaviors. Specifically, peer attachment was positively related to global prosocial behaviors among college students with low baseline RSA, while peer attachment was not related to global prosocial behaviors among college students with high baseline RSA. In addition, the examination with submeasures of prosocial behaviors revealed that parental and peer attachment and their interaction with baseline RSA have different effects on these different types of prosocial behaviors. The current findings highlight the importance of the consideration of psychosocial factors in conjunction with physiological factors to predict college students' prosocial behaviors.
C1 [Zhang, Yuewen; Yang, Xiaohui; Liu, Danni; Wang, Zhenhong] Shaanxi Normal Univ, Shaanxi Prov Key Res Ctr Child Mental & Behav Hlt, 199 South Changan Rd, Xian 710062, Peoples R China.
RP Yang, XH; Wang, ZH (reprint author), 199 South Changan Rd, Xian 710062, Peoples R China.
EM yangxiaohui@snnu.edu.cn; wangzhenhong@snnu.edu.cn
FU National Natural Science Foundation Grant of ChinaNational Natural
   Science Foundation of China [31671152, 31971004]; Fundamental Research
   Funds for the Central UniversitiesFundamental Research Funds for the
   Central Universities [GK201903107]
FX This research was supported by National Natural Science Foundation Grant
   of China (31671152, 31971004) awarded to Zhenhong Wang and the
   Fundamental Research Funds for the Central Universities (GK201903107)
   awarded to Xiaohui Yang.
NR 117
TC 0
Z9 0
U1 4
U2 4
PU ELSEVIER
PI AMSTERDAM
PA RADARWEG 29, 1043 NX AMSTERDAM, NETHERLANDS
SN 0301-0511
EI 1873-6246
J9 BIOL PSYCHOL
JI Biol. Psychol.
PD FEB
PY 2020
VL 150
AR 107844
DI 10.1016/j.biopsycho.2020.107844
PG 11
WC Psychology, Biological; Behavioral Sciences; Psychology; Psychology,
   Experimental
SC Psychology; Behavioral Sciences
GA KH4OW
UT WOS:000510629500004
PM 31954187
DA 2020-03-18
ER

PT J
AU Deane, C
   Vijayakumar, N
   Allen, NB
   Schwartz, O
   Simmons, JG
   Bousman, CA
   Pantelis, C
   Whittle, S
AF Deane, Camille
   Vijayakumar, Nandita
   Allen, Nicholas B.
   Schwartz, Orli
   Simmons, Julian G.
   Bousman, Chad A.
   Pantelis, Christos
   Whittle, Sarah
TI Parenting x Brain Development interactions as predictors of adolescent
   depressive symptoms and well-being: Differential susceptibility or
   diathesis-stress?
SO DEVELOPMENT AND PSYCHOPATHOLOGY
LA English
DT Article
DE brain development; depression; diathesis-stress; differential
   susceptibility; well-being
ID CORTICAL THICKNESS; INDIVIDUAL-DIFFERENCES; HIPPOCAMPAL VOLUME; EMOTION
   REGULATION; LIFE SATISFACTION; CHILD; SENSITIVITY; CONTEXT; ANXIETY;
   TEMPERAMENT
AB It is unclear how individual differences in parenting and brain development interact to influence adolescent mental health outcomes. This study examined interactions between structural brain development and observed maternal parenting behavior in the prediction of adolescent depressive symptoms and psychological well-being. Whether findings supported diathesis-stress or differential susceptibility frameworks was tested. Participants completed observed interactions with their mothers during early adolescence (age 13), and the frequency of positive and aggressive maternal behavior were coded. Adolescents also completed structural magnetic resonance imaging scans at three time points: mean ages 13, 17, and 19. Regression models analyzed interactions between maternal behavior and longitudinal brain development in the prediction of late adolescent (age 19) outcomes. Indices designed to distinguish between diathesis-stress and differential susceptibility effects were employed. Results supported differential susceptibility: less thinning of frontal regions was associated with higher well-being in the context of low levels of aggressive maternal behavior, and lower well-being in the context of high levels of aggressive maternal behavior. Findings suggest that reduced frontal cortical thinning during adolescence may underlie increased sensitivity to maternal aggressive behavior for better and worse and highlight the importance of investigating biological vulnerability versus susceptibility.
C1 [Deane, Camille; Simmons, Julian G.; Bousman, Chad A.; Pantelis, Christos; Whittle, Sarah] Univ Melbourne, Melbourne Neuropsychiat Ctr, Dept Psychiat, Melbourne, Vic, Australia.
   [Deane, Camille; Simmons, Julian G.; Bousman, Chad A.; Pantelis, Christos; Whittle, Sarah] Melbourne Hlth, Melbourne, Vic, Australia.
   [Vijayakumar, Nandita; Allen, Nicholas B.] Univ Oregon, Dept Psychol, Eugene, OR 97403 USA.
   [Allen, Nicholas B.; Schwartz, Orli; Simmons, Julian G.; Whittle, Sarah] Univ Melbourne, Melbourne Sch Psychol Sci, Melbourne, Vic, Australia.
   [Schwartz, Orli] Natl Ctr Excellence Youth Mental Hlth, Orygen, Melbourne, Vic, Australia.
   [Schwartz, Orli] Univ Melbourne, Ctr Youth Mental Hlth, Melbourne, Vic, Australia.
   [Bousman, Chad A.] Univ Calgary, Dept Med Genet, Calgary, AB, Canada.
   [Bousman, Chad A.] Univ Calgary, Dept Psychiat, Calgary, AB, Canada.
   [Bousman, Chad A.] Univ Calgary, Dept Physiol & Pharmacol, Calgary, AB, Canada.
   [Bousman, Chad A.] Alberta Childrens Hosp Res Inst, Calgary, AB, Canada.
   [Bousman, Chad A.] Univ Calgary, Cumming Sch Med, Notchkiss Brain Inst, Calgary, AB, Canada.
RP Whittle, S (reprint author), Melbourne Neuropsychiat Ctr, Dept Psychiat, Level 3,Alan Gilbert Bldg,161 Barry St, Carlton, Vic 3053, Australia.
EM swhittle@unimelb.edu.au
RI ; Pantelis, Christos/H-7722-2014
OI Simmons, Julian G./0000-0002-7228-1847; Vijayakumar,
   Nandita/0000-0002-5622-9547; Pantelis, Christos/0000-0002-9565-0238
FU Australian Research CouncilAustralian Research Council [DP130103551];
   NHMRCNational Health and Medical Research Council of Australia [1007716,
   628386, 1105825]
FX This study was funded by the Australian Research Council (Discovery
   Project ID: DP130103551). Sarah Whittle was supported by an NHMRC Career
   Development Fellowship (ID: 1007716). Christos Pantelis was supported by
   a NHMRC Senior Principal Research Fellowship (628386 and 1105825).
NR 83
TC 1
Z9 1
U1 4
U2 6
PU CAMBRIDGE UNIV PRESS
PI NEW YORK
PA 32 AVENUE OF THE AMERICAS, NEW YORK, NY 10013-2473 USA
SN 0954-5794
EI 1469-2198
J9 DEV PSYCHOPATHOL
JI Dev. Psychopathol.
PD FEB
PY 2020
VL 32
IS 1
BP 139
EP 150
AR PII S0954579418001475
DI 10.1017/S0954579418001475
PG 12
WC Psychology, Developmental
SC Psychology
GA KG1VA
UT WOS:000509727800011
PM 30712517
DA 2020-03-18
ER

PT J
AU Chapman, HC
   Visser, KF
   Mittal, VA
   Gibb, BE
   Coles, ME
   Strauss, GP
AF Chapman, Hannah C.
   Visser, Katherine F.
   Mittal, Vijay A.
   Gibb, Brandon E.
   Coles, Meredith E.
   Strauss, Gregory P.
TI Emotion regulation across the psychosis continuum
SO DEVELOPMENT AND PSYCHOPATHOLOGY
LA English
DT Article
DE emotion; emotion regulation; prodrome; psychosis; psychotic-like
   experiences
ID NEGATIVE SYMPTOM SCALE; CLINICAL HIGH-RISK; PSYCHOMETRIC PROPERTIES;
   INDIVIDUAL-DIFFERENCES; REGULATION THERAPY; SCHIZOPHRENIA; YOUTH;
   ADOLESCENTS; PRODROME; QUESTIONNAIRE
AB Emotion regulation dysfunction is characteristic of psychotic disorders, but little is known about how the use of specific types of emotion regulation strategies differs across phases of psychotic illness. This information is vital for understanding factors contributing to psychosis vulnerability states and developing targeted treatments. Three studies were conducted to examine emotion regulation across phases of psychosis, which included (a) adolescent community members with psychotic-like experiences (PLEs; n = 262) and adolescents without PLEs (n = 1,226); (b) adolescents who met clinical high-risk criteria for a prodromal syndrome (n = 29) and healthy controls (n = 29); and (c) outpatients diagnosed with schizophrenia or schizoaffective disorder (SZ; n = 61) and healthy controls (n = 67). In each study, participants completed the Emotion Regulation Questionnaire and measures of psychiatric symptoms and functional outcome. The three psychosis groups did not differ from each other in reported use of suppression; however, there was evidence for a vulnerability-related, dose-dependent decrease in reappraisal. Across each sample, a lower use of reappraisal was associated with poorer clinical outcomes. Findings indicate that emotion regulation abnormalities occur across a continuum of psychosis vulnerability and represent important targets for intervention.
C1 [Chapman, Hannah C.; Visser, Katherine F.; Strauss, Gregory P.] Univ Georgia, Dept Psychol, 125 Baldwin St, Athens, GA 30602 USA.
   [Mittal, Vijay A.] Northwestern Univ, Dept Psychol, Evanston, IL USA.
   [Gibb, Brandon E.; Coles, Meredith E.] SUNY Binghamton, Dept Psychol, Binghamton, NY USA.
RP Strauss, GP (reprint author), Univ Georgia, Dept Psychol, 125 Baldwin St, Athens, GA 30602 USA.
EM gstrauss@uga.edu
FU National Institute of Mental HealthUnited States Department of Health &
   Human ServicesNational Institutes of Health (NIH) - USANIH National
   Institute of Mental Health (NIMH) [K23-MH092530]; Transdisciplinary
   Areas of Excellence grant from the State University of New York,
   Binghamton
FX This work was supported by the National Institute of Mental Health,
   Grant K23-MH092530, and the Transdisciplinary Areas of Excellence grant
   from the State University of New York, Binghamton.
NR 54
TC 1
Z9 1
U1 1
U2 2
PU CAMBRIDGE UNIV PRESS
PI NEW YORK
PA 32 AVENUE OF THE AMERICAS, NEW YORK, NY 10013-2473 USA
SN 0954-5794
EI 1469-2198
J9 DEV PSYCHOPATHOL
JI Dev. Psychopathol.
PD FEB
PY 2020
VL 32
IS 1
BP 219
EP 227
AR PII S0954579418001682
DI 10.1017/S0954579418001682
PG 9
WC Psychology, Developmental
SC Psychology
GA KG1VA
UT WOS:000509727800018
PM 30739633
DA 2020-03-18
ER

PT J
AU Sturge-Apple, ML
   Li, Z
   Martin, MJ
   Jones-Gordils, HR
   Davies, PT
AF Sturge-Apple, Melissa L.
   Li, Zhi
   Martin, Meredith J.
   Jones-Gordils, Hannah R.
   Davies, Patrick T.
TI Mothers' and fathers' self-regulation capacity, dysfunctional
   attributions and hostile parenting during early adolescence: A
   process-oriented approach
SO DEVELOPMENT AND PSYCHOPATHOLOGY
LA English
DT Article
DE adolescence; attributions; fathers; parenting; self-regulation
ID MATERNAL EXECUTIVE FUNCTION; EMOTION REGULATION; HEART-RATE;
   INDIVIDUAL-DIFFERENCES; INTEGRATED MODEL; WORKING-MEMORY; CONFLICT;
   DISCIPLINE; REACTIVITY; LINKS
AB The parent-child relationship undergoes substantial reorganization over the transition to adolescence. Navigating this change is a challenge for parents because teens desire more behavioral autonomy as well as input in decision-making processes. Although it has been demonstrated that changes in parental socialization approaches facilitates adolescent adjustment, very little work has been devoted to understanding the underlying mechanisms supporting parents' abilities to adjust caregiving during this period. Guided by self-regulation models of parenting, the present study examined how parental physiological and cognitive regulatory capacities were associated with hostile and insensitive parent conflict behavior over time. From a process-oriented perspective, we tested the explanatory role of parents' dysfunctional child-oriented attributions in this association. A sample of 193 fathers, mothers, and their early adolescent (ages 12-14) participated in laboratory-based research assessments spaced approximately 1 year apart. Parental physiological regulation was measured using square root of the mean of successive differences during a conflict task; cognitive regulation was indicated by set-shifting capacity. Results showed that parental difficulties in vagal regulation during parent-adolescent conflict were associated with increased hostile conflict behavior over time; however, greater set-shifting capacity moderated this association for fathers only. In turn, father's dysfunctional attributions regarding adolescent behavior mediated the moderating effect. The results highlight how models of self-regulation and social cognition may explain the determinants of hostile parenting with differential implications for fathers during adolescence.
C1 [Sturge-Apple, Melissa L.; Li, Zhi; Jones-Gordils, Hannah R.; Davies, Patrick T.] Univ Rochester, Dept Psychol, Rochester, NY 14627 USA.
   [Sturge-Apple, Melissa L.; Li, Zhi] Mt Hope Family Ctr, Rochester, NY USA.
   [Martin, Meredith J.] Univ Nebraska, Dept Educ Psychol, Lincoln, NE 68588 USA.
RP Sturge-Apple, ML (reprint author), Univ Rochester, Dept Psychol, Rochester, NY 14627 USA.; Sturge-Apple, ML (reprint author), Univ Rochester, Mt Hope Family Ctr, Rochester, NY 14627 USA.
EM melissa.sturge-apple@rochester.edu
OI Li, Zhi/0000-0001-5747-7545
FU Eunice Kennedy Shriver National Institute of Child Health and
   DevelopmentUnited States Department of Health & Human ServicesNational
   Institutes of Health (NIH) - USANIH Eunice Kennedy Shriver National
   Institute of Child Health & Human Development (NICHD) [R01 060789]
FX This study was supported by a grant from the Eunice Kennedy Shriver
   National Institute of Child Health and Development awarded to Drs.
   Melissa L. Sturge-Apple and Patrick T. Davies (R01 060789).
NR 84
TC 0
Z9 0
U1 5
U2 6
PU CAMBRIDGE UNIV PRESS
PI NEW YORK
PA 32 AVENUE OF THE AMERICAS, NEW YORK, NY 10013-2473 USA
SN 0954-5794
EI 1469-2198
J9 DEV PSYCHOPATHOL
JI Dev. Psychopathol.
PD FEB
PY 2020
VL 32
IS 1
BP 229
EP 241
AR PII S0954579418001694
DI 10.1017/S0954579418001694
PG 13
WC Psychology, Developmental
SC Psychology
GA KG1VA
UT WOS:000509727800019
PM 30773151
OA Bronze
DA 2020-03-18
ER

PT J
AU Ettekal, I
   Ladd, GW
AF Ettekal, Idean
   Ladd, Gary W.
TI Development of aggressive-victims from childhood through adolescence:
   Associations with emotion dysregulation, withdrawn behaviors, moral
   disengagement, peer rejection, and friendships
SO DEVELOPMENT AND PSYCHOPATHOLOGY
LA English
DT Article
DE aggression; aggressive-victims; bullying; emotion regulation; moral
   disengagement; peer victimization
ID LATENT CLASS ANALYSIS; RELATIONAL AGGRESSION; SOCIAL WITHDRAWAL; MIDDLE
   CHILDHOOD; VICTIMIZATION; SCHOOL; STABILITY; PATTERNS; LINKS;
   TRAJECTORIES
AB At multiple developmental periods spanning from middle childhood through adolescence, we investigated the development of aggressive-victims. Multiple-informant data collected across four grade levels (1, 5, 8, and 11; N = 482; 50% females) was used to perform person-centered analyses including latent profile and latent transition analyses in order to examine the co-occurring development of multiple forms (i.e., physical, verbal, and relational) of aggression and peer victimization. Results indicated that there were two distinct subgroups of aggressive-victims, one of which was more relational in form (i.e., relational aggressive-victims), and children in these two subgroups were distinguishable with respect to their individual characteristics (emotion dysregulation, withdrawn behaviors, and moral disengagement) and relational experiences (peer rejection and friendships). Furthermore, the findings elucidated the mechanisms by which developmental continuity and change (i.e., transitions) among the subgroups occurred across childhood and adolescence.
C1 [Ettekal, Idean] Texas A&M Univ, Dept Educ Psychol, 704 Harrington Tower, College Stn, TX 77843 USA.
   [Ladd, Gary W.] Arizona State Univ, Sanford Sch, Tempe, AZ USA.
   [Ladd, Gary W.] Arizona State Univ, Dept Psychol, Tempe, AZ USA.
RP Ettekal, I (reprint author), Texas A&M Univ, Dept Educ Psychol, 704 Harrington Tower, College Stn, TX 77843 USA.
EM iettekal@tamu.edu
OI Ettekal, Idean/0000-0003-3306-9330
FU National Institutes of HealthUnited States Department of Health & Human
   ServicesNational Institutes of Health (NIH) - USA [RO1MH-49223,
   R01HD-045906]
FX This investigation was conducted as part of the Pathways Project, a
   larger longitudinal investigation of children's
   social/psychological/scholastic adjustment in school contexts that is
   supported by the National Institutes of Health Grants RO1MH-49223,
   RO1MH-49223, and R01HD-045906 (to G.W.L.).
NR 82
TC 0
Z9 0
U1 3
U2 3
PU CAMBRIDGE UNIV PRESS
PI NEW YORK
PA 32 AVENUE OF THE AMERICAS, NEW YORK, NY 10013-2473 USA
SN 0954-5794
EI 1469-2198
J9 DEV PSYCHOPATHOL
JI Dev. Psychopathol.
PD FEB
PY 2020
VL 32
IS 1
BP 271
EP 291
AR PII S0954579419000063
DI 10.1017/S0954579419000063
PG 21
WC Psychology, Developmental
SC Psychology
GA KG1VA
UT WOS:000509727800022
PM 30837018
DA 2020-03-18
ER

PT J
AU Schweizer, S
   Parker, J
   Leung, JT
   Griffin, C
   Blakemore, SJ
AF Schweizer, Susanne
   Parker, Jenna
   Leung, Jovita T.
   Griffin, Cait
   Blakemore, Sarah-Jayne
TI Age-related differences in affective control and its association with
   mental health difficulties
SO DEVELOPMENT AND PSYCHOPATHOLOGY
LA English
DT Article
DE adolescence; affective control; emotion regulation; executive function;
   mental health
ID EMOTION REGULATION; COGNITIVE CONTROL; WORKING-MEMORY;
   INDIVIDUAL-DIFFERENCES; EXECUTIVE FUNCTIONS; AMYGDALA RESPONSE;
   ADOLESCENTS; DEPRESSION; DYSREGULATION; QUESTIONNAIRE
AB Difficulties in regulating affect are core characteristics of a wide range of mental health conditions and are associated with deficits in cognitive control, particularly in affective contexts, affective control. The current study explored how affective control relates to mental health over the course of adolescence. We developed an Affective Control Task, which was administered to young adolescents (11-14 years; n = 29); mid-adolescents (15-18 years; n = 31), and adults (22-30 years; n = 31). The task required individuals to sort cards according to continuously changing rules: color, number, or item type. There was a neutral condition in which items were shapes, and an affective condition, in which items were emotional facial expressions. Better affective control was associated with fewer mental health difficulties (p < .001, R-2 = .15). Affective control partially accounted for the association between age group and mental health problems, z = 2.61, p = .009, Akaike information criterion = 484, with the association being strongest in young adolescents, r (27) = -.44, p = .018. Affective control further accounted for variance in the association between self-reported (but not experimental) emotion regulation and mental health (z = -3.44, p < .001, Akaike information criterion = 440). Poor affective control, especially in young adolescents, is associated with more mental health problems and higher levels of emotion regulation difficulties. Improving affective control therefore may constitute a promising target for prevention.
C1 [Schweizer, Susanne; Leung, Jovita T.; Griffin, Cait; Blakemore, Sarah-Jayne] UCL, Inst Cognit Neurosci, Alexandra House,17-19 Queen Sq, London WC1N 3AZ, England.
   [Parker, Jenna] Univ Cambridge, Med Res Council Cognit & Brain Sci Unit, Cambridge, England.
RP Schweizer, S (reprint author), UCL, Inst Cognit Neurosci, Alexandra House,17-19 Queen Sq, London WC1N 3AZ, England.
EM s.schweizer@ucl.ac.uk
FU Medical Research CouncilMedical Research Council UK (MRC)
   [MC_UU_00005/4, MC_U105579215]; Wellcome TrustWellcome Trust [209127]
NR 87
TC 2
Z9 2
U1 0
U2 0
PU CAMBRIDGE UNIV PRESS
PI NEW YORK
PA 32 AVENUE OF THE AMERICAS, NEW YORK, NY 10013-2473 USA
SN 0954-5794
EI 1469-2198
J9 DEV PSYCHOPATHOL
JI Dev. Psychopathol.
PD FEB
PY 2020
VL 32
IS 1
BP 329
EP 341
AR PII S0954579419000099
DI 10.1017/S0954579419000099
PG 13
WC Psychology, Developmental
SC Psychology
GA KG1VA
UT WOS:000509727800025
PM 30907719
OA Other Gold, Green Published
DA 2020-03-18
ER

PT J
AU Otterpohl, N
   Steffgen, ST
   Stiensmeier-Pelster, J
   Brenning, K
   Soenens, B
AF Otterpohl, Nantje
   Steffgen, Sarah Teresa
   Stiensmeier-Pelster, Joachim
   Brenning, Katrijn
   Soenens, Bart
TI The intergenerational continuity of parental conditional regard and its
   role in mothers' and adolescents' contingent self-esteem and depressive
   symptoms
SO SOCIAL DEVELOPMENT
LA English
DT Article
DE contingent self-esteem; depressive symptoms; intergenerational
   continuity; parental academic conditional regard
ID POSITIVE REGARD; PSYCHOLOGICAL CONTROL; EMOTION REGULATION;
   TRANSMISSION; CHILD; PERFECTIONISM; ACHIEVEMENT; MOTIVATION; PATTERNS;
   STUDENTS
AB Although research has documented the adverse consequences of parental academic conditional regard in different developmental periods, few studies have examined antecedents and, in particular, the possibility of intergenerational continuity of this parenting dimension. The current study aimed to identify patterns of intergenerational similarity in two types of conditional regard (i.e., positive and negative). Additionally, it examined mothers' and adolescents' contingent self-esteem (CSE) and depressive symptoms as outcomes of this process. In total, 211 mothers and their 10- to 16-year-old adolescents filled out questionnaires assessing perceived conditional regard in the relationship with their own mother (i.e., grandmothers', and mothers' conditional positive (PACPR) and negative regard (PACNR)), contingent self-esteem (i.e., maternal child-invested CSE and adolescents' academic CSE), and maternal and adolescents' depressive symptoms. Results revealed direct intergenerational similarity for PACPR, but not for PACNR. Within generations, PACPR was related positively to CSE, which, in turn, was related positively to depressive symptoms. Moreover, PACNR was related positively to depressive symptoms. Our findings provide preliminary evidence for the intergenerational continuity of conditional regard, which has important consequences because of its relation to CSE and subsequent depressive symptoms within both generations.
C1 [Otterpohl, Nantje; Steffgen, Sarah Teresa; Stiensmeier-Pelster, Joachim] Justus Liebig Univ Giessen, Dept Psychol & Sports, Otto Behaghel Str 10F, D-35394 Giessen, Germany.
   [Brenning, Katrijn; Soenens, Bart] Univ Ghent, Dept Dev Personal & Social Psychol, Ghent, Belgium.
RP Otterpohl, N (reprint author), Justus Liebig Univ Giessen, Dept Psychol & Sports, Otto Behaghel Str 10F, D-35394 Giessen, Germany.
EM nantje.otterpohl@psychol.uni-giessen.de
NR 58
TC 0
Z9 0
U1 3
U2 3
PU WILEY
PI HOBOKEN
PA 111 RIVER ST, HOBOKEN 07030-5774, NJ USA
SN 0961-205X
EI 1467-9507
J9 SOC DEV
JI Soc. Dev.
PD FEB
PY 2020
VL 29
IS 1
BP 143
EP 158
DI 10.1111/sode.12391
PG 16
WC Psychology, Developmental
SC Psychology
GA KG0JX
UT WOS:000509628600009
DA 2020-03-18
ER

PT J
AU Allen, B
   Schuengel, C
AF Allen, Brian
   Schuengel, Carlo
TI Attachment disorders diagnosed by community practitioners: a replication
   and extension
SO CHILD AND ADOLESCENT MENTAL HEALTH
LA English
DT Article
DE Reactive attachment disorder; disinhibited social engagement disorder;
   attachment; clinical decision-making; parent-child relationship
ID ADOPTED-CHILDREN; BEHAVIOR; CHILDHOOD
AB Background While considered a rare diagnosis, reactive attachment disorder (RAD) is simultaneously the subject of considerable debate. A recent report suggested that RAD is overdiagnosed in community settings and that conduct problems may be used to make a diagnosis of RAD (Woolgar & Baldock, Child and Adolescent Mental Health, 20, 2015, 34-40). This study seeks to replicate and extend these findings. Method Clinical assessment data from 100 consecutive admissions of maltreated foster and adopted children (ages 3-17) to a specialty treatment clinic in the United States were reviewed. Measures included semi-structured interviews of RAD and disinhibited social engagement disorder (DSED) symptoms and caregiver-report questionnaires of emotional problems, conduct problems, and the quality of the parent-child relationship. Results Of the 100 cases reviewed, 39 presented with a diagnostic history of RAD, DSED, or 'attachment disorder'. Of these cases, three were diagnosed in-clinic with DSED; no cases met diagnostic criteria for RAD according to DSM-5 criteria. However, analyses found that those diagnosed with RAD by community-based clinicians were significantly more likely to display conduct problems and to be adopted (as opposed to in foster care). Conclusions These findings confirm those of Woolgar and Baldock (Child and Adolescent Mental Health, 20, 2015, 34-40). It appears that the diagnostic criteria of RAD are commonly being inaccurately applied in general community-based practice. Clarification of diagnostic criteria for RAD in recent revisions of diagnostic taxonomies, the accumulation of empirical data on RAD, and improved instrumentation are either poorly disseminated or inadequately implemented in community-based practice settings.
C1 [Allen, Brian] Penn State Childrens Hosp, Ctr Protect Children, 500 Univ Dr, Hershey, PA 17033 USA.
   [Allen, Brian] Penn State Coll Med, Dept Pediat, Hershey, PA USA.
   [Allen, Brian] Penn State Coll Med, Dept Psychiat, Hershey, PA USA.
   [Schuengel, Carlo] Vrije Univ Amsterdam, Sect Clin Child & Family Studies, Amsterdam, Netherlands.
RP Allen, B (reprint author), Penn State Childrens Hosp, Ctr Protect Children, 500 Univ Dr, Hershey, PA 17033 USA.
EM ballen1@pennstate-health.psu.edu
NR 40
TC 1
Z9 1
U1 1
U2 1
PU WILEY
PI HOBOKEN
PA 111 RIVER ST, HOBOKEN 07030-5774, NJ USA
SN 1475-357X
EI 1475-3588
J9 CHILD ADOL MENT H-UK
JI Child Adolesc. Ment. Health
PD FEB
PY 2020
VL 25
IS 1
BP 4
EP 10
DI 10.1111/camh.12338
PG 7
WC Psychology, Clinical; Pediatrics; Psychiatry
SC Psychology; Pediatrics; Psychiatry
GA KC6BA
UT WOS:000507259500002
OA Bronze
DA 2020-03-18
ER

PT J
AU Boyes, ME
   Leitao, S
   Claessen, M
   Badcock, NA
   Nayton, M
AF Boyes, Mark E.
   Leitao, Suze
   Claessen, Mary
   Badcock, Nicholas A.
   Nayton, Mandy
TI Correlates of externalising and internalising problems in children with
   dyslexia: An analysis of data from clinical casefiles
SO AUSTRALIAN PSYCHOLOGIST
LA English
DT Article
DE dyslexia; externalising; internalising; mental health; reading;
   socio-ecological
ID MENTAL-HEALTH; BULLYING VICTIMIZATION; PSYCHIATRIC-DISORDERS; SCHOOL
   CONNECTEDNESS; SELF-ESTEEM; CHILDHOOD; DIFFICULTIES; ADOLESCENTS;
   TEENAGERS; LITERACY
AB Objective Adopting a socio-ecological perspective, we used data extracted from clinical casefiles to investigate factors associated with externalising and internalising problems in a large, representative sample of children with a diagnosis of dyslexia. Method This study is a secondary analysis of data collected by the Dyslexia-SPELD Foundation in Western Australia. Casefiles for school-aged children who had received a dyslexia diagnosis in 2014 and 2015 were identified (n = 1,235), and a subset of casefiles were randomly selected for data extraction (n = 454). Of the sample, 58% (n = 262) were male, 42% (n = 192) were female. Ages ranged between 6 and 17 years (M = 12.32, SD = 3.07). Casefiles include results from assessments of literacy-related achievement, as well as parent-reported information on behavioural and socio-emotional development. Results After controlling for child age, gender, and reading ability, it was found that low self-esteem, difficulties in emotion regulation, and social skills difficulties were all associated with externalising problems. Additionally, low self-esteem, difficulties in emotion regulation, and bullying victimisation were all associated with internalising problems. Peer relationship difficulties were indirectly associated with both externalising and internalising problems through associations with low self-esteem and difficulties in emotion regulation. Conclusion Self-esteem, bullying victimisation, emotion regulation, social skills, and peer problems are salient correlates of externalising and internalising problems in children with a diagnosis of dyslexia. Implications for intervention are discussed, both universal school-based mental health promotion programs, as well as more targeted programs for children with dyslexia.
C1 [Boyes, Mark E.] Curtin Univ, Fac Hlth Sci, Sch Psychol, GPO Box U1987, Perth, WA 6845, Australia.
   [Leitao, Suze; Claessen, Mary] Curtin Univ, Fac Hlth Sci, Sch Occupat Therapy Social Work & Speech Path, Perth, WA, Australia.
   [Badcock, Nicholas A.] Macquarie Univ, Dept Cognit Sci, ARC Ctr Excellence Cognit & Its Disorders, Sydney, NSW, Australia.
   [Nayton, Mandy] Dyslexia SPELD Fdn, Perth, WA, Australia.
RP Boyes, ME (reprint author), Curtin Univ, Fac Hlth Sci, Sch Psychol, GPO Box U1987, Perth, WA 6845, Australia.
EM mark.boyes@curtin.edu.au
RI Badcock, Nicholas/O-7227-2015; Boyes, Mark/G-9680-2014
OI Badcock, Nicholas/0000-0001-6862-4694; Boyes, Mark/0000-0001-5420-8606
NR 55
TC 1
Z9 1
U1 13
U2 13
PU WILEY
PI HOBOKEN
PA 111 RIVER ST, HOBOKEN 07030-5774, NJ USA
SN 0005-0067
EI 1742-9544
J9 AUST PSYCHOL
JI Aust. Psychol.
PD FEB
PY 2020
VL 55
IS 1
BP 62
EP 72
DI 10.1111/ap.12409
PG 11
WC Psychology, Multidisciplinary
SC Psychology
GA KA8NX
UT WOS:000506060400006
DA 2020-03-18
ER

PT J
AU Buehler, C
AF Buehler, Cheryl
TI Family Processes and Children's and Adolescents' Well-Being
SO JOURNAL OF MARRIAGE AND FAMILY
LA English
DT Article
DE adolescent development; child well-being; diversity; family processes;
   family strengths; relationships
ID INTIMATE PARTNER VIOLENCE; DEPRESSIVE SYMPTOM TRAJECTORIES;
   NATURALLY-OCCURRING DECLINES; EMOTION REGULATION; AFRICAN-AMERICAN;
   INTERPARENTAL CONFLICT; EFFORTFUL CONTROL; MODERATING ROLE; RELATIONSHIP
   QUALITY; ANTISOCIAL-BEHAVIOR
AB The primary purpose of this review was to examine theory and research published during the past decade that focused on family processes and children's and adolescents' well-being. Scholarship focused on family processes and child and adolescent well-being made significant and exciting advances during this decade based on several key advancements. In addition to a brief introduction and a conclusion, this decade in review is organized into four sections. In the first section, advances made in the literature because of increased attention to complexity and specificity are illustrated. The second section describes advances that were made because of increased attention to family processes in diverse families. Diversity in the samples of families studied, extensions in family process models, and the revisioning of grand theories using a diversity lens that were used to conceptualize family processes are detailed. In the third section, the importance of time in the study of family processes and child and adolescent well-being is described. The emphasis on families' daily lives is noted. In addition, prospective considerations and studies of change over time are highlighted. Strengths in family functioning are detailed in the fourth section of this article: positivity, regulatory processes, and family organization. These three areas were selected to elaborate the idea that one of the major advancements in the family process literature during the past decade was an emphasis on family strengths. This review concludes with a commentary regarding how conceptual and methodological advancements during the past decade can guide future scholarship.
C1 [Buehler, Cheryl] Univ North Carolina Greensboro, Human Dev & Family Studies, Greensboro, NC 27412 USA.
RP Buehler, C (reprint author), Univ North Carolina Greensboro, Human Dev & Family Studies, Greensboro, NC 27412 USA.
EM cbuehler@uncg.edu
NR 202
TC 3
Z9 3
U1 7
U2 7
PU WILEY
PI HOBOKEN
PA 111 RIVER ST, HOBOKEN 07030-5774, NJ USA
SN 0022-2445
EI 1741-3737
J9 J MARRIAGE FAM
JI J. Marriage Fam.
PD FEB
PY 2020
VL 82
IS 1
BP 145
EP 174
DI 10.1111/jomf.12637
PG 30
WC Family Studies; Sociology
SC Family Studies; Sociology
GA KA1OH
UT WOS:000505567600008
OA Bronze
DA 2020-03-18
ER

PT J
AU Gur, N
   Eray, S
   Makinecioglu, I
   Sigirli, D
   Vural, AP
AF Gur, Neslisah
   Eray, Safak
   Makinecioglu, Ibrahim
   Sigirli, Deniz
   Vural, Ayse Pinar
TI The relationship of peer bullying with familial expressed emotion and
   psychopathology
SO ANADOLU PSIKIYATRI DERGISI-ANATOLIAN JOURNAL OF PSYCHIATRY
LA Turkish
DT Article
DE Peer bullying; expressed emotion; psychopathology; adolescent; family
ID BULLY/VICTIM PROBLEMS; SUICIDAL IDEATION; SELF-ESTEEM; VICTIMIZATION;
   VICTIMS; INVOLVEMENT; ADOLESCENTS; AGGRESSION; DEPRESSION; PREVALENCE
AB Objective: The aim of this study was to investigate the prevalence of peer bullying among the adolescents, determine the risk factors of PB and determine the relationship between peer bullying and psychiatric symptoms and expressed emotion. Methods: The sample of the study consisted of 5th, 6th 7th and 8th grade students, and the students who were selected with simple random sampling method were divided into four groups as the victim, bully, bully/victim and no peer bullying. In the study, a Personal Information Form, O/weus Bullying Questionnaire, Strength and Difficulties Questionnaire and Shortened Expressed Emotion Scale were used as data collection tools. Results: Prevalence of peer bullying of secondary school was found to be %47 (31.4% victim, 4.6% bully, 11% bully/victim). VVhen the study groups were compared in terms of subscales, behavioral problems and emotional problems were significantly higher in both the bully and the victim groups, while prosocial behaviors were found to be significantly less in these two groups. However, teenagers, who were a victim or a bully, were found to perceive their families significantly less emotionally supportive and intrusive compared to their peers who were not a victim or a bully. The perception of the family as intrusive increased the chances of being a victim by 1.04 times and a victim/bully by 1.08 times. The lack of emotional support increased the chances of being a bully/victim by 1.03 times. Conclusion: Our study reveals that there is a relationship between emotional-behavioural problems and peer bullying. It has been found that being part of bully, victim or both forms of peer bullying is significantly related to psychopathology. The findings showed the importance of family climate in peer bullying.
C1 [Gur, Neslisah; Eray, Safak; Makinecioglu, Ibrahim; Vural, Ayse Pinar] Uludag Univ, Tip Fak, Cocuk Ergen Ruh Sagligi & Hastaliklari ABD, Bursa, Turkey.
   [Sigirli, Deniz] Biyoistat ABD, Bursa, Turkey.
RP Vural, AP (reprint author), Uludag Univ, Tip Fak, Cocuk Ergen Ruh Sagligi & Hastaliklari ABD, Gorukle, Turkey.
EM apvural@gmail.com
NR 40
TC 0
Z9 0
U1 80
U2 80
PU CUMHURIYET UNIV TIP FAK PSIKIYATRI ANABILIM DALI
PI SIVAS
PA CUMHURIYET UNIV TIP FAK PSIKIYATRI ABD, SIVAS, 58140, TURKEY
SN 1302-6631
J9 ANADOLU PSIKIYATR DE
JI Anadolu Psikiyatr. Derg.
PD FEB
PY 2020
VL 21
IS 1
BP 77
EP 86
DI 10.5455/apd.43917
PG 10
WC Psychiatry
SC Psychiatry
GA JH4FT
UT WOS:000492724900010
DA 2020-03-18
ER

PT J
AU Finlay-Jones, A
   Boyes, M
   Perry, Y
   Sirois, F
   Lee, RH
   Rees, C
AF Finlay-Jones, Amy
   Boyes, Mark
   Perry, Yael
   Sirois, Fuschia
   Lee, Rachael
   Rees, Clare
TI Online self-compassion training to improve the wellbeing of youth with
   chronic medical conditions: protocol for a randomised control trial
SO BMC PUBLIC HEALTH
LA English
DT Article
DE Chronic illness; Chronic medical conditions; Youth; Self-compassion;
   Online; Digital health
ID CHRONIC HEALTH CONDITIONS; QUALITY-OF-LIFE; PSYCHOLOGICAL DISTRESS;
   MENTAL-DISORDERS; CHRONIC ILLNESS; EMERGING ADULTHOOD; YOUNG-PEOPLE;
   ADOLESCENTS; CHILDREN; INTERVENTIONS
AB Background Chronic medical conditions (CMCs) affect up to 35% of children and adolescents. Youth with chronic medical conditions are at an increased risk of psychological distress and reduced health-related quality of life, and report rates of mental illness up to double that of their physically healthy peers. Accessible, evidence-based interventions for young people with chronic illness are urgently required to improve their mental health and daily functioning. Self-compassion involves taking a mindful, accepting approach to difficult experiences, being aware that one is not alone in one's suffering, and being kind and understanding with oneself during challenging times. Self-compassion shares strong associations with mental health outcomes among young people and preliminary work indicates that interventions that build self-compassion have the potential to substantially improve youth mental health. Self-compassion is also associated with better physical and mental health outcomes among individuals living with CMCs. While face-to-face self-compassion training is available, there are several barriers to access for youth with CMCs. Online self-compassion training potentially offers an accessible alternative for this high-risk group. Methods Self-Compassion Online (SCO) is a self-compassion program that has been tested with a non-clinical adult group. For the proposed trial, a reference group of youth (16-25 years) with chronic illness reviewed the program and proposed adaptations to improve its suitability for youth with chronic illness. In alignment with the SPIRIT Checklist, this paper outlines the protocol for a CONSORT-compliant, single-blind randomised controlled trial to test the efficacy of the adapted program, relative to a waitlist control, for improving self-compassion, wellbeing, distress, emotion regulation, coping and quality of life among young Australians with CMCs. Mechanisms of action and feasibility of SCO will be analysed using quantitative data and participant interviews, respectively. Finally, cost-utility will be analysed using health-related quality of life data. Discussion The SCO program could provide a scalable solution for improving psychological outcomes and quality of life among youth with chronic illness. The proposed trial will be the first to determine its efficacy for improving these outcomes, relative to waitlist control.
C1 [Finlay-Jones, Amy; Perry, Yael] Telethon Kids Inst, POB 855, Perth, WA 6872, Australia.
   [Finlay-Jones, Amy; Boyes, Mark; Lee, Rachael; Rees, Clare] Curtin Univ, Sch Psychol, GPO Box U1987, Perth, WA 6845, Australia.
   [Finlay-Jones, Amy] Univ Western Australia, 35 Stirling Hwy, Crawley, WA 6009, Australia.
   [Sirois, Fuschia] Univ Sheffield, Dept Psychol, 1 Vicar Lane, Sheffield S1 2LT, S Yorkshire, England.
RP Finlay-Jones, A (reprint author), Telethon Kids Inst, POB 855, Perth, WA 6872, Australia.; Finlay-Jones, A (reprint author), Curtin Univ, Sch Psychol, GPO Box U1987, Perth, WA 6845, Australia.
EM amy.finlay-jones@telethonkids.org.au
RI Finlay-Jones, Amy/F-8955-2018
OI Finlay-Jones, Amy/0000-0002-1336-4001
FU Australian Rotary Health as part of the Mental Health of Young
   Australians (0-25 years) Project Grants
FX This research is funded by Australian Rotary Health as part of the
   Mental Health of Young Australians (0-25 years) Project Grants awarded
   to AFJ. Australia Rotary Health had no role in the study design, data
   collection and analysis, or the writing of the manuscript.
NR 68
TC 0
Z9 0
U1 0
U2 0
PU BMC
PI LONDON
PA CAMPUS, 4 CRINAN ST, LONDON N1 9XW, ENGLAND
EI 1471-2458
J9 BMC PUBLIC HEALTH
JI BMC Public Health
PD JAN 28
PY 2020
VL 20
IS 1
AR 106
DI 10.1186/s12889-020-8226-7
PG 10
WC Public, Environmental & Occupational Health
SC Public, Environmental & Occupational Health
GA KM1LT
UT WOS:000513881300010
PM 31992269
OA DOAJ Gold, Green Published
DA 2020-03-18
ER

PT J
AU Garofalo, C
   Neumann, CS
   Velotti, P
AF Garofalo, Carlo
   Neumann, Craig S.
   Velotti, Patrizia
TI Psychopathy and Aggression: The Role of Emotion Dysregulation
SO JOURNAL OF INTERPERSONAL VIOLENCE
LA English
DT Article; Early Access
DE psychopathic traits; reactive aggression; proactive aggression; emotion
   regulation; offenders
ID REACTIVE PROACTIVE QUESTIONNAIRE; PSYCHOMETRIC PROPERTIES; DIFFICULTIES;
   TRAITS; VALIDATION; VALIDITY; SIMILARITIES; ASSOCIATIONS; ADOLESCENCE;
   EXPERIENCES
AB The importance of psychopathy in the forensic and criminal justice domains is largely due to its robust associations with aggression and violent behavior. Hence, investigators have increasingly been interested in elucidating potential mechanisms linking psychopathy and aggression. Recent research highlighted previously overlooked associations between psychopathy and difficulties in emotion regulation, the process responsible for monitoring, evaluating, and managing one's emotional experience, as well as for guiding behavior under intense emotional arousal. Yet, it remains unclear whether emotion dysregulation may be helpful to explain well-documented associations between psychopathy and aggression. The present study examined whether emotion dysregulation mediated associations (i.e., explained a significant portion of the shared variance) between psychopathy and aggression across community (N = 521) and offender (N = 268) samples. Participants completed self-report measures of psychopathy, emotion dysregulation, trait aggressiveness (i.e., anger, hostility, physical and verbal aggression), as well as reactive and proactive aggression. Across both samples, psychopathy had significant indirect effect on all indices of aggression through emotion dysregulation, with the exception of verbal aggression. These findings support the relevance of emotion regulation for the construct of psychopathy and its maladaptive correlates and highlight the potential relevance of focusing on emotion regulation as a possible target for interventions aimed at reducing aggression among individuals with psychopathic traits.
C1 [Garofalo, Carlo] Tilburg Univ, Dept Dev Psychol, Warandelaan 2, NL-5000 LE Tilburg, Netherlands.
   [Neumann, Craig S.] Univ North Texas, Dept Psychol, Clin Training, Denton, TX 76203 USA.
   [Velotti, Patrizia] Univ Genoa, Genoa, Italy.
RP Garofalo, C (reprint author), Tilburg Univ, Dept Dev Psychol, Warandelaan 2, NL-5000 LE Tilburg, Netherlands.
EM C.Garofalo@uvt.nl
RI Garofalo, Carlo/N-4045-2015
OI Garofalo, Carlo/0000-0003-2306-6961
NR 68
TC 0
Z9 0
U1 2
U2 2
PU SAGE PUBLICATIONS INC
PI THOUSAND OAKS
PA 2455 TELLER RD, THOUSAND OAKS, CA 91320 USA
SN 0886-2605
EI 1552-6518
J9 J INTERPERS VIOLENCE
JI J. Interpers. Violence
AR UNSP 0886260519900946
DI 10.1177/0886260519900946
EA JAN 2020
PG 25
WC Criminology & Penology; Family Studies; Psychology, Applied
SC Criminology & Penology; Family Studies; Psychology
GA KG3LK
UT WOS:000509843700001
PM 31984830
OA Other Gold, Green Published
DA 2020-03-18
ER

PT J
AU Nag, HE
   Naerland, T
AF Nag, Heidi Elisabeth
   Naerland, Terje
TI Age-related changes in behavioural and emotional problems in
   Smith-Magenis syndrome measured with the Developmental Behavior
   Checklist
SO JOURNAL OF INTELLECTUAL DISABILITIES
LA English
DT Article; Early Access
DE Smith-Magenis syndrome; rare disorders; behaviour and emotional
   problems; adapted behaviour
ID SOCIAL RESPONSIVENESS SCALE; PSYCHOMETRIC PROPERTIES; MALADAPTIVE
   BEHAVIOR; AUTISTIC TRAITS; MENTAL-HEALTH; CHILDREN; ADOLESCENTS;
   VALIDATION; DISTURBANCE; DISORDERS
AB Smith-Magenis syndrome (SMS) is a genetic syndrome most often caused by a deletion on chromosome 17 or more rarely by a mutation in the retinoic acid-induced 1 gene. The aim of this study was to investigate the Developmental Behavior Checklist (DBC) profile of persons with SMS and the associations between behavioural and emotional problems, age, gender, adaptive behaviour and autism symptomatology. Twenty-eight persons with SMS were represented by their parents in this study. DBC Total scores are reduced with age, but they still show a mean that is clearly above the cut-off of 46. The differences between the age groups <9 years and 9-17 years (p = 0.024) and between the age groups 18 years (p = 0.007) are significant. We found a significant decrease in behavioural and emotional problems with age in SMS. We did not find a relationship between adapted behaviour and communication and behavioural and emotional problems.
C1 [Nag, Heidi Elisabeth] Frambu Resource Ctr Rare Disorders, Sandbakkveien 18, N-1404 Siggerud, Norway.
   [Nag, Heidi Elisabeth] Univ Stavanger, Kjell Arholmsgate 41, N-4036 Stavanger, Norway.
   [Naerland, Terje] Oslo Univ Hosp, Oslo, Norway.
   [Naerland, Terje] Univ Oslo, Oslo, Norway.
RP Nag, HE (reprint author), Frambu Resource Ctr Rare Disorders, Sandbakkveien 18, N-1404 Siggerud, Norway.; Nag, HE (reprint author), Univ Stavanger, Kjell Arholmsgate 41, N-4036 Stavanger, Norway.
EM hel@frambu.no
FU Frambu Resource Centre for Rare Disorders and NevSom, Department of Rare
   Disorders and Disabilities, Oslo University Hospital
FX The author(s) disclosed receipt of the following financial support for
   the research, authorship, and/or publication of this article: The study
   was funded by Frambu Resource Centre for Rare Disorders and NevSom,
   Department of Rare Disorders and Disabilities, Oslo University Hospital.
NR 41
TC 0
Z9 0
U1 0
U2 0
PU SAGE PUBLICATIONS LTD
PI LONDON
PA 1 OLIVERS YARD, 55 CITY ROAD, LONDON EC1Y 1SP, ENGLAND
SN 1744-6295
EI 1744-6309
J9 J INTELLECT DISABILI
JI J. Intellect. Disabil.
AR UNSP 1744629519901056
DI 10.1177/1744629519901056
EA JAN 2020
PG 12
WC Education, Special
SC Education & Educational Research
GA KG0OT
UT WOS:000509641200001
PM 31984836
OA Other Gold
DA 2020-03-18
ER

PT J
AU Waid, J
AF Waid, Jeffrey
TI Estimating the relational well-being of siblings separated by
   out-of-home care
SO JOURNAL OF PUBLIC CHILD WELFARE
LA English
DT Article; Early Access
DE Foster care; research methodology; well-being
ID FOSTER-CARE; CHILDHOOD MALTREATMENT; SOCIAL RELATIONSHIPS; PLACEMENT
   STABILITY; LATENT PROFILE; YOUTH; CHILDREN; HEALTH; RESILIENCE;
   TRANSITION
AB This study utilized web-based data collection and latent profile analysis to visualize and describe the relational well-being of youth experiencing foster care-related sibling separation. Legally authorized representatives for 724 youth in seven states in the U.S.A. completed a brief electronic questionnaire assessing youth's social competence, emotional competence, sibling warmth, and sibling interaction quality. Six profiles of relational well-being emerged from the analysis and included youth who were "struggling-all domains," "struggling-sibling relationships," "thriving-all domains," "near struggling-all domains," "mixed-thriving sibling relationships/near-struggling social-emotional competence," and "average-all domains." Significant differences were observed for the proportion of youth in a particular profile based on their current out-of-home care status, permanency plan goal, and the survey respondent's relationship to the youth. Implications for future research and practice are discussed.
C1 [Waid, Jeffrey] Univ Minnesota Twin Cities, Sch Social Work, 1404 Gortner Ave,105 Peters Hall, St Paul, MN 55108 USA.
RP Waid, J (reprint author), Univ Minnesota Twin Cities, Sch Social Work, 1404 Gortner Ave,105 Peters Hall, St Paul, MN 55108 USA.
EM jdwaid@umn.edu
FU School of Social Work, College of Education and Human Development,
   University of Minnesota - Twin Cities; Center for Advanced Studies in
   Child Welfare; Minnesota Department of Human Services, Children and
   Family Services Division [GRK%129722]
FX Funding for this research was provided by the School of Social Work,
   College of Education and Human Development, University of Minnesota -
   Twin Cities, and with matching funds from the Center for Advanced
   Studies in Child Welfare and the Minnesota Department of Human Services,
   Children and Family Services Division, Grant #GRK%129722.
NR 54
TC 0
Z9 0
U1 1
U2 1
PU ROUTLEDGE JOURNALS, TAYLOR & FRANCIS LTD
PI ABINGDON
PA 2-4 PARK SQUARE, MILTON PARK, ABINGDON OX14 4RN, OXON, ENGLAND
SN 1554-8732
EI 1554-8740
J9 J PUBLIC CHILD WELF
JI J. Public Child Welf.
DI 10.1080/15548732.2020.1717715
EA JAN 2020
PG 19
WC Social Work
SC Social Work
GA KF5RZ
UT WOS:000509300400001
DA 2020-03-18
ER

PT J
AU Kelmanson, IA
AF Kelmanson, Igor A.
TI Sleep disturbances and their associations with emotional/behavioural
   problems in 5-year-old boys with autism spectrum disorders
SO EARLY CHILD DEVELOPMENT AND CARE
LA English
DT Article
DE Autism spectrum disorders; behaviour; emotions; sleep
ID PERVASIVE DEVELOPMENTAL DISORDERS; CHALLENGING BEHAVIOR; ANXIETY
   SYMPTOMS; SOCIAL ANXIETY; CHILDREN; ADOLESCENTS; PREVALENCE; DEPRESSION;
   PATTERNS; IMPACT
AB Sleep disturbances are likely to be associated with emotional and behavioural problems in typically and atypically developing children. The study was aimed to evaluate sleep disturbances in children with autism spectrum disorder (ASD) and their associations with emotional/behavioural problems. The study comprised eighteen 5-year-old boys with diagnosed ASD. Control group was made up of matched 54 clinically healthy typically developing boys. The mothers were requested to fill in Child Sleep Habit Questionnaire (CSHQ) aimed to measure certain sleep troubles in children and the Achenbach Child Behaviour Check List (CBCL/1.5-5) aimed to find major emotional/behavioural disturbances. Children with ASD had significantly higher scores on sleep onset delay, night waking, parasomnia, sleep disordered breathing and daytime sleepiness scores. They also presented with statistically significantly higher values on affective, anxiety, pervasive developmental, attention deficit/hyperactivity and oppositional defiant problems subscales. Predictive analysis showed that anxiety problems could be finely predicted by ASD diagnosis, low IQ, sleep delay, sleep anxiety, and daytime sleepines. Affective problems could be predicted by ASD diagnosis, night waking and low IQ. So far as attention deficit/hyperactivity and oppositional defiant problems were concerned, these variables were most dependant on child IQ and gastrointestinal symptoms. Sleep disturbances in children with ASD are common and may be associated with emotional problems.
C1 [Kelmanson, Igor A.] Raoul Wallenberg Int Univ Family & Child, Dept Psychol, Inst Special Educ & Special Psychol, St Petersburg, Russia.
   [Kelmanson, Igor A.] St Petersburg State Inst Psychol & Social Work, Dept Gen Dev & Differential Psychol, St Petersburg, Russia.
   [Kelmanson, Igor A.] VA Almazov Fed Med Res Ctr, Inst Med Educ, Dept Childrens Dis, St Petersburg, Russia.
RP Kelmanson, IA (reprint author), 92 Bolshaya Ozernaya Str, St Petersburg 194356, Russia.
EM iakelmanson@hotmail.com
NR 77
TC 0
Z9 0
U1 3
U2 3
PU ROUTLEDGE JOURNALS, TAYLOR & FRANCIS LTD
PI ABINGDON
PA 2-4 PARK SQUARE, MILTON PARK, ABINGDON OX14 4RN, OXON, ENGLAND
SN 0300-4430
EI 1476-8275
J9 EARLY CHILD DEV CARE
JI Early Child Dev. Care
PD JAN 25
PY 2020
VL 190
IS 2
BP 236
EP 251
DI 10.1080/03004430.2018.1464622
PG 16
WC Education & Educational Research; Psychology, Developmental
SC Education & Educational Research; Psychology
GA KA9EF
UT WOS:000506103400011
DA 2020-03-18
ER

PT J
AU Lock, J
   Nicholls, D
AF Lock, James
   Nicholls, Dasha
TI Toward A Greater Understanding of the Ways Family-Based Treatment
   Addresses the Full Range of Psychopathology of Adolescent Anorexia
   Nervosa
SO FRONTIERS IN PSYCHIATRY
LA English
DT Article
DE family-based treatment; anxiety; cognitions; social; family
ID COGNITIVE REMEDIATION THERAPY; RANDOMIZED CLINICAL-TRIAL;
   EATING-DISORDERS; EMOTION REGULATION; ANXIETY DISORDERS; SELF-ESTEEM;
   PERFECTIONISM; DEPRESSION; REMISSION; SATISFACTION
AB Family-based treatment (FBT) for anorexia nervosa (AN) is an empirically supported treatment for this disorder. Derived from several different schools of family therapy, it is a highly focused approach that initially targets weight restoration under parental management at home. However, the view that manualized FBT is solely a behavioral therapy directing parents to refeed their children AN with the single purpose of weight gain is a common but misleading over simplification of the therapy. Indeed, weight restoration is the main goal only in phase 1 of this 3-phase treatment. When practiced with fidelity and skill, FBT's broadest aim is to promote adolescent development without AN thoughts and behaviors interfering and disrupting these normal processes. Although weight restoration is a key starting point in FBT, the entire course of treatment takes into consideration the ongoing impact of starvation, cognitions, emotions, and behaviors on adolescent development. These factors associated with maintaining low weight are viewed in FBT as interfering with the adolescent being able to take up the tasks of adolescence and thus must be overcome before fully turning to those broader adolescent tasks. In addition, FBT recognizes that adolescence takes place in the context of family and community and respects the importance of learning in a home environment both for weight gain as well as related developmental tasks to have a lasting effect. Specifically, in this article we describe how the current FBT manualized approach addresses temperament/personality traits, emotional processing, cognitive content and process, social communication and connections, psychiatric comorbidity, and family factors. This report makes no claim to superiority of FBT compared to other therapies in addressing these broader concerns nor does it add interventions to augment the current manual to improve FBT.
C1 [Lock, James] Stanford Univ, Dept Psychiat & Behav Sci, Sch Med, Stanford, CA 94305 USA.
   [Nicholls, Dasha] Imperial Coll London, Dept Brain Sci, Div Psychiat, London, England.
RP Lock, J (reprint author), Stanford Univ, Dept Psychiat & Behav Sci, Sch Med, Stanford, CA 94305 USA.
EM jimlock@stanford.edu
NR 85
TC 0
Z9 0
U1 2
U2 2
PU FRONTIERS MEDIA SA
PI LAUSANNE
PA AVENUE DU TRIBUNAL FEDERAL 34, LAUSANNE, CH-1015, SWITZERLAND
SN 1664-0640
J9 FRONT PSYCHIATRY
JI Front. Psychiatry
PD JAN 24
PY 2020
VL 10
AR 968
DI 10.3389/fpsyt.2019.00968
PG 8
WC Psychiatry
SC Psychiatry
GA KJ6DX
UT WOS:000512150900001
PM 32038319
OA DOAJ Gold, Green Published
DA 2020-03-18
ER

PT J
AU Schreiner, MW
   Mueller, BA
   Klimes-Dougan, B
   Begnel, ED
   Fiecus, M
   Hill, D
   Lim, KO
   Cullen, KR
AF Schreiner, Melinda Westlund
   Mueller, Bryon A.
   Klimes-Dougan, Bonnie
   Begnel, Erin D.
   Fiecus, Mark
   Hill, Dawson
   Lim, Kelvin O.
   Cullen, Kathryn R.
TI White Matter Microstructure in Adolescents and Young Adults With
   Non-Suicidal Self-Injury
SO FRONTIERS IN PSYCHIATRY
LA English
DT Article
DE non-suicidal self-injury; neuroimaging; fractional anisotropy; uncinate
   fasciculus; cingulum; adolescents
ID BRAIN-DEVELOPMENT; UNCINATE FASCICULUS; SUICIDE ATTEMPTS; DISORDERS;
   PERSONALITY; IMPULSIVITY; DEPRESSION; BEHAVIOR; DYSREGULATION;
   CONNECTIVITY
AB Background
   Non-suicidal self-injury (NSSI) is a growing public health concern that commonly begins in adolescence, and can persist into young adulthood. A promising approach for advancing our understanding of NSSI in youth is to examine white matter microstructure using diffusion magnetic resonance imaging (dMRI).
   Method
   The present study examined whole-brain group differences in structural connectivity (as measured by generalized fractional anisotropy [GFA]) between 28 female adolescents and young adults ages 13-21 years with NSSI and 22 age-matched healthy controls (HC). We also explored the association between clinical characteristics including NSSI severity and duration, impulsivity, emotion regulation and personality traits within the NSSI group and GFA of the uncinate fasciculus and cingulum.
   Results
   Compared to the HC group, participants with NSSI had lower GFA in several white matter tracts, including the uncinate fasciculus, cingulum, bilateral superior and inferior longitudinal fasciculi, anterior thalamic radiation, callosal body, and corticospinal tract. When controlling for depressive symptoms, the NSSI group showed an association between NSSI duration (time since initiating NSSI behavior) and lower GFA in the left cingulum. Higher levels of attentional impulsivity were related to lower GFA in the left uncinate fasciculus within the NSSI group.
   Conclusions
   We found evidence suggesting widespread white matter microstructure deficits in adolescents and young adults with NSSI versus HC. We also report inverse associations between white matter integrity and clinical characteristics (duration of NSSI and attentional impulsivity). These white matter microstructural deficits may represent a possible neurobiologically-based vulnerability to developing maladaptive coping mechanisms, such as NSSI. Additionally, results suggest that this white matter disorganization may either worsen with prolonged engagement in NSSI or predict persistent NSSI; thereby highlighting the importance of early intervention targeting this behavior.
C1 [Schreiner, Melinda Westlund] Univ Utah, Sch Med, Dept Psychiat, Salt Lake City, UT 84112 USA.
   [Mueller, Bryon A.; Hill, Dawson; Lim, Kelvin O.; Cullen, Kathryn R.] Univ Minnesota, Sch Med, Dept Psychiat & Behav Sci, Minneapolis, MN 55455 USA.
   [Klimes-Dougan, Bonnie; Begnel, Erin D.] Univ Minnesota, Coll Liberal Arts, Dept Psychol, Minneapolis, MN 55455 USA.
   [Fiecus, Mark] Univ Minnesota, Sch Publ Hlth, Div Biostat, Minneapolis, MN 55455 USA.
RP Schreiner, MW (reprint author), Univ Utah, Sch Med, Dept Psychiat, Salt Lake City, UT 84112 USA.
EM mindy.westlund.schreiner@utah.edu
FU National Institute of Mental HealthUnited States Department of Health &
   Human ServicesNational Institutes of Health (NIH) - USANIH National
   Institute of Mental Health (NIMH) [1R21MH094558]; University of
   Minnesota Academic Health Center Faculty Research Development Grant
   Program [11.12]; National Institute of Biomedical Imaging and
   BioengineeringUnited States Department of Health & Human
   ServicesNational Institutes of Health (NIH) - USANIH National Institute
   of Biomedical Imaging & Bioengineering (NIBIB) [P41 EB015894];
   University of MinnesotaUniversity of Minnesota System; University of
   Minnesota Clinical and Translational Science Award [UL1TR000114]
FX This study was funded by the National Institute of Mental Health grant
   1R21MH094558 (KC), the University of Minnesota Academic Health Center
   Faculty Research Development Grant Program #11.12, the University of
   Minnesota Clinical and Translational Science Award UL1TR000114, and the
   National Institute of Biomedical Imaging and Bioengineering P41 EB015894
   granted to the Center for Magnetic Resonance Research. MW's time on this
   study was funded by the University of Minnesota's Doctoral Dissertation
   Fellowship.
NR 55
TC 0
Z9 0
U1 0
U2 0
PU FRONTIERS MEDIA SA
PI LAUSANNE
PA AVENUE DU TRIBUNAL FEDERAL 34, LAUSANNE, CH-1015, SWITZERLAND
SN 1664-0640
J9 FRONT PSYCHIATRY
JI Front. Psychiatry
PD JAN 24
PY 2020
VL 10
AR 1019
DI 10.3389/fpsyt.2019.01019
PG 10
WC Psychiatry
SC Psychiatry
GA KJ6ER
UT WOS:000512152900001
PM 32038337
OA DOAJ Gold, Green Published
DA 2020-03-18
ER

PT J
AU Edwards, H
   Higham, L
AF Edwards, Holly
   Higham, Lorraine
TI ASD, OCD and violence - a forensic case study
SO JOURNAL OF INTELLECTUAL DISABILITIES AND OFFENDING BEHAVIOUR
LA English
DT Article
DE Violence; Autism; Autism spectrum disorder; Asperger's syndrome;
   Anxiety; Obsessive compulsive disorder
ID AUTISM SPECTRUM DISORDERS; ASPERGERS-DISORDER; ADULTS; ADOLESCENTS;
   CHILDREN; POPULATION; BEHAVIOR; EMPATHY
AB Purpose
   The purpose of this paper is to illustrate the formulation and psychological treatment of a complex case whereby a combination of autism spectrum disorder (ASD) and obsessive compulsive disorder (OCD) has resulted in violent and aggressive behaviour.
   Design/methodology/approach
   This paper provides a brief summary of literature in relation to ASD, OCD and risk-offending behaviour followed by a case study of a man (referred to as "John") with a diagnosis of ASD and OCD who has an extensive history of institutional violence and aggressive behaviour.
   Findings
   This paper highlights the complexity of a case that may support research suggesting that impaired theory of mind, poor emotional regulation and problems with moral reasoning increase the risk of an individual with ASD engaging in violence, in addition to a comorbidity of ASD and OCD resulting in a more severe and treatment-resistant form of OCD.
   Originality/value
   This paper highlights the challenges faced when working with a patient with Asperger's syndrome and OCD with entrenched beliefs that lead to the use of violence as a compulsion to temporarily overcome unpleasant thoughts related to low self-esteem.
C1 [Edwards, Holly; Higham, Lorraine] St Andrews Healthcare, Birmingham, W Midlands, England.
RP Edwards, H (reprint author), St Andrews Healthcare, Birmingham, W Midlands, England.
EM hvedwards@standrew.co.uk
NR 27
TC 0
Z9 0
U1 3
U2 3
PU EMERALD GROUP PUBLISHING LTD
PI BINGLEY
PA HOWARD HOUSE, WAGON LANE, BINGLEY BD16 1WA, W YORKSHIRE, ENGLAND
SN 2050-8824
EI 2050-8832
J9 J INTELL DISABIL OFF
JI J. Intellect. Disabil. Offending Behav.
PD JAN 24
PY 2020
VL 11
IS 1
DI 10.1108/JIDOB-07-2019-0015
EA JAN 2020
PG 8
WC Criminology & Penology
SC Criminology & Penology
GA KN9SQ
UT WOS:000511462400001
DA 2020-03-18
ER

PT J
AU Herd, T
   King-Casas, B
   Kim-Spoon, J
AF Herd, Toria
   King-Casas, Brooks
   Kim-Spoon, Jungmeen
TI Developmental Changes in Emotion Regulation during Adolescence:
   Associations with Socioeconomic Risk and Family Emotional Context
SO JOURNAL OF YOUTH AND ADOLESCENCE
LA English
DT Article; Early Access
DE Adolescence; Emotion regulation; Socioeconomic risk; Family emotional
   context; Latent change score modeling
ID SELF-REGULATION; INDIVIDUAL-DIFFERENCES; PSYCHOLOGICAL CONTROL; ECONOMIC
   HARDSHIP; CHILDHOOD POVERTY; HOUSEHOLD CHAOS; BRAIN-FUNCTION; CHILDREN;
   STRESS; DYSREGULATION
AB Although theoretical work proposes that emotion regulation development exhibits a positive growth trajectory across adolescence as prefrontal brain regions continue to mature, individual differences in developmental changes of emotion regulation merit elucidation. The present study investigates longitudinal links between the family environment (i.e., socioeconomic risk and family emotional context) and emotion regulation development. The sample included 167 adolescents (53% males) who were first recruited at 13-14 years of age and assessed annually four times. Latent change score analyses identified family emotional context as a mediator between socioeconomic risk and emotion regulation development, such that lower socioeconomic risk (higher socioeconomic status and lower household chaos) at Time 1 was associated with a more positive family emotional context (parent emotion regulation, parenting practices, and parent-adolescent relationship quality), which in turn was associated with larger year-to-year increases in emotion regulation. The findings highlight the important role of the family emotional context as a process explaining how the challenges of growing up in a household laden with socioeconomic risk may be associated with emotion regulation development during adolescence.
C1 [Herd, Toria; King-Casas, Brooks; Kim-Spoon, Jungmeen] Virginia Tech, Dept Psychol, Blacksburg, VA 24061 USA.
   [King-Casas, Brooks] VTC, Fralin Biomed Res Inst, Roanoke, VA USA.
RP Herd, T (reprint author), Virginia Tech, Dept Psychol, Blacksburg, VA 24061 USA.
EM tiherd@vt.edu
FU National Institute on Drug AbuseUnited States Department of Health &
   Human ServicesNational Institutes of Health (NIH) - USANIH National
   Institute on Drug Abuse (NIDA) [R01 DA036017]
FX This work was supported by a grant awarded to J.K.S. and B. K.C. from
   the National Institute on Drug Abuse (R01 DA036017).
NR 70
TC 0
Z9 0
U1 4
U2 4
PU SPRINGER/PLENUM PUBLISHERS
PI NEW YORK
PA 233 SPRING ST, NEW YORK, NY 10013 USA
SN 0047-2891
EI 1573-6601
J9 J YOUTH ADOLESCENCE
JI J. Youth Adolesc.
DI 10.1007/s10964-020-01193-2
EA JAN 2020
PG 13
WC Psychology, Developmental
SC Psychology
GA KF3RY
UT WOS:000509164900001
PM 31981049
DA 2020-03-18
ER

PT J
AU Gildawie, KR
   Honeycutt, JA
   Brenhouse, HC
AF Gildawie, Kelsea R.
   Honeycutt, Jennifer A.
   Brenhouse, Heather C.
TI Region-specific Effects of Maternal Separation on Perineuronal Net and
   Parvalbumin-expressing Interneuron Formation in Male and Female Rats
SO NEUROSCIENCE
LA English
DT Article
DE early life stress; perineuronal nets; parvalbumin; development;
   prefrontal cortex; basolateral amygdala
ID EARLY-LIFE STRESS; MEDIAL PREFRONTAL CORTEX; EXTRACELLULAR-MATRIX;
   SEX-DIFFERENCES; COGNITIVE DYSFUNCTION; SENSITIVE PERIODS; OXIDATIVE
   STRESS; ESTROUS-CYCLE; AMYGDALA; NEURONS
AB Early life experiences play a vital role in contributing to healthy brain development. Adverse experiences have a lasting impact on the prefrontal cortex (PFC) and basolateral amygdala (BLA), brain regions associated with emotion regulation. Early life adversity via maternal separation (MS) has sex-specific effects on expression of parvalbumin (PV), which is expressed in fast-spiking GABAergic interneurons that are preferentially enwrapped by perineuronal nets (PNNs). Importantly, PNN formation coincides with the closure of developmental critical periods and regulates PV-expressing interneuron activity. Since aberrant PNN organization has been reported following adverse experiences in adolescent and adult rats, we investigated the impact of adversity early in life in the form of MS on the developing brain. Rat pups were separated from their dams for 4 h per day from postnatal day (P) 2-20. Tissue sections from juvenile (P20), adolescent (P40), and early adult (P70) animals containing the PFC and BLA were fluorescently stained to visualize Wisteria floribunda agglutinin + PNNs and PV-expressing interneurons, and density and intensity was quantified. Our results confirm past reports that PFC PNNs form gradually throughout development; however, PNN density plateaus in adolescence, while intensity continues to increase into adulthood. Importantly, MS delays PNN formation in the prelimbic PFC and results in sex-specific aberrations in PNN structural integrity that do not appear until adulthood. The present findings reveal sex-, age-, and region-specific effects of early life adversity on PNN and PV maturation, implicating neuroplastic alterations following early life adversity that may be associated with sex differences in psychopathology and resilience. (C) 2019 IBRO. Published by Elsevier Ltd. All rights reserved.
C1 [Gildawie, Kelsea R.; Honeycutt, Jennifer A.; Brenhouse, Heather C.] Northeastern Univ, Dept Psychol, Dev Neuropsychobiol Lab, Boston, MA 02115 USA.
RP Brenhouse, HC (reprint author), Northeastern Univ, Dept Psychol, 360 Huntington Ave,NI 125, Boston, MA 02115 USA.
EM h.brenhouse@neu.edu
OI Gildawie, Kelsea/0000-0003-3324-141X
FU Northeastern University Graduate Thesis/Dissertation Research Grant
FX This work was supported by the Northeastern University Graduate
   Thesis/Dissertation Research Grant (awarded to KRG).
NR 85
TC 0
Z9 0
U1 0
U2 0
PU PERGAMON-ELSEVIER SCIENCE LTD
PI OXFORD
PA THE BOULEVARD, LANGFORD LANE, KIDLINGTON, OXFORD OX5 1GB, ENGLAND
SN 0306-4522
EI 1873-7544
J9 NEUROSCIENCE
JI Neuroscience
PD JAN 21
PY 2020
VL 428
BP 23
EP 37
DI 10.1016/j.neuroscience.2019.12.010
PG 15
WC Neurosciences
SC Neurosciences & Neurology
GA KK6ZP
UT WOS:000512888300004
PM 31887358
DA 2020-03-18
ER

PT J
AU Martinez-Monteagudo, MC
   Delgado, B
   Garcia-Fernandez, JM
   Ruiz-Esteban, C
AF Carmen Martinez-Monteagudo, Maria
   Delgado, Beatriz
   Manuel Garcia-Fernandez, Jose
   Ruiz-Esteban, Cecilia
TI Cyberbullying in the University Setting. Relationship With Emotional
   Problems and Adaptation to the University
SO FRONTIERS IN PSYCHOLOGY
LA English
DT Article
DE cyberbullying; anxiety; depression; stress; adaptation to university
ID SELF-ESTEEM; SOCIAL SUPPORT; VICTIMIZATION; STRESS; DEPRESSION; ANXIETY;
   ADJUSTMENT; STUDENTS; PERCEPTIONS; PREVALENCE
AB Little scientific attention has been paid to the problem of cyberbullying in the university environment, compared to similar studies conducted on adolescents. This study attempts to analyze the predictive capacity of certain emotional problems (anxiety, depression, and stress) and university adaptation with respect to cyberbullying in victims and aggressors. The European Cyberbullying Intervention Project Questionnaire, the Depression Anxiety Stress Scale-21 and the Student Adaptation to College Questionnaire were administered to a sample of 1282 university students (46.33% male) aged between 18 and 46. The results suggest that high levels of depression and stress increase the probability of being a cyberbullying victim, while high levels of depression increase the probability of being a cyberbullying aggressor. Similarly, the personal-emotional and social adaptation of students are found to be predictor variables of being a cyberbullying victim, in that high levels of personal-emotional and social adaptation decrease the probability of being a victim, while high levels of personal-emotional, academic and institutional adaptation decrease the probability of being a cyberbullying victim. The results of this study are of special relevance, since they indicate that intervention programs should consider the influence of emotional intelligence, as well as the relevance students' adaptation to university.
C1 [Carmen Martinez-Monteagudo, Maria; Delgado, Beatriz; Manuel Garcia-Fernandez, Jose] Univ Alicante, Fac Educ, Dept Dev Psychol & Didact, Alicante, Spain.
   [Ruiz-Esteban, Cecilia] Univ Murcia, Fac Psychol, Dept Dev & Educ Psychol, Murcia, Spain.
RP Martinez-Monteagudo, MC (reprint author), Univ Alicante, Fac Educ, Dept Dev Psychol & Didact, Alicante, Spain.
EM maricarmen.martinez@ua.es
RI Ruiz Esteban, Cecilia/H-8153-2012
OI Ruiz Esteban, Cecilia/0000-0002-5836-331X
NR 63
TC 0
Z9 0
U1 2
U2 2
PU FRONTIERS MEDIA SA
PI LAUSANNE
PA AVENUE DU TRIBUNAL FEDERAL 34, LAUSANNE, CH-1015, SWITZERLAND
SN 1664-1078
J9 FRONT PSYCHOL
JI Front. Psychol.
PD JAN 21
PY 2020
VL 10
AR 3074
DI 10.3389/fpsyg.2019.03074
PG 9
WC Psychology, Multidisciplinary
SC Psychology
GA KH8PJ
UT WOS:000510912400001
PM 32038420
OA DOAJ Gold, Green Published
DA 2020-03-18
ER

PT J
AU Lin, HY
   Ni, HC
   Tseng, WYI
   Gau, SSF
AF Lin, Hsiang-Yuan
   Ni, Hsing-Chang
   Tseng, Wen-Yih Isaac
   Gau, Susan Shur-Fen
TI Characterizing intrinsic functional connectivity in relation to impaired
   self-regulation in intellectually able male youth with autism spectrum
   disorder
SO AUTISM
LA English
DT Article; Early Access
DE autism spectrum disorder; Child Behavior Checklist; connectivity;
   connectome-wide association study; dysregulation; resting-state fMRI
ID CHILD-BEHAVIOR CHECKLIST; EMOTION REGULATION; NORMATIVE DEVELOPMENT;
   PREFRONTAL CORTEX; MOTION CORRECTION; NEURAL SYSTEMS; BRAIN;
   ADOLESCENTS; ATTENTION; ROBUST
AB While a considerable number of youth with autism spectrum disorder exhibit impaired self-regulation (dysregulation), little is known about the neural correlates of dysregulation in autism spectrum disorder. In a sample of intellectually able boys with autism spectrum disorder (further categorized as those with and without dysregulation) and typically developing boys (aged 7-17 years), we conducted a multivariate connectome-wide association study to examine the intrinsic functional connectivity with resting-state functional magnetic resonance imaging. Dysregulation was defined by the sum of Attention, Aggression, and Anxiety/Depression subscales on the Child Behavior Checklist. We identified that both categorical and dimensional neural correlates of dysregulation in youth with autism spectrum disorder involved atypical connectivity among the components of multiple brain networks, especially between those subserving sensorimotor processing and salience encoding, beyond higher-level cognitive control circuitries. Interaction within the attention network might serve as autism spectrum disorder-specific neural correlates underpinning dysregulation. Our results highlight that the inter-individual variability in dysregulation might contribute to the inconsistency in the neuroimaging literature of autism spectrum disorder. Collectively, the present findings provide evidence to suggest that dysregulation might be considered as both categorical and dimensional moderators to parse heterogeneity of autism spectrum disorder. Lay Abstract Impaired self-regulation (i.e., dysregulation in affective, behavioral, and cognitive control), is commonly present in young people with autism spectrum disorder (ASD). However, little is known about what is happening in people's brains when self-regulation is impaired in young people with ASD. We used a technique called functional MRI (which measures brain activity by detecting changes associated with blood flow) at a resting state (when participants are not asked to do anything) to research this in intellectually able young people with ASD. We found that brains with more connections, especially between regions involved in sensorimotor processing and regions involved in the processes that enable peoples to focus their attention on the most pertinent features from the sensory environment (salience processing), were related to more impaired self-regulation in young people with and without ASD. We also found that impaired self-regulation was related to increased communication within the brain system involved in voluntary orienting attention to a sensory cue (the dorsal attention network) in young people with ASD. These results highlight how different people have different degrees of dysregulation, which has been largely overlooked in the earlier brain imaging reports on ASD. This might contribute to understanding some of the inconsistencies in the existing published literature on this topic.
C1 [Lin, Hsiang-Yuan; Gau, Susan Shur-Fen] Natl Taiwan Univ Hosp, Taipei, Taiwan.
   [Lin, Hsiang-Yuan; Ni, Hsing-Chang; Tseng, Wen-Yih Isaac; Gau, Susan Shur-Fen] Natl Taiwan Univ, Taipei, Taiwan.
   [Ni, Hsing-Chang] Chang Gung Mem Hosp, Linkou, Taiwan.
RP Gau, SSF (reprint author), Natl Taiwan Univ Hosp, Dept Psychiat, 7 Chung Shan South Rd, Taipei 10002, Taiwan.
EM gaushufe@ntu.edu.tw
RI ; GAU, SUSAN SHUR-FEN/P-4726-2017
OI Lin, Hsiang-Yuan/0000-0001-9519-209X; GAU, SUSAN
   SHUR-FEN/0000-0002-2718-8221
FU National Science CouncilNational Science Council of Taiwan
   [NSC97-3112-B-002-009, NSC98-3112-B-002-004, NSC 99-2627-B-002-015, NSC
   100-2627-B-002-014, NSC 1012627-B-002-002, NSC 101-2314-B-002-136-MY3];
   National Taiwan University HospitalNational Taiwan University
   [NTUH101-S1910]; National Health Research Institutes, TaiwanNational
   Health Research Institutes - Taiwan [NHRI-EX104-10404PI,
   NHRIEX105-10404PI]
FX The author(s) disclosed receipt of the following financial support for
   the research, authorship, and/or publication of this article: This work
   was supported by grants from National Science Council
   (NSC97-3112-B-002-009; NSC98-3112-B-002-004; NSC 99-2627-B-002-015; NSC
   100-2627-B-002-014; NSC 1012627-B-002-002; NSC 101-2314-B-002-136-MY3),
   National Taiwan University Hospital (NTUH101-S1910), and National Health
   Research Institutes (NHRI-EX104-10404PI; NHRIEX105-10404PI), Taiwan.
NR 64
TC 0
Z9 0
U1 4
U2 4
PU SAGE PUBLICATIONS LTD
PI LONDON
PA 1 OLIVERS YARD, 55 CITY ROAD, LONDON EC1Y 1SP, ENGLAND
SN 1362-3613
EI 1461-7005
J9 AUTISM
JI Autism
AR UNSP 1362361319888104
DI 10.1177/1362361319888104
EA JAN 2020
PG 16
WC Psychology, Developmental
SC Psychology
GA KE8IA
UT WOS:000508791800001
PM 31958997
DA 2020-03-18
ER

PT J
AU Linke, JO
   Stavish, C
   Adleman, NE
   Sarlls, J
   Towbin, KE
   Leibenluft, E
   Brotman, MA
AF Linke, Julia O.
   Stavish, Caitlin
   Adleman, Nancy E.
   Sarlls, Joelle
   Towbin, Kenneth E.
   Leibenluft, Ellen
   Brotman, Melissa A.
TI White matter microstructure in youth with and at risk for bipolar
   disorder
SO BIPOLAR DISORDERS
LA English
DT Article; Early Access
DE age; anxiety; bipolar disorder; DTI; emotion regulation; first-degree
   relatives; irritability; TBSS
ID EMOTION REGULATION; 1ST-DEGREE RELATIVES; FAMILIAL RISK; RATING-SCALE;
   DIFFUSION; AGE; INDIVIDUALS; MANIA; DYSREGULATION; IRRITABILITY
AB Objectives Bipolar disorder (BD) and familial risk for BD have been associated with aberrant white matter (WM) microstructure in the corpus callosum and fronto-limbic pathways. These abnormalities might constitute trait or state marker and have been suggested to result from aberrant maturation and to relate to difficulties in emotion regulation. Methods To determine whether WM alterations represent a trait, disease or resilience marker, we compared youth at risk for BD (n = 36 first-degree relatives, REL) to youth with BD (n = 36) and healthy volunteers (n = 36, HV) using diffusion tensor imaging. Results Individuals with BD and REL did not differ from each other in WM microstructure and, compared to HV, showed similar aberrations in the superior corona radiata (SCR)/corticospinal tract (CST) and the body of the corpus callosum. WM microstructure of the anterior CC showed reduced age-related in-creases in BD compared to REL and HV. Further, individuals with BD and REL showed in-creased difficulties in emotion regulation, which were associated with the microstructure of the anterior thalamic radiation. Discussion Alterations in the SCR/CST and the body of the corpus callosum appear to represent a trait marker of BD, whereas changes in other WM tracts seem to be a disease state marker. Our findings also support the role of aberrant developmental trajectories of WM microstructure in the risk architecture of BD, although longitudinal studies are needed to confirm this association. Finally, our findings show the relevance of WM microstructure for difficulties in emotion regulation-a core characteristic of BD.
C1 [Linke, Julia O.; Stavish, Caitlin; Towbin, Kenneth E.; Leibenluft, Ellen; Brotman, Melissa A.] NIMH, Emot & Dev Branch, NIH, Bethesda, MD 20892 USA.
   [Adleman, Nancy E.] Catholic Univ Amer, Dept Psychol, Washington, DC 20064 USA.
   [Sarlls, Joelle] NINDS, NIH MRI Res Facil, NIH, Bldg 36,Rm 4D04, Bethesda, MD 20892 USA.
RP Linke, JO (reprint author), 2670,Bldg 15K, Bethesda, MD 20892 USA.
EM linkejo@nih.gov
FU NIMHUnited States Department of Health & Human ServicesNational
   Institutes of Health (NIH) - USANIH National Institute of Mental Health
   (NIMH) [ZIA: MH002778-18]
FX This work was supported by the Intramural Research Program of the NIMH
   (ZIA: MH002778-18).
NR 53
TC 0
Z9 0
U1 1
U2 1
PU WILEY
PI HOBOKEN
PA 111 RIVER ST, HOBOKEN 07030-5774, NJ USA
SN 1398-5647
EI 1399-5618
J9 BIPOLAR DISORD
JI Bipolar Disord.
DI 10.1111/bdi.12885
EA JAN 2020
PG 11
WC Clinical Neurology; Neurosciences; Psychiatry
SC Neurosciences & Neurology; Psychiatry
GA KE6BR
UT WOS:000508639900001
PM 31883419
OA Other Gold
DA 2020-03-18
ER

PT J
AU Loeb, EL
   Kansky, J
   Narr, RK
   Fowler, C
   Allen, JP
AF Loeb, Emily L.
   Kansky, Jessica
   Narr, Rachel K.
   Fowler, Caroline
   Allen, Joseph P.
TI Romantic Relationship Churn in Early Adolescence Predicts Hostility,
   Abuse, and Avoidance in Relationships Into Early Adulthood
SO JOURNAL OF EARLY ADOLESCENCE
LA English
DT Article; Early Access
DE romantic involvement; hostility; abuse; avoidance; observational coding
ID SELF-FULFILLING PROPHECY; ATTACHMENT REPRESENTATIONS; COMMUNICATION
   PATTERNS; REJECTION SENSITIVITY; DEPRESSIVE SYMPTOMS; EMOTION
   REGULATION; MIDDLE CHILDHOOD; SOCIAL SKILLS; ASSOCIATIONS; FRIENDSHIP
AB This study examined early adolescent romantic "churning," defined here as having a large number of boyfriends/girlfriends by age 13, as a problematic marker likely to predict hostility, abuse, and avoidance during conflict in later relationships. A sample of 184 adolescents was followed through age 24 to assess predictions of hostility, abuse, and avoidance during conflict from early romantic churning. Controlling for gender and family income, romantic churning at age 13 predicted relative decreases in peer preference and relative increases in conflict and betrayal in close friendships from ages 13 to 16, as well as higher observable hostility and self- and partner-reported abuse in romantic relationships by age 18 and greater avoidance during conflict with romantic partners by age 24. Findings remained after accounting for attachment security, social competence, and friendship quality in early adolescence, suggesting that early romantic churning may uniquely predict a problematic developmental pathway.
C1 [Loeb, Emily L.; Narr, Rachel K.; Fowler, Caroline; Allen, Joseph P.] Univ Virginia, Charlottesville, VA USA.
   [Kansky, Jessica] Univ Virginia, Clin Psychol, Charlottesville, VA USA.
RP Loeb, EL (reprint author), Univ Virginia, Dept Psychol, POB 400400, Charlottesville, VA 22904 USA.
EM el9hc@virginia.edu
FU Eunice Kennedy Shriver National Institute of Child Health & Human
   DevelopmentUnited States Department of Health & Human ServicesNational
   Institutes of Health (NIH) - USANIH Eunice Kennedy Shriver National
   Institute of Child Health & Human Development (NICHD); National
   Institute of Mental HealthUnited States Department of Health & Human
   ServicesNational Institutes of Health (NIH) - USANIH National Institute
   of Mental Health (NIMH) [R01HD058305, R01-MH58066]
FX The author(s) disclosed receipt of the following financial support for
   the research, authorship, and/or publication of this article: Research
   reported in this publication was supported by the Eunice Kennedy Shriver
   National Institute of Child Health & Human Development and the National
   Institute of Mental Health (Award Nos. R01HD058305 and R01-MH58066). The
   content is solely the responsibility of the authors and does not
   necessarily represent the official views of the National Institutes of
   Health Program.
NR 78
TC 0
Z9 0
U1 0
U2 0
PU SAGE PUBLICATIONS INC
PI THOUSAND OAKS
PA 2455 TELLER RD, THOUSAND OAKS, CA 91320 USA
SN 0272-4316
EI 1552-5449
J9 J EARLY ADOLESCENCE
JI J. Early Adolesc.
AR 0272431619899477
DI 10.1177/0272431619899477
EA JAN 2020
PG 31
WC Family Studies; Psychology, Developmental
SC Family Studies; Psychology
GA KF5ZB
UT WOS:000509318900001
DA 2020-03-18
ER

PT J
AU Naveed, S
   Waqas, A
   Shah, Z
   Ahmad, W
   Wasim, M
   Rasheed, J
   Afzaal, T
AF Naveed, Sadiq
   Waqas, Ahmed
   Shah, Zarnain
   Ahmad, Waqas
   Wasim, Muhammad
   Rasheed, Jawaria
   Afzaal, Tayyaba
TI Trends in Bullying and Emotional and Behavioral Difficulties Among
   Pakistani Schoolchildren: A Cross-Sectional Survey of Seven Cities
SO FRONTIERS IN PSYCHIATRY
LA English
DT Article
DE bullying; perpetration; victimization; Pakistan; children; behavioral
   problems; emotional problems
ID SCHOOL-CHILDREN; VICTIMIZATION; PREVALENCE; ASSOCIATION; YOUTH;
   PERPETRATION; METAANALYSIS; ADOLESCENTS; SUICIDALITY; STRENGTHS
AB Background: Bullying and peer victimization among adolescents are growing public health concerns that affect victims' emotional well-being, and their social and academic functioning. Despite concerns about this public health epidemic in low- and middle-income countries, most prevalence, policy and intervention studies have been conducted in developed countries and economies. Methods: This cross-sectional study was conducted between September 2016 and July 2017 at seven public and private schools located in five districts in Pakistan: Lodhran, Rahim Yar Khan, Bahawalpur, Faisalabad, Multan, Thatta, and Nawabshah. A total of 2,315 schoolchildren were surveyed with a specially designed instrument in Urdu with items about demographics and bullying behavior, together with a strengths and difficulties questionnaire. Results: Mean age of the respondents was 14.63 (2.87) years. More than half of the respondents were males (n = 1301, 56.2%), and a majority reported that their mothers were housewives (n = 2,100, 90.7%). A total of 615 (26.6%) respondents reported being bullied at school, and 415 (17.9%) reported being bullied away from school. Perpetration of bullying was reported by 430 (18.6%) participants at school and 376 (16.3%) away from school. Being bullied in the past was strongly associated with becoming a perpetrator of bullying in the future. Internalizing symptoms were significantly associated with male gender, older age, being a victim of bullying, and employment status of the respondent's mother. Externalizing symptoms were significantly associated with male gender, older age, being a victim and perpetrator of bullying, and mother's employment status. Conclusion: Bullying perpetrators have a greater tendency to exhibit externalizing symptoms, whereas victims develop both externalizing and internalizing psychopathologies.
C1 [Naveed, Sadiq] Univ Kansas, Med Ctr, Dept Psychiat & Behav Sci, Kansas City, KS 66103 USA.
   [Waqas, Ahmed] CMH Lahore Med Coll & Inst, Dept Psychiat, Lahore Cantt, Pakistan.
   [Waqas, Ahmed] Human Dev Res Fdn, Maternal & Child Mental Hlth, Rawalpindi, Pakistan.
   [Shah, Zarnain] Aga Khan Univ, Dept Crit Care, Karachi, Pakistan.
   [Ahmad, Waqas] Punjab Med Univ, Dept Internal Med, Faisalabad, Pakistan.
   [Wasim, Muhammad] Nishtar Med Univ, Dept Gen Surg, Multan, Pakistan.
   [Rasheed, Jawaria] Fatima Jinnah Women Hosp, Dept Obstet & Gynecol, Multan, Pakistan.
   [Afzaal, Tayyaba] Govt Coll Univ, Dept Psychol, Lahore, Pakistan.
RP Waqas, A (reprint author), CMH Lahore Med Coll & Inst, Dept Psychiat, Lahore Cantt, Pakistan.; Waqas, A (reprint author), Human Dev Res Fdn, Maternal & Child Mental Hlth, Rawalpindi, Pakistan.
EM ahmedwaqas1990@hotmail.com
NR 48
TC 0
Z9 0
U1 1
U2 1
PU FRONTIERS MEDIA SA
PI LAUSANNE
PA AVENUE DU TRIBUNAL FEDERAL 34, LAUSANNE, CH-1015, SWITZERLAND
SN 1664-0640
J9 FRONT PSYCHIATRY
JI Front. Psychiatry
PD JAN 17
PY 2020
VL 10
AR 976
DI 10.3389/fpsyt.2019.00976
PG 10
WC Psychiatry
SC Psychiatry
GA KH5UP
UT WOS:000510716100001
PM 32009998
OA DOAJ Gold, Green Published
DA 2020-03-18
ER

PT J
AU Gamwell, KL
   Roberts, CM
   Espeleta, HC
   Baudino, MN
   Hommel, KA
   Grunow, JE
   Jacobs, NJ
   Gillaspy, SR
   Mullins, LL
   Chaney, JM
AF Gamwell, Kaitlyn L.
   Roberts, Caroline M.
   Espeleta, Hannah C.
   Baudino, Marissa N.
   Hommel, Kevin A.
   Grunow, John E.
   Jacobs, Noel J.
   Gillaspy, Stephen R.
   Mullins, Larry L.
   Chaney, John M.
TI Perceived stigma, illness uncertainty, and depressive symptoms in youth
   with inflammatory bowel disease: The moderating effect of mindfulness
SO PSYCHOLOGY HEALTH & MEDICINE
LA English
DT Article; Early Access
DE Illness stigma; illness uncertainty; depression; pediatric IBD; trait
   mindfulness
ID QUALITY-OF-LIFE; PSYCHOSOCIAL ISSUES; COMMITMENT THERAPY; ADOLESCENTS;
   PARENT; ACCEPTANCE; ADJUSTMENT; INTERVENTIONS; VALIDATION; APPRAISAL
AB Perceived illness stigma is associated with increased depressive symptoms in youth with inflammatory bowel disease (IBD), but the mechanisms by which stigma influences emotional adjustment remain unclear. It is possible that youth with IBD who are more present-focused and better able to come to terms with aspects of their disease that are less controllable (i.e. are mindful) may develop more adaptive strategies when facing illness uncertainty, resulting in more positive emotional adjustment. The present study examined the indirect association between illness stigma, illness uncertainty, depressive symptoms, and the potential moderating effect of mindfulness on this process. One hundred and seven youth (56 female, 51 male; M-age = 14.73) with IBD completed measures of illness stigma (SS-C), illness uncertainty (CUIS), depressive symptoms (CDI-2), and trait mindfulness (MAAS-A). Analyses revealed a significant SS-C -> CUIS -> CDI-2 indirect path (beta = .686, 95% CI = .1346 to 1.489), which was moderated by MAAS-A (beta = -.445, 95% CI = -.972 to -.083). Results indicate that the SS-C -> CUIS -> CDI-2 indirect path was significant at low, but not medium or high, levels of MAAS-A. Illness uncertainty appears to be a potential route through which stigma impacts emotional adjustment in youth with IBD, particularly for youth characterized by low mindfulness. Clinical interventions that emphasize mindfulness training along with acknowledgement/acceptance of IBD illness factors may help diminish the negative effects of stigma and illness uncertainty on adjustment in this population.
C1 [Gamwell, Kaitlyn L.; Roberts, Caroline M.; Espeleta, Hannah C.; Baudino, Marissa N.; Mullins, Larry L.; Chaney, John M.] Oklahoma State Univ, Dept Psychol, North Murray 116, Stillwater, OK 74078 USA.
   [Hommel, Kevin A.] Cincinnati Childrens Hosp Med Ctr, Dept Pediat, Cincinnati, OH 45229 USA.
   [Grunow, John E.; Jacobs, Noel J.; Gillaspy, Stephen R.] Univ Oklahoma, Hlth Sci Ctr, Dept Pediat, Oklahoma City, OK 73190 USA.
RP Gamwell, KL (reprint author), Oklahoma State Univ, Dept Psychol, North Murray 116, Stillwater, OK 74078 USA.
EM kate.gamwell@okstate.edu
OI Gamwell, Kaitlyn/0000-0001-9021-0068; Roberts,
   Caroline/0000-0002-6921-1282
NR 43
TC 0
Z9 0
U1 5
U2 5
PU ROUTLEDGE JOURNALS, TAYLOR & FRANCIS LTD
PI ABINGDON
PA 2-4 PARK SQUARE, MILTON PARK, ABINGDON OX14 4RN, OXON, ENGLAND
SN 1354-8506
EI 1465-3966
J9 PSYCHOL HEALTH MED
JI Psychol. Health Med.
DI 10.1080/13548506.2020.1714062
EA JAN 2020
PG 12
WC Public, Environmental & Occupational Health
SC Public, Environmental & Occupational Health
GA KC8KC
UT WOS:000507419500001
PM 31941362
DA 2020-03-18
ER

PT J
AU Frisby-Osman, S
   Wood, JL
AF Frisby-Osman, Sarah
   Wood, Jane L.
TI Rethinking How We View Gang Members: An Examination into Affective,
   Behavioral, and Mental Health Predictors of UK Gang-Involved Youth
SO YOUTH JUSTICE-AN INTERNATIONAL JOURNAL
LA English
DT Article; Early Access
DE gangs; mental health; moral disengagement; psychological; rumination
ID BECK ANXIETY INVENTORY; COMMUNITY VIOLENCE EXPOSURE;
   POSTTRAUMATIC-STRESS; MORAL DISENGAGEMENT; TRAUMA EXPOSURE;
   PUBLIC-HEALTH; RISK-FACTORS; GUILT; AFFILIATION; PERSONALITY
AB Mental health difficulties, conduct problems, and emotional maladjustment predict a range of negative outcomes, and this may include gang involvement. However, few studies have examined how behavioral, mental health, socio-cognitive, and emotional factors all relate to adolescent gang involvement. This study examined 91 adolescents to compare non-gang with gang-involved youth on their conduct problems, emotional distress, guilt-proneness, anxiety and depression, and use of moral disengagement and rumination. Analyses revealed that gang-involved youth had higher levels of anxiety, depression, moral disengagement, and rumination. Gang-involved youth also had higher levels of conduct disorder and exposure to violence, but they did not differ from non-gang youth on levels of emotional distress and guilt-proneness. Discriminant function analysis further showed that conduct problems, moral disengagement, and rumination were the most important predictors of gang involvement. Discussion focuses on how intervention and prevention efforts to tackle gang involvement need to consider the mental health and behavioral needs of gang-involved youth. Further research is also needed to build an evidence base that identifies the cause/effect relationship between mental health and gang involvement to inform the best practice when tackling gang membership.
C1 [Frisby-Osman, Sarah] Univ Sussex, Brighton, E Sussex, England.
RP Frisby-Osman, S (reprint author), Univ Kent, Ctr Res & Educ Forens Psychol, Canterbury CT2 7NZ, Kent, England.
EM so302@kent.ac.uk
NR 81
TC 0
Z9 0
U1 1
U2 1
PU SAGE PUBLICATIONS LTD
PI LONDON
PA 1 OLIVERS YARD, 55 CITY ROAD, LONDON EC1Y 1SP, ENGLAND
SN 1473-2254
EI 1747-6283
J9 YOUTH JUSTICE
JI Youth Justice
AR UNSP 1473225419893779
DI 10.1177/1473225419893779
EA JAN 2020
PG 20
WC Criminology & Penology
SC Criminology & Penology
GA KD3EN
UT WOS:000507752300001
OA Green Accepted
DA 2020-03-18
ER

PT J
AU Johnstone, KM
   Middleton, T
   Kemps, E
   Chen, JW
AF Johnstone, Kristy M.
   Middleton, Tracey
   Kemps, Eva
   Chen, Junwen
TI A pilot investigation of universal school-based prevention programs for
   anxiety and depression symptomology in children: A randomized controlled
   trial
SO JOURNAL OF CLINICAL PSYCHOLOGY
LA English
DT Article; Early Access
DE anxiety; depression; resilience; school children; transdiagnostic;
   universal prevention; worry
ID EMOTION REGULATION; BEHAVIORAL ACTIVATION; PSYCHOMETRIC PROPERTIES;
   TRANSDIAGNOSTIC TREATMENT; ACADEMIC-PERFORMANCE; REDUCING DEPRESSION;
   LIFETIME PREVALENCE; RESILIENCE; ADOLESCENTS; COMORBIDITY
AB Objective The current study aimed to provide a preliminary evaluation of two universal school-based prevention programs, Emotion Regulation (ER) and Behavioral Activation (BA), by increasing resilience to manage excessive worry, a transdiagnostic feature across anxiety and depression. Method Primary school children (N = 295; 52.5% female; 8-13 years) from five Australian schools were cluster randomized to an ER, BA or usual class control condition. Outcome measures included resilience, worry, anxiety, and depression symptomology; ER and BA were measured as potential mediators. Participants completed measures at pre- and postprogram, and at 6-month follow-up. Results Children in the BA condition showed increased resilience at 6 months. Expressive suppression mediated the effects of both programs on worry. Conclusion The current study aimed to provide a preliminary evaluation of two universal school-based prevention programs, ER and BA, by increasing resilience to manage excessive worry, a transdiagnostic feature across anxiety and depression.
C1 [Johnstone, Kristy M.; Middleton, Tracey; Kemps, Eva] Flinders Univ S Australia, Sch Psychol, GPO Box 2100, Adelaide, SA 5001, Australia.
   [Chen, Junwen] Australian Natl Univ, Res Sch Psychol, Canberra, ACT, Australia.
RP Johnstone, KM (reprint author), Flinders Univ S Australia, Sch Psychol, GPO Box 2100, Adelaide, SA 5001, Australia.
EM kristy.johnstone@flinders.edu.au
OI Chen, Junwen/0000-0003-4870-750X; Kemps, Eva/0000-0002-0161-2960
NR 87
TC 0
Z9 0
U1 1
U2 1
PU WILEY
PI HOBOKEN
PA 111 RIVER ST, HOBOKEN 07030-5774, NJ USA
SN 0021-9762
EI 1097-4679
J9 J CLIN PSYCHOL
JI J. Clin. Psychol.
DI 10.1002/jclp.22926
EA JAN 2020
PG 24
WC Psychology, Clinical
SC Psychology
GA KB7XH
UT WOS:000506702900001
PM 31943189
DA 2020-03-18
ER

PT J
AU Dyce, L
   Sassi, RB
   Boylan, K
AF Dyce, Lisa
   Sassi, Roberto B.
   Boylan, Khrista
TI Examining the predictive association of irritability with borderline
   personality disorder in a clinical sample of female adolescents
SO PERSONALITY AND MENTAL HEALTH
LA English
DT Article; Early Access
ID DEPRESSION; INTERVENTION; CHILDREN
AB Objectives Borderline personality disorder (BPD) is a disorder associated with emotion dysregulation and is common in clinical samples of adolescents. The identification and delineation of BPD from other disorders is important, yet methods for effectively screening for BPD are lacking. Here, we examine whether irritability can be used as a screening item for BPD in adolescents at risk for the disorder. Methods We assessed Diagnostic Interview for Borderline-Revised and Development of Well-Being Assessment scores in a clinical sample of female adolescents ages 12-17 (n = 78) to identify BPD and group cases into 'irritable' and 'non-irritable' mood types, respectively. We then examined the prevalence of irritability and its predictive association with BPD. Results The prevalence of BPD was 26% (n = 20). There was a significant association between irritable mood and BPD, specifically (chi(2)(1) = 17.740, p < 0.001). Irritability was endorsed in all (n = 20) BPD cases (sensitivity: 100%), while in non-BPD cases (n = 58), irritability was endorsed in 27 (specificity: 53%; positive predictive value: 0.33; and negative predictive value: 1.0). Conclusion Irritability is a highly sensitive screening item for BPD in adolescents. The absence of irritability in an adolescent may be an important clinical tool to rule out BPD. (c) 2020 John Wiley & Sons, Ltd.
C1 [Dyce, Lisa; Sassi, Roberto B.; Boylan, Khrista] McMaster Univ, Dept Psychiat & Behav Neurosci, 1280 Main St W, Hamilton, ON L8S 4L8, Canada.
   [Sassi, Roberto B.] St Josephs Healthcare Hamilton, Mood Disorders Outpatient Program, West 5th Campus,100 West 5th St, Hamilton, ON L8N 3K7, Canada.
   [Sassi, Roberto B.; Boylan, Khrista] Ron Joyce Childrens Hlth Ctr, 237 Barton St East, Hamilton, ON L8L 2X2, Canada.
RP Boylan, K (reprint author), Ron Joyce Childrens Hlth Ctr, 237 Barton St East, Hamilton, ON L8L 2X2, Canada.
EM boylank@mcmaster.ca
FU Hamilton Health Sciences New Investigator Fund
FX This study is supported by the Hamilton Health Sciences New Investigator
   Fund.
NR 36
TC 0
Z9 0
U1 0
U2 0
PU WILEY
PI HOBOKEN
PA 111 RIVER ST, HOBOKEN 07030-5774, NJ USA
SN 1932-8621
EI 1932-863X
J9 PERSONAL MENT HEALTH
JI Personal. Ment. Health
DI 10.1002/pmh.1469
EA JAN 2020
PG 8
WC Psychiatry; Psychology, Social
SC Psychiatry; Psychology
GA KC0JB
UT WOS:000506872300001
PM 31943915
DA 2020-03-18
ER

PT J
AU Weis, M
   Heine, JH
AF Weis, Mirjam
   Heine, Joerg-Henrik
TI Assessing Emotion Regulation Strategies in Chile: A Spanish Language
   Adaptation of the German SSKJ 3-8 Scales
SO FRONTIERS IN PSYCHOLOGY
LA English
DT Article
DE emotion regulation; Chile; measuring invariance; item response theory;
   cross-cultural research
ID SELF; QUESTIONNAIRE; CHILDREN; STRESS; MODEL; FIT
AB The aim of the present study is the psychometric review of a Spanish language version of the German Stress and Coping Questionnaire for Children and Adolescents (SSKJ 3-8). The SSKJ 3-8 assesses emotion regulation strategies by asking children to indicate how often they use five different emotion regulation strategies in response to a social and an academic stress situation. The Spanish language adaptation of the inventory was developed for a cross-cultural study with Chilean and German fourth-graders. The sample includes 76 German and 169 Chilean fourth graders. The SSKJ 3-8 was first translated into Spanish by a bilingual translator, then back-translated by a German native speaker, and finally adapted for the cultural context in Chile. To analyze the psychometric comparability, the measurement invariance was examined within the framework of the Item Response Theory (IRT) with the R package pairwise. The results show that the new developed Spanish language adaptation of the SSKJ 3-8 is comparable to the German version in terms of psychometric measurement characteristics. Only few items show deviations with regard to strong measurement invariance. We conclude that the Spanish language adaptation of the SSKJ 3-8 is a reliable instrument to assess emotion regulation strategies in Chile.
C1 [Weis, Mirjam; Heine, Joerg-Henrik] Tech Univ Munich, Ctr Int Student Assessment ZIB, Sch Educ, Munich, Germany.
RP Weis, M (reprint author), Tech Univ Munich, Ctr Int Student Assessment ZIB, Sch Educ, Munich, Germany.
EM mirjam.weis@tum.de
FU Cluster of Excellence "Cultural Foundations of Social Integration" at
   the University of Konstanz, Germany; Graduate School of Decision
   Sciences at the University of Konstanz, Germany; German Research
   Foundation (DFG GZ) as part of the project "Developmental Conditions of
   Intentionality and Its Limits" within the interdisciplinary research
   group "Limits of Intentionality"German Research Foundation (DFG) [TR
   169/14-3, FOR 582]; German Research Foundation (DFG)German Research
   Foundation (DFG); Technical University of Munich (TUM)
FX The study in Chile was supported by grants from the Cluster of
   Excellence "Cultural Foundations of Social Integration" at the
   University of Konstanz, Germany, and from the Graduate School of
   Decision Sciences at the University of Konstanz, Germany. The study in
   Germany was financed by a grant from the German Research Foundation (DFG
   GZ, TR 169/14-3) as part of the project "Developmental Conditions of
   Intentionality and Its Limits" within the interdisciplinary research
   group "Limits of Intentionality" (FOR 582). Further, this work was
   supported by the German Research Foundation (DFG) and the Technical
   University of Munich (TUM) in the framework of the Open Access
   Publishing Program.
NR 50
TC 0
Z9 0
U1 0
U2 0
PU FRONTIERS MEDIA SA
PI LAUSANNE
PA AVENUE DU TRIBUNAL FEDERAL 34, LAUSANNE, CH-1015, SWITZERLAND
SN 1664-1078
J9 FRONT PSYCHOL
JI Front. Psychol.
PD JAN 9
PY 2020
VL 10
AR 2870
DI 10.3389/fpsyg.2019.02870
PG 12
WC Psychology, Multidisciplinary
SC Psychology
GA KE9AK
UT WOS:000508841100001
PM 31998177
OA DOAJ Gold, Green Published
DA 2020-03-18
ER

PT J
AU Mazefsky, CA
   Yu, L
   Pilkonis, PA
AF Mazefsky, Carla A.
   Yu, Lan
   Pilkonis, Paul A.
TI Psychometric Properties of the Emotion Dysregulation Inventory in a
   Nationally Representative Sample of Youth
SO JOURNAL OF CLINICAL CHILD AND ADOLESCENT PSYCHOLOGY
LA English
DT Article; Early Access
ID ITEM BANKS; IRRITABILITY; DEPRESSION; REACTIVITY; CHILDREN; ANXIETY;
   AUTISM
AB Objective: The Emotion Dysregulation Inventory (EDI) is an informant questionnaire developed based on the Patient-Reported Outcomes Measurement Information System (PROMIS (R)) Scientific Standards and refined through factor analyses and item response theory (IRT) analyses. Although it was developed to improve measurement of emotion dysregulation in youth with autism spectrum disorder, emotion dysregulation has transdiagnostic significance. Therefore, the aim of this study was to evaluate the EDI's psychometric properties and to establish IRT-based scores for a general population of youth. Methods: Data were collected from a sample of 1000 caregivers of 6- to 17-year-old youth matched to the US census on age, gender, race/ethnicity, years of education, and region. Confirmatory factor analyses and IRT analyses using the two-parameter graded response model were performed to evaluate the EDI's structure and psychometric properties. Results: Analyses supported the original two-factor structure of the EDI, reflecting factors for Reactivity and Dysphoria. Simulations of computerized adaptive testing supported use of the same items for a Reactivity short form as those that emerged as most informative in the original autism psychometric analyses. IRT co-calibration with commonly used measures of emotion regulation and irritability in child clinical or community samples indicated the EDI scales provide more information across a wider range of emotion dysregulation. Validity was supported by moderate correlations with measures of related constructs and expected known-group differences. Conclusions: The EDI is an efficient and precise measure of emotion dysregulation for use in general community and clinical samples as well as samples of youth with ASD.
C1 [Mazefsky, Carla A.; Pilkonis, Paul A.] Univ Pittsburgh, Sch Med, Dept Psychiat, 3811 OHara St,Webster Hall Suite 300, Pittsburgh, PA 15213 USA.
   [Yu, Lan] Univ Pittsburgh, Sch Med, Dept Med, Pittsburgh, PA 15260 USA.
RP Mazefsky, CA (reprint author), Univ Pittsburgh, Sch Med, Dept Psychiat, 3811 OHara St,Webster Hall Suite 300, Pittsburgh, PA 15213 USA.
EM mazefskyca@upmc.edu
FU Eunice Kennedy Shriver National Institute of Child Health and Human
   DevelopmentUnited States Department of Health & Human ServicesNational
   Institutes of Health (NIH) - USANIH Eunice Kennedy Shriver National
   Institute of Child Health & Human Development (NICHD) [R01 HD079512];
   International Society for Autism Research/Slifka Foundation
   [Slifka-Ritvo Award For Innovation in Autism Research]
FX This work was supported by the Eunice Kennedy Shriver National Institute
   of Child Health and Human Development [R01 HD079512]; International
   Society for Autism Research/Slifka Foundation [Slifka-Ritvo Award For
   Innovation in Autism Research].
NR 44
TC 0
Z9 0
U1 2
U2 2
PU ROUTLEDGE JOURNALS, TAYLOR & FRANCIS LTD
PI ABINGDON
PA 2-4 PARK SQUARE, MILTON PARK, ABINGDON OX14 4RN, OXON, ENGLAND
SN 1537-4416
EI 1537-4424
J9 J CLIN CHILD ADOLESC
JI J. Clin. Child Adolesc. Psychol.
DI 10.1080/15374416.2019.1703710
EA JAN 2020
PG 13
WC Psychology, Clinical; Psychology, Developmental
SC Psychology
GA KA9II
UT WOS:000506114100001
PM 31910035
DA 2020-03-18
ER

PT J
AU de la Rosa, OMA
   Angulo, LMV
AF Alegre de la Rosa, Olga Maria
   Villar Angulo, Luis Miguel
TI Exploring the emotional problems and mental health needs of elementary
   school children using cochlear implants or hearing aids in the Islas
   Canarias
SO HEARING BALANCE AND COMMUNICATION
LA English
DT Article; Early Access
DE Cochlear implantation; hearing aid; family; schoolteacher; SDQ
ID DIFFICULTIES QUESTIONNAIRE; PROGRESSIVE MATRICES; DEAF-CHILDREN;
   LANGUAGE; STRENGTHS; PARENTS; ADOLESCENTS; VOCABULARY; CHILDHOOD;
   OUTCOMES
AB Purpose: The study aimed to investigate whether emotional and behavioral strengths and difficulties differ between children with cochlear implants (CIs) or hearing aids (HAs), to correlate the outcomes of children on four psychological instruments, and to identify new socio-demographic and linguistic predictors of emotional and behavioral strengths and difficulties in children. A battery of psychological instruments (SDQ, ITPA, Peabody, and Raven's) was administered to children in two provinces of the Canary Islands, Spain. Method: The study involved 187 children with CIs, 113 children with HAs, 176 parents, and 300 schoolteachers. Results: Rating disagreements were found between children, parents, and schoolteachers in terms of their SDQ ratings. Total SDQ score correlated weakly with other total ITPA subtests, and the final Peabody and Raven's outcomes. Six socio-demographic and linguistic factors significantly predicted children's overall strengths and difficulties. Conclusion: Findings have consequences for implementing instructional systems for children who are in need of personal and educational support.
C1 [Alegre de la Rosa, Olga Maria] Univ La Laguna, Fac Educ, C San Antonio 30,A-304, San Cristobal la Laguna, Tenerife, Spain.
   [Villar Angulo, Luis Miguel] Univ Seville, Fac Ciencias Educ, Seville, Spain.
RP de la Rosa, OMA (reprint author), Univ La Laguna, Fac Educ, C San Antonio 30,A-304, San Cristobal la Laguna, Tenerife, Spain.
EM oalegre@ull.edu.es
OI Alegre de la Rosa, Olga Maria/0000-0003-0504-0848
FU CajaCanarias Foundation [CSOCSEDO3]
FX This work was supported by the CajaCanarias Foundation [competitive call
   project no CSOCSEDO3 for four years, completed in 2018].
NR 36
TC 0
Z9 0
U1 3
U2 3
PU ROUTLEDGE JOURNALS, TAYLOR & FRANCIS LTD
PI ABINGDON
PA 2-4 PARK SQUARE, MILTON PARK, ABINGDON OX14 4RN, OXON, ENGLAND
SN 2169-5717
EI 2169-5725
J9 HEARING BALANC COMMU
JI Hearing Balanc. Commun.
DI 10.1080/21695717.2019.1705059
EA JAN 2020
PG 9
WC Audiology & Speech-Language Pathology
SC Audiology & Speech-Language Pathology
GA KA7TC
UT WOS:000505999900001
DA 2020-03-18
ER

PT J
AU Hollett, KB
   Harris, N
AF Hollett, Kayla B.
   Harris, Nick
TI Dimensions of emotion dysregulation associated with problem video gaming
SO ADDICTION RESEARCH & THEORY
LA English
DT Article
DE Emotion dysregulation; problem video gaming
ID WORKING-MEMORY; REGULATION STRATEGIES; AGE-DIFFERENCES; IMPULSE CONTROL;
   DISORDER; GAMES; DIFFICULTIES; SUBSTANCE; GENDER; ADOLESCENCE
AB Background and Purpose: Emotion dysregulation is characterised by difficulties monitoring, understanding, and accepting uncomfortable emotions and may lead some individuals to attempt to attenuate or escape emotional experiences by engaging in distracting activities, such as video gaming. Preliminary findings suggest that some dimensions of emotion dysregulation may be related to problem video gaming, but these findings are not generalisable to the general English-speaking population. The purpose of the current study was to determine whether dimensions of emotion regulation were associated with problem video gaming in a sample of self-reported video gamers from the general English-speaking adult population. Method: Self-identified adult video game players (N = 928) completed an online survey including the Problem Video Game Playing Scale (PVP) and the Difficulties in Emotion Regulation Scale (DERS). Results: A sequential regression analysis revealed age and gender as statistically significantly predictors of problem gaming in the full sample, as well as two dimensions of emotion dysregulation: (1) difficulties with impulse control; and (2) perceived limited access to emotion regulation strategies. A second sequential regression analysis was conducted to explore if gender moderated the relationship between any DERS subscales and problem gaming, and no significant moderations were found. Conclusions: This study represents the first examination of emotion dysregulation and problem gaming in English-speaking adults and expands upon existing evidence supporting associations between specific dimensions of emotion dysregulation and problem video gaming.
C1 [Hollett, Kayla B.; Harris, Nick] Mem Univ Newfoundland, Dept Psychol, 230 Elizabeth Ave, St John, NF A1B 3X9, Canada.
RP Harris, N (reprint author), Mem Univ Newfoundland, Dept Psychol, 230 Elizabeth Ave, St John, NF A1B 3X9, Canada.
EM nharris@mun.ca
NR 62
TC 4
Z9 4
U1 0
U2 0
PU TAYLOR & FRANCIS LTD
PI ABINGDON
PA 2-4 PARK SQUARE, MILTON PARK, ABINGDON OR14 4RN, OXON, ENGLAND
SN 1606-6359
EI 1476-7392
J9 ADDICT RES THEORY
JI Addict. Res. Theory
PD JAN 2
PY 2020
VL 28
IS 1
BP 38
EP 45
DI 10.1080/16066359.2019.1579801
PG 8
WC Substance Abuse; Social Issues
SC Substance Abuse; Social Issues
GA KG1CA
UT WOS:000509677600005
DA 2020-03-18
ER

PT J
AU Maciejewski, D
   Brieant, A
   Lee, J
   King-Casas, B
   Kim-Spoon, J
AF Maciejewski, Dominique
   Brieant, Alexis
   Lee, Jacob
   King-Casas, Brooks
   Kim-Spoon, Jungmeen
TI Neural Cognitive Control Moderates the Relation between Negative Life
   Events and Depressive Symptoms in Adolescents
SO JOURNAL OF CLINICAL CHILD AND ADOLESCENT PSYCHOLOGY
LA English
DT Article
ID DIFFERENTIAL SUSCEPTIBILITY; EMOTION REGULATION; POSITIVE LIFE;
   MENTAL-HEALTH; STRESS; RESILIENCE; DISORDERS; ANXIETY; PREDICTORS;
   REACTIVITY
AB The present longitudinal study examined the role of neural cognitive control in the relation between negative and positive life events and depressive symptoms in adolescents. The sample comprised 138 adolescents (52% male, M-age = 13.49 at baseline) and their parents. At Time 1, adolescents participated in a functional neuroimaging session in which neural cognitive control was measured as hemodynamic activity during an inhibitory control task, and parents reported on adolescents' positive and negative life events within the past year. Adolescents and parents reported on adolescent depressive symptoms at Time 1, Time 2 (1 year later), and Time 3 (2 years later). Conditional latent growth curve model was used to test the main and interaction effects of neural cognitive control and positive/negative life events on the growth factors of depressive symptoms. Higher neural cognitive control moderated the relation between negative life events and the intercept of depressive symptoms. Adolescents with higher neural cognitive control did not experience higher depressive symptoms when confronted with more negative life events, whereas their counterparts with lower neural cognitive control did. The interaction effect between neural cognitive control and positive life events on depressive symptoms was not significant. Results suggest that neural cognitive control acts as a protective factor such that adolescents with higher neural cognitive control are protected against depressionogenic effects of negative life events, whereas adolescents with lower cognitive control are at greater risk for depressive symptoms in response to negative life events.
C1 [Maciejewski, Dominique] Vrije Univ Amsterdam Med Ctr, Amsterdam Publ Hlth Res Inst, Dept Psychiat, Oldenaller 1, NL-1081 HJ Amsterdam, Netherlands.
   [Maciejewski, Dominique] Erasmus Med Ctr Sophia, Dept Child & Adolescent Psychiat & Psychol, Rotterdam, Netherlands.
   [Brieant, Alexis; King-Casas, Brooks; Kim-Spoon, Jungmeen] Virginia Tech, Dept Psychol, Blacksburg, VA USA.
   [Lee, Jacob; King-Casas, Brooks] Virginia Tech, Caril Res Inst, Blacksburg, VA USA.
RP Maciejewski, D (reprint author), Vrije Univ Amsterdam Med Ctr, Amsterdam Publ Hlth Res Inst, Dept Psychiat, Oldenaller 1, NL-1081 HJ Amsterdam, Netherlands.
EM d.maciejewski@ggzingeest.nl
FU NIDA NIH HHSUnited States Department of Health & Human ServicesNational
   Institutes of Health (NIH) - USANIH National Institute on Drug Abuse
   (NIDA) [R01 DA036017]
NR 66
TC 1
Z9 1
U1 3
U2 3
PU ROUTLEDGE JOURNALS, TAYLOR & FRANCIS LTD
PI ABINGDON
PA 2-4 PARK SQUARE, MILTON PARK, ABINGDON OX14 4RN, OXON, ENGLAND
SN 1537-4416
EI 1537-4424
J9 J CLIN CHILD ADOLESC
JI J. Clin. Child Adolesc. Psychol.
PD JAN 2
PY 2020
VL 49
IS 1
BP 118
EP 133
DI 10.1080/15374416.2018.1491005
PG 16
WC Psychology, Clinical; Psychology, Developmental
SC Psychology
GA KC7TG
UT WOS:000507375000009
PM 30084647
DA 2020-03-18
ER

PT J
AU Kauffman, BY
   Bakhshaie, J
   Manning, K
   Rogers, AH
   Shepherd, JM
   Zvolensky, MJ
AF Kauffman, Brooke Y.
   Bakhshaie, Jafar
   Manning, Kara
   Rogers, Andrew H.
   Shepherd, Justin M.
   Zvolensky, Michael J.
TI The role of emotion dysregulation in the association between subjective
   social status and eating expectancies among college students
SO JOURNAL OF AMERICAN COLLEGE HEALTH
LA English
DT Article
DE College; eating; emotion dysregulation; expectancies; subjective social
   status
ID REGULATION DIFFICULTIES; WEIGHT-GAIN; HEALTH; VALIDATION; SYMPTOMS;
   BEHAVIOR; ADOLESCENTS; PREVALENCE; STRATEGIES; DISORDERS
AB Objective: Research suggests that college is a risky period for changes in eating behavior and beliefs. Although social health determinants relate to health behavior changes, research has not explored subjective social status, one's societal standing, in terms of eating expectancies among college students. The present study examined the emotion dysregulation in association between subjective social status and eating expectancies among college students. Participants: Participants were a diverse sample of 1,589 college students (80.4% females; M-age = 22.2 years, SD = 5.27) from an urban university. Results: Results showed a significant indirect association of subjective social status via emotion dysregulation in relation to expectancies of eating to help manage negative affect, to alleviate boredom, and to lead to feeling out of control. Conclusion: These findings provide evidence that college students with lower subjective social status may have a higher risk for dysregulated emotions, and consequently, expressing maladaptive eating expectancies.
C1 [Kauffman, Brooke Y.; Bakhshaie, Jafar; Manning, Kara; Rogers, Andrew H.; Shepherd, Justin M.; Zvolensky, Michael J.] Univ Houston, Dept Psychol, Houston, TX USA.
   [Zvolensky, Michael J.] Univ Texas MD Anderson Canc Ctr, Dept Behav Sci, Houston, TX 77030 USA.
   [Zvolensky, Michael J.] Univ Houston, Hlth Inst, Houston, TX USA.
RP Zvolensky, MJ (reprint author), Univ Houston, 126 Heyne Bldg, Houston, TX 77204 USA.
EM mjzvolen@central.uh.edu
FU NIDA NIH HHSUnited States Department of Health & Human ServicesNational
   Institutes of Health (NIH) - USANIH National Institute on Drug Abuse
   (NIDA) [F31 DA046127]
NR 49
TC 0
Z9 0
U1 2
U2 2
PU ROUTLEDGE JOURNALS, TAYLOR & FRANCIS LTD
PI ABINGDON
PA 2-4 PARK SQUARE, MILTON PARK, ABINGDON OX14 4RN, OXON, ENGLAND
SN 0744-8481
EI 1940-3208
J9 J AM COLL HEALTH
JI J. Am. Coll. Health
PD JAN 2
PY 2020
VL 68
IS 1
BP 97
EP 103
DI 10.1080/07448481.2018.1515761
PG 7
WC Education & Educational Research; Public, Environmental & Occupational
   Health
SC Education & Educational Research; Public, Environmental & Occupational
   Health
GA KB4TB
UT WOS:000506488800015
PM 30570445
OA Green Accepted
DA 2020-03-18
ER

PT J
AU Kira, IA
   Ozcan, NA
   Shuwiekh, H
   Kucharska, J
   Amthal, HA
   Kanaan, A
AF Kira, Ibrahim A.
   Ozcan, Neslihan Arici
   Shuwiekh, Hanaa
   Kucharska, Justyna
   Amthal, H. Al-Huwailah
   Kanaan, Amer
TI The Cross-National Validity and Structural Invariance of the Existential
   Annihilation Anxiety Scale
SO CURRENT PSYCHOLOGY
LA English
DT Article; Early Access
DE Existential anxiety; Annihilation anxiety; Personal identity
   annihilation anxiety; Collective identity annihilation anxiety; Status
   identity annihilation anxiety
ID INDIVIDUAL-DIFFERENCES; EMOTION REGULATION; FIT INDEXES; SALIENCE;
   IDENTITY; HEALTH; SENSITIVITY; OPPRESSION; DYNAMICS; STRESS
AB The goal of the current research is to test the 15-items existential annihilation anxieties (EAA) scale cross-nationally. The EAA scale found in a previous study to have four first-order factors: psychic, collective, status and physical identity EAA, and a unitary second-order factor. The study utilized a previously collected data (N = 1566) that included five countries: Egypt (N = 490), Turkey (N = 420), Kuwait (N = 300), UK (N = 177) and Syria (N = 179). Participants included 51.4% of males and 14.6% of adolescents. Age ranges between 14 and 75. Measures included EAA, cumulative stressors and traumas (CST), the "will to exist, live and survive" (WTELS), the Rosenberg self-esteem scale, emotion regulation, identity salience, PTSD, and poor health. We conducted a zero-order correlation between the primary variables, alpha reliability, and confirmatory factor analysis of the factor structure of EAA, found in the previous study. We further tested its invariance across different age, gender, and national groups. Results indicated a high alpha of .92 of the scale. The confirmatory factor analysis found that the previously found structure fit well in the multinational data and was strictly invariant across genders and age group and strongly invariant across the five national groups. EAA highly correlated with PTSD (.52) and correlated with psychopathology, internalizing, externalizing, thought disorder, poor health, and CST. EAA was negatively correlated with WTELS, self-esteem, religiosity and emotion regulation (reappraisal). The EAA scale has robust psychometrics cross-nationally, and its conceptual framework is clinically significant and worth considering as a new focus of the new Transdiagnostic intervention strategy for PTSD.
C1 [Kira, Ibrahim A.] Ctr Cumulat Trauma Studies, 4906 Woodhurst Way, Stone Mt, GA 30088 USA.
   [Kira, Ibrahim A.] Georgia State Univ, Ctr Stress Trauma & Resiliency, Atlanta, GA 30303 USA.
   [Ozcan, Neslihan Arici] TC Istanbul Medeniyet Univ, Istanbul, Turkey.
   [Shuwiekh, Hanaa] Fayoum Univ, Al Fayyum, Egypt.
   [Kucharska, Justyna] Univ Westminster, London, England.
   [Amthal, H. Al-Huwailah] Kuwait Univ, Coll Social Sci, Jamal Abdul Nasser St, Farwaniya, Kuwait.
   [Kanaan, Amer] Start Point1,Vimplegant3, S-21114 Malmo, Sweden.
RP Kira, IA (reprint author), Ctr Cumulat Trauma Studies, 4906 Woodhurst Way, Stone Mt, GA 30088 USA.; Kira, IA (reprint author), Georgia State Univ, Ctr Stress Trauma & Resiliency, Atlanta, GA 30303 USA.
EM kiraaref@aol.com; neslihan.ozcan@medeniyet.edu.tr;
   hanaashiwk2000@hotmail.com; j.kucharska@westminster.ac.uk;
   Alhuwailah.77@ku.edu.kw; ameer@start-point.org
OI Kira, Ibrahim/0000-0001-8126-0020
NR 61
TC 0
Z9 0
U1 1
U2 1
PU SPRINGER
PI NEW YORK
PA 233 SPRING ST, NEW YORK, NY 10013 USA
SN 1046-1310
EI 1936-4733
J9 CURR PSYCHOL
JI Curr. Psychol.
DI 10.1007/s12144-019-00591-5
EA JAN 2020
PG 12
WC Psychology, Multidisciplinary
SC Psychology
GA KA0JA
UT WOS:000505486200001
DA 2020-03-18
ER

PT J
AU Mason, TB
   Dunton, GF
   Gearhardt, AN
   Leventhal, AM
AF Mason, Tyler B.
   Dunton, Genevieve F.
   Gearhardt, Ashley N.
   Leventhal, Adam M.
TI Emotional disorder symptoms, anhedonia, and negative urgency as
   predictors of hedonic hunger in adolescents
SO EATING BEHAVIORS
LA English
DT Article
ID REVISED CHILD ANXIETY; BODY-MASS INDEX; PSYCHOMETRIC PROPERTIES; FOOD;
   SENSITIVITY; SCALE; ASSOCIATION; DEPRESSION; REWARD; BRAIN
AB Affect and reward are associated with unhealthy eating and weight; however, less research has examined affective predictors of hedonic hunger (i.e., extreme reward responsivity, pleasure toward, and drive for food), particularly among adolescents. Whether symptoms indicative of emotional disturbance increase risk of adverse reward-based eating-related symptoms such as hedonic hunger, is unknown. Such evidence could explain why emotional problems increase risk of eating and weight problems among adolescents, when eating-related health problems often originate. This report examined baseline emotional disorder symptoms, negative urgency (i.e., tendency to act impulsively in response to negative affect), and anhedonia (i.e., loss of interest in activities and decreased pleasure) as prospective predictors of increases in hedonic hunger in adolescents; associations between changes in emotional disturbance problems and hedonic hunger were also examined. Ninth-grade students (N = 2598) from high schools completed paper-and-pencil surveys at baseline and a 1-year follow-up. In a multivariable model controlling for the covariance of emotional problems, higher negative urgency, general anxiety, and obsessive-compulsive symptoms, and lower anhedonia at baseline independently predicted increases in hedonic hunger one year later. Also, increases in negative urgency, general anxiety, and obsessive-compulsive symptoms and decreases in anhedonia independently predicted increases in hedonic hunger. Affect- and reward-related variables may be important contributors to risk of hedonic hunger in adolescence.
C1 [Mason, Tyler B.; Dunton, Genevieve F.; Leventhal, Adam M.] Univ Southern Calif, Dept Prevent Med, Los Angeles, CA 90032 USA.
   [Gearhardt, Ashley N.] Univ Michigan, Dept Psychol, Ann Arbor, MI USA.
RP Mason, TB (reprint author), Univ Southern Calif, 2001 Soto St, Los Angeles, CA 90032 USA.
EM tylermas@usc.edu
FU National Institutes of HealthUnited States Department of Health & Human
   ServicesNational Institutes of Health (NIH) - USA [R01-DA033296,
   P50-CA180905]
FX This research was supported by grants R01-DA033296 and P50-CA180905 from
   the National Institutes of Health.
NR 53
TC 0
Z9 0
U1 0
U2 0
PU ELSEVIER
PI AMSTERDAM
PA RADARWEG 29, 1043 NX AMSTERDAM, NETHERLANDS
SN 1471-0153
EI 1873-7358
J9 EAT BEHAV
JI Eat. Behav.
PD JAN
PY 2020
VL 36
AR 101343
DI 10.1016/j.eatbeh.2019.101343
PG 6
WC Psychology, Clinical; Psychiatry
SC Psychology; Psychiatry
GA KR7OX
UT WOS:000517806600001
PM 31715461
OA Bronze
DA 2020-03-18
ER

PT J
AU Cobos-Sanchez, L
   Flujas-Contreras, JM
   Gomez, I
AF Cobos-Sanchez, Lidia
   Flujas-Contreras, Juan M.
   Gomez, Inmaculada
TI Willingness and Action Measure for Adolescents: Psychometric validation
   in Spanish adolescents
SO JOURNAL OF CONTEXTUAL BEHAVIORAL SCIENCE
LA English
DT Article
DE Psychological flexibility; Acceptance; Willingness; Action; Spanish
   validation; WAM-C/A
ID ATTENTION AWARENESS SCALE; EMOTION REGULATION; EXPERIENTIAL AVOIDANCE;
   PSYCHOLOGICAL FLEXIBILITY; COMMITMENT THERAPY; ACCEPTANCE; MINDFULNESS;
   PSYCHOPATHOLOGY; SUPPRESSION; CHILDREN
AB Psychological flexibility refers to the ability to be in contact with emotions, thoughts and feelings while behavior is directed at values. Psychological flexibility is considered to be a protective factor of health and psychological wellbeing, and includes six interrelated factors including; acceptance, values, committed action, contact with the present moment, self as context and defusion. The aim of this study is to assess the psychometric properties of a Spanish adaptation of the Willingness and Action Measure for Adolescents with 649 adolescents from Spain aged 12 to 17. The Willingness and Action Measure for Adolescents proved to be a two-factor psychometrically sound instrument, reliability and internal consistency that showed adequate psychometric goodness. Total scores of psychological flexibility correlates positively with emotional clarity and emotion regulation. Concurrent validity shows that psychological flexibility is related to skills for emotional regulation.
C1 [Cobos-Sanchez, Lidia] Minist Educ Reg Govt Andalusia, Sol Portocarrero High, Almeria, Spain.
   [Flujas-Contreras, Juan M.; Gomez, Inmaculada] Univ Almeria, Dept Psychol, La Canada San Urbano S-N,Room 0-50, Almeria 04120, Spain.
   [Cobos-Sanchez, Lidia; Flujas-Contreras, Juan M.; Gomez, Inmaculada] Univ Almeria, Hlth Res Ctr, Almeria, Spain.
RP Gomez, I (reprint author), Univ Almeria, Dept Psychol, La Canada San Urbano S-N,Room 0-50, Almeria 04120, Spain.
EM jfc397@ual.es; igomez@ual.es
NR 33
TC 0
Z9 0
U1 0
U2 0
PU ELSEVIER
PI AMSTERDAM
PA RADARWEG 29, 1043 NX AMSTERDAM, NETHERLANDS
SN 2212-1447
EI 2212-1455
J9 J CONTEXT BEHAV SCI
JI J. Contextual Behav. Sci.
PD JAN
PY 2020
VL 15
BP 46
EP 51
DI 10.1016/j.jcbs.2019.11.006
PG 6
WC Psychology, Clinical
SC Psychology
GA KN4LC
UT WOS:000514809200006
OA Bronze
DA 2020-03-18
ER

PT J
AU Byrne, L
   Donovan, C
   Shiels, A
AF Byrne, Luka
   Donovan, Caroline
   Shiels, Amy
TI Recharge: a preliminary evaluation of an emotion regulation enhanced
   CBT-i intervention for insomnia in early adolescence
SO BEHAVIOURAL AND COGNITIVE PSYCHOTHERAPY
LA English
DT Article
DE adolescence; CBT; emotion regulation; insomnia; sleep
AB Background: Insomnia disorder in adolescence is prevalent, persistent and associated with adverse outcomes, including reduced quality of life. Cognitive behavioural therapy for insomnia (CBT-i) has shown promise as an effective treatment for adolescents. Recent research has highlighted the role of emotion regulation in insomnia, suggesting that the inclusion of emotion regulation techniques may enhance CBT-i. Aims: To evaluate the feasibility and preliminary effectiveness of a CBT-i treatment program for insomnia in early adolescence, augmented with emotion regulation strategies, using a case-series design. Method: Three participants (mean 11.67 years) completed the program that consisted of seven, weekly individual therapy sessions and parental participation. Participants monitored their sleep daily during the intervention, and insomnia diagnostic status and severity, use of emotion regulation strategies and quality of life were assessed at baseline, post-intervention and at 6-week follow-up. Results: At post-treatment, none of the participants met criteria for insomnia and all reported statistically reliable reductions in symptoms. Improvements were maintained at follow-up for two participants. Sleep onset latency was reduced and improvements in quality of life were evident. There were no changes in the use of emotion regulation strategies following treatment. Adolescents and parents reported high program satisfaction. Conclusions: This preliminary evaluation provides support for the effectiveness of the CBT-i program tested. However, given that emotion regulation did not change and yet improvements in sleep were evident, the usefulness of augmenting the program with emotion regulation strategies requires further evaluation.
C1 [Donovan, Caroline] Griffith Univ, Sch Appl Psychol, Mt Gravatt, Qld 4122, Australia.
   Griffith Univ, Menzies Hlth Inst Queensland, Mt Gravatt, Qld 4122, Australia.
RP Donovan, C (reprint author), Griffith Univ, Sch Appl Psychol, Mt Gravatt, Qld 4122, Australia.
EM c.donovan@griffith.edu.au
FU School of Applied Psychology, Griffith University
FX Caroline Donovan received seed funding from the School of Applied
   Psychology, Griffith University.
NR 4
TC 0
Z9 0
U1 0
U2 0
PU CAMBRIDGE UNIV PRESS
PI NEW YORK
PA 32 AVENUE OF THE AMERICAS, NEW YORK, NY 10013-2473 USA
SN 1352-4658
EI 1469-1833
J9 BEHAV COGN PSYCHOTH
JI Behav. Cognit. Psychther.
PD JAN
PY 2020
VL 48
IS 1
BP 121
EP 126
AR PII S1352465819000481
DI 10.1017/S1352465819000481
PG 6
WC Psychology, Clinical
SC Psychology
GA KN2MZ
UT WOS:000514677800011
PM 31379309
DA 2020-03-18
ER

PT J
AU Metsapelto, RL
   Zimmermann, F
   Pakarinen, E
   Poikkeus, AM
   Lerkkanen, MK
AF Metsapelto, Riitta-Leena
   Zimmermann, Friederike
   Pakarinen, Eija
   Poikkeus, Anna-Maija
   Lerkkanen, Marja-Kristiina
TI School grades as predictors of self-esteem and changes in internalizing
   problems: A longitudinal study from fourth through seventh grade
SO LEARNING AND INDIVIDUAL DIFFERENCES
LA English
DT Article
DE School grades; Internalizing problems; Self-esteem; Latent change score
   modeling
ID COMPETENCE-BASED MODEL; ACADEMIC-ACHIEVEMENT; GENDER-DIFFERENCES;
   DIFFICULTIES QUESTIONNAIRE; SOCIAL COMPETENCE; CHINESE CHILDREN; MIDDLE
   CHILDHOOD; SECONDARY-SCHOOL; READING-ABILITY; PEER
AB This longitudinal study of 562 students (from ages 10 to 13) investigated whether developmental changes in internalizing problems (emotional and peer problems) can be predicted by school grades in mathematics and language arts and whether these predictive relations are mediated by students' self-esteem. The data comprised of teacher-rated internalizing problems, grades in math and language arts, and student self-ratings of self-esteem. The latent change score modeling indicated that math grades positively predicted self-esteem. Furthermore, lower self-esteem was related to an increase in internalizing and emotional problems in the total sample, and to an increase in peer problems in boys. The indirect effect of poorer math grades, via lower self-esteem, on increases in internalizing and emotional problems was significant. The sample included an overrepresentation of children at risk of reading difficulty, but the tested models did not differ between at-risk and not-at-risk children. Overall, the findings revealed that low math grades contribute negatively to students' global self-esteem and predict an increase in internalizing problems in early adolescence.
C1 [Metsapelto, Riitta-Leena; Pakarinen, Eija; Poikkeus, Anna-Maija; Lerkkanen, Marja-Kristiina] Univ Jyvaskyla, Dept Teacher Educ, POB 35, Jyvaskyla 40014, Finland.
   [Zimmermann, Friederike] Univ Kiel, Inst Psychol Learning & Instruct, Christian Albrechts Pl 4, Kiel, Germany.
RP Metsapelto, RL (reprint author), Univ Jyvaskyla, Dept Teacher Educ, POB 35, Jyvaskyla 40014, Finland.
EM riitta-leena.metsapelto@jyu.fi; fzimmermann@ipl.uni-kiel.de;
   eija.k.pakarinen@jyu.fi; anna-maija.poikkeus@jyu.fi;
   marja-kristiina.lerkkanen@jyu.fi
OI Lerkkanen, Marja-Kristiina/0000-0002-5709-5800; Metsapelto,
   Riitta-Leena/0000-0002-6358-1602
FU Academy of FinlandAcademy of Finland [268586, 292466, 277299]
FX This work was supported by Academy of Finland (Nr. 268586, Nr. 292466,
   Nr. 277299).
NR 94
TC 0
Z9 0
U1 0
U2 0
PU ELSEVIER
PI AMSTERDAM
PA RADARWEG 29, 1043 NX AMSTERDAM, NETHERLANDS
SN 1041-6080
EI 1873-3425
J9 LEARN INDIVID DIFFER
JI Learn. Individ. Differ.
PD JAN
PY 2020
VL 77
AR 101807
DI 10.1016/j.lindif.2019.101807
PG 10
WC Psychology, Educational
SC Psychology
GA KM2YO
UT WOS:000513988900006
OA Bronze
DA 2020-03-18
ER

PT J
AU Costa, M
   Melim, B
   Tagliabue, S
   Mota, CP
   Matos, PM
AF Costa, Monica
   Melim, Beatriz
   Tagliabue, Semira
   Mota, Catarina Pinheiro
   Matos, Paula Mena
TI Predictors of the quality of the relationship with caregivers in
   residential care
SO CHILDREN AND YOUTH SERVICES REVIEW
LA English
DT Article
DE Quality of relationship; Adolescents; Caregivers; Residential care
ID LENGTH-OF-STAY; EMOTION REGULATION; INSTITUTIONALIZED ADOLESCENTS;
   PORTUGUESE VERSION; ATTACHMENT STYLES; WORKING MODELS; FOSTER-CARE;
   CHILDREN; DIFFICULTIES; YOUTH
AB The quality of the relationship between adolescents and significant figures constitutes a relevant factor to emotional and adaptive functioning. Caregivers at the institution have a significant responsibility in caring for adolescents and represent a key determinant in adolescents' adaptation. However, less attention has been devoted to how adolescents perceive these relationships and to predictors of their quality. This study aims to analyze different level predictors (sociodemographic and institutional hystory-related, emotional/relational and contextual level) of the quality of the relationship between adolescents and their caregivers, in a sample of 326 adolescent participants (228 female and 98 male) from 20 residential care institutions. Participants responded to self-report questionnaires concerning the quality of relationship with caregivers, attachment, emotion regulation and institutional climate. Data regarding structural and functional information about the residential care context were collected with the directors. The results suggested that the adolescents' perception of quality of relationship was associated with individual (gender) and emotional/relational factors (emotion regulation and attachment), but not with contextual factors (cohesion, ratio and number total children/youth) and other individual variables (time living in institution, age at entering the institution, live another institution and age at entering in the first institution). The results are discussed in light of attachment theory, pointing out the role of the relevance of quality of relationship with caregivers.
C1 [Costa, Monica; Matos, Paula Mena] Univ Porto, Fac Psychol & Educ Sci, Rua Alfredo Allen, P-4200135 Porto, Portugal.
   [Costa, Monica; Melim, Beatriz; Mota, Catarina Pinheiro; Matos, Paula Mena] Univ Porto, Ctr Psychol, Porto, Portugal.
   [Tagliabue, Semira] Univ Cattolica Sacro Cuore, Dept Psychol, Brescia, Italy.
   [Mota, Catarina Pinheiro] Univ Tras Os Montes & Alto Douro, Dept Educ & Psychol, Vila Real, Portugal.
RP Matos, PM (reprint author), Univ Porto, Fac Psychol & Educ Sci, Rua Alfredo Allen, P-4200135 Porto, Portugal.
EM pmmatos@fpce.up.pt
RI Matos, Paula M./G-5695-2015
OI Matos, Paula M./0000-0001-5763-8070
FU Portuguese Foundation for Science and TechnologyPortuguese Foundation
   for Science and Technology [SFRH/BD/101391/2014]; FCTPortuguese
   Foundation for Science and Technology [PTDC/PSI-ESP/28653/2017]
FX This research was supported by a PhD Scholarship from the Portuguese
   Foundation for Science and Technology granted to the first author
   (SFRH/BD/101391/2014) and by the FCT funded project CareMe
   (PTDC/PSI-ESP/28653/2017).
NR 75
TC 0
Z9 0
U1 0
U2 0
PU PERGAMON-ELSEVIER SCIENCE LTD
PI OXFORD
PA THE BOULEVARD, LANGFORD LANE, KIDLINGTON, OXFORD OX5 1GB, ENGLAND
SN 0190-7409
EI 1873-7765
J9 CHILD YOUTH SERV REV
JI Child. Youth Serv. Rev.
PD JAN
PY 2020
VL 108
AR 104579
DI 10.1016/j.childyouth.2019.104579
PG 9
WC Family Studies; Social Work
SC Family Studies; Social Work
GA KG3CG
UT WOS:000509819500055
OA Bronze
DA 2020-03-18
ER

PT J
AU Fu, LQ
   Wang, PC
   Zhao, M
   Xie, X
   Chen, Y
   Nie, J
   Lei, L
AF Fu, Linqian
   Wang, Pengcheng
   Zhao, Meng
   Xie, Xin
   Chen, Ye
   Nie, Jia
   Lei, Li
TI Can emotion regulation difficulty lead to adolescent problematic
   smartphone use? A moderated mediation model of depression and perceived
   social support
SO CHILDREN AND YOUTH SERVICES REVIEW
LA English
DT Article
DE Emotion regulation difficulty; Problematic smartphone use; Depression;
   Perceived social support; Adolescents
ID INTERNET ADDICTION; RELATIONSHIP SATISFACTION; BEHAVIORAL ADDICTION;
   SENSATION SEEKING; NETWORKING SITES; CHINESE ADULTS; MOBILE PHONE;
   STUDENTS; ANXIETY; FEAR
AB Prior studies have identified some risk factors for problematic smartphone use. However, little research has examined the potential influence of emotion regulation difficulty on problematic smartphone use, and less is known about the mediating and moderating mechanisms behind this relationship. This study examined whether emotion regulation difficulty would be related to adolescent problematic smartphone use, whether depression would mediate the relationship between emotion regulation difficulty and problematic smartphone use, and whether perceived social support would moderate the links between emotion regulation difficulty and problematic smartphone use. A total of 720 Chinese adolescents (mean age = 13.66 years, SD = 1.36) completed anonymous questionnaires regarding depression, emotion regulation difficulty, perceived social support, and problematic smartphone use. The results indicated that emotion regulation difficulty was positively related to problematic smartphone use and depression mediated this relationship. Moderated mediation analyses showed that the pathway between depression and adolescent problematic smartphone use was moderated by perceived social support. These findings highlight the significance of identifying the mechanisms that moderate the mediated paths between emotion regulation difficulty and adolescent problematic smartphone use.
C1 [Fu, Linqian; Wang, Pengcheng; Nie, Jia; Lei, Li] Renmin Univ China, Ctr Internet Social Psychol, Dept Psychol, 59 Zhongguancun St, Beijing 100872, Peoples R China.
   [Zhao, Meng] Beijing Municipal Adm Educ & Correct, 1 Tuangui St, Beijing 102628, Peoples R China.
   [Xie, Xin] Beijing Union Univ, Coll Appl Sci & Technol, Beijing 100101, Peoples R China.
   [Chen, Ye] Hebei Dingzhou High Sch, Yingbin Rd, Dingzhou 073000, Hebei, Peoples R China.
RP Wang, PC; Lei, L (reprint author), Renmin Univ China, Ctr Internet Social Psychol, Dept Psychol, 59 Zhongguancun St, Beijing 100872, Peoples R China.
EM tianhai001@126.com; dr.leili@qq.com
FU Renmin University of China
FX The present study was supported by the Outstanding Innovative Talents
   Cultivation Funded Programs 2017 of Renmin University of China.
NR 79
TC 0
Z9 0
U1 0
U2 0
PU PERGAMON-ELSEVIER SCIENCE LTD
PI OXFORD
PA THE BOULEVARD, LANGFORD LANE, KIDLINGTON, OXFORD OX5 1GB, ENGLAND
SN 0190-7409
EI 1873-7765
J9 CHILD YOUTH SERV REV
JI Child. Youth Serv. Rev.
PD JAN
PY 2020
VL 108
AR 104660
DI 10.1016/j.childyouth.2019.104660
PG 7
WC Family Studies; Social Work
SC Family Studies; Social Work
GA KG3CG
UT WOS:000509819500076
OA Bronze
DA 2020-03-18
ER

PT J
AU Martin, E
   Gonzalez-Garcia, C
   del Valle, JF
   Bravo, A
AF Martin, Eduardo
   Gonzalez-Garcia, Carla
   del Valle, Jorge F.
   Bravo, Amaia
TI Detection of behavioral and emotional disorders in residential child
   care: Using a multi-informant approach
SO CHILDREN AND YOUTH SERVICES REVIEW
LA English
DT Article
DE Residential child care; Mental health; Behavioral and emotional
   problems; Youth Self Report YSR; Child behavior checklist CBCL
ID MENTAL-HEALTH-SERVICES; DYSREGULATION PROFILE; WELFARE; PSYCHOPATHOLOGY;
   ADOLESCENTS; YOUTH; CHECKLIST; REFERRALS; NEEDS; CBCL
AB Young people in residential care (RC) are a group at high risk of developing mental health problems. One of the most commonly-used screening instruments is Achenbach and Rescorla (2001) dimensional, multi-informant ASEBA. The main objective of this study is to analyze the level of agreement between young people in RC and their care workers (who, in Spain, are called social educators, and who have a specific university degree). 617 young people in RC aged between 11 and 17 completed the Youth Self Report, while their social educators completed the Child Behavior Checklist (CBCL). A 2 x 2 ANOVA was performed with the intra-subject variable being the test scores and the inter-subject variable being in receipt of specialist treatment or not. The results indicate that the social educators tended to score more highly in externalizing scales, whereas the young people reported more internalizing problems. In the treatment group, the CBCL scores were higher than the YSR scores, but in the non-treatment group the opposite was found, particularly in internalizing scales. The results are discussed in comparison with concordance studies in the general population and we conclude that multi-informant instruments are appropriate for the population in RC.
C1 [Martin, Eduardo] Univ La Laguna, San Cristobal la Laguna, Spain.
   [Gonzalez-Garcia, Carla; del Valle, Jorge F.; Bravo, Amaia] Univ Oviedo, Oviedo, Spain.
RP Bravo, A (reprint author), Univ Oviedo, Fac Psicol, Plaza Feijoo S-N, Oviedo, Spain.
EM edmartin@ull.edu.es; carla.gonzalez.garcia@gmail.com; jvalle@uniovi.es;
   amaiabravo@uniovi.es
RI Martin, Eduardo/A-8512-2012
OI Martin, Eduardo/0000-0001-8004-9776
FU Ministry of the Economy and Business [PSI2012-33185]; European Social
   FundEuropean Social Fund (ESF) [BES-2016-078139]
FX This research was performed thanks to funding from the Ministry of the
   Economy and Business (Ref. PSI2012-33185). The author Carla
   Gonzalez-Garcia holds a post-doctoral contract from the National Program
   of Training for Improving Talent and Employability in the framework of
   the National Plan of Scientific and Technical Research and Innovation
   2013-2016 and co-financed by the European Social Fund (BES-2016-078139).
NR 36
TC 0
Z9 0
U1 0
U2 0
PU PERGAMON-ELSEVIER SCIENCE LTD
PI OXFORD
PA THE BOULEVARD, LANGFORD LANE, KIDLINGTON, OXFORD OX5 1GB, ENGLAND
SN 0190-7409
EI 1873-7765
J9 CHILD YOUTH SERV REV
JI Child. Youth Serv. Rev.
PD JAN
PY 2020
VL 108
AR 104588
DI 10.1016/j.childyouth.2019.104588
PG 6
WC Family Studies; Social Work
SC Family Studies; Social Work
GA KG3CG
UT WOS:000509819500046
OA Bronze
DA 2020-03-18
ER

PT J
AU Dockery, AM
AF Dockery, Alfred Michael
TI Inter-generational transmission of Indigenous culture and children's
   wellbeing: Evidence from Australia
SO INTERNATIONAL JOURNAL OF INTERCULTURAL RELATIONS
LA English
DT Article
ID DIFFICULTIES QUESTIONNAIRE; CHRONIC DISEASE; PEOPLES HEALTH; COMMUNITY;
   STRENGTHS; ADOLESCENTS; RESILIENCE; SUICIDE; YOUTH; RISK
AB A limited body of empirical evidence suggests a strong sense of cultural identity promotes wellbeing and other socio-economic outcomes for First Nations people, including for Indigenous Australians. A challenge to this evidence is potential endogeneity: that Indigenous people who achieve positive outcomes are then more likely to maintain and engage in their traditional culture. Data from Australia's Longitudinal Study of Indigenous Children were used to address that challenge. Indigenous parents' attitudes and practices with respect to passing on traditional culture to their children in early childhood were related to children's later health and socio-emotional adjustment. Exploratory factor analysis identified three key elements of parental transmission of Indigenous culture to their children: connection to country, connection to kin and traditional knowledge. Parents fostering a strong kinship connection was found to contribute to positive child development. Positive effects of connection to country and parental desires to pass on traditional knowledge were also identified in some regional contexts, providing further evidence that traditional Indigenous cultures should be seen as a resource for addressing Indigenous disadvantage, not a contributing factor. The research design eliminates the possibility of (the child's) outcomes 'causing' greater cultural identity or engagement, but not the possibility of omitted variables shaping both parents' practices toward cultural engagement and child outcomes.
C1 [Dockery, Alfred Michael] Curtin Univ, Bankwest Curtin Econ Ctr, GPO Box U1987, Perth, WA 6845, Australia.
RP Dockery, AM (reprint author), Curtin Univ, Bankwest Curtin Econ Ctr, GPO Box U1987, Perth, WA 6845, Australia.
EM m.dockery@curtin.edu.au
FU Cooperative Research Centre for Remote Economic ParticipationAustralian
   GovernmentDepartment of Industry, Innovation and ScienceCooperative
   Research Centres (CRC) Programme
FX This work was supported by the Cooperative Research Centre for Remote
   Economic Participation.
NR 44
TC 0
Z9 0
U1 0
U2 0
PU PERGAMON-ELSEVIER SCIENCE LTD
PI OXFORD
PA THE BOULEVARD, LANGFORD LANE, KIDLINGTON, OXFORD OX5 1GB, ENGLAND
SN 0147-1767
EI 1873-7552
J9 INT J INTERCULT REL
JI Int. J. Intercult. Relat.
PD JAN
PY 2020
VL 74
BP 80
EP 93
DI 10.1016/j.ijintrel.2019.11.001
PG 14
WC Psychology, Social; Social Sciences, Interdisciplinary; Sociology
SC Psychology; Social Sciences - Other Topics; Sociology
GA KL2XI
UT WOS:000513291500009
OA Bronze
DA 2020-03-18
ER

PT J
AU Supervia, PU
   Bordas, CS
   Abad, JJM
AF Usan Supervia, Pablo
   Salavera Bordas, Carlos
   Mejias Abad, Juan Jose
TI Relationship between Emotional Intelligence, Academic Burnout and School
   Performance in Adolescent Students
SO REVISTA CES PSICOLOGIA
LA Spanish
DT Article
DE Emotional Intelligence; Academic Burnout; School Performance; Students;
   Adolescents
ID SATISFACTION; ENGAGEMENT; TEACHERS; ACHIEVEMENT; PSYCHOLOGY
AB This paper aimed to analyze the relationship between emotional intelligence, academic burnout and school performance in a sample of 1.756 adolescent students belonging to 9 compulsory secondary education (ESO) centers. The instruments used were the Spanish versions of the Traid Meta-Mood Scale-24 (TMMS-24), the Maslach Burnout Inventory-Student Survey (MBI-SS); school performance was quantified through the average mark of each student. A prospective ex post facto study was conducted with a simple descriptive design. The results showed positive relationships of school performance with the dimensions of understanding and emotional regulation, as well as with academic effectiveness, and negative relationships with physical/emotional exhaustion and cynicism. The results highlight the influence of personal resources associated with emotional intelligence in preventing burnout, as well as personal effectiveness improvement that can lead to greater performance. The need to promote emotional skills in the classroom as facilitators of positive attitudes for school performance and the prevention of academic burnout is revealed.
C1 [Usan Supervia, Pablo; Salavera Bordas, Carlos] Univ Zaragoza, Fac Educ, Dept Psicol & Sociol, Zaragoza, Spain.
   [Mejias Abad, Juan Jose] Univ Zaragoza, Fac Educ, Doto Ciencias Educ, Zaragoza, Spain.
RP Supervia, PU (reprint author), Univ Zaragoza, Fac Educ, Dept Psicol & Sociol, Zaragoza, Spain.
NR 50
TC 0
Z9 0
U1 3
U2 3
PU UNIV CES
PI MEDELLIN
PA CALLE 10 A, NO 22, MEDELLIN, 00000, COLOMBIA
SN 2011-3080
J9 REV CES PSICOL
JI Rev. CES Psicol.
PY 2020
VL 13
IS 1
BP 125
EP 139
DI 10.21615/cesp.13.1.8
PG 15
WC Psychology, Multidisciplinary
SC Psychology
GA KM2EQ
UT WOS:000513935300008
DA 2020-03-18
ER

PT J
AU Mollegaard, S
AF Mollegaard, Stine
TI The effect of birth weight on behavioral problems in early adolescence:
   New evidence from monozygotic twins
SO ECONOMICS & HUMAN BIOLOGY
LA English
DT Article
DE Birth weight; Behavioral problems; Twins; Intermediate effects
ID LABOR-MARKET; PRENATAL ENVIRONMENT; SOCIOECONOMIC-STATUS; MENTAL-HEALTH;
   FETAL-GROWTH; OUTCOMES; CHILDHOOD; EXPOSURE; CHILDREN; QUESTIONNAIRE
AB It is well-established that the prenatal period is a critical and sensitive period of an individual's life, linking prenatal circumstances to short- and long-term outcomes such as infant mortality, educational and occupational success. However, little is known about how prenatal nurture affects intermediate outcomes and noncognitive characteristics such as behavior and behavioral problems. In this paper, I investigate the effects of birth weight on behavioral problems at age 12. I comprehensively control for confounders related to family background and genetics by employing a research design exploiting differences among Danish monozygotic twins. I find that birth weight has a statistically significant negative effect on behavioral problems measured using the Strengths and Difficulties Questionnaire, and that birth weight affects boys and girls differently: birth weight is significantly negatively associated with emotional problems among girls and hyperactivity among boys. (C) 2019 Elsevier B.V. All rights reserved.
C1 [Mollegaard, Stine] Univ Copenhagen, Dept Sociol, Copenhagen, Denmark.
RP Mollegaard, S (reprint author), Univ Copenhagen, Dept Sociol, Copenhagen, Denmark.
EM stinem@soc.ku.dk
FU Danish Strategic Research CouncilDanske Strategiske Forskningsrad (DSF)
   [10-093105/DSF]; Danish Centre for Social Science Research
FX The author disclosed receipt of the following financial support for the
   research, authorship, publication of this article: The research leading
   to the results presented in this paper has received funding from the
   Danish Strategic Research Council (grant no. 10-093105/DSF). The funding
   sources had no involvement in the study design, analysis, writing
   report, or decision to submit. This paper has been presented at the ISA
   RC28 Spring Meeting in Budapest in May 2014, at the Danish Sociology
   Congress at University of Copenhagen in 2014, at the ECSR conference in
   Oxford September 2016, and at research seminars at SOFI, Stockholm
   University, and The Danish Centre for Social Science Research. Thanks to
   Nabanita Datta Gupta, Fabrizio Bernardi, Dalton Conley, Peter Rohde
   Skov, Mads Jaeger, Anders Holm, Kristian Karlson, Martin Hallsten,
   editor and two anonymous reviewers, and participants at these events for
   valuable comments.
NR 56
TC 0
Z9 0
U1 0
U2 0
PU ELSEVIER
PI AMSTERDAM
PA RADARWEG 29, 1043 NX AMSTERDAM, NETHERLANDS
SN 1570-677X
EI 1873-6130
J9 ECON HUM BIOL
JI Econ. Hum. Biol.
PD JAN
PY 2020
VL 36
AR UNSP 100828
DI 10.1016/j.ehb.2019.100828
PG 22
WC Economics; Public, Environmental & Occupational Health
SC Business & Economics; Public, Environmental & Occupational Health
GA KK0YO
UT WOS:000512477500006
PM 31835188
OA Bronze
DA 2020-03-18
ER

PT J
AU Sierau, S
   Warmingham, J
   White, LO
   Klein, AM
   von Klitzing, K
AF Sierau, Susan
   Warmingham, Jennifer
   White, Lars O.
   Klein, Annette M.
   von Klitzing, Kai
TI Childhood Emotional and Conduct Problems in Childhood and Adolescence
   Differentially Associated with Intergenerational Maltreatment Continuity
   and Parental Internalizing Symptoms
SO JOURNAL OF ABNORMAL CHILD PSYCHOLOGY
LA English
DT Article
DE Cycle of violence; Intergenerational transmission of maltreatment; Child
   abuse; Neglect; Child welfare services; child protection;
   Psychopathology
ID INTIMATE PARTNER VIOLENCE; MEDIATOR ROLE; ABUSE; PSYCHOPATHOLOGY;
   TRANSMISSION; CHILDREN; VICTIMIZATION; NEGLECT; RISK; VALIDATION
AB Caregivers' own childhood maltreatment experiences potentiate the risk for psychopathology and perpetration of maltreatment against one's children. In turn, both of these factors may negatively impact children's mental health. The nature of these intergenerational patterns of maltreatment may vary as a function of type of child outcome and may also be influenced by child age and sample characteristics (i.e., involvement of Child Protection Services, CPS). The present study uses a Structural Equational Model to examine cross-sectional relationships between caregiver maltreatment experiences in childhood and child-rated emotional and conduct problems and tests the mediational effect of caregiver internalizing symptoms and child maltreatment exposure. This sample is comprised of 791 children aged 3-16 years (Mage = 10.6 years; n = 302 3 to 8-year-olds, n = 489 9 to 16-year-olds; 51.5% male) and their caregivers (88.4% biological mothers). Children were recruited from CPS (n = 124), youth psychiatric services (n = 144), and the general population (n = 523). Results indicated indirect links between caregivers' childhood maltreatment experiences and their children's emotional and conduct problems. Specifically, caregiver-perpetrated child maltreatment predicted was related to child conduct problems, whereas both caregiver-perpetrated child maltreatment and caregiver internalizing symptoms were related to child emotional problems. Multi-group analyses revealed no moderation effect of CPS involvement. Our results highlight the importance of independent outcome-specific intergenerational patterns in prevention approaches for families with maltreatment experiences.
C1 [Sierau, Susan; White, Lars O.; Klein, Annette M.; von Klitzing, Kai] Univ Leipzig, Dept Child & Adolescent Psychiat Psychotherapy &, Leipzig, Germany.
   [Sierau, Susan] Univ Leipzig, Dept Med Psychol & Med Sociol, Philipp Rosenthal Str 55, D-04103 Leipzig, Germany.
   [Warmingham, Jennifer] Univ Rochester, Mt Hope Family Ctr, Rochester, NY USA.
   [Klein, Annette M.] Int Psychoanalyt Univ Berlin, Berlin, Germany.
RP Sierau, S (reprint author), Univ Leipzig, Dept Child & Adolescent Psychiat Psychotherapy &, Leipzig, Germany.; Sierau, S (reprint author), Univ Leipzig, Dept Med Psychol & Med Sociol, Philipp Rosenthal Str 55, D-04103 Leipzig, Germany.
EM susan.sierau@medizin.uni-leipzig.de
FU Deutsche ForschungsgemeinschaftGerman Research Foundation (DFG)
   [KL2338/1-2, KL 2315/1-1]; Bundesministerium fur Bildung und Forschung
   [01KR1201A to E]
NR 50
TC 0
Z9 0
U1 1
U2 1
PU SPRINGER/PLENUM PUBLISHERS
PI NEW YORK
PA 233 SPRING ST, NEW YORK, NY 10013 USA
SN 0091-0627
EI 1573-2835
J9 J ABNORM CHILD PSYCH
JI J. Abnorm. Child Psychol.
PD JAN
PY 2020
VL 48
IS 1
BP 29
EP 42
DI 10.1007/s10802-019-00575-w
PG 14
WC Psychology, Clinical; Psychology, Developmental
SC Psychology
GA KJ0IN
UT WOS:000511741800003
PM 31313061
DA 2020-03-18
ER

PT J
AU Dixon-Gordon, KL
   Marsh, NP
   Balda, KE
   McQuade, JD
AF Dixon-Gordon, Katherine L.
   Marsh, Nicholas P.
   Balda, Kayla E.
   McQuade, Julia D.
TI Parent Emotion Socialization and Child Emotional Vulnerability as
   Predictors of Borderline Personality Features
SO JOURNAL OF ABNORMAL CHILD PSYCHOLOGY
LA English
DT Article
DE Borderline personality disorder; Emotion regulation; Emotion
   socialization; Respiratory sinus arrhythmia; Skin conductance level
ID NEGATIVE EMOTIONS; PHYSIOLOGICAL REACTIVITY; DISORDER; ADOLESCENCE;
   BEHAVIOR; DYSREGULATION; PREVALENCE; SADNESS; AGE; COMORBIDITY
AB Although parent emotion socialization and child temperament are theorized to interact in the prediction of borderline personality disorder (BPD) features, few studies have directly examined these relationships. The present study examined whether parental emotion socialization interacted with behavioral ratings and physiological indicators of emotional vulnerability in the prediction of BPD features among preadolescent children. Participants were 125 children (10-12 years; 55% female) and their parents recruited from the community. Parents and children reported on children's BPD features and parents completed a measure of supportive and non-supportive emotion socialization. Children's emotional vulnerability was assessed based on parent-rated negativity/lability and emotion regulation skills and children's respiratory sinus arrhythmia (RSA) and skin conductance level (SCL) reactivity to a social stressor. Several significant interactions of parent supportive reactions, non-supportive reactions, and child emotional reactivity emerged. Children were lowest in BPD features when parents were high in supportive reactions and/or low in non-supportive reactions and the child was low in emotional vulnerability (e.g., low negativity/lability, good emotion regulation skills, or low SCL reactivity to stress). These findings suggest that specific emotion socialization factors in interaction with children's emotional reactivity may predict risk for BPD features in preadolescence. Future research is needed to replicate these findings and examine whether this interaction prospectively predicts trajectories of BPD features.
C1 [Dixon-Gordon, Katherine L.] Univ Massachusetts, Dept Psychol & Brain Sci, Amherst, MA 01003 USA.
   [Marsh, Nicholas P.; Balda, Kayla E.; McQuade, Julia D.] Amherst Coll, Dept Psychol, Campus Box 2236, Amherst, MA 01002 USA.
RP McQuade, JD (reprint author), Amherst Coll, Dept Psychol, Campus Box 2236, Amherst, MA 01002 USA.
EM jmcquade@amherst.edu
NR 68
TC 0
Z9 0
U1 3
U2 8
PU SPRINGER/PLENUM PUBLISHERS
PI NEW YORK
PA 233 SPRING ST, NEW YORK, NY 10013 USA
SN 0091-0627
EI 1573-2835
J9 J ABNORM CHILD PSYCH
JI J. Abnorm. Child Psychol.
PD JAN
PY 2020
VL 48
IS 1
BP 135
EP 147
DI 10.1007/s10802-019-00579-6
PG 13
WC Psychology, Clinical; Psychology, Developmental
SC Psychology
GA KJ0IN
UT WOS:000511741800011
PM 31388862
DA 2020-03-18
ER

PT J
AU Robinson, SL
   Marin, C
   Oliveros, H
   Mora-Plazas, M
   Lozoff, B
   Villamor, E
AF Robinson, Sonia L.
   Marin, Constanza
   Oliveros, Henry
   Mora-Plazas, Mercedes
   Lozoff, Betsy
   Villamor, Eduardo
TI Vitamin D Deficiency in Middle Childhood Is Related to Behavior Problems
   in Adolescence
SO JOURNAL OF NUTRITION
LA English
DT Article
DE vitamin D deficiency; vitamin D binding protein; behavior problems;
   middle childhood; adolescence; Bogota School Children Cohort
ID D-BINDING PROTEIN; NEURODEVELOPMENTAL OUTCOMES; EMOTIONAL-PROBLEMS;
   IRON-DEFICIENCY; MATERNAL SERUM; CHILDREN; DISORDERS; PREGNANCY; ANEMIA;
   PSYCHOPATHOLOGY
AB Background: Vitamin D deficiency (VDD) is associated with depression and schizophrenia in adults. The effect of VDD in childhood on behavioral development is unknown.
   Objectives: We aimed to study the associations of VDD and vitamin D binding protein (DBP) in middle childhood with behavior problems in adolescence.
   Methods: We quantified plasma total 25-hydroxyvitamin D [25(OH)D] and DBP in 273 schoolchildren aged 5-12 y at recruitment into a cohort study in Bogota, Colombia. Externalizing and internalizing behavior problems were assessed after a median 6-y follow-up by parental report [Child Behavior Checklist (CBCL)] and self-report [Youth Self-Report (YSR)]. We estimated mean problem score differences with 95% CIs between exposure categories using multivariable linear regression. We also compared the prevalence of clinical behavior problems (score >63) between exposure groups. We assessed whether the associations between DBP and behavior problems were mediated through VDD.
   Results: Mean +/- SD CBCL and YSR externalizing problems scores were 56.5 +/- 9.3 and 53.2 +/- 9.5, respectively. Internalizing problems scores averaged 57.1 +/- 9.8 and 53.7 +/- 9.8, respectively. VDD [25(OH)D <50 nmol/L] prevalence was 10.3%. VDD was associated with an adjusted 6.0 (95% CI: 3.0, 9.0) and 3.4 (95% CI: 0.1, 6.6) units higher CBCL and YSR externalizing problems scores, respectively, and an adjusted 3.6 (95% CI: 0.3, 6.9) units higher CBCL internalizing problems scores. The prevalence of clinical total externalizing problems was 1.8 (95% CI: 1.1, 3.1) times higher in children with VDD than that in children without VDD. DBP concentration below the population median was related to higher YSR aggressive behavior and anxious/depressed subscale scores and to higher prevalence of clinical total externalizing problems. The associations between DBP and behavior problems were not mediated through VDD.
   Conclusions: VDD and low DBP in middle childhood are related to behavior problems in adolescence.
C1 [Robinson, Sonia L.; Villamor, Eduardo] Univ Michigan, Sch Publ Hlth, Dept Epidemiol, Ann Arbor, MI 48109 USA.
   [Marin, Constanza; Oliveros, Henry] Univ La Sabana, Dept Med, Chia, Colombia.
   [Marin, Constanza; Mora-Plazas, Mercedes] FINUSAD, Fdn Res Nutr & Hlth, Bogota, Colombia.
   [Lozoff, Betsy] Univ Michigan, Ctr Human Growth & Dev, Ann Arbor, MI 48109 USA.
   [Lozoff, Betsy] Univ Michigan, Sch Med, Dept Pediat & Communicable Dis, Ann Arbor, MI USA.
RP Villamor, E (reprint author), Univ Michigan, Sch Publ Hlth, Dept Epidemiol, Ann Arbor, MI 48109 USA.
EM villamor@umich.edu
OI Robinson, Sonia/0000-0002-7707-9728
FU ASISA Research Fund at the University of Michigan
FX This work was supported by the ASISA Research Fund at the University of
   Michigan.
NR 61
TC 0
Z9 0
U1 0
U2 0
PU OXFORD UNIV PRESS
PI OXFORD
PA GREAT CLARENDON ST, OXFORD OX2 6DP, ENGLAND
SN 0022-3166
EI 1541-6100
J9 J NUTR
JI J. Nutr.
PD JAN
PY 2020
VL 150
IS 1
BP 140
EP 148
DI 10.1093/jn/nxz185
PG 9
WC Nutrition & Dietetics
SC Nutrition & Dietetics
GA KK8SY
UT WOS:000513007600017
PM 31429909
DA 2020-03-18
ER

PT J
AU Tonon, AC
   Carissimi, A
   Schimitt, RL
   de Lima, LS
   Pereira, FD
   Hidalgo, MP
AF Tonon, Andre C.
   Carissimi, Alicia
   Schimitt, Regina L.
   de Lima, Leticia S.
   Pereira, Fernanda dos S.
   Hidalgo, Maria Paz
TI How do stress, sleep quality, and chronotype associate with clinically
   significant depressive symptoms? A study of young male military recruits
   in compulsory service
SO BRAZILIAN JOURNAL OF PSYCHIATRY
LA English
DT Article
DE Depression; circadian rhythm; circadian typology; cortisol;
   psychological stress; eveningness
ID BRAZILIAN PORTUGUESE VERSION; RHYTHM METRIC SRM; EMOTION REGULATION;
   SOCIAL ZEITGEBERS; PERCEIVED STRESS; LIFE STRESS; CORTISOL; ADOLESCENTS;
   VALIDATION; DISORDERS
AB Objective: Although studies have shown an association between poor sleep and chronotype with psychiatric problems in young adults, few have focused on identifying multiple concomitant risk factors.
   Methods: We assessed depressive symptoms (Beck Depression Inventory [BDI]), circadian typology (Morningness-Eveningness Questionnaire [MEQ]), sleep quality (Pittsburgh Sleep Quality Index [PSQI]), perceived stress (Perceived Stress Scale [PSS]), social rhythm (Social Rhythm Metrics [SRM]), and salivary cortisol (morning, evening and night, n=37) in 236 men (all 18 years old). Separate analyses were conducted to understand how each PSQI domain was associated with depressive symptoms.
   Results: Depressive symptoms were more prevalent in individuals with higher perceived stress (prevalence ratio [PR] = 6.429, p < 0.001), evening types (PR = 2.58, p < 0.001) and poor sleepers (PR = 1.808, p = 0.046). Multivariate modeling showed that these three variables were independently associated with depressive symptoms (all p < 0.05). The PSQI items subjective sleep quality and sleep disturbances were significantly more prevalent in individuals with depressive symptoms (PR = 2.210, p = 0.009 and PR = 2.198, p = 0.008). Lower levels of morning cortisol were significantly associated with higher depressive scores (r = -0.335; p = 0.043).
   Conclusion: It is important to evaluate multiple factors related to sleep and chronotype in youth depression studies, since this can provide important tools for comprehending and managing mental health problems.
C1 [Tonon, Andre C.; Carissimi, Alicia; Hidalgo, Maria Paz] Univ Fed Rio Grande do Sul, HCPA, Lab Cronobiol & Sono, Porto Alegre, RS, Brazil.
   [Tonon, Andre C.; Carissimi, Alicia; Hidalgo, Maria Paz] Univ Fed Rio Grande do Sul, Fac Med, Programa Posgrad Psiquiatria & Ciencias Comportam, Porto Alegre, RS, Brazil.
   [Schimitt, Regina L.] Fac Integradas Taquara FACCAT, Taquara, RS, Brazil.
   [de Lima, Leticia S.] Hosp Aeronaut Canoas, Canoas, RS, Brazil.
   [Pereira, Fernanda dos S.] Univ Fed Rio Grande do Sul, Ctr Pesquisa Expt, HCPA, Unidade Anal Mol & Prot, Porto Alegre, RS, Brazil.
RP Tonon, AC (reprint author), Univ Fed Rio Grande do Sul, Lab Cronobiol & Sono, Ctr Pesquisa Clin, Hosp Clin Porto Alegre, Rua Ramiro Barcelos,2350,Sala 21617, BR-90035903 Porto Alegre, RS, Brazil.
EM labcronoesono@hcps.edu.br
RI Tonon, Andre Comiran/J-5012-2016; Hidalgo, Maria Paz Loayza/V-5612-2019
OI Tonon, Andre Comiran/0000-0003-4818-3144; Hidalgo, Maria Paz
   Loayza/0000-0002-7886-770X
FU Fundo de Incentivo a Pesquisa e Eventos-Hospital de Clinicas de Porto
   Alegre (FIPE-HCPA); Coordenacao de Aperfeicoamento de Pessoal de Nivel
   Superior (CAPES)CAPES; Conselho Nacional de Desenvolvimento Cientifico e
   Tecnologico (CNPq)National Council for Scientific and Technological
   Development (CNPq)
FX The authors would like to thank Luciano Santos Pinto Guimara~ es for
   statistical support, as well as Daiane Machado for her participation in
   the cortisol analyses. This study was supported by the Fundo de
   Incentivo a Pesquisa e Eventos-Hospital de Clinicas de Porto Alegre
   (FIPE-HCPA). ACT has received grants from Coordenacao de Aperfeicoamento
   de Pessoal de Ni ' vel Superior (CAPES) and MPH has received funding
   from Conselho Nacional de Desenvolvimento Cienti ' fico e Tecnolo ' gico
   (CNPq).
NR 39
TC 1
Z9 1
U1 1
U2 2
PU ASSOC BRASILEIRA PSIQUIATRIA
PI SAO PAULO
PA SUBSCRIPTION DEPARTMENT, RUA PEDRO DE TOLEDO, 967 - CASA 01, SAO PAULO,
   SP 04039-032  A, BRAZIL
SN 1516-4446
EI 1809-452X
J9 BRAZ J PSYCHIAT
JI Braz. J. Psychiat.
PD JAN-FEB
PY 2020
VL 42
IS 1
BP 54
EP 62
DI 10.1590/1516-4446-2018-0286
PG 9
WC Psychiatry
SC Psychiatry
GA KJ8GL
UT WOS:000512294000011
PM 31166545
OA DOAJ Gold, Green Published
DA 2020-03-18
ER

PT J
AU Moreira, H
   Canavarro, MC
AF Moreira, Helena
   Cristina Canavarro, Maria
TI Mindful Parenting is Associated with Adolescents' Difficulties in
   Emotion Regulation Through Adolescents' Psychological Inflexibility and
   Self-Compassion
SO JOURNAL OF YOUTH AND ADOLESCENCE
LA English
DT Article
DE Mindful parenting; Adolescence; Psychological inflexibility;
   Self-compassion; Emotion regulation
ID GENDER-DIFFERENCES; EXPERIENTIAL AVOIDANCE; PSYCHOMETRIC PROPERTIES;
   FUSION QUESTIONNAIRE; INTERPERSONAL MINDFULNESS; DEPRESSIVE SYMPTOMS;
   REGULATION STRATEGY; COMMITMENT THERAPY; ANXIETY; SCALE
AB The acquisition and mastery of emotion regulation is one of the most important developmental tasks of adolescence. Difficulties in regulating emotions are one of the most robust risk factors for the development of difficulties and psychopathology. This study investigates whether a mindful parenting style is associated with adolescent's difficulties in emotion regulation and whether adolescents' self-compassion and psychological inflexibility mediate this association. This study also explores gender and age differences in study variables and the moderating role of adolescents' gender and stage of adolescence in the mediation model. A total of 375 mother-adolescent dyads participated in the study. The adolescents had a mean age of 14.19 years (SD = 1.67; range = 12-19 years) and 59.5% were girls. The mindful parenting dimensions of compassion for the child and nonjudgmental acceptance of parental functioning were indirectly associated with difficulties in emotion regulation through self-compassion, whereas the mindful parenting dimension of listening with full attention was indirectly associated with difficulties in emotion regulation through psychological inflexibility. Some associations were only significant for girls. These findings suggest that mindful parenting is a possible vehicle to foster adaptive emotion regulation in adolescents by facilitating their self-compassion and psychological flexibility.
C1 [Moreira, Helena; Cristina Canavarro, Maria] Univ Coimbra, Fac Psychol & Educ Sci, Ctr Res Neuropsychol & Cognit Behav Intervent, Rua Colegio Novo, P-3030115 Coimbra, Portugal.
RP Moreira, H (reprint author), Univ Coimbra, Fac Psychol & Educ Sci, Ctr Res Neuropsychol & Cognit Behav Intervent, Rua Colegio Novo, P-3030115 Coimbra, Portugal.
EM hmoreira@fpce.uc.pt
RI Moreira, Helena/A-9908-2013
OI Moreira, Helena/0000-0002-1487-0539
FU Fundacao para a Ciencia e a Tecnologia [SFRH/BPD/70063/2010.]
NR 108
TC 0
Z9 0
U1 6
U2 6
PU SPRINGER/PLENUM PUBLISHERS
PI NEW YORK
PA 233 SPRING ST, NEW YORK, NY 10013 USA
SN 0047-2891
EI 1573-6601
J9 J YOUTH ADOLESCENCE
JI J. Youth Adolesc.
PD JAN
PY 2020
VL 49
IS 1
SI SI
BP 192
EP 211
DI 10.1007/s10964-019-01133-9
PG 20
WC Psychology, Developmental
SC Psychology
GA KJ3HN
UT WOS:000511947900014
PM 31598809
DA 2020-03-18
ER

PT J
AU Jayuphan, J
   Sangthong, R
   Hayeevani, N
   Assanangkornchai, S
   McNeil, E
AF Jayuphan, Jirawan
   Sangthong, Rassamee
   Hayeevani, Narisa
   Assanangkornchai, Sawitri
   McNeil, Edward
TI Mental health problems from direct vs indirect exposure to violent
   events among children born and growing up in a conflict zone of southern
   Thailand
SO SOCIAL PSYCHIATRY AND PSYCHIATRIC EPIDEMIOLOGY
LA English
DT Article
DE Armed conflict zone; Children; Mental health; PTSD; Behavioral-emotional
   problems; Deep southern Thailand
ID POSTTRAUMATIC-STRESS; WAR EXPERIENCES; ARMED CONFLICT; ADOLESCENTS;
   MIGRATION; PROVINCES; AREAS
AB Purpose This study aims to examine and compare the effects of direct and indirect exposure to armed conflicts on the mental health of primary school students in the three southernmost provinces of Thailand. Methods A school-based survey was conducted. Detailed exposure of traumatic events both directly and indirectly were measured by a self-completed questionnaire. Behavioral-emotional problems were measured by the Strength and Difficulty Questionnaire and screening for post-traumatic stress disorder (PTSD) was done using the Children's Revised Impact of Events Scale (CRIES). Multivariate analysis adjusted for gender and other covariates was used to determine the effect of direct and indirect exposure of armed conflict on mental health problems. Results Out of 941 students included in the study, almost half had direct exposure to an armed conflict event. Overall, 42.1% of students had at least one behavioral-emotional problem (47.6% and 38.5% in the direct- and indirect-exposed groups, respectively) and 30.5% was found to have PTSD (37.3% and 25.9% in the direct- and indirect-exposed groups, respectively). Students who had direct exposure to an armed conflict event had a two times higher odds of mental health problems than their peers. Other modifiable factors of mental health problems were receiving news from two sources including other adults and media, and exposure to other non-conflict-related traumatic life events. Conclusions Children living in armed conflict areas of southern Thailand, although without any direct exposure to traumatic events, also suffered from mental health problems. Research on appropriate interventions for these children should be further conducted.
C1 [Jayuphan, Jirawan; Sangthong, Rassamee; Hayeevani, Narisa; Assanangkornchai, Sawitri; McNeil, Edward] Prince Songkla Univ, Fac Med, Epidmiol Unit, Hat Yai 90110, Thailand.
   [Sangthong, Rassamee] Prince Songkla Univ, Res Unit Children & Youth Dev, Hat Yai 90110, Thailand.
RP Sangthong, R (reprint author), Prince Songkla Univ, Fac Med, Epidmiol Unit, Hat Yai 90110, Thailand.; Sangthong, R (reprint author), Prince Songkla Univ, Res Unit Children & Youth Dev, Hat Yai 90110, Thailand.
EM jnid@hotmail.com; rassamee.s@psu.ac.th; hnusreena@gmail.com;
   savitree.a@psu.ac.th; edward.m@psu.ac.th
OI Sangthong, Rassamee/0000-0001-9834-6031; McNeil,
   Edward/0000-0002-9492-1040; Assanangkornchai,
   Sawitri/0000-0003-2174-3287
FU Prince of Songkla University [1234]
NR 30
TC 0
Z9 0
U1 0
U2 0
PU SPRINGER HEIDELBERG
PI HEIDELBERG
PA TIERGARTENSTRASSE 17, D-69121 HEIDELBERG, GERMANY
SN 0933-7954
EI 1433-9285
J9 SOC PSYCH PSYCH EPID
JI Soc. Psychiatry Psychiatr. Epidemiol.
PD JAN
PY 2020
VL 55
IS 1
BP 57
EP 62
DI 10.1007/s00127-019-01732-8
PG 6
WC Psychiatry
SC Psychiatry
GA KJ2EH
UT WOS:000511870500006
PM 31104088
DA 2020-03-18
ER

PT J
AU Turanzas, JA
   Cordon, JR
   Choca, JP
   Mestre, JM
AF Turanzas, Jorge A.
   Cordon, Jose R.
   Choca, James P.
   Mestre, Jose M.
TI Evaluating the APAC (Mindfulness for Giftedness) Program in a Spanish
   Sample of Gifted Children: a Pilot Study
SO MINDFULNESS
LA English
DT Article
DE Gifted children; Mindfulness; Emotional intelligence; Emotional
   regulation; Second-generationmindfulness-based interventions
ID DEPRESSION INVENTORY; COGNITIVE THERAPY; ADOLESCENTS; CHILDHOOD;
   STUDENTS; INTELLIGENCE; HEALTH; ISSUES; EXPERIENCES; RESILIENCE
AB Previous studies have found that gifted children experience symptoms such as existential anguish, anxiety, depression, experiential avoidance, and cognitive fusion. The inherent intensity and sensitivity of these young people may make them more susceptible to significant emotional distress and existential concerns. Endeavoring to address such issues, we designed a second-generation mindfulness-based intervention, called the "Atencion plena para altas capacidades" (APAC; Mindfulness for Giftedness). This paper presents the pretreatment, posttreatment, and 12-month follow-up findings on the implementation of the program in a sample of 22 gifted children in Spain. The program comprised eight weekly 90-min group sessions covering mindfulness, emotional intelligence, emotional regulation, acceptance, values, compassion, and self-compassion. The program's efficacy was measured using standardized, validated tools (the Child and Adolescent Mindfulness Measure, the Avoidance and Fusion Questionnaire for Youth, the Children's Depression Inventory, the State Trait Anxiety Inventory for Children, the Positive and Negative Affect Schedule for Children, and the Emotional Skills and Competence Questionnaire) at pretreatment, posttreatment, and 12-month follow-up time periods.. Our study's findings at the posttreatment stage suggested that the APAC program improved the emotional abilities and reduced negative symptoms. Results from the 12-month follow-up assessment stage appeared to uphold these findings. However, we recommend that future second-generation mindfulness-based interventions for gifted children should include more activities and exercises that address the meaning of life and other related existential worries of particular concern to these young people.
C1 [Turanzas, Jorge A.] UNED, Algeciras, Spain.
   [Cordon, Jose R.] Univ Cadiz, EDUCA Escuela Doctorado, Puerto Real, Spain.
   [Choca, James P.] Roosevelt Univ, Dept Psychol, Chicago, IL 60605 USA.
   [Mestre, Jose M.] Univ Cadiz, INDESS Inst Univ Invest Desarrollo Social & Soste, Jerez de la Frontera, Spain.
RP Mestre, JM (reprint author), Univ Cadiz, INDESS Inst Univ Invest Desarrollo Social & Soste, Jerez de la Frontera, Spain.
EM josemi.mestre@uca.es
RI Mestre, Jose M./E-9595-2011
OI Mestre, Jose M./0000-0002-6822-4970
FU INDESS (Instituto Universitario de Investigacion para el Desarrollo
   Social Sostenible/University Institute for Research in Sustainable
   Social Development), Universidad de Cadiz, Spain
FX This publication and research has been partially funded through a grant
   from INDESS (Instituto Universitario de Investigacion para el Desarrollo
   Social Sostenible/University Institute for Research in Sustainable
   Social Development), Universidad de Cadiz, Spain.
NR 85
TC 4
Z9 4
U1 5
U2 5
PU SPRINGER
PI DORDRECHT
PA VAN GODEWIJCKSTRAAT 30, 3311 GZ DORDRECHT, NETHERLANDS
SN 1868-8527
EI 1868-8535
J9 MINDFULNESS
JI Mindfulness
PD JAN
PY 2020
VL 11
IS 1
BP 86
EP 98
DI 10.1007/s12671-018-0985-1
PG 13
WC Psychology, Clinical; Psychiatry
SC Psychology; Psychiatry
GA KI8IJ
UT WOS:000511600500008
DA 2020-03-18
ER

PT J
AU Eme, R
AF Eme, Robert
TI Life course persistent antisocial behavior silver anniversary
SO AGGRESSION AND VIOLENT BEHAVIOR
LA English
DT Article
ID DEFICIT HYPERACTIVITY DISORDER; ATTENTION-DEFICIT/HYPERACTIVITY
   DISORDER; CALLOUS-UNEMOTIONAL TRAITS; OPPOSITIONAL DEFIANT DISORDER;
   TEMPERAMENT-BASED THEORY; CONDUCT PROBLEMS; EMOTION DYSREGULATION;
   GENDER-DIFFERENCES; FUTURE-DIRECTIONS; SEX-DIFFERENCES
AB In 1995 Terrie Moffitt published a fully articulated version of a 1993 paper that proposed a dual developmental taxonomy of antisocial behavior. The paper triggered a cascade of research on types of criminal offending, thereby making it one of the most researched and most influential of all developmental theories of antisocial behavior, The silver anniversary of the 1995 publication seems a fitting time to review the status of the life-course-persistent (LCP) group who Moffitt suggested would enable researchers to learn more about the etiology of severe, persistent antisocial behavior from studying this group than from studying the group that had its onset of antisocial behavior in adolescence. The LCP group was hypothesized to consist of a relatively few males whose early-onset of severe antisocial behavior would persist into adulthood and had its origins in neurodevelopmental deficits interacting with various environmental risk factors. This review assessed the evidence supporting these hypotheses and reviewed the findings for early identification of the LCP group-a topic that was only modestly addressed in 1995. Lastly, the paper discussed what is one of most significant impacts of the taxonomy, providing impetus to the early-years crime prevention movement.
C1 [Eme, Robert] Illinois Sch Profess Psychol, Chicago, IL 60601 USA.
RP Eme, R (reprint author), Illinois Sch Profess Psychol, Chicago, IL 60601 USA.
EM robeme@icloud.com
NR 244
TC 0
Z9 0
U1 0
U2 0
PU PERGAMON-ELSEVIER SCIENCE LTD
PI OXFORD
PA THE BOULEVARD, LANGFORD LANE, KIDLINGTON, OXFORD OX5 1GB, ENGLAND
SN 1359-1789
EI 1873-6335
J9 AGGRESS VIOLENT BEH
JI Aggress. Violent Behav.
PD JAN-FEB
PY 2020
VL 50
AR UNSP 101344
DI 10.1016/j.avb.2019.101344
PG 16
WC Criminology & Penology; Psychology, Multidisciplinary
SC Criminology & Penology; Psychology
GA KH3EG
UT WOS:000510528700012
OA Bronze
DA 2020-03-18
ER

PT J
AU Galvan, A
AF Galvan, Adriana
TI The Need for Sleep in the Adolescent Brain
SO TRENDS IN COGNITIVE SCIENCES
LA English
DT Review
ID GRAY-MATTER VOLUME; COGNITIVE PERFORMANCE; CIRCADIAN-RHYTHMS;
   RISK-TAKING; SOCIOECONOMIC-STATUS; LONGITUDINAL CHANGES; NEURAL
   RESPONSES; WORKING-MEMORY; DEPRIVATION; QUALITY
AB Sleep is a basic need. Mounting evidence suggests this is particularly true during adolescence, a developmental period involving substantial changes in the brain regions supporting cognition, learning, and emotion. Although sleep loss is a normative psychosocially and biologically driven developmental process, it occurs alongside behaviors that characterize adolescence, including deepening cognitive sophistication, improved emotion regulation, and intensifying social cognition, calling into question how sleep may impact these developmental milestones. This review synthesizes growing research aimed at addressing this timely question. It presents evidence that neurodevelopmental changes in brain structure, function, and sleep physiology mechanistically link the relationship between sleep and cognitive ability.
C1 [Galvan, Adriana] Univ Calif Los Angeles, Dept Psychol, Los Angeles, CA 90095 USA.
RP Galvan, A (reprint author), Univ Calif Los Angeles, Dept Psychol, Los Angeles, CA 90095 USA.
EM agalvan@ucla.edu
NR 107
TC 0
Z9 0
U1 2
U2 2
PU ELSEVIER SCIENCE LONDON
PI LONDON
PA 84 THEOBALDS RD, LONDON WC1X 8RR, ENGLAND
SN 1364-6613
EI 1879-307X
J9 TRENDS COGN SCI
JI TRENDS COGN. SCI.
PD JAN
PY 2020
VL 24
IS 1
BP 79
EP 89
DI 10.1016/j.tics.2019.11.002
PG 11
WC Behavioral Sciences; Neurosciences; Psychology, Experimental
SC Behavioral Sciences; Neurosciences & Neurology; Psychology
GA KH4JZ
UT WOS:000510614200011
PM 31780247
OA Bronze
DA 2020-03-18
ER

PT J
AU Li, YM
   Li, J
   Zou, H
   Wei, SN
AF Li, Yi Ming
   Li, Jian
   Zou, Hong
   Wei, Shengnan
TI Development and Validation of the Emotion Regulation Ability Test for
   Chinese Youth
SO JOURNAL OF PACIFIC RIM PSYCHOLOGY
LA English
DT Article
DE emotion regulation; adolescent; reliability; validity
ID SITUATIONAL JUDGMENT TESTS; PSYCHOMETRIC PROPERTIES;
   INDIVIDUAL-DIFFERENCES; EARLY ADOLESCENCE; AGE-DIFFERENCES;
   INTELLIGENCE; CHILDHOOD; LIFE; DYSREGULATION; PERSONALITY
AB A culture- and age-appropriate instrument for measuring emotion regulation ability is needed for the research and practice of Chinese adolescents' emotion regulation. This study developed and validated a situational judgment test of emotion regulation ability for Chinese youth (STER-CY). Three samples were recruited, and approximately 4380 5th- to 11th-grade students (but no 9th-grade students) participated in the study. Researchers collected emotional situations and responses based on the life of indigenous samples and examined the reliability and validity of the test scores. The results showed that Cronbach's alpha and test-retest correlations provided evidence for the reliability of the test scores. Exploratory and confirmatory factor analysis supported unidimensionality. Construct validity was further verified by convergent and discriminant validity. Criteria-related validity was confirmed by the correlations between this test and some outcome variables related to emotion regulation. It was also found that girls scored higher on this test than boys did and that emotion regulation ability significantly increased from 5th to 7th grade, but it did not improve from 7th to 11th grade. Considered together, these findings showed that the STER-CY is a psychometrically sound measure of emotion regulation ability and can be used in future research and practice.
C1 [Li, Yi Ming; Zou, Hong; Wei, Shengnan] Beijing Normal Univ, Inst Dev Psychol, Fac Psychol, Beijing, Peoples R China.
   [Li, Yi Ming] Beijing Inst Educ, Sch Elementary Educ, Beijing, Peoples R China.
   [Li, Jian] Beijing Normal Univ, Fac Psychol, Beijing Key Lab Appl Expt Psychol, Beijing, Peoples R China.
RP Zou, H (reprint author), Beijing Normal Univ, Inst Dev Psychol, Fac Psychol, Beijing, Peoples R China.
EM hongz@bnu.edu.cn
NR 52
TC 0
Z9 0
U1 1
U2 1
PU CAMBRIDGE UNIV PRESS
PI NEW YORK
PA 32 AVENUE OF THE AMERICAS, NEW YORK, NY 10013-2473 USA
SN 1834-4909
J9 J PAC RIM PSYCHOL
JI J. Pac. Rim Psychol.
PY 2020
VL 14
AR e7
DI 10.1017/prp.2019.31
PG 10
WC Psychology, Multidisciplinary
SC Psychology
GA KH7UR
UT WOS:000510855600001
OA DOAJ Gold
DA 2020-03-18
ER

PT J
AU Pile, V
   Lau, JYF
AF Pile, Victoria
   Lau, Jennifer Y. F.
TI Intrusive images of a distressing future: Links between prospective
   mental imagery, generalized anxiety and a tendency to suppress emotional
   experience in youth
SO BEHAVIOUR RESEARCH AND THERAPY
LA English
DT Article
DE Adolescence; Generalized anxiety; Mental imagery; Prospective cognition;
   Worry; Intrusions
ID PSYCHIATRIC-DISORDERS; SOCIAL ANXIETY; YOUNG-PEOPLE; WORRY; DEPRESSION;
   ADOLESCENTS; THOUGHT; EVENTS; IMPACT; CHILDHOOD
AB Distressing intrusive images commonly occur in anxiety. Worry may function to reduce the emotional power of intrusive imagery, but this also prevents emotional processing. As worry is a future-orientated process, suppression of intrusive future imagery could be particularly pertinent to generalized anxiety. Here, we investigate whether youth high in symptoms of generalized anxiety (compared to depression and social anxiety) experience greater impact of future imagery (more intrusions, hyperarousal and avoidance), and whether this relationship varies as a function of the tendency to suppress or reappraise emotional experience. These relationships are important in adolescence, when generalized anxiety commonly begins and emotional regulation strategies develop. Participants (n = 352, age 11-16) completed measures of symptomatology, the impact of prospective personally-relevant imagery (IFES) and emotional regulation strategies. IFES scores correlated with an established measure of prospective imagery. Higher IFES scores were uniquely associated with more symptoms of generalized anxiety and depression, but not with social anxiety. A tendency to supress emotion was related to higher IFES scores and moderated the relationship between generalized anxiety and IFES (but not between depression and IFES). This provides initial impetus to develop novel approaches to investigate and intervene cognitively with negative prospective imagery in adolescent generalized anxiety.
C1 [Pile, Victoria; Lau, Jennifer Y. F.] Kings Coll London, Inst Psychiat Psychol & Neurosci, Dept Psychol, London, England.
RP Lau, JYF (reprint author), Kings Coll London, Inst Psychiat, Dept Psychol, Crespigny Pk, London SE5 8AF, England.
EM jennifer.lau@kcl.ac.uk
OI Lau, Jennifer/0000-0001-8220-3618; Pile, Victoria/0000-0002-9177-2844
FU National Institute for Health Research and Health Education England
   [ICA-CDRF-2015-01-007]
FX This study represents independent research from a Clinical Doctoral
   Research Fellowship (Dr Victoria Pile, ICA-CDRF-2015-01-007) supported
   by the National Institute for Health Research and Health Education
   England. The views expressed in this publication are those of the
   authors and not necessarily those of the NHS, NIHR, Health Education
   England or the Department of Health.
NR 63
TC 0
Z9 0
U1 2
U2 2
PU PERGAMON-ELSEVIER SCIENCE LTD
PI OXFORD
PA THE BOULEVARD, LANGFORD LANE, KIDLINGTON, OXFORD OX5 1GB, ENGLAND
SN 0005-7967
EI 1873-622X
J9 BEHAV RES THER
JI Behav. Res. Ther.
PD JAN
PY 2020
VL 124
AR 103508
DI 10.1016/j.brat.2019.103508
PG 8
WC Psychology, Clinical
SC Psychology
GA KG0KJ
UT WOS:000509629800012
PM 31855697
OA Bronze
DA 2020-03-18
ER

PT J
AU McClain, CM
   Younginer, ST
   Elledge, LC
AF McClain, Cara M.
   Younginer, S. Taylor
   Elledge, L. Christian
TI Social Risk and Internalizing Distress in Middle Childhood: The
   Moderating Role of Emotion Regulation Processes
SO JOURNAL OF CHILD AND FAMILY STUDIES
LA English
DT Article
DE Peer victimization; Peer rejection; Internalizing distress; Expressive
   suppression; Cognitive reappraisal
ID PEER-VICTIMIZATION; PSYCHOMETRIC PROPERTIES; INDIVIDUAL-DIFFERENCES;
   REGULATION STRATEGIES; CHILDRENS RESPONSES; BEHAVIOR PROBLEMS; FIT
   INDEXES; ADOLESCENTS; AGGRESSION; DEPRESSION
AB Objectives This study examined whether the relation between peer victimization or rejection and internalizing distress (anxiety and depressive symptoms) was moderated by emotion regulation processes in a sample of elementary schoolers.
   Methods Analyses were based on a sample of 476 third and fourth-grade children (M= 9.16 years). Data were collected in the fall and spring of one academic year. Peer-reported victimization and rejection were assessed through a peer nomination inventory. Child-reported victimization, anxiety, depressive symptoms, and emotion regulation were assessed via self-report measures.
   Results Findings from multiple group path models provided evidence that girls scoring higher on peer rejection and boys scoring higher on peer-reported relational victimization reported fewer depressive symptoms in the spring when scoring lower on expressive suppression (girls: beta = 0.157, SE = 0.067, p = 0.019; boys: beta = 0.239, SE = 0.099, p = 0.016). Alternatively, boys scoring higher on self-reported peer victimization in the fall reported fewer anxiety symptoms in the spring when scoring higher on expressive suppression (beta= -0.260, SE = 0.117, p = 0.027) or lower on cognitive reappraisal (beta = 0.246, SE = 0.097, p = 0.011). Boys' peer-reported victimization emerged as a positive predictor of anxiety in the spring, but only at high levels of cognitive reappraisal (beta = 0.284, SE = 0.128, p = 0.026).
   Conclusions Results suggest that expressing emotion is a useful process for reducing depressive symptoms in rejected girls and relationally victimized boys. For boys, suppressing emotion may reduce the risk for developing anxiety as a consequence of peer victimization. Results suggest cognitive reappraisal is not an effective strategy for reducing anxiety in boys as a consequence of peer victimization. This study helps inform our understanding of the role of emotion regulation in relation between peer relationship difficulties and internalizing distress.
C1 [McClain, Cara M.; Younginer, S. Taylor; Elledge, L. Christian] Univ Tennessee, Dept Psychol, 1404 Circle Dr, Knoxville, TN 37996 USA.
RP McClain, CM (reprint author), Univ Tennessee, Dept Psychol, 1404 Circle Dr, Knoxville, TN 37996 USA.
EM cmcclai5@vols.utk.edu
NR 57
TC 0
Z9 0
U1 4
U2 4
PU SPRINGER
PI NEW YORK
PA ONE NEW YORK PLAZA, SUITE 4600, NEW YORK, NY, UNITED STATES
SN 1062-1024
EI 1573-2843
J9 J CHILD FAM STUD
JI J. Child Fam. Stud.
PD JAN
PY 2020
VL 29
IS 1
BP 167
EP 181
DI 10.1007/s10826-019-01548-9
PG 15
WC Family Studies; Psychology, Developmental; Psychiatry
SC Family Studies; Psychology; Psychiatry
GA KH1WW
UT WOS:000510437900017
DA 2020-03-18
ER

PT J
AU Lan, XY
   Radin, R
AF Lan, Xiaoyu
   Radin, Rendy
TI Direct and Interactive Effects of Peer Attachment and Grit on Mitigating
   Problem Behaviors Among Urban Left-Behind Adolescents
SO JOURNAL OF CHILD AND FAMILY STUDIES
LA English
DT Article
DE Internalizing problem behavior; Externalizing problem behavior; Peer
   attachment; Grit, urban left-behind adolescent
ID MEDIATING ROLE; CHINESE ADOLESCENTS; EMOTION REGULATION; SUICIDE
   IDEATION; MENTAL-HEALTH; CHILDREN; PERSEVERANCE; ADJUSTMENT;
   METAANALYSIS; ASSOCIATION
AB Objectives With the rise of internal migration in China, research has shown parental migration is linked to adolescent psychological adjustment, but little is known about the corresponding adjustment among left-behind adolescents in urban areas. More importantly, the protective factors for their adjustment are still sparsely covered in the literature. Guided by a risk and resilience ecological framework, the current study compares internalizing problem behavior (IPB) and externalizing problem behavior (EPB) between urban left-behind adolescents and their non-left-behind counterparts in mainland China. It also examines whether the direct and interactive effects of peer attachment and two facets of grit-perseverance of effort (PE) and consistency of interests (CI)-can mitigate problem behaviors in urban left-behind adolescents.
   Methods A propensity score matching analysis was used to balance the two groups concerning age, gender, socioeconomic status, and family functioning. Finally, 246 left-behind adolescents (53.6% girls) and 492 non-left-behind counterparts (55.1% girls) aged 13-18 years were involved in this study.
   Results Urban left-behind adolescents perceived higher levels of IPB and EPB compared to non-left-behind peers. Moreover, higher levels of PE buffered the association between peer attachment and IPB, whereas lower levels of PE exacerbated the association between peer attachment and EPB for urban left-behind adolescents only. Additionally, higher levels of CI buffered the association between peer attachment and EPB for both groups.
   Conclusions This study concludes that peer attachment and PE have protective roles in mitigating problem behaviors among urban left-behind adolescents.
C1 [Lan, Xiaoyu] Beijing Normal Univ, Fac Psychol, Beijing, Peoples R China.
   [Lan, Xiaoyu] Univ Padua, Dept Dev Psychol & Socializat, Padua, Italy.
   [Radin, Rendy] Univ Padua, Dept Philosophy Sociol Educ & Appl Psychol, Padua, Italy.
RP Lan, XY (reprint author), Beijing Normal Univ, Fac Psychol, Beijing, Peoples R China.; Lan, XY (reprint author), Univ Padua, Dept Dev Psychol & Socializat, Padua, Italy.
EM lanxiaoyu1001@163.com
NR 51
TC 3
Z9 3
U1 2
U2 2
PU SPRINGER
PI NEW YORK
PA 233 SPRING ST, NEW YORK, NY 10013 USA
SN 1062-1024
EI 1573-2843
J9 J CHILD FAM STUD
JI J. Child Fam. Stud.
PD JAN
PY 2020
VL 29
IS 1
BP 250
EP 260
DI 10.1007/s10826-019-01580-9
PG 11
WC Family Studies; Psychology, Developmental; Psychiatry
SC Family Studies; Psychology; Psychiatry
GA KH1WW
UT WOS:000510437900024
DA 2020-03-18
ER

PT J
AU Maria, DS
   Cuccaro, P
   Bender, K
   Cron, S
   Fine, M
   Sibinga, E
AF Maria, Diane Santa
   Cuccaro, Paula
   Bender, Kimberly
   Cron, Stanley
   Fine, Micki
   Sibinga, Erica
TI Feasibility of a Mindfulness-Based Intervention with Sheltered Youth
   Experiencing Homelessness
SO JOURNAL OF CHILD AND FAMILY STUDIES
LA English
DT Article
DE Mindfulness; Youth; Young adults; Homelessness; Feasibility
ID HIV RISK BEHAVIORS; MENTAL-HEALTH; STRESS REDUCTION; SUBSTANCE USE;
   SEXUAL-ABUSE; NURSING INTERVENTION; UNINTENDED PREGNANCY; DEPRESSIVE
   SYMPTOMS; EMOTION REGULATION; NEGATIVE AFFECT
AB Objectives Evidence of the acceptability and potential efficacy of mindfulness strategies with at-risk youth is mounting. Yet only a few studies have assessed these strategies among youth experiencing homelessness (YEH).
   Methods We conducted a mixed methods feasibility study of an adapted mindfulness-based intervention (MBI) with sheltered YEH. The MBI consisted of five 1.5-h sessions delivered at a youth homeless shelter over 2.5 weeks. A one-group pre/post-test design was utilized to collect quantitative assessments of real-time cognitions followed by qualitative inquiry to assess participants' experiences and perceptions of the intervention.
   Results Participants (N = 39) were between 18-21 years old with the majority identifying as male (56.4%), heterosexual (74.4%), Black (51.3%) and Hispanic (15.4%). Attendance was challenging for participants (2.2 sessions attended on average) who had varying work and school obligations. However, pre-post session survey data completeness was excellent (92% completion rate). Participants completed self-report surveys prior to and after each session that measured affect. Significant improvement in pre-post session outcomes were found for frustration, restlessness, stress, depression, boredom, and mindlessness. Participants reported high levels of acceptability of the curriculum content and delivery format. However, several substantial adaptations that youth identified may improve feasibility and acceptability among YEH. The results are limited by the small sample size and the use of a curriculum not developed with or for YEH.
   Conclusions This study demonstrates the potential feasibility of using MBIs among YEH although adaptations to existing curricula are necessary to increase relevance, acceptability of, and access to MBIs among YEH.
C1 [Maria, Diane Santa; Cron, Stanley] Univ Texas Hlth Sci Ctr Houston, Cizik Sch Nursing, 6901 Bertner Ave, Houston, TX 77030 USA.
   [Cuccaro, Paula] Univ Texas Hlth Sci Ctr Houston, Sch Publ Hlth, Houston, TX 77030 USA.
   [Bender, Kimberly] Univ Denver, Grad Sch Social Work, Denver, CO USA.
   [Fine, Micki] Mindful Living, Houston, TX USA.
   [Sibinga, Erica] Johns Hopkins Univ, Sch Med, Baltimore, MD USA.
RP Maria, DS (reprint author), Univ Texas Hlth Sci Ctr Houston, Cizik Sch Nursing, 6901 Bertner Ave, Houston, TX 77030 USA.
EM diane.m.santamaria@uth.tmc.edu
NR 91
TC 0
Z9 0
U1 3
U2 3
PU SPRINGER
PI NEW YORK
PA 233 SPRING ST, NEW YORK, NY 10013 USA
SN 1062-1024
EI 1573-2843
J9 J CHILD FAM STUD
JI J. Child Fam. Stud.
PD JAN
PY 2020
VL 29
IS 1
BP 261
EP 272
DI 10.1007/s10826-019-01583-6
PG 12
WC Family Studies; Psychology, Developmental; Psychiatry
SC Family Studies; Psychology; Psychiatry
GA KH1WW
UT WOS:000510437900025
OA Other Gold
DA 2020-03-18
ER

PT J
AU Gregory, A
   Hastings, RP
   Kovshoff, H
AF Gregory, Alexandra
   Hastings, Richard P.
   Kovshoff, Hanna
TI Academic self-concept and sense of school belonging of adolescent
   siblings of autistic children
SO RESEARCH IN DEVELOPMENTAL DISABILITIES
LA English
DT Article
DE Autism; Siblings; School; Self-concept; Belonging
ID BEHAVIORAL-ADJUSTMENT; SPECTRUM DISORDERS; PERCEPTIONS; DISABILITIES;
   PERFORMANCE; EXPERIENCES; STRENGTHS; BROTHER; PARENTS; STIGMA
AB Background: Whilst there is a growing body of research on the psychological outcomes for siblings of autistic children (autism siblings), few studies have considered the school context.
   Aims: To explore group differences on two school-related self-reported outcomes for autism siblings and siblings of non-autistic children: sense of school belonging, and academic self-concept. Data on self- and parent/carer-reported behavioural and emotional problems were also collected.
   Methods and procedures: 65 autism siblings and a comparison group of 57 siblings of non-autistic children aged 11-16 years completed questionnaires measuring sense of school belonging, academic self concept, and behaviour problems. 73 parents in the autism sibling and 67 parents in the comparison sibling group completed the behaviour problems measure.
   Outcomes and results: Autism siblings reported significantly lower school belonging and academic self-concept, and had significantly poorer self- and parent- reported behaviour problems. When controlling for demographic variables and internalising and externalizing behaviour, robust sibling group differences on academic variables remained.
   Conclusions and implications: Autism siblings reported poorer school-related outcomes and increased behavioural difficulties relative to siblings of non-autistic children. There was wide variation in autism siblings' outcomes, highlighting the importance of taking an individualised and contextualised approach to understanding the varying needs of autism siblings.
C1 [Gregory, Alexandra; Kovshoff, Hanna] Univ Southampton, Sch Psychol, Educ Psychol, Southampton SO17 1BJ, Hants, England.
   [Hastings, Richard P.] Univ Warwick, Ctr Educ Dev Apppraisal & Res, Coventry CV4 7AL, W Midlands, England.
   [Kovshoff, Hanna] Univ Southampton, Sch Psychol, Ctr Innovat Mental Hlth, Dev Lab, Southampton SO17 1BJ, Hants, England.
RP Kovshoff, H (reprint author), Univ Southampton, Sch Psychol, Educ Psychol, Southampton SO17 1BJ, Hants, England.; Kovshoff, H (reprint author), Univ Southampton, Sch Psychol, Ctr Innovat Mental Hlth, Dev Lab, Southampton SO17 1BJ, Hants, England.
EM h.kovshoff@soton.ac.uk
RI ; Hastings, Richard/D-9657-2013
OI Kovshoff, Hanna/0000-0001-6041-0376; Hastings,
   Richard/0000-0002-0495-8270
NR 62
TC 0
Z9 0
U1 1
U2 1
PU PERGAMON-ELSEVIER SCIENCE LTD
PI OXFORD
PA THE BOULEVARD, LANGFORD LANE, KIDLINGTON, OXFORD OX5 1GB, ENGLAND
SN 0891-4222
J9 RES DEV DISABIL
JI Res. Dev. Disabil.
PD JAN
PY 2020
VL 96
AR 103519
DI 10.1016/j.ridd.2019.103519
PG 10
WC Education, Special; Rehabilitation
SC Education & Educational Research; Rehabilitation
GA KG7FJ
UT WOS:000510113500014
PM 31805485
OA Bronze
DA 2020-03-18
ER

PT J
AU Zaidman-Zait, A
   Yechezkiely, M
   Regev, D
AF Zaidman-Zait, Anat
   Yechezkiely, Miri
   Regev, Dafna
TI The quality of the relationship between typically developing children
   and their siblings with and without intellectual disability: Insights
   from children's drawings
SO RESEARCH IN DEVELOPMENTAL DISABILITIES
LA English
DT Article
DE Intellectual disability; Sibling relationships; Children's drawings;
   Adjustment
ID AUTISM SPECTRUM DISORDER; DOWN-SYNDROME; ADOLESCENT SIBLINGS;
   DEVELOPMENTAL-DISABILITIES; BEHAVIORAL-ADJUSTMENT; FAMILY DRAWINGS;
   ADULT SIBLINGS; SELF-CONCEPT; INDIVIDUALS; PERSPECTIVES
AB The current study examined the relationships of typically developing (TD) children with siblings with and without intellectual disabilities (ID), as expressed in TD children's drawings and questionnaires answered by TD children and their mothers. It also examined group differences in the sibling relationships, as well as the associations between having a sibling with or without ID and sibling relationships, and TD children's social-emotional adjustment. Participants were mothers and their TD children (8-13 years). Some had ID siblings ID (N = 28); others had TD siblings (N=31). Sibling relationships were examined via mothers' and target children's completion of questionnaires, and objective visual indicators (location, size, distance) and observed content-based indicators (support, investment, presence of parents) of children's drawings were assessed following the art-based phenomenological analytic approach. Mothers reported on children's social-emotional adjustment. Findings indicated differences in sibling relationships, including higher levels of positive relationships for children with ID siblings. Children's drawings also showed positive relationship aspects for these children. Sibling relationship qualities were significantly associated with children's adjustment. Children's drawings may be a useful data gathering tool to deepen our understanding of unique aspects of sibling relationships.
C1 [Zaidman-Zait, Anat] Tel Aviv Univ, Sch Educ, Dept Sch Counseling & Special Educ, Constantiner Sch Educ, IL-69978 Tel Aviv, Israel.
   [Yechezkiely, Miri; Regev, Dafna] Univ Haifa, Therapies Res Ctr, Grad Sch Creat Art Therapies & Emili Sagol Creat, Haifa, Israel.
RP Zaidman-Zait, A (reprint author), Tel Aviv Univ, Sch Educ, Dept Sch Counseling & Special Educ, Constantiner Sch Educ, IL-69978 Tel Aviv, Israel.
EM anatzaidman@tauex.tau.ac.il
OI Zaidman-Zait, Anat/0000-0002-2336-5147
NR 100
TC 0
Z9 0
U1 1
U2 1
PU PERGAMON-ELSEVIER SCIENCE LTD
PI OXFORD
PA THE BOULEVARD, LANGFORD LANE, KIDLINGTON, OXFORD OX5 1GB, ENGLAND
SN 0891-4222
J9 RES DEV DISABIL
JI Res. Dev. Disabil.
PD JAN
PY 2020
VL 96
AR 103537
DI 10.1016/j.ridd.2019.103537
PG 12
WC Education, Special; Rehabilitation
SC Education & Educational Research; Rehabilitation
GA KG7FJ
UT WOS:000510113500015
PM 31783274
OA Bronze
DA 2020-03-18
ER

PT J
AU Namatame, H
   Fujisato, H
   Ito, M
   Sawamiya, Y
AF Namatame, Hikari
   Fujisato, Hiroko
   Ito, Masaya
   Sawamiya, Yoko
TI Development and Validation of a Japanese Version of the Emotion
   Regulation Questionnaire for Children and Adolescents
SO NEUROPSYCHIATRIC DISEASE AND TREATMENT
LA English
DT Article
DE adolescents; children; emotion regulation; Japan; reliability validity
ID SELF-RATING SCALE; DEPRESSIVE DISORDER; FIT INDEXES; CHILDHOOD;
   SYMPTOMS; PSYCHOPATHOLOGY; CONSEQUENCES
AB Purpose: We developed a Japanese version of the Emotion Regulation Questionnaire for Children and Adolescents (ERQ-CA) and examined its reliability and validity across three studies.
   Patients and Methods: In Study 1, the Japanese version of ERQ-CA was developed and administered to 389 children aged 8-12 years. In Study 2, the questionnaire was administered to 1738 adolescents aged 12-18 years. In Study 3, utilizing a sample of 1300 children and adolescents, the test was administered twice over a period of four weeks in order to assess test-retest reliability.
   Results: In Study 1, the Japanese version of ERQ-CA showed the same factor structure as the original version, along with good internal consistency reliability and acceptable construct validity. In Study 2, the questionnaire's factor structure, internal consistency reliability, and construct validity were again confirmed. Finally, in Study 3, measurement invariance was tested across distinct age groups (8-11, 12-15, and 16-18 years), and the questionnaire had good test-retest reliability over a period of four weeks.
   Conclusion: The Japanese version of the ERQ-CA had good reliability and validity.
C1 [Namatame, Hikari; Sawamiya, Yoko] Univ Tsukuba, Fac Human Sci, Tsukuba, Ibaraki, Japan.
   [Namatame, Hikari; Fujisato, Hiroko; Ito, Masaya] Natl Ctr Cognit Behav Therapy & Res, Natl Ctr Neurol & Psychiat, Kodaira, Tokyo, Japan.
RP Namatame, H (reprint author), Univ Tsukuba, Grad Sch Comprehens Human Sci, 1-1-1 Tennodai, Tsukuba, Ibaraki 3058572, Japan.
EM hikari.namatame@gmail.com
FU Kawano Masanori Memorial Public Interest Incorporated Foundation for the
   Promotion of Pediatrics
FX This research was supported by a grant from the Kawano Masanori Memorial
   Public Interest Incorporated Foundation for the Promotion of Pediatrics.
   Although the corresponding author is Hikari Namatame, the copyright
   holder of the ERQ-CA-J is Hiroko Fujisato. Hikari Namatame reports
   grants from Kawano Masanori Memorial Public Interest Incorporated
   Foundation for the Promotion of Pediatrics, during the conduct of the
   study. Hiroko Fujisato reports grants from Kawano Masanori Memorial
   Public Interest Incorporated Foundation for Promotion of Pediatrics,
   during the conduct of the study. Yoko Sawamiya reports grants from
   Kawano Masanori Memorial Public Interest Incorporated Foundation for the
   Promotion of Pediatrics, during the conduct of the study. Masaya Ito
   reports grants from Kawano Masanori Memorial Public Interest
   Incorporated Foundation for Promotion of Pediatrics, during the conduct
   of the study. The authors report no other conflicts of interest in this
   work.
NR 38
TC 0
Z9 0
U1 0
U2 0
PU DOVE MEDICAL PRESS LTD
PI ALBANY
PA PO BOX 300-008, ALBANY, AUCKLAND 0752, NEW ZEALAND
EI 1178-2021
J9 NEUROPSYCH DIS TREAT
JI Neuropsychiatr. Dis. Treat.
PY 2020
VL 16
BP 209
EP 219
DI 10.2147/NDT.S211175
PG 11
WC Clinical Neurology; Psychiatry
SC Neurosciences & Neurology; Psychiatry
GA KG4YN
UT WOS:000509954100001
PM 32021215
OA DOAJ Gold, Green Published
DA 2020-03-18
ER

PT J
AU Martin-Albo, J
   Valdivia-Salas, S
   Lombas, AS
   Jimenez, TI
AF Martin-Albo, Jose
   Valdivia-Salas, Sonsoles
   Sebastian Lombas, Andres
   Jimenez, Teresa I.
TI Spanish Validation of the Emotion Regulation Questionnaire for Children
   and Adolescents (ERQ-CA): Introducing the ERQ-SpA
SO JOURNAL OF RESEARCH ON ADOLESCENCE
LA English
DT Article
AB Research on emotion regulation is now extensive and shows the benefits of the adaptive management of emotions for social functioning and psychological well-being. Our purpose was to test the psychometric properties of the Emotion Regulation Questionnaire for Children and Adolescents with a sample of nonclinical Spanish adolescents. A total of 462 secondary education students (223 girls, mean age = 13.89 years, SD = 1.38) participated. The instrument proved to be two-factor and gender-invariant. Results revealed the temporal stability of both emotion regulation strategies, while the predictive validity study revealed that depressive symptoms were negatively related to cognitive reappraisal, and positively related to expressive suppression. Our findings support the use of the ERQ-SpA in Spanish adolescents.
C1 [Martin-Albo, Jose; Valdivia-Salas, Sonsoles; Sebastian Lombas, Andres; Jimenez, Teresa I.] Univ Zaragoza, Teruel, Spain.
RP Martin-Albo, J (reprint author), Univ Zaragoza, Dept Psychol & Sociol, Campus Ciudad Escolar S-N, Teruel 44003, Spain.
EM jmartina@unizar.es
RI Valdivia-Salas, Sonsoles/D-5118-2011
OI Valdivia-Salas, Sonsoles/0000-0002-0242-5972
FU Fundacion Universitaria Antonio Gargallo [2012/B007, 2013/B005]; Obra
   Social Ibercaja [2012/B007, 2013/B005]; Department of Industry and
   Innovation, Government of Aragon, Spain [S114]
FX This study was partially supported by grants from Fundacion
   Universitaria Antonio Gargallo and Obra Social Ibercaja (ref. 2012/B007;
   ref. 2013/B005); and Department of Industry and Innovation, Government
   of Aragon, Spain (ref. S114). We thank Pablo J. L. Zaldivar, Beatriz
   Sebastian, and David Carralero for their assistance during
   questionnaires administration.
NR 20
TC 1
Z9 1
U1 4
U2 6
PU WILEY
PI HOBOKEN
PA 111 RIVER ST, HOBOKEN 07030-5774, NJ USA
SN 1050-8392
EI 1532-7795
J9 J RES ADOLESCENCE
JI J. Res. Adolesc.
PD JAN
PY 2020
VL 30
SU 1
BP 55
EP 60
DI 10.1111/jora.12465
PG 6
WC Family Studies; Psychology, Developmental
SC Family Studies; Psychology
GA KE7UN
UT WOS:000508756700005
PM 30379381
OA Green Accepted
DA 2020-03-18
ER

PT J
AU Schweizer, S
   Gotlib, IH
   Blakemore, SJ
AF Schweizer, Susanne
   Gotlib, Ian H.
   Blakemore, Sarah-Jayne
TI The Role of Affective Control in Emotion Regulation During Adolescence
SO EMOTION
LA English
DT Article
DE emotion regulation; cognitive control; development; executive functions;
   affective control
ID COGNITIVE CONTROL; INDIVIDUAL-DIFFERENCES; EXECUTIVE FUNCTIONS;
   BRAIN-DEVELOPMENT; REAPPRAISAL; RUMINATION; CHILDREN; AGE;
   PSYCHOPATHOLOGY; SUPPRESSION
AB In this review, we evaluate evidence for the hypothesis that developmental changes in emotion regulation tendencies during adolescence depend on the maturation of affective control. Affective control refers to the application of cognitive control to affective contexts, that is, the capacity to attend and respond to goal-relevant affective information, while inhibiting attention and responses toward distracting affective information. The evidence suggests that affective control develops throughout adolescence into adulthood. However, the developmental trajectory appears not to be uniform across different facets of affective control. In particular, the capacity to inhibit attention and responses to distracting affective information may be reduced during adolescence relative to childhood and adulthood. Focusing on the association between affective control and emotion regulation development in adolescence, the research reviewed supports the notion of affective control as a cognitive building block of successful emotion regulation. Good affective control appears related to fewer ruminative tendencies in adolescence as well as more frequent and successful reappraisal in older adolescents. Lower use of habitual suppression, itself a type of affective inhibition, shows an association with updating capacity. We conclude by discussing the implications of these findings for mental health and the potential mental health benefits associated with improving affective control.
C1 [Schweizer, Susanne; Blakemore, Sarah-Jayne] UCL, Inst Cognit Neurosci, Dev Cognit Neurosci Grp, 17-19 Queen Sq, London WC1N 3AR, England.
   [Gotlib, Ian H.] Stanford Univ, Dept Psychol, Stanford, CA 94305 USA.
RP Schweizer, S (reprint author), UCL, Inst Cognit Neurosci, Dev Cognit Neurosci Grp, 17-19 Queen Sq, London WC1N 3AR, England.
EM s.schweizer@ucl.ac.uk
RI Blakemore, Sarah-Jayne/A-1792-2010
OI Blakemore, Sarah-Jayne/0000-0002-1690-2805
FU Wellcome Trust Sir Henry Wellcome Fellowship [209127/Z/17/Z]; National
   Institutes of HealthUnited States Department of Health & Human
   ServicesNational Institutes of Health (NIH) - USA [R37-MH101495];
   Wellcome TrustWellcome Trust [WT104908/Z/14/Z]
FX Preparation of this article was supported by a Wellcome Trust Sir Henry
   Wellcome Fellowship (Grant 209127/Z/17/Z) to Susanne Schweizer, the
   National Institutes of Health (Grant R37-MH101495) to Ian H. Gotlib and
   the Wellcome Trust (Grant WT104908/Z/14/Z) and Jacobs Prize to
   SarahJayne Blakemore.
NR 46
TC 1
Z9 1
U1 4
U2 4
PU AMER PSYCHOLOGICAL ASSOC
PI WASHINGTON
PA 750 FIRST ST NE, WASHINGTON, DC 20002-4242 USA
SN 1528-3542
EI 1931-1516
J9 EMOTION
JI Emotion
PD JAN
PY 2020
VL 20
IS 1
SI SI
BP 80
EP 86
DI 10.1037/emo0000695
PG 7
WC Psychology, Experimental
SC Psychology
GA KD9LM
UT WOS:000508182800014
PM 31961183
OA Other Gold, Green Published
DA 2020-03-18
ER

PT J
AU Hoffmann, JD
   Brackett, MA
   Bailey, CS
   Willner, CJ
AF Hoffmann, Jessica D.
   Brackett, Marc A.
   Bailey, Craig S.
   Willner, Cynthia J.
TI Teaching Emotion Regulation in Schools: Translating Research Into
   Practice With the RULER Approach to Social and Emotional Learning
SO EMOTION
LA English
DT Article
DE emotion regulation; emotional intelligence; social and emotional
   learning; RULER; Feeling Words Curriculum
ID YOUTH DEVELOPMENT; MENTAL-HEALTH; REAPPRAISAL; COMPETENCE; CHILDHOOD;
   TEACHERS; NEEDS
AB Emotion regulation skills are critical to young children's school readiness and later academic achievement, as well as educators' efficacy, stress, and job satisfaction. In this article, we demonstrate how the science of emotion regulation can be translated into practical steps for educating teachers and students in schools. We begin with the crucial role of supporting educators in developing their own emotion regulation skills. We also discuss concrete and accessible tools that can be used to support both educators' own skill development and that of their students. We demonstrate how educators can integrate the teaching of emotion regulation through direct instruction, its integration into existing curricula, and daily practices and routines. The examples we provide are part of RULER, an evidence-based, whole school approach to social and emotional learning (SEL) that was developed at the Yale Center for Emotional Intelligence. RULER is grounded in the theory of emotional intelligence, which emphasizes the critical role of emotion regulation in healthy development.
C1 [Hoffmann, Jessica D.; Brackett, Marc A.; Bailey, Craig S.; Willner, Cynthia J.] Yale Univ, Yale Child Study Ctr, Yale Ctr Emot Intelligence, 340 Edward St, New Haven, CT 06511 USA.
RP Hoffmann, JD (reprint author), Yale Univ, Yale Child Study Ctr, Yale Ctr Emot Intelligence, 340 Edward St, New Haven, CT 06511 USA.
EM jessica.hoffmann@yale.edu
OI Bailey, Craig/0000-0003-2179-528X
NR 36
TC 1
Z9 1
U1 8
U2 8
PU AMER PSYCHOLOGICAL ASSOC
PI WASHINGTON
PA 750 FIRST ST NE, WASHINGTON, DC 20002-4242 USA
SN 1528-3542
EI 1931-1516
J9 EMOTION
JI Emotion
PD JAN
PY 2020
VL 20
IS 1
SI SI
BP 105
EP 109
DI 10.1037/emo0000649
PG 5
WC Psychology, Experimental
SC Psychology
GA KD9LM
UT WOS:000508182800018
PM 31961187
DA 2020-03-18
ER

PT J
AU Kang, NR
   Kwack, YS
AF Kang, Na Ri
   Kwack, Young Sook
TI An Update on Mental Health Problems and Cognitive Behavioral Therapy in
   Pediatric Obesity
SO PEDIATRIC GASTROENTEROLOGY HEPATOLOGY & NUTRITION
LA English
DT Review
DE Obesity; Children; Mental health; Cognitive behavioral therapy
ID QUALITY-OF-LIFE; ADOLESCENT OVERWEIGHT; CHILDREN; DISORDER; DEPRESSION;
   CHILDHOOD; RISK; PREVALENCE; ANXIETY; DISSATISFACTION
AB Prevalence of pediatric obesity has increased worldwide in the last 20 years. Obese children suffer not only physical complications but also mental health problems such as depression, attention deficit hyperactivity disorder (ADHD), and eating disorders, as well as psychosocial impairments, such as school adjustment problems, bullying, and low self-esteem. Recently, there have been some studies on the association of mental health problems and pediatric obesity. In the treatment of pediatric obesity, many previous studies suggest multidisciplinary treatment. However, cognitive behavioral therapy (CBT) has attracted attention because obese children are accompanied by body image distortion, emotion dysregulation, and difficulties in stimulus control. This review is a narrative summary of the recent studies on mental health problems and CBT in pediatric obesity. The relationship between depression/anxiety and pediatric obesity is still inconsistent but recent studies have revealed a bidirectional relation between depression and obesity. Additionally, some studies suggest that obese children may have eating disorder symptoms, like loss of control eating, and require therapeutic intervention for pediatric obesity treatment. Furthermore, impulsivity and inattention of ADHD symptom is thought to increase the risk of obesity. It has also been suggested that CBT can be very effective for mental health problems such as depression, impulsivity, and body image distortion, that may coexist with pediatric obesity, and use of multimedia and application can be useful in CBT.
C1 [Kang, Na Ri; Kwack, Young Sook] Jeju Natl Univ, Dept Psychiat, Sch Med, 102 Jejudaehak Ro, Jeju 63243, South Korea.
RP Kwack, YS (reprint author), Jeju Natl Univ, Dept Psychiat, Sch Med, 102 Jejudaehak Ro, Jeju 63243, South Korea.
EM yskcpy@jejunu.ac.kr
FU Jeju National University
FX This work was supported by the 2019 education, research and student
   guidance grant funded by Jeju National University.
NR 56
TC 0
Z9 0
U1 7
U2 7
PU KOREAN SOC PEDIATRIC GASTROENTEROLOGY & NUTRITION
PI SEOUL
PA 301 DONGSUNG-DONG 25-I, JONGNO-GU, SEOUL, 301 DONGSUNG, SOUTH KOREA
SN 2234-8646
EI 2234-8840
J9 PEDIATR GASTROENTERO
JI Pediatr. Gastroenterol. Hepatol. Nutr.
PD JAN
PY 2020
VL 23
IS 1
BP 15
EP 25
DI 10.5223/pghn.2020.23.1.15
PG 11
WC Pediatrics
SC Pediatrics
GA KD0PR
UT WOS:000507574800002
PM 31988872
OA Green Published
DA 2020-03-18
ER

PT J
AU Chamizo-Nieto, MT
   Rey, L
   Sanchez-Alvarez, N
AF Teresa Chamizo-Nieto, Maria
   Rey, Lourdes
   Sanchez-Alvarez, Nicolas
TI Validation of the spanish version of the Cognitive Emotion Regulation
   Questionnaire in adolescents
SO PSICOTHEMA
LA English
DT Article
DE Cognitive Emotion Regulation Questionnaire; Spanish validation;
   adolescents; confirmatory factor analysis
ID STRESS SCALES DASS; PSYCHOMETRIC PROPERTIES; REGULATION STRATEGIES;
   DEPRESSIVE SYMPTOMS; SATISFACTION; ANXIETY; INTELLIGENCE; FACTORIAL;
   VALIDITY; CERQ
[truncated: 1,290,085 more chars]
