# Supplementary material for: Mapping Phenomena Relevant to Adolescent Emotion Regulation: A Text-Mining Systematic Review
Source: Adolesc Res Rev. 2021 May 21;7(1):127–39. doi: 10.1007/s40894-021-00160-7 (PMC8138847; doi:10.1007/s40894-021-00160-7)
Supplement: Supplementary file 1 — Supplementary file1 (ZIP 54379 kb) [file 40894_2021_160_MOESM1_ESM.zip › veni_sysrev-master/recs/18-3-2020/10.txt]

FN Clarivate Analytics Web of Science
VR 1.0
PT J
AU Diamond, LM
   Fagundes, CP
   Cribbet, MR
AF Diamond, Lisa M.
   Fagundes, Christopher P.
   Cribbet, Matthew R.
TI Individual Differences in Adolescents' Sympathetic and Parasympathetic
   Functioning Moderate Associations Between Family Environment and
   Psychosocial Adjustment
SO DEVELOPMENTAL PSYCHOLOGY
LA English
DT Article
DE autonomic reactivity; RSA; SCL; adolescence; psychosocial adjustment
ID RESPIRATORY SINUS ARRHYTHMIA; CARDIAC VAGAL REGULATION; SKIN-CONDUCTANCE
   REACTIVITY; HEART-RATE-VARIABILITY; MARITAL CONFLICT; DEPRESSIVE
   SYMPTOMS; EMOTION REGULATION; MISSING DATA; PHYSIOLOGICAL-RESPONSE;
   GENERAL-POPULATION
AB The present study tested whether individual differences in autonomic nervous system functioning interact with environmental risk factors to predict adolescents' psychosocial functioning. The authors assessed skin conductance and respiratory sinus arrhythmia at rest and during laboratory stressors in 110 14-year-olds. Subsequently, adolescents and their mothers provided both questionnaire and daily diary data (over 10 days) on emotional and interpersonal functioning. The authors found stronger associations between environmental risk factors (having a single-mother household or a mother with high internalizing problems) and psychosocial outcomes (externalizing problems, daily negative affect, and daily interaction quality) among youths with specific patterns of tonic and stress-induced sympathetic and parasympathetic nervous system activity, but the pattern of moderating effects differed between boys and girls. The findings support the notion that individual differences in autonomic functioning index variation in youth's susceptibility to environmental risk factors.
C1 [Diamond, Lisa M.; Fagundes, Christopher P.; Cribbet, Matthew R.] Univ Utah, Dept Psychol, Salt Lake City, UT 84112 USA.
RP Diamond, LM (reprint author), Univ Utah, Dept Psychol, 380 South 1530 East,Room 502, Salt Lake City, UT 84112 USA.
EM diamond@psych.utah.edu
RI /AAD-2474-2020
NR 68
TC 24
Z9 24
U1 2
U2 30
PU AMER PSYCHOLOGICAL ASSOC
PI WASHINGTON
PA 750 FIRST ST NE, WASHINGTON, DC 20002-4242 USA
SN 0012-1649
EI 1939-0599
J9 DEV PSYCHOL
JI Dev. Psychol.
PD JUL
PY 2012
VL 48
IS 4
BP 918
EP 931
DI 10.1037/a0026901
PG 14
WC Psychology, Developmental
SC Psychology
GA 969YH
UT WOS:000306094800002
PM 22268602
DA 2020-03-18
ER

PT J
AU Rimmer, RB
   Pressman, MS
   Takach, OP
   Bay, RC
   Croteau, R
   Hansen, LD
   Foster, KN
   Caruso, DM
AF Rimmer, Ruth Brubaker
   Pressman, Melissa S.
   Takach, Oliver P.
   Bay, R. Curtis
   Croteau, Renee
   Hansen, Linda D.
   Foster, Kevin N.
   Caruso, Daniel M.
TI Burn-Injured Adolescents Report Gaining Multiple Developmental Benefits
   and Improved Life Skills as a Result of Burn Camp Attendance
SO JOURNAL OF BURN CARE & RESEARCH
LA English
DT Article
ID SOCIAL-SKILLS; EXTRACURRICULAR ACTIVITIES; COMMUNITY; SELF; COMPETENCE;
   CHILDREN; STRESS
AB Anecdotally, burn camp has been reported to be a positive developmental and rehabilitative experience for attendees; there is little empirical data to support this belief. This study sought to explore whether burn camp either directly or indirectly elicits positive development outcomes in pediatric burn survivors or increases their psychosocial well-being and achievement. The Youth Experience Survey 2.0, a 66-item self-report inventory designed to measure developmental experiences in an organized youth activity, was administered to children aged 11 to 18 years attending summer burn camp. One hundred and ten burn-injured youth, 58 male and 52 female, reported that burn camp had positively impacted their lives through improved identity exploration, goal-setting and problem-solving abilities, increased physical activity, communication, emotional regulation, and time management skills (P < .0001). Participants reported more positive experiences than the norm group and higher mean scores on 90% (48) of the 53 positive items. Attendance at burn camp for more than 5 years resulted in greater improvement. Study results support the burn camp experience as a far-reaching and positive developmental activity. Participants credited the camp experience with helping them with identity formation and reflection, improved social interactions, and increased initiative; all positive developmental outcomes for youth. Results suggest that burn camp participation not only helps burn-injured youth to deal with their burns but also assists them in the development of social and basic life skills, which will allow them to navigate the transition from youth to adulthood, more effectively and successfully. (J Burn Care Res 2012;33:552-560)
C1 [Rimmer, Ruth Brubaker; Pressman, Melissa S.; Takach, Oliver P.; Foster, Kevin N.; Caruso, Daniel M.] Maricopa Cty Gen Hosp, Arizona Burn Ctr, Phoenix, AZ 85008 USA.
   [Bay, R. Curtis] AT Still Univ, Mesa, AZ USA.
   [Croteau, Renee] Alisa Ann Ruch Burn Fdn, Burbank, CA USA.
   [Hansen, Linda D.] Missouri Childrens Burn Camp, St Louis, MO USA.
RP Rimmer, RB (reprint author), Maricopa Cty Gen Hosp, Arizona Burn Ctr, 2601 E Roosevelt, Phoenix, AZ 85008 USA.
OI Bay, Ralph/0000-0003-3525-9269
NR 46
TC 12
Z9 12
U1 0
U2 9
PU OXFORD UNIV PRESS
PI OXFORD
PA GREAT CLARENDON ST, OXFORD OX2 6DP, ENGLAND
SN 1559-047X
EI 1559-0488
J9 J BURN CARE RES
JI J. Burn Care Res.
PD JUL-AUG
PY 2012
VL 33
IS 4
BP 552
EP 560
DI 10.1097/BCR.0b013e318242ef11
PG 9
WC Critical Care Medicine; Dermatology; Surgery
SC General & Internal Medicine; Dermatology; Surgery
GA 972KC
UT WOS:000306275000025
PM 22210080
DA 2020-03-18
ER

PT J
AU Galler, JR
   Bryce, CP
   Waber, DP
   Hock, RS
   Harrison, R
   Eaglesfield, GD
   Fitzmaurice, G
AF Galler, Janina R.
   Bryce, Cyralene P.
   Waber, Deborah P.
   Hock, Rebecca S.
   Harrison, Robert
   Eaglesfield, G. David
   Fitzmaurice, Garret
TI Infant malnutrition predicts conduct problems in adolescents
SO NUTRITIONAL NEUROSCIENCE
LA English
DT Article
DE Conduct problem; Malnutrition; Adolescence; Cross-cultural; Longitudinal
   study
ID SUBSEQUENT BEHAVIORAL-DEVELOPMENT; PRENATAL PROTEIN-MALNUTRITION;
   EPIDEMIOLOGIC COMPARISONS; INTELLECTUAL-PERFORMANCE; ANTISOCIAL
   PERSONALITY; CHILDHOOD MALNUTRITION; EXTERNALIZING BEHAVIOR;
   EMOTIONAL-PROBLEMS; DUTCH CHILDREN; FOLLOW-UP
AB Objectives: The purpose of this study was to compare the prevalence of conduct problems in a well-documented sample of Barbadian adolescents malnourished as infants and a demographic comparison group and to determine the extent to which cognitive impairment and environmental factors account for this association.
   Methods: Behavioral symptoms were assessed using a 76-item self-report scale in 56 Barbadian youth (11-17 years of age) with histories of protein-energy malnutrition (PEM) limited to the first year of life and 60 healthy classmates. Group comparisons were carried out by longitudinal and cross-sectional multiple regression analyses at 3 time points in childhood and adolescence.
   Results: Self-reported conduct problems were more prevalent among previously malnourished youth (P < 0.01). Childhood IQ and home environmental circumstances partially mediated the association with malnutrition. Teacher-reported classroom behaviors at earlier ages were significantly correlated with youth conduct problems, confirming the continuity of conduct problems through childhood and adolescence.
   Discussion: Self-reported conduct problems are elevated in children and adolescents with histories of early childhood malnutrition. Later vulnerability to increased conduct problems appears to be mediated by the more proximal neurobehavioral effects of the malnutrition on cognitive function and by adverse conditions in the early home environment.
C1 [Galler, Janina R.; Hock, Rebecca S.; Harrison, Robert; Eaglesfield, G. David] Judge Baker Childrens Ctr, Boston, MA 02120 USA.
   [Galler, Janina R.; Waber, Deborah P.] Harvard Univ, Sch Med, Boston, MA USA.
   [Bryce, Cyralene P.] Barbados Nutr study, St Michael, Barbados.
   [Waber, Deborah P.] Childrens Hosp, Boston, MA 02115 USA.
   [Fitzmaurice, Garret] Harvard Univ, Sch Publ Hlth, Boston, MA 02115 USA.
   [Fitzmaurice, Garret] McLean Hosp, Belmont, MA 02178 USA.
RP Galler, JR (reprint author), Judge Baker Childrens Ctr, 53 Parker Hill Ave, Boston, MA 02120 USA.
EM jgaller@jbcc.harvard.edu
FU  [NIH/R01MH65877];  [NIH/R01HD60986]
FX This research was conducted with the cooperation of the Ministries of
   Health, Barbados. The authors acknowledge the late Sir Frank C. Ramsey,
   our long time collaborator and Director of the Barbados Nutrition
   Centre, who followed these children for most of their lives and whose
   efforts resulted in the elimination of malnutrition from the island of
   Barbados. We would also like to express our gratitude to the dedicated
   parents and children who have participated in the study over their
   lifetimes. The research was supported by NIH/R01MH65877 and
   NIH/R01HD60986.
NR 40
TC 17
Z9 17
U1 0
U2 15
PU TAYLOR & FRANCIS LTD
PI ABINGDON
PA 2-4 PARK SQUARE, MILTON PARK, ABINGDON OR14 4RN, OXON, ENGLAND
SN 1028-415X
EI 1476-8305
J9 NUTR NEUROSCI
JI Nutr. Neurosci.
PD JUL
PY 2012
VL 15
IS 4
BP 186
EP 192
DI 10.1179/1476830512Y.0000000012
PG 7
WC Neurosciences; Nutrition & Dietetics
SC Neurosciences & Neurology; Nutrition & Dietetics
GA 974LF
UT WOS:000306436000005
PM 22584048
OA Green Accepted
DA 2020-03-18
ER

PT J
AU Gordillo, IC
AF Cuadrado Gordillo, Isabel
TI GENDER AND ROLE: VARIABLES THAT MODIFY THE PERCEPTION OF BULLYING
SO REVISTA MEXICANA DE PSICOLOGIA
LA Spanish
DT Article
DE Maltreatment; peer relationship; emotional maladjustment; secondary
   school; intervention
ID PUPILS DEFINITIONS; VICTIMIZATION; TEACHERS; VIOLENCE; SCHOOLS; AGE
AB This study analyzes the influence of gender and the role played variables (bully, victim and witness) in the perception of peer bullying. The sample included 2295 Spanish adolescents (54.3% boys and 45.7% girls) aged 12 to 16 years (M = 13.8, SD = 1.4). Data were collected using a questionnaire designed and validated for this study. The results reveal that the aggressors use primarily imbalance of power criteria to define the types of abuse studied. The victims resort to the intention of hurting criteria. Boys interpret diverse forms of bullying as mechanisms of social peer interaction, whereas the girls attributed to these same behaviors the intention to harm and imbalance power.
C1 Univ Extremadura, Fac Educ, Badajoz 06006, Spain.
RP Gordillo, IC (reprint author), Univ Extremadura, Fac Educ, Avd Elvas S-N, Badajoz 06006, Spain.
EM cuadrado@unex.es
NR 32
TC 4
Z9 4
U1 0
U2 13
PU SOC MEXICANA PSICOLOGIA
PI TLALPAN
PA APARTADO POSTAL 22-211, TLALPAN 14000, MEXICO
SN 0185-6073
J9 REV MEX PSICOL
JI Rev. Mex. Psicol.
PD JUL-DEC
PY 2012
VL 29
IS 2
BP 136
EP 146
PG 11
WC Psychology, Multidisciplinary
SC Psychology
GA 972EI
UT WOS:000306259500004
DA 2020-03-18
ER

PT J
AU Wilens, TE
   Martelon, MK
   Anderson, JP
   Shelley-Abrahamson, R
   Biederman, J
AF Wilens, Timothy E.
   Martelon, Mary Kate
   Anderson, Jesse P.
   Shelley-Abrahamson, Rachel
   Biederman, Joseph
TI Difficulties in Emotional Regulation and Substance Use Disorders: A
   Controlled Family Study of Bipolar Adolescents
SO AMERICAN JOURNAL ON ADDICTIONS
LA English
DT Meeting Abstract
C1 [Wilens, Timothy E.; Martelon, Mary Kate; Anderson, Jesse P.; Shelley-Abrahamson, Rachel; Biederman, Joseph] Harvard Univ, Sch Med, Massachusetts Gen Hosp, Cambridge, MA 02138 USA.
NR 0
TC 0
Z9 0
U1 0
U2 3
PU WILEY-BLACKWELL
PI HOBOKEN
PA 111 RIVER ST, HOBOKEN 07030-5774, NJ USA
SN 1055-0496
J9 AM J ADDICTION
JI Am. J. Addict.
PD JUL-AUG
PY 2012
VL 21
IS 4
MA 24
BP 389
EP 389
PG 1
WC Substance Abuse
SC Substance Abuse
GA 956XH
UT WOS:000305122400033
DA 2020-03-18
ER

PT J
AU Erath, SA
   Tu, KM
   El-Sheikh, M
AF Erath, Stephen A.
   Tu, Kelly M.
   El-Sheikh, Mona
TI Socially Anxious and Peer-Victimized Preadolescents: "Doubly Primed" for
   Distress?
SO JOURNAL OF ABNORMAL CHILD PSYCHOLOGY
LA English
DT Article
DE Social anxiety; Peer victimization; Autonomic nervous system; Behavior
   problems; Preadolescence
ID CHILDRENS EMOTION REGULATION; PHYSIOLOGICAL-RESPONSE; ANXIETY DISORDERS;
   EARLY ADOLESCENCE; MIDDLE CHILDHOOD; VAGAL REGULATION; MODEL;
   ASSOCIATION; PERCEPTIONS; AGGRESSION
AB We examined independent and interactive associations linking preadolescents' socially anxious feelings and peer victimization experiences with their social behaviors (rated by parents and teachers) and psychophysiological arousal during lab simulations of salient peer stress situations in preadolescence (peer evaluation and peer rebuff). Sixty-three preadolescents and one parent per preadolescent participated. Respiratory sinus arrhythmia (RSA), skin conductance level (SCL), and heart rate (HR) were assessed during peer stress situations. Preadolescents provided reports of social anxiety; preadolescents and parents reported on peer victimization; and parents and teachers rated prosocial and aggressive behaviors. Peer victimization moderated associations between social anxiety and both physiological arousal and social-behavior problems. As hypothesized, social anxiety was more strongly associated with lower RSA, higher HR, and higher aggressive behavior among preadolescents who experienced higher levels of peer victimization, compared to preadolescents who experienced lower levels of peer victimization.
C1 [Erath, Stephen A.; Tu, Kelly M.; El-Sheikh, Mona] Auburn Univ, Dept Human Dev & Family Studies, Auburn, AL 36849 USA.
RP Erath, SA (reprint author), Auburn Univ, Dept Human Dev & Family Studies, 203 Spidle Hall, Auburn, AL 36849 USA.
EM serath@auburn.edu
NR 52
TC 22
Z9 22
U1 0
U2 19
PU SPRINGER/PLENUM PUBLISHERS
PI NEW YORK
PA 233 SPRING ST, NEW YORK, NY 10013 USA
SN 0091-0627
EI 1573-2835
J9 J ABNORM CHILD PSYCH
JI J. Abnorm. Child Psychol.
PD JUL
PY 2012
VL 40
IS 5
BP 837
EP 848
DI 10.1007/s10802-011-9600-9
PG 12
WC Psychology, Clinical; Psychology, Developmental
SC Psychology
GA 958IR
UT WOS:000305230500014
PM 22139401
DA 2020-03-18
ER

PT J
AU Lunkenheimer, ES
   Hollenstein, T
   Wang, J
   Shields, AM
AF Lunkenheimer, Erika S.
   Hollenstein, Tom
   Wang, Jun
   Shields, Ann M.
TI Flexibility and Attractors in Context: Family Emotion Socialization
   Patterns and Children's Emotion Regulation in Late Childhood
SO NONLINEAR DYNAMICS PSYCHOLOGY AND LIFE SCIENCES
LA English
DT Article
DE family interaction; emotion socialization; emotion regulation; dynamic
   systems
ID DYNAMIC-SYSTEMS; SOCIOEMOTIONAL DEVELOPMENT; ANTISOCIAL-BEHAVIOR; EARLY
   ADOLESCENCE; SELF-REGULATION; ASSOCIATIONS; DISTRESS; MODELS; IMPACT
AB Familial emotion socialization practices relate to children's emotion regulation (ER) skills in late childhood, however, we have more to learn about how the context and structure of these interactions relates to individual differences in children's ER. The present study examined flexibility and attractors in family emotion socialization patterns in three different conversational contexts and their relation to ER in 8-12 year olds. Flexibility was defined as dispersion across the repertoire of discrete emotion words and emotion socialization functions (emotion coaching, dismissing, and elaboration) in family conversation, whereas attractors were defined as the average duration per visit to each of these three emotion socialization functions using state space grid analysis. It was hypothesized that higher levels of flexibility in emotion socialization would buffer children's ER from the presence of maladaptive attractors, or the absence of adaptive attractors, in family emotion conversation. Flexibility was generally adaptive, related to children's higher ER across all contexts, and also buffered children from maladaptive attractors in select situations. Findings suggest that the study of dynamic interaction patterns in context may reveal adaptive versus maladaptive socialization processes in the family that can inform basic and applied research on children's regulatory problems.
C1 [Lunkenheimer, Erika S.; Wang, Jun] Colorado State Univ, Ft Collins, CO 80523 USA.
   [Hollenstein, Tom] Queens Univ, Kingston, ON, Canada.
RP Lunkenheimer, ES (reprint author), Colorado State Univ, 1570 Campus Delivery, Ft Collins, CO 80523 USA.
EM erika.lunkenheimer@colostate.edu
OI Wang, Jun/0000-0003-4485-7201
NR 43
TC 22
Z9 22
U1 0
U2 35
PU SOC CHAOS THEORY PSYCHOLOGY & LIFE SCIENCES
PI PEWAUKEE
PA W282 N4302 SOMERSET LN, PEWAUKEE, WI 53072 USA
SN 1090-0578
J9 NONLIN DYNAM PSYCHOL
JI Nonlinear Dyn. Psychol. Life Sci.
PD JUL
PY 2012
VL 16
IS 3
SI SI
BP 269
EP 291
PG 23
WC Social Sciences, Mathematical Methods; Psychology, Mathematical
SC Mathematical Methods In Social Sciences; Psychology
GA 958QO
UT WOS:000305255700003
PM 22695149
DA 2020-03-18
ER

PT J
AU Gentzler, AL
   Rottenberg, J
   Kovacs, M
   George, CJ
   Morey, JN
AF Gentzler, Amy L.
   Rottenberg, Jonathan
   Kovacs, Maria
   George, Charles J.
   Morey, Jennifer N.
TI Atypical development of resting respiratory sinus arrhythmia in children
   at high risk for depression
SO DEVELOPMENTAL PSYCHOBIOLOGY
LA English
DT Article
DE respiratory sinus arrhythmia; vagal tone; depression; risk;
   developmental; children; adolescents
ID HEART-RATE-VARIABILITY; CARDIAC VAGAL TONE; MATERNAL DEPRESSION; EMOTION
   REGULATION; HEALTHY-CHILDREN; LONGITUDINAL EXAMINATION; PARENTAL
   SOCIALIZATION; PERIOD VARIABILITY; YOUNG ADOLESCENTS; MAJOR DEPRESSION
AB Compromised respiratory sinus arrhythmia (RSA, i.e., low cardiac vagal control) frequently characterizes clinically depressed adults and also has been detected in infants of depressed mothers; however, its existence has not been established in older at-risk offspring. We investigated developmental patterns of RSA in a sample of 163 5- to 14-year-old children, who were either at high risk for depression (due to having a parent with a childhood-onset mood disorder) or low-risk for depression. We hypothesized that high-risk children have lower resting RSA than do low-risk children, which could reflect atypical developmental trajectories. Children's RSA was assessed during resting baseline periods on multiple occasions, typically 1-year apart. Linear growth modeling indicated a group by age interaction. Low-risk children (but not the high-risk children) exhibited a significantly increasing trajectory in resting RSA with age. Mood disorders in offspring did not account for the Group X Age interaction effect. Our study provides new evidence that children at high risk for depression have an atypical developmental trajectory of RSA across late childhood. (c) 2011 Wiley Periodicals,Inc. Dev Psychobiol 54: 556567, 2012.
C1 [Gentzler, Amy L.; Morey, Jennifer N.] W Virginia Univ, Dept Psychol, Morgantown, WV 26506 USA.
   [Rottenberg, Jonathan] Univ S Florida, Dept Psychol, Tampa, FL 33620 USA.
   [Kovacs, Maria] Univ Pittsburgh, Sch Med, Dept Psychiat, Pittsburgh, PA USA.
   [George, Charles J.] Univ Pittsburgh, Western Psychiat Inst & Clin, Med Ctr, Pittsburgh, PA 15213 USA.
RP Gentzler, AL (reprint author), W Virginia Univ, Dept Psychol, 53 Campus Dr, Morgantown, WV 26506 USA.
EM amy.gentzler@mail.wvu.edu
RI Ghiami, Zeinab/G-5492-2016
OI Ghiami, Zeinab/0000-0002-8767-984X
FU NIMHUnited States Department of Health & Human ServicesNational
   Institutes of Health (NIH) - USANIH National Institute of Mental Health
   (NIMH) [MH56193]; HHSA, Washington, DC, USA
FX Contract grant sponsor: NIMH Program Project; Contract grant number:
   MH56193; Contract grant sponsor: HHSA, Washington, DC, USA.
NR 73
TC 36
Z9 37
U1 1
U2 19
PU WILEY
PI HOBOKEN
PA 111 RIVER ST, HOBOKEN 07030-5774, NJ USA
SN 0012-1630
EI 1098-2302
J9 DEV PSYCHOBIOL
JI Dev. Psychobiol.
PD JUL
PY 2012
VL 54
IS 5
BP 556
EP 567
DI 10.1002/dev.20614
PG 12
WC Developmental Biology; Psychology
SC Developmental Biology; Psychology
GA 952RK
UT WOS:000304809700008
PM 21960203
OA Green Accepted
DA 2020-03-18
ER

PT J
AU Farrell, AD
   Bettencourt, A
   Mays, S
   Kramer, A
   Sullivan, T
   Kliewer, W
AF Farrell, Albert D.
   Bettencourt, Amie
   Mays, Sally
   Kramer, Alison
   Sullivan, Terri
   Kliewer, Wendy
TI Patterns of Adolescents' Beliefs About Fighting and Their Relation to
   Behavior and Risk Factors for Aggression
SO JOURNAL OF ABNORMAL CHILD PSYCHOLOGY
LA English
DT Article
DE Adolescence; Aggression; Violence; Beliefs
ID INFORMATION-PROCESSING MECHANISMS; LATENT CLASS ANALYSIS; NORMATIVE
   BELIEFS; ANTISOCIAL-BEHAVIOR; NONVIOLENT BEHAVIOR; PEER SITUATIONS;
   SCHOOL; VIOLENCE; SADNESS; VALIDATION
AB This study examined adolescents' patterns of beliefs about aggression, and how these patterns relate to aggressive and prosocial behavior, and to risk factors associated with aggression. A sample of 477 sixth graders from two urban schools and a school in a nearby county completed measures of beliefs, behavior, and individual, peer and parental factors associated with aggression. Teacher ratings of participants' behavior and emotion regulation were also obtained. The urban sample was 84% African American; the county school was in a rural fringe area with a student population that was 45% Caucasian and 40% African American. Latent class analysis of items on a beliefs measure supported hypotheses predicting three groups: (a) a Beliefs Against Fighting (BAGF) group that opposed the use of aggression (31% of the sample); (b) a Fighting is Sometimes Necessary (FSNEC) group that endorsed beliefs that fighting is sometimes necessary or inevitable (41%), and (c) a Beliefs Supporting Fighting (BSUPF) group that supported aggression across multiple contexts (28%). Differences across groups were found on race/ethnicity and family structure, but not on gender. Significant differences were also found such that the FSNEC group fell between levels of the BAGF and BSUPF groups on most measures. In contrast, the FSNEC and BAGF groups both differed from the BSUPF group, but not from each other on measures of empathy, perceived effectiveness of nonviolence and aggression, and parental messages supporting nonviolence. These differences suggest the need for tailoring prevention approaches for subgroups of adolescents who differ in their patterns of beliefs.
C1 [Farrell, Albert D.; Bettencourt, Amie; Mays, Sally; Kramer, Alison; Sullivan, Terri; Kliewer, Wendy] Virginia Commonwealth Univ, Dept Psychol, Richmond, VA 23284 USA.
RP Farrell, AD (reprint author), Virginia Commonwealth Univ, Dept Psychol, POB 842018, Richmond, VA 23284 USA.
EM afarrell@vcu.edu
OI Kliewer, Wendy/0000-0003-0046-203X
FU NCIPC CDC HHS [U49 CE000730]
NR 54
TC 18
Z9 18
U1 0
U2 22
PU SPRINGER/PLENUM PUBLISHERS
PI NEW YORK
PA 233 SPRING ST, NEW YORK, NY 10013 USA
SN 0091-0627
EI 1573-2835
J9 J ABNORM CHILD PSYCH
JI J. Abnorm. Child Psychol.
PD JUL
PY 2012
VL 40
IS 5
BP 787
EP 802
DI 10.1007/s10802-011-9609-0
PG 16
WC Psychology, Clinical; Psychology, Developmental
SC Psychology
GA 958IR
UT WOS:000305230500010
PM 22307443
DA 2020-03-18
ER

PT J
AU Jepsen, MI
   Gray, KM
   Taffe, JR
AF Jepsen, Matthew I.
   Gray, Kylie M.
   Taffe, John R.
TI Agreement in multi-informant assessment of behaviour and emotional
   problems and social functioning in adolescents with Autistic and
   Asperger's Disorder
SO RESEARCH IN AUTISM SPECTRUM DISORDERS
LA English
DT Article
DE Autistic Disorder; Asperger's Disorder; Multi-informant; Assessment;
   Psychopathology; Social functioning
ID SKILLS RATING SYSTEM; SPECTRUM DISORDERS; MENTAL-RETARDATION; CHILDREN;
   PARENT; TEACHER; QUESTIONNAIRE; INDIVIDUALS; COMPETENCE; CHECKLIST
AB There is a paucity of evidence concerning the patterns of multi-informant agreement in populations with Autism Spectrum Disorders (ASD). This study compared ratings of behaviour and emotional problems and social functioning provided by 45 adolescents aged 12-18 years, with Autistic or Asperger's Disorder with ratings by their parents and teachers. Behaviour and emotional problems were measured using the Child Behaviour Checklist and social functioning was measured with the Social Skills Rating System. Moderate agreement was found between adolescent and parent ratings of psychopathology and social functioning. In general, parent and teacher ratings and adolescent and teacher ratings differed significantly. These findings suggest that behaviour varies across environmental contexts. Patterns of agreement between multiple informants observed in the current study frequently differed from those previously found in non-ASD populations. Clinicians and researchers need to consider a multi-informant approach to obtain a detailed picture of behaviour and emotional problems in adolescents with autism and Asperger's Disorder. (C) 2012 Elsevier Ltd. All rights reserved.
C1 [Gray, Kylie M.] Monash Univ, ELMHS, Ctr Dev Psychiat & Psychol, Monash Med Ctr,Sch Psychol & Psychiat, Clayton, Vic 3168, Australia.
RP Gray, KM (reprint author), Monash Univ, ELMHS, Ctr Dev Psychiat & Psychol, Monash Med Ctr,Sch Psychol & Psychiat, 246 Clayton Rd, Clayton, Vic 3168, Australia.
EM kylie.gray@monash.edu
RI Gray, Kylie/H-3345-2014
OI Gray, Kylie/0000-0001-6518-4240
NR 58
TC 30
Z9 30
U1 0
U2 20
PU ELSEVIER SCI LTD
PI OXFORD
PA THE BOULEVARD, LANGFORD LANE, KIDLINGTON, OXFORD OX5 1GB, OXON, ENGLAND
SN 1750-9467
EI 1878-0237
J9 RES AUTISM SPECT DIS
JI Res. Autism Spectr. Disord.
PD JUL-SEP
PY 2012
VL 6
IS 3
BP 1091
EP 1098
DI 10.1016/j.rasd.2012.02.008
PG 8
WC Education, Special; Psychology, Developmental; Psychiatry;
   Rehabilitation
SC Education & Educational Research; Psychology; Psychiatry; Rehabilitation
GA 956RS
UT WOS:000305107400016
DA 2020-03-18
ER

PT J
AU Gadow, KD
   Drabick, DAG
AF Gadow, Kenneth D.
   Drabick, Deborah A. G.
TI Symptoms of autism and schizophrenia spectrum disorders in clinically
   referred youth with oppositional defiant disorder
SO RESEARCH IN DEVELOPMENTAL DISABILITIES
LA English
DT Article
DE Oppositional defiant disorder; Autism spectrum disorder; DSM-5;
   Schizophrenia spectrum disorder; Anger; Irritability
ID PERVASIVE DEVELOPMENTAL DISORDERS; MULTIPLE TIC DISORDER;
   PSYCHIATRIC-SYMPTOMS; NEURODEVELOPMENTAL GENES; INFORMANT DISCREPANCIES;
   SCORING ALGORITHMS; EMOTIONAL-PROBLEMS; CONDUCT DISORDER; AGE-CHILDREN;
   PLUS ADHD
AB Examined autism spectrum disorder (ASD) and schizophrenia spectrum disorder (SSD) symptoms in a clinically referred, non-ASD sample (N = 1160: ages 6-18) with and without oppositional defiant disorder (ODD). Mothers and teachers completed DSM-IV-referenced symptom checklists. Youth with ODD were subdivided into angry/irritable symptom (AIS) or noncompliant symptom (NS) subtypes. Two different classification strategies were used: within-informant (source-specific) and between-informant (source-exclusive). For the source-specific strategy, youth were classified AIS. NS, or Control (C) according to mothers' and teachers' ratings separately. A second set of analyses focused on youth classified AIS according to mother or teacher report but not both (source-exclusive) versus both mother and teacher (cross-informant) AIS. Results indicated the mother-defined source-specific AIS groups generally evidenced the most severe ASD and SSD symptoms (AIS > NS > C), but this was more pronounced among younger youth. Teacher-defined source-specific ODD groups exhibited comparable levels of symptom severity (AIS, NS > C) with the exception of SSD (AIS > NS > C; younger youth). Source-exclusive AIS groups were clearly differentiated from each other, but there was little evidence of differential symptom severity in cross-informant versus source-exclusive AIS. These findings were largely dependent on the informant used to define the source-exclusive groups. AIS and NS groups differed in their associations with ASD and SSD symptoms. Informant discrepancy provides valuable information that can inform nosological and clinical concerns and has important implications for studies that use different strategies to configure clinical phenotypes. (C) 2012 Elsevier Ltd. All rights reserved.
C1 [Gadow, Kenneth D.] SUNY Stony Brook, Dept Psychiat & Behav Sci, Stony Brook, NY 11794 USA.
   [Drabick, Deborah A. G.] Temple Univ, Dept Psychol, Philadelphia, PA 19122 USA.
RP Gadow, KD (reprint author), SUNY Stony Brook, Dept Psychiat & Behav Sci, Putnam Hall,South Campus, Stony Brook, NY 11794 USA.
EM kenneth.gadow@stonybrook.edu; ddrabick@temple.edu
FU NIMH NIH HHSUnited States Department of Health & Human ServicesNational
   Institutes of Health (NIH) - USANIH National Institute of Mental Health
   (NIMH) [K01 MH073717, 1K01MH073717-01A2]
NR 104
TC 19
Z9 19
U1 0
U2 13
PU PERGAMON-ELSEVIER SCIENCE LTD
PI OXFORD
PA THE BOULEVARD, LANGFORD LANE, KIDLINGTON, OXFORD OX5 1GB, ENGLAND
SN 0891-4222
J9 RES DEV DISABIL
JI Res. Dev. Disabil.
PD JUL-AUG
PY 2012
VL 33
IS 4
BP 1157
EP 1168
DI 10.1016/j.ridd.2012.01.004
PG 12
WC Education, Special; Rehabilitation
SC Education & Educational Research; Rehabilitation
GA 937XW
UT WOS:000303698500022
PM 22502841
OA Green Accepted
DA 2020-03-18
ER

PT J
AU Taylor, IM
   Bruner, MW
AF Taylor, Ian M.
   Bruner, Mark W.
TI The social environment and developmental experiences in elite youth
   soccer
SO PSYCHOLOGY OF SPORT AND EXERCISE
LA English
DT Article
DE Positive youth development; Autonomy; Competence; Relatedness;
   Self-determination theory; Coaching
ID SELF-DETERMINATION THEORY; NEED SATISFACTION; MOTIVATION; AUTONOMY;
   SUPPORT; SPORT; MEDIATION; EMOTIONS; BEHAVIOR; HEALTH
AB Objectives: We aimed to examine social-contextual correlates of players' developmental experiences in an elite youth soccer context. Specifically, we hypothesized that player perceptions of team cohesion and coach rapport would be positively associated with psychological need fulfillment. In turn, psychological need satisfaction was proposed to be positively related to adaptive developmental experiences in youth soccer (i.e., opportunities for leadership, emotional regulation, and goal setting), and negatively related to social exclusion.
   Design: Cross-sectional.
   Method: 133 male elite soccer players, aged between 11 and 18 years old, completed a self-report questionnaire assessing the variables of interest.
   Results: Using path analysis and bootstrapping methods, we found support for the overall model fit of the hypothesized conceptual framework and specific study hypotheses.
   Conclusions: This study utilizes strong theoretical foundations to underscore the role of the coach and team environment in facilitating positive youth outcomes, and highlights a potential mechanism that may explain these processes. (C) 2012 Elsevier Ltd. All rights reserved.
C1 [Taylor, Ian M.] Univ Loughborough, Sch Sport Exercise & Hlth Sci, Loughborough LE11 3TU, Leics, England.
   [Bruner, Mark W.] Nipissing Univ, Sch Phys & Hlth Educ, N Bay, ON, Canada.
RP Taylor, IM (reprint author), Univ Loughborough, Sch Sport Exercise & Hlth Sci, Loughborough LE11 3TU, Leics, England.
EM I.M.Taylor@lboro.ac.uk
NR 48
TC 29
Z9 33
U1 2
U2 89
PU ELSEVIER
PI AMSTERDAM
PA RADARWEG 29, 1043 NX AMSTERDAM, NETHERLANDS
SN 1469-0292
EI 1878-5476
J9 PSYCHOL SPORT EXERC
JI Psychol. Sport Exerc.
PD JUL
PY 2012
VL 13
IS 4
BP 390
EP 396
DI 10.1016/j.psychsport.2012.01.008
PG 7
WC Hospitality, Leisure, Sport & Tourism; Psychology, Applied; Psychology;
   Sport Sciences
SC Social Sciences - Other Topics; Psychology; Sport Sciences
GA 937GA
UT WOS:000303645800005
DA 2020-03-18
ER

PT J
AU Cox, LJ
   Stanley, BH
   Melhem, NM
   Oquendo, MA
   Birmaher, B
   Burke, A
   Kolko, DJ
   Zelazny, JM
   Mann, JJ
   Porta, G
   Brent, DA
AF Cox, Lara J.
   Stanley, Barbara H.
   Melhem, Nadine M.
   Oquendo, Maria A.
   Birmaher, Boris
   Burke, Ainsley
   Kolko, David J.
   Zelazny, Jamie M.
   Mann, J. John
   Porta, Giovanna
   Brent, David A.
TI Familial and Individual Correlates of Nonsuicidal Self-Injury in the
   Offspring of Mood-Disordered Parents
SO JOURNAL OF CLINICAL PSYCHIATRY
LA English
DT Article
ID ADOLESCENT SUICIDE; EMOTION-REGULATION; COMMUNITY SAMPLE; INVENTORY;
   SCALE; RISK; RELIABILITY; BEHAVIOR; ABUSE; AGGRESSION
AB Objective:To examine the demographic and clinical correlates of nonsuicidal self-injury.
   Method:This is a cross-sectional analysis of a longitudinal cohort study of the familial transmission of suicidal behavior, conducted at referral centers in Pittsburgh, Pennsylvania, and New York, New York. Participants included 291 probands with DSM-IV mood disorder, one-half of whom had attempted suicide, and 507 of their offspring. The primary outcome assessed was nonsuicidal self-injury in offspring. Psychosocial correlates of nonsuicidal self-injury were determined by comparing personal, parental, and familial characteristics of offspring with and without nonsuicidal self-injury, assessed using a variety of interview and self-report measures at study entry. Data were collected between August 1998 and August 2007.
   Results: Of 507 offspring, 7.7% (n = 39) had engaged in nonsuicidal self-injury. The most salient correlates of nonsuicidal self-injury on multivariate logistic regression were diagnosis of depression (OR = 3.78, P < .001) and greater aggression (OR = 1.07, P = .01), depressive symptoms (OR = 1.59, P = .009), and suicidal ideation (OR = 1.24, P = .004). Parental history of abuse, as well as family histories of suicide attempt and nonsuicidal self-injury, was noncontributory.
   Conclusions: Nonsuicidal self-injury is associated with the presence and severity of depression, suicidal ideation, and behavioral dysregulation. On multivariate analysis, only individual predictors remained significant; this result is distinct from that for correlates of suicide attempt reported in this sample, for which familial variables played a significant role. J Clin Psychiatry 2012;73(6):813-820 (c) Copyright 2012 Physicians Postgraduate Press, Inc.
C1 [Cox, Lara J.; Melhem, Nadine M.; Birmaher, Boris; Kolko, David J.; Zelazny, Jamie M.; Porta, Giovanna; Brent, David A.] Univ Pittsburgh, Sch Med, Dept Psychiat, Pittsburgh, PA USA.
   [Stanley, Barbara H.; Burke, Ainsley; Mann, J. John] New York State Psychiat Inst & Hosp, New York, NY 10032 USA.
   [Stanley, Barbara H.; Oquendo, Maria A.; Mann, J. John] Columbia Univ, Dept Psychiat, Med Ctr, New York, NY USA.
RP Brent, DA (reprint author), Western Psychiat Inst & Clin, 3811 OHara St,BFT 311, Pittsburgh, PA 15213 USA.
EM brentda@upmc.edu
RI Melhem, Nadine M/G-1510-2013; Stanley, Barbara/J-8736-2013; Oquendo,
   Maria/AAC-6237-2019
OI Cox, Lara/0000-0001-9613-6268
FU NovartisNovartis; GlaxoSmithKlineGlaxoSmithKline;
   AstraZenecaAstraZeneca; JanssenJohnson & Johnson USAJanssen Biotech Inc;
   Bristol-Myers SquibbBristol-Myers Squibb; PfizerPfizer; Eli LillyEli
   Lilly; Shire; Forest; Jazz; National Institute of Mental Health
   (NIMH)United States Department of Health & Human ServicesNational
   Institutes of Health (NIH) - USANIH National Institute of Mental Health
   (NIMH) [MH56612, MH56390, MH55123, MH66371, MH62185, MH018951]; NIMH
   Clinical and Translational Science Institute Multidisciplinary
   Predoctoral Fellowship program [5TL1RR024155-04]; Clinical and
   Translational Science Institute, University of Pittsburgh, Pennsylvania;
   Institute for Clinical Research Education, University of Pittsburgh,
   Pennsylvania; Doris Duke Clinical Research FellowshipDoris Duke
   Charitable Foundation (DDCF); Doris Duke Charitable Foundation, New
   York, New YorkDoris Duke Charitable Foundation (DDCF)
FX Dr Mann has received grants for brain imaging studies unrelated to this
   study from Novartis and GlaxoSmithKline. Dr Oquendo has received
   unrestricted educational grants from AstraZeneca, Janssen, Bristol-Myers
   Squibb, Pfizer, Eli Lilly, and Shire. Her family owns stock in
   Bristol-Myers Squibb. Dr Birmaher has participated in forums sponsored
   by Forest, Shire, and Jazz; has received royalties from Random House and
   Lippincott Williams & Wilkins. Dr Brent has received royalties from
   Guilford Press and is on the editorial board of Up to Date. Drs Cox,
   Stanley, Melhem, Burke, and Kolko and Mss Zelazny and Porta report no
   financial conflicts of interest.; This study was funded in part by
   National Institute of Mental Health (NIMH) grants MH56612, MH56390,
   MH55123, MH66371, MH62185 and MH018951; the NIMH Clinical and
   Translational Science Institute Multidisciplinary Predoctoral Fellowship
   program, grant 5TL1RR024155-04 to Lara Cox; the Clinical and
   Translational Science Institute and Institute for Clinical Research
   Education, University of Pittsburgh, Pennsylvania; Doris Duke Clinical
   Research Fellowship grant to the University of Pittsburgh to fund
   Clinical Research Fellow Dr Cox; and the Doris Duke Charitable
   Foundation, New York, New York.
NR 55
TC 12
Z9 12
U1 0
U2 17
PU PHYSICIANS POSTGRADUATE PRESS
PI MEMPHIS
PA P O BOX 752870, MEMPHIS, TN 38175-2870 USA
SN 0160-6689
EI 1555-2101
J9 J CLIN PSYCHIAT
JI J. Clin. Psychiatry
PD JUN
PY 2012
VL 73
IS 6
BP 813
EP 820
DI 10.4088/JCP.11m07196
PG 8
WC Psychology, Clinical; Psychiatry
SC Psychology; Psychiatry
GA 090SK
UT WOS:000315000100006
PM 22795206
OA Green Accepted
DA 2020-03-18
ER

PT J
AU Bellani, M
   Negri, GAL
   Brambilla, P
AF Bellani, M.
   Negri, G. A. L.
   Brambilla, P.
TI The dysregulation profile in children and adolescents: a potential index
   for major psychopathology?
SO EPIDEMIOLOGY AND PSYCHIATRIC SCIENCES
LA English
DT Article
DE CBCL; emotional dysregulation; Juvenile Bipolar Disorder
ID JUVENILE BIPOLAR DISORDER; BEHAVIOR CHECKLIST; PHENOTYPE; PREDICTS;
   YOUTH
AB We here review the literature on Child Behaviour Checklist-Dysregulation Profile (CBCL-DP) index, which potentially represents a developmental profile of major psychopathology in early adulthood. The understanding of the neural underpinnings of children and adolescents with altered regulation of affect and behaviour may ultimately help in planning strategies to prevent psychiatric syndromes during development.
C1 [Bellani, M.] Univ Verona, Dept Publ Hlth & Community Med, Sect Psychiat & Clin Psychol, Inter Univ Ctr Behav Neurosci ICBN, I-37134 Verona, Italy.
   [Negri, G. A. L.; Brambilla, P.] Univ Udine, Dept Expt Clin Med, Interuniv Ctr Behav Neurosci ICBN, I-33100 Udine, Italy.
   [Brambilla, P.] IRCCS E Medea Sci Inst, Udine, Italy.
RP Bellani, M (reprint author), Univ Verona, Dept Publ Hlth & Community Med, Sect Psychiat & Clin Psychol, Inter Univ Ctr Behav Neurosci ICBN, Piazzale LA Scuro 10, I-37134 Verona, Italy.
EM marcella.bellani@univr.it
RI Bellani, Marcella/F-3929-2010
OI Bellani, Marcella/0000-0003-1727-5396
NR 14
TC 18
Z9 18
U1 0
U2 12
PU CAMBRIDGE UNIV PRESS
PI CAMBRIDGE
PA EDINBURGH BLDG, SHAFTESBURY RD, CB2 8RU CAMBRIDGE, ENGLAND
SN 2045-7960
EI 2045-7979
J9 EPIDEMIOL PSYCH SCI
JI Epidemiol. Psychiatr. Sci.
PD JUN
PY 2012
VL 21
IS 2
BP 155
EP 159
DI 10.1017/S2045796011000849
PG 5
WC Psychiatry
SC Psychiatry
GA 984JS
UT WOS:000307186500006
PM 22789163
OA Bronze
DA 2020-03-18
ER

PT J
AU Arman, S
   Keypour, M
   Maracy, MR
   Attari, A
AF Arman, S.
   Keypour, M.
   Maracy, M. R.
   Attari, A.
TI Epidemiological Study of Youth Mental Health Using Strengths and
   Difficulties Questionnaire (SDQ)
SO IRANIAN RED CRESCENT MEDICAL JOURNAL
LA English
DT Article
DE Youth; Strength and difficulties Questionnaire; SDQ; Mental health;
   Relational problem; Conduct problem
ID CHILD; PSYCHIATRY; VERSION
AB Background: Prevention and treatment of youths' mental disorders are important, not just for to diminish their present problems but to improve their functions in adulthood. This study was performed to evaluate the mental health status of 6-18 years old youths in a community-based sample using the strength and difficulties questionnaire (SDQ).
   Methods: Parent of 2000 youths (6-18 years old) were selected from 250 clusters from different municipality areas of Isfahan, Iran and they responded to extended version of SDQ parent's form. The mean score in each subscale and prevalence of symptom and relation with some demographic features were determined.
   Results: The total score of SDQ was 26%, means that 26% of youth had psychiatric problems. By determining the subscale score, it reveals that conduct disorder (34.7%) was the most common problem in youth followed by peer relationship problems (25.4%), emotional problems (24.5%), hyperactivity (23%) and impairment of prosocial behavior (5.7%).
   Conclusion: Our findings showed that mental health of youth population in Isfahan especially the conduct problem needs more attention.
C1 [Arman, S.; Keypour, M.; Attari, A.] Isfahan Univ Med Sci, Behav Sci Res Ctr, Esfahan, Iran.
   [Maracy, M. R.] Isfahan Univ Med Sci, Dept Community Med, Esfahan, Iran.
RP Arman, S (reprint author), Isfahan Univ Med Sci, Behav Sci Res Ctr, Esfahan, Iran.
EM arman@med.mui.ac.ir
RI Maracy, Mohammad Reza/E-6498-2012; Arman, Soroor/D-7914-2018; Attari,
   Abbas/W-4188-2017
OI Maracy, Mohammad Reza/0000-0002-3695-0863; Arman,
   Soroor/0000-0001-8802-0687; Attari, Abbas/0000-0002-6204-8531
FU Research Deputy and ethical committee of Isfahan University of Medical
   Sciences [188077]
FX This study was carried out as a research grant No 188077 of Research
   Deputy and ethical committee of Isfahan University of Medical Sciences
   with close cooperation of Isfahan Behavioral Science Research Center and
   Psychiatry and Psychology Research Center, Tehran University of Medical
   Sciences. Ms Hanieh Golestanparast is also greatly appreciated for her
   cooperation.
NR 25
TC 14
Z9 14
U1 0
U2 14
PU KOWSAR PUBL
PI HOENSBROEK
PA PATERSWEG 22,, HOENSBROEK, LIMBURG 6431 GC, NETHERLANDS
SN 2074-1804
EI 2074-1812
J9 IRAN RED CRESCENT ME
JI Iran. Red Crescent Med. J.
PD JUN
PY 2012
VL 14
IS 6
BP 371
EP 375
PG 5
WC Medicine, General & Internal
SC General & Internal Medicine
GA 974SR
UT WOS:000306457400008
PM 22924116
DA 2020-03-18
ER

PT J
AU Kouwenberg, M
   Rieffe, C
   Theunissen, SCPM
   Oosterveld, P
AF Kouwenberg, Maartje
   Rieffe, Carolien
   Theunissen, Stephanie C. P. M.
   Oosterveld, Paul
TI Pathways Underlying Somatic Complaints in Children and Adolescents Who
   Are Deaf or Hard of Hearing
SO JOURNAL OF DEAF STUDIES AND DEAF EDUCATION
LA English
DT Article
ID MENTAL-HEALTH PROBLEMS; COCHLEAR IMPLANTS; BEHAVIOR CHECKLIST;
   EMOTIONAL-PROBLEMS; PRELINGUALLY DEAF; COHERENCE SCALE; DUTCH CHILDREN;
   PRIMARY-CARE; SELF-REPORT; SENSE
AB Frequent somatic complaints are not only a problem in themselves but also related to other difficulties. So far, no conclusive findings have been reported about the prevalence of and factors underlying these complaints in children and adolescents who are deaf or hard of hearing (DHH). Such information would be valuable for prevention and intervention. Therefore, the aim of this study was to examine the prevalence of somatic complaints and their relation with emotional functioning in DHH youngsters, as compared with hearing youngsters. This was established by assessing how somatic complaints, mood states, and sense of coherence were experienced by 186 Dutch participants (mean age = 11;07 years). DHH and hearing groups were compared using multivariate analysis of variance and structural equation modeling. The results showed that somatic complaints were reported equally often for both groups, but that the pathways leading to these complaints were partly different. Only in DHH participants were feelings of fear associated with more somatic complaints. The results suggest that DHH children and adolescents would benefit from support in the regulation of fear and its causes. Other aspects affecting adjustment outcomes of DHH youngsters were education type and communication mode.
C1 [Kouwenberg, Maartje] Leiden Univ, Dept Dev Psychol, NL-2300 RB Leiden, Netherlands.
   [Theunissen, Stephanie C. P. M.] Leiden Univ, Med Ctr, NL-2300 RB Leiden, Netherlands.
RP Kouwenberg, M (reprint author), Leiden Univ, Dept Dev Psychol, POB 9555, NL-2300 RB Leiden, Netherlands.
EM kouwenbergm@fsw.leidenuniv.nl
OI Rieffe, Carolien/0000-0002-7584-6698
NR 56
TC 5
Z9 5
U1 1
U2 16
PU OXFORD UNIV PRESS
PI OXFORD
PA GREAT CLARENDON ST, OXFORD OX2 6DP, ENGLAND
SN 1081-4159
EI 1465-7325
J9 J DEAF STUD DEAF EDU
JI J. Deaf Stud. Deaf Educ.
PD SUM
PY 2012
VL 17
IS 3
BP 319
EP 332
DI 10.1093/deafed/enr050
PG 14
WC Education, Special; Rehabilitation
SC Education & Educational Research; Rehabilitation
GA 966GH
UT WOS:000305825400001
PM 22193292
OA Bronze
DA 2020-03-18
ER

PT J
AU Pfeifer, JH
   Allen, NB
AF Pfeifer, Jennifer H.
   Allen, Nicholas B.
TI Arrested development? Reconsidering dual-systems models of brain
   function in adolescence and disorders
SO TRENDS IN COGNITIVE SCIENCES
LA English
DT Review
ID MAJOR DEPRESSIVE DISORDER; COGNITIVE CONTROL; EMOTION REGULATION;
   STRUCTURAL CONNECTIVITY; WORKING-MEMORY; NEUROSCIENCE PERSPECTIVE;
   AMYGDALA ACTIVATION; FACIAL EXPRESSIONS; INHIBITORY CONTROL; PREFRONTAL
   CORTEX
AB The dual-systems model of a ventral affective system, whose reactivity confers risks and liabilities, and a prefrontal control system, whose regulatory capacities buffer against these vulnerabilities, is an intuitive account that pervades many fields in the cognitive neurosciences - especially in the study of populations that differ from neurotypical adults, such as adolescents or individuals with affective or impulse regulation disorders. However, recent evidence that is inconsistent with dual-systems models illustrates the complexity of developmental and clinical variations in brain function. Building new models to account for this complexity is critical to progress in these fields, and will be facilitated by research that emphasizes network-based approaches and maps relationships between structure and function, as well as brain and behavior, over time.
C1 [Pfeifer, Jennifer H.] Univ Oregon, Dept Psychol, Eugene, OR 97403 USA.
   [Allen, Nicholas B.] Univ Melbourne, Dept Psychol Sci, Melbourne, Vic 3010, Australia.
   [Allen, Nicholas B.] Univ Melbourne, Orygen Youth Hlth Res Ctr, Melbourne, Vic 3010, Australia.
RP Pfeifer, JH (reprint author), Univ Oregon, Dept Psychol, Eugene, OR 97403 USA.
EM jpfeifer@uoregon.edu
OI Allen, Nicholas/0000-0002-1086-6639
FU NIMH NIH HHSUnited States Department of Health & Human ServicesNational
   Institutes of Health (NIH) - USANIH National Institute of Mental Health
   (NIMH) [L40 MH087356]
NR 109
TC 147
Z9 147
U1 2
U2 64
PU ELSEVIER SCIENCE LONDON
PI LONDON
PA 84 THEOBALDS RD, LONDON WC1X 8RR, ENGLAND
SN 1364-6613
EI 1879-307X
J9 TRENDS COGN SCI
JI TRENDS COGN. SCI.
PD JUN
PY 2012
VL 16
IS 6
BP 322
EP 329
DI 10.1016/j.tics.2012.04.011
PG 8
WC Behavioral Sciences; Neurosciences; Psychology, Experimental
SC Behavioral Sciences; Neurosciences & Neurology; Psychology
GA 966RN
UT WOS:000305855200007
PM 22613872
OA Green Accepted
DA 2020-03-18
ER

PT J
AU Rieffe, C
   De Rooij, M
AF Rieffe, Carolien
   De Rooij, Mark
TI The longitudinal relationship between emotion awareness and
   internalising symptoms during late childhood
SO EUROPEAN CHILD & ADOLESCENT PSYCHIATRY
LA English
DT Article
DE Depression; Anxiety; Fear; Worry; Rumination; Emotion regulation;
   Alexithymia; Adolescents
ID SOMATIC COMPLAINTS; CHILDREN; QUESTIONNAIRE; ADOLESCENTS; DEPRESSION
AB Emotion awareness, the ability to reflect upon the own emotions, is assumed to contribute to better mental health. However, empirical support for this relationship has only been cross-sectional. In this study we examined the extent to which individual differences in changes in emotion awareness over time can explain individual differences in changes in symptoms of internalising problems (depression, fear, worrying and ruminative thoughts). Children and young teenagers (368 boys and 295 girls) were asked four times to fill out self-report questionnaires, with a 6-month time interval between each time. The mean age was 10 years during the first data collection. Longitudinal multilevel analyses showed that the variance in emotion awareness trends was highly predictive for the variance in trends for internalizing problems over time. The ability to differentiate discrete emotions was a strong predictor and negatively contributed to all internalising symptoms. In addition, a diminished tendency to address and value emotions contributed to more depressive symptoms; whereas hiding the own emotions contributed to more worrying and ruminative thoughts. The outcomes show that individual differences in emotion awareness over time make a strong, and, above all, negative contribution to the prediction of the individual differences in various internalizing symptoms. The fact that several aspects of emotional (dys)functioning are uniquely related to different kinds of internalizing problems gives valuable and useful information not only theoretically but also clinically about the distinctive nature of these problems.
C1 [Rieffe, Carolien; De Rooij, Mark] Leiden Univ, Dept Psychol, Leiden, Netherlands.
RP Rieffe, C (reprint author), Leiden Univ, Dept Psychol, Leiden, Netherlands.
EM crieffe@fsw.leidenuniv.nl
RI De Rooij, Mark/C-7047-2015
OI De Rooij, Mark/0000-0001-7308-6210; Rieffe, Carolien/0000-0002-7584-6698
NR 28
TC 50
Z9 51
U1 1
U2 65
PU SPRINGER
PI NEW YORK
PA 233 SPRING ST, NEW YORK, NY 10013 USA
SN 1018-8827
J9 EUR CHILD ADOLES PSY
JI Eur. Child Adolesc. Psych.
PD JUN
PY 2012
VL 21
IS 6
BP 349
EP 356
DI 10.1007/s00787-012-0267-8
PG 8
WC Psychology, Developmental; Pediatrics; Psychiatry
SC Psychology; Pediatrics; Psychiatry
GA 958NR
UT WOS:000305246500006
PM 22466448
OA Other Gold, Green Published
DA 2020-03-18
ER

PT J
AU Kivisto, KL
   O'Brien, K
   Esposito-Smythers, C
   Wolff, J
   Spirito, A
AF Kivisto, K. L.
   O'Brien, K.
   Esposito-Smythers, C.
   Wolff, J.
   Spirito, A.
TI INTERACTIVE EFFECTS OF AGE AND EMOTION REGULATION FOR ADOLESCENT ALCOHOL
   USE
SO ALCOHOLISM-CLINICAL AND EXPERIMENTAL RESEARCH
LA English
DT Meeting Abstract
CT 35th Annual Scientific Meeting of the Research-Society-on-Alcoholism
   (RSA)
CY JUN 23-27, 2012
CL San Francisco, CA
SP Res Soc Alcoholism (RSA)
C1 [Kivisto, K. L.; O'Brien, K.; Esposito-Smythers, C.; Wolff, J.; Spirito, A.] Brown Univ, Ctr Alcohol & Addict Studies, Providence, RI 02912 USA.
NR 0
TC 0
Z9 0
U1 0
U2 7
PU WILEY-BLACKWELL
PI HOBOKEN
PA 111 RIVER ST, HOBOKEN 07030-5774, NJ USA
SN 0145-6008
J9 ALCOHOL CLIN EXP RES
JI Alcoholism (NY)
PD JUN
PY 2012
VL 36
SU 1
SI SI
BP 86A
EP 86A
PG 1
WC Substance Abuse
SC Substance Abuse
GA 952QA
UT WOS:000304806000302
DA 2020-03-18
ER

PT J
AU MacPherson, L
   Calvin, NT
   Richards, JM
   Guller, L
   Mayes, LC
   Crowley, MJ
   Daughters, SB
   Lejuez, CW
AF MacPherson, Laura
   Calvin, Nicholas T.
   Richards, Jessica M.
   Guller, Leila
   Mayes, Linda C.
   Crowley, Michael J.
   Daughters, Stacey B.
   Lejuez, Carl W.
TI Development and Preliminary Validation of a Behavioral Task of Negative
   Reinforcement Underlying Risk-Taking and Its Relation to Problem Alcohol
   Use in College Freshmen
SO ALCOHOLISM-CLINICAL AND EXPERIMENTAL RESEARCH
LA English
DT Article
DE Adolescence; Problem Alcohol Use; Negative Reinforcement; Risk-Taking
   Propensity
ID MOTIVATIONAL MODEL; DRINKING; PROPENSITY; STUDENTS; IMPULSIVITY;
   ADDICTION
AB Background A long line of theoretical and empirical evidence implicates negative reinforcement as a process underlying the etiology and maintenance of risky alcohol use behaviors from adolescence through emerging adulthood. However, the bulk of this literature has relied on self-report measures, and there is a notable absence of behavioral modes of assessments of negative reinforcement-based alcohol-related risk-taking. To address this clear gap in the literature, the current study presents the first published data on the reliability and validity of the Maryland Resource for the Behavioral Utilization of the Reinforcement of Negative Stimuli (MRBURNS), which is a modified version of the positive reinforcement-based Balloon Analogue Risk Task (BART). Methods Participants included a convenience sample of 116 college freshmen ever regular drinkers (aged 18 to 19) who completed both behavioral tasks; self-report measures of negative reinforcement/avoidance constructs and of positive reinforcement/appetitive constructs to examine convergent validity and discriminant validity, respectively; and self-report measures of alcohol use, problems, and motives to examine criterion validity. Results The MRBURNS evidenced sound experimental properties and reliability across task trials. In support of convergent validity, risk-taking on the MRBURNS correlated significantly with negative urgency, difficulties in emotion regulation, and depressive and anxiety-related symptoms. In support of discriminant validity, performance on the MRBURNS was unrelated to risk-taking on the BART, sensation seeking, and trait impulsivity. Finally, pertaining to criterion validity, risk-taking on the MRBURNS was related to alcohol-related problems but not heavy episodic alcohol use. Notably, risk-taking on the MRBURNS was associated with negative reinforcement-based but not with positive reinforcement-based drinking motives. Conclusions Data from this initial investigation suggest the utility of the MRBURNS as a behavioral measure of negative reinforcement-based risk-taking that can provide a useful complement to existing self-report measures to improve our understanding of the relationship between avoidant reinforcement processes and risky alcohol use.
C1 [MacPherson, Laura] Univ Maryland, Dept Psychol, Ctr Addict Personal & Emot Res, College Pk, MD 20742 USA.
   [Calvin, Nicholas T.] Emory Univ, Dept Psychol, Atlanta, GA 30322 USA.
   [Guller, Leila] Univ Kentucky, Dept Psychol, Lexington, KY 40506 USA.
   [Mayes, Linda C.; Crowley, Michael J.] Yale Univ, Sch Med, Ctr Child Study, New Haven, CT 06510 USA.
   [Daughters, Stacey B.] Univ Maryland, Dept Psychol, Dept Behav & Community Hlth, College Pk, MD 20742 USA.
RP MacPherson, L (reprint author), Univ Maryland, Dept Psychol, Ctr Addict Personal & Emot Res, College Pk, MD 20742 USA.
EM lmacpher@umd.edu; clejuez@umd.edu
OI Lejuez, Carl/0000-0003-2772-7835
FU NIAAAUnited States Department of Health & Human ServicesNational
   Institutes of Health (NIH) - USANIH National Institute on Alcohol Abuse
   & Alcoholism (NIAAA) [2R21 AA01768]; NIDAUnited States Department of
   Health & Human ServicesNational Institutes of Health (NIH) - USANIH
   National Institute on Drug Abuse (NIDA) [3K23 DA023143]
FX This work was supported by NIAAA 2R21 AA01768 (CWL) and by NIDA 3K23
   DA023143 (LM).
NR 40
TC 13
Z9 13
U1 1
U2 17
PU WILEY
PI HOBOKEN
PA 111 RIVER ST, HOBOKEN 07030-5774, NJ USA
SN 0145-6008
EI 1530-0277
J9 ALCOHOL CLIN EXP RES
JI Alcoholism (NY)
PD JUN
PY 2012
VL 36
IS 6
BP 426
EP 433
DI 10.1111/j.1530-0277.2011.01703.x
PG 8
WC Substance Abuse
SC Substance Abuse
GA 951HY
UT WOS:000304712800003
PM 22309846
OA Green Accepted
DA 2020-03-18
ER

PT J
AU Horwitz, SM
   Hurlburt, MS
   Heneghan, A
   Zhang, JJ
   Rolls-Reutz, J
   Fisher, E
   Landsverk, J
   Stein, REK
AF Horwitz, Sarah McCue
   Hurlburt, Michael S.
   Heneghan, Amy
   Zhang, Jinjin
   Rolls-Reutz, Jennifer
   Fisher, Emily
   Landsverk, John
   Stein, Ruth E. K.
TI Mental Health Problems in Young Children Investigated by U.S. Child
   Welfare Agencies
SO JOURNAL OF THE AMERICAN ACADEMY OF CHILD AND ADOLESCENT PSYCHIATRY
LA English
DT Article
DE child mental health problems; child welfare; mental health services use
ID SOCIAL-EMOTIONAL PROBLEMS; FOSTER-CARE; BEHAVIORAL-PROBLEMS;
   PRESCHOOL-CHILDREN; SERVICE USE; PSYCHOPATHOLOGY; PREVALENCE;
   PREVENTION; MOTHERS
AB Objective: To examine the prevalence/predictors of mental health (MH) problems and services use in 12- to 36-month-old children who had been investigated for maltreatment. Method: Data came from the second National Survey of Child and Adolescent Well-Being (NSCAW II), a longitudinal study of youth ages 0 to 17.5 years referred to U.S. child welfare agencies. These analyses involved 1117 children 12 to 36 months of age. Sociodemographic, social services, developmental and health data were collected on the children and caregivers. Outcomes were scores over the clinical cutoffs on the Brief Infant Toddler Social and Emotional Assessment (BITSEA) Scales for 12- to 18-month-olds and the Child Behavior Checklist (CBCL) for 19- to 36-month-olds. Results: In all, 34.6% of 12 to 18 month-olds scored high on the Problem Scale of the BITSEA, and 20.9% on the Competence Scale, whereas 10.0% of 19- to 36-month-olds scored over the CBCL clinical cut-off. Children of black ethnicity were less likely to have elevated scores on the BITSEA Problem Scale, whereas children who lived with a never-married caregiver were five times more likely to have elevated scores. Competence problems were associated with prior child welfare history. Elevated CBCL scores were associated with living with a depressed caregiver. Few children with identified MH problems, 2.2%, received an MH service. When we added parenting skills training that might be related to the treatment of child problems, 19.2% received a service. Conclusions: Identifiable MR problems are common, but few children receive services for those problems. The lack of services received by these young, multi-challenged children is a services systems and social policy failure. J. Am. Acad. Child Adolesc. Psychiatry, 2012;51(6):572-581.
C1 [Horwitz, Sarah McCue] Stanford Univ, Stanford, CA 94305 USA.
   [Hurlburt, Michael S.] Univ So Calif, Los Angeles, CA USA.
   [Heneghan, Amy] Palo Alto Med Fdn, Palo Alto, CA USA.
   [Hurlburt, Michael S.; Zhang, Jinjin; Rolls-Reutz, Jennifer; Fisher, Emily; Landsverk, John] Rady Childrens Hosp, Child & Adolescent Serv Res Ctr, San Diego, CA USA.
   [Stein, Ruth E. K.] Albert Einstein Coll Med, New York, NY USA.
   [Stein, Ruth E. K.] Childrens Hosp Montefiore, New York, NY USA.
RP Horwitz, SM (reprint author), 117 Encina Commons, Stanford, CA 94305 USA.
EM sarah.horwitz@stanford.edu
OI Rolls Reutz, Jennifer/0000-0002-0879-7224
FU National Institute of Mental Health (NIMH)United States Department of
   Health & Human ServicesNational Institutes of Health (NIH) - USANIH
   National Institute of Mental Health (NIMH) [P30-MH074678]
FX This study was supported by National Institute of Mental Health (NIMH)
   award P30-MH074678 (J. L.).
NR 42
TC 48
Z9 48
U1 1
U2 33
PU ELSEVIER SCIENCE BV
PI AMSTERDAM
PA PO BOX 211, 1000 AE AMSTERDAM, NETHERLANDS
SN 0890-8567
EI 1527-5418
J9 J AM ACAD CHILD PSY
JI J. Am. Acad. Child Adolesc. Psychiatr.
PD JUN
PY 2012
VL 51
IS 6
BP 572
EP 581
DI 10.1016/j.jaac.2012.03.006
PG 10
WC Psychology, Developmental; Pediatrics; Psychiatry
SC Psychology; Pediatrics; Psychiatry
GA 951NK
UT WOS:000304727100004
PM 22632617
OA Green Accepted
DA 2020-03-18
ER

PT J
AU Fagundes, CP
   Diamond, LM
   Allen, KP
AF Fagundes, Christopher P.
   Diamond, Lisa M.
   Allen, Kendrick P.
TI Adolescent Attachment Insecurity and Parasympathetic Functioning Predict
   Future Loss Adjustment
SO PERSONALITY AND SOCIAL PSYCHOLOGY BULLETIN
LA English
DT Article
DE attachment; RSA; loss; adolescence; stressful life events; heart rate
   variability
ID RESPIRATORY SINUS ARRHYTHMIA; NONMARITAL RELATIONSHIP DISSOLUTION;
   MISSING DATA; EMOTION REGULATION; ADULT ATTACHMENT; VAGAL TONE;
   HEART-RATE; DEPRESSION; BEREAVEMENT; STYLE
AB Losing a close relationship is highly stressful and a robust predictor of major depression in adolescents. The current study examined relationships between attachment insecurity, parasympathetic nervous system activity, indexed by respiratory sinus arrhythmia (RSA), and adolescent adjustment to the loss of a close social partner. Adolescents with more attachment anxiety to their mother at age 14 were more likely to report poorer adjustment to a subsequent loss than adolescents with less attachment anxiety. Attachment avoidance interacted with stress-induced changes in RSA to predict loss adjustment. Among adolescents with higher RSA in response to the stressor, those with more attachment avoidance reported better loss adjustment, whereas among adolescents with lower RSA in response to the stressor, those with more attachment avoidance reported poorer loss adjustment. In sum, the combination of attachment insecurity and stress-induced changes in RSA predicted how well adolescents adjusted to a loss.
C1 [Fagundes, Christopher P.] Ohio State Univ, Sch Med, Inst Behav Med Res, Columbus, OH 43210 USA.
   [Diamond, Lisa M.; Allen, Kendrick P.] Univ Utah, Dept Psychol, Salt Lake City, UT 84112 USA.
RP Fagundes, CP (reprint author), Ohio State Univ, Sch Med, Inst Behav Med Res, 460 Med Ctr Dr,Room 144B, Columbus, OH 43210 USA.
EM christopher.fagundes@osumc.edu
RI Ghiami, Zeinab/G-5492-2016
OI Ghiami, Zeinab/0000-0002-8767-984X
NR 93
TC 16
Z9 16
U1 0
U2 19
PU SAGE PUBLICATIONS INC
PI THOUSAND OAKS
PA 2455 TELLER RD, THOUSAND OAKS, CA 91320 USA
SN 0146-1672
EI 1552-7433
J9 PERS SOC PSYCHOL B
JI Pers. Soc. Psychol. Bull.
PD JUN
PY 2012
VL 38
IS 6
BP 821
EP 832
DI 10.1177/0146167212437429
PG 12
WC Psychology, Social
SC Psychology
GA 951FJ
UT WOS:000304705900010
PM 22399361
DA 2020-03-18
ER

PT J
AU Penney, SR
   Skilling, TA
AF Penney, Stephanie R.
   Skilling, Tracey A.
TI Moderators of Informant Agreement in the Assessment of Adolescent
   Psychopathology: Extension to a Forensic Sample
SO PSYCHOLOGICAL ASSESSMENT
LA English
DT Article
DE informant discrepancy; forensic assessment; adolescent psychopathology;
   antisocial behavior
ID BEHAVIOR PROBLEM CHECKLIST; INTELLECTUAL DISABILITY; INTERPARENT
   AGREEMENT; CHILD-BEHAVIOR; RATING-SCALES; PSYCHIATRIC-DISORDER; MULTIPLE
   INFORMANTS; EMOTIONAL-PROBLEMS; ANXIETY DISORDERS; MENTAL-DISORDER
AB A well-documented finding in developmental psychopathology research is that different informants often provide discrepant ratings of a youth's internalizing and externalizing problems. The current study examines youth- and parent-based moderators (i.e., youth age, gender, and IQ; type of psychopathology; offense category; psychopathic traits; parental education, income, and stress) of informant discrepancies in a sample of young offenders and compares the utility of youth and caregiver reports against relevant clinical outcomes. Results indicate that gender moderated the discrepancy between informant reports of somatic complaints, while parenting stress moderated the discrepancies across reports of internalizing and externalizing psychopathology. Variables unique to the forensic context (e.g., offense category) were found to moderate cross-informant discrepancies in reports of internalizing and extemalizing psychopathology. Further, youth self-reports of internalizing symptoms predicted a clinician-generated diagnosis of a mood disorder, while caregiver reports of aggressive behaviors predicted the presence of an externalizing diagnosis. Results highlight the importance of assessing informant agreement in the context of forensic assessment and raise questions surrounding the optimal use of informant data in this setting.
C1 [Penney, Stephanie R.] Ctr Addict & Mental Hlth, Law & Mental Hlth Program, Toronto, ON M6J 1H4, Canada.
   [Penney, Stephanie R.; Skilling, Tracey A.] Univ Toronto, Toronto, ON, Canada.
   [Skilling, Tracey A.] Ctr Addict & Mental Hlth, Child Youth & Family Program, Toronto, ON M6J 1H4, Canada.
RP Penney, SR (reprint author), Ctr Addict & Mental Hlth, Law & Mental Hlth Program, 1001 Queen St W, Toronto, ON M6J 1H4, Canada.
EM stephanie_penney@camh.net
NR 78
TC 17
Z9 17
U1 0
U2 13
PU AMER PSYCHOLOGICAL ASSOC
PI WASHINGTON
PA 750 FIRST ST NE, WASHINGTON, DC 20002-4242 USA
SN 1040-3590
J9 PSYCHOL ASSESSMENT
JI Psychol. Assess.
PD JUN
PY 2012
VL 24
IS 2
BP 386
EP 401
DI 10.1037/a0025693
PG 16
WC Psychology, Clinical
SC Psychology
GA 953BP
UT WOS:000304842200011
PM 21966931
DA 2020-03-18
ER

PT J
AU Perlman, G
   Simmons, AN
   Wu, J
   Hahn, KS
   Tapert, SF
   Max, JE
   Paulus, MP
   Brown, GG
   Frank, GK
   Campbell-Sills, L
   Yang, TT
AF Perlman, Greg
   Simmons, Alan N.
   Wu, Jing
   Hahn, Kevin S.
   Tapert, Susan F.
   Max, Jeffrey E.
   Paulus, Martin P.
   Brown, Gregory G.
   Frank, Guido K.
   Campbell-Sills, Laura
   Yang, Tony T.
TI Amygdala response and functional connectivity during emotion regulation:
   A study of 14 depressed adolescents
SO JOURNAL OF AFFECTIVE DISORDERS
LA English
DT Article
DE Major depression; Functional MRI; Insula; Reappraisal; Prefrontal cortex
ID MAJOR DEPRESSION; ANTIDEPRESSANT TREATMENT; STRESS REDUCTION; NEURAL
   BASES; CHILDREN; CINGULATE; DISORDER; SCALE; RELIABILITY; SUPPRESSION
AB Background: Ineffective emotion regulation and abnormal amygdala activation have each been found in adolescent-onset major depressive disorder. However, amygdala activation during emotion regulation has not been studied in adolescent-onset major depressive disorder.
   Method: Fourteen unmedicated adolescents diagnosed with current depression without comorbid psychiatric disorders and fourteen well-matched controls ages 13 to 17 years underwent an emotional regulation task during functional magnetic resonance imaging. During this task, participants viewed negatively-valence images and were asked to notice how they were feeling without trying to change it and maintain their emotional reaction ("Maintain") or to interpret the image in such a way as minimize their emotional response ("Reduce").
   Results: Imaging analyses demonstrated that adolescents with depression showed: (1) greater right amygdala activation during the maintain condition relative to controls, (2) less connectivity during the maintain condition between the amygdala and both the insula and medial prefrontal cortex than controls, and (3) a significant positive correlation between amygdala-seeded connectivities during maintenance of emotion and psychosocial functioning.
   Limitations: The current study is a cross-sectional comparison and longitudinal investigations with larger sample sizes are needed to examine the association between amygdala reactivity and emotion regulation over time in adolescent MDD.
   Conclusions: During the maintain condition, adolescents with depression showed a heightened amygdala response and less reciprocal activation in brain regions that may modulate the amygdala. A poorly modulated, overreactive amygdala may contribute to poor emotion regulation. (C) 2012 Elsevier B.V. All rights reserved.
C1 [Perlman, Greg; Simmons, Alan N.; Wu, Jing; Hahn, Kevin S.; Tapert, Susan F.; Max, Jeffrey E.; Paulus, Martin P.; Brown, Gregory G.; Campbell-Sills, Laura; Yang, Tony T.] Univ Calif San Diego, Dept Psychiat, La Jolla, CA 92093 USA.
   [Max, Jeffrey E.; Yang, Tony T.] Univ Calif San Diego, Child & Adolescent Psychiat Div, La Jolla, CA 92093 USA.
   [Simmons, Alan N.; Tapert, Susan F.; Paulus, Martin P.; Brown, Gregory G.] Vet Affairs San Diego Hlth Care Syst, San Diego, CA USA.
   [Perlman, Greg] Univ Minnesota, Dept Psychol, St Paul, MN USA.
   [Wu, Jing] Univ Calif San Diego, Dept Bioengn, La Jolla, CA 92093 USA.
RP Yang, TT (reprint author), 9500 Gilman Dr,MC 0737, La Jolla, CA 92093 USA.
EM tyang@ucsd.edu
RI Frank, Guido/J-8348-2014; Simmons, Alan N/A-9815-2008; Wu,
   Jing/A-2123-2012; Tapert, Susan/AAE-8208-2020
OI Frank, Guido/0000-0002-6590-3441; Simmons, Alan N/0000-0003-3963-2112;
   Wu, Jing/0000-0002-4550-4216; Paulus, Martin/0000-0002-0825-3606
FU NIMHUnited States Department of Health & Human ServicesNational
   Institutes of Health (NIH) - USANIH National Institute of Mental Health
   (NIMH) [5R01MH085734-02, 3R01MH085734-02S1]; NARSAD FoundationNARSAD
FX Funding for this study was supported by grants from NIMH
   (5R01MH085734-02 and 3R01MH085734-02S1), and from the NARSAD Foundation
   to Dr. Tony T. Yang.
NR 60
TC 90
Z9 95
U1 1
U2 45
PU ELSEVIER
PI AMSTERDAM
PA RADARWEG 29, 1043 NX AMSTERDAM, NETHERLANDS
SN 0165-0327
EI 1573-2517
J9 J AFFECT DISORDERS
JI J. Affect. Disord.
PD JUN
PY 2012
VL 139
IS 1
BP 75
EP 84
DI 10.1016/j.jad.2012.01.044
PG 10
WC Clinical Neurology; Psychiatry
SC Neurosciences & Neurology; Psychiatry
GA 948GC
UT WOS:000304490600010
PM 22401827
OA Green Accepted
DA 2020-03-18
ER

PT J
AU Wolff, NJ
   Darlington, ASE
   Hunfeld, JAM
   Jaddoe, VWV
   Hofman, A
   Raat, H
   Verhulst, FC
   Passchier, J
   Tiemeier, H
AF Wolff, Noor J.
   Darlington, Anne-Sophie E.
   Hunfeld, Joke A. M.
   Jaddoe, Vincent W. V.
   Hofman, Albert
   Raat, Hein
   Verhulst, Frank C.
   Passchier, Jan
   Tiemeier, Henning
TI Concurrent and Longitudinal Bidirectional Relationships Between
   Toddlers' Chronic Pain and Mental Health: The Generation R Study
SO JOURNAL OF PEDIATRIC PSYCHOLOGY
LA English
DT Article
DE behavioral and emotional problems; children; chronic pain; toddlers
ID RECURRENT ABDOMINAL-PAIN; PSYCHIATRIC-DISORDERS; SOMATIC COMPLAINTS;
   PEDIATRIC-PATIENTS; EARLY ADOLESCENTS; CHILDREN; PREDICTORS;
   SCHOOLCHILDREN; PSYCHOPATHOLOGY; HEADACHES
AB Objective The aim was to investigate the concurrent and longitudinal associations of chronic pain with behavioral and emotional problems in toddlers, as it is not known which comes first in life. Methods The study was embedded in the Generation R Study, a prospective population-based cohort study. Parents of 3,751 toddlers completed questionnaires of their child's health and development. Behavioral and emotional problems were measured at 1.5 and 3 years, chronic pain was measured at 2 and 3 years. Results There were concurrent associations between chronic pain and internalizing problems, e.g. anxiety/depression symptoms. However, chronic pain did not precede the development of new behavioral and emotional problems. Also, behavioral and emotional problems did not precede new-onset chronic pain, except for somatic symptoms, which increased the likelihood of chronic pain. Conclusions Chronic pain was associated with concurrent internalizing problems. Somatic complaints were not only concurrently related to pain but also predicted new-onset pain.
C1 [Wolff, Noor J.; Darlington, Anne-Sophie E.; Hunfeld, Joke A. M.; Passchier, Jan] Erasmus Univ, Med Ctr, Dept Med Psychol & Psychotherapy, NL-3000 CB Rotterdam, Netherlands.
   [Wolff, Noor J.; Jaddoe, Vincent W. V.] Erasmus Univ, Med Ctr, Generat R Study Grp, NL-3000 CB Rotterdam, Netherlands.
   [Jaddoe, Vincent W. V.; Hofman, Albert; Tiemeier, Henning] Erasmus Univ, Med Ctr, Dept Epidemiol, NL-3000 CB Rotterdam, Netherlands.
   [Jaddoe, Vincent W. V.] Erasmus Univ, Med Ctr, Dept Pediat, NL-3000 CB Rotterdam, Netherlands.
   [Raat, Hein] Erasmus Univ, Med Ctr, Dept Publ Hlth, NL-3000 CB Rotterdam, Netherlands.
   [Verhulst, Frank C.; Tiemeier, Henning] Erasmus Univ, Med Ctr, Dept Child & Adolescent Psychiat Psychol, NL-3000 CB Rotterdam, Netherlands.
   [Passchier, Jan] Vrije Univ Amsterdam, Dept Clin Psychol, Amsterdam, Netherlands.
RP Tiemeier, H (reprint author), Erasmus Univ, Med Ctr, Dept Child & Adolescent Psychiat, POB 2060, NL-3000 CB Rotterdam, Netherlands.
EM h.tiemeier@erasmusmc.nl
RI Tiemeier, Henning/H-6534-2019
OI Tiemeier, Henning/0000-0002-4395-1397
NR 33
TC 4
Z9 4
U1 1
U2 7
PU OXFORD UNIV PRESS INC
PI CARY
PA JOURNALS DEPT, 2001 EVANS RD, CARY, NC 27513 USA
SN 0146-8693
J9 J PEDIATR PSYCHOL
JI J. Pediatr. Psychol.
PD JUN
PY 2012
VL 37
IS 5
BP 546
EP 556
DI 10.1093/jpepsy/jsr122
PG 11
WC Psychology, Developmental
SC Psychology
GA 948YS
UT WOS:000304540900012
PM 22262916
OA Bronze
DA 2020-03-18
ER

PT J
AU Ewart, CK
   Elder, GJ
   Smyth, JM
AF Ewart, Craig K.
   Elder, Gavin J.
   Smyth, Joshua M.
TI How Implicit Motives and Everyday Self-Regulatory Abilities Shape
   Cardiovascular Risk in Youth
SO ANNALS OF BEHAVIORAL MEDICINE
LA English
DT Article
DE Emotion regulation; Stress; Cardiovascular disease; Adolescent health;
   Implicit motives
ID SOCIAL COMPETENCE INTERVIEW; BLOOD-PRESSURE; HEALTH; HYPERTENSION;
   PERSONALITY; ADOLESCENTS; ADULTHOOD; APPRAISAL; EMOTION; THREAT
AB Tested hypotheses from social action theory that (a) implicit and explicit measures of agonistic (social control) motives and transcendence (self-control) motives differentially predict cardiovascular risk; and (b) implicit motives interact with everyday self-regulation behaviors to magnify risk.
   Implicit/explicit agonistic/transcendence motives were assessed in a multi-ethnic sample of 64 high school students with the Social Competence Interview (SCI). Everyday self-regulation was assessed with teacher ratings of internalizing, externalizing, and self-control behaviors. Ambulatory blood pressure and daily activities were measured over 48 h.
   Study hypotheses were supported: implicit goals predicted blood pressure levels but explicit self-reported coping goals did not; self-regulation indices did not predict blood pressure directly but interacted with implicit agonistic/transcendence motives to identify individuals at greatest risk (all a parts per thousand currency signaEuro parts per thousand 0.05).
   Assessment of implicit motives by SCI, and everyday self-regulation by teachers may improve identification of youth at risk for cardiovascular disease.
C1 [Ewart, Craig K.; Elder, Gavin J.; Smyth, Joshua M.] Syracuse Univ, Dept Psychol, Syracuse, NY 13244 USA.
   [Ewart, Craig K.; Elder, Gavin J.; Smyth, Joshua M.] Syracuse Univ, Ctr Hlth & Behav, Syracuse, NY 13244 USA.
RP Ewart, CK (reprint author), Syracuse Univ, Dept Psychol, Syracuse, NY 13244 USA.
EM ckewart@syr.edu
RI Ewart, Craig/AAA-6073-2019
OI Smyth, Joshua/0000-0002-0904-5390
NR 34
TC 5
Z9 5
U1 0
U2 9
PU SPRINGER
PI NEW YORK
PA 233 SPRING ST, NEW YORK, NY 10013 USA
SN 0883-6612
J9 ANN BEHAV MED
JI Ann. Behav. Med.
PD JUN
PY 2012
VL 43
IS 3
BP 286
EP 298
DI 10.1007/s12160-011-9336-3
PG 13
WC Psychology, Multidisciplinary
SC Psychology
GA 943EY
UT WOS:000304104500005
PM 22170175
DA 2020-03-18
ER

PT J
AU Roeser, R
   Zelazo, PD
AF W. Roeser, Robert
   Zelazo, Philip David
TI Contemplative Science, Education and Child Development: Introduction to
   the Special Section
SO CHILD DEVELOPMENT PERSPECTIVES
LA English
DT Article
DE contemplative science; mindfulness; plasticity; education; child
   development; adolescent development; teachers
ID MINDFULNESS
AB Contemplative science is a transdisciplinary project aimed at understanding the effects of various kinds of mental and physical training (such as mindfulness meditation and tai chi) on the body, brain, and mind at different stages of the lifespan. As such, the goals of contemplative science are to create new knowledge regarding human plasticity and to generate new forms of human services that optimize development. This Special Section introduces readers to new applications of contemplative science in the areas of child development and education. Collectively, the articles explore the prospects for designing age-appropriate forms of secular contemplative trainings that scaffold the development of executive function, emotion regulation, empathy, and compassion in children, adolescents, and the adults who serve them in educational settings alike.
C1 [W. Roeser, Robert] Portland State Univ, Dept Psychol, Portland, OR 97207 USA.
   [Zelazo, Philip David] Univ Minnesota, Minneapolis, MN 55455 USA.
RP Roeser, R (reprint author), Portland State Univ, Dept Psychol, POB 751, Portland, OR 97207 USA.
EM rroeser@pdx.edu
NR 21
TC 20
Z9 20
U1 0
U2 32
PU WILEY
PI HOBOKEN
PA 111 RIVER ST, HOBOKEN 07030-5774, NJ USA
SN 1750-8592
EI 1750-8606
J9 CHILD DEV PERSPECT
JI Child Develop. Perspect.
PD JUN
PY 2012
VL 6
IS 2
BP 143
EP 145
DI 10.1111/j.1750-8606.2012.00242.x
PG 3
WC Psychology, Developmental
SC Psychology
GA 941RH
UT WOS:000303980100006
DA 2020-03-18
ER

PT J
AU Davidson, R
   Dunne, J
   Eccles, JS
   Engle, A
   Greenberg, M
   Jennings, P
   Jha, A
   Jinpa, T
   Lantieri, L
   Meyer, D
   Roeser, RW
   Vago, D
AF J. Davidson, Richard
   Dunne, John
   Eccles, Jacquelynne S.
   Engle, Adam
   Greenberg, Mark
   Jennings, Patricia
   Jha, Amishi
   Jinpa, Thupten
   Lantieri, Linda
   Meyer, David
   Roeser, Robert W.
   Vago, David
CA MLERN
TI Contemplative Practices and Mental Training: Prospects for American
   Education
SO CHILD DEVELOPMENT PERSPECTIVES
LA English
DT Article
DE contemplative practice; neuroscience; education; attention; emotion
   regulation
ID MINDFULNESS MEDITATION; EXECUTIVE FUNCTION; STRESS REDUCTION;
   SELF-REGULATION; BRAIN; NEUROSCIENCE; PLASTICITY; INTERVENTION;
   PERSPECTIVES; EMOTION
AB This article draws on research in neuroscience, cognitive science, developmental psychology, and education, as well as scholarship from contemplative traditions concerning the cultivation of positive development, to highlight a set of mental skills and socioemotional dispositions that are central to the aims of education in the 21st century. These include self-regulatory skills associated with emotion and attention, self-representations, and prosocial dispositions such as empathy and compassion. It should be possible to strengthen these positive qualities and dispositions through systematic contemplative practices, which induce plastic changes in brain function and structure, supporting prosocial behavior and academic success in young people. These putative beneficial consequences call for focused programmatic research to better characterize which forms and frequencies of practice are most effective for which types of children and adolescents. Results from such research may help refine training programs to maximize their effectiveness at different ages and to document the changes in neural function and structure that might be induced.
C1 [J. Davidson, Richard] Univ Wisconsin, Madison, WI 53705 USA.
   [Dunne, John] Emory Univ, Atlanta, GA 30322 USA.
   [Eccles, Jacquelynne S.; Meyer, David] Univ Michigan, Ann Arbor, MI 48109 USA.
   [Greenberg, Mark; Jennings, Patricia] Penn State Univ, University Pk, PA 16802 USA.
   [Jha, Amishi] Univ Miami, Coral Gables, FL 33124 USA.
   [Roeser, Robert W.] Portland State Univ, Portland, OR 97207 USA.
   [Vago, David] Harvard Univ, Sch Med, Cambridge, MA 02138 USA.
RP Davidson, R (reprint author), Univ Wisconsin, 1500 Highland Ave, Madison, WI 53705 USA.
EM rjdavids@wisc.edu
RI Jennings, Patricia/J-2719-2019; Vago, David/I-4341-2019; Vago,
   David/P-5264-2014
OI Jennings, Patricia/0000-0003-1026-1362; Vago, David/0000-0002-6269-9027;
   Vago, David/0000-0002-6269-9027; Davidson, Richard/0000-0002-8506-4964
FU NCCIH NIH HHSUnited States Department of Health & Human ServicesNational
   Institutes of Health (NIH) - USANIH National Center for Complementary &
   Alternative Medicine [P01 AT004952-03, P01 AT004952-04, P01 AT004952,
   P01 AT004952-01, P01 AT004952-02]; NICHD NIH HHSUnited States Department
   of Health & Human ServicesNational Institutes of Health (NIH) - USANIH
   Eunice Kennedy Shriver National Institute of Child Health & Human
   Development (NICHD) [P30 HD003352]
NR 68
TC 103
Z9 104
U1 0
U2 100
PU WILEY
PI HOBOKEN
PA 111 RIVER ST, HOBOKEN 07030-5774, NJ USA
SN 1750-8592
EI 1750-8606
J9 CHILD DEV PERSPECT
JI Child Develop. Perspect.
PD JUN
PY 2012
VL 6
IS 2
BP 146
EP 153
DI 10.1111/j.1750-8606.2012.00240.x
PG 8
WC Psychology, Developmental
SC Psychology
GA 941RH
UT WOS:000303980100007
PM 22905038
OA Green Published, Green Accepted
DA 2020-03-18
ER

PT J
AU Rawana, JS
   Kohut, SA
AF Rawana, Jennine S.
   Kohut, Sara Ahola
TI Eating Attitudes, Coping Styles, and Peer Victimization Among
   Adolescents with Seasonal and Nonseasonal Depression Symptoms
SO COGNITIVE THERAPY AND RESEARCH
LA English
DT Article
DE Depression; Adolescence; Symptoms; Coping styles; Eating cognitions
ID COGNITIVE EMOTION REGULATION; HIGH-SCHOOL-STUDENTS; BODY-MASS INDEX;
   AFFECTIVE-DISORDER; FEMALE ADOLESCENTS; WINTER DEPRESSION; PARENTAL
   REPORTS; MOOD; CHILDREN; RUMINATION
AB Seasonal and nonseasonal depression symptoms often emerge during adolescence, although it is unclear if these two issues differ on key adolescent cognitive vulnerability and peer relation variables. This study compared eating attitudes, cognitive coping styles, and peer victimization among adolescents with symptoms of seasonal and nonseasonal depression. A sample of 311 adolescents (mean age = 15.37 years, 57% female) was categorized as experiencing symptoms of seasonal depression ( = 64) and nonseasonal depression ( = 87), as well as controls ( = 160). Self-report measures of seasonality, depression symptoms, eating attitudes, coping styles, and peer victimization were completed. Results suggested that a belief in rigid weight regulation was associated with seasonal depression symptoms. Catastrophizing and rumination were associated with seasonal and nonseasonal depression symptoms, while a lack of planning was associated with nonseasonal depression symptoms. Peer victimization was associated with both seasonal and nonseasonal depression symptoms. Study implications are provided.
C1 [Rawana, Jennine S.; Kohut, Sara Ahola] York Univ, Dept Psychol, Toronto, ON M3J 1P3, Canada.
RP Rawana, JS (reprint author), York Univ, Dept Psychol, 4700 Keele St, Toronto, ON M3J 1P3, Canada.
EM rawana@yorku.ca; sahola@yorku.ca
OI Ahola Kohut, Sara/0000-0003-1562-947X
NR 52
TC 4
Z9 4
U1 0
U2 22
PU SPRINGER/PLENUM PUBLISHERS
PI NEW YORK
PA 233 SPRING ST, NEW YORK, NY 10013 USA
SN 0147-5916
J9 COGNITIVE THER RES
JI Cogn. Ther. Res.
PD JUN
PY 2012
VL 36
IS 3
BP 199
EP 209
DI 10.1007/s10608-010-9333-z
PG 11
WC Psychology, Clinical
SC Psychology
GA 943BI
UT WOS:000304095000005
DA 2020-03-18
ER

PT J
AU Silberg, JL
   Maes, H
   Eaves, LJ
AF Silberg, Judy L.
   Maes, Hermine
   Eaves, Lindon J.
TI Unraveling the effect of genes and environment in the transmission of
   parental antisocial behavior to children's conduct disturbance,
   depression and hyperactivity
SO JOURNAL OF CHILD PSYCHOLOGY AND PSYCHIATRY
LA English
DT Article
DE Children of twins; parental antisocial behavior; juvenile depression;
   conduct disturbance; hyperactivity; genetic risk; family environment
ID CHILDHOOD DISRUPTIVE DISORDERS; FAMILIAL TRANSMISSION; VIRGINIA TWIN;
   DEVELOPMENTAL PSYCHOPATHOLOGY; OFFSPRING PSYCHOPATHOLOGY;
   MONOAMINE-OXIDASE; EXTENDED CHILDREN; ADOLESCENT; GENOTYPE; ADVERSITY
AB Background: A critical issue in devising effective interventions for the treatment of childrens behavioral and emotional problems identifying genuine family environmental factors that place children at risk. In most twin and family studies, environmental factors are confounded with both direct genetic risk from parents and the indirect effect of genes influencing parents ability to provide an optimal rearing environment. The present study was undertaken to determine whether parental psychopathology, specifically parental antisocial behavior (ASP), is a genuine environmental risk factor for juvenile conduct disturbance, depression and hyperactivity, or whether the association between parental ASP and childrens behavioral and emotional problems can be explained as a secondary consequence of the intergenerational transmission of genetic factors. Methods: An extended children of twins design comprised of data collected on 2,674 adult female and male twins, their spouses, and 2,454 of their children was used to test whether genetic and/or family environmental factors best accounted for the association between parental antisocial behavior and childrens behavioral problems. An age-matched sample of 2,826 juvenile twin pairs from the Virginia Twin Study of Adolescent Behavioral Development was also included to examine developmental differences in gene expression by partitioning child-specific transmissible effects from those effects that persist into adulthood. The fit of alternative models was evaluated using the statistical program Mx. Results: We found distinct patterns of transmission between parental antisocial behavior and juvenile conduct, depression and hyperactivity. Genetic and family environmental factors accounted for the resemblance between parents ASP and childrens conduct disturbance. Family environmental factors alone explained the association between child depression and parental ASP, and the impact of parental ASP on hyperactivity was entirely genetic. Conclusions: These findings underscore differences in the contribution of genetic and environmental factors on the patterns of association between parental antisocial behavior and juvenile psychopathology, having important clinical implications for the prevention and amelioration of child behavioral and emotional problems.
C1 [Silberg, Judy L.; Maes, Hermine; Eaves, Lindon J.] Virginia Commonwealth Univ, Virginia Inst Psychiat & Behav Genet, Dept Human & Mol Genet, Richmond, VA 23298 USA.
RP Silberg, JL (reprint author), Virginia Commonwealth Univ, Sch Med, Dept Human Genet, Virginia Inst Psychiat & Behav Genet, Med Coll Virginia Campus, Richmond, VA 23298 USA.
EM jsilberg@vcu.edu
FU National Institute of Mental HealthUnited States Department of Health &
   Human ServicesNational Institutes of Health (NIH) - USANIH National
   Institute of Mental Health (NIMH) [MH-55557, MH-62368, MH-068521];
   National Institute of Drug AbuseUnited States Department of Health &
   Human ServicesNational Institutes of Health (NIH) - USANIH National
   Institute on Drug Abuse (NIDA) [U01 DA024413]; National Center for
   Research ResourcesUnited States Department of Health & Human
   ServicesNational Institutes of Health (NIH) - USANIH National Center for
   Research Resources (NCRR) [UL1RR031990]
FX This work is supported by grants MH-55557, MH-62368 (J.L.S.) and
   MH-068521 (L.J.E.) from the National Institute of Mental Health, U01
   DA024413 (Eaves, Costello) from the National Institute of Drug Abuse,
   and UL1RR031990 from the National Center for Research Resources. We want
   to thank Michael Rutter for his helpful comments to this manuscript, and
   the Mid-Atlantic Twin Registry (MATR) for the recruitment of twins and
   their families.
NR 45
TC 35
Z9 35
U1 0
U2 32
PU WILEY-BLACKWELL
PI MALDEN
PA COMMERCE PLACE, 350 MAIN ST, MALDEN 02148, MA USA
SN 0021-9630
J9 J CHILD PSYCHOL PSYC
JI J. Child Psychol. Psychiatry
PD JUN
PY 2012
VL 53
IS 6
BP 668
EP 677
DI 10.1111/j.1469-7610.2011.02494.x
PG 10
WC Psychology, Developmental; Psychiatry; Psychology
SC Psychology; Psychiatry
GA 942YP
UT WOS:000304087900008
PM 22141405
OA Green Accepted
DA 2020-03-18
ER

PT J
AU Blond, BN
   Fredericks, CA
   Blumberg, HP
AF Blond, Benjamin N.
   Fredericks, Carolyn A.
   Blumberg, Hilary P.
TI Functional neuroanatomy of bipolar disorder: structure, function, and
   connectivity in an amygdala-anterior paralimbic neural system
SO BIPOLAR DISORDERS
LA English
DT Review
DE amygdala; bipolar disorder; prefrontal cortex
ID WHITE-MATTER ABNORMALITIES; SUBGENUAL PREFRONTAL CORTEX; FACIAL AFFECT
   RECOGNITION; VOXEL-BASED MORPHOMETRY; STANLEY NEUROPATHOLOGY CONSORTIUM;
   SUBCORTICAL BRAIN-REGIONS; TEMPORAL-LOBE EPILEPSY; MOOD DISORDERS;
   FRONTAL-LOBE; ORBITOFRONTAL CORTEX
AB Blond BN, Fredericks CA, Blumberg HP. Functional neuroanatomy of bipolar disorder: structure, function, and connectivity in an amygdalaanterior paralimbic neural system. ?Bipolar Disord 2012: 14: 340355. (c) 2012 The Authors. Journal compilation (c) 2012 John Wiley & Sons A/S. Objectives: In past decades, neuroimaging research in bipolar disorder has demonstrated a convergence of findings in an amygdalaanterior paralimbic cortex neural system. This paper reviews behavioral neurology literature that first suggested a central role for this neural system in the disorder and the neuroimaging evidence that supports it. Methods: Relevant articles are reviewed to provide an amygdalaanterior paralimbic cortex neural system model of bipolar disorder, including articles from the fields of behavioral neurology and neuroanatomy, and neuroimaging. Results: The literature is highly supportive of key roles for the amygdala, anterior paralimbic cortices, and connections among these structures in the emotional dysregulation of bipolar disorder. The functions subserved by their more widely distributed connection sites suggest that broader system dysfunction could account for the range of functionsfrom neurovegetative to cognitivedisrupted in the disorder. Abnormalities in some components of this neural system are apparent by adolescence, while others, such as those in rostral prefrontal regions, appear to progress over adolescence and young adulthood, suggesting a neurodevelopmental model of the disorder. However, some findings conflict, which may reflect the small sample sizes of some studies, and clinical heterogeneity and methodological differences across studies. Conclusions: Consistent with models derived from early behavioral neurology studies, neuroimaging studies support a central role for an amygdalaanterior paralimbic neural system in bipolar disorder, and implicate abnormalities in the development of this system in the disorder. This system will be an important focus of future studies on the developmental pathophysiology, detection, treatment, and prevention of the disorder.
C1 [Blond, Benjamin N.; Fredericks, Carolyn A.; Blumberg, Hilary P.] Yale Univ, Sch Med, Dept Psychiat, New Haven, CT 06511 USA.
   [Blumberg, Hilary P.] Yale Univ, Sch Med, Dept Diagnost Radiol, New Haven, CT 06511 USA.
   [Blumberg, Hilary P.] Yale Univ, Sch Med, Ctr Child Study, New Haven, CT 06511 USA.
   [Blumberg, Hilary P.] Vet Affairs Connecticut Healthcare Syst, Res Enhancement Award Program Depress Ctr, West Haven, CT USA.
RP Blumberg, HP (reprint author), Yale Univ, Sch Med, Dept Psychiat, 300 George St,Suite 901, New Haven, CT 06511 USA.
EM hilary.blumberg@yale.edu
OI Blumberg, Hilary/0000-0002-6363-4698
FU National Institute of HealthUnited States Department of Health & Human
   ServicesNational Institutes of Health (NIH) - USA [R01MH69747,
   R01MH070902, RC1MH088366]; Department of Veterans AffairsUS Department
   of Veteran Affairs; National Alliance for Research on Schizophrenia and
   DepressionNARSAD; Attias Family Foundation; Women's Investigator Program
   at Yale (New Haven, CT, USA)
FX This work was supported by research grants from the National Institute
   of Health [R01MH69747 (HPB), R01MH070902 (HPB), and RC1MH088366 (HPB)],
   the Department of Veterans Affairs Research Enhancement Award Program
   (REAP) (HPB), the National Alliance for Research on Schizophrenia and
   Depression (HPB), the Attias Family Foundation (HPB), and the Women's
   Investigator Program at Yale (New Haven, CT, USA) (HPB).
NR 218
TC 63
Z9 65
U1 0
U2 17
PU WILEY
PI HOBOKEN
PA 111 RIVER ST, HOBOKEN 07030-5774, NJ USA
SN 1398-5647
EI 1399-5618
J9 BIPOLAR DISORD
JI Bipolar Disord.
PD JUN
PY 2012
VL 14
IS 4
BP 340
EP 355
DI 10.1111/j.1399-5618.2012.01015.x
PG 16
WC Clinical Neurology; Neurosciences; Psychiatry
SC Neurosciences & Neurology; Psychiatry
GA 947PE
UT WOS:000304441200003
PM 22631619
OA Green Accepted
DA 2020-03-18
ER

PT J
AU Hong, JS
   Kral, MJ
   Espelage, DL
   Allen-Meares, P
AF Hong, Jun Sung
   Kral, Michael J.
   Espelage, Dorothy L.
   Allen-Meares, Paula
TI The Social Ecology of Adolescent-Initiated Parent Abuse: A Review of the
   Literature
SO CHILD PSYCHIATRY & HUMAN DEVELOPMENT
LA English
DT Review
DE Adolescents; Aggression; Ecological model; Parent abuse; Violence
ID CHILD MALTREATMENT; FAMILY VIOLENCE; AGGRESSIVE-BEHAVIOR; CORPORAL
   PUNISHMENT; PHYSICAL AGGRESSION; EMOTION REGULATION; YOUNG ADOLESCENTS;
   DOMESTIC VIOLENCE; TEENAGE VIOLENCE; CONDUCT PROBLEMS
AB This article provides an ecological framework for understanding adolescent-initiated parent abuse. We review research on adolescent-initiated parent abuse, identifying sociodemographic characteristics of perpetrators and victims (e.g., gender, age, race/ethnicity, and socioeconomic status [SES]). Bronfenbrenner's [1] ecological systems theory is applied, which examines the risk and protective factors for adolescent-initiated parent abuse within micro- (maltreatment, domestic violence, parenting behavior and disciplinary strategies), meso- (peer influence), exo- (media influence), macro- (gender role socialization), and chronosystem (change in family structure) levels. Findings from our review suggest that older and White children are significantly more likely to abuse their parents. Females are selective in the target of their aggression, while males target family members in general. Mothers are significantly more likely to be abused than fathers. However, researchers also report variations in the association between SES and parent abuse. Domestic violence and child maltreatment are risk factors, while findings on parenting behavior and disciplinary strategies are mixed. Peer influence, exposure to media violence, gender role socialization, and change in family structure can potentially increase the risk of parent abuse. Practice and research implications are also discussed. An ecological systems framework allows for an examination of how various contexts interact and influence parent abuse behavior, and can provide needed directions for further research.
C1 [Hong, Jun Sung] Univ Illinois, Sch Social Work, Urbana, IL 61801 USA.
   [Kral, Michael J.] Univ Illinois, Dept Psychol, Champaign, IL USA.
   [Espelage, Dorothy L.] Univ Illinois, Dept Educ Psychol, Champaign, IL USA.
   [Allen-Meares, Paula] Univ Illinois, Off Chancellor, Chicago, IL USA.
RP Hong, JS (reprint author), Univ Illinois, Sch Social Work, Urbana, IL 61801 USA.
EM jhong23@illinois.edu
NR 81
TC 36
Z9 38
U1 2
U2 46
PU SPRINGER
PI NEW YORK
PA 233 SPRING ST, NEW YORK, NY 10013 USA
SN 0009-398X
J9 CHILD PSYCHIAT HUM D
JI Child Psychiat. Hum. Dev.
PD JUN
PY 2012
VL 43
IS 3
BP 431
EP 454
DI 10.1007/s10578-011-0273-y
PG 24
WC Psychology, Developmental; Pediatrics; Psychiatry
SC Psychology; Pediatrics; Psychiatry
GA 933RQ
UT WOS:000303380400007
PM 22160270
DA 2020-03-18
ER

PT J
AU Booij, L
   Benkelfat, C
   Leyton, M
   Vitaro, F
   Gravel, P
   Levesque, ML
   Arseneault, L
   Diksic, M
   Tremblay, RE
AF Booij, Linda
   Benkelfat, Chawki
   Leyton, Marco
   Vitaro, Frank
   Gravel, Paul
   Levesque, Melissa L.
   Arseneault, Louise
   Diksic, Mirko
   Tremblay, Richard E.
TI Perinatal effects on in vivo measures of human brain serotonin synthesis
   in adulthood: A 27-year longitudinal study
SO EUROPEAN NEUROPSYCHOPHARMACOLOGY
LA English
DT Article
DE Serotonin; Brain development; Adversity; Stress; Neuro-imaging; Emotion
   regulation
ID ORBITOFRONTAL CORTEX; SMOKING; STRESS; TRANSPORTERS; ADOLESCENCE;
   BEHAVIOR; WEIGHT; RATS
AB There is an increasing evidence that prenatal and early postnatal stressors have life long impacts on physical and mental health problems. Animal studies have shown that this could include enduring changes to brain serotonin neurotransmission. In the present study, we tested whether perinatal adversity in humans has a long-term impact on brain serotonin neurotransmission in adulthood. Twenty-six healthy males, recruited from a 27-year longitudinal study, underwent a positron emission tomography scan with the tracer alpha-[C-11]methyl-L-tryptophan (C-11-AMT), as an index of serotonin synthesis capacity. The trapping constant is taken as a proxy for the regional 5-HT synthesis. Birth complications, especially a delivery where the fetus showed signs of physiological distress, predicted lower C-11-AMT trapping in the hippocampus and medial orbitofrontal cortex. Lower C-11-AMT trapping in the medial orbitofrontal cortex was also predicted by maternal smoking and lower birth weight. There were no effects of childhood or recent adversity. This is the first human study reporting associations between perinatal adversity and adult C-11-AMT trapping in the hippocampus and medial orbitofrontal cortex. The associations suggest that limbic serotonin pathways may be particularly vulnerable to environmental challenges during the period when they undergo the most prominent neurodevelopmental changes. In combination with other risk factors, perinatal stressors may contribute to increased vulnerability for psychiatric disorders in which serotonin plays a major role. (C) 2011 Elsevier B.V. and ECNP. All rights reserved.
C1 [Booij, Linda; Vitaro, Frank; Levesque, Melissa L.; Tremblay, Richard E.] Univ Montreal, St Justine Hosp, Res Ctr, Montreal, PQ H3T 1C5, Canada.
   [Booij, Linda; Tremblay, Richard E.] Univ Montreal, Dept Psychiat, Montreal, PQ H3T 1C5, Canada.
   [Booij, Linda; Benkelfat, Chawki; Leyton, Marco; Gravel, Paul] McGill Univ, Dept Psychiat, Montreal, PQ, Canada.
   [Benkelfat, Chawki; Leyton, Marco; Diksic, Mirko] McGill Univ, Montreal Neurol Inst, Dept Neurol & Neurosurg, Montreal, PQ H3A 2B4, Canada.
   [Benkelfat, Chawki; Leyton, Marco; Diksic, Mirko] McGill Univ, Montreal Neurol Inst, McConnell Brain Imaging Ctr, Montreal, PQ, Canada.
   [Vitaro, Frank] Univ Montreal, Sch Psychoeduc, Montreal, PQ H3T 1C5, Canada.
   [Arseneault, Louise] Inst Psychiat, London, England.
   [Tremblay, Richard E.] Univ Montreal, Dept Psychol, Montreal, PQ H3T 1C5, Canada.
   [Tremblay, Richard E.] Univ Montreal, Dept Pediat, Montreal, PQ H3T 1C5, Canada.
   [Tremblay, Richard E.] Univ Coll Dublin, Sch Publ Hlth & Populat Sci, Dublin 2, Ireland.
RP Booij, L (reprint author), Univ Montreal, St Justine Hosp, Res Ctr, 3175 Chemin Cote Ste Catherine, Montreal, PQ H3T 1C5, Canada.
EM linda.booij@umontreal.ca
RI Tremblay, Richard/O-1360-2014
OI Arseneault, Louise/0000-0002-2938-2191
FU CIHRCanadian Institutes of Health Research (CIHR) [MOP57838]; FRSQFonds
   de la Recherche en Sante du Quebec; FQRSC; SSHRCSocial Sciences and
   Humanities Research Council of Canada (SSHRC); University of Montreal;
   Medical Research CouncilMedical Research Council UK (MRC) [G9806489,
   G9817803B]
FX This study was supported by an operating grant from CIHR to Drs. C.
   Benkelfat and R.E. Tremblay (MOP57838). The longitudinal study was
   supported by grants to Dr. R. E. Tremblay and collaborators from CIHR,
   FRSQ, FQRSC, SSHRC, and the University of Montreal. Linda Booij is
   supported by a chercheur-boursier career award of the Fonds de la
   Recherche en Sante du Quebec (FRSQ). The funding organizations had no
   further role in study design; in the collection, analysis and
   interpretation of data; in the writing of the report; and in the
   decision to submit the paper for publication.
NR 25
TC 14
Z9 14
U1 0
U2 7
PU ELSEVIER
PI AMSTERDAM
PA RADARWEG 29, 1043 NX AMSTERDAM, NETHERLANDS
SN 0924-977X
EI 1873-7862
J9 EUR NEUROPSYCHOPHARM
JI Eur. Neuropsychopharmacol.
PD JUN
PY 2012
VL 22
IS 6
BP 419
EP 423
DI 10.1016/j.euroneuro.2011.11.002
PG 5
WC Clinical Neurology; Neurosciences; Pharmacology & Pharmacy; Psychiatry
SC Neurosciences & Neurology; Pharmacology & Pharmacy; Psychiatry
GA 948NV
UT WOS:000304510800005
PM 22257439
DA 2020-03-18
ER

PT J
AU Bariola, E
   Hughes, EK
   Gullone, E
AF Bariola, Emily
   Hughes, Elizabeth K.
   Gullone, Eleonora
TI Relationships Between Parent and Child Emotion Regulation Strategy Use:
   A Brief Report
SO JOURNAL OF CHILD AND FAMILY STUDIES
LA English
DT Article
DE Emotion regulation; Adolescents; Children; Parents; Emotion
   socialization
ID INDIVIDUAL-DIFFERENCES; GENDER-DIFFERENCES; SOCIALIZATION; ADOLESCENTS;
   EXPRESSIVITY; DISTRESS; MOTHERS
AB We examined the direct relationships between parent and child emotion regulation (ER) strategy use during the transitionary and understudied developmental periods of middle childhood through to adolescence. Three hundred and seventy-nine participants aged between 9 and 19 years, completed the Emotion Regulation Questionnaire for Children and Adolescents. In addition, 358 of their mothers and 207 of their fathers completed the Emotion Regulation Questionnaire. Providing partial support for the hypothesis, maternal use of the ER Expressive Suppression strategy was significantly predictive of their child's use of Suppression. However, paternal ER strategy use was unrelated to their child's ER strategy use. Child age did not moderate the relationships investigated. These findings suggest that children's ER during middle childhood and adolescence is more closely related to the ER of their mother than their father. It is proposed that this may be accounted for by emotion socialization processes.
C1 [Bariola, Emily; Hughes, Elizabeth K.; Gullone, Eleonora] Monash Univ, Sch Psychol & Psychiat, Clayton, Vic 3800, Australia.
   [Hughes, Elizabeth K.] Royal Childrens Hosp, Murdoch Childrens Res Inst, Melbourne, Vic, Australia.
   [Hughes, Elizabeth K.] Univ Melbourne, Dept Paediat, Melbourne, Vic, Australia.
RP Hughes, EK (reprint author), Monash Univ, Sch Psychol & Psychiat, Clayton, Vic 3800, Australia.
EM libby.hughes@monash.edu
RI Hughes, Elizabeth K/I-4600-2012
OI Hughes, Elizabeth K/0000-0002-4377-5610
NR 35
TC 55
Z9 57
U1 2
U2 39
PU SPRINGER
PI NEW YORK
PA 233 SPRING ST, NEW YORK, NY 10013 USA
SN 1062-1024
J9 J CHILD FAM STUD
JI J. Child Fam. Stud.
PD JUN
PY 2012
VL 21
IS 3
BP 443
EP 448
DI 10.1007/s10826-011-9497-5
PG 6
WC Family Studies; Psychology, Developmental; Psychiatry
SC Family Studies; Psychology; Psychiatry
GA 940CA
UT WOS:000303866400010
DA 2020-03-18
ER

PT J
AU Wichstrom, L
   Berg-Nielsen, TS
   Angold, A
   Egger, HL
   Solheim, E
   Sveen, TH
AF Wichstrom, Lars
   Berg-Nielsen, Turid Suzanne
   Angold, Adrian
   Egger, Helen Link
   Solheim, Elisabet
   Sveen, Trude Hamre
TI Prevalence of psychiatric disorders in preschoolers
SO JOURNAL OF CHILD PSYCHOLOGY AND PSYCHIATRY
LA English
DT Article
DE Diagnostic interview; ADHD; oppositional defiant disorder; conduct
   disorder; anxiety; depression
ID ATTENTION-DEFICIT/HYPERACTIVITY DISORDER; OPPOSITIONAL DEFIANT DISORDER;
   MENTAL-HEALTH; DIFFICULTIES QUESTIONNAIRE; YOUNG-CHILDREN; SERVICE USE;
   DSM-III; DEPRESSION; BEHAVIOR; PSYCHOPATHOLOGY
AB Background: Many disorders in childhood and adolescence were already present in the preschool years. However, there is little empirical research on the prevalence of psychiatric disorders in young children. A true community study using structured diagnostic tools has yet to be published. Methods: All children born in 2003 or 2004 in the city of Trondheim, Norway, who attended the regular community health check-up for 4-year-olds (97.2% of eligible children) whose parents consented to take part in the study (N = 2,475, 82.0%) were screened for behavioral and emotional problems with the Strengths and Difficulties Questionnaire (SDQ). A screen-stratified subsample of 1,250 children took part in a furthermore comprehensive study including a structured diagnostic interview (the Preschool Age Psychiatric Assessment, PAPA), which 995 parents (79.6%) completed. Results: The estimated population rate for any psychiatric disorder (excluding encopresis 6.4%) was 7.1%. The most common disorders were attention deficit hyperactivity disorder (1.9%), oppositional defiant disorder (1.8%), conduct disorder (0.7%), anxiety disorders (1.5%), and depressive disorders (2.0%). Comorbidity among disorders was common. More emotional and behavioral disorders were seen in children whose parents did not live together and in those of low socioeconomic status. Boys more often had attention-deficit/hyperactivity disorder (ADHD) and depressive disorders than girls. Conclusions: The prevalence of disorders among preschoolers was lower than in previous studies from the USA. Comorbidity was frequent and there was a male preponderance in ADHD and depression at this early age. These results underscore the fact that the most common disorders of childhood can already be diagnosed in preschoolers. However, rates of disorder in Norway may be lower than in the USA.
C1 [Wichstrom, Lars; Solheim, Elisabet; Sveen, Trude Hamre] Norwegian Univ Sci & Technol, Dept Psychol, N-7491 Trondheim, Norway.
   [Wichstrom, Lars; Berg-Nielsen, Turid Suzanne; Solheim, Elisabet; Sveen, Trude Hamre] NTNU Social Sci, Trondheim, Norway.
   [Berg-Nielsen, Turid Suzanne] Norwegian Univ Sci & Technol, Dept Neurosci, N-7491 Trondheim, Norway.
   [Angold, Adrian; Egger, Helen Link] Duke Univ, Med Ctr, Dev Epidemiol Program, Durham, NC USA.
   [Wichstrom, Lars] St Olavs Hosp HF, Dept Child & Adolescent Psychiat, Trondheim, Norway.
RP Wichstrom, L (reprint author), Norwegian Univ Sci & Technol, Dept Psychol, N-7491 Trondheim, Norway.
EM lars.wichstrom@svt.ntnu.no
OI Egger, Helen/0000-0001-8447-5350
FU Research Council of NorwayResearch Council of Norway [170449/V50,
   190622/V50, 175309/V50]; Liaison Committee [4396]
FX This research was funded in part by grants 170449/V50, 190622/V50, and
   175309/V50 from the Research Council of Norway and grant 4396 from the
   Liaison Committee between the Central Norway RHA and NTNU. L. W. had
   full access to all the data in the study and takes responsibility for
   the integrity of the data and the accuracy of the data analysis.
NR 50
TC 227
Z9 229
U1 5
U2 112
PU WILEY-BLACKWELL
PI MALDEN
PA COMMERCE PLACE, 350 MAIN ST, MALDEN 02148, MA USA
SN 0021-9630
J9 J CHILD PSYCHOL PSYC
JI J. Child Psychol. Psychiatry
PD JUN
PY 2012
VL 53
IS 6
BP 695
EP 705
DI 10.1111/j.1469-7610.2011.02514.x
PG 11
WC Psychology, Developmental; Psychiatry; Psychology
SC Psychology; Psychiatry
GA 942YP
UT WOS:000304087900011
PM 22211517
HC Y
HP N
DA 2020-03-18
ER

PT J
AU Buckingham-Howes, S
   Oberlander, SE
   Kim, EM
   Black, MM
AF Buckingham-Howes, Stacy
   Oberlander, Sarah E.
   Kim, Elizabeth M.
   Black, Maureen M.
TI Prenatal Drug Exposure and Peer Victimization in Early Adolescence:
   Testing Childhood Anxiety/Depression and Aggression as Possible
   Mediators
SO JOURNAL OF DEVELOPMENTAL AND BEHAVIORAL PEDIATRICS
LA English
DT Article
DE prenatal drug exposure; peer victimization; emotion dysregulation;
   adolescence; anxiety
ID COCAINE EXPOSURE; DIFFICULTIES QUESTIONNAIRE; HOME INTERVENTION;
   CHILDREN; VIOLENCE; BEHAVIOR; IMPACT; PREVENTION; COMMUNITY; STRENGTHS
AB Objective: Children who are prenatally exposed to drugs may be at risk for emotion dysregulation, including childhood anxiety/depression and aggression, potentially increasing their risk for peer victimization. The objectives of this study were to investigate how prenatal drug exposure relates to adolescent peer victimization and the mediating effects of childhood anxiety/depression and aggression. Methods: Seventy-six prenatally drug exposed (PDE) and 38 nonexposed (NE) adolescent-caregiver dyads followed since birth and middle childhood, respectively, participated in an evaluation during adolescence. In middle childhood, caregivers reported on their child's anxiety/depression and aggression, and children reported on violence exposure. In adolescence, caregivers and adolescents responded to a parallel single-item measure of peer victimization. Analyses were conducted using multivariate linear and logistic regression models, adjusting for covariates, including violence exposure. Results: One-third (33.3%, n = 35) of the sample endorsed peer victimization: 40.8% PDE and 17.6% NE, p = .01. In middle childhood, PDE youth had more aggressive behaviors (11.92 vs 7.45, p < .01) and anxiety/depression symptoms (3.43 vs 1.76, p < .01) than NE youth. Anxious/depressed behavior during childhood mediated the association between prenatal drug exposure and adolescent peer victimization. Aggression was not a significant mediator. Conclusions: The consequences of prenatal drug exposure extend into adolescence. Prenatal drug exposure may interfere with emotion regulation, resulting in anxious/depressed behavior during childhood and significantly increasing the risk for peer victimization during adolescence, even in the presence of violence exposure. Strategies to reduce anxious/depressed behavior among children with a history of prenatal drug exposure may reduce adolescent peer victimization.
C1 [Buckingham-Howes, Stacy; Kim, Elizabeth M.; Black, Maureen M.] Univ Maryland, Sch Med, Div Growth & Nutr, Dept Pediat, Baltimore, MD 21201 USA.
   [Oberlander, Sarah E.] US Dept HHS, Washington, DC 20201 USA.
RP Black, MM (reprint author), Univ Maryland, Sch Med, Div Growth & Nutr, Dept Pediat, 737 W Lombard St,Ste 161, Baltimore, MD 21201 USA.
EM mblack@peds.umaryland.edu
FU National Institute of Drug AbuseUnited States Department of Health &
   Human ServicesNational Institutes of Health (NIH) - USANIH National
   Institute on Drug Abuse (NIDA) [R01-DA07432, R01-DA021059]
FX This study was supported by the National Institute of Drug Abuse Grants
   R01-DA07432 and R01-DA021059.
NR 38
TC 4
Z9 4
U1 0
U2 13
PU LIPPINCOTT WILLIAMS & WILKINS
PI PHILADELPHIA
PA TWO COMMERCE SQ, 2001 MARKET ST, PHILADELPHIA, PA 19103 USA
SN 0196-206X
EI 1536-7312
J9 J DEV BEHAV PEDIATR
JI J. Dev. Behav. Pediatr.
PD JUN
PY 2012
VL 33
IS 5
BP 416
EP 422
DI 10.1097/DBP.0b013e31825609f0
PG 7
WC Behavioral Sciences; Psychology, Developmental; Pediatrics
SC Behavioral Sciences; Psychology; Pediatrics
GA 955KV
UT WOS:000305018800006
PM 22481073
OA Green Accepted
DA 2020-03-18
ER

PT J
AU Gullone, E
   Taffe, J
AF Gullone, Eleonora
   Taffe, John
TI The Emotion Regulation Questionnaire for Children and Adolescents
   (ERQ-CA): A Psychometric Evaluation
SO PSYCHOLOGICAL ASSESSMENT
LA English
DT Article
DE emotion regulation strategies; self-report assessment; children;
   adolescents; Gross emotion regulation model
ID INDIVIDUAL-DIFFERENCES; INITIAL VALIDATION; SUPPRESSION; ANXIETY;
   DYSREGULATION; REAPPRAISAL; PERSONALITY; TEMPERAMENT; STRATEGIES; SCALE
AB Despite the recognized importance of emotion regulation (ER) for healthy psychological development, ER research has focused predominantly on the developmental periods of infancy, early childhood, and adulthood, while the middle childhood to adolescence years have been relatively neglected. An obstacle to ER research during these periods is the paucity of valid age-appropriate measures. This study reports on the psychometric evaluation of the Emotion Regulation Questionnaire for Children and Adolescents (ERQ-CA), a revision of the adult measure. The ERQ-CA was evaluated with a sample of 827 participants aged between 10 and 18 years. Results indicate sound internal consistency as well as stability over a 12-month period. Sound construct and convergent validity are also demonstrated. It is concluded that the ERQ-CA is a valid age-appropriate measure for investigating the use of 2 specific strategies of ER during the childhood and adolescence developmental periods.
C1 [Gullone, Eleonora; Taffe, John] Monash Univ, Sch Psychol & Psychiat, Melbourne, Vic 3800, Australia.
RP Gullone, E (reprint author), Monash Univ, Sch Psychol & Psychiat, Melbourne, Vic 3800, Australia.
EM Eleonora.Gullone@monash.edu
NR 43
TC 125
Z9 129
U1 7
U2 66
PU AMER PSYCHOLOGICAL ASSOC
PI WASHINGTON
PA 750 FIRST ST NE, WASHINGTON, DC 20002-4242 USA
SN 1040-3590
EI 1939-134X
J9 PSYCHOL ASSESSMENT
JI Psychol. Assess.
PD JUN
PY 2012
VL 24
IS 2
BP 409
EP 417
DI 10.1037/a0025777
PG 9
WC Psychology, Clinical
SC Psychology
GA 953BP
UT WOS:000304842200013
PM 22023559
DA 2020-03-18
ER

PT J
AU van Soelen, ILC
   Brouwer, RM
   Peper, JS
   van Leeuwen, M
   Koenis, MMG
   van Beijsterveldt, TCEM
   Swagerman, SC
   Kahn, RS
   Pol, HEH
   Boomsma, DI
AF van Soelen, Inge L. C.
   Brouwer, Rachel M.
   Peper, Jiska S.
   van Leeuwen, Marieke
   Koenis, Marinka M. G.
   van Beijsterveldt, Toos C. E. M.
   Swagerman, Suzanne C.
   Kahn, Rene S.
   Pol, Hilleke E. Hulshoff
   Boomsma, Dorret I.
TI Brain SCALE: Brain Structure and Cognition: an Adolescent Longitudinal
   Twin Study into the Genetic Etiology of Individual Differences
SO TWIN RESEARCH AND HUMAN GENETICS
LA English
DT Article
DE twin study; development; MRI; growth; puberty; IQ
ID AGE-RELATED-CHANGES; ENVIRONMENTAL-INFLUENCES; INTELLECTUAL ABILITY;
   CORTICAL DEVELOPMENT; EXTENDED PEDIGREE; PUBERTAL CHANGES;
   WORKING-MEMORY; TEMPORAL-LOBE; SURFACE-AREA; WHITE-MATTER
AB From childhood into adolescence, the child's brain undergoes considerable changes in both structure and function. Twin studies are of great value to explore to what extent genetic and environmental factors explain individual differences in brain development and cognition. In The Netherlands, we initiated a longitudinal study in which twins, their siblings and their parents are assessed at three year intervals. The participants were recruited from The Netherlands Twin Register (NTR) and at baseline consisted of 112 families, with 9-year-old twins and an older sibling. Three years later, 89 families returned for follow-up assessment. Data collection included psychometric IQ tests, a comprehensive neuropsychological testing protocol, and parental and self-ratings of behavioral and emotional problems. Physical maturation was measured through assessment of Tanner stages. Hormonal levels (cortisol, luteinizing hormone, follicle-stimulating hormone, testosterone, and estrogens) were assessed in urine and saliva. Brain scans were acquired using 1.5 Tesla Magnetic Resonance Imaging (MRI), which provided volumetric measures and measures of cortical thickness. Buccal swabs were collected for DNA isolation for future candidate gene and genome-wide analysis studies. This article gives an overview of the study and the main findings. Participants will return for a third assessment when the twins are around 16 years old. Longitudinal twin-sibling studies that map brain development and cognitive function at well-defined ages aid in the understanding of genetic influences on normative brain development.
C1 [van Soelen, Inge L. C.; van Leeuwen, Marieke; van Beijsterveldt, Toos C. E. M.; Swagerman, Suzanne C.; Boomsma, Dorret I.] Vrije Univ Amsterdam, Dept Biol Psychol, NL-1081 BT Amsterdam, Netherlands.
   [van Soelen, Inge L. C.; Brouwer, Rachel M.; Peper, Jiska S.; Koenis, Marinka M. G.; Kahn, Rene S.; Pol, Hilleke E. Hulshoff] Univ Med Ctr, Dept Psychiat, Rudolf Magnus Inst Neurosci, Utrecht, Netherlands.
   [Peper, Jiska S.] Leiden Univ, Brain & Dev Lab, Inst Psychol, NL-2300 RA Leiden, Netherlands.
   [van Leeuwen, Marieke] Netherlands Canc Inst, Dept Psychosocial Res & Epidemiol, Amsterdam, Netherlands.
RP Boomsma, DI (reprint author), Vrije Univ Amsterdam, Dept Biol Psychol, Van der Boechorststr 1, NL-1081 BT Amsterdam, Netherlands.
EM h.e.hulshoff@umcutrecht.nl; di.boomsma@vu.nl
RI van Leeuwen, Marieke/P-4242-2019; van Leeuwen, Marieke/D-1470-2009; Pol,
   Hilleke Hulshoff/B-4795-2014
OI van Leeuwen, Marieke/0000-0003-1976-5831; van Leeuwen,
   Marieke/0000-0003-1976-5831; Pol, Hilleke Hulshoff/0000-0002-2038-5281;
   Koenis, Marinka/0000-0002-3859-3847; van Beijsterveldt,
   Toos/0000-0002-6617-4201
FU Netherlands Organization for Scientific ResearchNetherlands Organization
   for Scientific Research (NWO) [NWO 51.02.060, 668.772, NWO-MagW
   480-04-004, NWO/SPI 56-464-14192, NWO/Veni 451-10-007]; European
   Research CouncilEuropean Research Council (ERC) [ERC-230374]; High
   Potential Grant Utrecht University; Neuroscience Campus Amsterdam (NCA)
FX We would like to thank all the participants for making this study
   possible. This work was supported by The Netherlands Organization for
   Scientific Research (NWO 51.02.060 (H.H.), 668.772 (D.B.); NWO-MagW
   480-04-004 (D.B.); NWO/SPI 56-464-14192 (D.B.); NWO/Veni 451-10-007
   (J.S.P.)), the European Research Council (ERC-230374) (D.B.), High
   Potential Grant Utrecht University (H.H.) and with the support of the
   Neuroscience Campus Amsterdam (NCA).
NR 128
TC 35
Z9 35
U1 0
U2 15
PU CAMBRIDGE UNIV PRESS
PI NEW YORK
PA 32 AVENUE OF THE AMERICAS, NEW YORK, NY 10013-2473 USA
SN 1832-4274
EI 1839-2628
J9 TWIN RES HUM GENET
JI Twin Res. Hum. Genet.
PD JUN
PY 2012
VL 15
IS 3
SI SI
BP 453
EP 467
DI 10.1017/thg.2012.4
PG 15
WC Genetics & Heredity; Obstetrics & Gynecology
SC Genetics & Heredity; Obstetrics & Gynecology
GA 972CD
UT WOS:000306253200017
PM 22856378
DA 2020-03-18
ER

PT J
AU Cheung, C
   Lwin, K
   Jenkins, JM
AF Cheung, Connie
   Lwin, Kristen
   Jenkins, Jennifer M.
TI Helping youth in care succeed: Influence of caregiver involvement on
   academic achievement
SO CHILDREN AND YOUTH SERVICES REVIEW
LA English
DT Article
DE Out-of-home care; Academic achievement; Caregiver involvement;
   Multilevel modeling
ID HOME LITERACY ENVIRONMENT; PARENTAL INVOLVEMENT; DISCIPLINARY PROBLEMS;
   SCHOOL PERFORMANCE; EMOTIONAL-PROBLEMS; ELEMENTARY-SCHOOL; FOSTER-CARE;
   CHILDREN; FAMILY; MALTREATMENT
AB The current study examined the influence of the placement on academic outcomes in youth receiving out-of-home care. A two-level multilevel model was used to partition variance in youth in care's academic success scores into placement and child-specific levels of influence. Associations between caregiver involvement and academic success in youth in care were also examined. Assessment and Action Record (AAR) data from the Ontario Looking after Children (OnLAC) project were analyzed. The sample included data from 687 youth between 10 and 15 years of age (M age = 12.99 years, SD = 1.68), with slightly more boys (n = 389) than girls (n = 298). While individual differences in academic success were primarily attributable to child-specific effects (85%), 15% of the variance can be attributable to differences between placements. Results also suggested that caregivers who provided more academic support at home and a more positive literacy environment were also more likely to care for youth with higher levels of academic success. Surprisingly, caregiver school-based involvement was not significantly associated with academic achievement in youth in care. Lastly, higher levels of caregiver expectations within the placement and youth's own differential experience were both associated with more academic success. These results suggest that academic outcomes of youth in care may be influenced by the placement in which they live. Crown Copyright (C) 2012 Published by Elsevier Ltd. All rights reserved.
C1 [Cheung, Connie; Lwin, Kristen] Childrens Aid Soc Toronto, Child Welf Inst, Toronto, ON, Canada.
   [Jenkins, Jennifer M.] Univ Toronto, Toronto, ON M5S 1A1, Canada.
RP Cheung, C (reprint author), Childrens Aid Soc Toronto, Child Welf Inst, Toronto, ON, Canada.
EM con.cheung@utoronto.ca
NR 53
TC 27
Z9 27
U1 0
U2 12
PU PERGAMON-ELSEVIER SCIENCE LTD
PI OXFORD
PA THE BOULEVARD, LANGFORD LANE, KIDLINGTON, OXFORD OX5 1GB, ENGLAND
SN 0190-7409
EI 1873-7765
J9 CHILD YOUTH SERV REV
JI Child. Youth Serv. Rev.
PD JUN
PY 2012
VL 34
IS 6
SI SI
BP 1092
EP 1100
DI 10.1016/j.childyouth.2012.01.033
PG 9
WC Family Studies; Social Work
SC Family Studies; Social Work
GA 937VU
UT WOS:000303691900003
DA 2020-03-18
ER

PT J
AU Herman, KC
   Bi, Y
   Borden, LA
   Reinke, WM
AF Herman, Keith C.
   Bi, Yu
   Borden, Lindsay A.
   Reinke, Wendy M.
TI Latent Classes of Psychiatric Symptoms Among Chinese Children Living in
   Poverty
SO JOURNAL OF CHILD AND FAMILY STUDIES
LA English
DT Article
DE Children; Internalizing; Externalizing; Chinese; Poverty
ID MENTAL-HEALTH; SELF-ESTEEM; ECONOMIC DISADVANTAGE; DEPRESSIVE SYMPTOMS;
   RISK-FACTORS; PERCEIVED DISCRIMINATION; EMOTIONAL-PROBLEMS; EARLY
   ADOLESCENCE; SCHOOL-CHILDREN; EFFECTS MODEL
AB Describing co-occurring symptom patterns among children in nonwestern contexts may have important implications for how emotional and behavior problems are defined, conceptualized, studied, and ultimately prevented. A latent profile analysis (LPA) was conducted on the co-occurring psychiatric symptoms of 196 Chinese children living in poverty. Child depression, anxiety, aggression, and self-esteem scores were used as indicators in the LPA. Three classes of symptoms best described the symptom presentations of children in this study. Ninety-one percent of the youth in the sample were assigned to a class without clinically significant elevations on any symptom index Six percent fell into an externalizing class, and 3% were assigned to a class with elevated internalizing symptoms. The three classes met empirical criteria for distinctiveness and were validated against parent- and child-rated family characteristics and resources. Children in the externalizing class were more likely to experience harsh and neglectful parenting and their parents were more likely to report avoidant coping styles. In addition to some parenting behaviors (overprotection and low parental support), internalizing symptoms were uniquely associated with low levels of education, housing, economic, and social resources. Implications for preventive interventions are discussed.
C1 [Herman, Keith C.; Bi, Yu; Borden, Lindsay A.; Reinke, Wendy M.] Univ Missouri, Dept Educ Sch & Counseling Psychol, Columbia, MO 65211 USA.
RP Herman, KC (reprint author), Univ Missouri, Dept Educ Sch & Counseling Psychol, Columbia, MO 65211 USA.
EM hermanke@missouri.edu
RI Reinke, Wendy/J-2353-2015
OI Reinke, Wendy/0000-0001-7235-624X
NR 94
TC 2
Z9 2
U1 0
U2 10
PU SPRINGER
PI NEW YORK
PA 233 SPRING ST, NEW YORK, NY 10013 USA
SN 1062-1024
J9 J CHILD FAM STUD
JI J. Child Fam. Stud.
PD JUN
PY 2012
VL 21
IS 3
BP 391
EP 402
DI 10.1007/s10826-011-9490-z
PG 12
WC Family Studies; Psychology, Developmental; Psychiatry
SC Family Studies; Psychology; Psychiatry
GA 940CA
UT WOS:000303866400004
DA 2020-03-18
ER

PT J
AU Saritas, D
   Gencoz, T
AF Saritas, Dilek
   Gencoz, Tulin
TI Discrepancies between Turkish Mothers' and Adolescents' Reports of
   Adolescents' Emotion Regulation Difficulties
SO JOURNAL OF CLINICAL PSYCHOLOGY
LA English
DT Article
DE emotion regulation; adolescence; multi-informant approach; difficulties
   in emotion regulation scale; Turkish sample
ID BEHAVIORAL-PROBLEMS; GENDER DIFFERENCES; ANXIETY DISORDER; REGULATION
   SCALE; CHILD; AGREEMENT; PARENT; SOCIALIZATION; DEPRESSION; THERAPY
AB Objectives The aim of the present study was to examine discrepancies between Turkish mothers and adolescents reports in terms of adolescents difficulties in emotion regulation. In addition, the mediating role of mothers own emotion regulation difficulties between mothers psychological symptoms and the discrepancy on reports of adolescents difficulties in emotion regulation was examined. Method A total of 595 first-year high school students (300 females and 295 males) whose ages ranged between 14 and 17 years participated in the study. In addition, 365 mothers (61.34%) completed the questionnaires. Mean age of mothers was 41.86 years (standard deviation = 5.02) ranging from 32 to 61 years. Results The results revealed that adolescents tended to report higher levels of difficulties in emotion regulation for themselves as compared with mothers report, and girls reported more difficulties for their emotion regulation than boys. It was also found that mothers' own emotion regulation difficulties mediated the relation between mothers psychological symptoms and discrepancy on reports of adolescents emotion regulation difficulties. Conclusions Mothers may be less likely to endorse their children's emotion regulation difficulties since they cannot observe various aspects of their children's emotion regulation. On the other hand, the mothers perception of their children's emotion regulation could be affected from their own emotion regulation difficulties, which could be a result of their psychological problems.
C1 [Gencoz, Tulin] Middle E Tech Univ, Dept Psychol, TR-06531 Ankara, Turkey.
RP Gencoz, T (reprint author), Middle E Tech Univ, Dept Psychol, TR-06531 Ankara, Turkey.
EM tgencoz@metu.edu.tr
NR 46
TC 6
Z9 6
U1 0
U2 18
PU WILEY-BLACKWELL
PI MALDEN
PA COMMERCE PLACE, 350 MAIN ST, MALDEN 02148, MA USA
SN 0021-9762
J9 J CLIN PSYCHOL
JI J. Clin. Psychol.
PD JUN
PY 2012
VL 68
IS 6
BP 661
EP 671
DI 10.1002/jclp.21849
PG 11
WC Psychology, Clinical
SC Psychology
GA 941UQ
UT WOS:000303992400007
PM 22549403
DA 2020-03-18
ER

PT J
AU Siener, S
   Kerns, KA
AF Siener, Shannon
   Kerns, Kathryn A.
TI Emotion Regulation and Depressive Symptoms in Preadolescence
SO CHILD PSYCHIATRY & HUMAN DEVELOPMENT
LA English
DT Article
DE Emotion regulation; Depressive symptoms; Preadolescence; Behavioral
   observation
ID AGE TEMPERAMENT INVENTORY; COGNITIVE DISTORTIONS; ADOLESCENT DEPRESSION;
   CHILD PSYCHOPATHOLOGY; DISORDERS; ANXIETY; STRESS; SYMPTOMATOLOGY;
   POPULATION; VALIDATION
AB This study examined associations among several measures of emotion regulation, and their links to depressive symptoms, in a sample of children ages 10-12 years old (N = 87). Both temporal features of emotion regulation and regulation processes involved in the evaluation, monitoring, and modification of emotion were assessed through parent and child report and behavioral observation. Children also completed a self-report measure of depressive symptoms. Children with more depressive symptoms were reported by mothers and rated by observers as having higher levels of negative affect intensity. Regarding emotion regulation processes, children with more depressive symptoms reported more biased interpretations of emotionally charged situations, less awareness of their emotions, and their mothers reported that they utilized less problem-focused coping and positive reframing when coping with upsetting events. Findings suggest that children with depressive symptoms experience a wide range of difficulties with emotion regulation.
C1 [Siener, Shannon; Kerns, Kathryn A.] Kent State Univ, Dept Psychol, Kent, OH 44242 USA.
RP Siener, S (reprint author), Kent State Univ, Dept Psychol, Kent Hall, Kent, OH 44242 USA.
EM ssiener@kent.edu
NR 60
TC 21
Z9 21
U1 1
U2 46
PU SPRINGER
PI NEW YORK
PA 233 SPRING ST, NEW YORK, NY 10013 USA
SN 0009-398X
J9 CHILD PSYCHIAT HUM D
JI Child Psychiat. Hum. Dev.
PD JUN
PY 2012
VL 43
IS 3
BP 414
EP 430
DI 10.1007/s10578-011-0274-x
PG 17
WC Psychology, Developmental; Pediatrics; Psychiatry
SC Psychology; Pediatrics; Psychiatry
GA 933RQ
UT WOS:000303380400006
PM 22160271
DA 2020-03-18
ER

PT J
AU Mieloo, C
   Raat, H
   van Oort, F
   Bevaart, F
   Vogel, I
   Donker, M
   Jansen, W
AF Mieloo, Cathelijne
   Raat, Hein
   van Oort, Floor
   Bevaart, Floor
   Vogel, Ineke
   Donker, Marianne
   Jansen, Wilma
TI Validity and Reliability of the Strengths and Difficulties Questionnaire
   in 5-6 Year Olds: Differences by Gender or by Parental Education?
SO PLOS ONE
LA English
DT Article
ID CHILD-BEHAVIOR-CHECKLIST; COMMUNITY SAMPLE; SDQ; ADOLESCENTS; HEALTH
AB Introduction: The Strengths and Difficulties Questionnaire (SDQ) is a relatively short instrument developed to detect psychosocial problems in children aged 3-16 years. It addresses four dimensions: emotional problems, conduct problems, hyperactivity/inattention problems, peer problems that count up to the total difficulties score, and a fifth dimension; prosocial behaviour. The validity and reliability of the SDQ has not been fully investigated in younger age groups. Therefore, this study assesses the validity and reliability of the parent and teacher versions of the SDQ in children aged 5-6 years in the total sample, and in subgroups according to child gender and parental education level.
   Methods: The SDQ was administered as part of the Dutch regularly provided preventive health check for children aged 5-6 years. Parents provided information on 4750 children and teachers on 4516 children.
   Results: Factor analyses of the parent and teacher SDQ confirmed that the original five scales were present (parent RMSEA = 0.05; teacher RMSEA = 0.07). Interrater correlations between parents and teachers were small (ICCs of 0.21-0.44) but comparable to what is generally found for psychosocial problem assessments in children. These correlations were larger for males than for females. Cronbach's alphas for the total difficulties score were 0.77 for the parent SDQ and 0.81 for the teacher SDQ. Four of the subscales on the parent SDQ and two of the subscales on the teacher SDQ had an alpha <0.70. Alphas were generally higher for male children and for low parental education level.
   Discussion: The validity and reliability of the total difficulties score of the parent and teacher SDQ are satisfactory in all groups by informant, child gender, and parental education level. Our results support the use of the SDQ in younger age groups. However, some subscales are less reliable and we recommend only to use the total difficulties score for screening purposes.
C1 [Mieloo, Cathelijne; Jansen, Wilma] Rotterdam Municipal Hlth Serv GGD Rotterdam Rijnm, Dept Youth Policy, Rotterdam, Netherlands.
   [Mieloo, Cathelijne; Raat, Hein; Vogel, Ineke; Donker, Marianne; Jansen, Wilma] Univ Med Ctr Rotterdam, Dept Publ Hlth, Erasmus MC, Rotterdam, Netherlands.
   [van Oort, Floor; Bevaart, Floor] Univ Med Ctr Rotterdam, Dept Child & Adolescent Psychiat, Erasmus MC, Rotterdam, Netherlands.
RP Mieloo, C (reprint author), Rotterdam Municipal Hlth Serv GGD Rotterdam Rijnm, Dept Youth Policy, Rotterdam, Netherlands.
EM c.mieloo@erasmusmc.nl
RI van Oort, Floor/G-2811-2013
FU Dutch Organization for Health Research and Care Innovation [ZonMW:
   80-82435-98-8026]
FX This study was granted by the Dutch Organization for Health Research and
   Care Innovation (ZonMW: 80-82435-98-8026, www.zonmw.nl). The funders had
   no role in study design, data collection and analysis, decision to
   publish, or preparation of the manuscript.
NR 32
TC 56
Z9 56
U1 0
U2 19
PU PUBLIC LIBRARY SCIENCE
PI SAN FRANCISCO
PA 1160 BATTERY STREET, STE 100, SAN FRANCISCO, CA 94111 USA
SN 1932-6203
J9 PLOS ONE
JI PLoS One
PD MAY 18
PY 2012
VL 7
IS 5
AR e36805
DI 10.1371/journal.pone.0036805
PG 8
WC Multidisciplinary Sciences
SC Science & Technology - Other Topics
GA 959VG
UT WOS:000305343500027
PM 22629332
OA DOAJ Gold, Green Published
DA 2020-03-18
ER

PT J
AU Roeser, K
   Obergfell, F
   Meule, A
   Vogele, C
   Schlarb, AA
   Kubler, A
AF Roeser, Karolin
   Obergfell, Friederike
   Meule, Adrian
   Voegele, Claus
   Schlarb, Angelika A.
   Kuebler, Andrea
TI Of larks and hearts - morningness/eveningness, heart rate variability
   and cardiovascular stress response at different times of day
SO PHYSIOLOGY & BEHAVIOR
LA English
DT Article
DE Morningness/eveningness; Heart rate variability; Chronotype; Time of
   day; Psychological stress; Cardiovascular reactivity
ID MORNINGNESS-EVENINGNESS; NEUROVISCERAL INTEGRATION;
   INDIVIDUAL-DIFFERENCES; SLEEP QUALITY; EATING-DISORDERS; PERSONALITY;
   ADOLESCENTS; PERFORMANCE; STUDENTS; ANXIETY
AB Inter-individual differences in the circadian period of physical and mental functions can be described on the dimension of morningness/eveningness. Previous findings support the assumption that eveningness is related to greater impulsivity and susceptibility to stress than morningness. Heart rate variability (HRV) serves as a physiological correlate of self- and emotional regulation and has not yet been investigated in relation to chronotypes. The study explores differences in HRV and other cardiovascular measures in morning- and evening-types at rest and under stress at different times of day (8-11 a.m. or 4-7 p.m.). Students (N=471) were screened for chronotype and n = 55 females (27 morning- and 28 evening-types) were recruited for testing. These participants performed a mental arithmetic task while heart rate (HR) and blood pressure (BP) were recorded. Spectral components and a time-domain measure of HRV were calculated on HR data from resting and mental stress periods. Evening-types had significantly higher HR and systolic BP. but lower HRV than morning-types both at baseline and during stress. Stress induced in the evening had a significantly stronger impact on absolute and baseline corrected physiological measures in both chronotypes. The interaction of chronotype and testing time did not reach the level of significance for any of the dependent variables. The enhanced physiological arousal in evening-types might contribute to increased vulnerability to psychological distress. Hence, previous behavioral findings are supported by the physiological data of this study. (C) 2012 Elsevier Inc. All rights reserved.
C1 [Roeser, Karolin; Obergfell, Friederike; Meule, Adrian; Kuebler, Andrea] Univ Wurzburg, Dept Psychol 1, D-97070 Wurzburg, Germany.
   [Voegele, Claus] Univ Luxembourg, Res Unit INSIDE, L-7220 Walferdange, Luxembourg.
   [Schlarb, Angelika A.] Univ Tubingen, Fac Sci, Dept Psychol, D-72074 Tubingen, Germany.
   [Schlarb, Angelika A.] Univ Koblenz Landau, Dept Clin Psychol & Psychotherapy, D-76829 Landau, Germany.
   [Kuebler, Andrea] Univ Tubingen, Inst Med Psychol & Behav Neurobiol, D-72074 Tubingen, Germany.
RP Roeser, K (reprint author), Univ Wurzburg, Dept Psychol 1, Marcusstr 9, D-97070 Wurzburg, Germany.
EM karolin.roeser@uni-wuerzburg.de
RI Meule, Adrian/W-5150-2017; Vogele, Claus/I-5682-2013
OI Meule, Adrian/0000-0002-6639-8977; Kubler, Andrea/0000-0003-4876-0415;
   Vogele, Claus/0000-0001-8086-0788
FU German Research Foundation (DFG)German Research Foundation (DFG)
   [1253/1]
FX A. Meule is supported by a grant of the research training group 1253/1
   which is supported by the German Research Foundation (DFG) by federal
   and Lander funds. DFG had no role in the study design, collection,
   analysis or interpretation of the data, writing the manuscript, or the
   decision to submit the paper for publication.
NR 59
TC 44
Z9 44
U1 2
U2 38
PU PERGAMON-ELSEVIER SCIENCE LTD
PI OXFORD
PA THE BOULEVARD, LANGFORD LANE, KIDLINGTON, OXFORD OX5 1GB, ENGLAND
SN 0031-9384
J9 PHYSIOL BEHAV
JI Physiol. Behav.
PD MAY 15
PY 2012
VL 106
IS 2
BP 151
EP 157
DI 10.1016/j.physbeh.2012.01.023
PG 7
WC Psychology, Biological; Behavioral Sciences
SC Psychology; Behavioral Sciences
GA 930YW
UT WOS:000303181900011
PM 22330324
DA 2020-03-18
ER

PT J
AU Victor, SE
   Glenn, CR
   Klonsky, ED
AF Victor, Sarah Elizabeth
   Glenn, Catherine Rose
   Klonsky, Elisha David
TI Is non-suicidal self-injury an "addiction"? A comparison of craving in
   substance use and non-suicidal self-injury
SO PSYCHIATRY RESEARCH
LA English
DT Article
DE Non-suicidal self-injury; Self-harm; Adolescents; Addiction; Craving;
   Substance use disorders
ID BORDERLINE PERSONALITY-DISORDER; MUTILATIVE BEHAVIOR; PRIMARY-CARE;
   HARM; DYSREGULATION; ADOLESCENTS; POPULATION; QUESTIONNAIRE;
   NEUROBIOLOGY; IMPULSIVITY
AB There is debate among researchers regarding the most appropriate conceptual model of non-suicidal self-injury (NSSI). Some argue that NSSI is best viewed within an addictions framework. Because craving of substances is a key concept in the addictions literature, we sought to compare the nature of craving in NSSI and substance use. Measures of NSSI, substance use, and craving were administered to a sample of adolescents (n = 58) receiving psychiatric treatment. It was found that total craving scores were significantly lower for NSSI than for substances. Item-level analyses suggested that substances are craved in a variety of contexts, whereas NSSI is typically craved in the context of negative emotions. The pattern of results remained the same when analyses were limited to patients who engaged in both NSSI and substance use. Thus, findings appear to be due to differences in the nature of the behaviors themselves rather than to individual differences between those who engage in NSSI or use substances. We conclude that, while both behaviors have powerful reinforcement contingencies, NSSI appears to be almost exclusively maintained by negative reinforcement (e.g., the reduction of aversive emotions). Findings are more consistent with emotion regulation than addiction models of NSSI. (C) 2012 Elsevier Ireland Ltd. All rights reserved.
C1 [Victor, Sarah Elizabeth; Glenn, Catherine Rose; Klonsky, Elisha David] Univ British Columbia, Dept Psychol, Vancouver, BC V6T 1Z4, Canada.
RP Klonsky, ED (reprint author), Univ British Columbia, Dept Psychol, 2136 West Mall, Vancouver, BC V6T 1Z4, Canada.
EM edklonsky@psych.ubc.ca
OI Victor, Sarah/0000-0002-7944-7299; Klonsky, E David/0000-0002-3057-0800;
   Glenn, Catherine/0000-0003-2497-6000
FU NIHUnited States Department of Health & Human ServicesNational
   Institutes of Health (NIH) - USA [MH08009601]
FX This project was supported in part by an NIH grant (MH08009601) awarded
   to E. David Klonsky, Ph.D. Special thanks to Kristie Golden, Ph.D., as
   well as to the patients and staff at South Oaks Hospital-The Long Island
   Home for all their support with this project.
NR 48
TC 34
Z9 37
U1 3
U2 30
PU ELSEVIER IRELAND LTD
PI CLARE
PA ELSEVIER HOUSE, BROOKVALE PLAZA, EAST PARK SHANNON, CO, CLARE, 00000,
   IRELAND
SN 0165-1781
J9 PSYCHIAT RES
JI Psychiatry Res.
PD MAY 15
PY 2012
VL 197
IS 1-2
BP 73
EP 77
DI 10.1016/j.psychres.2011.12.011
PG 5
WC Psychiatry
SC Psychiatry
GA 975WE
UT WOS:000306541400013
PM 22401975
OA Green Accepted
DA 2020-03-18
ER

PT J
AU Tiffin, PA
   Rolling, K
AF Tiffin, Paul A.
   Rolling, Keeley
TI Structure of the Health of the Nation Outcome Scales for Children and
   Adolescents: An ordinal factor analysis of clinician ratings of a sample
   of young people referred to community mental health services
SO PSYCHIATRY RESEARCH
LA English
DT Article
DE HoNOSCA; Outcome measures; Item Factor Analysis
ID HONOSCA; ROUTINE; ALPHA
AB The Health of the Nation Outcome Scales for Children and Adolescents (HoNOSCA) have been implemented as performance and research measures for youth mental health services in the UK and elsewhere. However, the factor structure of this instrument has not yet been reported. Clinician ratings from a representative sample of 1335 young people seen by community-based Child and Adolescent Mental Health Services were randomised into exploratory and confirmatory datasets. Parallel analysis followed by an exploratory factor analysis was performed on the former ratings. The potential structures elicited were tested using confirmatory factor analyses (CFA). The resulting structures were evaluated in the confirmatory dataset. On CFA a five-factor model with one cross-loading item provided the best fit to the data. However, the internal reliability consistency of some of the postulated subscales was poor. We conclude that the HoNOSCA is a multidimensional measure with a three-factor structure possibly providing the optimum compromise between fit and internal reliability. Thus, it may be most appropriate to summarise clinical outcomes using two symptom subscores, relating to behavioural and emotional problems, rather than using the total scores, as is current practice. Such subscales may be more sensitive to change than total summed scores. (C) 2012 Elsevier Ireland Ltd. All rights reserved.
C1 [Tiffin, Paul A.] Univ Durham, Wolfson Res Inst, Sch Med & Hlth, Stockton On Tees TS17 6BH, England.
   [Rolling, Keeley] Tees Esk & Wear Valleys NHS Fdn Trust, Westlane Hosp, Middlesbrough TS5 4EE, Cleveland, England.
RP Tiffin, PA (reprint author), Univ Durham, Wolfson Res Inst, Sch Med & Hlth, Queens Campus, Stockton On Tees TS17 6BH, England.
EM p.a.tiffin@dur.ac.uk; keeley.a.rolling@live.co.uk
FU Higher Education Funding CouncilHigher Education Funding Council for
   England; Tees
FX PAT is supported in his research by a Higher Education Funding Council
   Clinical Senior Lecturer Fellowship. KR is funded by Tees. Esk and Wear
   Valleys NHS Foundation Trust. The authors thank Dr Lynne Howey for her
   support in relation to collating and accessing the data used in this
   article.
NR 24
TC 12
Z9 12
U1 0
U2 5
PU ELSEVIER IRELAND LTD
PI CLARE
PA ELSEVIER HOUSE, BROOKVALE PLAZA, EAST PARK SHANNON, CO, CLARE, 00000,
   IRELAND
SN 0165-1781
J9 PSYCHIAT RES
JI Psychiatry Res.
PD MAY 15
PY 2012
VL 197
IS 1-2
BP 154
EP 162
DI 10.1016/j.psychres.2012.02.007
PG 9
WC Psychiatry
SC Psychiatry
GA 975WE
UT WOS:000306541400026
PM 22424908
DA 2020-03-18
ER

PT J
AU Huizink, AC
   Greaves-Lord, K
   Evans, BE
   Euser, AS
   van der Ende, J
   Verhulst, FC
   Franken, IHA
AF Huizink, Anja C.
   Greaves-Lord, Kirstin
   Evans, Brittany E.
   Euser, Anja S.
   van der Ende, Jan
   Verhulst, Frank C.
   Franken, Ingmar H. A.
TI Youth in the Netherlands Study (JOiN): study design
SO BMC PUBLIC HEALTH
LA English
DT Article
DE Adolescent Substance Use; Endophenotypes; EEG; Stress reactivity;
   Behavioral Disinhibition
ID 14-YEAR FOLLOW-UP; PUBERTAL CHANGES; RISK-TAKING; AGE; DISORDERS;
   RESPONSES; P300; ENDOPHENOTYPE; ADOLESCENCE; CHILDHOOD
AB Background: Adolescence is a critical developmental period regarding exposure to substances. Therefore, it is important to be able to identify those adolescents who are most vulnerable to substance abuse in the (near) future. The JOiN study was specifically designed to examine two endophenotypes of adolescent substance use in a normal risk (NR) and high risk (HR) sample of adolescents: (1) behavioural disinhibition, and (2) individual differences in stress sensitivity.
   Methods: The NR adolescents were part of a longitudinal general population study at the Erasmus Medical Center in Rotterdam, the Netherlands of children and adolescents initially aged 6 to 18 years old. Three assessment waves have been nearly completed, and data are available of N = 711 participants for stress sensitivity measures, and of a subsample of N = 110 for electroencephalography (EEG) measures. Added to this study, HR adolescents who had at least one parent with a substance use disorder and who were treated by an outpatient clinic of a primary addiction care provider were approached via their parent(s). In total, N = 83 adolescents formed this HR sample. NR and HR adolescents participated in standardized stress procedure and EEG procedures in our laboratory. Questionnaires were filled out on background variables, behavioural and emotional problems, and substance use, and a diagnostic interview was conducted with adolescents and parents to assess psychopathology symptoms. DNA was collected through saliva or blood samples.
   Discussion: The design of the JOiN study is optimal for examining the predictive role of endophenotypes of adolescent substance use. The combination of different methods, i.e. stress physiology, electrophysiology, genetics, and questionnaire data from several informants on a range of behaviours and environmental factors enables the investigation of the multifactorial nature of adolescent substance use.
C1 [Huizink, Anja C.; Evans, Brittany E.; Euser, Anja S.] Vrije Univ Amsterdam, Fac Psychol & Educ, Dept Dev Psychol, NL-1081 BT Amsterdam, Netherlands.
   [Greaves-Lord, Kirstin; Evans, Brittany E.; van der Ende, Jan; Verhulst, Frank C.; Franken, Ingmar H. A.] Erasmus MC, Dept Child & Adolescent Psychiat, NL-3000 CB Rotterdam, Netherlands.
   [Euser, Anja S.; Franken, Ingmar H. A.] Erasmus Univ, Inst Psychol, NL-3000 DR Rotterdam, Netherlands.
RP Huizink, AC (reprint author), Vrije Univ Amsterdam, Fac Psychol & Educ, Dept Dev Psychol, Boechorststr 1, NL-1081 BT Amsterdam, Netherlands.
EM a.c.huizink@vu.nl
RI Franken, Ingmar/AAB-7562-2019; Franken, Ingmar/C-2382-2008; Evans,
   Brittany/R-1258-2019
OI Franken, Ingmar/0000-0002-7853-2694; Evans, Brittany/0000-0002-5053-8373
FU ZonMWNetherlands Organization for Health Research and Development
   [3116.0002]; ERAB [0609]; NWO-VIDI scheme [452-06-004, 452-07-010]
FX The JOiN study is conducted by the Erasmus Medical Center, department of
   Child and Adolescent Psychiatry, and the Erasmus University, department
   of Clinical Psychology, in close collaboration with Bouman GGZ. We
   gratefully acknowledge the contribution of Ben van de Wetering, director
   of Bouman GGZ and treatment coordinators Jeannette Verveen, Piet Visser,
   Jannie Wolfert, Bob Pruissers, Daphne Kanner, Peter Tielemans, Peter
   Lever, and Michiel Boog for their efforts to recruit HR adolescents. The
   JOIN study is financially supported by ZonMW grant 3116.0002 and ERAB
   grant 0609. Furthermore, Anja Huizink ( PI) and Ingmar Franken were
   financially supported by NWO-VIDI scheme (452-06-004), and NWO-VIDI
   scheme (452-07-010), respectively.
NR 37
TC 5
Z9 5
U1 0
U2 6
PU BMC
PI LONDON
PA CAMPUS, 4 CRINAN ST, LONDON N1 9XW, ENGLAND
SN 1471-2458
J9 BMC PUBLIC HEALTH
JI BMC Public Health
PD MAY 14
PY 2012
VL 12
AR 350
DI 10.1186/1471-2458-12-350
PG 8
WC Public, Environmental & Occupational Health
SC Public, Environmental & Occupational Health
GA 985ED
UT WOS:000307245300001
PM 22583863
OA DOAJ Gold, Green Published
DA 2020-03-18
ER

PT J
AU Sullivan, TN
   Helms, SW
   Bettencourt, AF
   Sutherland, K
   Lotze, GM
   Mays, S
   Wright, S
   Farrell, AD
AF Sullivan, Terri N.
   Helms, Sarah W.
   Bettencourt, Amie F.
   Sutherland, Kevin
   Lotze, Geri M.
   Mays, Sally
   Wright, Stephen
   Farrell, Albert D.
TI A Qualitative Study of Individual and Peer Factors Related to Effective
   Nonviolent versus Aggressive Responses to Problem Situations among
   Adolescents with High Incidence Disabilities
SO BEHAVIORAL DISORDERS
LA English
DT Article
ID AFRICAN-AMERICAN; LEARNING-DISABILITIES; SCHOOL; VICTIMIZATION;
   STUDENTS; BEHAVIOR; ADJUSTMENT; REJECTION; VIOLENCE; LIVES
AB To enhance the positive adjustment of youths with high incidence disabilities, a better understanding of the factors that influence their use of effective responses in challenging situations is needed. In this qualitative study, adolescents described individual and peer factors that would influence their use of effective nonviolent or aggressive responses. Semistructured interviews were conducted with 74 adolescents (61% boys) with high incidence disabilities (71% with a learning disability, 15% with an intellectual disability, and 14% with an emotional or behavioral disorder). Individual themes included values and beliefs, emotion regulation and problem-solving, positive self-image and confidence, perceived effectiveness of responses and potential consequences, and attributions about others or the situation. Peer factors included peer support, peer models for nonviolent responses, peer victimization, and protecting image, status, and reputation with peers. Identification of these themes has important implications for youth violence prevention efforts.
C1 [Sullivan, Terri N.; Helms, Sarah W.; Bettencourt, Amie F.; Lotze, Geri M.; Mays, Sally; Farrell, Albert D.] Virginia Commonwealth Univ, Dept Psychol, Richmond, VA 23284 USA.
   [Sutherland, Kevin; Wright, Stephen] Virginia Commonwealth Univ, Sch Educ, Richmond, VA 23284 USA.
RP Sullivan, TN (reprint author), Virginia Commonwealth Univ, Dept Psychol, POB 842018, Richmond, VA 23284 USA.
EM tnsulliv@vcu.edu
NR 44
TC 6
Z9 6
U1 0
U2 14
PU SAGE PUBLICATIONS INC
PI THOUSAND OAKS
PA 2455 TELLER RD, THOUSAND OAKS, CA 91320 USA
SN 0198-7429
EI 2163-5307
J9 BEHAV DISORDERS
JI Behav. Disord.
PD MAY
PY 2012
VL 37
IS 3
BP 163
EP 178
PG 16
WC Psychology, Clinical; Education, Special; Psychology, Educational
SC Psychology; Education & Educational Research
GA 010EC
UT WOS:000309076500004
DA 2020-03-18
ER

PT J
AU Heckler, H
   Taute, CE
   Kruger, GHJ
   de Wet, D
   Calitz, FJW
   van der Merwe, LM
   Raubenheimer, JE
AF Heckler, H.
   Taute, C. E.
   Krueger, G. H. J.
   de Wet, D.
   Calitz, F. J. W.
   van der Merwe, L. M.
   Raubenheimer, J. E.
TI Profile of stress factors associated with mental disorders in children
   and adolescents referred for evaluation and treatment to the Free State
   Psychiatric Complex, 2007
SO SOUTH AFRICAN JOURNAL OF PSYCHIATRY
LA English
DT Article
ID FAMILY
AB Introduction. South African children and adolescents face serious challenges. Over the past decades children have been exposed to rapid and stressful changes in their environment, including increased crime and violence.
   Aim of study The aim of the study was to determine the profile of stress factors leading to mental disorders in children and adolescents referred to the Child and Adolescent Unit at the Free State Psychiatric Complex, Bloemfontein, from January 2006 to December 2007.
   Methods. A total of 669 children (0- 12 years) and adolescents (13 - 18 years) referred to the unit for evaluation and treatment were included in the study.
   Results. Thirty per cent were diagnosed with attention deficit and disruptive behaviour disorders, followed by major depressive disorders (22.7%), anxiety disorders (18.5%), conduct disorders (16.1%), mild mental retardation (15.7%), adjustment disorders (9.6%), elimination disorders (8.8%), developmental disorders (7.6%) and bereavement (7.0%). Social stressors were identified in 64.1% of participants, and psychological stressors in 19%.
   Conclusions. Stress plays an important role in the lives of children and adolescents, which could lead to emotional problems if not well managed. The functioning of children and adolescents should be monitored continuously. Schools are in a favourable position to identify stressors affecting children and adolescents. Educators therefore need training and opportunities to consult on mental health matters. Furthermore, religious organisations should be enlisted to identify stressors manifesting as spiritual dysfunction. School health services can play a role in the recognition of biological stressors such as epilepsy, pregnancy, enuresis, illness, speech problems and sensory dysfunction.
C1 [Heckler, H.; Calitz, F. J. W.; van der Merwe, L. M.] Univ Orange Free State, Dept Psychiat, Fac Hlth Sci, Bloemfontein, South Africa.
   [Raubenheimer, J. E.] Univ Orange Free State, Dept Biostat, Fac Hlth Sci, Bloemfontein, South Africa.
RP Heckler, H (reprint author), Univ Orange Free State, Dept Psychiat, Fac Hlth Sci, Bloemfontein, South Africa.
RI Raubenheimer, Jacques/I-5286-2013
OI Raubenheimer, Jacques/0000-0003-3907-304X
NR 21
TC 3
Z9 3
U1 1
U2 13
PU SA MEDICAL ASSOC HEALTH & MEDICAL PUBL GROUP
PI CLAREMONT
PA 21 DREYER ST, 4TH FLOOR, SANCLARE BLDG, CLAREMONT, 7700, SOUTH AFRICA
SN 1608-9685
J9 SAJP-S AFR J PSYCHI
JI SAJP
PD MAY
PY 2012
VL 18
IS 2
BP 61
EP U3
PG 3
WC Psychiatry
SC Psychiatry
GA 964QE
UT WOS:000305711000005
OA DOAJ Gold
DA 2020-03-18
ER

PT J
AU Tailor, K
   Letourneau, N
AF Tailor, Ketan
   Letourneau, Nicole
TI Forgotten survivors of intimate-partner violence: The role of gender and
   mothering in infant development
SO INFANT MENTAL HEALTH JOURNAL
LA English
DT Review
ID SOCIAL-EMOTIONAL PROBLEMS; CHILD-BEHAVIOR PROBLEMS; DOMESTIC VIOLENCE;
   YOUNG-CHILDREN; MARITAL DISCORD; FAMILY VIOLENCE; PHYSICAL ABUSE;
   STRESS; IMPACT; AGE
AB Although gender and mothering are critical factors in the development of infants exposed to intimate-partner violence (IPV), the majority of research has focused on school-age and adolescent populations. The aim of this study was to investigate the moderating effect of gender in the relationship between motherinfant interaction and infant development in families of IPV. Maternal report was used to measure infants' cognitive and social functioning while motherinfant interaction quality was assessed through an observational measure. Participants consisted of 44 mothers and their infants (443 months of age). While male infants showed poorer fine motor, problem-solving, and personal-social skills than did their female counterparts, comparable gross motor and communication skills were demonstrated. Moderator analysis for gender indicated that the association among maternal cognitive growth fostering and gross motor skills was significantly stronger for boys than it was for girls. No other moderator effects were detected. Analysis examining age, gender by age, and infant competencies did not reveal significant effects. Implications for clinical practice are considered, with special attention paid to women as mothers.
C1 [Tailor, Ketan] Univ New Brunswick, Fac Educ, Fredericton, NB ERB 5A3, Canada.
RP Tailor, K (reprint author), Univ New Brunswick, Fac Educ, Fredericton, NB ERB 5A3, Canada.
EM ketan.tailor@hotmail.com
NR 120
TC 0
Z9 0
U1 1
U2 20
PU WILEY
PI HOBOKEN
PA 111 RIVER ST, HOBOKEN 07030-5774, NJ USA
SN 0163-9641
EI 1097-0355
J9 INFANT MENT HEALTH J
JI Infant Ment. Health J.
PD MAY-JUN
PY 2012
VL 33
IS 3
SI SI
BP 294
EP 306
DI 10.1002/imhj.21316
PG 13
WC Psychology, Developmental
SC Psychology
GA 941TY
UT WOS:000303990300009
PM 28520275
DA 2020-03-18
ER

PT J
AU Gibbons, FX
   O'Hara, RE
   Stock, ML
   Gerrard, M
   Weng, CY
   Wills, TA
AF Gibbons, Frederick X.
   O'Hara, Ross E.
   Stock, Michelle L.
   Gerrard, Meg
   Weng, Chih-Yuan
   Wills, Thomas A.
TI The Erosive Effects of Racism: Reduced Self-Control Mediates the
   Relation Between Perceived Racial Discrimination and Substance Use in
   African American Adolescents
SO JOURNAL OF PERSONALITY AND SOCIAL PSYCHOLOGY
LA English
DT Article
DE discrimination; self-control; substance use
ID DECISION-MAKING; EMOTION REGULATION; EXECUTIVE FUNCTION; COMMUNITY
   CONTEXT; PHYSICAL HEALTH; GENERAL-THEORY; GROWTH-MODELS; PUBLIC-HEALTH;
   ALCOHOL-USE; RISK
AB Perceived racial discrimination, self-control, anger, and either substance use or use cognitions were assessed in 2 studies conducted with samples of African American adolescents. The primary goal was to examine the relation between discrimination and self-control over time; a 2nd goal was to determine whether that relation mediates the link between discrimination and substance use found in previous research. Study 1, which included a latent growth curve analysis with 3 waves of data, indicated that experience with discrimination (from age 10 years to age 18 years) was associated with reduced self-control, which then predicted increased substance use. Additional analyses indicated anger was also a mediator of this discrimination to use relation. Study 2, which was experimental, showed that envisioning an experience involving discrimination was associated with an increase in substance-related responses to double entendre words (e.g., pot, roach) in a word association task, especially for participants who were low in dispositional self-control. The effect was again mediated by reports of anger. Thus, the "double mediation" pattern was discrimination -> more anger and reduced self-control -> increased substance use and/or substance cognitions. Results are discussed in terms of the long-term impact of discrimination on self-control and health behavior. Implications for interventions aimed at ameliorating the negative effects of discrimination and low self-control on health are also discussed.
C1 [Gibbons, Frederick X.; O'Hara, Ross E.; Weng, Chih-Yuan] Dartmouth Coll, Dept Psychol & Brain Sci, Hanover, NH 03755 USA.
   [Stock, Michelle L.] George Washington Univ, Dept Psychol, Washington, DC 20052 USA.
   [Gerrard, Meg] Dartmouth Med Sch, Dept Psychiat, Dartmouth, NS, Canada.
RP Gibbons, FX (reprint author), Dartmouth Coll, Dept Psychol & Brain Sci, Moore Hall, Hanover, NH 03755 USA.
EM rick.gibbons@dartmouth.edu
FU NIDA NIH HHSUnited States Department of Health & Human ServicesNational
   Institutes of Health (NIH) - USANIH National Institute on Drug Abuse
   (NIDA) [R01 DA021898, DA018871, R01 DA021898-06A2, DA021898, R01
   DA018871]; NIMHD NIH HHSUnited States Department of Health & Human
   ServicesNational Institutes of Health (NIH) - USANIH National Institute
   on Minority Health & Health Disparities (NIMHD) [U54 MD007584, G12
   MD007601]
NR 129
TC 85
Z9 85
U1 1
U2 64
PU AMER PSYCHOLOGICAL ASSOC
PI WASHINGTON
PA 750 FIRST ST NE, WASHINGTON, DC 20002-4242 USA
SN 0022-3514
EI 1939-1315
J9 J PERS SOC PSYCHOL
JI J. Pers. Soc. Psychol.
PD MAY
PY 2012
VL 102
IS 5
BP 1089
EP 1104
DI 10.1037/a0027404
PG 16
WC Psychology, Social
SC Psychology
GA 931LM
UT WOS:000303221400013
PM 22390225
OA Green Accepted
DA 2020-03-18
ER

PT J
AU Seymour, KE
   Chronis-Tuscano, A
   Halldorsdottir, T
   Stupica, B
   Owens, K
   Sacks, T
AF Seymour, Karen E.
   Chronis-Tuscano, Andrea
   Halldorsdottir, Thorhildur
   Stupica, Brandi
   Owens, Kristian
   Sacks, Talia
TI Emotion Regulation Mediates the Relationship between ADHD and Depressive
   Symptoms in Youth
SO JOURNAL OF ABNORMAL CHILD PSYCHOLOGY
LA English
DT Article
DE Attention-deficit/hyperactivity disorder; Emotion regulation; Depression
ID ATTENTION-DEFICIT/HYPERACTIVITY DISORDER; DEFICIT HYPERACTIVITY
   DISORDER; SCHOOL-AGE-CHILDREN; ADOLESCENT DEPRESSION;
   PSYCHIATRIC-DISORDERS; FACIAL EXPRESSIONS; MAJOR DEPRESSION; BOYS;
   CHILDHOOD; VALIDITY
AB A significant literature suggests that youth diagnosed with Attention-Deficit/Hyperactivity Disorder (ADHD) are at increased risk for later depression relative to youth without ADHD. Youth with co-occurring ADHD and depression experience more serious impairments and worse developmental outcomes than those with either disorder alone, including increased rates of suicidal ideation and suicide completion. Despite these very serious outcomes, few studies have examined the mechanisms underlying the relationship between ADHD and depression in youth. The present study examined emotion regulation (ER) as a mediator of the relationship between ADHD and depressive symptoms in 69 youth between the ages of 10 and 14, with (n = 37) and without (n = 32) ADHD. Parent and youth ratings of depressive symptoms and ER were collected. Youth with ADHD reported significantly more depressive symptoms and poorer ER ability relative to youth without ADHD. ER fully mediated the relationship between ADHD and depressive symptoms. Limitations and clinical implications are discussed.
C1 [Seymour, Karen E.; Chronis-Tuscano, Andrea; Halldorsdottir, Thorhildur; Stupica, Brandi; Owens, Kristian; Sacks, Talia] Univ Maryland, Dept Psychol, College Pk, MD 20742 USA.
RP Seymour, KE (reprint author), Univ Maryland, Dept Psychol, 1123K Biol Psychol Bldg, College Pk, MD 20742 USA.
EM achronis@umd.edu
OI Halldorsdottir, Thorhildur/0000-0003-0637-8912
NR 90
TC 54
Z9 54
U1 0
U2 34
PU SPRINGER/PLENUM PUBLISHERS
PI NEW YORK
PA 233 SPRING ST, NEW YORK, NY 10013 USA
SN 0091-0627
EI 1573-2835
J9 J ABNORM CHILD PSYCH
JI J. Abnorm. Child Psychol.
PD MAY
PY 2012
VL 40
IS 4
BP 595
EP 606
DI 10.1007/s10802-011-9593-4
PG 12
WC Psychology, Clinical; Psychology, Developmental
SC Psychology
GA 921NT
UT WOS:000302485000009
PM 22113705
DA 2020-03-18
ER

PT J
AU Shiner, RL
   Masten, AS
AF Shiner, Rebecca L.
   Masten, Ann S.
TI Childhood personality as a harbinger of competence and resilience in
   adulthood
SO DEVELOPMENT AND PSYCHOPATHOLOGY
LA English
DT Article
ID HIGHER-ORDER FACTORS; DEVELOPMENTAL PSYCHOPATHOLOGY; EMERGING ADULTHOOD;
   MIDDLE CHILDHOOD; LATE ADOLESCENCE; SELF-REGULATION; LIFE OUTCOMES;
   RATING-SCALE; CHILDREN; ADAPTATION
AB This study examined the significance of childhood Big Five personality traits for competence and resilience in early adulthood. Resilience was defined in terms of adaptive success in age-salient developmental tasks despite significant adversity throughout childhood/adolescence. The Project Competence Longitudinal Study tracked 205 young people from childhood (around age 10) to emerging adulthood (EA, age 20) and young adulthood (YA, age 30; 90% retention). Multimethod composites were created for personality traits, adversity exposure, and adult outcomes of academic achievement, work, rule-abiding conduct, friendship, and romantic relationships. Regressions showed significant main effects of childhood personality predicting adult outcomes, controlling for adversity, with few interaction effects. In person-focused analyses, the resilient group in EA and YA (high competence, high adversity) showed higher childhood conscientiousness, agreeableness, and openness and lower neuroticism than the maladaptive group (low competence, high adversity). The competent (high competence, low adversity) and resilient groups showed similar childhood traits. Turnaround cases, who changed from the maladaptive group in EA to the resilient group in YA, exhibited higher childhood conscientiousness than persistently maladaptive peers. Findings suggest that children on pathways to success in adulthood, whether facing low or high adversity, have capacities for emotion regulation, empathy and connection, dedication to schoolwork, and mastery and exploration.
C1 [Shiner, Rebecca L.] Colgate Univ, Dept Psychol, Hamilton, NY 13346 USA.
   [Masten, Ann S.] Univ Minnesota, Minneapolis, MN 55455 USA.
RP Shiner, RL (reprint author), Colgate Univ, Dept Psychol, 13 Oak Dr, Hamilton, NY 13346 USA.
EM rshiner@colgate.edu
OI Masten, Ann/0000-0003-2871-7508
FU NIMH NIH HHSUnited States Department of Health & Human ServicesNational
   Institutes of Health (NIH) - USANIH National Institute of Mental Health
   (NIMH) [MH33222]
NR 92
TC 56
Z9 58
U1 4
U2 76
PU CAMBRIDGE UNIV PRESS
PI NEW YORK
PA 32 AVENUE OF THE AMERICAS, NEW YORK, NY 10013-2473 USA
SN 0954-5794
J9 DEV PSYCHOPATHOL
JI Dev. Psychopathol.
PD MAY
PY 2012
VL 24
IS 2
BP 507
EP 528
DI 10.1017/S0954579412000120
PG 22
WC Psychology, Developmental
SC Psychology
GA 927NX
UT WOS:000302915900012
PM 22559127
DA 2020-03-18
ER

PT J
AU Vitaro, F
   Boivin, M
   Brendgen, M
   Girard, A
   Dionne, G
AF Vitaro, Frank
   Boivin, Michel
   Brendgen, Mara
   Girard, Alain
   Dionne, Ginette
TI Social Experiences in Kindergarten and Academic Achievement in Grade 1:
   A Monozygotic Twin Difference Study
SO JOURNAL OF EDUCATIONAL PSYCHOLOGY
LA English
DT Article
DE academic performance; peer relations; friendship; teacher-child
   relationship; monozygotic twins
ID TEACHER-CHILD RELATIONSHIPS; GENETIC-ENVIRONMENTAL ETIOLOGY; EARLY
   SCHOOL ADJUSTMENT; PEER VICTIMIZATION; EARLY ADOLESCENCE; MIDDLE SCHOOL;
   CLASSROOM ENGAGEMENT; EMOTIONAL ADJUSTMENT; MEDIATING PROCESSES; VERBAL
   ABUSE
AB The goal of this study was to examine how different types of social experiences in kindergarten relate to Grade 1 academic achievement, while controlling for possible genetic and shared environmental influences through the use of the monozygotic (MZ) twin difference method. Social experiences in kindergarten included relationship quality with the larger peer group (i.e., rejection and victimization), relationship quality with one's best friend, and relationship quality with the teacher. Control variables included parental hostility coercion, child cognitive skills and externalizing problems, and equivalent social experiences in Grade 1. Participants consisted of 223 MZ twin pairs ages 6 years at Time 1 (T1) and 7 years at Time 2 (T2). Results showed that within-pair differences in peer rejection and in poor teacher child relationship quality at T1 uniquely predicted differences in MZ twins' academic achievement at T2. Mechanisms that could account for the possible causal role of these social experiences in regard to children's school achievement are discussed.
C1 [Vitaro, Frank] Univ Montreal, Sch Psychoeduc, Montreal, PQ H3T 1J7, Canada.
   [Boivin, Michel] Univ Laval, Sch Psychol, Quebec City, PQ, Canada.
   [Brendgen, Mara] Univ Quebec, Dept Psychol, Montreal, PQ H3C 3P8, Canada.
   [Girard, Alain] Univ Montreal, Grp Rech Inadaptat Psychosociale Chez Enfant, Montreal, PQ H3T 1J7, Canada.
   [Dionne, Ginette] Univ Laval, Sch Psychol, Quebec City, PQ G1K 7P4, Canada.
RP Vitaro, F (reprint author), Univ Montreal, Sch Psychoeduc, 3050 Edouard Montpetit, Montreal, PQ H3T 1J7, Canada.
EM frank.vitaro@umontreal.ca
RI Boivin, Michel/J-3652-2013
OI Boivin, Michel/0000-0001-8621-9844
NR 104
TC 11
Z9 11
U1 0
U2 28
PU AMER PSYCHOLOGICAL ASSOC
PI WASHINGTON
PA 750 FIRST ST NE, WASHINGTON, DC 20002-4242 USA
SN 0022-0663
J9 J EDUC PSYCHOL
JI J. Educ. Psychol.
PD MAY
PY 2012
VL 104
IS 2
BP 366
EP 380
DI 10.1037/a0026879
PG 15
WC Psychology, Educational
SC Psychology
GA 941MF
UT WOS:000303966600007
OA Green Accepted
DA 2020-03-18
ER

PT J
AU Helweg-Larsen, K
   Schutt, N
   Larsen, HB
AF Helweg-Larsen, Karin
   Schutt, Nina
   Larsen, Helmer B.
TI Predictors and protective factors for adolescent Internet victimization:
   results from a 2008 nationwide Danish youth survey
SO ACTA PAEDIATRICA
LA English
DT Article
DE Adolescent sexual behaviour; Internet; Predictors; Sexual abuse; Survey
ID SEXUAL SOLICITATIONS; RISK-FACTORS; PREVALENCE; HEALTH; HARASSMENT
AB Aim: To examine the rate of Internet victimization in a nationally representative sample of adolescents aged 1417 and to analyze predictors and protective factors for victimization.
   Methods: Data were collected for 3707 pupils in Danish schools in 2008, using a multimedia computer-based self-interviewing programme. Family characteristics, alcohol and drug abuse, exposure to physical / sexual abuse, emotional problems, social conduct and own risky Internet behaviour were included in the analyses.
   Results: Any online victimization was reported by 27% of the adolescents, most frequently a rumour spread online (9% of boys and 15% of girls) and sexual solicitation (5% of boys and 16% of girls). Parental surveillance of adolescents' Internet use significantly reduced their risk of online victimization. Roughly half of the adolescents had met Internet acquaintances face to face, with few instances resulting in forced sex (five boys and nine girls). Female gender, parental physical violence, previous exposure to sexual abuse, alcohol abuse in the family, self-reported emotional problems and antisocial behaviour and high Internet use were all weakly and risky online behaviour strongly associated with online victimization.
   Conclusions: Danish adolescents are generally aware of the principles of ` safe chatting'; however, online harassment is relatively frequent, but offline victimization based on Internet acquaintances is rare.
C1 [Helweg-Larsen, Karin; Schutt, Nina] Univ So Denmark, Natl Inst Publ Hlth, DK-1353 Copenhagen, Denmark.
   [Larsen, Helmer B.] Univ Copenhagen, Dept Psychol, Copenhagen, Denmark.
RP Helweg-Larsen, K (reprint author), Univ So Denmark, Natl Inst Publ Hlth, Oster Farimagsgade 5A, DK-1353 Copenhagen, Denmark.
EM khl@niph.dk
NR 22
TC 44
Z9 44
U1 1
U2 31
PU WILEY
PI HOBOKEN
PA 111 RIVER ST, HOBOKEN 07030-5774, NJ USA
SN 0803-5253
EI 1651-2227
J9 ACTA PAEDIATR
JI Acta Paediatr.
PD MAY
PY 2012
VL 101
IS 5
BP 533
EP 539
DI 10.1111/j.1651-2227.2011.02587.x
PG 7
WC Pediatrics
SC Pediatrics
GA 919SP
UT WOS:000302349200035
PM 22211947
DA 2020-03-18
ER

PT J
AU Harvey, ST
   Bimler, D
   Evans, IM
   Kirkland, J
   Pechtel, P
AF Harvey, Shane T.
   Bimler, David
   Evans, Ian M.
   Kirkland, John
   Pechtel, Pia
TI Mapping the classroom emotional environment
SO TEACHING AND TEACHER EDUCATION
LA English
DT Article
DE Emotion; Classroom emotional environment; Multidimensional scaling;
   Emotional intelligence; Class climate
ID MIDDLE SCHOOL; MENTAL-HEALTH; CLIMATE; PERCEPTIONS; MOTIVATION;
   TEACHERS; SCIENCE; ADOLESCENTS; VALIDATION; PREVENTION
AB Harvey and Evans (2003) have proposed that teachers' emotional skills, as required in the classroom, can be organized into a five-dimensional model. Further research is necessary to validate this model and evaluate the importance of each dimension of teacher emotion competence for educational practice. Using a statistical method for mapping psychological constructs, teachers' emotional practices were transformed into a 'map' with three spatial dimensions, which was supported by comparative validity checks. The nature of emotional practice was further investigated by administering a Q-Sort of emotional practice items to 100 teachers. Ten highly applicable clusters of emotional behavior across six profile patterns with teachers were identified. Authors' model and the applicability of emotions were generally supported. (C) 2012 Elsevier Ltd. All rights reserved.
C1 [Harvey, Shane T.] Massey Univ, Turitea Psychol Clin, Sch Psychol, Palmerston North 4442, New Zealand.
   [Bimler, David; Kirkland, John] Massey Univ, Coll Educ, Palmerston North 4442, New Zealand.
   [Pechtel, Pia] Harvard Univ, Sch Med, McLean Hosp, Boston, MA USA.
RP Harvey, ST (reprint author), Massey Univ, Turitea Psychol Clin, Sch Psychol, PN319,Private Bag 11 222, Palmerston North 4442, New Zealand.
EM s.t.harvey@massey.ac.nz; i.m.evans@massey.ac.nz
RI Evans, Ian M./AAG-2275-2019
OI Evans, Ian/0000-0003-4336-8852
NR 62
TC 15
Z9 15
U1 0
U2 28
PU PERGAMON-ELSEVIER SCIENCE LTD
PI OXFORD
PA THE BOULEVARD, LANGFORD LANE, KIDLINGTON, OXFORD OX5 1GB, ENGLAND
SN 0742-051X
J9 TEACH TEACH EDUC
JI Teach. Teach. Educ.
PD MAY
PY 2012
VL 28
IS 4
BP 628
EP 640
DI 10.1016/j.tate.2012.01.005
PG 13
WC Education & Educational Research
SC Education & Educational Research
GA 909LN
UT WOS:000301566100015
DA 2020-03-18
ER

PT J
AU Fleury, MJ
   Grenier, G
   Bamvita, JM
   Perreault, M
   Kestens, Y
   Caron, J
AF Fleury, Marie-Josee
   Grenier, Guy
   Bamvita, Jean-Marie
   Perreault, Michel
   Kestens, Yan
   Caron, Jean
TI Comprehensive determinants of health service utilisation for mental
   health reasons in a canadian catchment area
SO INTERNATIONAL JOURNAL FOR EQUITY IN HEALTH
LA English
DT Article
DE Mental disorders; Emotional problems; Longstanding violence
   victimisation; Neighbourhood; Health service utilization
ID NATIONAL COMORBIDITY SURVEY; SUBSTANCE USE DISORDERS; UNITED-STATES;
   SURVEY REPLICATION; MULTILEVEL ANALYSIS; GENERAL-POPULATION;
   BEHAVIORAL-MODEL; PSYCHIATRIC-SERVICES; EPIDEMIOLOGIC SURVEY; CARE
   UTILIZATION
AB Introduction: This study sought to identify factors associated with health service utilisation by individuals with mental disorders in a Canadian catchment area.
   Methods: To be included in the study, participants had to be aged between 15 and 65 and reside in the study location. Data was collected randomly from June to December 2009 by specially trained interviewers. A comprehensive set of variables (including geospatial factors) was studied using the Andersen's behavioural health service model. Univariate, bivariate, and multivariate analyses were carried out.
   Results: Among 406 individuals diagnosed with mental disorders, 212 reported using a mental health service at least once in the 12 months preceding the interviews. Emotional problems and a history of violence victimisation were most strongly associated with such utilisation. Participants who were middle-aged or deemed their mental health to be poor were also more likely to seek mental healthcare. Individuals living in neighbourhoods where rental accommodations were the norm used significantly fewer health services than individuals residing in neighbourhoods where homeownership was preponderant; males were also less likely to use services than females.
   Conclusions: Our study broke new ground by uncovering the impact of longstanding violence victimisation, and the proportion of homeownership on mental health service utilisation among this population. It also confirmed the prominence of some variables (gender, age, emotional problems and self-perceived mental health) as key enabling variables of health-seeking. There should be better promotion of strategies designed to change the attitudes of males and youths and to deal with violence victimisation. There is also a need for initiatives that are targeted to neighbourhoods where there is more rental housing.
C1 [Fleury, Marie-Josee; Perreault, Michel; Caron, Jean] McGill Univ, Douglas Hosp, Res Ctr, Dept Psychiat, Montreal, PQ H4H 1R3, Canada.
   [Kestens, Yan] Univ Montreal, Dept Social & Prevent Med, Montreal, PQ H2W 1T7, Canada.
RP Fleury, MJ (reprint author), McGill Univ, Douglas Hosp, Res Ctr, Dept Psychiat, 6875 LaSalle Blvd, Montreal, PQ H4H 1R3, Canada.
EM flemar@douglas.mcgill.ca
OI Kestens, Yan/0000-0003-2619-5750
FU Canadian Institutes of Health ResearchCanadian Institutes of Health
   Research (CIHR)
NR 93
TC 36
Z9 36
U1 0
U2 11
PU BMC
PI LONDON
PA CAMPUS, 4 CRINAN ST, LONDON N1 9XW, ENGLAND
SN 1475-9276
J9 INT J EQUITY HEALTH
JI Int. J. Equity Health
PD APR 2
PY 2012
VL 11
AR 20
DI 10.1186/1475-9276-11-20
PG 12
WC Public, Environmental & Occupational Health
SC Public, Environmental & Occupational Health
GA 951WZ
UT WOS:000304752100001
PM 22469459
OA DOAJ Gold, Green Published
DA 2020-03-18
ER

PT J
AU Scherf, KS
   Behrmann, M
   Dahl, RE
AF Scherf, K. Suzanne
   Behrmann, Marlene
   Dahl, Ronald E.
TI Facing changes and changing faces in adolescence: A new model for
   investigating adolescent-specific interactions between pubertal, brain
   and behavioral development
SO DEVELOPMENTAL COGNITIVE NEUROSCIENCE
LA English
DT Review
DE Brain development; Puberty; Gonadal hormones; Face recognition;
   Developmental tasks; Fusiform face area; Functional connectivity; Own
   age bias; Own race bias; Gender bias; Species bias
ID HUMAN NEURAL SYSTEM; SEX-DIFFERENCES; AMYGDALA RESPONSES; RECOGNITION
   MEMORY; WHITE-MATTER; NEUROSCIENCE PERSPECTIVE; DIFFERENTIAL
   DEVELOPMENT; FUNCTIONAL CONNECTIVITY; EMOTIONAL REACTIVITY; CEREBRAL
   ASYMMETRY
AB Adolescence is a time of dramatic physical, cognitive, emotional, and social changes as well as a time for the development of many social-emotional problems. These characteristics raise compelling questions about accompanying neural changes that are unique to this period of development. Here, we propose that studying adolescent-specific changes in face processing and its underlying neural circuitry provides an ideal model for addressing these questions. We also use this model to formulate new hypotheses. Specifically, pubertal hormones are likely to increase motivation to master new peer-oriented developmental tasks, which will in turn, instigate the emergence of new social/affective components of face processing. We also predict that pubertal hormones have a fundamental impact on the reorganization of neural circuitry supporting face processing and propose, in particular, that, the functional connectivity, or temporal synchrony, between regions of the face-processing network will change with the emergence of these new components of face processing in adolescence. Finally, we show how this approach will help reveal why adolescence may be a period of vulnerability in brain development and suggest how it could lead to prevention and intervention strategies that facilitate more adaptive functional interactions between regions within the broader social information processing network. (C) 2011 Elsevier Ltd. All rights reserved.
C1 [Scherf, K. Suzanne] Penn State Univ, Dept Psychol, University Pk, PA 16802 USA.
   [Scherf, K. Suzanne] Penn State Univ, Social Sci Res Inst, University Pk, PA 16802 USA.
   [Scherf, K. Suzanne] Carnegie Mellon Univ, Ctr Neural Basis Cognit, Dept Psychol, Pittsburgh, PA 15213 USA.
   [Behrmann, Marlene] Carnegie Mellon Univ, Pittsburgh, PA 15213 USA.
   [Dahl, Ronald E.] Univ Calif Berkeley, Berkeley, CA 94720 USA.
   [Dahl, Ronald E.] Univ Calif Berkeley, Joint Med Program, Berkeley, CA 94720 USA.
RP Scherf, KS (reprint author), Penn State Univ, Dept Psychol, 111 Moore Bldg, University Pk, PA 16802 USA.
EM suzyscherf@psu.edu; behrmann@cmu.edu; rondahl@berkeley.edu
RI Scherf, K. Suzanne/H-5911-2019
OI Scherf, K. Suzanne/0000-0002-0696-6362; Behrmann,
   Marlene/0000-0002-3814-1015
FU National Institutes of Health training grantUnited States Department of
   Health & Human ServicesNational Institutes of Health (NIH) - USA [T32
   HD049354]; National Science Foundation Science of Learning Center
   grantNational Science Foundation (NSF)NSF - Office of the Director (OD)
   [SBE-0542013]; Temporal Dynamics of Learning Center, National Science
   Foundation grant [BCS0923763]; Pennsylvania Department of Health and
   Human Services; National Alliance for Autism Research
FX This work was supported by a National Institutes of Health training
   grant (T32 HD049354) to Ron Dahl and Robert Noll, National Science
   Foundation Science of Learning Center grant (SBE-0542013), Temporal
   Dynamics of Learning Center (PI: Gary Cottrell, Co-I: Marlene Behrmann),
   National Science Foundation grant (BCS0923763) to Marlene Behrmann and
   David Plaut, a grant from the Pennsylvania Department of Health and
   Human Services :(PI: Nancy Minshew, CO-PIs: K. Suzanne Scherf and
   Marlene Behrmann), as well as a post-doctoral fellowship from the
   National Alliance for Autism Research to K. Suzanne Scherf and Beatriz
   Luna
NR 193
TC 76
Z9 77
U1 0
U2 49
PU ELSEVIER SCI LTD
PI OXFORD
PA THE BOULEVARD, LANGFORD LANE, KIDLINGTON, OXFORD OX5 1GB, OXON, ENGLAND
SN 1878-9293
EI 1878-9307
J9 DEV COGN NEUROS-NETH
JI Dev. Cogn. Neurosci.
PD APR
PY 2012
VL 2
IS 2
BP 199
EP 219
DI 10.1016/j.dcn.2011.07.016
PG 21
WC Psychology, Developmental; Neurosciences
SC Psychology; Neurosciences & Neurology
GA 095EN
UT WOS:000315317600001
PM 22483070
OA Bronze, Green Accepted, Green Published
DA 2020-03-18
ER

PT J
AU Pagliaccio, D
   Luby, J
   Gaffrey, M
   Belden, A
   Botteron, K
   Gotlib, IH
   Barch, DM
AF Pagliaccio, David
   Luby, Joan
   Gaffrey, Mike
   Belden, Andrew
   Botteron, Kelly
   Gotlib, Ian H.
   Barch, Deanna M.
TI Anomalous functional brain activation following negative mood induction
   in children with pre-school onset major depression
SO DEVELOPMENTAL COGNITIVE NEUROSCIENCE
LA English
DT Article
DE Preschool depression; Imaging; Emotion regulation; Prefrontal; Amygdala
ID EARLY-CHILDHOOD DEPRESSION; INCREASED AMYGDALA; EMOTION REGULATION;
   FACIAL EXPRESSIONS; DISORDER; STRESS; FMRI; ADOLESCENTS; CIRCUITRY;
   RESPONSES
AB While major depressive disorder has been shown to be a significant mental health issue for school-age children, recent research indicates that depression can be observed in children as early as the preschool period. Yet, little work has been done to explore the neurobiological factors associated with this early form of depression. Given research suggesting a relation between adult depression and anomalies in emotion-related neural circuitry, the goal of the current study was to elucidate changes in functional activation during negative mood induction and emotion regulation in school-age children with a history of preschool-onset depression. The results suggest that a history of depression during the preschool period is associated with decreased activity in prefrontal cortex during mood induction and regulation. Moreover, the severity of current depressed mood was associated with increased activity in limbic regions, such as the amygdala, particularly in children with a history of depression. Similar to results observed in adult depression, the current findings indicate disruptions in emotion-related neural circuitry associated with preschool-onset depression. (C) 2011 Elsevier Ltd. All rights reserved.
C1 [Pagliaccio, David; Barch, Deanna M.] Washington Univ, Program Neurosci, St Louis, MO 63130 USA.
   [Luby, Joan; Gaffrey, Mike; Belden, Andrew; Botteron, Kelly; Barch, Deanna M.] Washington Univ, Dept Psychiat, St Louis, MO 63130 USA.
   [Barch, Deanna M.] Washington Univ, Dept Psychol, St Louis, MO 63130 USA.
   [Botteron, Kelly; Barch, Deanna M.] Washington Univ, Dept Radiol, St Louis, MO 63130 USA.
   [Gotlib, Ian H.] Stanford Univ, Dept Psychol, Palo Alto, CA 94304 USA.
RP Pagliaccio, D (reprint author), Washington Univ, 1 Brookings Dr,Box 1125, St Louis, MO 63130 USA.
EM david.pagliaccio@wustl.edu
RI Pagliaccio, David/T-7551-2017; Barch, Deanna M/G-8638-2013; Belden,
   Andy/I-1830-2012
OI Pagliaccio, David/0000-0002-1214-1965; Belden, Andy/0000-0002-3294-9232
FU National Institute of Mental HealthUnited States Department of Health &
   Human ServicesNational Institutes of Health (NIH) - USANIH National
   Institute of Mental Health (NIMH) [MH64769, MH090786, 1K01MH090515-01]
FX Grant numbers MH64769 (JL) and MH090786 (JL, DB, KB) from the National
   Institute of Mental Health funded the current study. Dr. Belden's work
   on this manuscript was supported by a grant from the National Institute
   of Mental Health (1K01MH090515-01). The NIMH had no further role in the
   design and conduct of the study, collection, management, analysis, and
   interpretation of data, or preparation, review, or approval of the
   manuscript. Author DP had full access to all study data and takes
   responsibility for the integrity of the data and accuracy of the data
   analysis. We would like to thank all participants and their families
   that provided time and effort to making this study possible.
NR 66
TC 12
Z9 12
U1 1
U2 21
PU ELSEVIER SCI LTD
PI OXFORD
PA THE BOULEVARD, LANGFORD LANE, KIDLINGTON, OXFORD OX5 1GB, OXON, ENGLAND
SN 1878-9293
EI 1878-9307
J9 DEV COGN NEUROS-NETH
JI Dev. Cogn. Neurosci.
PD APR
PY 2012
VL 2
IS 2
BP 256
EP 267
DI 10.1016/j.dcn.2011.11.008
PG 12
WC Psychology, Developmental; Neurosciences
SC Psychology; Neurosciences & Neurology
GA 095EN
UT WOS:000315317600006
PM 22483075
OA Bronze, Green Published, Green Accepted
DA 2020-03-18
ER

PT J
AU Macuka, I
   Smojver-Azic, S
   Buric, I
AF Macuka, Ivana
   Smojver-Azic, Sanja
   Buric, Irena
TI Mediating Role of Emotional Regulation between Parental Behavior and
   Adjustment of Early Adolescents
SO DRUSTVENA ISTRAZIVANJA
LA Croatian
DT Article
DE emotional regulation; internalizing and externalizing problems; parental
   behavior; early adolescence
ID EXTERNALIZING PROBLEMS; DEPRESSIVE SYMPTOMS; DEVELOPMENTAL
   PSYCHOPATHOLOGY; PSYCHOLOGICAL CONTROL; CHILD; SOCIALIZATION; LIFE;
   DIRECTIONS; PERCEPTION; EXPRESSION
AB The aim of this study was to examine the relationships between parental behavior of both parents, and emotional regulation and internalizing and externalizing problems of young adolescents. Specifically, the mediating role of emotional regulation in relation between parental behavior and adjustment of young adolescents, were tested. The study was conducted on a sample of 261 subjects (139 girls and 122 boys), average age of 13 years. Using path analysis, direct and indirect effects (via emotional regulation) of parental behavior on internalizing and externalizing problems were examined. The results indicate that emotional regulation fully mediated the associations between internalizing problems and children's perceptions of maternal acceptance, paternal rejection and control. Furthermore, emotional regulation partially mediated the relationship between internalizing problems and paternal acceptance. Children's perceptions of maternal control and paternal acceptance had direct effects on internalizing problems, and externalizing problems were directly related to perception of maternal control and acceptance, as well as paternal acceptance.
C1 [Macuka, Ivana] Sveuciliste Zadru, Odjel Psihologiju, Zadar 23000, Croatia.
   [Smojver-Azic, Sanja] Filozofski Fak, Rijeka, Croatia.
RP Macuka, I (reprint author), Sveuciliste Zadru, Odjel Psihologiju, Obala Kralja Petra Kresimira 4,Br 2, Zadar 23000, Croatia.
EM ivana.moranduzzo@unizd.hr
RI Smojver-Azic, Sanja/S-2847-2018; Buric, Irena/AAC-8730-2019
OI Smojver-Azic, Sanja/0000-0002-4389-6463; 
NR 43
TC 2
Z9 2
U1 0
U2 21
PU INST OF SOCIAL SCIENCES IVO PILAR
PI ZAGREB
PA MARULICEV TRG 19/1, 10001 ZAGREB, CROATIA
SN 1330-0288
J9 DRUS ISTRAZ
JI Drus. Istraz.
PD APR-JUN
PY 2012
VL 21
IS 2
BP 383
EP 403
DI 10.5559/di.21.2.05
PG 21
WC Social Issues; Sociology
SC Social Issues; Sociology
GA 979LD
UT WOS:000306820600005
OA DOAJ Gold, Green Published
DA 2020-03-18
ER

PT J
AU Sincek, D
   Ajdukovic, M
AF Sincek, Daniela
   Ajdukovic, Marina
TI Differences among Male Adolescents with Early- and Late-Onset of Risk
   Behavior
SO DRUSTVENA ISTRAZIVANJA
LA Croatian
DT Article
DE socially unacceptable behavior; adolescents; early and late starters
ID ANTISOCIAL-BEHAVIOR; SUBSTANCE USE; DELINQUENCY; FRIENDSHIPS; BOYS
AB Taxonomies of socially unacceptable behavior differentiate youth with late- and early-onset. Youth with early onset are considered riskier. Research showed that parents behavior is more important for onset, and peers for continuation of risk behavior in the early-onset group. Peers are more important for the late-onset group. The present research investigated differences in the intensity of socially unacceptable behavior and risk factors among early-onset and late-onset adolescents, and in the intensity of different risk factors (e.g. siblings riskiness, behavioral and emotional problems, parental behavior and peer factors). Participants were 661 male adolescents from Osijek and Zagreb. They were in three groups: group with low level of socially unacceptable behavior (N = 227), group with late-onset (N = 231), and group with early-onset (N = 203). Results suggest that groups with early- and late-onset differ in the intensity of their socially unacceptable behavior. Three groups differ in characteristics of their peer group (early-starters have the riskiest peers and are most influenced by peers), but they don't differ in the intensity of other risk factors.
C1 [Sincek, Daniela] Sveuciliste JJ Strossmayera, Filozofski Fak, Studij Psihologije, Osijek 31000, Croatia.
   [Ajdukovic, Marina] Pravni Fak, Zagreb, Croatia.
RP Sincek, D (reprint author), Sveuciliste JJ Strossmayera, Filozofski Fak, Studij Psihologije, L Jagera 9, Osijek 31000, Croatia.
EM daniela.sincek@gmail.com
NR 34
TC 2
Z9 2
U1 0
U2 8
PU INST OF SOCIAL SCIENCES IVO PILAR
PI ZAGREB
PA MARULICEV TRG 19/1, 10001 ZAGREB, CROATIA
SN 1330-0288
J9 DRUS ISTRAZ
JI Drus. Istraz.
PD APR-JUN
PY 2012
VL 21
IS 2
BP 421
EP 441
DI 10.5559/di.21.2.07
PG 21
WC Social Issues; Sociology
SC Social Issues; Sociology
GA 979LD
UT WOS:000306820600007
OA DOAJ Gold, Green Published
DA 2020-03-18
ER

PT J
AU Weir, JM
   Zakama, A
   Rao, U
AF Weir, John M.
   Zakama, Arthurine
   Rao, Uma
TI Developmental Risk I: Depression and the Developing Brain
SO CHILD AND ADOLESCENT PSYCHIATRIC CLINICS OF NORTH AMERICA
LA English
DT Article
DE Adolescent; Depression; Brain; Development; Neurobiology
ID SEROTONIN TRANSPORTER GENE; PREFRONTAL CORTEX; MAJOR DEPRESSION;
   WHITE-MATTER; LIFE STRESS; COGNITIVE-DEVELOPMENT; HIPPOCAMPAL VOLUME;
   DECISION-MAKING; MOOD DISORDERS; INTERPERSONAL RELATIONSHIPS
AB This article discusses recent findings on the neurobiology of pediatric depression as well as the interplay between genetic and environmental factors in determining the risk for the disorder. Utilizing data from both animal and human studies, the authors focus on the evolving understanding of the developmental neurobiology of emotional regulation, cognitive function and social behavior as it applies to the risk and clinical course of depression. Treatment implications and directions for future research are also discussed.
C1 [Weir, John M.; Rao, Uma] Meharry Med Coll, Ctr Mol & Behav Neurosci, Nashville, TN 37208 USA.
   [Zakama, Arthurine; Rao, Uma] Vanderbilt Univ, Nashville, TN 37235 USA.
   [Rao, Uma] Meharry Med Coll, Dept Psychiat & Behav Sci, Nashville, TN 37208 USA.
RP Rao, U (reprint author), Meharry Med Coll, Ctr Mol & Behav Neurosci, 1005 Dr DB Todd Jr Blvd, Nashville, TN 37208 USA.
EM urao@mmc.edu
FU NCRR NIH HHSUnited States Department of Health & Human ServicesNational
   Institutes of Health (NIH) - USANIH National Center for Research
   Resources (NCRR) [G12 RR003032-26, U54 RR026140-03, U54 RR026140,
   RR003032, G12 RR003032-26S1, G12 RR003032, G12 RR003032-27, RR026140];
   NIDA NIH HHSUnited States Department of Health & Human ServicesNational
   Institutes of Health (NIH) - USANIH National Institute on Drug Abuse
   (NIDA) [R01 DA017805-01, R01 DA017805-06, R01 DA017805-04S1, R01
   DA017805, DA17805, R01 DA017805-02, R01 DA017805-05, R01 DA017805-04,
   R01 DA017805-03]; NIMHD NIH HHSUnited States Department of Health &
   Human ServicesNational Institutes of Health (NIH) - USANIH National
   Institute on Minority Health & Health Disparities (NIMHD) [U54 MD007593,
   U54 MD007593-04]; NIMH NIH HHSUnited States Department of Health & Human
   ServicesNational Institutes of Health (NIH) - USANIH National Institute
   of Mental Health (NIMH) [R01 MH068391-05, R01 MH068391-06, R01
   MH068391-03, R01 MH068391-04, MH68391, R01 MH068391, R01 MH068391-02,
   R01 MH068391-01A1]
NR 211
TC 17
Z9 18
U1 0
U2 17
PU W B SAUNDERS CO-ELSEVIER INC
PI PHILADELPHIA
PA 1600 JOHN F KENNEDY BOULEVARD, STE 1800, PHILADELPHIA, PA 19103-2899 USA
SN 1056-4993
EI 1558-0490
J9 CHILD ADOL PSYCH CL
JI Child Adolesc. Psychiatr. N. Am.
PD APR
PY 2012
VL 21
IS 2
BP 237
EP +
DI 10.1016/j.chc.2012.01.004
PG 24
WC Psychiatry
SC Psychiatry
GA 949JK
UT WOS:000304572300004
PM 22537725
OA Green Accepted
DA 2020-03-18
ER

PT J
AU Allen, NB
   Kuppens, P
   Sheeber, LB
AF Allen, Nicholas B.
   Kuppens, Peter
   Sheeber, Lisa B.
TI Heart rate responses to parental behavior in depressed adolescents
SO BIOLOGICAL PSYCHOLOGY
LA English
DT Article
DE Depression; Adolescence; Parent-child interactions; Psychophysiology;
   Behavioral observation
ID PROBLEM-SOLVING INTERACTIONS; EMOTION REGULATION; NEGATIVE AFFECT;
   STARTLE MODULATION; MAJOR DEPRESSION; CARDIAC DEFENSE; SOCIAL SUPPORT;
   CHILD; SYMPTOMATOLOGY; DISORDER
AB In order to more fully understand the abnormalities in emotional responding associated with adolescent depression we examined clinically depressed and non-depressed adolescents' physiological responses to their parents' negative emotional behavior, as indexed by their heart rate responses to parental angry and dysphoric behavior during laboratory-based interactions. Maternal angry and dysphoric behavior predicted heart rate deceleration amongst non-depressed adolescents, a response that was not observed in depressed adolescents. Fathers' angry behavior predicted significant heart rate acceleration in depressed (but not non-depressed) adolescents, whereas fathers' dysphoric behavior predicted heart rate deceleration amongst depressed but not amongst non-depressed adolescents. These findings are interpreted within the framework of orienting and defense cardiac responses, and suggest that reactivity in adolescent depression is characterized by the absence of a normative orienting response toward aversive maternal behaviors, and a defensive physiological response to aggressive paternal behavior. (c) 2012 Elsevier B.V. All rights reserved.
C1 [Allen, Nicholas B.; Kuppens, Peter] Univ Melbourne, Dept Psychol Sci, Melbourne, Vic 3010, Australia.
   [Kuppens, Peter] Univ Leuven, Louvain, Belgium.
RP Allen, NB (reprint author), Univ Melbourne, Dept Psychol Sci, Melbourne, Vic 3010, Australia.
EM nba@unimelb.edu.au
OI Allen, Nicholas/0000-0002-1086-6639; kuppens, peter/0000-0002-2363-2356
FU NIMHUnited States Department of Health & Human ServicesNational
   Institutes of Health (NIH) - USANIH National Institute of Mental Health
   (NIMH) [R01 MH65340]; KULeuven Research CouncilKU Leuven [GOA/05/04,
   OT/11/031]; Colonial Foundation
FX This research was supported by NIMH grant R01 MH65340 (PI Sheeber) and
   KULeuven Research Council Grant GOA/05/04 and OT/11/031. Nicholas Allen
   is partially supported by a grant from the Colonial Foundation. We
   gratefully acknowledge the assistance of Michelle Byrne in the
   processing of the psychophysiological data presented in this study.
NR 68
TC 29
Z9 29
U1 0
U2 12
PU ELSEVIER SCIENCE BV
PI AMSTERDAM
PA PO BOX 211, 1000 AE AMSTERDAM, NETHERLANDS
SN 0301-0511
J9 BIOL PSYCHOL
JI Biol. Psychol.
PD APR
PY 2012
VL 90
IS 1
BP 80
EP 87
DI 10.1016/j.biopsycho.2012.02.013
PG 8
WC Psychology, Biological; Behavioral Sciences; Psychology; Psychology,
   Experimental
SC Psychology; Behavioral Sciences
GA 932DM
UT WOS:000303270600009
PM 22391522
OA Green Accepted
DA 2020-03-18
ER

PT J
AU Karreman, A
   Bekker, MHJ
AF Karreman, Annemiek
   Bekker, Marrie H. J.
TI Feeling angry and acting angry: Different effects of
   autonomy-connectedness in boys and girls
SO JOURNAL OF ADOLESCENCE
LA English
DT Article
DE Adolescents; Anger experience; Anger expression; Autonomy-connectedness;
   Gender; Sensitivity to others
ID DEFENSE-MECHANISMS; GENDER-DIFFERENCES; ATTACHMENT STYLES;
   SEX-DIFFERENCES; ANGER; RESPONSES; BEHAVIOR; PERSPECTIVE; AGGRESSION;
   DEPRESSION
AB This study examined effects of the autonomy-connectedness components sensitivity to others, self-awareness and capacity for managing new situations on anger experience versus anger expression in adolescent boys and girls. One hundred thirty-one high school students were randomly assigned to an anger-inducing or neutral condition using the Dictator Game. Whereas after anger induction boys experienced and expressed anger independent of autonomy-connectedness, girls' anger experience depended on the level of sensitivity to others: girls experienced increased anger only when they scored high on sensitivity to others. However, girls' expression of anger did not depend on the level of sensitivity to others. Effects of self-awareness and capacity for managing new situations were found when anger was not induced. This study contributed to emotion regulation research by showing differences in anger experience and anger expression as a function of autonomy-connectedness in boys and girls. (C) 2011 The Foundation for Professionals in Services for Adolescents. Published by Elsevier Ltd. All rights reserved.
C1 [Karreman, Annemiek; Bekker, Marrie H. J.] Tilburg Univ, Dept Dev Clin & Crosscultural Psychol, NL-5000 LE Tilburg, Netherlands.
RP Karreman, A (reprint author), Tilburg Univ, Dept Dev Clin & Crosscultural Psychol, POB 90153, NL-5000 LE Tilburg, Netherlands.
EM A.Karreman@uvt.nl; M.H.J.Bekker@uvt.nl
NR 50
TC 7
Z9 7
U1 0
U2 21
PU ACADEMIC PRESS LTD- ELSEVIER SCIENCE LTD
PI LONDON
PA 24-28 OVAL RD, LONDON NW1 7DX, ENGLAND
SN 0140-1971
EI 1095-9254
J9 J ADOLESCENCE
JI J. Adolesc.
PD APR
PY 2012
VL 35
IS 2
BP 407
EP 415
DI 10.1016/j.adolescence.2011.07.016
PG 9
WC Psychology, Developmental
SC Psychology
GA 929YF
UT WOS:000303100900016
PM 21851973
DA 2020-03-18
ER

PT J
AU D'Andrea, W
   Ford, J
   Stolbach, B
   Spinazzola, J
   van der Kolk, BA
AF D'Andrea, Wendy
   Ford, Julian
   Stolbach, Bradley
   Spinazzola, Joseph
   van der Kolk, Bessel A.
TI Understanding Interpersonal Trauma in Children: Why We Need a
   Developmentally Appropriate Trauma Diagnosis
SO AMERICAN JOURNAL OF ORTHOPSYCHIATRY
LA English
DT Review
DE children; interpersonal trauma; childhood victimization; child abuse and
   neglect; posttraumatic stress disorder; attention-deficit hyperactivity
   disorder
ID POSTTRAUMATIC-STRESS-DISORDER; CHILDHOOD SEXUAL-ABUSE; BORDERLINE
   PERSONALITY-DISORDER; ATTENTION-DEFICIT/HYPERACTIVITY DISORDER; NATIONAL
   COMORBIDITY SURVEY; KONG CHINESE ADOLESCENTS; MALTREATED CHILDREN;
   DOMESTIC VIOLENCE; PHYSICAL ABUSE; EMOTION REGULATION
AB Childhood exposure to victimization is prevalent and has been shown to contribute to significant immediate and long-term psychological distress and functional impairment. Children exposed to interpersonal victimization often meet criteria for psychiatric disorders other than posttraumatic stress disorder (PTSD). Therefore, this article summarizes research that suggests directions for broadening current diagnostic conceptualizations for victimized children, focusing on findings regarding victimization, the prevalence of a variety of psychiatric symptoms related to affect and behavior dysregulation, disturbances of consciousness and cognition, alterations in attribution and schema, and interpersonal impairment. A wide range of symptoms is common in victimized children. As a result, in the current psychiatric nosology, multiple comorbid diagnoses are necessarybut not necessarily accurateto describe many victimized children, potentially leading to both undertreatment and overtreatment. Related findings regarding biological correlates of childhood victimization and the treatment outcome literature are also reviewed. Recommendations for future research aimed at enhancing diagnosis and treatment of victimized children are provided.
C1 [D'Andrea, Wendy] New Sch, New York, NY 10001 USA.
RP D'Andrea, W (reprint author), New Sch, 80 5th Ave,6th Floor, New York, NY 10001 USA.
EM dandreaw@newschool.edu
FU Affective Neuroscience Foundation
FX The authors thank Reese Minshew, Tanya Erazo, and the staff of The
   Trauma Center for their contributions to this article. The writing of
   this article was supported by funding from The Affective Neuroscience
   Foundation.
NR 172
TC 218
Z9 220
U1 7
U2 98
PU AMER PSYCHOLOGICAL ASSOC
PI WASHINGTON
PA 750 FIRST ST NE, WASHINGTON, DC 20002-4242 USA
SN 0002-9432
EI 1939-0025
J9 AM J ORTHOPSYCHIAT
JI Am. J. Orthopsychiatr.
PD APR
PY 2012
VL 82
IS 2
BP 187
EP 200
DI 10.1111/j.1939-0025.2012.01154.x
PG 14
WC Psychiatry; Social Work
SC Psychiatry; Social Work
GA 926YI
UT WOS:000302868700005
PM 22506521
HC Y
HP N
DA 2020-03-18
ER

PT J
AU Chango, JM
   McElhaney, KB
   Allen, JP
   Schad, MM
   Marston, E
AF Chango, Joanna M.
   McElhaney, Kathleen Boykin
   Allen, Joseph P.
   Schad, Megan M.
   Marston, Emily
TI Relational Stressors and Depressive Symptoms in Late Adolescence:
   Rejection Sensitivity as a Vulnerability
SO JOURNAL OF ABNORMAL CHILD PSYCHOLOGY
LA English
DT Article
DE Depressive symptoms; Adolescence; Rejection sensitivity; Autonomy; Peers
ID FAMILY INTERACTIONS; EMOTION REGULATION; PSYCHOLOGICAL CONTROL;
   EXPRESSED EMOTION; DIATHESIS-STRESS; MOOD DISORDERS; PEER REJECTION;
   AUTONOMY; ADJUSTMENT; CHILDHOOD
AB The role of rejection sensitivity as a critical diathesis moderating the link between adolescent relational stressors and depressive symptoms was examined using multi-method, multi-reporter data from a diverse community sample of 173 adolescents, followed from age 16 to 18. Relational stressors examined included emotional abuse, maternal behavior undermining adolescents' autonomy and relatedness, and lack of support from close peers. As hypothesized, multiple relational stressors were found to predict the future development of depressive symptoms, but as hypothesized predictions existed primarily for adolescents who were highly rejection sensitive. Results are discussed in terms of a diathesis-stress model of depression and suggest that though relational stressors have previously shown consistent modest links to depressive symptoms, understanding pre-existing intrapsychic vulnerabilities of the adolescent may be critical to identifying the processes by which such stressors lead to depressive symptoms.
C1 [Chango, Joanna M.; McElhaney, Kathleen Boykin; Allen, Joseph P.; Schad, Megan M.; Marston, Emily] Univ Virginia, Dept Psychol, Charlottesville, VA 22904 USA.
RP Chango, JM (reprint author), Univ Virginia, Dept Psychol, POB 400400, Charlottesville, VA 22904 USA.
EM chango@virginia.edu
FU NICHD NIH HHSUnited States Department of Health & Human ServicesNational
   Institutes of Health (NIH) - USANIH Eunice Kennedy Shriver National
   Institute of Child Health & Human Development (NICHD) [R01 HD058305,
   9R01 HD058305-11A1, R01 HD058305-12]; NIMH NIH HHSUnited States
   Department of Health & Human ServicesNational Institutes of Health (NIH)
   - USANIH National Institute of Mental Health (NIMH) [R01 MH058066,
   R01-MH58066]
NR 75
TC 36
Z9 39
U1 0
U2 26
PU SPRINGER/PLENUM PUBLISHERS
PI NEW YORK
PA 233 SPRING ST, NEW YORK, NY 10013 USA
SN 0091-0627
EI 1573-2835
J9 J ABNORM CHILD PSYCH
JI J. Abnorm. Child Psychol.
PD APR
PY 2012
VL 40
IS 3
BP 369
EP 379
DI 10.1007/s10802-011-9570-y
PG 11
WC Psychology, Clinical; Psychology, Developmental
SC Psychology
GA 921NQ
UT WOS:000302484700004
PM 21927802
OA Green Accepted
DA 2020-03-18
ER

PT J
AU Renner, LM
AF Renner, Lynette M.
TI Single Types of Family Violence Victimization and Externalizing
   Behaviors Among Children and Adolescents
SO JOURNAL OF FAMILY VIOLENCE
LA English
DT Article
DE Family violence; Child abuse; Maltreatment; Externalizing behavior;
   Victimization
ID DOMESTIC VIOLENCE; EMOTION REGULATION; PARTNER VIOLENCE; PHYSICAL ABUSE;
   MENTAL-HEALTH; MALTREATMENT; RISK; EXPOSURE; IMPACT; OUTCOMES
AB Prior research has provided substantial evidence that child maltreatment and exposure to physical intimate partner violence (IPV) are associated with increased externalizing behavior problems among children and adolescents. However, little is known about the effects of exposure to psychological IPV and exposure to the physical abuse of a sibling. Using a total sample (N = 2,572) and subsample (n = 441) of children ages 3-18 years old, the purpose of this study was to assess whether cumulative types of family violence lead to higher mean externalizing behavior scores and to examine the effects of single types of indirect and direct family violence on children's mean externalizing behavior scores. Results confirmed that children who experienced any type of family violence victimization had higher mean externalizing behavior scores compared to children with no history of family violence; however, few differences in externalizing behavior scores were found as the number of family violence types increased. Children who experienced indirect types of family violence (e.g., exposure to the physical abuse of a sibling) had higher externalizing behavior scores than children who experienced direct maltreatment (e.g., child physical abuse). Findings from this study suggest that researchers and service providers should adopt a broader conceptualization of family violence victimization and increase the amount of services provided to children who are indirectly victimized.
C1 Univ Iowa, Sch Social Work, Iowa City, IA 52242 USA.
RP Renner, LM (reprint author), Univ Iowa, Sch Social Work, 308 North Hall, Iowa City, IA 52242 USA.
EM lynette-renner@uiowa.edu
NR 64
TC 9
Z9 9
U1 1
U2 26
PU SPRINGER/PLENUM PUBLISHERS
PI NEW YORK
PA 233 SPRING ST, NEW YORK, NY 10013 USA
SN 0885-7482
EI 1573-2851
J9 J FAM VIOLENCE
JI J. Fam. Violence
PD APR
PY 2012
VL 27
IS 3
BP 177
EP 186
DI 10.1007/s10896-012-9421-9
PG 10
WC Psychology, Clinical; Family Studies
SC Psychology; Family Studies
GA 923UN
UT WOS:000302645500002
DA 2020-03-18
ER

PT J
AU Crossley, IA
   Buckner, JC
AF Crossley, Isabelle A.
   Buckner, John C.
TI Maternal-Related Predictors of Self-Regulation Among Low-Income Youth
SO JOURNAL OF CHILD AND FAMILY STUDIES
LA English
DT Article
DE Children; Self-regulation; Executive function; Maternal; Low-income;
   Poverty
ID MENTAL-HEALTH PROBLEMS; EMOTION REGULATION; EFFORTFUL CONTROL; CHILDREN;
   MOTHERS; IMPACT; DISADVANTAGE; TRAJECTORIES; HOMELESSNESS; ASSOCIATIONS
AB The association between self-regulation and various adaptive outcomes has become a topic of growing interest to researchers. Yet, there is not much research on predictors of self-regulation in children. Using a cross-sectional design and an array of psychometrically sound scales and measures from multiple informants, this study examined whether maternal characteristics, namely maternal mental health, substance abuse, parenting practices, and child monitoring predicted self-regulation in children. Participants included a culturally diverse group of 155 youths (ages 8-17) and their mothers, all of whom were part of a larger investigation of low-income families in a mid-sized Northeastern city in the United States. Results showed that maternal substance abuse, parenting practices and parental monitoring independently predicted children's self-regulation, accounting for 23% of the variance. Additional analyses indicated that parenting practices may partly mediate the effect of maternal mental health on children's self-regulation. Implications for intervention and practice, especially those aimed to mitigate the detrimental effects of maternal mental health problems on children's self-regulation, are discussed. Further research, both longitudinal and experimental, is warranted in order to extend this line of investigation.
C1 [Buckner, John C.] Harvard Univ, Sch Med, Childrens Hosp Boston, Boston, MA 02115 USA.
   [Crossley, Isabelle A.] Univ Bath, Bath BA2 7AY, Avon, England.
RP Buckner, JC (reprint author), Harvard Univ, Sch Med, Childrens Hosp Boston, Boston, MA 02115 USA.
EM john.buckner@childrens.harvard.edu
NR 64
TC 19
Z9 19
U1 0
U2 29
PU SPRINGER
PI NEW YORK
PA 233 SPRING ST, NEW YORK, NY 10013 USA
SN 1062-1024
EI 1573-2843
J9 J CHILD FAM STUD
JI J. Child Fam. Stud.
PD APR
PY 2012
VL 21
IS 2
BP 217
EP 227
DI 10.1007/s10826-011-9465-0
PG 11
WC Family Studies; Psychology, Developmental; Psychiatry
SC Family Studies; Psychology; Psychiatry
GA 912YB
UT WOS:000301836300006
DA 2020-03-18
ER

PT J
AU Wegmann, L
   Buhler, A
   Strunk, M
   Lang, P
   Nowak, D
AF Wegmann, Lena
   Buehler, Anneke
   Strunk, Mareike
   Lang, Peter
   Nowak, Dennis
TI Smoking cessation with teenagers: The relationship between impulsivity,
   emotional problems, program retention and effectiveness
SO ADDICTIVE BEHAVIORS
LA English
DT Article
DE Smoking cessation; Adolescents; Impulsivity; Emotional problems;
   Retention
ID ADOLESCENT SMOKERS; MENTAL-HEALTH; RISK YOUTH; DEPRESSION; INTERVENTION;
   MOTIVATION; PREDICTORS; BEHAVIOR
AB Aims: This study examines whether individual differences in impulsivity and emotional problems in adolescent smokers are related to initial smoking characteristics of participants, acceptance, retention and outcome of a school-based smoking cessation program.
   Design: The data was obtained from a feasibility study of a youth-specific, cognitive-behavioral and motivation enhancing program at 22 schools with 139 participating teenage smokers in Germany. A one-group-pre-posttest design was realized.
   Measurement: Impulsivity levels were assessed by use of the impulsivity scale of the IVE ("Inventar zur Erfassung von Impulsivitat, Risikoverhalten und Empathie", Stadler, Janke, & Schmeck, 2004). To evaluate the extent of emotional problems, the corresponding 5-items scale of the SDQ-Deu ("Strength and difficulties questionnaire", 'Klasen et al., 2000) was applied. Smoking behavior and acceptance of the program were assessed by students' self-reports.
   Findings: Acceptance and retention did not differ with regard to impulsivity and emotional problems, but initial smoking status did. Cessation rates varied with level of impulsivity: compared to non-impulsive participants, impulsive adolescents succeeded in quitting smoking less often. Emotional problems were not related to the rate of quitting.
   Conclusions: Impulsive adolescents were similarly compliant to the offered cessation intervention as less impulsive smokers. In spite of their general positive evaluation, impulsive adolescents seem to benefit less from a smoking cessation program than their non-impulsive counterparts. Specific elements supporting impulsive teenage smokers in their goal to quit should be incorporated into youth-specific cessation programs. (C) 2011 Elsevier Ltd. All rights reserved.
C1 [Wegmann, Lena; Buehler, Anneke] IFT Inst Therapieforsch, D-80804 Munich, Germany.
   [Wegmann, Lena; Nowak, Dennis] Univ Munich, Inst & Poliklin Admits Sozial & Umweltmed, D-80336 Munich, Germany.
   [Strunk, Mareike; Lang, Peter] Bundeszentrale Gesundheitliche Aufklarung BZgA, Cologne, Germany.
RP Wegmann, L (reprint author), IFT Inst Therapieforsch, Parzivalstr 25, D-80804 Munich, Germany.
EM wegmann@ift.de; buehler@ift.de; mareike.strunk@web.de;
   peterlang@bzga.de; dennis.nowak@med.uni-muenchen.de
FU German Federal Centre for Health Education (BZgA)
FX Funding of this study was provided by the German Federal Centre for
   Health Education (BZgA). BZgA was involved in the study design, writing
   the manuscript and the decision to submit the paper for publication.
   BZgA had no role in data collection, analysis or interpretation of the
   data.
NR 36
TC 16
Z9 16
U1 0
U2 14
PU PERGAMON-ELSEVIER SCIENCE LTD
PI OXFORD
PA THE BOULEVARD, LANGFORD LANE, KIDLINGTON, OXFORD OX5 1GB, ENGLAND
SN 0306-4603
EI 1873-6327
J9 ADDICT BEHAV
JI Addict. Behav.
PD APR
PY 2012
VL 37
IS 4
BP 463
EP 468
DI 10.1016/j.addbeh.2011.12.008
PG 6
WC Psychology, Clinical; Substance Abuse
SC Psychology; Substance Abuse
GA 911BD
UT WOS:000301691400016
PM 22273584
DA 2020-03-18
ER

PT J
AU Houltberg, BJ
   Henry, CS
   Morris, AS
AF Houltberg, Benjamin J.
   Henry, Carolyn S.
   Morris, Amanda Sheffield
TI Family Interactions, Exposure to Violence, and Emotion Regulation:
   Perceptions of Children and Early Adolescents at Risk
SO FAMILY RELATIONS
LA English
DT Article
DE at-risk children and families; emotion regulation; exposure to violence;
   family system; parenting
ID AFRICAN-AMERICAN FAMILIES; SCHOOL-AGE-CHILDREN; PARENTING PRACTICES;
   COMMUNITY VIOLENCE; SYSTEM CHARACTERISTICS; CONTEXTUAL INFLUENCES;
   PROBLEM BEHAVIOR; SELF-REGULATION; COMPETENCE; ADJUSTMENT
AB This study examined the protective nature of youth reports of family interactions in relation to perceived exposure to violence and anger regulation in 84 children and early adolescents (mean age of 10.5; 7 15 years old) primarily from ethnic minority groups and living in high-risk communities in a large southwestern city. Path analysis and bootstrapping methodology indicated that overall family system variables were primarily associated with anger regulation and exposure to violence through parenting behaviors. Specifically, perceptions of family cohesion and adaptability were indirectly associated with anger regulation through a positive association with parental support. Family cohesion and adaptability were indirectly associated with anger regulation and exposure to violence through parental supervision in different ways. Family cohesion was positively associated with parental supervision, whereas family adaptability was negatively associated with parental supervision. Implications are discussed for intervention and prevention programs aimed at youth residing in areas with economic disadvantage.
C1 [Houltberg, Benjamin J.] Indiana Univ Purdue Univ, Ft Wayne, IN 46805 USA.
   [Henry, Carolyn S.] Oklahoma State Univ, Dept Human Dev & Family Sci, Stillwater, OK 74078 USA.
   [Morris, Amanda Sheffield] Oklahoma State Univ, Dept Human Dev & Family Sci, Tulsa, OK 74106 USA.
RP Houltberg, BJ (reprint author), Indiana Univ Purdue Univ, 2101 E Coliseum Blvd, Ft Wayne, IN 46805 USA.
EM houltbeb@ipfw.edu
RI Henry, Carolyn S/K-8009-2013
OI Henry, Carolyn S/0000-0002-3945-6764
NR 64
TC 22
Z9 22
U1 0
U2 24
PU WILEY-BLACKWELL
PI MALDEN
PA COMMERCE PLACE, 350 MAIN ST, MALDEN 02148, MA USA
SN 0197-6664
J9 FAM RELAT
JI Fam. Relat.
PD APR
PY 2012
VL 61
IS 2
BP 283
EP 296
DI 10.1111/j.1741-3729.2011.00699.x
PG 14
WC Family Studies; Social Work
SC Family Studies; Social Work
GA 907UV
UT WOS:000301445400009
DA 2020-03-18
ER

PT J
AU Kovacs, M
   Lopez-Duran, NL
AF Kovacs, Maria
   Lopez-Duran, Nestor L.
TI Contextual Emotion Regulation Therapy: A Developmentally Based
   Intervention for Pediatric Depression
SO CHILD AND ADOLESCENT PSYCHIATRIC CLINICS OF NORTH AMERICA
LA English
DT Article
DE Pediatric depression; Child psychotherapy; Emotion regulation
ID BEHAVIORAL STRATEGIES; EXECUTIVE FUNCTIONS; SELF-REGULATION;
   WORKING-MEMORY; CHILDHOOD; CHILDREN; ATTACHMENT; ATTENTION; DISTRESS;
   FAMILY
AB For this special issue about child and adolescent depression, the authors were asked to describe contextual emotion regulation therapy as an example of a developmentally informed psychosocial intervention. The article begins with the authors' definition of the elements that should comprise such an intervention. A succinct summary of this contextual emotion regulation therapy is then provided, including its explanatory paradigm of depression, followed by an exposition of how it addresses the various definitional criteria of a developmentally informed intervention. The article concludes with a brief overview of the challenges of implementing a developmentally sensitive psychotherapy for depressed children and adolescents.
C1 [Kovacs, Maria] Univ Pittsburgh, Sch Med, Dept Psychiat, Pittsburgh, PA 15213 USA.
   [Lopez-Duran, Nestor L.] Univ Michigan, Dept Psychol, Ann Arbor, MI 48109 USA.
RP Kovacs, M (reprint author), Univ Pittsburgh, Sch Med, Dept Psychiat, 38 1 OHara St, Pittsburgh, PA 15213 USA.
EM kovacs@pitt.edu
RI Lopez-Duran, Nestor/E-6437-2013
OI Lopez-Duran, Nestor/0000-0003-0666-496X
FU NIMH NIH HHSUnited States Department of Health & Human ServicesNational
   Institutes of Health (NIH) - USANIH National Institute of Mental Health
   (NIMH) [R01 MH081811, R01 MH081811-03, MH081811]
NR 70
TC 13
Z9 13
U1 0
U2 24
PU W B SAUNDERS CO-ELSEVIER INC
PI PHILADELPHIA
PA 1600 JOHN F KENNEDY BOULEVARD, STE 1800, PHILADELPHIA, PA 19103-2899 USA
SN 1056-4993
EI 1558-0490
J9 CHILD ADOL PSYCH CL
JI Child Adolesc. Psychiatr. N. Am.
PD APR
PY 2012
VL 21
IS 2
BP 327
EP +
DI 10.1016/j.chc.2012.01.002
PG 19
WC Psychiatry
SC Psychiatry
GA 949JK
UT WOS:000304572300009
PM 22537730
OA Green Accepted
DA 2020-03-18
ER

PT J
AU Kuppens, P
   Sheeber, LB
   Yap, MBH
   Whittle, S
   Simmons, JG
   Allen, NB
AF Kuppens, Peter
   Sheeber, Lisa B.
   Yap, Marie B. H.
   Whittle, Sarah
   Simmons, Julian G.
   Allen, Nicholas B.
TI Emotional Inertia Prospectively Predicts the Onset of Depressive
   Disorder in Adolescence
SO EMOTION
LA English
DT Article
DE emotional inertia; emotion dynamics; emotion regulation; depression;
   adolescence; risk-factor
ID ECOLOGICAL MOMENTARY ASSESSMENT; AFFECTIVE INSTABILITY; CHILD
   INTERACTIONS; RISK-FACTORS; SYMPTOMATOLOGY; MOOD; REACTIVITY;
   RUMINATION; MECHANISM; SYMPTOMS
AB Emotional inertia refers to the degree to which a person's current emotional state is predicted by their prior emotional state, reflecting how much it carries over from one moment to the next. Recently, in a cross-sectional study, we showed that high inertia is an important characteristic of the emotion dynamics observed in psychological maladjustment such as depression. In the present study, we examined whether emotional inertia prospectively predicts the onset of first-episode depression during adolescence. Emotional inertia was assessed in a sample of early adolescents (N = 165) based on second-to-second behavioral coding of videotaped naturalistic interactions with a parent. Greater inertia of both negative and positive emotional behaviors predicted the emergence of clinical depression 2.5 years later. The implications of these findings for the understanding of the etiology and early detection of depression are discussed.
C1 [Kuppens, Peter; Yap, Marie B. H.; Whittle, Sarah; Simmons, Julian G.; Allen, Nicholas B.] Univ Melbourne, Dept Psychol Sci, Melbourne, Vic 3010, Australia.
   [Kuppens, Peter] Univ Louvain, Dept Psychol, Louvain, Belgium.
   [Yap, Marie B. H.; Whittle, Sarah; Simmons, Julian G.; Allen, Nicholas B.] Univ Melbourne, Orygen Youth Hlth Res Ctr, Melbourne, Vic 3010, Australia.
   [Sheeber, Lisa B.] Oregon Res Inst, Eugene, OR 97403 USA.
RP Allen, NB (reprint author), Univ Melbourne, Dept Psychol Sci, Melbourne, Vic 3010, Australia.
EM nba@unimelb.edu.au
RI Yap, Marie/H-9654-2014; Whittle, Sarah/I-2200-2014
OI Yap, Marie/0000-0002-8387-0188; Whittle, Sarah/0000-0003-3145-1528;
   Allen, Nicholas/0000-0002-1086-6639; kuppens, peter/0000-0002-2363-2356;
   Simmons, Julian G./0000-0002-7228-1847
NR 42
TC 98
Z9 99
U1 5
U2 40
PU AMER PSYCHOLOGICAL ASSOC
PI WASHINGTON
PA 750 FIRST ST NE, WASHINGTON, DC 20002-4242 USA
SN 1528-3542
J9 EMOTION
JI Emotion
PD APR
PY 2012
VL 12
IS 2
BP 283
EP 289
DI 10.1037/a0025046
PG 7
WC Psychology, Experimental
SC Psychology
GA 917SX
UT WOS:000302200000012
PM 21988744
DA 2020-03-18
ER

PT J
AU Biederman, J
   Petty, CR
   Day, H
   Goldin, RL
   Spencer, T
   Faraone, SV
   Surman, CBH
   Wozniak, J
AF Biederman, Joseph
   Petty, Carter R.
   Day, Helen
   Goldin, Rachel L.
   Spencer, Thomas
   Faraone, Stephen V.
   Surman, Craig B. H.
   Wozniak, Janet
TI Severity of the Aggression/Anxiety-Depression/Attention Child Behavior
   Checklist Profile Discriminates Between Different Levels of Deficits in
   Emotional Regulation in Youth With Attention-Deficit Hyperactivity
   Disorder
SO JOURNAL OF DEVELOPMENTAL AND BEHAVIORAL PEDIATRICS
LA English
DT Article
DE affective symptoms; CBCL; bipolar disorder; severity of illness index
ID PEDIATRIC BIPOLAR DISORDER; ADHD; PREDICTS; SCALES
AB Objective: We examined whether severity scores (1 SD vs 2 SDs) of a unique profile of the Child Behavior Checklist (CBCL) consisting of the Anxiety/Depression, Aggression, and Attention (AAA) scales would help differentiate levels of deficits in children with attention-deficit hyperactivity disorder (ADHD). Study Design: Subjects were 197 children with ADHD and 224 without ADHD. We defined deficient emotional self-regulation (DESR) as an aggregate cutoff score of > 180 but < 210 (1 SD) on the AAA scales of the CBCL (CBCL-DESR) and Severe Dysregulation as an aggregate cutoff score of >= 210 on the same scales (CBCL-Severe Dysregulation). All subjects were assessed with structured diagnostic interviews and a range of functional measures. Results: Thirty-six percent of children with ADHD had a positive CBCL-DESR profile versus 2% of controls (p < .001) and 19% had a positive CBCL-Severe Dysregulation profile versus 0% of controls (p < .001). The subjects positive for the CBCL-Severe Dysregulation profile differed selectively from those with the CBCL-DESR profile in having higher rates of unipolar and bipolar mood disorders, oppositional defiant and conduct disorders, psychiatric hospitalization at both baseline and follow-up assessments, and a higher rate of the CBCL-Severe Dysregulation in siblings. In contrast, the CBCL-DESR was associated with higher rates of comorbid disruptive behavior, anxiety disorders, and impaired interpersonal functioning compared with other ADHD children. Conclusion: Severity scores of the AAA CBCL profiles can help distinguish 2 groups of emotional regulation problems in children with ADHD. (J Dev Behav Pediatr 33: 236-243, 2012)
C1 [Biederman, Joseph; Petty, Carter R.; Day, Helen; Goldin, Rachel L.; Spencer, Thomas; Surman, Craig B. H.; Wozniak, Janet] Massachusetts Gen Hosp, Yawkey Ctr Outpatient Care, Pediat Psychopharmacol Unit, Clin & Res Program Pediat Psychopharmacol & Adult, Boston, MA 02114 USA.
   [Biederman, Joseph; Spencer, Thomas; Surman, Craig B. H.; Wozniak, Janet] Harvard Univ, Sch Med, Dept Psychiat, Cambridge, MA 02138 USA.
   [Faraone, Stephen V.] SUNY Upstate Med Univ, Dept Psychiat, Syracuse, NY USA.
   [Faraone, Stephen V.] SUNY Upstate Med Univ, Dept Neurosci & Physiol, Syracuse, NY USA.
RP Biederman, J (reprint author), Massachusetts Gen Hosp, Yawkey Ctr Outpatient Care, Pediat Psychopharmacol Unit, Clin & Res Program Pediat Psychopharmacol & Adult, 55 Fruit St,YAW6A, Boston, MA 02114 USA.
EM jbiederman@partners.org
RI Faraone, Stephen V/O-7239-2018; Faraone, Stephen/AAE-7334-2019
OI Faraone, Stephen V/0000-0002-9217-3982; Faraone,
   Stephen/0000-0002-9217-3982
FU National Institute of HealthUnited States Department of Health & Human
   ServicesNational Institutes of Health (NIH) - USA [R01 HD36317, R01
   MH50657]; Shire Pharmaceuticals; Pediatric Psychopharmacology Research
   Council; Elminda; JanssenJohnson & Johnson USAJanssen Biotech Inc;
   McNeil; Shire; MGH Psychiatry Academy for a tuition; Fundacion Areces
   (Spain); Medice Pharmaceuticals (Germany); Spanish Child Psychiatry
   Association; AbbottAbbott Laboratories; Alza; AstraZenecaAstraZeneca;
   Boston University; Bristol Myers SquibbBristol-Myers Squibb; Celltech;
   Cephalon; Eli Lilly and Co.Eli Lilly; Esai; Forest; Glaxo; Gliatech;
   Hastings Center; MerckMerck & Company; MMC Pediatric; NARSADNARSAD;
   NIDAUnited States Department of Health & Human ServicesNational
   Institutes of Health (NIH) - USANIH National Institute on Drug Abuse
   (NIDA); New River; NICHDUnited States Department of Health & Human
   ServicesNational Institutes of Health (NIH) - USANIH Eunice Kennedy
   Shriver National Institute of Child Health & Human Development (NICHD);
   NIMHUnited States Department of Health & Human ServicesNational
   Institutes of Health (NIH) - USANIH National Institute of Mental Health
   (NIMH); NovartisNovartis; Noven; Neurosearch; Organon; OtsukaOtsuka
   Pharmaceutical; PfizerPfizer; Pharmacia; Phase V Communications;
   Physicians Academy; Prechter Foundation; Quantia Communications; Reed
   Exhibitions; Stanley Foundation; UCB Pharma Inc.UCB Pharma SA; Veritas;
   WyethWyeth; Shire Laboratories, Inc; Glaxo-Smith KlineGlaxoSmithKline;
   Janssen Pharmaceutical; McNeil Pharmaceutical; Novartis Pharmaceuticals;
   Eli LillyEli Lilly; Hilda and Preston Davis Foundation; National
   Institutes of HealthUnited States Department of Health & Human
   ServicesNational Institutes of Health (NIH) - USA; TakedaTakeda
   Pharmaceutical Company Ltd; Janssen-Ortho; Johnson and JohnsonJohnson &
   Johnson USA; Sepracor
FX This study was supported in part by grants from the National Institute
   of Health (R01 HD36317 and R01 MH50657; to J.B.) and from Shire
   Pharmaceuticals (to T. S.) and the Pediatric Psychopharmacology Research
   Council Fund.; Dr. Joseph Biederman is currently receiving research
   support from the following sources: Elminda, Janssen, McNeil, and Shire.
   In 2011, Dr. Joseph Biederman gave a single unpaid talk for Juste
   Pharmaceutical Spain, received honoraria from the MGH Psychiatry Academy
   for a tuition-funded CME course, and received an honorarium for
   presenting at an international scientific conference on ADHD. He also
   received an honorarium from Cambridge University Press for a chapter
   publication. Dr. Biederman received departmental royalties from a
   copyrighted rating scale used for ADHD diagnoses, paid by Eli Lilly,
   Shire, and AstraZeneca; these royalties are paid to the Department of
   Psychiatry at MGH. In 2010, Dr. Joseph Biederman received a speaker's
   fee from a single talk given at Fundacion Dr. Manuel Camelo A.C. in
   Monterrey Mexico. Dr. Biederman provided single consultations for
   Shionogi Pharma Inc. and Cipher Pharmaceuticals Inc.; the honoraria for
   these consultations were paid to the Department of Psychiatry at the
   MGH. Dr. Biederman received honoraria from the MGH Psychiatry Academy
   for a tuition-funded CME course. In 2009, Dr. Joseph Biederman received
   a speaker's fee from the following sources: Fundacion Areces (Spain),
   Medice Pharmaceuticals (Germany), and the Spanish Child Psychiatry
   Association. In previous years, Dr. Joseph Biederman received research
   support, consultation fees, or speaker's fees for/from the following
   additional sources: Abbott, Alza, AstraZeneca, Boston University,
   Bristol Myers Squibb, Celltech, Cephalon, Eli Lilly and Co., Esai,
   Forest, Glaxo, Gliatech, Hastings Center, Janssen, McNeil, Merck, MMC
   Pediatric, NARSAD, NIDA, New River, NICHD, NIMH, Novartis, Noven,
   Neurosearch, Organon, Otsuka, Pfizer, Pharmacia, Phase V Communications,
   Physicians Academy, The Prechter Foundation, Quantia Communications,
   Reed Exhibitions, Shire, The Stanley Foundation, UCB Pharma Inc.,
   Veritas, and Wyeth.; Dr. Thomas Spencer has received research support
   from, has been a speaker for or on a speaker bureau, or has been an
   Advisor or on an Advisory Board of the following sources: Shire
   Laboratories, Inc, Eli Lilly & Company, Glaxo-Smith Kline, Janssen
   Pharmaceutical, McNeil Pharmaceutical, Novartis Pharmaceuticals,
   Cephalon, Pfizer, the National Institute of Mental Health, and royalties
   on adult ADHD scales (research support).; Dr. Surman has received
   research support from Abbott, Alza, Cephalon, Eli Lilly, the Hilda and
   Preston Davis Foundation, McNeil, Merck, New River, National Institutes
   of Health, Organon, Pfizer, Shire, and Takeda; has received support from
   Janssen-Ortho, McNeil, Novartis, and Shire for speaking and other
   educational activities; and has been a consultant/advisor for McNeil,
   Shire, and Takeda. Dr. Surman has also received honoraria from Reed
   Medical Education (a logistics collaborator for the MGH Psychiatry
   Academy). Commercial entities supporting the MGH Psychiatry Academy are
   listed on the Academy's website, www.mghcme.org.; Dr. Janet Wozniak is
   the author of "Is Your Child Bipolar" published May 2008, Bantam Books.
   Speaker: Primedia/MGH Psychiatry Academy. Research Support: McNeil,
   Shire, Janssen, Johnson and Johnson. Her spouse, Dr. John Winkelman:
   Speakers Bureau: Sanofi-Aventis, Sepracor. Consultant/Advisory Board:
   Covance, GlaxoSmithKline, Impax Laboratories, Luitpold Pharmaceuticals,
   Neurogen, Pfizer, UCB, Zeo Inc. Research Support: GlaxoSmithKline,
   Sepracor.; In the past year, Dr. Faraone received consulting fees and
   was on Advisory Boards for Shire Development and received research
   support from Shire and the National Institutes of Health (NIH). In
   previous years, he received consulting fees or was on Advisory Boards or
   participated in continuing medical education programs sponsored by
   Shire, McNeil, Janssen, Novartis, Pfizer, and Eli Lilly. In previous
   years, he received research support from Eli Lilly, Shire, Pfizer, and
   the NIH. Dr. Faraone receives royalties from a book published by
   Guilford Press, "Straight Talk about Your Child's Mental Health."
NR 28
TC 65
Z9 66
U1 0
U2 21
PU LIPPINCOTT WILLIAMS & WILKINS
PI PHILADELPHIA
PA TWO COMMERCE SQ, 2001 MARKET ST, PHILADELPHIA, PA 19103 USA
SN 0196-206X
EI 1536-7312
J9 J DEV BEHAV PEDIATR
JI J. Dev. Behav. Pediatr.
PD APR
PY 2012
VL 33
IS 3
BP 236
EP 243
DI 10.1097/DBP.0b013e3182475267
PG 8
WC Behavioral Sciences; Psychology, Developmental; Pediatrics
SC Behavioral Sciences; Psychology; Pediatrics
GA 926YH
UT WOS:000302868500008
PM 22278125
OA Green Accepted
DA 2020-03-18
ER

PT J
AU Gresham, D
   Gullone, E
AF Gresham, Daniel
   Gullone, Eleonora
TI Emotion regulation strategy use in children and adolescents: The
   explanatory roles of personality and attachment
SO PERSONALITY AND INDIVIDUAL DIFFERENCES
LA English
DT Article
DE Emotion regulation; Reappraisal; Suppression; Personality; Attachment
ID INDIVIDUAL-DIFFERENCES; SUPPRESSION; TEMPERAMENT
AB Emotion Regulation (ER) is a fundamental aspect of healthy psychological functioning. A sample of 682 children and adolescents aged between 10 and 18 years, participated in this study, which examined the roles of the Five-Factor Model (FFM) of personality and parental attachment in the use of the ER strategies of Reappraisal and Suppression. Higher scores on Extraversion and Openness predicted more Reappraisal use, while higher scores on all FFM variables predicted less Suppression use, with the exception of Neuroticism which was positively related to Suppression use. Regarding attachment, higher Communication predicted more Reappraisal and less Suppression use while higher Alienation predicted less Reappraisal and more Suppression use. The current findings contribute to our understanding of factors underlying the use of specific ER strategies. (C) 2011 Elsevier Ltd. All rights reserved.
C1 [Gresham, Daniel; Gullone, Eleonora] Monash Univ, Sch Psychol & Psychiat, Melbourne, Vic 3800, Australia.
RP Gullone, E (reprint author), Monash Univ, Sch Psychol & Psychiat, Melbourne, Vic 3800, Australia.
EM Eleonora.Gullone@monash.edu
NR 31
TC 52
Z9 58
U1 3
U2 53
PU PERGAMON-ELSEVIER SCIENCE LTD
PI OXFORD
PA THE BOULEVARD, LANGFORD LANE, KIDLINGTON, OXFORD OX5 1GB, ENGLAND
SN 0191-8869
J9 PERS INDIV DIFFER
JI Pers. Individ. Differ.
PD APR
PY 2012
VL 52
IS 5
BP 616
EP 621
DI 10.1016/j.paid.2011.12.016
PG 6
WC Psychology, Social
SC Psychology
GA 905XZ
UT WOS:000301310800011
DA 2020-03-18
ER

PT J
AU Seyedamini, B
   Malek, A
   Ebrahimi-Mameghani, M
   Tajik, A
AF Seyedamini, Bayanah
   Malek, Ayyoub
   Ebrahimi-Mameghani, Mehrangiz
   Tajik, Ali
TI Correlation of Obesity and Overweight with Emotional-Behavioral Problems
   in Primary School Age Girls in Tabriz, Iran
SO IRANIAN JOURNAL OF PEDIATRICS
LA English
DT Article
DE Child Behavior Checklist; Obesity; Overweight; Psychological Factors;
   Behavior; Children
ID BODY-MASS INDEX; QUALITY-OF-LIFE; ADOLESCENT OBESITY; CHILDHOOD
   OVERWEIGHT; PEER VICTIMIZATION; CHILDREN; PREVALENCE; DISORDERS;
   ASSOCIATION; CHECKLIST
AB Objective!: Obesity and overweight have shown an increasing trend in most developing countries. Childhood obesity would impose numerous health-related problems. This study was conducted to determine the correlation of obesity and overweight with emotional-behavioral problems in primary school age girls.
   Methods: In a cross-sectional study, 300 primary school girls (aged 7-11 years) were selected using a multi-staged sampling method, including randomized cluster and stratified method. For all students body mass index was measured and then based on BMI for age and sex, from each grade (1-5), 20 students were selected for each group of normal weight, overweight and obese. The emotional-behavioral problems were evaluated using child behavior checklist that consists of 113 items for childhood behavioral problems.
   Findings: Total behavioral problems were seen in 17%, 27%, and 2% in obese, overweight, and normal weight children, respectively. Internalizing problems (including Anxious/Depressed, Withdrawn, and Somatic Complaints) were seen in 11%, 15%, and 2% and externalizing problems (including Aggressive and Delinquent Behaviors) were observed in 8%, 17%, and 2% in obese, overweight, and normal weight children, respectively. The mean scores in all scales were higher in obese and overweight children in comparison with normal weight children and the emotional-behavioral problems had significant positive correlation with obesity and overweight (P<0.01).
   Conclusion: Despite the cultural differences between east and west, yet there are similarities in the most of the emotional-behavioral problems related to overweight and obesity. Also, it seems that the risk of behavioral-emotional problems in overweight girls is more than in obese girls. Overweight and Obesity prevention may be a primary preventive step for these problems in children.
C1 [Seyedamini, Bayanah] Islamic Azad Univ, Mahabad Branch, Dept Nursing, Mahabad, Iran.
   [Malek, Ayyoub] Tabriz Univ Med Sci, Dept Psychiat, Tabriz, Iran.
   [Ebrahimi-Mameghani, Mehrangiz] Tabriz Univ Med Sci, Sch Publ Hlth & Nutr, Dept Nutr, Tabriz, Iran.
   [Tajik, Ali] Tabriz Univ Med Sci, Fac Med, Tabriz, Iran.
RP Malek, A (reprint author), Razi Mental Hosp, Dept Psychiat, Child & Adolescent Psychiat Ward, El Goli Blvd,POB 5456, Tabriz, Iran.
RI Ebrahimi-Mameghani, Mehrangiz/G-6461-2017
OI Ebrahimi-Mameghani, Mehrangiz/0000-0002-0311-1289
FU Research Office of Tabriz University of Medical Sciences
FX This study was undertaken with financial support from the Research
   Office of Tabriz University of Medical Sciences.
NR 44
TC 4
Z9 4
U1 1
U2 9
PU KOWSAR CORP
PI TEHRAN
PA PO BOX 14155-3651, TEHRAN, 14155, IRAN
SN 2008-2142
EI 2008-2150
J9 IRAN J PEDIATR
JI Iran. J. Pediatr.
PD MAR
PY 2012
VL 22
IS 1
BP 15
EP 22
PG 8
WC Pediatrics
SC Pediatrics
GA 926MO
UT WOS:000302835400003
PM 23056854
DA 2020-03-18
ER

PT J
AU Scharte, M
   Bolte, G
AF Scharte, M.
   Bolte, G.
CA GME-Studiengrp
TI Children of Single Mothers: Health Risks and Environmental Stress
SO GESUNDHEITSWESEN
LA German
DT Article
DE single mothers; children's health; housing conditions; environmental
   stress; social position
ID GERMAN HEALTH; MENTAL-HEALTH; DIFFICULTIES QUESTIONNAIRE; PROTECTIVE
   FACTORS; PARENTAL DIVORCE; ADOLESCENTS; INTERVIEW; PREVALENCE;
   CHILDHOOD; SMOKING
AB Background and Aim: In Germany the risk for relative poverty has increased profoundly during the last 15 years, especially among single parent families. As poverty is often associated with bad health we examined the physical and mental health as well as health-related behaviour, housing and environmental conditions in children with lone mothers versus children in couple families.
   Study Population and Methods: In 3 cross-sectional surveys conducted during 2004-2007 in 3 cities and 3 rural areas in Bavaria data on 19039 pre-school children (47% female) were collected. Health, behaviour and exposure assessment was based on parental reports. The 18327 cases with complete information on family status were analysed. 10% of the children grew up with single mothers.
   Results: Single mothers evaluated the general state of health of their children more often as moderate to very poor than couple parents (OR [95% CI]: male: 1.37 [1.07-1.77], female 1.77 [1.33-2.35]). Sons with single mothers were more often obese (1.44 [1.09-1.90]). They scored significantly higher in the SDQ total difficulties score (1.94 [1.44-2.62]), on the emotional problem scale (1.91 [1.40-2.59]) as well as on the hyperactivity scale (1.82 [1.35-2.47]) compared to boys from couple families. No difference was found in prosocial behaviour. Girls with single mothers revealed more often conduct problems 1.36 [1.02-1.81] compared to those from couple families. They also showed a significantly higher prevalence of asthma (2.06 [1.29-3.30]). Children living with their single mothers were less often members of sports clubs and the boys were less physical active. No difference was found regarding the consumption of fruits and vegetables. Single mother family was associated with children's environmental tobacco smoke exposure at home (2.03 [1.79-2.29]). Single mothers perceived higher environmental exposures to noise and air pollution, suffered more often from a lack of accessible green spaces in the neighbourhood and reported a higher traffic load on the residential street.
   Conclusion: Children with single mothers reveal increased health risks and live under significantly poorer housing and environmental conditions. Further analyses are necessary to identify the mediating factors.
C1 [Scharte, M.; Bolte, G.; GME-Studiengrp] Bayer Landesamt Gesundheit & Lebensmittelsicherhe, Sachbereich Arbeits & Umweltepidemiol, D-80538 Munich, Germany.
RP Bolte, G (reprint author), Bayer Landesamt Gesundheit & Lebensmittelsicherhe, Sachbereich Arbeits & Umweltepidemiol, Pfarrstr 3, D-80538 Munich, Germany.
EM gabriele.bolte@lgl.bayern.de
OI Bolte, Gabriele/0000-0002-0269-5059
NR 44
TC 9
Z9 9
U1 1
U2 59
PU GEORG THIEME VERLAG KG
PI STUTTGART
PA RUDIGERSTR 14, D-70469 STUTTGART, GERMANY
SN 0941-3790
EI 1439-4421
J9 GESUNDHEITSWESEN
JI Gesundheitswesen
PD MAR
PY 2012
VL 74
IS 3
BP 123
EP 131
DI 10.1055/s-0030-1270507
PG 9
WC Public, Environmental & Occupational Health
SC Public, Environmental & Occupational Health
GA 919WK
UT WOS:000302362500137
PM 21267816
DA 2020-03-18
ER

PT J
AU Gonenc, A
   Wozniak, J
   Biederman, J
   Joshi, G
   Henin, A
AF Gonenc, A.
   Wozniak, J.
   Biederman, J.
   Joshi, G.
   Henin, A.
TI A Magnetic Resonance Spectroscopy study of the Anterior Cingulate Cortex
   in youth with emotional dysregulation
SO BIPOLAR DISORDERS
LA English
DT Meeting Abstract
CT 5th Biennial Conference of the
   International-Society-for-Bipolar-Disorders
CY MAR 14-17, 2012
CL Istanbul, TURKEY
SP Int Soc Bipolar Disorders
DE bipolar; magnetic resonance spectroscopy; glutamate; emotional
   dysregulation
C1 [Gonenc, A.; Wozniak, J.; Biederman, J.; Joshi, G.; Henin, A.] Harvard Univ, Sch Med, Dept Psychiat, Boston, MA 02115 USA.
NR 0
TC 0
Z9 0
U1 0
U2 0
PU WILEY-BLACKWELL
PI MALDEN
PA COMMERCE PLACE, 350 MAIN ST, MALDEN 02148, MA USA
SN 1398-5647
J9 BIPOLAR DISORD
JI Bipolar Disord.
PD MAR
PY 2012
VL 14
SU 1
SI SI
BP 77
EP 77
PG 1
WC Clinical Neurology; Neurosciences; Psychiatry
SC Neurosciences & Neurology; Psychiatry
GA 908ZG
UT WOS:000301531000171
DA 2020-03-18
ER

PT J
AU Morrongiello, BA
   Kane, A
   McArthur, BA
   Bell, M
AF Morrongiello, Barbara A.
   Kane, Alexa
   McArthur, Brae Ann
   Bell, Melissa
TI Physical risk taking in elementary-school children: Measurement and
   emotion regulation issues
SO PERSONALITY AND INDIVIDUAL DIFFERENCES
LA English
DT Article
DE Children; Risk taking; Measures; Domain specificity
ID INNER-CITY ADOLESCENTS; INJURY-RISK; TASK BART; UNINTENTIONAL INJURY;
   PREFRONTAL CORTEX; SEX-DIFFERENCES; YOUNG-CHILDREN; BEHAVIORS;
   PERSONALITY; IMPULSIVITY
AB Children who engage in physical risk taking experience more injuries. In the present study children 7-12 years completed laboratory tasks and standardized questionnaires to explore inter-relations between measures of risk taking and to determine if the Balloon Analog Risk Task (BART) is a valid index of physical risk taking. Emotion regulation skills also were assessed to determine if poorer skills are associated with greater risk taking, and what measures of risk taking show these relations. Results revealed that general measures of risk taking propensity predicted both BART performance and physical risk taking. Similarly, poorer emotion regulation skills were associated with greater risk taking scores for both the BART and physical risk taking task. Measures of physical risk taking related to one another, however, none of these scores related to performance on the BART. Implications for measuring physical risk taking and exploring emotional links to risk taking in future research are discussed. (C) 2011 Elsevier Ltd. All rights reserved.
C1 [Morrongiello, Barbara A.; Kane, Alexa; McArthur, Brae Ann; Bell, Melissa] Univ Guelph, Dept Psychol, Guelph, ON N1G 2W1, Canada.
RP Morrongiello, BA (reprint author), Univ Guelph, Dept Psychol, Guelph, ON N1G 2W1, Canada.
EM bmorrong@uoguelph.ca
OI McArthur, Brae Anne/0000-0001-9141-7095
NR 50
TC 11
Z9 11
U1 2
U2 25
PU PERGAMON-ELSEVIER SCIENCE LTD
PI OXFORD
PA THE BOULEVARD, LANGFORD LANE, KIDLINGTON, OXFORD OX5 1GB, ENGLAND
SN 0191-8869
J9 PERS INDIV DIFFER
JI Pers. Individ. Differ.
PD MAR
PY 2012
VL 52
IS 4
BP 492
EP 496
DI 10.1016/j.paid.2011.11.003
PG 5
WC Psychology, Social
SC Psychology
GA 904SL
UT WOS:000301218100005
DA 2020-03-18
ER

PT J
AU Lau, SR
   Beilby, JM
   Byrnes, ML
   Hennessey, NW
AF Lau, Su Re
   Beilby, Janet M.
   Byrnes, Michelle L.
   Hennessey, Neville W.
TI Parenting styles and attachment in school-aged children who stutter
SO JOURNAL OF COMMUNICATION DISORDERS
LA English
DT Article
DE Stuttering; Child; Parents; Peers; Relationships
ID DIFFICULTIES QUESTIONNAIRE; BONDING INSTRUMENT; EMOTION REGULATION;
   ADULT ATTACHMENT; PEER ATTACHMENT; ADOLESCENTS; BEHAVIORS; MOTHERS;
   IMPACT; TEMPERAMENT
AB Parental input has been described as influential in early childhood stuttering yet the exact nature of this influence remains equivocal. The present study aimed to examine whether quantitative measures of parenting styles, parent and peer attachment patterns, and parent- and self-reported child behaviour could differentiate between school-aged children who stutter (CWS) (n = 10) and their fluent peers (n = 10). In addition, qualitative individual semi-structured interviews with all CWS were conducted to gain insight into their life experiences and reflections in relation to stuttering. The interviews were classified into ancillary themes of school, peers and parents. Quantitative findings revealed that CWS perceived their parents with significantly lower attachment, particularly in relation to trust, and parents of CWS perceived their children with significantly higher maladjustments than fluent counterparts. Qualitative themes emerged pertaining to attitudes, perceptions and relationships with teachers, peers and parents, with consistent experiences of teasing and bullying reported as a consequence of the stutter. The majority of participants recounted frustration with the nature in which their parents attempted to remediate their stuttering. Collectively, these findings highlight imperative management considerations for school-aged CWS and their parents. The usefulness of quantitative and qualitative research paradigms is also emphasised.
   Learning outcomes: The reader will be able to: (1) identify themes associated with the impact a childhood stutter has on parent and peer relationships; (2) identify how the quality of the parent child relationship is influenced by parenting styles and attachment; and (3) discuss the clinical implications of the results for children who stutter and their families. (C) 2011 Elsevier Inc. All rights reserved.
C1 [Lau, Su Re; Beilby, Janet M.; Hennessey, Neville W.] Curtin Univ Technol, Curtin Hlth Innovat Res Inst, Sch Psychol & Speech Pathol, Perth, WA 6845, Australia.
   [Byrnes, Michelle L.] Univ Western Australia, CNND, Australian Neuromuscular Res Inst, Crawley, WA 6009, Australia.
RP Beilby, JM (reprint author), Curtin Univ Technol, Curtin Hlth Innovat Res Inst, Sch Psychol & Speech Pathol, GPO Box U 1987, Perth, WA 6845, Australia.
EM j.beilby@curtin.edu.au
OI Beilby, Janet/0000-0002-7439-5514
FU Western Australian Institute for Medical Research (WAIMR)
FX This research was supported by a Neurotrauma Research Program (NRP)
   Grant from the Western Australian Institute for Medical Research
   (WAIMR). The authors wish to thank anonymous reviewers for their helpful
   comments in improving this manuscript.
NR 65
TC 21
Z9 24
U1 0
U2 60
PU ELSEVIER SCIENCE INC
PI NEW YORK
PA 360 PARK AVE SOUTH, NEW YORK, NY 10010-1710 USA
SN 0021-9924
EI 1873-7994
J9 J COMMUN DISORD
JI J. Commun. Disord.
PD MAR-APR
PY 2012
VL 45
IS 2
BP 98
EP 110
DI 10.1016/j.jcomdis.2011.12.002
PG 13
WC Audiology & Speech-Language Pathology; Linguistics; Rehabilitation
SC Audiology & Speech-Language Pathology; Linguistics; Rehabilitation
GA 900CV
UT WOS:000300865100003
PM 22205038
DA 2020-03-18
ER

PT J
AU van den Bos, W
   van Dijk, E
   Crone, EA
AF van den Bos, Wouter
   van Dijk, Eric
   Crone, Eveline A.
TI Learning whom to trust in repeated social interactions: A developmental
   perspective
SO GROUP PROCESSES & INTERGROUP RELATIONS
LA English
DT Article
DE trust; development; anger; punishment; decision making
ID INTERPERSONAL-TRUST; REACTIVE AGGRESSION; CHILDRENS TRUST; COOPERATION;
   ADOLESCENCE; TRUSTWORTHINESS; RECIPROCITY; ANGER; GAME; MEDIATION
AB How do people learn to trust or distrust others? In a repeated trust game setting, we investigated the development of trust within repeated interactions. We assessed the development of relation-specific trust across different age groups, ranging from late childhood to young adulthood. The results demonstrated that within relations the older participants showed lower levels of negative reciprocity. Additionally, with increasing age both the anger towards, and punishment of, noncooperative players decreased. Further analyses showed that the differential willingness to punish violations of trust was mediated by feelings of anger. Overall, the data provide initial evidence for the role of emotion regulation in the development of interpersonal trust.
C1 [van den Bos, Wouter] Stanford Univ, Dept Psychol, Stanford, CA 94305 USA.
   [van den Bos, Wouter; van Dijk, Eric; Crone, Eveline A.] Leiden Univ, NL-2300 RA Leiden, Netherlands.
   [Crone, Eveline A.] Univ Amsterdam, Amsterdam, Netherlands.
RP van den Bos, W (reprint author), Stanford Univ, Dept Psychol, Jordan Hall,450 Serra Mall, Stanford, CA 94305 USA.
EM wvdbos@stanford.edu
OI van den Bos, Wouter/0000-0002-8017-3790; Crone,
   Eveline/0000-0002-7508-6078
NR 58
TC 29
Z9 29
U1 2
U2 52
PU SAGE PUBLICATIONS LTD
PI LONDON
PA 1 OLIVERS YARD, 55 CITY ROAD, LONDON EC1Y 1SP, ENGLAND
SN 1368-4302
EI 1461-7188
J9 GROUP PROCESS INTERG
JI Group Process Intergroup Relat.
PD MAR
PY 2012
VL 15
IS 2
BP 243
EP 256
DI 10.1177/1368430211418698
PG 14
WC Psychology, Social
SC Psychology
GA 896ID
UT WOS:000300558000008
DA 2020-03-18
ER

PT J
AU You, JN
   Leung, F
AF You, Jianing
   Leung, Freedom
TI A Chinese Adaptation of the Distress Tolerance Scale among Adolescents:
   Factor Structure and Psychometric Properties
SO JOURNAL OF PSYCHOPATHOLOGY AND BEHAVIORAL ASSESSMENT
LA English
DT Article
DE Distress tolerance; Chinese adaptation; Emotion reactivity; Negative
   affectivity; Maladaptive impulsive behaviors
ID EMOTION REGULATION; GENDER; INTOLERANCE; STRATEGIES
AB This study examined the psychometric properties of a Chinese adaptation of the Distress Tolerance Scale (DTS; Simons & Gaher. Motivation and Emotion, 29, 83-102, 2005) among 5,423 (2,857 boys) Chinese adolescents. Results of the confirmatory factor analyses supported a hierarchical model encompassing four first-order factors: Tolerance, Absorption, Appraisal and Regulation, and one second-order factor, General Distress Intolerance, which was comprised of the first three first-order factors. Acceptable levels of internal consistency and 6-month test-retest reliability were demonstrated in the second-order and all first-order factors. The Chinese DTS also displayed good convergent and discriminant validity with negative emotion, emotion reactivity and maladaptive impulsive coping behaviors. Chinese adolescent girls possessed lower distress tolerance ability than their boy counterparts. Additionally, the strength of associations between distress tolerance and negative affectivity was larger in girls than in boys. This study suggests that the Chinese DTS appears to be a psychometrically sound measure of distress (in)tolerance among adolescents.
C1 [You, Jianing; Leung, Freedom] Chinese Univ Hong Kong, Dept Psychol, Shatin, Hong Kong, Peoples R China.
RP Leung, F (reprint author), Chinese Univ Hong Kong, Dept Psychol, Sino Bldg,Room 333, Shatin, Hong Kong, Peoples R China.
EM youjianing@gmail.com; fykleung@psy.cuhk.edu.hk
NR 39
TC 1
Z9 2
U1 0
U2 11
PU SPRINGER/PLENUM PUBLISHERS
PI NEW YORK
PA 233 SPRING ST, NEW YORK, NY 10013 USA
SN 0882-2689
EI 1573-3505
J9 J PSYCHOPATHOL BEHAV
JI J. Psychopathol. Behav. Assess.
PD MAR
PY 2012
VL 34
IS 1
BP 136
EP 144
DI 10.1007/s10862-011-9256-3
PG 9
WC Psychology, Clinical
SC Psychology
GA 892XO
UT WOS:000300319100013
DA 2020-03-18
ER

PT J
AU Deveney, CM
   Brotman, MA
   Decker, AM
   Pine, DS
   Leibenluft, E
AF Deveney, Christen M.
   Brotman, Melissa A.
   Decker, Ann Marie
   Pine, Daniel S.
   Leibenluft, Ellen
TI Affective prosody labeling in youths with bipolar disorder or severe
   mood dysregulation
SO JOURNAL OF CHILD PSYCHOLOGY AND PSYCHIATRY
LA English
DT Article
DE Bipolar disorder; emotion recognition
ID FACIAL EXPRESSIONS; EMOTIONAL PROSODY; RATING-SCALE; CHILDREN; DEFICITS;
   SCHIZOPHRENIA; DEPRESSION; RECOGNITION; ADOLESCENTS; PERCEPTION
AB Background: Accurate identification of nonverbal emotional cues is essential to successful social interactions, yet most research is limited to emotional face expression labeling. Little research focuses on the processing of emotional prosody, or tone of verbal speech, in clinical populations. Methods: Using the Diagnostic Analysis of Nonverbal Accuracy, the current study examined whether youths with pediatric-onset bipolar disorder (BD) and/or those with chronic and severe irritability (i. e. the severe mood dysregulation phenotype) are impaired in their ability to identify the emotional prosody of a spoken sentence with neutral content. Results: Youths with severe mood dysregulation (n = 67) performed more poorly than healthy comparison children (n = 57), even when the sample was limited to unmedicated patients. Medicated BD youths (n = 52) exhibited impairment relative to healthy comparison children. No interactions between group and emotion were observed, suggesting that emotional prosody labeling problems may represent a general deficit in chronically irritable youths and in medicated youths with BD. Conclusion: In concert with previously documented facial emotion labeling deficits, difficulties ascertaining the correct emotional tone of a spoken sentence may contribute to emotion dysregulation in chronically irritable children, and possibly also in youths with BD.
C1 [Deveney, Christen M.] NIMH, Emot & Dev Branch, NIH, US Dept HHS,Sect Bipolar Spectrum Disorders, Bethesda, MD 20892 USA.
RP Deveney, CM (reprint author), NIMH, Emot & Dev Branch, NIH, US Dept HHS,Sect Bipolar Spectrum Disorders, 15K North Dr,MSC 2670, Bethesda, MD 20892 USA.
EM deveneycm@mail.nih.gov
RI Pine, Daniel/Z-1601-2019; Brotman, Melissa A/H-7409-2013
OI Brotman, Melissa A/0000-0002-9859-4702
FU National Institute of Mental Health, National Institutes of Health,
   Bethesda, MD, USA
FX This work was supported by the Intramural Research Program of the
   National Institute of Mental Health, National Institutes of Health,
   Bethesda, MD, USA. We thank the children and families for their
   participation, which made this research possible. We also thank the
   staff of the Emotion and Development Branch at NIMH.
NR 46
TC 13
Z9 13
U1 0
U2 7
PU WILEY-BLACKWELL
PI HOBOKEN
PA 111 RIVER ST, HOBOKEN 07030-5774, NJ USA
SN 0021-9630
J9 J CHILD PSYCHOL PSYC
JI J. Child Psychol. Psychiatry
PD MAR
PY 2012
VL 53
IS 3
BP 262
EP 270
DI 10.1111/j.1469-7610.2011.02482.x
PG 9
WC Psychology, Developmental; Psychiatry; Psychology
SC Psychology; Psychiatry
GA 886CG
UT WOS:000299828000007
PM 22029604
OA Green Accepted
DA 2020-03-18
ER

PT J
AU Gray, K
   Keating, C
   Taffe, J
   Brereton, A
   Einfeld, S
   Tonge, B
AF Gray, Kylie
   Keating, Caroline
   Taffe, John
   Brereton, Avril
   Einfeld, Stewart
   Tonge, Bruce
TI Trajectory of Behavior and Emotional Problems in Autism
SO AJIDD-AMERICAN JOURNAL ON INTELLECTUAL AND DEVELOPMENTAL DISABILITIES
LA English
DT Article
DE autism; behavior and emotional problems; adult outcomes
ID PSYCHIATRIC-DISORDERS; YOUNG-PEOPLE; INTELLECTUAL DISABILITIES;
   PSYCHOMETRIC PROPERTIES; SOCIOECONOMIC POSITION; CHILDHOOD AUTISM;
   CHILDREN; ADOLESCENTS; ADULTS; PSYCHOPATHOLOGY
AB High rates of behavior and emotional problems have been consistently reported in children and adolescents with autism. Elevated rates of mental health problems have also been reported in adults with autism. Little is known, however, about the longitudinal development of behavior and emotional problems in autism. This study followed a cohort of children and adolescents over 18 years. Outcomes were evaluated in terms of behavior and emotional problems and autism symptomatology. The role of childhood factors (age, gender, IQ, behavior, and emotional problems) and the environment (socioeconomic disadvantage) were considered in terms of adult outcomes. Overall, improvements in comorbid behavior and emotional problems and autism symptomatology were observed. However, rates of comorbid behavior and emotional problems in adulthood remained high.
C1 [Gray, Kylie] Monash Univ, Sch Psychol & Psychiat, Ctr Dev Psychiat & Psychol, Clayton, Vic 3168, Australia.
   [Einfeld, Stewart] Univ Sydney, Sydney, NSW 2006, Australia.
RP Gray, K (reprint author), Monash Univ, Sch Psychol & Psychiat, Ctr Dev Psychiat & Psychol, Clayton, Vic 3168, Australia.
EM kylie.gray@monash.edu
RI Tonge, Bruce J/T-8036-2018; Gray, Kylie/H-3345-2014
OI Tonge, Bruce J/0000-0002-4236-9688; Gray, Kylie/0000-0001-6518-4240
NR 57
TC 60
Z9 62
U1 2
U2 47
PU AMER ASSOC INTELLECTUAL DEVELOPMENTAL DISABILITIES
PI WASHINGTON
PA 444 N CAPITOL ST, NW STE 846, WASHINGTON, DC 20001-1512 USA
SN 1944-7515
EI 1944-7558
J9 AJIDD-AM J INTELLECT
JI AJIDD-Am. J. Intellect. Dev. Disabil.
PD MAR
PY 2012
VL 117
IS 2
SI SI
BP 121
EP 133
DI 10.1352/1944-7588-117-2.121
PG 13
WC Education, Special; Rehabilitation
SC Education & Educational Research; Rehabilitation
GA 929GV
UT WOS:000303050200005
PM 22515827
DA 2020-03-18
ER

PT J
AU Dimitry, L
AF Dimitry, L.
TI A systematic review on the mental health of children and adolescents in
   areas of armed conflict in the Middle East
SO CHILD CARE HEALTH AND DEVELOPMENT
LA English
DT Review
DE adolescent psychiatry; child psychiatry; Middle East; PTSD; systematic
   review; war
ID POSTTRAUMATIC-STRESS-DISORDER; SCHOOL-AGE-CHILDREN; WAR-RELATED STRESS;
   PSYCHOLOGICAL DISTRESS; PALESTINIAN CHILDREN; ISRAELI ADOLESCENTS;
   POLITICAL VIOLENCE; RECURRENT TERRORISM; PRESCHOOL-CHILDREN;
   GENDER-DIFFERENCES
AB For many decades, the Middle East has been troubled with numerous long-standing armed conflicts and wars. Children and adolescents were not spared the trauma and its consequences. Exposure to traumatic events can result in mental, behavioural and emotional problems in children and adolescents. To date, this is the first paper that aims to systematically review the literature on the mental health of children and adolescents living in areas of armed conflict in the Middle East, specifically Israel, Palestine, Lebanon and Iraq. It explores factors that mediate between exposure to armed conflict and mental, behavioural and emotional problems and places them in a cultural context. Pubmed was searched and papers were identified using specific inclusion criteria. Seventy-one eligible studies were included. The main findings are that children and adolescents living in these conflict zones are exposed to high levels of traumatic experiences. Number of conflict-related traumatic experiences correlates positively with prevalence of mental, behavioural and emotional problems. Prevalence of post-traumatic stress disorder in children and adolescents is estimated to be 58% in Israel, 2370% in Palestine and 1030% in Iraq (insufficient data for Lebanon). The main determining factors identified were level and type of exposure, age, gender, socio-economic adversity, social support and religiosity. These findings bring to light the pressing need to provide children and adolescents living in conflict areas with help. They are useful in designing new interventions to strengthen child and adolescent resilience in areas of conflict worldwide. Specific recommendations are included.
C1 Univ London Imperial Coll Sci Technol & Med, London W5 4QB, England.
RP Dimitry, L (reprint author), Univ London Imperial Coll Sci Technol & Med, 80B S Ealing Rd, London W5 4QB, England.
EM lydia.dimitry06@imperial.ac.uk
NR 67
TC 69
Z9 69
U1 0
U2 63
PU WILEY
PI HOBOKEN
PA 111 RIVER ST, HOBOKEN 07030-5774, NJ USA
SN 0305-1862
EI 1365-2214
J9 CHILD CARE HLTH DEV
JI Child Care Health Dev.
PD MAR
PY 2012
VL 38
IS 2
BP 153
EP 161
DI 10.1111/j.1365-2214.2011.01246.x
PG 9
WC Psychology, Developmental; Pediatrics
SC Psychology; Pediatrics
GA 885JV
UT WOS:000299776100001
PM 21615769
DA 2020-03-18
ER

PT J
AU Schonert-Reichl, KA
   Smith, V
   Zaidman-Zait, A
   Hertzman, C
AF Schonert-Reichl, Kimberly A.
   Smith, Veronica
   Zaidman-Zait, Anat
   Hertzman, Clyde
TI Promoting Children's Prosocial Behaviors in School: Impact of the "Roots
   of Empathy'' Program on the Social and Emotional Competence of
   School-Aged Children
SO SCHOOL MENTAL HEALTH
LA English
DT Article
DE Primary prevention; Social and emotional competence; Prosocial and
   aggressive behaviors; School-aged children
ID RELATIONAL AGGRESSION; MIDDLE CHILDHOOD; PROACTIVE AGGRESSION; POSITIVE
   PSYCHOLOGY; GENDER-DIFFERENCES; IMPLEMENTATION; INTERVENTION;
   PREVENTION; ADOLESCENCE; VIOLENCE
AB This study examines the effects of the Roots of Empathy (ROE) program on children's social-emotional competence. ROE is a theoretically derived universal preventive program that focuses on decreasing children's aggression and facilitating the development of their social-emotional understanding and prosocial behaviors. The program has as its cornerstone monthly visits by an infant and his/her parent(s) that serve as a springboard for lessons on emotion understanding, perspective taking, caring for others, and infant development. The study included a quasi-experimental control-group pretest-posttest, multi-informant design with 585 4th- to 7th-grade children from 28 classrooms. Outcome measures included self-reports of understanding of infant distress, empathy, and perspective taking, and peer and teacher reports of prosocial and aggressive behaviors. Measures assessing implementation were also included. Children in the ROE intervention classrooms showed significant improvement across several of the domains assessed: self-reports of causes for infant crying, peer nominations of prosocial behaviors, and teacher reports of proactive and relational aggression. Self-reported empathy and perspective taking showed no significant changes. According to ROE instructors' diaries assessing implementation, students in the experimental condition were exposed to all or most of the ROE curriculum. These findings support and extend recent research examining the positive impacts of classroom-based social and emotional learning (SEL) programs on children's social development and behavioral adjustment.
C1 [Schonert-Reichl, Kimberly A.] Univ British Columbia, Dept Educ & Counselling Psychol, Vancouver, BC V6T 1Z4, Canada.
   [Smith, Veronica] Univ Alberta, Dept Educ Psychol, Edmonton, AB T6G 2E1, Canada.
   [Zaidman-Zait, Anat] Univ British Columbia, Coll Interdisciplinary Studies, Vancouver, BC V6T 1Z4, Canada.
   [Hertzman, Clyde] Univ British Columbia, Sch Populat & Publ Hlth, Vancouver, BC V6T 1Z4, Canada.
RP Schonert-Reichl, KA (reprint author), Univ British Columbia, Dept Educ & Counselling Psychol, 2125 Main Mall, Vancouver, BC V6T 1Z4, Canada.
EM kimberly.schonert-reichl@ubc.ca
NR 119
TC 56
Z9 56
U1 2
U2 75
PU SPRINGER
PI NEW YORK
PA 233 SPRING ST, NEW YORK, NY 10013 USA
SN 1866-2625
EI 1866-2633
J9 SCH MENT HEALTH
JI School Ment. Health
PD MAR
PY 2012
VL 4
IS 1
BP 1
EP 21
DI 10.1007/s12310-011-9064-7
PG 21
WC Psychology, Educational; Psychology, Developmental
SC Psychology
GA V31DN
UT WOS:000208864400001
DA 2020-03-18
ER

PT J
AU de Villiers, M
   van den Berg, H
AF de Villiers, Marisa
   van den Berg, Henriette
TI The implementation and evaluation of a resiliency programme for children
SO SOUTH AFRICAN JOURNAL OF PSYCHOLOGY
LA English
DT Article
DE children; family involvement; personal resources; programme evaluation;
   resiliency programme; self-appraisal
ID PREVENTION
AB Children moving from middle childhood to adolescence experience challenges that require effective skills to cope with the increasing complexity of life. This is particularly true in South Africa where the exposure to violence, poverty and ongoing socio-economic transformation leads to high levels of stress. Accordingly, children need to be resilient to cope with stress and trauma. The goal of this investigation was to develop, implement and evaluate a resiliency programme for 12-year-old children. A total of 161 participants was selected from four schools in the Bloemfontein area and divided into experimental and control groups. The Solomon Four Group Design was used. The following measuring instruments were used to assess the participants' resilience: the Behavioural and Emotional Rating Scale, Resiliency Scales for children and adolescents, and the Fortitude Scale. The intervention programme consisted of 15 sessions presented over a period of three weeks and focused on activities promoting emotional regulation, stress management, interpersonal skills, and problem solving. Two post-test evaluations were conducted: three weeks after the intervention programme and a follow-up three months later. Findings indicated that intrapersonal characteristics such as emotional regulation and self-appraisal increased significantly after the children had been exposed to the resiliency programme; while interpersonal skills and external resources such as family and general social support did not increase significantly. The content of the resiliency programme and the recommendations for interventions are discussed in the article.
C1 [de Villiers, Marisa; van den Berg, Henriette] Univ Free State, Dept Psychol, Bloemfontein, South Africa.
RP de Villiers, M (reprint author), Univ Free State, Dept Psychol, Bloemfontein, South Africa.
EM vdberghs@ufs.ac.za
NR 32
TC 18
Z9 19
U1 0
U2 27
PU SAGE PUBLICATIONS LTD
PI LONDON
PA 1 OLIVERS YARD, 55 CITY ROAD, LONDON EC1Y 1SP, ENGLAND
SN 0081-2463
EI 2078-208X
J9 S AFR J PSYCHOL
JI South Afr. J. Psychol.
PD MAR
PY 2012
VL 42
IS 1
BP 93
EP 102
DI 10.1177/008124631204200110
PG 10
WC Psychology, Multidisciplinary
SC Psychology
GA 914KL
UT WOS:000301948600010
DA 2020-03-18
ER

PT J
AU Ducharme, P
   Wharff, E
   Hutchinson, E
   Kahn, J
   Logan, G
   Gonzalez-Heydrich, J
AF Ducharme, Peter
   Wharff, Elizabeth
   Hutchinson, Eliza
   Kahn, Jason
   Logan, Grace
   Gonzalez-Heydrich, Joseph
TI Videogame Assisted Emotional Regulation Training: An ACT with
   RAGE-Control Case Illustration
SO CLINICAL SOCIAL WORK JOURNAL
LA English
DT Article
DE Anger; Psychiatric; Pediatric; Biofeedback; Videogame
ID ADOLESCENTS; PSYCHOTHERAPY; RELAXATION; REDUCTION; STATES; TRIAL
AB This paper describes the treatment of an adolescent girl (age 16) who received the ACT with RAGE-Control intervention during her treatment in an urban inpatient psychiatry unit. ACT with RAGE-Control utilizes five traditional Cognitive Behavioral techniques combined with an active biofeedback videogame designed to strengthen a patient's self-regulatory capacities while facing simulated stress in a virtual environment. The treatment is delivered as daily individual psychotherapy sessions over five consecutive days of an inpatient psychiatric admission. The following case illustrates the theory and techniques of the ACT with RAGE-Control intervention.
C1 [Ducharme, Peter; Wharff, Elizabeth; Hutchinson, Eliza; Kahn, Jason; Logan, Grace; Gonzalez-Heydrich, Joseph] Childrens Hosp, Dept Psychiat, Boston, MA 02115 USA.
   [Wharff, Elizabeth; Gonzalez-Heydrich, Joseph] Harvard Univ, Sch Med, Boston, MA USA.
RP Ducharme, P (reprint author), Childrens Hosp, Dept Psychiat, Fegan 8,300 Longwood Ave, Boston, MA 02115 USA.
EM peter.ducharme@childrens.harvard.edu
NR 22
TC 7
Z9 7
U1 0
U2 4
PU SPRINGER
PI DORDRECHT
PA VAN GODEWIJCKSTRAAT 30, 3311 GZ DORDRECHT, NETHERLANDS
SN 0091-1674
EI 1573-3343
J9 CLIN SOC WORK J
JI Clin. Soc. Work J.
PD MAR
PY 2012
VL 40
IS 1
BP 75
EP 84
DI 10.1007/s10615-011-0363-0
PG 10
WC Social Work
SC Social Work
GA 879LC
UT WOS:000299329700008
DA 2020-03-18
ER

PT J
AU Hollenstein, T
   McNeely, A
   Eastabrook, J
   Mackey, A
   Flynn, J
AF Hollenstein, Tom
   McNeely, Adrian
   Eastabrook, Jenny
   Mackey, Allison
   Flynn, Jessica
TI Sympathetic and parasympathetic responses to social stress across
   adolescence
SO DEVELOPMENTAL PSYCHOBIOLOGY
LA English
DT Article
DE respiratory sinus arrhythmia; sympathetic and parasympathetic activity;
   adolescence; suppression; heart rate variability; social stress
ID HEART-RATE-VARIABILITY; RESPIRATORY SINUS ARRHYTHMIA; CORONARY-ARTERY
   DISEASE; CARDIAC VAGAL TONE; EMOTION REGULATION; INDIVIDUAL-DIFFERENCES;
   RISK-TAKING; ANXIETY; DEPRESSION; CONSEQUENCES
AB Many transformations that occur in adolescence are related to emotion and emotion regulation, yet very little is known about the autonomic underpinnings of these changes. The aim of the study was to document age-related differences in autonomic responses to social stress and relations to emotion regulation. Ninety-nine female adolescents engaged in a paced breathing and a spontaneous speech task while electrocardiography measurements were taken. Spectral decomposition of the heart period data was used to create measures of sympathetic and parasympathetic activity. Results revealed a positive correlation between age and sympathetic activity and a negative correlation between age and parasympathetic activity. These findings contribute to a better understanding of the age-related norms of cardiac variability across adolescence. (C) 2011 Wiley Periodicals, Inc. Dev Psychobiol 54:207-214, 2012.
C1 [Hollenstein, Tom; McNeely, Adrian; Eastabrook, Jenny; Mackey, Allison] Queens Univ, Dept Psychol, Kingston, ON K7L 3N6, Canada.
   [Flynn, Jessica] Kent State Univ, Kent, OH 44242 USA.
RP Hollenstein, T (reprint author), Queens Univ, Dept Psychol, 220 Craine Hall, Kingston, ON K7L 3N6, Canada.
EM tom.hollenstein@queensu.ca
OI Mackey, Allison/0000-0002-4404-3753
FU Canadian Foundation for InnovationCanada Foundation for Innovation;
   Queen's University; Social Sciences and Humanities Research Council
FX Contract grant sponsor: Canadian Foundation for Innovation; Contract
   grant sponsor: Queen's University; Contract grant sponsor: Social
   Sciences and Humanities Research Council.
NR 66
TC 29
Z9 29
U1 0
U2 24
PU WILEY
PI HOBOKEN
PA 111 RIVER ST, HOBOKEN 07030-5774, NJ USA
SN 0012-1630
EI 1098-2302
J9 DEV PSYCHOBIOL
JI Dev. Psychobiol.
PD MAR
PY 2012
VL 54
IS 2
BP 207
EP 214
DI 10.1002/dev.20582
PG 8
WC Developmental Biology; Psychology
SC Developmental Biology; Psychology
GA 873WI
UT WOS:000298913800009
PM 21688260
DA 2020-03-18
ER

PT J
AU Muller, J
   Hess, J
   Hager, A
AF Mueller, Jan
   Hess, John
   Hager, Alfred
TI Minor symptoms of depression in patients with congenital heart disease
   have a larger impact on quality of life than limited exercise capacity
SO INTERNATIONAL JOURNAL OF CARDIOLOGY
LA English
DT Article
DE Congenital heart disease; Depression; Exercise capacity; Quality of life
ID EMOTIONAL-PROBLEMS; FOLLOW-UP; YOUNG-ADULTS; ADOLESCENTS; CHILDREN;
   HEALTH; ASSOCIATION; PREVALENCE; GUIDELINES; COMMITTEE
AB Objective: In patients with congenital heart disease quality of life is only marginally associated with exercise capacity. The aim of this study was to determine the prevalence of depression and its impact on quality of life and exercise capacity.
   Patients and methods: From November 2007 to October 2009 a total of 767 patients (352 female, 14-67 years) with various congenital heart diseases (37 palliated/native cyanotic, 57 Fontan, 74 Transposition of the Great Arteries (TGA) after atrial switch, 50 other TGA, 136 Fallot, 38 Ebstein, 47 Pulmonic stenosis/regurgitation, 68 aortic coarctation, 103 aortic stenosis, 90 isolated shunts, 67 other) completed the health-related quality of life questionnaire SF-36 and the German translation of the "Center for Epidemiologic Studies Depression Scale" (CES-D) to assess depressive symptoms. Afterwards a cardiopulmonary exercise test was performed.
   Results: Only 66 patients (8.6%) showed depressive symptoms fulfilling the CES-D definition for depression. The total prevalence of depression was lower than in the general population (Wilcoxon test, p<0.001) and did not differ substantially in between the diagnostic subgroups (Kruskal-Wallis test, p=0.195). CES-D score was correlated to all of the nine dimensions of quality of life (r=-0.170 to r=-0.740, p<0.001) and less pronounced to exercise capacity (r=-0.164, pb0.001). Correlation of peak oxygen uptake to quality of life was weaker than the CES-D scores in all subscales of life quality.
   Conclusions: Patients with congenital heart disease are rarely depressive. However, even minor depressive symptoms have a stronger impact on quality of life than limited exercise capacity as seen in many patients. (C) 2010 Elsevier Ireland Ltd. All rights reserved.
C1 [Mueller, Jan; Hess, John; Hager, Alfred] Tech Univ Munich, Deutsch Herzzentrum Munchen, Dept Pediat Cardiol & Congenital Heart Dis, D-80636 Munich, Germany.
RP Muller, J (reprint author), Tech Univ Munich, Deutsch Herzzentrum Munchen, Dept Pediat Cardiol & Congenital Heart Dis, Lazarettstr 36, D-80636 Munich, Germany.
EM muellerjan@dhm.mhn.de; hager@dhm.mhn.de
RI Muller, Jan/J-7188-2016
OI Muller, Jan/0000-0002-7530-2025; Hager, Alfred/0000-0002-2481-2017
NR 35
TC 45
Z9 45
U1 0
U2 7
PU ELSEVIER IRELAND LTD
PI CLARE
PA ELSEVIER HOUSE, BROOKVALE PLAZA, EAST PARK SHANNON, CO, CLARE, 00000,
   IRELAND
SN 0167-5273
J9 INT J CARDIOL
JI Int. J. Cardiol.
PD FEB 9
PY 2012
VL 154
IS 3
BP 265
EP 269
DI 10.1016/j.ijcard.2010.09.029
PG 5
WC Cardiac & Cardiovascular Systems
SC Cardiovascular System & Cardiology
GA 879GO
UT WOS:000299317900014
PM 20926144
DA 2020-03-18
ER

PT J
AU Duerden, EG
   Mak-Fan, KM
   Taylor, MJ
   Roberts, SW
AF Duerden, Emma G.
   Mak-Fan, Kathleen M.
   Taylor, Margot J.
   Roberts, S. Wendy
TI Regional Differences in Grey and White Matter in Children and Adults
   With Autism Spectrum Disorders: An Activation Likelihood Estimate (ALE)
   Meta-analysis
SO AUTISM RESEARCH
LA English
DT Article
DE structural MRI; pediatrics
ID VOXEL-BASED MORPHOMETRY; HIGH-FUNCTIONING AUTISM; MEDIAL TEMPORAL-LOBE;
   CORPUS-CALLOSUM; GRAY-MATTER; BRAIN OVERGROWTH; CORTICAL THICKNESS;
   EXECUTIVE FUNCTION; MEMORY IMPAIRMENT; SOCIAL-BEHAVIOR
AB Structural alterations in brain morphology have been inconsistently reported in children compared to adults with autism spectrum disorder (ASD). We assessed these differences by performing meta-analysis on the data from 19 voxel-based morphometry studies. Common findings across the age groups were grey matter reduction in left putamen and medial prefrontal cortex (mPFC) and grey matter increases in the lateral PFC, while white matter decreases were seen mainly in the children in frontostriatal pathways. In the ASD sample, children/adolescents were more likely than adults to have increased grey matter in bilateral fusiform gyrus, right cingulate and insula. Results show that clear maturational differences exist in social cognition and limbic processing regions only in children/adolescents and not in adults with ASD, and may underlie the emotional regulation that improves with age in this population. Autism Res 2012,5:49-66. (c) 2011 International Society for Autism Research, Wiley Periodicals, Inc.
C1 [Duerden, Emma G.; Roberts, S. Wendy] Hosp Sick Children, Autism Res Unit, Toronto, ON M5G 1X8, Canada.
   [Duerden, Emma G.; Mak-Fan, Kathleen M.; Taylor, Margot J.] Hosp Sick Children, Dept Diagnost Imaging, Toronto, ON M5G 1X8, Canada.
   [Roberts, S. Wendy] Holland Bloorview Kids Rehabil Ctr, Toronto, ON, Canada.
   [Mak-Fan, Kathleen M.; Taylor, Margot J.; Roberts, S. Wendy] Univ Toronto, Toronto, ON, Canada.
RP Duerden, EG (reprint author), Hosp Sick Children, Autism Res Unit, 555 Univ Ave, Toronto, ON M5G 1X8, Canada.
EM emma.duerden@sickkids.ca
FU Hospital for Sick ChildrenUniversity of Toronto; Reva Gerstein
   Fellowship in Paediatric Psychology; CIHRCanadian Institutes of Health
   Research (CIHR) [MOP 81611]
FX The authors thank Hannah Oatley (Hospital for Sick Children) for help
   with data entry. This research was supported in part by a Fellowship
   from the Hospital for Sick Children (E.G.D.), and the Reva Gerstein
   Fellowship in Paediatric Psychology (E.G.D.) and CIHR (MOP 81611) to
   M.J.T.; Grant sponsor: Hospital for Sick Children, and the Reva Gerstein
   Fellowship in Paediatric Psychology, CIHR; Grant number: MOP 81611.
NR 127
TC 78
Z9 84
U1 0
U2 28
PU WILEY
PI HOBOKEN
PA 111 RIVER ST, HOBOKEN 07030-5774, NJ USA
SN 1939-3792
EI 1939-3806
J9 AUTISM RES
JI Autism Res.
PD FEB
PY 2012
VL 5
IS 1
BP 49
EP 66
DI 10.1002/aur.235
PG 18
WC Behavioral Sciences; Psychology, Developmental
SC Behavioral Sciences; Psychology
GA 900FG
UT WOS:000300871400007
PM 22139976
DA 2020-03-18
ER

PT J
AU Campion, J
   Bhui, K
   Bhugra, D
AF Campion, J.
   Bhui, K.
   Bhugra, D.
TI European Psychiatric Association (EPA) guidance on prevention of mental
   disorders
SO EUROPEAN PSYCHIATRY
LA English
DT Article
DE Prevention; Health promotion; Mental health; Mental illness
ID QUALITY-OF-LIFE; MATERNAL ANTENATAL ANXIETY; PHYSICAL-ACTIVITY; POSITIVE
   AFFECT; POSTNATAL DEPRESSION; EARLY INTERVENTION; CIGARETTE-SMOKING;
   BEHAVIOURAL/EMOTIONAL PROBLEMS; ALZHEIMERS-DISEASE; COGNITIVE FUNCTION
AB There is considerable evidence that various psychiatric conditions can be prevented through the implementation of effective evidence-based interventions. Since a large proportion of lifetime mental illness starts before adulthood, such interventions are particularly important during childhood and adolescence. Prevention is important for the sustainable reduction of the burden of mental disorder since once it has arisen, treatment can only reduce a relatively small proportion of such burden. The challenge for clinicians is to incorporate such interventions into non-clinical and clinical practice as well as engaging with a range of other service providers including public health. Similar strategies can be employed in both the European and global contexts. Promotion of mental well-being can prevent mental disorder but is also important in the recovery from mental disorder. This guidance should be read in conjunction with the EPA Guidance on Mental Health Promotion. This guidance draws on preparatory work for the development of England policy on prevention of mental disorder which used a wide range of sources. (C) 2011 Elsevier Masson SAS. All rights reserved.
C1 [Campion, J.] Kings Coll London, S London & Maudsley NHS Fdn Trust, Inst Psychiat, Hlth Serv & Populat Res Dept, London SE5 8AF, England.
   [Bhui, K.] Queen Mary Univ London, Barts & London Sch Med & Dent, London E1 4NS, England.
RP Campion, J (reprint author), Kings Coll London, S London & Maudsley NHS Fdn Trust, Inst Psychiat, Hlth Serv & Populat Res Dept, De Crespigny Pk, London SE5 8AF, England.
EM jonathan_campion@yahoo.co.uk; dinesh.bhugra@kcl.ac.uk
NR 305
TC 41
Z9 44
U1 1
U2 32
PU ELSEVIER FRANCE-EDITIONS SCIENTIFIQUES MEDICALES ELSEVIER
PI ISSY-LES-MOULINEAUX
PA 65 RUE CAMILLE DESMOULINS, CS50083, 92442 ISSY-LES-MOULINEAUX, FRANCE
SN 0924-9338
EI 1778-3585
J9 EUR PSYCHIAT
JI Eur. Psychiat.
PD FEB
PY 2012
VL 27
IS 2
BP 68
EP 80
DI 10.1016/j.eurpsy.2011.10.004
PG 13
WC Psychiatry
SC Psychiatry
GA 893ZR
UT WOS:000300397000002
PM 22285092
DA 2020-03-18
ER

PT J
AU Rojas, G
   Gaete, J
   Guajardo, V
   Martinez, V
   Barroihlet, S
   Meneses, J
   Fritsch, R
   Araya, R
AF Rojas, Graciela
   Gaete, Jorge
   Guajardo, Viviana
   Martinez, Vania
   Barroihlet, Sergio
   Meneses, Juan
   Fritsch, Rosemarie
   Araya, Ricardo
TI Association between drug consumption and depression among high school
   students
SO REVISTA MEDICA DE CHILE
LA Spanish
DT Article
DE Adolescent; Alcohol; Depression; Street drugs
ID SUBSTANCE USE DISORDERS; MENTAL-HEALTH; ALCOHOL DEPENDENCE;
   YOUNG-PEOPLE; INVENTORY-II; CHILE; ADOLESCENCE; PREVALENCE; ABUSE;
   COMORBIDITY
AB Background: The presence of emotional problems may trigger drug abuse. Aim: To determine the association between illicit drug use and severity of depression symptoms among students of public secondary schools in Santiago, Chile. Material and Methods: A probabilistic sample of 2,597 adolescents aged between 12 and 18 years (45% women), attending first year in public high-schools in Santiago, answered self-report questionnaires about consumption, during the last 30 days,of alcohol, tobacco and marihuana, and the Beck Depression Inventory - II. Logistic regression models were used to study the association between drug use and severity of depression symptoms, adjusting by sex. Results: Tobacco and marihuana use was reported by 38 and 13% of students, respectively. Frequency of consumption was significantly higher among women. Mild, moderate or severe depressive symptoms were found among 16%, 14% and 9% of students, respectively. Depressive symptoms were more common among women. There was a significant association between drug use and severity of depression among participants of both genders. Conclusions: The association between depressive symptoms and drug use should be considered on the design of treatment guidelines for these health problems in Chile. (Rev Med Chile 2012; 140: 184-191).
C1 [Rojas, Graciela; Guajardo, Viviana; Fritsch, Rosemarie] Univ Chile, Fac Med, Clin Psiquiatr Univ, Hosp Clin, Santiago 7, Chile.
   [Gaete, Jorge; Barroihlet, Sergio] Univ Los Andes, Escuela Psicol, Santiago, Chile.
   [Martinez, Vania] Univ Chile, Fac Med CEMERA, Ctr Med Reprod & Desarrollo Integral Adolescente, Santiago, Chile.
   [Meneses, Juan] Hosp Reg Rancagua, Rancagua, Chile.
   [Fritsch, Rosemarie] Univ Los Andes, Fac Med, Santiago, Chile.
   [Araya, Ricardo] Univ Bristol, Unidad Acad Psiquiatria, Bristol, Avon, England.
   [Guajardo, Viviana] Univ Chile, Programa Conjunto Doctorado Salud Publ & Especial, Escuela Postgrad, Santiago, Chile.
RP Guajardo, V (reprint author), Univ Chile, Fac Med, Clin Psiquiatr Univ, Hosp Clin, Ave La Paz 1003, Santiago 7, Chile.
EM vguajardo@med.uchile.cl
RI Montero, Rosemarie Fritsch/C-3519-2009; Araya, Ricardo/S-3144-2019;
   Gaete, Jorge/C-7471-2014
OI Montero, Rosemarie Fritsch/0000-0001-7694-1470; Araya,
   Ricardo/0000-0002-0420-5148; Gaete, Jorge/0000-0002-6650-6018
FU Wellcome TrustWellcome Trust [082584 Z/07/Z]
NR 41
TC 8
Z9 8
U1 0
U2 26
PU SOC MEDICA SANTIAGO
PI SANTIAGO 9
PA BERNARDA MORIN 488 PROVIDENCIA, CASILLA 168 CORREO 55, SANTIAGO 9,
   00000, CHILE
SN 0034-9887
J9 REV MED CHILE
JI Rev. Medica Chile
PD FEB
PY 2012
VL 140
IS 2
BP 184
EP 191
DI 10.4067/S0034-98872012000200006
PG 8
WC Medicine, General & Internal
SC General & Internal Medicine
GA 904TX
UT WOS:000301221900006
PM 22739947
OA Other Gold, Bronze, Green Accepted
DA 2020-03-18
ER

PT J
AU Muehlenkamp, JJ
   Brausch, AM
AF Muehlenkamp, Jennifer J.
   Brausch, Amy M.
TI Body image as a mediator of non-suicidal self-injury in adolescents
SO JOURNAL OF ADOLESCENCE
LA English
DT Article
DE Non-suicidal self-injury; Body image; Adolescents; Deliberate self-harm;
   Body dissatisfaction
ID EATING-DISORDERS; OBJECTIFICATION THEORY; SUICIDAL IDEATION;
   COLLEGE-WOMEN; HARM; BEHAVIOR; ASSOCIATION; EXPERIENCES; PREVALENCE;
   SAMPLE
AB Attitudes towards the body have been largely overlooked as a potential risk factor for adolescent non-suicidal self-injury (NSSI) despite theorizing that a negative body image may play a critical role in the development of this behavior. The current study used structural equation modeling to evaluate the fit of a theoretical model specifying body image as a mediator between negative affect and NSSI in a combined clinical and non-clinical sample of 284 adolescents. The data supported the model, accounted for 21.6% of the variance in NSSI, and body image significantly mediated the relationship between negative affect and NSSI. These findings provide essential preliminary evidence that body image may represent a necessary but not sufficient risk factor for NSSI in adolescents and that treatment for NSSI should consider targeting body-related pathology in addition to emotion regulation. The findings also support including body image within developing etiological models of NSSI. (C) 2011 The Foundation for Professionals in Services for Adolescents. Published by Elsevier Ltd. All rights reserved.
C1 [Muehlenkamp, Jennifer J.] Univ Wisconsin, Dept Psychol, Eau Claire, WI 54702 USA.
   [Brausch, Amy M.] Eastern Illinois Univ, Dept Psychol, Charleston, IL 61920 USA.
RP Muehlenkamp, JJ (reprint author), Univ Wisconsin, Dept Psychol, 105 Garfield Ave,POB 4004, Eau Claire, WI 54702 USA.
EM muehlejj@uwec.edu; abrausch@eiu.edu
NR 60
TC 41
Z9 42
U1 1
U2 32
PU ACADEMIC PRESS LTD- ELSEVIER SCIENCE LTD
PI LONDON
PA 24-28 OVAL RD, LONDON NW1 7DX, ENGLAND
SN 0140-1971
J9 J ADOLESCENCE
JI J. Adolesc.
PD FEB
PY 2012
VL 35
IS 1
BP 1
EP 9
DI 10.1016/j.adolescence.2011.06.010
PG 9
WC Psychology, Developmental
SC Psychology
GA 899GO
UT WOS:000300804600001
PM 21777971
DA 2020-03-18
ER

PT J
AU Ruchkin, V
   Koposov, R
   Vermeiren, R
   Schwab-Stone, M
AF Ruchkin, Vladislav
   Koposov, Roman
   Vermeiren, Robert
   Schwab-Stone, Mary
TI The Strength and Difficulties Questionnaire: Russian validation of the
   teacher version and comparison of teacher and student reports
SO JOURNAL OF ADOLESCENCE
LA English
DT Article
DE SDQ; Adolescents; Russia; Teacher report; Validation
ID CHILD-BEHAVIOR-CHECKLIST; SELF-REPORT VERSION; NO SAFE HAVEN; VIOLENCE
   EXPOSURE; PSYCHOMETRIC PROPERTIES; PSYCHIATRIC-DISORDERS; FIT INDEXES;
   ADOLESCENTS; URBAN; COMMUNITY
AB Objective: To confirm factor structure of the teacher Strengths and Difficulties Questionnaire (SDQ) and to compare teacher and student reports in Russian youth.
   Method: The SDQ and psychopathology measures were completed by teachers in a representative sample of urban adolescents (N = 528). The factor structure was examined on two randomly selected split-halves of the sample, and using a gender split. The functional impairment score was predicted by the SDQ problem scales.
   Results: The fit for all models was acceptable. The fit did not decrease when applying increasing constraints in the random-split model, but became significantly worse for the gender model, suggesting lack of measure invariance. SDQ problem scales explained 37% of functional impairment variance. Significant scale interaction (emotional problems peer problems and conduct problems*hyperactivity) suggest that combination of these problems produces an additional impact on functioning.
   Conclusions: The SDQ teacher report may represent a potentially useful screener for children and youth. (C) 2011 The Foundation for Professionals in Services for Adolescents. Published by Elsevier Ltd. All rights reserved.
C1 [Ruchkin, Vladislav; Schwab-Stone, Mary] Yale Child Study Ctr, New Haven, CT 06520 USA.
   [Ruchkin, Vladislav] Karolinska Inst, Dept Social & Forens Psychiat, Div Neurosci, Stockholm, Sweden.
   [Ruchkin, Vladislav] Forens Psychiat Clin Sater, Sater, Sweden.
   [Koposov, Roman] Univ Tromso, Reg Ctr Child & Adolescent Mental Hlth, N-9037 Breivika, Norway.
   [Vermeiren, Robert] Free Univ Amsterdam, Med Ctr, Sect Child Psychiat, Amsterdam, Netherlands.
   [Vermeiren, Robert] Leiden Univ, Dept Law, NL-2300 RA Leiden, Netherlands.
RP Ruchkin, V (reprint author), Yale Child Study Ctr, 230 S frontage Rd, New Haven, CT 06520 USA.
EM vladislav.ruchkin@yale.edu; roman.koposov@uit.no;
   R.R.J.M.Vermeiren@curium.nl; mary.schwab-stone@yale.edu
OI Vermeiren, Robert/0000-0002-8673-2207; Ruchkin,
   Vladislav/0000-0002-2510-6798
NR 35
TC 13
Z9 13
U1 0
U2 4
PU ACADEMIC PRESS LTD- ELSEVIER SCIENCE LTD
PI LONDON
PA 24-28 OVAL RD, LONDON NW1 7DX, ENGLAND
SN 0140-1971
J9 J ADOLESCENCE
JI J. Adolesc.
PD FEB
PY 2012
VL 35
IS 1
BP 87
EP 96
DI 10.1016/j.adolescence.2011.06.003
PG 10
WC Psychology, Developmental
SC Psychology
GA 899GO
UT WOS:000300804600009
PM 21737131
DA 2020-03-18
ER

PT J
AU Dickerson, DL
   Johnson, CL
AF Dickerson, Daniel L.
   Johnson, Carrie L.
TI Mental Health and Substance Abuse Characteristics Among a Clinical
   Sample of Urban American Indian/Alaska Native Youths in a Large
   California Metropolitan Area: a Descriptive Study
SO COMMUNITY MENTAL HEALTH JOURNAL
LA English
DT Article
DE Mental health; Substance abuse; American Indians; Native Americans;
   Trauma
ID INDIAN ADOLESCENTS; USE DISORDERS; ALCOHOL-USE; TRAUMA; PREVALENCE;
   CHILDHOOD; SCHOOL; FAMILY; RATES; RISK
AB This study analyzes descriptive data among a clinical sample of American Indian/Alaska Native (AI/AN) youths receiving mental health services in a large California metropolitan area. Among 118 urban AI/AN youths, mood disorders (41.5%) and adjustment disorder (35.4%) were the most common mental health diagnoses. Alcohol (69.2%) and marijuana (50.0%) were the most commonly used substances. Witnessing domestic violence (84.2%) and living with someone who had a substance abuse problem (64.7%) were reported. The majority of patients demonstrated various behavior and emotional problems. Enhancing culturally relevant mental health and substance abuse treatment and prevention programs for urban AI/AN youth is suggested.
C1 [Dickerson, Daniel L.] Univ Calif Los Angeles, Integrated Subst Abuse Programs, Los Angeles, CA 90025 USA.
   [Dickerson, Daniel L.; Johnson, Carrie L.] United Amer Indian Involvement Inc, Los Angeles, CA 90026 USA.
RP Dickerson, DL (reprint author), Univ Calif Los Angeles, Integrated Subst Abuse Programs, 1640 S Sepulveda Blvd,Suite 200, Los Angeles, CA 90025 USA.
EM daniel.dickerson@ucla.edu
NR 40
TC 15
Z9 15
U1 0
U2 25
PU SPRINGER
PI DORDRECHT
PA VAN GODEWIJCKSTRAAT 30, 3311 GZ DORDRECHT, NETHERLANDS
SN 0010-3853
EI 1573-2789
J9 COMMUNITY MENT HLT J
JI Community Ment. Health J.
PD FEB
PY 2012
VL 48
IS 1
BP 56
EP 62
DI 10.1007/s10597-010-9368-3
PG 7
WC Health Policy & Services; Public, Environmental & Occupational Health;
   Psychiatry
SC Health Care Sciences & Services; Public, Environmental & Occupational
   Health; Psychiatry
GA 887BL
UT WOS:000299900100007
PM 21161379
OA Green Published, Other Gold
DA 2020-03-18
ER

PT J
AU Forbes, EE
   Stepp, SD
   Dahl, RE
   Ryan, ND
   Whalen, D
   Axelson, DA
   Birmaher, B
   Silk, JS
AF Forbes, Erika E.
   Stepp, Stephanie D.
   Dahl, Ronald E.
   Ryan, Neal D.
   Whalen, Diana
   Axelson, David A.
   Birmaher, Boris
   Silk, Jennifer S.
TI Real-World Affect and Social Context as Predictors of Treatment Response
   in Child and Adolescent Depression and Anxiety: An Ecological Momentary
   Assessment Study
SO JOURNAL OF CHILD AND ADOLESCENT PSYCHOPHARMACOLOGY
LA English
DT Article
ID POSITIVE AFFECT; EMOTION REGULATION; AFFECTIVE STYLE; NEGATIVE AFFECT;
   DISORDERS; SYMPTOMS; SCALE; THERAPY; REWARD; FAMILY
AB Objective: Response to treatment in child and adolescent affective disorders is variable, with limited ability of any one treatment to improve outcome across patients. Unfortunately, we know little about the factors that explain this variability in treatment response. Individual differences in the social and affective dynamics of daily life could help to elucidate the characteristics of youth who respond to treatment.
   Methods: We used ecological momentary assessment of negative affect, positive affect, and companions in natural settings over 4 days in a sample of young people with depressive and anxiety disorders who participated in an 8-week open trial of cognitive behavioral therapy (CBT), selective serotonin reuptake inhibitors (SSRIs), or a combination of the two. Clinicians rated participants' clinical severity at five time points, and participants reported their symptoms before and after treatment. Latent growth curve models were used to predict rate of change in clinical severity from pretreatment affect in natural settings.
   Results: Participants with high positive affect (PA), low negative affect (NA), and a high PA: NA ratio at baseline had lower severity, depressive symptoms, and anxiety symptoms at the end of treatment. Lower posttreatment symptoms were associated with spending more time with fathers and less time with peers before treatment. Although baseline affect was not associated with initial symptom severity, high NA and low PA: NA at baseline were related to slower rate of decline of severity during treatment. When baseline symptoms were included in models, NA and PA: NA predicted rate of decline in severity during treatment, whereas self-reported depressive and anxiety symptoms at baseline did not.
   Conclusion: A more typical profile of baseline affective functioning in natural settings-that is, lower NA and higher PA and time with fathers, could provide a foundation for treatment response in children and adolescents. Affective and social dynamics in natural settings could ultimately help investigate which young people might benefit from current treatments.
C1 [Forbes, Erika E.; Stepp, Stephanie D.; Ryan, Neal D.; Whalen, Diana; Axelson, David A.; Birmaher, Boris; Silk, Jennifer S.] Univ Pittsburgh, Pittsburgh, PA 15213 USA.
   [Dahl, Ronald E.] Univ Calif Berkeley, Berkeley, CA 94720 USA.
RP Forbes, EE (reprint author), Univ Pittsburgh, 3811 OHara St,WPIC Loeffler 319, Pittsburgh, PA 15213 USA.
EM forbese@upmc.edu
RI /D-4571-2014; Whalen, Diana/U-9292-2019; Forbes, Erika/J-2445-2015
OI Whalen, Diana/0000-0002-6278-6139; Silk, Jennifer/0000-0002-8638-4337;
   Forbes, Erika/0000-0003-0659-7744
FU NIHUnited States Department of Health & Human ServicesNational
   Institutes of Health (NIH) - USA [P01 MH41712, R21 DA024144, K01
   MH074769, K01 MH086713]; NARSADNARSAD
FX This study was supported by funding from NIH (P01 MH41712, PI: Neal D.
   Ryan; R21 DA024144, PIs: Jennifer S. Silk and Ronald E. Dahl; K01
   MH074769, PI: Erika E. Forbes; and K01 MH086713, PI: Stephanie D. Stepp)
   and NARSAD (Young Investigator Award, PI: Erika E. Forbes).
NR 56
TC 30
Z9 31
U1 3
U2 22
PU MARY ANN LIEBERT, INC
PI NEW ROCHELLE
PA 140 HUGUENOT STREET, 3RD FL, NEW ROCHELLE, NY 10801 USA
SN 1044-5463
EI 1557-8992
J9 J CHILD ADOL PSYCHOP
JI J. Child Adolesc. Psychopharmacol.
PD FEB
PY 2012
VL 22
IS 1
SI SI
BP 37
EP 47
DI 10.1089/cap.2011.0085
PG 11
WC Pediatrics; Pharmacology & Pharmacy; Psychiatry
SC Pediatrics; Pharmacology & Pharmacy; Psychiatry
GA 897FE
UT WOS:000300630700007
PM 22339611
OA Green Published
DA 2020-03-18
ER

PT J
AU Feng, X
   Forbes, EE
   Kovacs, M
   George, CJ
   Lopez-Duran, NL
   Fox, NA
   Cohn, JF
AF Feng, Xin
   Forbes, Erika E.
   Kovacs, Maria
   George, Charles J.
   Lopez-Duran, Nestor L.
   Fox, Nathan A.
   Cohn, Jeffrey F.
TI Children's Depressive Symptoms in Relation to EEG Frontal Asymmetry and
   Maternal Depression
SO JOURNAL OF ABNORMAL CHILD PSYCHOLOGY
LA English
DT Article
DE EEG symmetry; Emotion; Childhood depression; Maternal depression
ID BRAIN ELECTRICAL-ACTIVITY; EMOTION-REGULATION; ELECTROENCEPHALOGRAM
   ASYMMETRY; NONDEPRESSED MOTHERS; PREADOLESCENT GIRLS; ONSET DEPRESSION;
   ALPHA ASYMMETRY; INFANTS; ADOLESCENTS; PRESCHOOL
AB This study examined the relations of school-age children's depressive symptoms, frontal EEG asymmetry, and maternal history of childhood-onset depression (COD). Participants were 73 children, 43 of whom had mothers with COD. Children's EEG was recorded at baseline and while watching happy and sad film clips. Depressive symptoms were measured using parent-report of Children's Depression Inventory. The key findings are the interaction effects between baseline and film frontal EEG asymmetry on child depressive symptoms. Specifically, relative right frontal EEG asymmetry while watching happy or sad film clip was associated with elevated depressive symptoms for children who also exhibited right frontal EEG asymmetry at baseline. Results suggest that right frontal EEG asymmetry that is consistent across situations may be an marker of depression-prone children.
C1 [Feng, Xin] Ohio State Univ, Dept Human Dev & Family Sci, Columbus, OH 43210 USA.
   [Forbes, Erika E.; Kovacs, Maria; George, Charles J.; Cohn, Jeffrey F.] Univ Pittsburgh, Pittsburgh, PA USA.
   [Lopez-Duran, Nestor L.] Univ Michigan, Ann Arbor, MI 48109 USA.
   [Fox, Nathan A.] Univ Maryland, College Pk, MD 20742 USA.
RP Feng, X (reprint author), Ohio State Univ, Dept Human Dev & Family Sci, 171B Campbell Hall,1787 Neil Ave, Columbus, OH 43210 USA.
EM xfeng@ehe.osu.edu
RI Lopez-Duran, Nestor/E-6437-2013; Forbes, Erika/J-2445-2015
OI Lopez-Duran, Nestor/0000-0003-0666-496X; Forbes,
   Erika/0000-0003-0659-7744
FU NIMH NIH HHSUnited States Department of Health & Human ServicesNational
   Institutes of Health (NIH) - USANIH National Institute of Mental Health
   (NIMH) [P01 MH056193-05, P01 MH056193]
NR 68
TC 19
Z9 22
U1 1
U2 26
PU SPRINGER/PLENUM PUBLISHERS
PI NEW YORK
PA 233 SPRING ST, NEW YORK, NY 10013 USA
SN 0091-0627
J9 J ABNORM CHILD PSYCH
JI J. Abnorm. Child Psychol.
PD FEB
PY 2012
VL 40
IS 2
BP 265
EP 276
DI 10.1007/s10802-011-9564-9
PG 12
WC Psychology, Clinical; Psychology, Developmental
SC Psychology
GA 887LI
UT WOS:000299928500009
PM 21894523
OA Green Accepted
DA 2020-03-18
ER

PT J
AU Allen, LB
   Tsao, JCI
   Seidman, LC
   Ehrenreich-May, J
   Zeltzer, LK
AF Allen, Laura B.
   Tsao, Jennie C. I.
   Seidman, Laura C.
   Ehrenreich-May, Jill
   Zeltzer, Lonnie K.
TI A Unified, Transdiagnostic Treatment for Adolescents With Chronic Pain
   and Comorbid Anxiety and Depression
SO COGNITIVE AND BEHAVIORAL PRACTICE
LA English
DT Article
DE chronic pain; anxiety; depression; adolescents; unified treatment
ID RECURRENT ABDOMINAL-PAIN; FUNCTIONAL DISABILITY INVENTORY; REVISED CHILD
   ANXIETY; PEDIATRIC PAIN; PSYCHOMETRIC PROPERTIES; EMOTIONAL DISORDERS;
   SOMATIC COMPLAINTS; HEALTH-STATUS; SCALE; SYMPTOMS
AB Chronic pain disorders represent a significant public health concern, particularly for children and adolescents. High rates of comorbid anxiety and unipolar mood disorders often complicate psychological interventions for chronic pain. Unified treatment approaches, based on emotion regulation skills, are applicable to a broad range of emotional disorders and suggest the possibility of extending these interventions to chronic pain and pain-related dysfunction. This case report describes the use of a unified protocol for treatment of an adolescent boy with chronic daily headache and social anxiety and an adolescent girl with whole body pain and depression. Following weekly, 50-minute individual treatment sessions, the boy demonstrated notable improvement in emotional symptoms, emotion regulation skills, somalization, and functional disability. The girl showed some improvement on measures of anxiety and depression, although there appeared to be a worsening of pain symptoms and somatization. However, both patients demonstrated improvement over follow-up. This case study illustrates the potential utility of a unified treatment approach targeting pain and emotional symptoms from an emotion regulation perspective in an adolescent population.
C1 [Allen, Laura B.; Tsao, Jennie C. I.; Seidman, Laura C.; Zeltzer, Lonnie K.] Univ Calif Los Angeles, David Geffen Sch Med, Pediat Pain Program, Los Angeles, CA 90064 USA.
   [Ehrenreich-May, Jill] Univ Miami, Coral Gables, FL 33124 USA.
RP Allen, LB (reprint author), Univ Calif Los Angeles, David Geffen Sch Med, Pediat Pain Program, 10951 W Pico Blvd,Suite 305, Los Angeles, CA 90064 USA.
EM LBAllen@mednet.ucla.edu
OI Zeltzer, Lonnie/0000-0001-9306-9450
FU NIDCR NIH HHSUnited States Department of Health & Human ServicesNational
   Institutes of Health (NIH) - USANIH National Institute of Dental &
   Craniofacial Research (NIDCR) [R01 DE012754]; NIMH NIH HHSUnited States
   Department of Health & Human ServicesNational Institutes of Health (NIH)
   - USANIH National Institute of Mental Health (NIMH) [R01 MH063779, F32
   MH084424]
NR 53
TC 22
Z9 22
U1 5
U2 27
PU ELSEVIER SCIENCE INC
PI NEW YORK
PA 360 PARK AVE SOUTH, NEW YORK, NY 10010-1710 USA
SN 1077-7229
J9 COGN BEHAV PRACT
JI Cogn. Behav. Pract.
PD FEB
PY 2012
VL 19
IS 1
BP 56
EP 67
DI 10.1016/j.cbpra.2011.04.007
PG 12
WC Psychology, Clinical
SC Psychology
GA 885SH
UT WOS:000299800600006
PM 28824271
OA Green Accepted
DA 2020-03-18
ER

PT J
AU Fonseca-Pedrero, E
   Sierra-Baigrie, S
   Lemos-Giraldez, S
   Paino, M
   Muniz, J
AF Fonseca-Pedrero, Eduardo
   Sierra-Baigrie, Susana
   Lemos-Giraldez, Serafin
   Paino, Mercedes
   Muniz, Jose
TI Dimensional Structure and Measurement Invariance of the Youth
   Self-Report Across Gender and Age
SO JOURNAL OF ADOLESCENT HEALTH
LA English
DT Article
ID CHILD-BEHAVIOR CHECKLIST; REPORT FORM; SPANISH ADOLESCENTS;
   EMOTIONAL-PROBLEMS; FIT INDEXES; SOCIETIES; PSYCHOPATHOLOGY; COUNTRIES;
   GENERALIZABILITY; COMPETENCES
AB Purpose: The aim of the present work was to examine the correlated eight-syndrome model of the Youth Self-Report (YSR) proposed by Ivanova et al [1], using a confirmatory factor analysis for ordinal data. Likewise, we explored the measurement invariance of the YSR across gender and age using multigroup comparisons, and checked whether there were differences in the latent means.
   Methods: The sample was made up of 4,868 nonclinical adolescents (47.6% males), with a mean age of 14.6 years (SD = 1.6).
   Results: The correlated eight-syndrome model proposed by Ivanova et al [1] showed a reasonable fit to the data, both for the total sample and by participants' gender and age. Moreover, the factor-equivalence analysis showed that the hypothesized dimensional model was invariant across gender and age. Statistically significant differences were found when comparing latent means between the groups.
   Conclusions: These results coincide with those found in the literature and are in support of the replicability, generalizability, and consistency of the eight-syndrome model of the YSR, as well as its measurement invariance across gender and age. Future studies should explore the measurement invariance of this model through multigroup comparisons across cultures. (C) 2012 Society for Adolescent Health and Medicine. All rights reserved.
C1 [Fonseca-Pedrero, Eduardo] Univ Oviedo, Fac Psicol, Dept Psychol, Plaza Feijoo S-N, Oviedo 33003, Spain.
   [Fonseca-Pedrero, Eduardo; Lemos-Giraldez, Serafin; Muniz, Jose] Ctr Biomed Res Mental Hlth Network CIBERSAM, Madrid, Spain.
RP Fonseca-Pedrero, E (reprint author), Univ Oviedo, Fac Psicol, Dept Psychol, Plaza Feijoo S-N, Oviedo 33003, Spain.
EM efonseca@cop.es
RI Paino, Mercedes/I-3659-2015; Fonseca-Pedrero, Eduardo/C-4171-2011;
   Fonseca, Eduardo/L-4848-2019
OI Paino, Mercedes/0000-0002-2913-0322; Fonseca-Pedrero,
   Eduardo/0000-0001-7453-5225; 
FU Spanish Ministry of Science and InnovationSpanish Government
   [BES-2006-12797, SEJ 2005-08924, PSI 2008-06220, PSI 2008-03934-PSIC];
   Instituto Carlos III, Centro de Investigation Biomedica en Red de Salud
   Mental (Center for Biomedical Research in the Mental Health Network;
   CIBERSAM)
FX This research was funded by the Spanish Ministry of Science and
   Innovation (BES-2006-12797, SEJ 2005-08924, PSI 2008-06220, PSI
   2008-03934-PSIC) and by the Instituto Carlos III, Centro de
   Investigation Biomedica en Red de Salud Mental (Center for Biomedical
   Research in the Mental Health Network; CIBERSAM).
NR 33
TC 23
Z9 24
U1 0
U2 5
PU ELSEVIER SCIENCE INC
PI NEW YORK
PA 360 PARK AVE SOUTH, NEW YORK, NY 10010-1710 USA
SN 1054-139X
EI 1879-1972
J9 J ADOLESCENT HEALTH
JI J. Adolesc. Health
PD FEB
PY 2012
VL 50
IS 2
BP 148
EP 153
DI 10.1016/j.jadohealth.2011.05.011
PG 6
WC Psychology, Developmental; Public, Environmental & Occupational Health;
   Pediatrics
SC Psychology; Public, Environmental & Occupational Health; Pediatrics
GA 889CS
UT WOS:000300051700005
PM 22265110
DA 2020-03-18
ER

PT J
AU De Rubeis, S
   Granic, I
AF De Rubeis, Sera
   Granic, Isabela
TI Understanding Treatment Effectiveness for Aggressive Youth: The
   Importance of Regulation in Mother-Child Interactions
SO JOURNAL OF FAMILY PSYCHOLOGY
LA English
DT Article
DE aggression; dyadic regulation; mother-child interactions
ID ANTISOCIAL-BEHAVIOR; DEVELOPMENTAL TRAJECTORIES; PSYCHOSOCIAL
   TREATMENTS; EMOTION REGULATION; DYADIC SYNCHRONY; THERAPY;
   INTERVENTIONS; PSYCHOPATHOLOGY; ADOLESCENTS; FAMILIES
AB Reviews summarizing hundreds of studies cite parent management training (PMT) and cognitive-behavior therapy (CBT) as some of the most effective interventions for aggressive youth. However, studies continue to report variability in outcomes, and researchers have yet to understand why certain interventions only produce behavior change in some children. Using a clinical sample of 57 children (53 boys, 4 girls; mean age = 9.33, standard deviation = 1.16) and their mothers enrolled in a combined PMT/CBT program, the current study examined the relation between changes in real-time mother child interactions, and children's externalizing outcomes from pre- to posttreatment. Results showed that dyads who were regulated in their interactions over time reported greater reductions in externalizing symptoms from pre- to posttreatment as compared with dysregulated dyads. Changes in mean levels of affective content (e.g., negativity) were not associated with externalizing outcomes. Findings suggest that dyadic regulation may be an important process associated with treatment success for aggressive youth.
C1 [De Rubeis, Sera] Univ Toronto, Ontario Inst Studies Educ, Toronto, ON, Canada.
   [Granic, Isabela] Radboud Univ Nijmegen, Fac Sociale Wetenschappen, NL-6525 ED Nijmegen, Netherlands.
RP De Rubeis, S (reprint author), York Catholic Dist Sch Board, Psychol Serv, 320 Bloomington Rd W, Aurora, ON L4G 0M1, Canada.
EM sera.derubeis@ycdsb.ca
FU Canadian Institutes of Health ResearchCanadian Institutes of Health
   Research (CIHR) [MOP-62930]; NIMH NIH HHSUnited States Department of
   Health & Human ServicesNational Institutes of Health (NIH) - USANIH
   National Institute of Mental Health (NIMH) [1 R21 MH 67357]
NR 49
TC 5
Z9 5
U1 2
U2 24
PU AMER PSYCHOLOGICAL ASSOC
PI WASHINGTON
PA 750 FIRST ST NE, WASHINGTON, DC 20002-4242 USA
SN 0893-3200
J9 J FAM PSYCHOL
JI J. Fam. Psychol.
PD FEB
PY 2012
VL 26
IS 1
BP 66
EP 75
DI 10.1037/a0026837
PG 10
WC Psychology, Clinical; Family Studies
SC Psychology; Family Studies
GA 891EA
UT WOS:000300198800008
PM 22309818
DA 2020-03-18
ER

PT J
AU Liu, JH
   Leung, P
   Sun, R
   Li, HT
   Liu, JM
AF Liu, Jianghong
   Leung, Patrick
   Sun, Ruin
   Li, Hong-Tian
   Liu, Jian-Meng
TI Cross-cultural application of Achenbach System of Empirically Based
   Assessment: instrument translation in Chinese, challenges, and future
   directions
SO WORLD JOURNAL OF PEDIATRICS
LA English
DT Editorial Material
ID CHILD-BEHAVIOR CHECKLIST; BEHAVIORAL/EMOTIONAL PROBLEMS;
   EMOTIONAL-PROBLEMS; REPORT FORM; ADOLESCENTS; PARENTS; TEACHER; LEAD;
   COMPETENCE; EXPOSURE
C1 [Liu, Jianghong] Univ Penn, Sch Nursing, Philadelphia, PA 19104 USA.
   [Leung, Patrick] Chinese Univ Hong Kong, Dept Psychol, Hong Kong, Hong Kong, Peoples R China.
   [Sun, Ruin] Nanjing Normal Univ, Dept Psychol, Nanjing, Jiangsu, Peoples R China.
   [Li, Hong-Tian; Liu, Jian-Meng] Peking Univ, Hlth Sci Ctr, Beijing, Peoples R China.
RP Liu, JH (reprint author), Univ Penn, Sch Nursing & Med, 418 Curie Blvd,Room 426,Claire M Pagin Hall, Philadelphia, PA 19104 USA.
EM jhliu@nursing.upenn.edu
FU NIEHS NIH HHSUnited States Department of Health & Human ServicesNational
   Institutes of Health (NIH) - USANIH National Institute of Environmental
   Health Sciences (NIEHS) [K01-ES015 877, K02 ES019878, R01-ES018858, K01
   ES015877, R01 ES018858]
NR 37
TC 4
Z9 7
U1 0
U2 14
PU ZHEJIANG UNIV SCH MEDICINE
PI HANGZHOU
PA CHILDRENS HOSPITAL, 57 ZHUGAN XIANG, HANGZHOU, 310003, PEOPLES R CHINA
SN 1708-8569
EI 1867-0687
J9 WORLD J PEDIATR
JI World Journal of Pediatrics
PD FEB
PY 2012
VL 8
IS 1
BP 5
EP 10
DI 10.1007/s12519-011-0329-x
PG 6
WC Pediatrics
SC Pediatrics
GA 887GZ
UT WOS:000299916200001
PM 22105575
OA Green Accepted
DA 2020-03-18
ER

PT J
AU Orue, I
   Calvete, E
AF Orue, Izaskun
   Calvete, Esther
TI Justification of violence as a mediator between exposure to violence and
   aggressive behavior in children.
SO PSICOTHEMA
LA Spanish
DT Article
ID SOCIAL-COGNITIVE MEDIATORS; COMMUNITY VIOLENCE; EMOTION REGULATION;
   REACTIVE AGGRESSION; DOMESTIC VIOLENCE; MENTAL-HEALTH; ADOLESCENTS;
   ADJUSTMENT; MALTREATMENT; MODELS
AB Justification of violence as a mediator between exposure to violence and aggressive behavior in children. The aim of this study was to evaluate the mediating role of the justification of violence schema in the relationship between exposure to violence and reactive and proactive aggressive behavior. We differentiated between direct and indirect exposure in four contexts: home, neighborhood, school and TV. A total of 675 children, aged between 8 and 12 years, participated in the study. They answered questionnaires about exposure to violence, justification of violence, and proactive and reactive aggressive behavior in two waves six months apart. The results showed that witnessing violence at home and on TV predicted aggressive behavior, and this relationship was mediated by the justification of violence. Victimization in all contexts predicted aggressive behavior and this relationship was generally mediated by the justification of violence.
C1 [Orue, Izaskun] Univ Deusto, Fac Psicol & Educ, Bilbao 48080, Spain.
RP Orue, I (reprint author), Univ Deusto, Fac Psicol & Educ, Bilbao 48080, Spain.
EM izaskun.orue@deusto.es
RI Calvete, Esther/B-8418-2011
OI Calvete, Esther/0000-0002-6928-9557
NR 49
TC 11
Z9 13
U1 0
U2 22
PU COLEGIO OFICIAL DE PSICOLOGOS DE ASTURIAS
PI OVIEDO
PA ILDEFONSO S. DEL RIO, 4-1 B, 33001 OVIEDO, SPAIN
SN 0214-9915
EI 1886-144X
J9 PSICOTHEMA
JI Psicothema
PD FEB
PY 2012
VL 24
IS 1
BP 42
EP 47
PG 6
WC Psychology, Multidisciplinary
SC Psychology
GA 879TB
UT WOS:000299354000007
PM 22269362
OA DOAJ Gold
DA 2020-03-18
ER

PT J
AU Tan, PZ
   Forbes, EE
   Dahl, RE
   Ryan, ND
   Siegle, GJ
   Ladouceur, CD
   Silk, JS
AF Tan, Patricia Z.
   Forbes, Erika E.
   Dahl, Ronald E.
   Ryan, Neal D.
   Siegle, Greg J.
   Ladouceur, Cecile D.
   Silk, Jennifer S.
TI Emotional reactivity and regulation in anxious and nonanxious youth: a
   cell-phone ecological momentary assessment study
SO JOURNAL OF CHILD PSYCHOLOGY AND PSYCHIATRY
LA English
DT Article
DE Ecological momentary assessment; experience sampling; anxiety; emotion
   regulation
ID ANXIETY DISORDERS; DAILY-LIFE; CHILDREN; ADOLESCENCE; PSYCHOPATHOLOGY;
   SYMPTOMS; DYNAMICS; BEHAVIOR; OUTCOMES; THERAPY
AB Background: Reviews have highlighted anxious youths affective disturbances, specifically, elevated negative emotions and reliance on ineffective emotion regulation strategies. However, no study has examined anxious youths emotional reactivity and regulation in real-world contexts. Methods: This study utilized an ecological momentary assessment approach to compare real-world emotional experiences of 65 youth with generalized anxiety disorder, social anxiety disorder, or social phobia (ANX) and 65 age-matched healthy controls (CON), ages 9-13 years. Results: Hierarchical linear models revealed that ANX reported higher levels of average past-hour peak intensity of nervous, sad and upset emotions than CON youth but similar levels during momentary reports of current emotion. As expected, ANX youth reported more frequent physiological reactions in response to a negative event; however, there were no group differences in how frequently they used cognitive-behavioral strategies. Avoidance, distraction and problem solving were associated with the down-regulation of all negative emotions except nervousness for both ANX and CON youth; however, group differences emerged for acceptance, rumination and physiological responding. Conclusions: In real-world contexts, ANX youth do not report higher levels of momentary negative emotions but do report heightened negative emotions in response to challenging events. Moreover, ANX youth report no differences in how frequently they use adaptive regulatory strategies but are more likely to have physiological responses to challenging events. They are also less effective at using some strategies to down-regulate negative emotion than CON youth.
C1 [Tan, Patricia Z.; Forbes, Erika E.; Dahl, Ronald E.; Ryan, Neal D.; Siegle, Greg J.; Ladouceur, Cecile D.; Silk, Jennifer S.] Univ Pittsburgh, Dept Psychiat, Sch Med, Pittsburgh, PA 15260 USA.
   [Forbes, Erika E.; Dahl, Ronald E.; Siegle, Greg J.; Ladouceur, Cecile D.; Silk, Jennifer S.] Univ Pittsburgh, Dept Psychol, Pittsburgh, PA 15260 USA.
   [Dahl, Ronald E.] Univ Calif Berkeley, Sch Publ Hlth, Berkeley Inst Human Dev, Berkeley, CA 94720 USA.
RP Tan, PZ (reprint author), Univ Pittsburgh, Dept Psychiat, Sch Med, 3811 OHara St, Pittsburgh, PA 15260 USA.
EM tanpz@upmc.edu
RI Ladouceur, Cecile D/H-3124-2016; Forbes, Erika/J-2445-2015
OI Forbes, Erika/0000-0003-0659-7744; Silk, Jennifer/0000-0002-8638-4337
FU NCATS NIH HHSUnited States Department of Health & Human ServicesNational
   Institutes of Health (NIH) - USANIH National Center for Advancing
   Translational Sciences (NCATS) [UL1 TR000005]; NCRR NIH HHSUnited States
   Department of Health & Human ServicesNational Institutes of Health (NIH)
   - USANIH National Center for Research Resources (NCRR) [UL1 RR024153];
   NIMH NIH HHSUnited States Department of Health & Human ServicesNational
   Institutes of Health (NIH) - USANIH National Institute of Mental Health
   (NIMH) [P50 MH080215-01A1, P50 MH080215, R01 MH091327, P50 MH080215-04,
   P50 MH080215-03, P50 MH080215-02]
NR 31
TC 60
Z9 60
U1 2
U2 45
PU WILEY-BLACKWELL
PI MALDEN
PA COMMERCE PLACE, 350 MAIN ST, MALDEN 02148, MA USA
SN 0021-9630
J9 J CHILD PSYCHOL PSYC
JI J. Child Psychol. Psychiatry
PD FEB
PY 2012
VL 53
IS 2
BP 197
EP 206
DI 10.1111/j.1469-7610.2011.02469.x
PG 10
WC Psychology, Developmental; Psychiatry; Psychology
SC Psychology; Psychiatry
GA 875PF
UT WOS:000299042900013
PM 22176136
OA Green Accepted
DA 2020-03-18
ER

PT J
AU de Wied, M
   van Boxtel, A
   Matthys, W
   Meeus, W
AF de Wied, Minet
   van Boxtel, Anton
   Matthys, Walter
   Meeus, Wim
TI Verbal, Facial and Autonomic Responses to Empathy-Eliciting Film Clips
   by Disruptive Male Adolescents with High Versus Low Callous-Unemotional
   Traits
SO JOURNAL OF ABNORMAL CHILD PSYCHOLOGY
LA English
DT Article
DE Empathy; Disruptive behavior disorders; Adolescents; Callous-unemotional
   traits; Facial EMG
ID RESPIRATORY SINUS ARRHYTHMIA; ATTENTION-DEFICIT/HYPERACTIVITY DISORDER;
   ANTERIOR CINGULATE CORTEX; CARDIAC VAGAL TONE; CONDUCT PROBLEMS;
   ANTISOCIAL-BEHAVIOR; PSYCHOPATHIC TENDENCIES; AGGRESSIVE-CHILDREN;
   FEARFUL EXPRESSIONS; EMOTION REGULATION
AB This study examined empathy-related responding in male adolescents with disruptive behavior disorder (DBD), high or low on callous-unemotional (CU) traits. Facial electromyographic (EMG) and heart rate (HR) responses were monitored during exposure to empathy-inducing film clips portraying sadness, anger or happiness. Self-reports were assessed afterward. In agreement with expectations, DBD adolescents with high CU traits showed significantly lower levels of empathic sadness than healthy controls across all response systems. Between DBD subgroups significant differences emerged at the level of autonomic (not verbal or facial) reactions to sadness, with high CU respondents showing less HR change from baseline than low CU respondents. The study also examined basal patterns of autonomic function. Resting HR was not different between groups, but resting respiratory sinus arrhythmia (RSA) was significantly lower in DBD adolescents with high CU traits compared to controls. Results support the notion that CU traits designate a distinct subgroup of DBD individuals.
C1 [de Wied, Minet; Meeus, Wim] Univ Utrecht, Fac Social Sci, Res Ctr Adolescent Dev, NL-3508 TC Utrecht, Netherlands.
   [van Boxtel, Anton] Tilburg Univ, Dept Psychol, NL-5000 LE Tilburg, Netherlands.
   [Matthys, Walter] Univ Med Ctr Utrecht, Dept Child & Adolescent Psychiat, Utrecht, Netherlands.
   [Matthys, Walter] Univ Med Ctr Utrecht, Rudolf Magnus Inst Neurosci, Utrecht, Netherlands.
RP de Wied, M (reprint author), Univ Utrecht, Fac Social Sci, Res Ctr Adolescent Dev, Heidelberglaan 1,POB 80140, NL-3508 TC Utrecht, Netherlands.
EM m.dewied@uu.nl
RI Ghiami, Zeinab/G-5492-2016; van Boxtel, Anton/C-4002-2013; de Wied,
   Minet/I-8319-2012; Meeus, Wim/H-8099-2013
OI Ghiami, Zeinab/0000-0002-8767-984X; 
NR 91
TC 98
Z9 98
U1 0
U2 53
PU SPRINGER/PLENUM PUBLISHERS
PI NEW YORK
PA 233 SPRING ST, NEW YORK, NY 10013 USA
SN 0091-0627
EI 1573-2835
J9 J ABNORM CHILD PSYCH
JI J. Abnorm. Child Psychol.
PD FEB
PY 2012
VL 40
IS 2
BP 211
EP 223
DI 10.1007/s10802-011-9557-8
PG 13
WC Psychology, Clinical; Psychology, Developmental
SC Psychology
GA 887LI
UT WOS:000299928500005
PM 21870040
OA Other Gold, Green Published
DA 2020-03-18
ER

PT J
AU Korhonen, M
   Luoma, I
   Salmelin, R
   Tamminen, T
AF Korhonen, Marie
   Luoma, Ilona
   Salmelin, Raili
   Tamminen, Tuula
TI A longitudinal study of maternal prenatal, postnatal and concurrent
   depressive symptoms and adolescent well-being
SO JOURNAL OF AFFECTIVE DISORDERS
LA English
DT Article
DE Maternal depressive symptoms; Prenatal depressive symptoms; Postnatal
   depressive symptoms
ID GENDER-DIFFERENCES; FAMILY DISCORD; SOCIOEMOTIONAL DEVELOPMENT;
   EXTERNALIZING PROBLEMS; PARENTAL DEPRESSION; MAJOR DEPRESSION; MOTHERS;
   CHILDREN; PSYCHOPATHOLOGY; IMPACT
AB Background: Maternal depression is known to be a risk for abnormal child development. Girls and boys have been found to respond differently to maternal depression. Although prenatal and postnatal depression has been widely studied, longitudinal studies of adolescent outcome are still rare.
   Methods: The original sample of 349 mothers in this longitudinal study was collected in 19891990 in Tampere, Finland. At the latest stage, of the 327 contacted in 2006, 191 mothers and 192 adolescents aged 16 to 17 years participated in the study. Maternal depressive symptoms were screened using the Edinburgh Postnatal Depression Scale (EPDS) prenatally, postnatally and at the latest stage. Adolescent outcome was examined using the Child Behavior Checklist (CBCL) and the Youth Self Report (YSR).
   Results: Maternal concurrent depressive symptoms were associated with adolescent behavioral and emotional problems in both genders. Maternal prenatal depressive symptoms were associated with Externalizing Problems in the YSR and boys' lower Social Competence in both the CBCL and YSR. Maternal postnatal depressive symptoms were associated with boys' lower Social Competence both in the CBCL and YSR and Externalizing Problems in the YSR.
   Limitations: Being a longitudinal normal population sample, the number of symptomatic mothers and adolescents is relatively small and the number of drop-outs is relatively high. Clinical evaluation of mothers and adolescents is also lacking.
   Conclusions: Maternal prenatal and postnatal depressive symptoms are a risk to adolescent boys' wellbeing and concurrent depressive symptoms a risk for both girls' and boys' well-being. This long-term influence should be noted when treating women with depressive symptoms throughout motherhood. (C) 2011 Elsevier B.V. All rights reserved.
C1 [Korhonen, Marie] Univ Tampere, Sch Med, FIN-33101 Tampere, Finland.
   [Salmelin, Raili] Univ Tampere, Dept Child Psychiat, Tampere Univ Hosp, Sch Hlth Sci, FIN-33101 Tampere, Finland.
RP Korhonen, M (reprint author), Univ Tampere, Dept Child Psychiat, Tampere Med Sch, FIN-33014 Tampere, Finland.
EM marie-kaarin.korhonen@uta.fi
RI Luoma, Ilona/AAD-1409-2020
OI Luoma, Ilona/0000-0002-2333-6389
FU Tampere University Hospital; Foundation of Emil Aaltonen; Foundation for
   Paediatric Research; Academy of FinlandAcademy of Finland
FX This study was supported by grants from the Medical Research Fund of the
   Tampere University Hospital, the Foundation of Emil Aaltonen, the
   Foundation for Paediatric Research and the Academy of Finland. The
   funding sources had no further role in study design; in the collection,
   analysis and interpretation of data; in the writing of the report; and
   in the decision to submit the paper for publication.
NR 73
TC 63
Z9 64
U1 1
U2 32
PU ELSEVIER
PI AMSTERDAM
PA RADARWEG 29, 1043 NX AMSTERDAM, NETHERLANDS
SN 0165-0327
EI 1573-2517
J9 J AFFECT DISORDERS
JI J. Affect. Disord.
PD FEB
PY 2012
VL 136
IS 3
BP 680
EP 692
DI 10.1016/j.jad.2011.10.007
PG 13
WC Clinical Neurology; Psychiatry
SC Neurosciences & Neurology; Psychiatry
GA 915AT
UT WOS:000301996000063
PM 22036793
DA 2020-03-18
ER

PT J
AU Mackner, LM
   Bickmeier, RM
   Crandall, WV
AF Mackner, Laura M.
   Bickmeier, Robert M.
   Crandall, Wallace V.
TI Academic Achievement, Attendance, and School-Related Quality of Life in
   Pediatric Inflammatory Bowel Disease
SO JOURNAL OF DEVELOPMENTAL AND BEHAVIORAL PEDIATRICS
LA English
DT Article
DE inflammatory bowel disease; school functioning; adolescent development
ID REFUSAL BEHAVIOR; CROHNS-DISEASE; YOUTH; CHILDREN; ABSENTEEISM;
   PEDSQL(TM); VALIDITY; ABSENCE; GRADES
AB Objective: Inflammatory bowel disease (IBD) and its treatment have the potential to disrupt school functioning. Some research suggests that youth with IBD may have increased absences, but little is known about other areas of school functioning or related factors. This study examined school functioning (absences, achievement, grade retention, special education, and school-related quality of life) in adolescents with IBD compared with healthy adolescents and investigated demographic, disease, and psychosocial variables as predictors. Methods: Participants were 92 adolescents 11 to 17 years (50 with IBD and 42 healthy) and parents who completed questionnaires assessing psychosocial and school functioning. Report cards and school absence information were obtained from schools. Results: Youth with IBD had poorer school functioning in all areas, although only absences were significantly different between groups. Among those with IBD, internalizing problems predicted absences, income and externalizing problems predicted grade point average, and parent marital status and somatic complaints predicted school quality of life. Disease factors, including but not limited disease activity, were not significant predictors. Conclusions: Adolescents with IBD are at risk for school difficulty, and demographic and psychosocial factors are better predictors than disease factors. Interventions aimed at improving behavioral/emotional problems may improve school functioning.
C1 [Mackner, Laura M.; Bickmeier, Robert M.] Nationwide Childrens Hosp, Ctr Biobehav Hlth, Columbus, OH 43205 USA.
   [Crandall, Wallace V.] Nationwide Childrens Hosp, Div Gastroenterol, Columbus, OH 43205 USA.
RP Mackner, LM (reprint author), Nationwide Childrens Hosp, Ctr Biobehav Hlth, 700 Childrens Dr, Columbus, OH 43205 USA.
EM Laura.Mackner@nationwidechildrens.org
RI Crandall, Wallace/E-2928-2011; Mackner, Laura/E-3568-2011
FU Nationwide Children's HospitalOhio State University
FX This research was supported by a grant from Nationwide Children's
   Hospital.
NR 26
TC 30
Z9 31
U1 0
U2 24
PU LIPPINCOTT WILLIAMS & WILKINS
PI PHILADELPHIA
PA TWO COMMERCE SQ, 2001 MARKET ST, PHILADELPHIA, PA 19103 USA
SN 0196-206X
EI 1536-7312
J9 J DEV BEHAV PEDIATR
JI J. Dev. Behav. Pediatr.
PD FEB-MAR
PY 2012
VL 33
IS 2
BP 106
EP 111
DI 10.1097/DBP.0b013e318240cf68
PG 6
WC Behavioral Sciences; Psychology, Developmental; Pediatrics
SC Behavioral Sciences; Psychology; Pediatrics
GA 894AR
UT WOS:000300399700002
PM 22267107
DA 2020-03-18
ER

PT J
AU Fry, MD
   Guivernau, M
   Kim, MS
   Newton, M
   Gano-Overway, LA
   Magyar, TM
AF Fry, Mary D.
   Guivernau, Marta
   Kim, Mi-sook
   Newton, Maria
   Gano-Overway, Lori A.
   Magyar, T. Michelle
TI Youth Perceptions of a Caring Climate, Emotional Regulation, and
   Psychological Well-Being
SO SPORT EXERCISE AND PERFORMANCE PSYCHOLOGY
LA English
DT Article
DE caring climate; mental well-being; youth sports; affective
   self-regulatory efficacy
ID SELF-EFFICACY BELIEFS; DEPRESSION SCALE; FIT INDEXES; CES-D;
   ADOLESCENTS; CHILDRENS; DETERMINANTS; VALIDATION; HAPPINESS; HOPE
AB The purpose of this study was to examine the mediational effect of perceived affective self-regulatory efficacy on the relationship between youth sport participants' perceived caring climate and their mental well-being. Three hundred and 95 participants (mean age = 11.80 +/- 1.54 years) from a National Youth Sport Program were recruited for the study. Participants completed a battery of questionnaires including demographic information, the Caring Climate Scale, the Affective Self-Regulatory Efficacy measure, and measures of psychological well-being (i.e., depression, hope, sadness, and happiness). Results from the structural equation model analysis of the proposed mediational model revealed that both positive and negative affective self-regulatory efficacy mediated the relationship between the perceived caring climate and mental well-being. Findings from this study call attention to the importance of creating a caring climate in youth sport programs to foster positive mental well-being in young athletes via their affective self-regulatory efficacy.
C1 [Fry, Mary D.] Univ Kansas, Dept Hlth Sport & Exercise Sci, Lawrence, KS 66045 USA.
   [Guivernau, Marta] Kent State Univ, Teaching Learning & Curriculum Studies, Kent, OH 44242 USA.
   [Kim, Mi-sook] San Francisco State Univ, Dept Kinesiol, San Francisco, CA 94132 USA.
   [Newton, Maria] Univ Utah, Dept Exercise & Sport Sci, Salt Lake City, UT 84112 USA.
   [Gano-Overway, Lori A.] Bridgewater Coll, Dept Hlth & Exercise Sci, Bridgewater, MA USA.
   [Magyar, T. Michelle] Calif Dept Educ, Sacramento, CA USA.
RP Fry, MD (reprint author), Univ Kansas, Dept Hlth Sport & Exercise Sci, 1301 Sunnyside Ave, Lawrence, KS 66045 USA.
EM mfry@ku.edu
NR 50
TC 25
Z9 26
U1 2
U2 12
PU AMER PSYCHOLOGICAL ASSOC
PI WASHINGTON
PA 750 FIRST ST NE, WASHINGTON, DC 20002-4242 USA
SN 2157-3905
EI 2157-3913
J9 SPORT EXERC PERFORM
JI Sport Exerc. Perform. Psychol.
PD FEB
PY 2012
VL 1
IS 1
BP 44
EP 57
DI 10.1037/a0025454
PG 14
WC Hospitality, Leisure, Sport & Tourism; Psychology, Applied
SC Social Sciences - Other Topics; Psychology
GA V39KS
UT WOS:000209410500005
DA 2020-03-18
ER

PT J
AU Turner, BJ
   Chapman, AL
   Layden, BK
AF Turner, Brianna J.
   Chapman, Alexander L.
   Layden, Brianne K.
TI Intrapersonal and Interpersonal Functions of Non suicidal Self-Injury:
   Associations with Emotional and Social Functioning
SO SUICIDE AND LIFE-THREATENING BEHAVIOR
LA English
DT Article
ID RANDOMIZED CONTROLLED-TRIAL; COGNITIVE-BEHAVIOR THERAPY; AFFECT
   INTENSITY MEASURE; RISK-FACTORS; PSYCHOMETRIC PROPERTIES;
   GENDER-DIFFERENCES; COMMUNITY SAMPLE; HARM; ADOLESCENTS; REASONS
AB Understanding the functions of nonsuicidal self-injury (NSSI) has important implications for the development and refinement of theoretical models and treatments of NSSI. Emotional and social vulnerabilities associated with five common functions of NSSIemotion relief (ER), feeling generation (FG), self-punishment (SP), interpersonal influence (II), and interpersonal communication (IC)were investigated to clarify why individuals use this behavior in the service of different purposes. Female participants (n = 162) with a history of NSSI completed online measures of self-injury, emotion regulation strategies and abilities, trait affectivity, social problem-solving styles, and interpersonal problems. ER functions were associated with more intense affectivity, expressive suppression, and limited access to emotion regulation strategies. FG functions were associated with a lack of emotional clarity. Similar to ER functions, SP functions were associated with greater affective intensity and expressive suppression. II functions were negatively associated with expressive suppression and positively associated with domineering/controlling and intrusive/needy interpersonal styles. IC functions were negatively associated with expressive suppression and positively associated with a vindictive or self-centered interpersonal style. These findings highlight the specific affective traits, emotional and social skill deficits, and interpersonal styles that may render a person more likely to engage in NSSI to achieve specific goals.
C1 [Turner, Brianna J.; Chapman, Alexander L.; Layden, Brianne K.] Simon Fraser Univ, Dept Psychol, Burnaby, BC V5A 1S6, Canada.
RP Turner, BJ (reprint author), Simon Fraser Univ, Dept Psychol, 8888 Univ Dr, Burnaby, BC V5A 1S6, Canada.
EM alchapma@sfu.ca
RI Turner, Brianna/M-9285-2015
OI Turner, Brianna/0000-0001-6143-0619
NR 61
TC 60
Z9 61
U1 0
U2 41
PU WILEY
PI HOBOKEN
PA 111 RIVER ST, HOBOKEN 07030-5774, NJ USA
SN 0363-0234
EI 1943-278X
J9 SUICIDE LIFE-THREAT
JI Suicide Life-Threat. Behav.
PD FEB
PY 2012
VL 42
IS 1
BP 36
EP 55
DI 10.1111/j.1943-278X.2011.00069.x
PG 20
WC Psychiatry; Psychology, Multidisciplinary
SC Psychiatry; Psychology
GA 889AR
UT WOS:000300046400004
PM 22276747
DA 2020-03-18
ER

PT J
AU Mikulincer, M
   Shaver, PR
AF Mikulincer, Mario
   Shaver, Phillip R.
TI An attachment perspective on psychopathology
SO WORLD PSYCHIATRY
LA English
DT Article
DE Attachment; psychopathology; emotion regulation; security; interpersonal
   relations; self; mental health
ID SECURE BASE SCHEMA; MENTAL-HEALTH; SYMPTOMS; STYLES; VULNERABILITIES;
   DISORDER; SELF
AB In recent years, attachment theory, which was originally formulated to describe and explain infant-parent emotional bonding, has been applied to the study of adolescent and adult romantic relationships and then to the study of psychological processes, such as interpersonal functioning, emotion regulation, coping with stress, and mental health. In this paper, we offer a brief overview of the attachment perspective on psychopathology. Following a brief account of attachment theory, we go on to explain how the study of individual differences in adult attachment intersects with the study of psychopathology. Specifically, we review research findings showing that attachment insecurity is a major contributor to mental disorders, and that the enhancement of attachment security can facilitate amelioration of psychopathology.
C1 [Mikulincer, Mario] Interdisciplinary Ctr Herzliya, Sch Psychol, IL-46150 Herzliyya, Israel.
   [Shaver, Phillip R.] Univ Calif Davis, Dept Psychol, Davis, CA 95616 USA.
RP Mikulincer, M (reprint author), Interdisciplinary Ctr Herzliya, Sch Psychol, POB 167, IL-46150 Herzliyya, Israel.
NR 41
TC 222
Z9 222
U1 7
U2 130
PU WILEY
PI HOBOKEN
PA 111 RIVER ST, HOBOKEN 07030-5774, NJ USA
SN 2051-5545
J9 WORLD PSYCHIATRY
JI World Psychiatry
PD FEB
PY 2012
VL 11
IS 1
BP 11
EP 15
DI 10.1016/j.wpsyc.2012.01.003
PG 5
WC Psychiatry
SC Psychiatry
GA 894XI
UT WOS:000300460400003
PM 22294997
OA Green Published
HC Y
HP N
DA 2020-03-18
ER

PT J
AU Ladouceur, CD
   Peper, JS
   Crone, EA
   Dahl, RE
AF Ladouceur, Cecile D.
   Peper, Jiska S.
   Crone, Eveline A.
   Dahl, Ronald E.
TI White matter development in adolescence: The influence of puberty and
   implications for affective disorders
SO DEVELOPMENTAL COGNITIVE NEUROSCIENCE
LA English
DT Review
DE Puberty; White matter development; White matter volume; Diffusion tensor
   imaging; Affective disorders
ID HUMAN CORPUS-CALLOSUM; SEX-DIFFERENCES; BRAIN-DEVELOPMENT;
   GENDER-DIFFERENCES; FRACTIONAL ANISOTROPY; EMOTION REGULATION; SECULAR
   TRENDS; DIFFUSION; CHILDHOOD; BIPOLAR
AB There have been rapid advances in understanding a broad range of changes in brain structure and function during adolescence, and a growing interest in identifying which of these neurodevelopmental changes are directly linked with pubertal maturation-at least in part because of their potential to provide insights into the numerous emotional and behavioral health problems that emerge during this developmental period. This review focuses on what is known about the influence of puberty on white matter development in adolescence. We focus on white matter because of its role in providing the structural architectural organization of the brain and as a structural correlate of communication within complex neural systems. We begin with a review of studies that report sex differences or sex by age interactions in white matter development as these findings can provide, although indirectly, information relevant to puberty-related changes. Studies are also critically reviewed based on methodological procedures used to assess pubertal maturation and relations with white matter changes. Findings are discussed in light of their implications for the development of neural systems underlying the regulation of emotion and behavior and how alterations in the development of these systems may mediate risk for affective disorders in vulnerable adolescents. (C) 2011 Elsevier Ltd. All rights reserved.
C1 [Ladouceur, Cecile D.] Univ Pittsburgh, Sch Med, Dept Psychiat, Pittsburgh, PA 15213 USA.
   [Peper, Jiska S.; Crone, Eveline A.] Leiden Univ, Inst Psychol, Leiden, Netherlands.
   [Dahl, Ronald E.] Univ Calif Berkeley, Sch Publ Hlth, Berkeley, CA USA.
RP Ladouceur, CD (reprint author), Univ Pittsburgh, Sch Med, Dept Psychiat, 3811 OHara St, Pittsburgh, PA 15213 USA.
EM ladouceurcd@upmc.edu
RI Ladouceur, Cecile D/H-3124-2016
OI Crone, Eveline/0000-0002-7508-6078
FU Blowitz-Ridgeway Young Investigator Award from NARSAD; National
   Institutes of Mental HealthUnited States Department of Health & Human
   ServicesNational Institutes of Health (NIH) - USANIH National Institute
   of Mental Health (NIMH) [K01 MH083001]; Innovational Research Grant from
   the Netherlands Organization for Scientific Research (NWO)Netherlands
   Organization for Scientific Research (NWO) [VENI 451-10-007]; VIDI-grant
   from the Netherlands Organization for Scientific Research
   (NWO)Netherlands Organization for Scientific Research (NWO); Starting
   Grant ("Ideas program") from the European Research Council (ERC)
FX Cecile D. Ladouceur is supported by a Blowitz-Ridgeway Young
   Investigator Award from NARSAD and a grant from the National Institutes
   of Mental Health (K01 MH083001). Jiska S. Peper is supported by an
   Innovational Research Grant (VENI 451-10-007) from the Netherlands
   Organization for Scientific Research (NWO). Eveline A. Crone is
   supported by ail VIDI-grant from the Netherlands Organization for
   Scientific Research (NWO) and a Starting Grant ("Ideas program") from
   the European Research Council (ERC).
NR 123
TC 57
Z9 57
U1 0
U2 31
PU ELSEVIER SCI LTD
PI OXFORD
PA THE BOULEVARD, LANGFORD LANE, KIDLINGTON, OXFORD OX5 1GB, OXON, ENGLAND
SN 1878-9293
EI 1878-9307
J9 DEV COGN NEUROS-NETH
JI Dev. Cogn. Neurosci.
PD JAN
PY 2012
VL 2
IS 1
BP 36
EP 54
DI 10.1016/j.dcn.2011.06.002
PG 19
WC Psychology, Developmental; Neurosciences
SC Psychology; Neurosciences & Neurology
GA 095EM
UT WOS:000315317500003
PM 22247751
OA Bronze, Green Published, Green Accepted
DA 2020-03-18
ER

PT J
AU Pfeifer, JH
   Peake, SJ
AF Pfeifer, Jennifer H.
   Peake, Shannon J.
TI Self-development: Integrating cognitive, socioemotional, and
   neuroimaging perspectives
SO DEVELOPMENTAL COGNITIVE NEUROSCIENCE
LA English
DT Review
DE Self-development; fMRI; Medial prefrontal cortex; Perspective-taking;
   Social exclusion; Identity
ID MEDIAL PREFRONTAL CORTEX; ANTERIOR CINGULATE CORTEX; ADOLESCENT
   BRAIN-DEVELOPMENT; ANTICIPATED PEER EVALUATION; CORTICAL MIDLINE
   STRUCTURES; TEMPORO-PARIETAL JUNCTION; AUTOBIOGRAPHICAL MEMORY;
   DEPRESSIVE SYMPTOMS; DEFAULT NETWORK; NEUROSCIENCE PERSPECTIVE
AB This review integrates cognitive, socioemotional, and neuroimaging perspectives on self-development. Neural correlates of key processes implicated in personal and social identity are reported from studies of children, adolescents, and adults, including autobiographical memory, direct and reflected self-appraisals, and social exclusion. While cortical midline structures of medial prefrontal cortex and medial posterior parietal cortex are consistently identified in neuroimaging studies considering personal identity from a primarily cognitive perspective ("who am I?"), additional regions are implicated by studies considering personal and social identity from a more socioemotional perspective ("what do others think about me, where do I fit in?"), especially in child or adolescent samples. The involvement of these additional regions (including tempo-parietal junction and posterior superior temporal sulcus, temporal poles, anterior insula, ventral striatum, anterior cingulate cortex, middle cingulate cortex, and ventrolateral prefrontal cortex) suggests mentalizing, emotion, and emotion regulation are central to self-development. In addition, these regions appear to function atypically during personal and social identity tasks in autism and depression, exhibiting a broad pattern of hypoactivation and hyperactivation, respectively. (C) 2011 Elsevier Ltd. All rights reserved.
C1 [Pfeifer, Jennifer H.; Peake, Shannon J.] 1227 Univ Oregon, Dept Psychol, Eugene, OR 97403 USA.
RP Pfeifer, JH (reprint author), 1227 Univ Oregon, Dept Psychol, Eugene, OR 97403 USA.
EM jpfeifer@uoregon.edu
NR 178
TC 80
Z9 80
U1 4
U2 95
PU ELSEVIER SCI LTD
PI OXFORD
PA THE BOULEVARD, LANGFORD LANE, KIDLINGTON, OXFORD OX5 1GB, OXON, ENGLAND
SN 1878-9293
EI 1878-9307
J9 DEV COGN NEUROS-NETH
JI Dev. Cogn. Neurosci.
PD JAN
PY 2012
VL 2
IS 1
BP 55
EP 69
DI 10.1016/j.dcn.2011.07.012
PG 15
WC Psychology, Developmental; Neurosciences
SC Psychology; Neurosciences & Neurology
GA 095EM
UT WOS:000315317500004
PM 22682728
OA Green Published, Bronze
DA 2020-03-18
ER

PT J
AU Fischer, S
   Munsch, S
AF Fischer, Sophia
   Munsch, Simone
TI Self-Regulation in Eating Disorders and Obesity - Implications for the
   Treatment
SO VERHALTENSTHERAPIE
LA German
DT Review
DE Self-regulation; Emotion regulation; Impulse regulation; Eating
   disorders; Anorexia nervosa; Bulimia nervosa; Binge eating disorder
ID ATTENTION-DEFICIT/HYPERACTIVITY DISORDER; ANOREXIA-NERVOSA; EMOTION
   REGULATION; RISK-FACTORS; BINGE; COMORBIDITY; PREVALENCE; OVERWEIGHT;
   CHILDHOOD; PREDICT
AB Self-Regulation in Eating Disorders and Obesity Implications for the Treatment Research has shown that the treatment of certain eating disorders as e. g. anorexia nervosa and inappropriate eating behavior in obesity is of limited efficacy and that an elevated psychopathology also persists after treatment. This necessitates the identification of other etiological and maintaining factors that, when changed, could improve the efficacy of the treatment. Based on actual findings, the present narrative review aims to illustrate the role of the ability to regulate emotions and impulses in the development and maintenance of disordered eating. There is some evidence that the eating disorders anorexia nervosa, bulimia nervosa, binge eating disorder and obesity are associated with a reduced ability of emotion and impulse regulation in childhood, adolescence, and in adulthood. Furthermore, a reduced ability of self-regulation in childhood predicts later obesity. Up to now, there are no controlled studies about the efficacy of the inclusion of such components in the treatment of eating disorders. However, there are promising results regarding the efficacy of unspecific prevention approaches for the improvement of self-regulation.
C1 [Fischer, Sophia] UPK, Kinder & Jugendpsychiat Klin KJPK, CH-4056 Basel, Switzerland.
   [Fischer, Sophia; Munsch, Simone] Univ Fribourg, Dept Psychol Klin Psychol & Psychotherapie, CH-1700 Fribourg, Switzerland.
RP Fischer, S (reprint author), UPK, Kinder & Jugendpsychiat Klin KJPK, Schanzenstr 13, CH-4056 Basel, Switzerland.
EM sophia.fischer@upkbs.ch
NR 62
TC 7
Z9 7
U1 2
U2 36
PU KARGER
PI BASEL
PA ALLSCHWILERSTRASSE 10, CH-4009 BASEL, SWITZERLAND
SN 1016-6262
EI 1423-0402
J9 VERHALTENSTHERAPIE
JI Verhaltenstherapie
PY 2012
VL 22
IS 3
BP 158
EP 164
DI 10.1159/000341540
PG 7
WC Psychology, Clinical; Psychiatry
SC Psychology; Psychiatry
GA 082OV
UT WOS:000314402500003
DA 2020-03-18
ER

PT J
AU Rellini, AH
   Zvolensky, MJ
   Rosenfield, D
AF Rellini, Alessandra H.
   Zvolensky, Michael J.
   Rosenfield, David
TI The moderated mediation effect of emotion dysregulation and stress
   reactivity on the relationship between childhood maltreatment and
   self-efficacy for avoiding sexual behaviors
SO SEXUAL AND RELATIONSHIP THERAPY
LA English
DT Article
DE emotional vulnerabilities; risky sexual behaviors; childhood abuse;
   sexual abuse; cardiovascular reactivity; sexual behaviors
ID SOCIAL COMPETENCE INTERVIEW; ANXIETY SENSITIVITY; RISK BEHAVIORS; TRAUMA
   QUESTIONNAIRE; ABUSE; HIV; ASSOCIATION; ADOLESCENTS; VALIDITY;
   REVICTIMIZATION
AB The ability to refuse unprotected sexual behavior is a skill that could prevent a number of negative health outcomes, including HIV/AIDS infection and transmission. The present study uniquely adds to the extant literature by investigating the effects of stress reactivity (indexed by cardiac reactivity) and emotion dysregulation on self-efficacy in avoiding potentially risky sexual behaviors among women. Participants were a sample of 60 women age 1825 years, oversampled for a history of childhood maltreatment (40 women reported a history of physical, emotional and/or sexual abuse or neglect). Findings indicated that emotion dysregulation mediated the relationship between severity of childhood maltreatment and self-efficacy for avoidance of sexual activities, but only for women who also showed high stress reactivity. These results suggest that women with a history of childhood maltreatment, and in particular those who are highly reactive to stress, would potentially benefit from prevention programs for risky sexual activities that aim to reduce emotion dysregulation.
C1 [Rellini, Alessandra H.] Univ Vermont, Dept Psychol, Burlington, VT 05405 USA.
   [Zvolensky, Michael J.] Univ Houston, Dept Psychol, Houston, TX USA.
   [Rosenfield, David] So Methodist Univ, Dept Psychol, Dallas, TX 75275 USA.
RP Rellini, AH (reprint author), Univ Vermont, Dept Psychol, Burlington, VT 05405 USA.
EM arellini@uvm.edu
NR 61
TC 7
Z9 7
U1 0
U2 16
PU ROUTLEDGE JOURNALS, TAYLOR & FRANCIS LTD
PI ABINGDON
PA 2-4 PARK SQUARE, MILTON PARK, ABINGDON OX14 4RN, OXON, ENGLAND
SN 1468-1994
EI 1468-1749
J9 SEX RELATSH THER
JI Sex. Relatsh. Ther.
PY 2012
VL 27
IS 3
BP 191
EP 204
DI 10.1080/14681994.2012.736023
PG 14
WC Psychology, Clinical
SC Psychology
GA 076GQ
UT WOS:000313944900002
DA 2020-03-18
ER

PT J
AU Korsch, F
   Petermann, F
AF Korsch, Franziska
   Petermann, Franz
TI Identification of Early Childhood Behavioral Disorders by German
   Preschool Medical Examinations
SO PRAXIS DER KINDERPSYCHOLOGIE UND KINDERPSYCHIATRIE
LA German
DT Review
DE ADHD; conduct disorder; emotional disorder; school entry; prevention
ID ATTENTION-DEFICIT/HYPERACTIVITY DISORDER; SOCIAL-EMOTIONAL COMPETENCE;
   ADOLESCENTS KIGGS; HEALTH INTERVIEW; ELEMENTARY-SCHOOL;
   ACADEMIC-ACHIEVEMENT; 5-YEAR-OLD CHILDREN; MENTAL-DISORDERS; PREVALENCE;
   ENTRY
AB Identification of Early Childhood Behavioral Disorders by German Preschool Medical Examinations
   Increasing prevalence of behavioral disorders among preschool children, such as ADHD, conduct and emotional disorders, has led to growing interest in research concerning prevention measures and early identification of children at risk. This paper gives an overview of prevalence data and characteristics of behavioural disorders in preschool children and their influence on the children's quality of life. The necessity of diagnostic measures in early childhood is discussed and German prevention programmes for preschoolers are reviewed for their ability to identify children at risk.
C1 [Korsch, Franziska; Petermann, Franz] Univ Bremen, Zentrum Klin Psychol & Rehabil, Lehrstuhl Klin Psychol & Diagnost, D-28359 Bremen, Germany.
RP Korsch, F (reprint author), Univ Bremen, Zentrum Klin Psychol & Rehabil, Lehrstuhl Klin Psychol & Diagnost, Grazer Str 6, D-28359 Bremen, Germany.
EM fkorsch@uni-bremen.de
NR 62
TC 7
Z9 7
U1 0
U2 14
PU VANDENHOECK & RUPRECHT
PI GOTTINGEN
PA THEATERSTRASSE 13,, D-37073 GOTTINGEN, GERMANY
SN 0032-7034
J9 PRAX KINDERPSYCHOL K
JI Prax. Kinderpsychol. Kinderpsychiatr.
PY 2012
VL 61
IS 9
BP 691
EP 705
DI 10.13109/prkk.2012.61.9.691
PG 15
WC Psychology, Developmental; Psychiatry
SC Psychology; Psychiatry
GA 047UN
UT WOS:000311867100004
PM 23304835
DA 2020-03-18
ER

PT J
AU Mills, A
   Butt, J
   Maynard, I
   Harwood, C
AF Mills, Andrew
   Butt, Joanne
   Maynard, Ian
   Harwood, Chris
TI Identifying factors perceived to influence the development of elite
   youth football academy players
SO JOURNAL OF SPORTS SCIENCES
LA English
DT Article
DE talent; investment years; awareness; environment
ID TALENT IDENTIFICATION; SOCCER PLAYERS; SPORT; SUCCESS; TRANSITIONS;
   COACHES
AB Based on the developmental theory presented by Gagne (2009), we examined the factors perceived to influence the development of elite youth football players at a critical stage in their progression to the professional level. Transcribed interviews with ten expert development coaches were inductively and deductively content analysed. Conceptualisation of the data revealed six interrelated higher-order categories that represented the factors perceived to either positively or negatively influence player development. These were: awareness (e. g. self-awareness, awareness of others); resilience (e. g. coping with setbacks, optimistic attitude); goal-directed attributes (e. g. passion, professional attitude); intelligence (e. g. sport intelligence, emotional competence); sport-specific attributes (e. g. coachability, competitiveness); and environmental factors (e. g. significant others, culture of game). In this investigation, awareness emerged as a fundamental and mediating element for understanding how young players are able to transition to the professional level. Collectively, the findings underline the multidimensional nature of talent development and suggest that an intricate combination of stage-specific factors must manifest for gifted young players to translate their potential into excellence. Mechanisms by which academies could be helped to shape the characteristics and conditions associated with effective development are discussed.
C1 [Mills, Andrew; Butt, Joanne; Maynard, Ian] Sheffield Hallam Univ, Ctr Sport & Exercise Sci, Sheffield S10 2BP, S Yorkshire, England.
   [Harwood, Chris] Univ Loughborough, Sch Sport Exercise & Hlth Sci, Loughborough, Leics, England.
RP Mills, A (reprint author), Sheffield Hallam Univ, Ctr Sport & Exercise Sci, Collegiate Hall, Sheffield S10 2BP, S Yorkshire, England.
EM a.mills@shu.ac.uk
OI harwood, chris/0000-0001-9862-824X; Mills, Andrew/0000-0001-9963-000X
NR 28
TC 66
Z9 66
U1 8
U2 130
PU TAYLOR & FRANCIS LTD
PI ABINGDON
PA 4 PARK SQUARE, MILTON PARK, ABINGDON OX14 4RN, OXON, ENGLAND
SN 0264-0414
J9 J SPORT SCI
JI J. Sports Sci.
PY 2012
VL 30
IS 15
SI SI
BP 1593
EP 1604
DI 10.1080/02640414.2012.710753
PG 12
WC Sport Sciences
SC Sport Sciences
GA 042CD
UT WOS:000311447900004
PM 22888797
DA 2020-03-18
ER

PT J
AU Pope, D
   Roper, C
   Qualter, P
AF Pope, Debbie
   Roper, Claire
   Qualter, Pamela
TI The influence of emotional intelligence on academic progress and
   achievement in UK university students
SO ASSESSMENT & EVALUATION IN HIGHER EDUCATION
LA English
DT Article
DE emotional intelligence; academic progress; academic achievement
ID COGNITIVE INTELLIGENCE; INCREMENTAL VALIDITY; HIGH-SCHOOL; TRANSITION;
   PERFORMANCE; COMPETENCES; ABILITIES; STRESS
AB Previous research has found relationships between higher levels of emotional intelligence (EI) and academic success in both adolescents and adults. This study examines the relationship between overall EI and specific EI competencies in 135 undergraduate psychology students in the UK. EI was measured at the start of a psychology degree course using the Emotional Competence Inventory-University Edition (ECI-U II). Performance was assessed using retention statistics and students' final average percentage mark (APM) at the end of their degree course. Results showed that there were no differences in overall EI or specific EI competencies in those students who graduated compared to those who failed to graduate. Whilst global EI did not significantly predict final APM, specific EI competencies (conscientiousness, adaptability, empathy, organisational awareness, and building bonds) significantly predicted APM after controlling for gender. Recommendations for the implementation of EI training in higher education institutions are considered.
C1 [Pope, Debbie] Edge Hill Univ, Ormskirk, England.
   [Roper, Claire; Qualter, Pamela] Univ Cent Lancashire, Preston PR1 2HE, Lancs, England.
RP Pope, D (reprint author), Edge Hill Univ, Ormskirk, England.
EM debbie.pope@edgehill.ac.uk
OI Qualter, Pamela/0000-0001-6114-3820
NR 40
TC 13
Z9 13
U1 0
U2 47
PU ROUTLEDGE JOURNALS, TAYLOR & FRANCIS LTD
PI ABINGDON
PA 2-4 PARK SQUARE, MILTON PARK, ABINGDON OX14 4RN, OXON, ENGLAND
SN 0260-2938
EI 1469-297X
J9 ASSESS EVAL HIGH EDU
JI Assess. Eval. High. Educ.
PY 2012
VL 37
IS 8
BP 907
EP 918
DI 10.1080/02602938.2011.583981
PG 12
WC Education & Educational Research
SC Education & Educational Research
GA 037NO
UT WOS:000311113400001
DA 2020-03-18
ER

PT J
AU Krauss, H
   Buraczynska-Andrzejewska, B
   Piatek, J
   Sosnowski, P
   Mikrut, K
   Glowacki, M
   Misterska, E
   Zukiewicz-Sobczak, W
   Zwolinski, J
AF Krauss, Hanna
   Buraczynska-Andrzejewska, Beata
   Piatek, Jacek
   Sosnowski, Przemyslaw
   Mikrut, Kinga
   Glowacki, Maciej
   Misterska, Ewa
   Zukiewicz-Sobczak, Wioletta
   Zwolinski, Jacek
TI Occurrence of neurotic and anxiety disorders in rural schoolchildren and
   the role of physical exercise as a method to support their treatment
SO ANNALS OF AGRICULTURAL AND ENVIRONMENTAL MEDICINE
LA English
DT Article
DE rural school children; school neurosis
ID MENTAL-HEALTH; CHILDHOOD; RELAXATION; CHILDREN; THERAPY
AB Introduction: School anxiety has become a common problem in children and adolescents. Despite numerous studies, it is difficult to definitely identify the cause of neurotic disorders in school-age children. The objective of the presented study was to assess the prevalence of neurotic disorders in rural schoolchildren and the role of physical activity as a method to support their treatment.
   Material and methods: The study consisted of 123 girls and 117 boys living in rural areas of Wielkopolska. A questionnaire was provided evaluating family status, family relationships, school situation, somatic symptoms related to being at school, and the frequency of physical activity.
   Results: It was found that over the 50% of children considered the relations with siblings as correct, but also acknowledged that there were a conflict situations in their relationship. Nearly 25% of children indicated an emotional irrelevance with their parents. About 20% of the young people did not like going to school or were afraid to stay there. Over the 50% of children declared somato-emotional problems associated with the being at school. The symptoms of neurotic disorders were more strongly expressed and more common in girls. Analysis of physical activity indicated that only a small group of young people practiced sport regularly, and an even smaller percentage of children exercised with their parents and/or peers.
   Conclusions: The development of somatic and emotional disturbances in children may be associated with irregular family and school relationships and low physical activity. It was found that gender had a significant influence on most of the studied parameters.
C1 [Krauss, Hanna; Buraczynska-Andrzejewska, Beata; Piatek, Jacek; Sosnowski, Przemyslaw; Mikrut, Kinga; Glowacki, Maciej; Misterska, Ewa] Univ Med Sci, Dept Physiol, Dept Paediat Orthopaed, Poznan, Poland.
   [Piatek, Jacek; Zukiewicz-Sobczak, Wioletta; Zwolinski, Jacek] Inst Rural Hlth, Dept Alergol & Environm Hazards, Lublin, Poland.
RP Krauss, H (reprint author), Univ Med Sci, Dept Physiol, Dept Paediat Orthopaed, Poznan, Poland.
EM hjk12@poczta.fm
RI Wioletta Zukiewicz-Sobczak, HS/I-9205-2019
OI Wioletta Zukiewicz-Sobczak, HS/0000-0002-0142-5102; Zwolinski,
   Jacek/0000-0003-4571-4720
NR 32
TC 0
Z9 1
U1 1
U2 11
PU INST AGRICULTURAL MEDICINE
PI LUBLIN
PA JACZEWSKIEGO 2, PO BOX 185, 20-950 LUBLIN, POLAND
SN 1232-1966
EI 1898-2263
J9 ANN AGR ENV MED
JI Ann. Agr. Env. Med.
PY 2012
VL 19
IS 3
BP 351
EP 356
PG 6
WC Environmental Sciences; Public, Environmental & Occupational Health
SC Environmental Sciences & Ecology; Public, Environmental & Occupational
   Health
GA 013TC
UT WOS:000309327800005
PM 23020023
OA DOAJ Gold
DA 2020-03-18
ER

PT J
AU Tadesse, AW
   Tsehay, YB
   Belaineh, BG
   Alemu, YB
AF Tadesse, Amare Worku
   Tsehay, Yemane Berhane
   Belaineh, Belaineh Girma
   Alemu, Yonas Baheretibeb
TI Behavioral and emotional problems among children aged 6-14 years on
   highly active antiretroviral therapy in Addis Ababa: A cross-sectional
   study
SO AIDS CARE-PSYCHOLOGICAL AND SOCIO-MEDICAL ASPECTS OF AIDS/HIV
LA English
DT Article
DE behavioral and emotional problems; CBCL; children; HIV; HAART
ID RECURRENT ABDOMINAL-PAIN; HIV-INFECTION; PSYCHIATRIC-DISORDERS;
   MENTAL-HEALTH; ADOLESCENTS; PSYCHOPATHOLOGY; PREVALENCE; DEPRESSION;
   INFANTS; ORPHANS
AB Children infected with human immunodeficiency virus (HIV) are at particular risk for psychological disturbance. Little is known about the mental health status of children on highly active antiretroviral therapy (HAART). A hospital-based cross-sectional study of 318 children aged 6-14 on HAART in Addis Ababa was conducted. Behavioral and emotional problem was assessed using the child behavior check list (CBCL/6-18). Logistic regression analysis was done to select the best subset of predictor variables and determine their association with behavioral and emotional problems. Of the 318 caregivers of children aged 6-14 on HAART, 39.3% of the children had behavioral and emotional problems. Low family monthly income (AOR, 3.44, 95% CI, 1.89-6.25), older age (AOR, 2.27, 95% CI, 1.34-3.83), and parental loss (AOR, 1.89, 95% CI, 1.10-3.25) were found to be determinants of behavioral and emotional problems in the multivariate logistic regression. There is high prevalence of behavioral and emotional problems in children on HAART in Addis Ababa. More support is needed to children from families of low income and those who lost their parents. Further research should be carried out to enhance better understanding and appropriate response to behavioral and emotional problems.
C1 [Tadesse, Amare Worku; Tsehay, Yemane Berhane; Belaineh, Belaineh Girma] Addis Continental Inst Publ Hlth, Addis Ababa, Ethiopia.
   [Alemu, Yonas Baheretibeb] Univ Addis Ababa, Addis Ababa, Ethiopia.
RP Tadesse, AW (reprint author), Addis Continental Inst Publ Hlth, Addis Ababa, Ethiopia.
EM adtadesse@gmail.com
NR 57
TC 11
Z9 11
U1 0
U2 4
PU ROUTLEDGE JOURNALS, TAYLOR & FRANCIS LTD
PI ABINGDON
PA 2-4 PARK SQUARE, MILTON PARK, ABINGDON OX14 4RN, OXON, ENGLAND
SN 0954-0121
EI 1360-0451
J9 AIDS CARE
JI Aids Care-Psychol. Socio-Med. Asp. Aids-Hiv
PY 2012
VL 24
IS 11
BP 1359
EP 1367
DI 10.1080/09540121.2011.650677
PG 9
WC Health Policy & Services; Public, Environmental & Occupational Health;
   Psychology, Multidisciplinary; Respiratory System; Social Sciences,
   Biomedical
SC Health Care Sciences & Services; Public, Environmental & Occupational
   Health; Psychology; Respiratory System; Biomedical Social Sciences
GA 029GV
UT WOS:000310483700005
PM 22296227
DA 2020-03-18
ER

PT J
AU Petermann, F
   Lehmkuhl, G
AF Petermann, Franz
   Lehmkuhl, Gerd
TI ADHD and Conduct Disorder: Trends in Diagnosis and Therapy
SO PRAXIS DER KINDERPSYCHOLOGIE UND KINDERPSYCHIATRIE
LA German
DT Article
DE ADHD; conduct disorder; parent training; expansive behavior disorder;
   psychopathy
ID SOCIAL-EMOTIONAL COMPETENCE; ATTENTION-DEFICIT/HYPERACTIVITY DISORDER;
   DAY-CARE MEASURES; YOUTH WELFARE; ANTISOCIAL-BEHAVIOR;
   AGGRESSIVE-BEHAVIOR; PERSONALITY-DISORDERS; PARENTING PROGRAMS;
   CHILDREN; ADOLESCENTS
AB ADHD and Conduct Disorder: Trends in Diagnosis and Therapy
   Since 2010 trends outlined in diagnosis and therapy in the German speaking countries in the area of externalizing disorders (ADHD, conduct disorder) are presented. In particular, publications of children and adolescent psychiatry and clinical psychology have been examined. It turns out that in the German-speaking countries, the concern with conduct disorder (including psychopathy) increased compared with the discussion of the significance of ADHD. This development reflects the important therapeutic challenge of conduct disorders.
C1 [Petermann, Franz] Univ Bremen, Zentrum Klin Psychol & Rehabil, D-28359 Bremen, Germany.
   [Lehmkuhl, Gerd] Univ Cologne, Klin Psychiat & Psychotherapie Kindes & Jugendalt, Cologne, Germany.
RP Petermann, F (reprint author), Univ Bremen, Zentrum Klin Psychol & Rehabil, Grazer Str 6, D-28359 Bremen, Germany.
EM udevries@uni-bremen.de
NR 60
TC 1
Z9 1
U1 0
U2 19
PU VANDENHOECK & RUPRECHT
PI GOTTINGEN
PA THEATERSTRASSE 13,, D-37073 GOTTINGEN, GERMANY
SN 0032-7034
J9 PRAX KINDERPSYCHOL K
JI Prax. Kinderpsychol. Kinderpsychiatr.
PY 2012
VL 61
IS 7
BP 512
EP 523
DI 10.13109/prkk.2012.61.7.512
PG 12
WC Psychology, Developmental; Psychiatry
SC Psychology; Psychiatry
GA 016DY
UT WOS:000309498900003
PM 23057241
DA 2020-03-18
ER

PT J
AU Schafer, T
   Tipandjan, A
   Sedlmeier, P
AF Schaefer, Thomas
   Tipandjan, Arun
   Sedlmeier, Peter
TI The functions of music and their relationship to music preference in
   India and Germany
SO INTERNATIONAL JOURNAL OF PSYCHOLOGY
LA English
DT Article
DE Music preference; Functions of music; Self-construal theory;
   Individualism; Collectivism
ID EVERYDAY LIFE; YOUNG-ADULTS; ADOLESCENTS; CULTURE; INDIVIDUALISM;
   COLLECTIVISM; PERCEPTION; COGNITION; EMOTIONS; VALUES
AB Is the use of music in everyday life a culturally universal phenomenon? And do the functions served by music contribute to the development of music preferences regardless of the listener's cultural background? The present study explored similarities and dissimilarities in the functions of music listening and their relationship to music preferences in two countries with different cultural backgrounds: India as an example of a collectivistic society and Germany as an example of an individualistic society. Respondents were asked to what degree their favorite music serves several functions in their life. The functions were summarized in seven main groups: background entertainment, prompt for memories, diversion, emotion regulation, self-regulation, self-reflection, and social bonding. Results indicate a strong similarity of the functions of people's favorite music for Indian and German listeners. Among the Indians, all of the seven functions were rated as meaningful; among the Germans, this was the case for all functions except emotion regulation. However, a pronounced dissimilarity was found in the predictive power of the functions of music for the strength of music preference, which was much stronger for Germans than for Indians. In India, the functions of music most predictive for music preference were diversion, self-reflection, and social bonding. In Germany, the most predictive functions were emotion regulation, diversion, self-reflection, prompt for memories, and social bonding. It is concluded that potential cultural differences hardly apply to the functional use of music in everyday life, but they do so with respect to the impact of the functions on the development of music preference. The present results are consistent with the assumption that members of a collectivistic society tend to set a higher value on their social and societal integration and their connectedness to each other than do members of individualistic societies.
C1 [Schaefer, Thomas; Sedlmeier, Peter] Tech Univ Chemnitz, Dept Psychol, D-09107 Chemnitz, Germany.
   [Tipandjan, Arun] Int Ctr Psychol Counseling & Social Res, Pondicherry, India.
RP Schafer, T (reprint author), Tech Univ Chemnitz, Dept Psychol, D-09107 Chemnitz, Germany.
EM thomas.schaefer@psychologie.tu-chemnitz.de
NR 47
TC 14
Z9 14
U1 1
U2 18
PU PSYCHOLOGY PRESS
PI HOVE
PA 27 CHURCH RD, HOVE BN3 2FA, EAST SUSSEX, ENGLAND
SN 0020-7594
J9 INT J PSYCHOL
JI Int. J. Psychol.
PY 2012
VL 47
IS 5
BP 370
EP 380
DI 10.1080/00207594.2012.688133
PG 11
WC Psychology, Multidisciplinary
SC Psychology
GA 012XC
UT WOS:000309269000005
PM 22721000
DA 2020-03-18
ER

PT J
AU Song, SM
   Graham, JE
   Susman, EJ
   Sohn, YW
AF Song, Sunmi
   Graham, Jennifer E.
   Susman, Elizabeth J.
   Sohn, Young-Woo
TI The Role of Ineffective Emotion Regulation in Problem Drinking Varies by
   Emotional Disposition, Delinquency, and Gender of South Korean
   Adolescents
SO JOURNAL OF CHILD & ADOLESCENT SUBSTANCE ABUSE
LA English
DT Article
DE adolescent offenders; alcohol use; emotional support; emotion
   regulation; non-offending peers; positive and negative emotion
ID HEAVY ALCOHOL-USE; SELF-REGULATION; SUBSTANCE USE; DRUG-USE;
   PERSONALITY; RISK; MODEL; PERSPECTIVE; MEDIATION; PATHWAYS
AB This study examined the role of emotion regulation (ER) strategies and emotional disposition in problem drinking of adolescent offenders (n = 303) and non-offending peers (n = 287) from South Korea. The participants completed a questionnaire assessing problem drinking, positive and negative emotion, emotional intensity, and use of problem solving, support seeking, and avoidant ER strategies. Problem drinking was positively associated with negative emotion, emotional intensity, and support-seeking ER in both groups, and avoidant ER among offenders only. Support-seeking ER accounted for the association between positive emotion and drinking in both groups, and avoidant ER further accounted for the association between positive emotion and drinking among offenders. Only among female offenders was the association between emotional intensity and drinking explained by support-seeking ER. The results imply that intervention to improve ER effectiveness, taking into account emotional disposition, delinquency differences, and gender, may help lessen problem drinking among adolescents.
C1 [Song, Sunmi] Penn State Univ, Dept Biobehav Hlth, University Pk, PA 16801 USA.
   [Sohn, Young-Woo] Yonsei Univ, Seoul 120749, South Korea.
RP Song, SM (reprint author), Penn State Univ, Dept Biobehav Hlth, 315 E Hlth & Human Dev Bldg, University Pk, PA 16801 USA.
EM sxs1036@psu.edu
OI Song, Sunmi/0000-0002-8824-9016
NR 50
TC 4
Z9 4
U1 0
U2 19
PU ROUTLEDGE JOURNALS, TAYLOR & FRANCIS LTD
PI ABINGDON
PA 2-4 PARK SQUARE, MILTON PARK, ABINGDON OX14 4RN, OXON, ENGLAND
SN 1067-828X
EI 1547-0652
J9 J CHILD ADOLES SUBST
JI J. Child Adolesc. Subst. Abus.
PY 2012
VL 21
IS 4
BP 367
EP 382
DI 10.1080/1067828X.2012.710029
PG 16
WC Substance Abuse
SC Substance Abuse
GA 008VU
UT WOS:000308985500006
DA 2020-03-18
ER

PT J
AU Wegbreit, E
   Pavuluri, M
AF Wegbreit, Ezra
   Pavuluri, Mani
TI Mechanistic Comparisons of Functional Domains across Pediatric and Adult
   Bipolar Disorder Highlight Similarities, As Well As Differences,
   Influenced by the Developing Brain
SO ISRAEL JOURNAL OF PSYCHIATRY AND RELATED SCIENCES
LA English
DT Article
ID FACIAL AFFECT RECOGNITION; GO/NO-GO TASK; WORKING-MEMORY; PREFRONTAL
   CORTEX; RESPONSE-INHIBITION; ANTERIOR CINGULATE; AMYGDALA ACTIVATION;
   RESTING-STATE; NEURAL CIRCUITRY; FRONTOTEMPORAL DYSREGULATION
AB Recent neuroimaging studies have uncovered much about the specific neural deficits in adult bipolar disorder (ABD), but despite promising results, neuroimaging research for pediatric bipolar disorder (PBD) is still developing. The neuroimaging literature is highly heterogeneous, varying in the paradigms used and in participants' mood states and medication status. Despite this variability, several dominant patterns emerge. In response to emotional stimuli, both ABD and PBD show limbic hyperactivity coupled with hypoactivity in ventral prefrontal emotion regulation systems. This pattern occurred most robustly in response to negative incidental stimuli and was especially apparent in manic PBD. ABD showed more variability in ventral prefrontal activity, possibly due to maturational and medication factors. On numerous cognitive paradigms, PBD showed dorsal prefrontal hypoactivity linked to ventral dysfunction, whereas ABD showed compensatory frontal, parietal, and temporal activity with paradigm-specific variations. In emotion-cognition interaction paradigms, patients show dysregulation in regions interfacing between cognitive and emotional brain systems (e.g., ventral prefrontal and cingulate cortices), which expend extra effort to process emotional stimuli effectively and recruit additional posterior attention systems to cope with affective instability. In addition, novel functional connectivity techniques have uncovered connectivity deficits between frontal and limbic regions in ABD and PBD at rest and during active emotional and cognitive tasks. Finally, the neuroimaging literature currently lacks cross-sectional studies comparing PBD with ABD and longitudinal studies following children and adolescents with BD into adulthood. Such studies would provide important insights into patients' prognosis and would determine targets for early interventions in the evolving illness diathesis.
C1 [Wegbreit, Ezra; Pavuluri, Mani] Univ Illinois, Pediat Brain Res & Intervent Ctr, Dept Psychiat, Chicago, IL 60608 USA.
RP Wegbreit, E (reprint author), Univ Illinois, Pediat Brain Res & Intervent Ctr, Dept Psychiat, 1747 W Roosevelt Rd, Chicago, IL 60608 USA.
EM ewegbreit@psych.uic.edu
RI Wegbreit, Ezra/X-5323-2019
OI Wegbreit, Ezra/0000-0001-5887-1392
NR 88
TC 7
Z9 7
U1 0
U2 7
PU MEDIAFARM GROUP
PI TEL-AVIV
PA 23 ZAMENHOFF ST, TEL-AVIV, 64373, ISRAEL
SN 0333-7308
J9 ISR J PSYCHIATR REL
JI Isr. J. Psychiatr. Relat. Sci.
PY 2012
VL 49
IS 2
BP 75
EP 85
PN 2
PG 11
WC Psychiatry
SC Psychiatry
GA 004RB
UT WOS:000308697700001
PM 22801286
DA 2020-03-18
ER

PT J
AU Gross, J
   Jantzer, V
   Stute, F
   Parzer, P
   Brunner, R
   Willig, K
   Schuller-Roma, B
   Keller, M
   Herzog, W
   Romer, G
   Resch, F
AF Gross, Juliane
   Jantzer, Vanessa
   Stute, Fridrike
   Parzer, Peter
   Brunner, Romuald
   Willig, Katrin
   Schuller-Roma, Baerbel
   Keller, Monika
   Herzog, Wolfgang
   Romer, Georg
   Resch, Franz
TI Anticipatory Grief in Adolescents and Young Adults Coping with Parental
   Cancer
SO PRAXIS DER KINDERPSYCHOLOGIE UND KINDERPSYCHIATRIE
LA German
DT Article
DE bereavement; anticipatory grief; emotional adjustment; parental cancer;
   adolescence
ID BREAST-CANCER; CHILDREN; DEATH
AB Anticipatory Grief in Adolescents and Young Adults Coping with Parental Cancer By the current state of research, it cannot be answered clearly how adolescents experience anticipatory grief and if and to which extent this process differs from anticipatory grief of adults. The present study will fill this gap by providing both a quantitative and a qualitative description of anticipatory grief processes. Therefore, 74 adolescents and young adults (11-21 years), whose parents have suffered from cancer, completed an adapted version of the "Trauerfragebogen" (Weiser u. Ochsmann, 2002). Additionally a subsample of n = 38 took part in a qualitative guided interview. Based on these interviews, 16 categories were formed, that were assigned to two types of stressors. Beside communication and prioritization of family, different symptoms of grief were the central category in the loss-oriented type, where fears of loss, compassion and concern were of crucial importance. Also categories of the restoration-oriented type were strongly present. Thus, it seems that young people generally manage to accept their new role in the stressful family situation and they have a series of coping mechanisms available to do so. This was also reflected in the quantitative data, were the subscale "Inner Strength" reached the highest value. In the counselling of adolescents with cancer-diseased parents, both loss-oriented and restoration-oriented processes should equally be recognized and encouraged.
C1 [Gross, Juliane; Jantzer, Vanessa; Stute, Fridrike; Parzer, Peter; Brunner, Romuald; Resch, Franz] Univ Klinikums Heidelberg, Zentrum Psychosoziale Med, Klin Kinder & Jugendpsychiat, D-69115 Heidelberg, Germany.
   [Willig, Katrin; Schuller-Roma, Baerbel; Keller, Monika; Herzog, Wolfgang] Univ Klinikums Heidelberg, Zentrum Psychosoziale Med, Klin Psychosomat & Allgemeine Klin Med, D-69115 Heidelberg, Germany.
   [Romer, Georg] Univ Klinikum Hamburg Eppendorf, Klin Kinder & Jugendpsychiat & Psychotherapie, Eppendorf, Germany.
RP Gross, J (reprint author), Univ Klinikums Heidelberg, Zentrum Psychosoziale Med, Klin Kinder & Jugendpsychiat, Blumenstr 8, D-69115 Heidelberg, Germany.
EM juliane.gross@zpp.uni-hd.de
NR 23
TC 3
Z9 3
U1 1
U2 35
PU VANDENHOECK & RUPRECHT
PI GOTTINGEN
PA THEATERSTRASSE 13,, D-37073 GOTTINGEN, GERMANY
SN 0032-7034
J9 PRAX KINDERPSYCHOL K
JI Prax. Kinderpsychol. Kinderpsychiatr.
PY 2012
VL 61
IS 6
BP 414
EP 431
DI 10.13109/prkk.2012.61.6.414
PG 18
WC Psychology, Developmental; Psychiatry
SC Psychology; Psychiatry
GA 004XK
UT WOS:000308714600004
PM 22950336
DA 2020-03-18
ER

PT J
AU Wozniak, J
   Gonenc, A
   Biederman, J
   Moore, C
   Joshi, G
   Georgiopoulos, A
   Hammerness, P
   McKillop, H
   Lukas, SE
   Henin, A
AF Wozniak, Janet
   Goenenc, Atilla
   Biederman, Joseph
   Moore, Constance
   Joshi, Gagan
   Georgiopoulos, Anna
   Hammerness, Paul
   McKillop, Hannah
   Lukas, Scott E.
   Henin, Aude
TI A Magnetic Resonance Spectroscopy Study of the Anterior Cingulate Cortex
   In Youth with Emotional Dysregulation
SO ISRAEL JOURNAL OF PSYCHIATRY AND RELATED SCIENCES
LA English
DT Article
ID PEDIATRIC BIPOLAR DISORDER; CHILD-BEHAVIOR CHECKLIST; SUBGENUAL
   PREFRONTAL CORTEX; MOOD DISORDERS; GLUTAMATE NEUROTRANSMISSION;
   RATING-SCALE; FRONTAL-LOBE; CBCL; PHENOTYPE; MANIA
AB Background: The main aim of this study was to use proton Magnetic Resonance Spectroscopy (MRS) to identify brain biomarkers for emotional dysregulation in youth as measured by subscales of the Child Behavior Checklist (CBCL).
   Methods: We measured glutamate (Glu) concentrations in the anterior cingulated cortex (ACC) of 37 pediatric subjects (aged 6-17 years) using high field (4.0 Tesla) proton Magnetic Resonance Spectroscopy (MRS). Subjects were grouped based on combined T scores on three subscales (Anxiety/Depression, Aggression and Attention) of the CBCL previously associated with deficits in the regulation of emotion. Subjects were stratified into those with high (>180) (N=10) and low (<180) (N=27) scores.
   Limitations: Limitations include small sample size, wide age range studied, focus on Anterior Cingulate Cortex (ACC) only, and that some subjects received psychopharmacological treatments.
   Results: We found a statistically significant correlation between Glu levels in the ACC and CBCL dysregulation profile scores among subjects with high dysregulation profile scores.
   Conclusions: These results suggest that glutamatergic dysregulation in the ACC may represent a useful bio-marker of emotional dysregulation in youth. Further investigation into the causality, time line and utility as a predictive metric is warranted.
C1 [Wozniak, Janet] Massachusetts Gen Hosp, Dept Psychiat, Pediat Psychopharmacol Unit, Boston, MA 02114 USA.
   [Goenenc, Atilla; Lukas, Scott E.] McLean Hosp, Neuroimaging Ctr, Belmont, MA 02178 USA.
   [Wozniak, Janet; Goenenc, Atilla; Biederman, Joseph; Joshi, Gagan; Georgiopoulos, Anna; Hammerness, Paul; Lukas, Scott E.; Henin, Aude] Harvard Univ, Sch Med, Dept Psychiat, Boston, MA 02115 USA.
   [Moore, Constance] Univ Massachusetts, Worcester, MA 01605 USA.
RP Wozniak, J (reprint author), Massachusetts Gen Hosp, Dept Psychiat, Pediat Psychopharmacol Unit, 15 Fruit St,Yawkey 6A, Boston, MA 02114 USA.
EM jwozniak@partners.org
RI Georgiopoulos, Anna/W-5814-2019
OI Georgiopoulos, Anna/0000-0002-0924-4031
FU National Institutes of Health (NIH)United States Department of Health &
   Human ServicesNational Institutes of Health (NIH) - USA [K08MH001503,
   R01MH066237]; Susan G. Berk Endowed Fund for Juvenile Bipolar Disorder;
   Heinz C. Prechter Bipolar Research Fund; NARSAD Young Investigator
   AwardNARSAD; SHINE Initiative; Massachusetts General Hospital Claflin
   Distinguished Scholars Award;  [MH073998]
FX This study was funded, in part, by National Institutes of Health (NIH)
   grants K08MH001503 and R01MH066237 to Dr. Wozniak, the Susan G. Berk
   Endowed Fund for Juvenile Bipolar Disorder, the Heinz C. Prechter
   Bipolar Research Fund, and the support of members of the MGH Pediatric
   Psychopharmacology Council. In addition this work was supported by a
   NARSAD Young Investigator Award in collaboration with a donation from
   the SHINE Initiative (Henin), and a Massachusetts General Hospital
   Claflin Distinguished Scholars Award to Dr. Henin. This study was also
   funded in part by MH073998 to Dr. Moore. We would like to acknowledge
   Dave Crowley, BA, Caroline Rycyna, BA, and Laura Rindlaub for their
   contributions to the study.
NR 64
TC 10
Z9 11
U1 0
U2 9
PU MEDIAFARM GROUP
PI TEL-AVIV
PA 23 ZAMENHOFF ST, TEL-AVIV, 64373, ISRAEL
SN 0333-7308
J9 ISR J PSYCHIATR REL
JI Isr. J. Psychiatr. Relat. Sci.
PY 2012
VL 49
IS 1
BP 62
EP 69
PN 1
PG 8
WC Psychiatry
SC Psychiatry
GA 004RA
UT WOS:000308697600007
PM 22652930
DA 2020-03-18
ER

PT J
AU Petermann, F
   Jascenoka, J
   Koglin, U
   Karpinski, N
   Petermann, U
   Kullik, A
AF Petermann, Franz
   Jascenoka, Julia
   Koglin, Ute
   Karpinski, Norbert
   Petermann, Ulrike
   Kullik, Angelika
TI Lifetime prevalence of affective disorders in adolescence
SO KINDHEIT UND ENTWICKLUNG
LA German
DT Article
DE affective disorders; depression; dysthymia; prevalence; adolescents
ID DIFFICULTIES-QUESTIONNAIRE SDQ; EMOTION REGULATION; MENTAL-DISORDERS;
   DEPRESSIVE CHILDREN; BEHAVIORAL-PROBLEMS; PEER ATTACHMENT; STRENGTHS;
   HEALTH; PARENT; PSYCHOPATHOLOGY
AB A few years ago the Bremer Adolescent Study revealed that affective disorders are frequent mental disorders in adolescence (Essau, Karpinski, Petermann & Conradt, 1998). Currently, studies that use a categorical approach to the measurement of mental disorders and that can thus provide comprehensive data about the distribution of affective disorders are lacking. In the present study, standardized clinical interviews were administered to 333 students between 12 and 17 years of age in Bremen (Northern Germany) to measure lifetime prevalence of mental disorders. In addition, a comprehensive questionnaire surveyed general psychological functioning. Initial results show that 14.4 % of the students received the diagnosis of an affective disorder (7.5 % major depression, 5.4 % dysthymia, 1.5 % bipolar disorders and hypomania). The findings are comparable to earlier estimates of prevalence rates of affective disorders in adolescents and emphasize the need for early prevention and intervention.
C1 [Petermann, Franz; Jascenoka, Julia; Koglin, Ute; Karpinski, Norbert; Petermann, Ulrike; Kullik, Angelika] Univ Bremen, Zentrum Klin Psychol & Rehabil, D-28359 Bremen, Germany.
RP Petermann, F (reprint author), Univ Bremen, Zentrum Klin Psychol & Rehabil, Grazer Str 6, D-28359 Bremen, Germany.
EM fpeterm@uni-bremen.de
NR 57
TC 21
Z9 21
U1 0
U2 21
PU HOGREFE & HUBER PUBLISHERS
PI GOTTINGEN
PA ROHNSWEG 25, D-37085 GOTTINGEN, GERMANY
SN 0942-5403
J9 KINDH ENTWICKL
JI Kindh. Entwickl.
PY 2012
VL 21
IS 4
BP 209
EP 218
DI 10.1026/0942-5403/a000087
PG 10
WC Psychology, Developmental
SC Psychology
GA 004FR
UT WOS:000308666700004
DA 2020-03-18
ER

PT J
AU Boker, H
   Petermann, F
AF Boeker, Heinz
   Petermann, Franz
TI Emotional dysregulation - The junction between psychotherapy and
   neurobiology
SO ZEITSCHRIFT FUR PSYCHIATRIE PSYCHOLOGIE UND PSYCHOTHERAPIE
LA German
DT Editorial Material
DE Emotional dysregulation; mood disorders; borderline personality
   disorder; psychotherapy; neuronal mechanisms
ID BORDERLINE PERSONALITY-DISORDER; CHILDHOOD; THERAPY; ANXIETY;
   ADOLESCENCE; BEHAVIOR; SELF
AB Investigating emotional dysregulation in psychiatric illness can provide useful information for developing specific psychotherapeutic interventions. This journal issue gives an overview of current research into anxiety disorders in children and adolescents, mood disorders and borderline personality disorder, and offers an insight into the neuronal mechanisms underlying the subjective experience of emotions.
C1 [Boeker, Heinz] Psychiatr Univ Zurich, CH-8032 Zurich, Switzerland.
   [Petermann, Franz] Univ Bremen, Zentrum Klin Psychol & Rehabil, DE-28359 Bremen, Germany.
RP Boker, H (reprint author), Psychiatr Univ Zurich, Lenggstr 31,Postfach 1931, CH-8032 Zurich, Switzerland.
EM heinz.boeker@bli.uzh.ch; fpeterm@uni-bremen.de
NR 24
TC 4
Z9 4
U1 0
U2 11
PU VERLAG HANS HUBER
PI BERN 9
PA LANGGASS-STRASSE 76, CH-3000 BERN 9, SWITZERLAND
SN 1661-4747
J9 Z PSYCHIATR PSYCH PS
JI Z. Psychiatr. Psychol. Psychother.
PY 2012
VL 60
IS 3
BP 161
EP 163
DI 10.1024/1661-4747/a000112
PG 3
WC Psychology, Clinical
SC Psychology
GA 993CL
UT WOS:000307832400001
OA Green Accepted
DA 2020-03-18
ER

PT J
AU Kullik, A
   Petermann, F
AF Kullik, Angelika
   Petermann, Franz
TI The Role of Emotion Regulation for the Genesis of Anxiety Disorders in
   Childhood and Adolescence
SO ZEITSCHRIFT FUR PSYCHIATRIE PSYCHOLOGIE UND PSYCHOTHERAPIE
LA German
DT Review
DE Anxiety disorders; emotion dysregulation; emotion regulation; childhood;
   aetiopathological model
ID REGULATION STRATEGIES; CHILDREN; PSYCHOPATHOLOGY; BEHAVIOR; COMPETENCE;
   ADJUSTMENT; SADNESS; DYSREGULATION; ASSOCIATIONS; MALTREATMENT
AB A growing body of literature discusses the role of emotion regulation as a significant predictor for mental disorders. In early childhood and adolescence anxiety disorders are the most common mental disorders, in which the influence of emotion regulation is still not specified. Based on the generally cross-sectional studies that are not focused on the type of anxiety disorder and analyze the relation between emotion dysregulation and anxiety disorders in childhood and adolescence, we propose a model that identifies the critical dimensions of emotion dysregulation, like attention shifting or cognitive strategies, and presents peer acceptance as a specific mechanism through which emotion dysregulation exerts its influence. This model of emotion dysregulation in anxiety disorders in childhood and adolescence can purposefully guide hypothesis for future research.
C1 [Kullik, Angelika; Petermann, Franz] Univ Bremen, Zentrum Klin Psychol & Rehabil, DE-28359 Bremen, Germany.
RP Kullik, A (reprint author), Univ Bremen, Zentrum Klin Psychol & Rehabil, Grazer Str 2 & 6, DE-28359 Bremen, Germany.
EM angelika.kullik@uni-bremen.de
NR 62
TC 14
Z9 14
U1 0
U2 48
PU VERLAG HANS HUBER
PI BERN 9
PA LANGGASS-STRASSE 76, CH-3000 BERN 9, SWITZERLAND
SN 1661-4747
J9 Z PSYCHIATR PSYCH PS
JI Z. Psychiatr. Psychol. Psychother.
PY 2012
VL 60
IS 3
BP 165
EP 173
DI 10.1024/1661-4747/a000113
PG 9
WC Psychology, Clinical
SC Psychology
GA 993CL
UT WOS:000307832400002
DA 2020-03-18
ER

PT J
AU Anestis, MD
   Tull, MT
   Bagge, CL
   Gratz, KL
AF Anestis, Michael D.
   Tull, Matthew T.
   Bagge, Courtney L.
   Gratz, Kim L.
TI The Moderating Role of Distress Tolerance in the Relationship Between
   Posttraumatic Stress Disorder Symptom Clusters and Suicidal Behavior
   Among Trauma Exposed Substance Users in Residential Treatment
SO ARCHIVES OF SUICIDE RESEARCH
LA English
DT Article
DE acquired capability; distress tolerance; substance use; suicide
ID DELIBERATE SELF-HARM; EMOTION DYSREGULATION; PTSD; CLINICIAN; ABUSE;
   SCALE; INDIVIDUALS; ADOLESCENTS; COMORBIDITY; DEPENDENCE
AB The co-occurrence of posttraumatic stress disorder (PTSD) and substance use disorders (SUDs) is associated with greater risk for suicidal behavior than either disorder alone. Research highlights the relevance of PTSD symptoms in particular to suicide risk within this population. Research has also provided support for an association between distress tolerance (DT) and both PTSD symptoms and suicidal behavior. This study examined the role of DT in the relationship between PTSD symptom severity and suicidal behavior in a sample of 164 SUD inpatients with a history of Criterion A traumatic exposure. Results indicated that DT moderated the relationship between PTSD symptoms (overall, re-experiencing, and hyperarousal) and medically attended suicide attempts, with the magnitude of the relationship increasing at higher levels of DT.
C1 [Anestis, Michael D.] Florida State Univ, Mil Suicide Res Consortium, Tallahassee, FL 32306 USA.
   [Tull, Matthew T.; Bagge, Courtney L.; Gratz, Kim L.] Univ Mississippi, Med Ctr, Dept Psychiat, Jackson, MS 39216 USA.
RP Anestis, MD (reprint author), Florida State Univ, Mil Suicide Res Consortium, 1107 W Call St, Tallahassee, FL 32306 USA.
EM anes-tis@psy.fsu.edu
OI Gratz, Kim/0000-0002-2659-6784; Tull, Matthew/0000-0002-1382-117X
FU NIDA NIH HHSUnited States Department of Health & Human ServicesNational
   Institutes of Health (NIH) - USANIH National Institute on Drug Abuse
   (NIDA) [R21 DA022383]
NR 42
TC 44
Z9 45
U1 2
U2 17
PU ROUTLEDGE JOURNALS, TAYLOR & FRANCIS LTD
PI ABINGDON
PA 4 PARK SQUARE, MILTON PARK, ABINGDON OX14 4RN, OXFORDSHIRE, ENGLAND
SN 1381-1118
J9 ARCH SUICIDE RES
JI Arch. Suicide Res.
PY 2012
VL 16
IS 3
BP 198
EP 211
DI 10.1080/13811118.2012.695269
PG 14
WC Psychiatry; Psychology; Psychology, Multidisciplinary
SC Psychiatry; Psychology
GA 982QE
UT WOS:000307059700002
PM 22852782
OA Green Accepted
DA 2020-03-18
ER

PT J
AU Bender, P
   Pons, F
   Soemhovd, M
   Hoff, B
AF Bender, Patrick
   Pons, Francisco
   Soemhovd, Mikael
   Hoff, Barbara
TI Anxiety in children and adolescents: The roles of attachment and
   emotional dysregulation
SO INTERNATIONAL JOURNAL OF PSYCHOLOGY
LA English
DT Meeting Abstract
C1 [Bender, Patrick] Univ Copenhagen, DK-1168 Copenhagen, Denmark.
NR 0
TC 0
Z9 0
U1 0
U2 6
PU PSYCHOLOGY PRESS
PI HOVE
PA 27 CHURCH RD, HOVE BN3 2FA, EAST SUSSEX, ENGLAND
SN 0020-7594
J9 INT J PSYCHOL
JI Int. J. Psychol.
PY 2012
VL 47
SU 1
SI SI
BP 48
EP 48
PG 1
WC Psychology, Multidisciplinary
SC Psychology
GA 986WU
UT WOS:000307377701016
DA 2020-03-18
ER

PT J
AU Saritas, D
   Gencoz, T
AF Saritas, Dilek
   Gencoz, Tulin
TI Discrepancies between adolescent and mother reports of adolescents'
   emotion regulation difficulties: A study conducted with Turkish
   adolescents
SO INTERNATIONAL JOURNAL OF PSYCHOLOGY
LA English
DT Meeting Abstract
NR 0
TC 0
Z9 0
U1 0
U2 2
PU PSYCHOLOGY PRESS
PI HOVE
PA 27 CHURCH RD, HOVE BN3 2FA, EAST SUSSEX, ENGLAND
SN 0020-7594
J9 INT J PSYCHOL
JI Int. J. Psychol.
PY 2012
VL 47
SU 1
SI SI
BP 69
EP 69
PG 1
WC Psychology, Multidisciplinary
SC Psychology
GA 986WU
UT WOS:000307377701144
DA 2020-03-18
ER

PT J
AU Juyal, SL
AF Juyal, Shyam Lata
TI Emotional competence as related to perceived parenting of physically and
   visually-impaired adolescents
SO INTERNATIONAL JOURNAL OF PSYCHOLOGY
LA English
DT Meeting Abstract
C1 [Juyal, Shyam Lata] Gurukul Kangri Univ, Haridwar, Uttarakhand, India.
NR 0
TC 0
Z9 0
U1 0
U2 0
PU PSYCHOLOGY PRESS
PI HOVE
PA 27 CHURCH RD, HOVE BN3 2FA, EAST SUSSEX, ENGLAND
SN 0020-7594
J9 INT J PSYCHOL
JI Int. J. Psychol.
PY 2012
VL 47
SU 1
SI SI
BP 573
EP 574
PG 2
WC Psychology, Multidisciplinary
SC Psychology
GA 986WU
UT WOS:000307377705626
DA 2020-03-18
ER

PT J
AU Cosma, A
   Balazsi, R
   Dobrean, A
   Baban, A
AF Cosma, A.
   Balazsi, R.
   Dobrean, A.
   Baban, A.
TI Bullying victimization, emotional problems and cognitive emotion
   regulation in adolescence
SO PSYCHOLOGY & HEALTH
LA English
DT Meeting Abstract
C1 [Cosma, A.; Balazsi, R.; Dobrean, A.; Baban, A.] Univ Babes Bolyai, R-3400 Cluj Napoca, Romania.
RI Dobrean, Anca/K-6562-2013; Cosma, Alina/X-5372-2019; Balazsi, Robert
   S/C-4462-2011
OI Dobrean, Anca/0000-0001-6089-1018; 
NR 0
TC 0
Z9 0
U1 4
U2 20
PU TAYLOR & FRANCIS LTD
PI ABINGDON
PA 4 PARK SQUARE, MILTON PARK, ABINGDON OX14 4RN, OXON, ENGLAND
SN 0887-0446
J9 PSYCHOL HEALTH
JI Psychol. Health
PY 2012
VL 27
SU 1
SI SI
BP 185
EP 185
PG 1
WC Public, Environmental & Occupational Health; Psychology,
   Multidisciplinary
SC Public, Environmental & Occupational Health; Psychology
GA 984ZH
UT WOS:000307232000433
DA 2020-03-18
ER

PT J
AU Tejeda, MM
   Garcia, RR
   Palos, PA
   Gonzalez-Forteza, C
AF Marin Tejeda, M.
   Robles Garcia, R.
   Andrade Palos, P.
   Gonzalez-Forteza, C.
TI PSYCHOMETRIC PROPERTIES OF THE "DIFFICULTIES IN EMOTION REGULATION
   SCALE" IN SPANISH (DERS-E) IN MEXICAN ADOLESCENTS
SO EUROPEAN PSYCHIATRY
LA English
DT Meeting Abstract
C1 [Marin Tejeda, M.; Andrade Palos, P.] Univ Nacl Autonoma Mexico, Fac Psicol, Mexico City 04510, DF, Mexico.
   [Robles Garcia, R.; Gonzalez-Forteza, C.] Inst Nacl Psiquiatria Ramon de la Fuente, Mexico City, DF, Mexico.
NR 0
TC 0
Z9 0
U1 0
U2 7
PU ELSEVIER FRANCE-EDITIONS SCIENTIFIQUES MEDICALES ELSEVIER
PI PARIS
PA 23 RUE LINOIS, 75724 PARIS, FRANCE
SN 0924-9338
J9 EUR PSYCHIAT
JI Eur. Psychiat.
PY 2012
VL 27
SU 1
MA P-307
PG 1
WC Psychiatry
SC Psychiatry
GA 977WL
UT WOS:000306695400525
DA 2020-03-18
ER

PT J
AU Gelbmann, G
   Kuhn-Natriashvili, S
   Pazhedath, TJ
   Ardeljan, M
   Wober, C
   Wober-Bingol, C
AF Gelbmann, Gloria
   Kuhn-Natriashvili, Sofia
   Pazhedath, Thressia Joslin
   Ardeljan, Marina
   Woeber, Christian
   Woeber-Bingoel, Cicek
TI Morningness: Protective Factor for Sleep-Related and Emotional Problems
   in Childhood and Adolescence?
SO CHRONOBIOLOGY INTERNATIONAL
LA English
DT Article
DE Adolescents; Children; Chronotype; Circadian preference; Eveningness;
   Morningness; Psychological problems; Sleeping problems
ID CIRCADIAN TYPOLOGY; JAPANESE INFANTS; CHILDRENS SLEEP; WAKE PATTERNS;
   EVENINGNESS; PREFERENCE; HABITS; QUESTIONNAIRE; CHRONOTYPE; STUDENTS
AB The relationship between morningness/eveningness, sleep, and psychological problems is well documented in adults as well as in adolescents. However, research on the circadian orientation and its concomitants in younger children is scarce. The authors investigated the distribution of morningness/eveningness and its connection to sleeping and psychological problems in 91 children and 151 adolescents in Austria. The authors found that morning (M) types had less sleep-related and psychological problems than intermediate (I) and evening (E) types, respectively. Among children, M-types suffered less from daytime sleepiness (females: chi(2)((2)) = 8.1, p = .017; males: chi(2)((2)) = 14.8, p = .001). Among adolescents, M-types showed fewer sleep-wake problems (females: chi(2)((2)) = 17.5, p < .001; males: chi(2)((2)) = 19.8, p < .001), and female M-types showed less externalizing (chi(2)((2)) = 8.7, p = .013) as well as internalizing problem behavior (chi(2)((2)) = 9.0, p = .011). In conclusion, these findings indicate that morningness may act as a protective factor against the development of sleep-related problems in childhood and sleep-related and psychological problems in adolescence, especially in females. (Author correspondence: gloriagelbmann@gmx.at)
C1 [Gelbmann, Gloria; Kuhn-Natriashvili, Sofia; Pazhedath, Thressia Joslin; Ardeljan, Marina; Woeber-Bingoel, Cicek] Med Univ Vienna, Headache Outpatient Ctr, Dept Child & Adolescent Psychiat, A-1090 Vienna, Austria.
   [Woeber, Christian] Med Univ Vienna, Dept Neurol, A-1090 Vienna, Austria.
RP Gelbmann, G (reprint author), Med Univ Vienna, Headache Outpatient Ctr, Dept Child & Adolescent Psychiat, Wahringer Gurtel 18-20, A-1090 Vienna, Austria.
EM gloriagelbmann@gmx.at
RI Wober, Christian/I-3574-2019
OI Wober, Christian/0000-0003-1382-1978
NR 67
TC 19
Z9 20
U1 0
U2 14
PU TAYLOR & FRANCIS INC
PI PHILADELPHIA
PA 530 WALNUT STREET, STE 850, PHILADELPHIA, PA 19106 USA
SN 0742-0528
EI 1525-6073
J9 CHRONOBIOL INT
JI Chronobiol. Int.
PY 2012
VL 29
IS 7
BP 898
EP 910
DI 10.3109/07420528.2012.686946
PG 13
WC Biology; Physiology
SC Life Sciences & Biomedicine - Other Topics; Physiology
GA 977IZ
UT WOS:000306652000011
PM 22823873
DA 2020-03-18
ER

PT J
AU Hilt, LM
   Armstrong, JM
   Essex, MJ
AF Hilt, Lori M.
   Armstrong, Jeffrey M.
   Essex, Marilyn J.
TI Early family context and development of adolescent ruminative style:
   Moderation by temperament
SO COGNITION & EMOTION
LA English
DT Article
DE Rumination; Temperament; Family environment; Risk factors; Adolescence
ID DEPRESSIVE SYMPTOMS; EMOTION-REGULATION; EXPRESSION; CHILDHOOD;
   MEDIATION; STRESS
AB We know very little about the development of rumination, the tendency to passively brood about negative feelings. Because rumination is a risk factor for many forms of psychopathology, especially depression, such knowledge could prove important for preventing negative mental health outcomes in youth. This study examined developmental origins of rumination in a longitudinal sample (N = 337; 51% girls) studied in preschool (ages 3 1/2 and 4 1/2 years) and early adolescence (ages 13 and 15 years). Results indicated that family context and child temperament, assessed during the preschool period, were risk factors for a ruminative style in adolescence. Specifically, early family contexts characterised by over-controlling parenting and a family style of negative-submissive expressivity predicted higher levels of later rumination. These associations were moderated by children's temperamental characteristics of negative affect and effortful control. Further, the interaction of these temperament factors exerted an additional influence on later rumination. Implications for prevention and intervention efforts are discussed.
C1 [Hilt, Lori M.] Univ Wisconsin, Dept Psychol, Madison, WI 53706 USA.
   [Armstrong, Jeffrey M.; Essex, Marilyn J.] Univ Wisconsin, Dept Psychiat, Madison, WI 53706 USA.
RP Hilt, LM (reprint author), Lawrence Univ, Dept Psychol, 711 E Boldt Way, Appleton, WI 54911 USA.
EM lori.m.hilt@lawrence.edu
FU NIMH NIH HHSUnited States Department of Health & Human ServicesNational
   Institutes of Health (NIH) - USANIH National Institute of Mental Health
   (NIMH) [P50 MH052354-10, P50 MH069315-05, P50 MH069315, R01 MH044340-04,
   P50-MH069315, T32 MH018931, P50-MH052354, P50 MH084051-05, P50-MH084051,
   R01-MH044340, T32-MH018931, P50 MH084051, T32 MH018931-19]
NR 35
TC 35
Z9 36
U1 4
U2 32
PU ROUTLEDGE JOURNALS, TAYLOR & FRANCIS LTD
PI ABINGDON
PA 2-4 PARK SQUARE, MILTON PARK, ABINGDON OX14 4RN, OXON, ENGLAND
SN 0269-9931
EI 1464-0600
J9 COGNITION EMOTION
JI Cogn. Emot.
PY 2012
VL 26
IS 5
BP 916
EP 926
DI 10.1080/02699931.2011.621932
PG 11
WC Psychology, Experimental
SC Psychology
GA 975WL
UT WOS:000306542100012
PM 22077906
OA Green Accepted
DA 2020-03-18
ER

PT J
AU Mezulis, AH
   Rudolph, ME
AF Mezulis, Amy H.
   Rudolph, Marissa E.
TI Pathways linking temperament and depressive symptoms: A short-term
   prospective diary study among adolescents
SO COGNITION & EMOTION
LA English
DT Article
DE Depression; Temperament; Rumination; Cognitive style; Adolescence
ID NEGATIVE COGNITIVE-STYLE; EMOTION REGULATION; GENDER-DIFFERENCES;
   EFFORTFUL CONTROL; VULNERABILITY; HOPELESSNESS; RUMINATION; MOOD; LIFE
AB The current study examined mechanisms through which trait negative affectivity (NA) and effortful control (EC) prospectively predict increases in depressive symptoms in a community sample of 110 adolescents (mean age = 16.40 years) in a 9-week, multi-wave diary study. We hypothesised youth with high NA and low EC would experience greater increases in depressive symptoms because they generate more maladaptive cognitive responses to stress. NA predicted greater event-specific rumination and negative cognitive style across the study period. After controlling for trait cognitive vulnerabilities, only event-specific rumination mediated the effect of NA on subsequent depressive symptoms, suggesting that high-NA youth are more likely to ruminate about stressful events, which then predicts increases in depressive symptoms. EC did not moderate the effects of NA on either depressive symptoms or cognitive responses to stress. Results are discussed in terms of vulnerability-stress models linking temperament and depressive symptoms in adolescence.
C1 [Mezulis, Amy H.; Rudolph, Marissa E.] Seattle Pacific Univ, Dept Clin Psychol, Seattle, WA 98119 USA.
RP Mezulis, AH (reprint author), Seattle Pacific Univ, Dept Clin Psychol, 3307 3rd Ave W,Suite 107, Seattle, WA 98119 USA.
EM mezulis@spu.edu
NR 31
TC 9
Z9 9
U1 0
U2 10
PU PSYCHOLOGY PRESS
PI HOVE
PA 27 CHURCH RD, HOVE BN3 2FA, EAST SUSSEX, ENGLAND
SN 0269-9931
J9 COGNITION EMOTION
JI Cogn. Emot.
PY 2012
VL 26
IS 5
BP 950
EP 960
DI 10.1080/02699931.2012.665027
PG 11
WC Psychology, Experimental
SC Psychology
GA 975WL
UT WOS:000306542100016
PM 22650304
DA 2020-03-18
ER

PT J
AU Pihet, S
   Combremont, M
   Suter, M
   Stephan, P
AF Pihet, Sandrine
   Combremont, Melanie
   Suter, Maya
   Stephan, Philippe
TI Cognitive and Emotional Deficits Associated with Minor and Serious
   Delinquency in High-Risk Adolescents
SO PSYCHIATRY PSYCHOLOGY AND LAW
LA English
DT Article
DE adolescence; alexithymia; cognitive coping; cognitive deficits;
   dichotomous thinking; emotional deficits; impulsivity; minor
   delinquency; serious delinquency
ID CALLOUS-UNEMOTIONAL TRAITS; TORONTO-ALEXITHYMIA SCALE;
   ANTISOCIAL-BEHAVIOR; CONDUCT DISORDER; SELF-CONTROL;
   PSYCHIATRIC-DISORDERS; MEASURING IMPULSIVITY; GENDER-DIFFERENCES;
   ALCOHOL-USE; AGE 3
AB This study aims at evaluating how minor and serious delinquency relates to cognitive and emotional functioning in high-risk adolescents, taking problematic substance use into account. In 80 high-risk adolescent males (13-19 years), the frequency of minor and serious offences committed over the last year was predicted, in multiple regression analyses, from problematic substance use, intellectual efficiency, trait impulsivity, alexithymia (inability to express feelings in words), and cognitive coping strategies. Both minor and serious delinquency were more frequent in adolescents with more problematic substance use and higher intellectual efficacy. Minor delinquency was further related to a tendency to act out when experiencing negative emotions, and difficulties in focusing energy on instrumental action when under stress; while serious delinquency was predominantly and strongly related to rigid and dichotomous thinking. The results underline the heterogeneous nature of delinquency, minor offences being primarily associated with emotional regulation deficits, while major offences are related with a lack of cognitive flexibility.
C1 [Pihet, Sandrine; Combremont, Melanie; Suter, Maya; Stephan, Philippe] Child & Adolescent Psychiat Unit, Lausanne, Switzerland.
RP Pihet, S (reprint author), Serv Univ Psychiat Enfant & Adolescent, Unite Rech, Rue Bugnon 25A, CH-1011 Lausanne, Switzerland.
EM Sandrine.Pihet@chuv.ch
NR 71
TC 15
Z9 15
U1 0
U2 19
PU ROUTLEDGE JOURNALS, TAYLOR & FRANCIS LTD
PI ABINGDON
PA 4 PARK SQUARE, MILTON PARK, ABINGDON OX14 4RN, OXFORDSHIRE, ENGLAND
SN 1321-8719
J9 PSYCHIAT PSYCHOL LAW
JI Psychiatr. Psychol. Law
PY 2012
VL 19
IS 3
BP 427
EP 438
DI 10.1080/13218719.2011.598634
PG 12
WC Criminology & Penology; Law; Psychiatry; Psychology, Multidisciplinary
SC Criminology & Penology; Government & Law; Psychiatry; Psychology
GA 969TU
UT WOS:000306082500009
DA 2020-03-18
ER

PT J
AU Lohr, C
   Fladung, AK
AF Lohr, C.
   Fladung, A. -K.
TI Stress, emotion regulation and risk of eating disorder in adolescence -
   results of a survey among schoolchildren
SO NERVENHEILKUNDE
LA German
DT Review
DE Adolescence; emotion regulation; restrictive eating; school type
ID GENDER-DIFFERENCES; BEHAVIOR; POPULATION; DIFFERENCE; SYMPTOMS
AB Adolescence is a critical period for long-term physical and mental health. The aim of the current study was to examine if the constructs stress and emotion regulation in an adolescent sample predict the risk for the development of an eating disorder especially in girls. A sample of 360 adolescents participated in a survey concerning individual stress experience, emotion regulation strategies, emotion-induced and restrictive eating behaviour and the risk of developing an eating disorder. The results revealed gender specific outcomes in stress experience, emotion regulation und eating behaviours. Furthermore school types differed in extend of restricted eating and emotion regulation strategies. Only in students of secondary school the degree of expressive suppression predicted next to BMI and increased probability of chronic stress the restrictive eating behaviour. These results imply that especially girls from secondary school will notably benefit from prevention programs that focus on the promotion of constructive self-regulation strategies.
C1 [Fladung, A. -K.] Univ Ulm Klinikum, Klin Psychiat & Psychotherapie 3, Ulm, Germany.
   [Lohr, C.] Univ Ulm, Transferzentrum Neurowissensch & Lernen, D-89069 Ulm, Germany.
RP Fladung, AK (reprint author), Univ Klin Psychiat & Psychotherapie III, Leimgrubenweg 12-14, D-89075 Ulm, Germany.
EM anne-katharina.fladung@uni-ulm.de
NR 36
TC 0
Z9 0
U1 0
U2 23
PU SCHATTAUER GMBH-VERLAG MEDIZIN NATURWISSENSCHAFTEN
PI STUTTGART
PA HOLDERLINSTRASSE 3, D-70174 STUTTGART, GERMANY
SN 0722-1541
J9 NERVENHEILKUNDE
JI Nervenheilkunde
PY 2012
VL 31
IS 6
BP 461
EP 466
PG 6
WC Clinical Neurology; Psychiatry
SC Neurosciences & Neurology; Psychiatry
GA 967PN
UT WOS:000305920400012
DA 2020-03-18
ER

PT J
AU Scharf, M
   Mayseless, O
   Kivenson-Baron, I
AF Scharf, Miri
   Mayseless, Ofra
   Kivenson-Baron, Inbal
TI Intergenerational concordance in Adult Attachment Interviews with
   mothers, fathers and adolescent sons and subsequent adjustment of sons
   to military service
SO ATTACHMENT & HUMAN DEVELOPMENT
LA English
DT Article
DE attachment representations; adolescence; intergenerational transmission;
   adjustment; fathers and mothers
ID EMOTION REGULATION; SECURE BASE; REPRESENTATIONS; TRANSMISSION;
   ASSOCIATIONS; STRATEGIES; VALIDITY; MODELS; LEVEL; MOVE
AB The study examined: (1) the intergenerational concordance between parents and their adolescent sons using the Adult Attachment Interview (AAI) categories and state-of-mind scales; and (2) the contribution of parents' state of mind with respect to attachment to their sons' adjustment during a stressful separation, as well as the possibility that sons' AAI mediates the associations between parents' AAI and sons' adjustment. Eighty-eight adolescents and their parents were interviewed using the AAI during the son's senior year in high school. Approximately a year later, during the first phase of compulsory military service, the adolescents and their peers reported on the sons' adjustment. Results demonstrated AAI correspondence between mothers' (but not fathers) and sons' categories (autonomous versus non-autonomous) and associations between mothers', fathers' and sons' AAI state-of-mind scales. The adjustment of sons of non-autonomous mothers (in particular, preoccupied mothers) was inferior to the adjustment of others. Mothers' and fathers' state of mind scales were associated with sons' adjustment, but sons' AAI did not mediate this association. The uniqueness of adolescence, the importance of parents' state of mind and the differences between mothers and fathers are discussed.
C1 [Scharf, Miri; Mayseless, Ofra; Kivenson-Baron, Inbal] Univ Haifa, Dept Counseling & Human Dev, IL-31999 Haifa, Israel.
RP Scharf, M (reprint author), Univ Haifa, Dept Counseling & Human Dev, IL-31999 Haifa, Israel.
EM scharfm@construct.haifa.ac.il
OI Mayseless, Ofra/0000-0001-5012-6400
NR 62
TC 8
Z9 8
U1 0
U2 6
PU ROUTLEDGE JOURNALS, TAYLOR & FRANCIS LTD
PI ABINGDON
PA 2-4 PARK SQUARE, MILTON PARK, ABINGDON OX14 4RN, OXON, ENGLAND
SN 1461-6734
EI 1469-2988
J9 ATTACH HUM DEV
JI Attach. Hum. Dev.
PY 2012
VL 14
IS 4
BP 367
EP 390
DI 10.1080/14616734.2012.691652
PG 24
WC Psychology, Developmental
SC Psychology
GA 962GD
UT WOS:000305529400003
PM 22697470
DA 2020-03-18
ER

PT J
AU Lerner, MD
   Haque, OS
   Northrup, EC
   Lawer, L
   Bursztajn, HJ
AF Lerner, Matthew D.
   Haque, Omar Sultan
   Northrup, Eli C.
   Lawer, Lindsay
   Bursztajn, Harold J.
TI Emerging Perspectives on Adolescents and Young Adults With
   High-Functioning Autism Spectrum Disorders, Violence, and Criminal Law
SO JOURNAL OF THE AMERICAN ACADEMY OF PSYCHIATRY AND THE LAW
LA English
DT Article
ID MORAL DECISION-MAKING; ASPERGER-SYNDROME; MENTAL-RETARDATION; MIND;
   PSYCHOPATHY; CHILDREN; JUDGMENT; DISABILITIES; AGGRESSION; DIAGNOSIS
AB As the prevalence of autism spectrum disorders (ASDs) has increased, attention has shifted toward consideration of ASDs in adolescence and adulthood, as well as public health repercussions for this population. Since the social and emotional deficits within ASDs may be salient during incidents of unintended criminal or violent behavior, one arc:a of focus is involvement of adolescents and young adults with ASD in the criminal justice system. Without a thorough understanding of how and why individuals with ASDs may exhibit criminal behavior, judicial and legislative state systems have begun to develop policies lacking a substantial evidence base. In this article, we attempt to synthesize the literature on one type of ASD (high functioning) and criminal behavior. Three specific deficits characteristic of individuals with ASDs (theory of mind, emotion regulation, and moral reasoning) are examined as potential confluent forces leading to criminal behavior among individuals with ASDs. Legal and policy recommendations are presented.
C1 [Lerner, Matthew D.] Univ Virginia, Dept Psychol, Charlottesville, VA 22904 USA.
   [Lerner, Matthew D.] Univ Chicago, Med Ctr, Dept Psychiat & Behav Neurosci, Chicago, IL 60637 USA.
   [Haque, Omar Sultan; Bursztajn, Harold J.] Harvard Univ, Program Psychiat & Law, BIDMC Dept Psychiat, Sch Med, Boston, MA USA.
   [Haque, Omar Sultan] Harvard Univ, Dept Psychol, Cambridge, MA 02138 USA.
   [Bursztajn, Harold J.] UNESCO Bioeth Chair, Amer Unit, Cambridge, MA USA.
   [Lawer, Lindsay] Drexel Univ, AJ Drexel Autism Inst, Philadelphia, PA 19104 USA.
   [Lawer, Lindsay] Drexel Univ, Dept Hlth Management & Policy, Philadelphia, PA 19104 USA.
   [Northrup, Eli C.] NYU, Sch Law, New York, NY 10003 USA.
RP Lerner, MD (reprint author), Univ Virginia, Dept Psychol, 102 Gilmer Hall,POB 400400, Charlottesville, VA 22904 USA.
EM mlerner@virginia.edu
RI Shea, Lindsay L/H-3239-2017
OI Shea, Lindsay L/0000-0003-0610-0355; Lerner, Matthew/0000-0002-7373-6663
NR 96
TC 32
Z9 33
U1 0
U2 68
PU AMER ACAD PSYCHIATRY & LAW
PI BLOOMFIELD
PA ONE REGENCY DR, PO BOX 30, BLOOMFIELD, CT 06002 USA
SN 1093-6793
EI 1943-3662
J9 J AM ACAD PSYCHIATRY
JI J. Am. Acad. Psychiatry Law
PY 2012
VL 40
IS 2
BP 177
EP 190
PG 14
WC Law; Psychiatry
SC Government & Law; Psychiatry
GA 957LX
UT WOS:000305165600003
PM 22635288
DA 2020-03-18
ER

PT J
AU Wolff, JC
   Ollendick, TH
AF Wolff, Jennifer C.
   Ollendick, Thomas H.
TI Treatment of Comorbid Conduct Problems and Depression in Youth: A Pilot
   Study
SO CHILD & FAMILY BEHAVIOR THERAPY
LA English
DT Article
DE conduct problems; depression; treatment
ID DIAGNOSTIC INTERVIEW SCHEDULE; ADOLESCENT DEPRESSION; PSYCHOSOCIAL
   TREATMENTS; FOLLOW-UP; CHILDREN; CHILDHOOD; PREVALENCE; DISORDER;
   RELIABILITY; SYMPTOMS
AB The purpose of this study was to pilot a cognitive behavioral treatment protocol for adolescents with co-occurring conduct problems and depression. A non-concurrent multiple baseline design was used to assess the effectiveness of the intervention. A sample of five adolescents, aged 11 to 14 years, participated; all five families completed the protocol. Results indicated that symptoms of oppositionality were significantly reduced. Moreover, maternal ratings suggested significant improvements in emotion regulation in their children and cohesion in the family. However, symptoms of depression showed little improvement. Results of this study have implications for improving treatment outcomes for youth with these comorbid conditions and may lead to increased conceptual understanding of these comorbid problems.
C1 [Wolff, Jennifer C.] Brown Med Sch, Dept Psychiat, Providence, RI USA.
   [Ollendick, Thomas H.] Virginia Tech, Dept Psychol, Blacksburg, VA USA.
RP Wolff, JC (reprint author), 1 Hoppin St,Suite 207, Providence, RI 02903 USA.
EM jennifer_wolff@brown.edu
OI Wolff, Jennifer/0000-0002-8157-9901
NR 42
TC 2
Z9 2
U1 0
U2 7
PU ROUTLEDGE JOURNALS, TAYLOR & FRANCIS LTD
PI ABINGDON
PA 2-4 PARK SQUARE, MILTON PARK, ABINGDON OX14 4RN, OXON, ENGLAND
SN 0731-7107
EI 1545-228X
J9 CHILD FAM BEHAV THER
JI Child Fam. Behav. Ther.
PY 2012
VL 34
IS 2
BP 141
EP 155
DI 10.1080/07317107.2012.684649
PG 15
WC Psychology, Clinical; Family Studies
SC Psychology; Family Studies
GA 955BT
UT WOS:000304992800004
DA 2020-03-18
ER

PT J
[truncated: 1,076,935 more chars]
