# Supplementary material for: Mapping Phenomena Relevant to Adolescent Emotion Regulation: A Text-Mining Systematic Review
Source: Adolesc Res Rev. 2021 May 21;7(1):127–39. doi: 10.1007/s40894-021-00160-7 (PMC8138847; doi:10.1007/s40894-021-00160-7)
Supplement: Supplementary file 1 — Supplementary file1 (ZIP 54379 kb) [file 40894_2021_160_MOESM1_ESM.zip › veni_sysrev-master/recs/18-3-2020/11.txt]

FN Clarivate Analytics Web of Science
VR 1.0
PT J
AU Soler, CL
   Alcantara, MV
   Fernandez, V
   Castro, M
   Pina, JAL
AF Lopez Soler, Concepcion
   Alcantara, Maria V.
   Fernandez, Visitacion
   Castro, Maravillas
   Lopez Pina, Jose A.
TI Characteristics and prevalence of anxiety disorders, depression and
   somatic complaints in a 8 to 12 years old child clinical sample using
   the CBCL (Child Behavior Checklist).
SO ANALES DE PSICOLOGIA
LA Spanish
DT Article
DE Child Behavior Checklist; prevalence; comorbidity; pediatric clinic
   sample; internalizing disorders; anxiety; depression; somatic complains
   child
ID PRESCHOOL-AGE CHILDREN; EMOTIONAL-PROBLEMS; TEACHER REPORTS;
   PSYCHIATRIC-DISORDERS; AMERICAN-CHILDREN; ADOLESCENTS; SYMPTOMS; PARENT;
   RISK; PSYCHOPATHOLOGY
AB This paper shows the internalizing symptoms: anxiety, depression and somatic complaints, obtained in a clinical sample from 300 boys and girls aged between 8 and 12 years. The instrument used was the abbreviated Child Behavior Checklist Scale (CBCL) (Achenbach & Edelbrock 1983) of 96 items.
   The prevalence found in the CBCL-DSM factors in the total sample, estimated from 98th percentile (Achenbach & Rescorla, 2001), is 54% in anxiety, 32% in affective alterations, and 29% in somatic complaints, finding a higher prevalence in boys than girls in the first two alterations.
   A factorial analysis was carried out and it was found three internalizing empirical syndromes: anxious/depressed, somatic complaints and withdrawn/depressed. In these empirical syndromes the prevalence, from mean plus one SD of the sample, is: 18% in anxious/depressed and somatic complaints, and 14% in withdrawn/depressed, and in all factors the prevalence was higher in boys than girls.
C1 [Lopez Soler, Concepcion] Univ Murcia, Fac Psicol, Dept Personalidad Evaluac & Tratamientos Psicol, E-30100 Murcia, Spain.
   [Lopez Soler, Concepcion] Ciudad Sanitaria Virgen Arrixaca, Murcia, Spain.
   [Alcantara, Maria V.; Castro, Maravillas] Asociac Quiero Crecer, Murcia, Spain.
   [Lopez Pina, Jose A.] Univ Murcia, Dept Psicol Basica & Metodol, E-30100 Murcia, Spain.
RP Soler, CL (reprint author), Univ Murcia, Fac Psicol, Dept Personalidad Evaluac & Tratamientos Psicol, Campus Espinardo Apdo 4021, E-30100 Murcia, Spain.
EM clopezs@um.es
RI Lopez-Pina, Jose-Antonio/A-2677-2008; Castro, Maravillas/AAB-2020-2019
NR 74
TC 7
Z9 7
U1 1
U2 19
PU UNIV MURCIA
PI MURCIA
PA SERVICIO DE PUBLICACIONES, CALLE VISTALEGRE S/N, MURCIA, 30007, SPAIN
SN 0212-9728
J9 AN PSICOL-SPAIN
JI An. Psicol.
PD JUL
PY 2010
VL 26
IS 2
BP 325
EP 334
PG 10
WC Psychology; Psychology, Multidisciplinary
SC Psychology
GA 615SS
UT WOS:000279157700017
OA DOAJ Gold
DA 2020-03-18
ER

PT J
AU Klasen, F
   Oettingen, G
   Daniels, J
   Post, M
   Hoyer, C
   Adam, H
AF Klasen, Fionna
   Oettingen, Gabriele
   Daniels, Judith
   Post, Manuela
   Hoyer, Catrin
   Adam, Hubertus
TI Posttraumatic Resilience in Former Ugandan Child Soldiers
SO CHILD DEVELOPMENT
LA English
DT Article
ID CONNOR-DAVIDSON RESILIENCE; INTEGRATING MENTAL-HEALTH; STRESS-DISORDER;
   PSYCHOLOGICAL RESILIENCE; ADOLESCENT RESILIENCE; COGNITIVE MODEL;
   EXTREME STRESS; HUMAN CAPACITY; TRAUMA; GENDER
AB The present research examines posttraumatic resilience in extremely exposed children and adolescents based on interviews with 330 former Ugandan child soldiers (age = 11-17, female = 48.5%). Despite severe trauma exposure, 27.6% showed posttraumatic resilience as indicated by the absence of posttraumatic stress disorder, depression, and clinically significant behavioral and emotional problems. Among these former child soldiers, posttraumatic resilience was associated with lower exposure to domestic violence, lower guilt cognitions, less motivation to seek revenge, better socioeconomic situation in the family, and more perceived spiritual support. Among the youth with significant psychopathology, many of them had symptoms extending beyond the criteria for posttraumatic stress disorder, in keeping with the emerging concept of developmental trauma disorder. Implications for future research, intervention, and policy are discussed.
C1 [Klasen, Fionna] Univ Med Ctr Hamburg, Dept Child & Adolescent Psychiat & Psychotherapy, D-20246 Hamburg, Germany.
   [Klasen, Fionna; Oettingen, Gabriele; Post, Manuela; Hoyer, Catrin] Univ Hamburg, Hamburg, Germany.
   [Oettingen, Gabriele] NYU, New York, NY 10003 USA.
RP Klasen, F (reprint author), Univ Med Ctr Hamburg, Dept Child & Adolescent Psychiat & Psychotherapy, Martinistr 52, D-20246 Hamburg, Germany.
EM f.klasen@uke.uni-hamburg.de
NR 96
TC 97
Z9 97
U1 2
U2 50
PU WILEY
PI HOBOKEN
PA 111 RIVER ST, HOBOKEN 07030-5774, NJ USA
SN 0009-3920
EI 1467-8624
J9 CHILD DEV
JI Child Dev.
PD JUL-AUG
PY 2010
VL 81
IS 4
BP 1096
EP 1113
DI 10.1111/j.1467-8624.2010.01456.x
PG 18
WC Psychology, Educational; Psychology, Developmental
SC Psychology
GA 625YL
UT WOS:000279932700005
PM 20636684
DA 2020-03-18
ER

PT J
AU De Boo, GM
   Spiering, M
AF De Boo, Gerly M.
   Spiering, Mark
TI Pre-Adolescent Gender Differences in Associations between Temperament,
   Coping, and Mood
SO CLINICAL PSYCHOLOGY & PSYCHOTHERAPY
LA English
DT Article
DE Temperament; Coping; Mood; Gender; Depression; Pre-Adolescence
ID EFFORTFUL CONTROL; SELF-REGULATION; DEPRESSION; CHILDREN; STRESS;
   PERSONALITY; CHILDHOOD; EMOTIONALITY; AGE
AB Relationships between temperament, coping, depressive and aggressive mood in 8-12-year-old boys (n = 185) and girls (n = 219) were investigated, with a focus on gender differences. Children completed two self-report questionnaires: the Early Adolescent Temperament Questionnaire-Revised and Children's Coping Strategies Checklist-Revised1. Comparing boys and girls on three temperament dimensions, positive affectivity, negative affectivity and effortful control, girls scored higher than boys on the first two dimensions. Girls also scored higher than boys on avoidant coping and depressive mood. For both boys and girls, aggressive and depressive mood were predicted by negative affectivity. Coping did not add towards this prediction. Gender specific models of temperament, coping and depressive mood were tested. For girls, both effortful control and active problem solving, accounted for the variability in depressive mood. For boys, only effortful control accounted for variance in depressive mood. Results showed that gender specific vulnerability to depression in girls is apparent before adolescence and can be linked to temperament and coping. Copyright (C) 2009 John Wiley & Sons, Ltd.
   Key Practitioner Message:
   Pre-adolescent girls are more vulnerable to depression than boys. Interventions focussing on self-control, emotion regulation and active coping are tailored towards vulnerabilities in temperament and coping in girls.
C1 [De Boo, Gerly M.; Spiering, Mark] Univ Amsterdam, Dept Clin Psychol, NL-1018 WB Amsterdam, Netherlands.
RP De Boo, GM (reprint author), Univ Amsterdam, Dept Clin Psychol, Roetersstr 15, NL-1018 WB Amsterdam, Netherlands.
EM g.m.deboo@uva.nl
NR 36
TC 22
Z9 22
U1 0
U2 18
PU WILEY
PI HOBOKEN
PA 111 RIVER ST, HOBOKEN 07030-5774, NJ USA
SN 1063-3995
EI 1099-0879
J9 CLIN PSYCHOL PSYCHOT
JI Clin. Psychol. Psychother.
PD JUL-AUG
PY 2010
VL 17
IS 4
BP 313
EP 320
DI 10.1002/cpp.664
PG 8
WC Psychology, Clinical
SC Psychology
GA 629FV
UT WOS:000280181400004
PM 19937715
DA 2020-03-18
ER

PT J
AU Cox, SJ
   Mezulis, AH
   Hyde, JS
AF Cox, Stephanie J.
   Mezulis, Amy H.
   Hyde, Janet S.
TI The Influence of Child Gender Role and Maternal Feedback to Child Stress
   on the Emergence of the Gender Difference in Depressive Rumination in
   Adolescence
SO DEVELOPMENTAL PSYCHOLOGY
LA English
DT Article
DE rumination; gender role; maternal behavior; emotion expression
ID SEX-ROLE IDENTITY; RESPONSE STYLES; ROLE ATTITUDES; PARENTAL
   SOCIALIZATION; PSYCHOLOGICAL DISTRESS; INDIVIDUAL-DIFFERENCES; EMOTION
   REGULATION; NEGATIVE EMOTIONS; ROLE ORIENTATION; CO-RUMINATION
AB Extensive research has linked a greater female tendency to ruminate about depressed feelings or mood to the gender difference in depression. However, the developmental origins of the gender difference in depressive rumination are not well understood. We hypothesized that girls and women may be more likely to ruminate because rumination represents a gender-stereotyped coping style that is associated with a more feminine gender role identity, maternal encouragement of emotion expression, and passive coping responses to stress. This study examined whether child self-reported gender role identity and observed maternal responses to child stress mediated the emergent gender difference in depressive rumination in adolescence. Maternal gender role attitudes were further hypothesized to moderate the relationship between child sex and mediating variables. Rumination and gender role identity were assessed in 316 youths and their mothers in a longitudinal study from age 11 to age 15; in addition, 153 mother child dyads participated in an observational task at age 11 from which maternal responses to a child stressor were coded. Results indicated that greater feminine gender role identity among children and encouragement of emotion expression by mothers at age 11 significantly mediated the association between child sex and the development of depressive rumination at age 15, even after controlling for rumination at age 11. Maternal gender role attitudes significantly moderated the relationship between child sex and maternal encouragement of emotion expression, such that mothers who endorsed more traditional gender role attitudes themselves were particularly likely to encourage emotion expression in their daughters.
C1 [Cox, Stephanie J.; Mezulis, Amy H.] Seattle Pacific Univ, Dept Clin Psychol, Seattle, WA 98006 USA.
   [Hyde, Janet S.] Univ Wisconsin, Dept Psychol, Madison, WI 53706 USA.
RP Mezulis, AH (reprint author), Seattle Pacific Univ, Dept Clin Psychol, 3307 3rd Ave W,Suite 107, Seattle, WA 98006 USA.
EM mezulis@spu.edu
NR 68
TC 42
Z9 43
U1 2
U2 34
PU AMER PSYCHOLOGICAL ASSOC
PI WASHINGTON
PA 750 FIRST ST NE, WASHINGTON, DC 20002-4242 USA
SN 0012-1649
EI 1939-0599
J9 DEV PSYCHOL
JI Dev. Psychol.
PD JUL
PY 2010
VL 46
IS 4
BP 842
EP 852
DI 10.1037/a0019813
PG 11
WC Psychology, Developmental
SC Psychology
GA 618FO
UT WOS:000279337100008
PM 20604606
DA 2020-03-18
ER

PT J
AU Nobile, M
   Rusconi, M
   Bellina, M
   Marino, C
   Giorda, R
   Carlet, O
   Vanzin, L
   Molteni, M
   Battaglia, M
AF Nobile, Maria
   Rusconi, Marianna
   Bellina, Monica
   Marino, Cecilia
   Giorda, Roberto
   Carlet, Ombretta
   Vanzin, Laura
   Molteni, Massimo
   Battaglia, Marco
TI COMT Val158Met polymorphism and socioeconomic status interact to predict
   attention deficit/hyperactivity problems in children aged 10-14
SO EUROPEAN CHILD & ADOLESCENT PSYCHIATRY
LA English
DT Article
DE COMT polymorphism; SES; ADHD; CBCL; Gene-environment interaction
ID CATECHOL-O-METHYLTRANSFERASE; EMOTIONAL-PROBLEMS; VAL(158)MET GENOTYPE;
   BIRTH-WEIGHT; ANTISOCIAL-BEHAVIOR; GENE POLYMORPHISM; CONDUCT DISORDER;
   PSYCHOPATHOLOGY; PARENTS; VARIANT
AB The functional Val158Met COMT polymorphism appears to affect a host of behaviours mediated by the pre-frontal cortex, and has been found associated to the risk for disruptive behaviours including ADHD. Parental socioeconomic status (SES) has also been reported as a predictor for the same childhood disorders. In a general population sample of 575 Italian pre-adolescents aged 10-14, we examined the association of the functional Val158Met COMT polymorphism and SES-both as linear and interactive effects-with oppositional defiant problems, conduct problems, and attention deficit/hyperactivity problems, as defined by the newly established Child Behaviour Check-List/6-18 DSM oriented scales. Multivariate- and subsequent univariate-analysis of covariance showed a significant association of COMT x SES interaction with CBCL 6/18 DOS attention deficit/hyperactivity problems (p = 0.004), and revealed higher scores among those children with Val/Val COMT genotype who belonged to low-SES families. We also found a significant association of SES with attention deficit/hyperactivity problems and conduct problems DOS (p = 0.04 and 0.01, respectively). Our data are consistent with a bulk of recent literature suggesting a role of environmental factors in moderating the contribution of specific genetic polymorphisms to human variability in ADHD. While future investigations will refine and better clarify which specific environmental and genetic mechanisms are at work in influencing the individual risk to ADHD in pre-adolescence, these data may contribute to identify/prevent the risk for ADHD problems in childhood.
C1 [Nobile, Maria; Bellina, Monica; Marino, Cecilia; Vanzin, Laura; Molteni, Massimo; Battaglia, Marco] Eugenio Medea Sci Inst, Dept Child Psychiat, I-23842 Bosisio Parini, LC, Italy.
   [Rusconi, Marianna; Giorda, Roberto] Eugenio Medea Sci Inst, Mol Biol Lab, Bosisio Parini, Italy.
   [Marino, Cecilia] Univ Laval, Dept Psychiat, CRULRG, Quebec City, PQ G1K 7P4, Canada.
   [Carlet, Ombretta] Eugenio Medea Sci Inst, Dept Child Psychiat, Conegliano, Italy.
   [Battaglia, Marco] Univ Vita Salute San Raffaele, Ctr Study Behav Plast, I-20127 Milan, Italy.
RP Nobile, M (reprint author), Eugenio Medea Sci Inst, Dept Child Psychiat, Via Don Luigi Monza 20, I-23842 Bosisio Parini, LC, Italy.
EM mnobile@bp.lnf.it
RI Nobile, Maria/B-3683-2013; Giorda, Roberto/Q-6010-2019; Giorda,
   Roberto/J-1052-2014; Bellina, Monica/J-3637-2016; vanzin,
   laura/AAH-5486-2019; Nobile, Maria/AAH-5513-2019; Molteni,
   Massimo/K-8856-2016
OI Nobile, Maria/0000-0002-9917-4275; Giorda, Roberto/0000-0001-8175-9606;
   Giorda, Roberto/0000-0001-8175-9606; Bellina,
   Monica/0000-0001-5355-0581; vanzin, laura/0000-0002-3038-5533; Nobile,
   Maria/0000-0002-9917-4275; Molteni, Massimo/0000-0001-6268-5883; Marino,
   Cecilia/0000-0001-9308-5610
FU Italian Ministry of HealthMinistry of Health, Italy [R.F.2002-2003 N.
   182]
FX This study was supported by Grant R.F.2002-2003 N. 182 from the Italian
   Ministry of Health.
NR 53
TC 28
Z9 31
U1 0
U2 16
PU SPRINGER
PI NEW YORK
PA 233 SPRING ST, NEW YORK, NY 10013 USA
SN 1018-8827
EI 1435-165X
J9 EUR CHILD ADOLES PSY
JI Eur. Child Adolesc. Psych.
PD JUL
PY 2010
VL 19
IS 7
BP 549
EP 557
DI 10.1007/s00787-009-0080-1
PG 9
WC Psychology, Developmental; Pediatrics; Psychiatry
SC Psychology; Pediatrics; Psychiatry
GA 616FT
UT WOS:000279195100002
PM 19946720
DA 2020-03-18
ER

PT J
AU Read, J
   Kinali, M
   Muntoni, F
   Garralda, ME
AF Read, Joy
   Kinali, Maria
   Muntoni, Francesco
   Garralda, M. Elena
TI Psychosocial adjustment in siblings of young people with Duchenne
   muscular dystrophy
SO EUROPEAN JOURNAL OF PAEDIATRIC NEUROLOGY
LA English
DT Article
DE Duchenne muscular dystrophy; Siblings; Psychological adjustment; Family
   functioning
ID DIFFICULTIES QUESTIONNAIRE; DEPRESSION SCALE; HOSPITAL ANXIETY; CHRONIC
   ILLNESS; FAMILY; CHILDREN; ADOLESCENTS; CHILDHOOD; HEALTH; DISEASE
AB Duchenne muscular dystrophy (DMD) is a progressive, impairing, life-limiting disorder of childhood. Little is known about how siblings adapt to this. The aim of this study is to document psychosocial adjustment in siblings of patients with DMD. Healthy siblings (11-18 years old) of young people with DMD attending a specialist paediatric centre and their parent/main carer took part. Parents, siblings and teachers completed a battery of questionnaires: (i) to assess psychiatric risk the Strengths and Difficulties Questionnaire (SDQ), General Health Questionnaire (GHQ), Hospital Anxiety and Depression Scale (HADS); (ii) to measure general wellbeing: SF-36; (iii) to document DMD illness disability: Functional Disability Inventory (FDI); (iv) to assess family function and life stresses for the unaffected sibling: Family Assessment Device (FAD), Family Burden Interview Schedule and Life Events Checklist. Forty six/77 eligible siblings (24 females/22 males); (mean age 14 years (SD 2.3)) took part. Although their mean psychological functioning and wellbeing questionnaire scores were comparable to normative data, there was a trend for more siblings scoring at high-risk for psychological (mainly emotional) problems. Weak/moderate associations with psychological symptoms in siblings varied according to informant and included the following factors: closeness in age to the affected sibling; older sibling age; extent of wheelchair use, burden of illness on family interactions, and siblings reporting high impact of illness on their lives. Psychological symptoms were also associated with less sibling involvement in patient care, with broader psychosocial and family disadvantage and with life stresses. Siblings have an increased risk for emotional problems, which appears influenced by specific illness factors. (C) 2009 European Paediatric Neurology Society. Published by Elsevier Ltd. All rights reserved.
C1 [Garralda, M. Elena] Univ London Imperial Coll Sci Technol & Med, Acad Unit Child & Adolescent Psychiat, London W2 1PG, England.
   [Read, Joy] UCL, Inst Neurol, London, England.
   [Kinali, Maria; Muntoni, Francesco] Inst Child Hlth, Dubowitz Neuromuscular Ctr, London, England.
   [Kinali, Maria] Chelsea & Westminster Hosp, Dept Paediat Neurol, London, England.
RP Garralda, ME (reprint author), Univ London Imperial Coll Sci Technol & Med, Acad Unit Child & Adolescent Psychiat, St Marys Campus,Norfolk Pl, London W2 1PG, England.
EM e.garralda@imperial.ac.uk
FU Muscular Dystrophy Campaign CentreMuscular Dystrophy Association;
   Medical Research CouncilMedical Research Council UK (MRC) [G0502130]
FX The financial support of a Muscular Dystrophy Campaign Centre Grant to
   the Dubowitz Neuromuscular Centre is gratefully acknowledged.
NR 30
TC 18
Z9 18
U1 0
U2 11
PU ELSEVIER SCI LTD
PI OXFORD
PA THE BOULEVARD, LANGFORD LANE, KIDLINGTON, OXFORD OX5 1GB, OXON, ENGLAND
SN 1090-3798
EI 1532-2130
J9 EUR J PAEDIATR NEURO
JI Eur. J. Paediatr. Neurol.
PD JUL
PY 2010
VL 14
IS 4
BP 340
EP 348
DI 10.1016/j.ejpn.2009.09.011
PG 9
WC Clinical Neurology; Pediatrics
SC Neurosciences & Neurology; Pediatrics
GA 620AH
UT WOS:000279470900009
PM 19850502
DA 2020-03-18
ER

PT J
AU Novin, S
   Rieffe, C
   Mo, TJH
AF Novin, Sheida
   Rieffe, Carolien
   Mo, Theresa J. H.
TI The Role of Situational Goals and Audience on Self-Reported Emotion
   Experience and Expression: Dutch and South Korean Children Compared
SO INFANT AND CHILD DEVELOPMENT
LA English
DT Article
DE culture; emotion regulation; socialization; individualism; collectivism;
   power distance
ID DISPLAY RULES; CULTURAL-DIFFERENCES; DISAPPOINTING SITUATION;
   INDIVIDUAL-DIFFERENCES; UNITED-STATES; ANGER; AMERICAN; SHAME;
   SOCIALIZATION; ADOLESCENTS
AB Previous research demonstrates that cultural concerns affect emotional lives. However, the question remains to what extent salient cultural concerns influence emotion experience and expression. In the present study, the role of (i) individualistic versus collectivistic goals and (ii) presence of an authority figure (father) versus an equal status figure (peer), were systematically investigated in 24 Dutch and 23 South Korean children's (a) negative emotion experience and (b) emotion expression and motives using hypothetical conflict situations. The results reveal that for children from both cultures emotion experience did not vary between situational goals and the audience present, however their emotion expression did. More specifically, cultural differences in how negative emotions would be expressed appeared in 'father' situations and not in 'peer' situations. Cultural differences in children's motives for emotion expression were revealed in situations with a collectivistic goal and not when an individualistic goal was presented. Moreover, within group analyses indicate that Dutch children's emotion expressions were more context-sensitive than those of South Korean children. These results indicate that some situational features corresponding to cultural concerns partly explained cultural differences, whereas other features did not, helping to improve our understanding about variation in the emotional lives of different cultural groups. Copyright (C) 2010 John Wiley & Sons, Ltd.
C1 [Novin, Sheida] Leiden Univ, FSW, NL-2300 RB Leiden, Netherlands.
RP Novin, S (reprint author), Leiden Univ, FSW, POB 9555, NL-2300 RB Leiden, Netherlands.
EM snovin@fsw.leidenuniv.nl
OI Novin, Sheida/0000-0003-3045-1665
NR 52
TC 11
Z9 12
U1 0
U2 15
PU JOHN WILEY & SONS LTD
PI CHICHESTER
PA THE ATRIUM, SOUTHERN GATE, CHICHESTER PO19 8SQ, W SUSSEX, ENGLAND
SN 1522-7227
J9 INFANT CHILD DEV
JI Infant Child Dev.
PD JUL-AUG
PY 2010
VL 19
IS 4
BP 406
EP 421
DI 10.1002/icd.671
PG 16
WC Psychology, Developmental
SC Psychology
GA 637LC
UT WOS:000280818100005
DA 2020-03-18
ER

PT J
AU Gustafsson, A
   Broberg, A
   Bodin, L
   Berggren, U
   Arnrup, K
AF Gustafsson, Annika
   Broberg, Anders
   Bodin, Lennart
   Berggren, Ulf
   Arnrup, Kristina
TI Dental behaviour management problems: the role of child personal
   characteristics
SO INTERNATIONAL JOURNAL OF PAEDIATRIC DENTISTRY
LA English
DT Article
ID MULTIDIMENSIONAL ANXIETY SCALE; FEAR SURVEY SCHEDULE; DIFFICULTIES
   QUESTIONNAIRE; SWEDISH ADOLESCENTS; EMOTION REGULATION; RELIABILITY;
   TEMPERAMENT; PREVALENCE; STRENGTHS; VALIDITY
AB Aim. This study aimed to investigate the role of dental fear (DF) and other personal characteristics in relation to dental behaviour management problems (DBMP).
   Design. A study group of 230 patients (7.5-19 years old; 118 girls), referred because of DBMP, was compared to a reference group of 248 same-aged patients (142 girls) in ordinary dental care. Patients and their parents independently filled in questionnaires including measures of fear and anxiety, behavioural symptoms, temperamental reactivity, and emotion regulation.
   Results. Study group patients referred because of DBMP differed from the reference group in all investigated aspects of personal characteristics. In the multivariate analyses, DF was the only variable with consistent discriminatory capacity through all age and gender subgroups. Aspects of anxiety, temperament, and behavioural symptoms contributed, but differently for different subgroups and at different levels of dental fear.
   Conclusions. Among older children and adolescents, DF deserves to be re-established as the single most important discriminating variable for DBMP at clearly lower scores than commonly used. Further research should focus on the different patterns of DBMP development, considering various personal characteristics that may trigger, maintain, or exacerbate young patients' vulnerability to DF and DBMP.
C1 [Gustafsson, Annika; Arnrup, Kristina] Postgrad Dent Educ Ctr, Dept Pedodont, Publ Dent Serv, SE-70111 Orebro, Sweden.
   [Gustafsson, Annika] Univ Gothenburg, Inst Odontol, Sahlgrenska Acad, Gothenburg, Sweden.
   [Broberg, Anders] Univ Gothenburg, Dept Psychol, Gothenburg, Sweden.
   [Bodin, Lennart] Orebro Univ Hosp, Clin Res Ctr, Orebro, Sweden.
   [Berggren, Ulf] Univ Gothenburg, Unit Dent Behav Sci, Inst Odontol, Sahlgrenska Acad, Gothenburg, Sweden.
RP Gustafsson, A (reprint author), Postgrad Dent Educ Ctr, Dept Pedodont, Publ Dent Serv, Box 1126, SE-70111 Orebro, Sweden.
EM annika.gustafsson@orebroll.se
NR 43
TC 35
Z9 38
U1 0
U2 5
PU WILEY
PI HOBOKEN
PA 111 RIVER ST, HOBOKEN 07030-5774, NJ USA
SN 0960-7439
EI 1365-263X
J9 INT J PAEDIATR DENT
JI Int. J. Paediatr. Dent.
PD JUL
PY 2010
VL 20
IS 4
BP 242
EP 253
DI 10.1111/j.1365-263X.2010.01046.x
PG 12
WC Dentistry, Oral Surgery & Medicine; Pediatrics
SC Dentistry, Oral Surgery & Medicine; Pediatrics
GA 620XM
UT WOS:000279536100002
PM 20536585
DA 2020-03-18
ER

PT J
AU Flynn, M
   Rudolph, KD
AF Flynn, Megan
   Rudolph, Karen D.
TI The contribution of deficits in emotional clarity to stress responses
   and depression
SO JOURNAL OF APPLIED DEVELOPMENTAL PSYCHOLOGY
LA English
DT Article
DE Depressive symptoms; Emotional clarity; Interpersonal stress responses;
   Middle childhood
ID FEELINGS QUESTIONNAIRE; BODY DISSATISFACTION; PEER REJECTION; SOCIAL
   STRESS; SHORT MOOD; ADOLESCENT; SYMPTOMS; CHILDHOOD; CHILDREN;
   VULNERABILITY
AB This research investigated the contribution of deficits in emotional clarity to children's socioemotional adjustment. Specifically, this study examined the proposal that deficits in emotional clarity are associated with maladaptive interpersonal stress responses, and that maladaptive interpersonal stress responses act as a mechanism linking deficits in emotional clarity to childhood depressive symptoms. Participants included 345 3rd graders (M age = 8.89, SD = .34) assessed at two waves, approximately one year apart; youth completed self-report measures of emotional clarity, responses to interpersonal stress, and depressive symptoms. Results supported the hypothesized process model linking deficits in emotional clarity, maladaptive interpersonal stress responses, and depressive symptoms, adjusting for prior depressive symptoms. Findings have implications for theories of emotional competence and for depression-intervention efforts aimed at fostering emotional understanding and adaptive interpersonal stress responses. Published by Elsevier Inc.
C1 [Flynn, Megan] Temple Univ, Dept Psychol, Philadelphia, PA 19122 USA.
   [Rudolph, Karen D.] Univ Illinois, Dept Psychol, Champaign, IL 61820 USA.
RP Flynn, M (reprint author), Temple Univ, Dept Psychol, 1701 N 13th St, Philadelphia, PA 19122 USA.
EM megan.flynn@temple.edu
FU NIMH NIH HHSUnited States Department of Health & Human ServicesNational
   Institutes of Health (NIH) - USANIH National Institute of Mental Health
   (NIMH) [R01 MH068444, R01 MH068444-02]
NR 69
TC 42
Z9 42
U1 1
U2 18
PU ELSEVIER SCIENCE INC
PI NEW YORK
PA STE 800, 230 PARK AVE, NEW YORK, NY 10169 USA
SN 0193-3973
EI 1873-7900
J9 J APPL DEV PSYCHOL
JI J. Appl. Dev. Psychol.
PD JUL-AUG
PY 2010
VL 31
IS 4
BP 291
EP 297
DI 10.1016/j.appdev.2010.04.004
PG 7
WC Psychology, Developmental
SC Psychology
GA 638BF
UT WOS:000280863900004
PM 22021945
OA Green Accepted
DA 2020-03-18
ER

PT J
AU Kumsta, R
   Stevens, S
   Brookes, K
   Schlotz, W
   Castle, J
   Beckett, C
   Kreppner, J
   Rutter, M
   Sonuga-Barke, EJS
AF Kumsta, Robert
   Stevens, Suzanne
   Brookes, Keeley
   Schlotz, Wolff
   Castle, Jenny
   Beckett, Celia
   Kreppner, Jana
   Rutter, Michael
   Sonuga-Barke, Edmund J. S.
TI 5HTT genotype moderates the influence of early institutional deprivation
   on emotional problems in adolescence: evidence from the English and
   Romanian Adoptee (ERA) study
SO JOURNAL OF CHILD PSYCHOLOGY AND PSYCHIATRY
LA English
DT Article
DE Early institutional deprivation; prospective-longitudinal study;
   gene-environment interactions; 5-HTTLPR; depression
ID SEROTONIN TRANSPORTER GENE; LIFE EVENTS; POLYMORPHISM; 5-HTTLPR;
   DEPRESSION; BRAIN; DIFFICULTIES; EXPERIENCES; RESILIENCE; DISORDERS
AB Background:
   A common polymorphism in the serotonin transporter gene (SLC6A4, 5HTT) has been repeatedly shown to moderate the influence of childhood adversity and stressful life events on the development of psychopathology. Using data from the English and Romanian Adoptee Study, a prospective-longitudinal study of individuals (n = 125) exposed to severe early institutional deprivation (ID), we tested whether the effect of ID on adolescent emotional problems is moderated by 5HTT genotype and stressful life events in adolescence.
   Methods:
   Emotional problems were assessed using questionnaire data (age 11), and on the basis of the CAPA diagnostic interview (age 15). Additionally, the number of stressful life events was measured.
   Results:
   There was a significant effect for genotype (p = .003) and a gene x environment interaction (p = .008) that was independent of age at testing. Carriers of the s/l and s/s genotype who experienced severe ID showed the highest emotional problem scores, while l/l homozygotes in the severe ID group showed the lowest overall levels. Furthermore, s/s carriers in the severe ID group who experienced a high number of stressful life events between 11 and 15 years had the largest increases in emotional problem scores, while a low number of stressful life events was associated with the largest decrease (4-way interaction: p = .05).
   Conclusions:
   The effects of severe early ID on emotional problems in adolescence are moderated by 5HTT genotype, and influenced by stressful life events in adolescence.
C1 [Kumsta, Robert; Stevens, Suzanne; Schlotz, Wolff; Kreppner, Jana; Sonuga-Barke, Edmund J. S.] Univ Southampton, Sch Psychol, Dev Brain Behav Lab, Southampton SO17 1BJ, Hants, England.
   [Kumsta, Robert; Stevens, Suzanne; Brookes, Keeley; Castle, Jenny; Beckett, Celia; Rutter, Michael; Sonuga-Barke, Edmund J. S.] Kings Coll London, Inst Psychiat, MRC Social Genet & Dev Psychiat Ctr, London, England.
   [Sonuga-Barke, Edmund J. S.] Univ Ghent, Dept Expt Clin & Hlth Psychol, Ghent, Belgium.
RP Sonuga-Barke, EJS (reprint author), Univ Southampton, Sch Psychol, Dev Brain Behav Lab, Bldg 44, Southampton SO17 1BJ, Hants, England.
EM ejb3@soton.ac.uk
RI Rutter, Michael/C-8570-2013; Kumsta, Robert/P-9641-2016; Kreppner,
   Jana/N-1444-2015; Sonuga-Barke, Edmund j/D-9137-2011
OI Kumsta, Robert/0000-0001-6006-6958; Kreppner, Jana/0000-0003-3527-9083;
   Stevens, Suzanne/0000-0001-7532-1253; Rutter, Michael
   Llewellyn/0000-0003-1577-7405; Schlotz, Wolff/0000-0003-2356-7766;
   Brookes, Keeley/0000-0003-2427-2513; Sonuga-Barke,
   Edmund/0000-0002-6996-3935
FU Janssen CilagJohnson & Johnson USAJanssen Biotech Inc; Shire; Qbtech;
   Flynn Pharma; Medical Research CouncilMedical Research Council UK (MRC)
   [G9817803B]
FX Conflict of interest statement: Professor Edmund Sonuga-Barke: Recent
   speaker board: Shire, UCB Pharma; Current and recent consultancy: UCB
   Pharma, Shire; Current and recent research support: Janssen Cilag,
   Shire, Qbtech, Flynn Pharma; Advisory Board: Shire, Flynn Pharma, UCB
   Pharma, Astra Zeneca; Conference support: Shire. All other authors
   report no conflicts of interest.
NR 45
TC 59
Z9 59
U1 0
U2 14
PU WILEY
PI HOBOKEN
PA 111 RIVER ST, HOBOKEN 07030-5774, NJ USA
SN 0021-9630
EI 1469-7610
J9 J CHILD PSYCHOL PSYC
JI J. Child Psychol. Psychiatry
PD JUL
PY 2010
VL 51
IS 7
BP 755
EP 762
DI 10.1111/j.1469-7610.2010.02249.x
PG 8
WC Psychology, Developmental; Psychiatry; Psychology
SC Psychology; Psychiatry
GA 607RB
UT WOS:000278522900003
PM 20345836
DA 2020-03-18
ER

PT J
AU Shortt, JW
   Stoolmiller, M
   Smith-Shine, JN
   Eddy, JM
   Sheeber, L
AF Shortt, Joann Wu
   Stoolmiller, Mike
   Smith-Shine, Jessica N.
   Eddy, J. Mark
   Sheeber, Lisa
TI Maternal emotion coaching, adolescent anger regulation, and siblings'
   externalizing symptoms
SO JOURNAL OF CHILD PSYCHOLOGY AND PSYCHIATRY
LA English
DT Article
DE Parenting; anger; emotion regulation; adolescence; externalizing problem
   behavior; siblings
ID ANTISOCIAL-BEHAVIOR; PARENT; PSYCHOPATHOLOGY; SOCIALIZATION; FAMILY;
   RISK; FIT; ENVIRONMENT; CONTEXT; IMPACT
AB Background:
   Increases in externalizing behaviors during the transition to adolescence may put children at risk for developing mental disorders and related problems. Although children's ability to regulate their emotions appears to be a key factor influencing risk for maladjustment, emotion processes during adolescence remain understudied. In this longitudinal study, we examined a multi-level mediational model in which emotion coaching by parents was posited to influence the ability of adolescents to regulate their emotions, which in turn influences their expression of problem behaviors.
   Methods:
   We recruited a representative community sample of 244 families with biological sibling pairs comprising a child in late elementary school and a child in middle school. Maternal meta-emotion interviews were coded for mother emotion coaching and adolescent difficulty with anger. Mothers also completed questionnaires on adolescent irritability. Ratings of adolescent problem behaviors were obtained from mother and teacher questionnaires completed at two time points. Using structural equation modeling, constructs were partitioned into components across older and younger siblings to examine shared and nonshared variance and contextual effects.
   Results:
   Cross-sectional data indicated that mothers' emotion coaching of anger was related to better anger regulation in adolescent siblings, which was, in turn related to less externalizing behavior. Although support for mediational effects was limited in the longitudinal data, both older and younger siblings' difficulties in regulating anger predicted adolescent externalizing behavior three years later. Additional longitudinal predictors of externalizing behavior were observed for younger siblings. In particular, emotion coaching of anger by mothers was associated with decreased externalizing behavior, while conversely, older siblings' externalizing behavior was associated with increased externalizing behavior in the younger siblings over time.
   Conclusions:
   The findings highlight the importance of considering family emotion processes in understanding adolescent problem behavior. Both maternal emotion coaching of adolescent anger and adolescent difficulty in regulating anger influenced adolescent externalizing behavior. Emotion coaching interventions seem worthy of consideration for enhancing the impact of prevention and intervention programs targeting youth externalizing behaviors.
C1 [Shortt, Joann Wu; Stoolmiller, Mike; Smith-Shine, Jessica N.; Eddy, J. Mark] Oregon Social Learning Ctr, Eugene, OR 97401 USA.
   [Sheeber, Lisa] Oregon Res Inst, Eugene, OR 97403 USA.
RP Shortt, JW (reprint author), Oregon Social Learning Ctr, 10 Shelton McMurphey Blvd, Eugene, OR 97401 USA.
EM joanns@oslc.org
FU National Institute of Mental HealthUnited States Department of Health &
   Human ServicesNational Institutes of Health (NIH) - USANIH National
   Institute of Mental Health (NIMH) [R01 MH 58337]
FX The authors wish to thank the families for their participation, the
   collaborating Oregon school districts Eugene 4J, Springfield, and Bethel
   for their assistance in identifying families, Deborah Capaldi for her
   guidance throughout the project, Alice Holmes for coordinating the
   project, research staff and students for interviewing, data management,
   and coding, Diana Strand for editorial assistance, and Sara Hodges for
   her comments on the manuscript. Additional information on the modeling
   analyses can be obtained from the authors. The project described was
   supported by Award Number R01 MH 58337 from the National Institute of
   Mental Health. The content is solely the responsibility of the authors
   and does not necessarily represent the official views of the National
   Institute of Mental Health or National Institutes of Health.
NR 59
TC 48
Z9 49
U1 1
U2 32
PU WILEY
PI HOBOKEN
PA 111 RIVER ST, HOBOKEN 07030-5774, NJ USA
SN 0021-9630
EI 1469-7610
J9 J CHILD PSYCHOL PSYC
JI J. Child Psychol. Psychiatry
PD JUL
PY 2010
VL 51
IS 7
BP 799
EP 808
DI 10.1111/j.1469-7610.2009.02207.x
PG 10
WC Psychology, Developmental; Psychiatry; Psychology
SC Psychology; Psychiatry
GA 607RB
UT WOS:000278522900008
PM 20059622
OA Green Accepted
DA 2020-03-18
ER

PT J
AU Ho, MY
   Cheung, FM
AF Ho, Man Yee
   Cheung, Fanny M.
TI The Differential Effects of Forms and Settings of Exposure to Violence
   on Adolescents' Adjustment
SO JOURNAL OF INTERPERSONAL VIOLENCE
LA English
DT Article
DE exposure to violence; forms and settings of exposure; Chinese
   adolescents' adjustment
ID AFRICAN-AMERICAN CHILDREN; COMMUNITY VIOLENCE; GENDER-DIFFERENCES;
   NATIONAL SAMPLE; FAMILY VIOLENCE; BEHAVIOR; MODEL; RISK; CONSEQUENCES;
   MALTREATMENT
AB This study investigated the link between exposure to violence and psychosocial adjustment for 442 Chinese secondary school students in Form 1-3. The students completed an inventory assessing exposure to violence through witnessing and through direct victimization in different settings (community, school, and home). Multiple measures and informants (i.e., self-report, teacher report, and school report) were used to assess emotional, behavioral, and cognitive functioning in adolescents. The results of this study showed that overall exposure to violence was related to emotional and behavior problems. High rates of exposure to violence across multiple contexts were found in this sample. After controlling for the co-occurrence of risk factors (e.g., exposure to violence in other settings), both witnessing school violence and being victimized by domestic violence were associated with emotional problems, whereas being victimized by community violence was related to behavior problems. These results suggest that there are differential effects of risks associated with different forms and settings of exposure.
C1 [Ho, Man Yee; Cheung, Fanny M.] Chinese Univ Hong Kong, Dept Psychol, Shatin, Hong Kong, Peoples R China.
RP Ho, MY (reprint author), Chinese Univ Hong Kong, Dept Psychol, Shatin, Hong Kong, Peoples R China.
EM myho@psy.cuhk.edu.hk
OI Cheung, Fanny M./0000-0001-8775-9981; Ho, Man Yee/0000-0003-4706-2949
NR 44
TC 15
Z9 16
U1 0
U2 6
PU SAGE PUBLICATIONS INC
PI THOUSAND OAKS
PA 2455 TELLER RD, THOUSAND OAKS, CA 91320 USA
SN 0886-2605
J9 J INTERPERS VIOLENCE
JI J. Interpers. Violence
PD JUL
PY 2010
VL 25
IS 7
BP 1309
EP 1337
DI 10.1177/0886260509340548
PG 29
WC Criminology & Penology; Family Studies; Psychology, Applied
SC Criminology & Penology; Family Studies; Psychology
GA 601OX
UT WOS:000278073000009
PM 19752203
DA 2020-03-18
ER

PT J
AU Chen, JL
   Weiss, SJ
   Heyman, MB
   Cooper, B
   Lustig, RH
AF Chen, Jyu-Lin
   Weiss, Sandra J.
   Heyman, Melvin B.
   Cooper, Bruce
   Lustig, Robert H.
TI The Active Balance Childhood Program for Improving Coping and Quality of
   Life in Chinese American Children
SO NURSING RESEARCH
LA English
DT Article
DE childhood obesity; Chinese Americans; coping; quality of life
ID PROBING INTERACTIONS; PREDICTING OBESITY; EMOTIONAL-PROBLEMS; PARENTAL
   OBESITY; BODY-COMPOSITION; ADOLESCENTS; OVERWEIGHT; BEHAVIOR; WEIGHT;
   INTERVENTION
AB Background: Interventions to teach children healthy and effective coping skills could help reduce their risk of becoming overweight. However, few studies have examined whether an intervention that teaches coping strategies in weight management can influence children's coping behavior and psychosocial well-being.
   Objective: The purpose of this study was to examine the efficacy of an interactive, a child-centered, and a family-based program in promoting effective coping, behavioral health, and quality of life in Chinese American children.
   Methods: This study used a randomized controlled study of behavioral intervention in 67 Chinese American children (ages 8-10 years, normal weight and overweight) and their families. At baseline and 2, 6, and 8 months after baseline, children had anthropometric measurements and completed questionnaires related to coping skills and quality of life, and parents completed the Child Behavior Checklist.
   Results: Children in the intervention group reported using more active coping strategies and having a higher quality of life in the physical and emotional health domains than did children in the control group during the 8-month study. Children's behavioral problems did not differ between the intervention and the control groups. Changes in coping and psychosocial well-being were not related to change in body mass index in the entire group, except increased body mass index is associated with decreased emotional quality of life.
   Discussion: This culturally appropriate behavioral intervention was effective in promoting healthy coping and in improving quality of life in Chinese American children. Its utility for both optimal weight and overweight children suggests potential application of the intervention in a broad range of populations.
C1 [Chen, Jyu-Lin] Univ Calif San Francisco, Sch Nursing, Dept Family Hlth Care Nursing, San Francisco, CA 94143 USA.
   [Weiss, Sandra J.] Univ Calif San Francisco, Sch Nursing, Dept Community Hlth Syst, San Francisco, CA 94143 USA.
   [Heyman, Melvin B.; Lustig, Robert H.] Univ Calif San Francisco, Dept Pediat, Sch Med, San Francisco, CA 94143 USA.
RP Chen, JL (reprint author), Univ Calif San Francisco, Sch Nursing, Dept Family Hlth Care Nursing, 2 Koret Way,Box 0606, San Francisco, CA 94143 USA.
EM jyu-lin.chen@nursing.ucsf.edu
RI Lustig, Robert/O-9380-2019
FU National Center for Research Resources, National Institutes of Health
   (NIH)United States Department of Health & Human ServicesNational
   Institutes of Health (NIH) - USANIH National Center for Research
   Resources (NCRR) [KL2 RR024130]; Chinese Community Health Care
   Association; NIHUnited States Department of Health & Human
   ServicesNational Institutes of Health (NIH) - USA [DK060617]
FX This publication was made possible by grant KL2 RR024130 to Jyu-Lin Chen
   from the National Center for Research Resources, a component of the
   National Institutes of Health (NIH), and the NIH Roadmap for Medical
   Research, the Chinese Community Health Care Association community
   grants, and in part by the NIH grant DK060617 to Melvin B. Heyman.
NR 38
TC 7
Z9 7
U1 0
U2 5
PU LIPPINCOTT WILLIAMS & WILKINS
PI PHILADELPHIA
PA 530 WALNUT ST, PHILADELPHIA, PA 19106-3621 USA
SN 0029-6562
J9 NURS RES
JI Nurs. Res.
PD JUL-AUG
PY 2010
VL 59
IS 4
BP 270
EP 279
DI 10.1097/NNR.0b013e3181e507c7
PG 10
WC Nursing
SC Nursing
GA 617CW
UT WOS:000279259400006
PM 20585223
OA Green Accepted
DA 2020-03-18
ER

PT J
AU Riggs, NR
   Bohnert, AM
   Guzman, MD
   Davidson, D
AF Riggs, Nathaniel R.
   Bohnert, Amy M.
   Guzman, Maria D.
   Davidson, Denise
TI Examining the Potential of Community-Based After-School Programs for
   Latino Youth
SO AMERICAN JOURNAL OF COMMUNITY PSYCHOLOGY
LA English
DT Article
DE After-school programs; Latino; Positive youth development
ID PARTICIPATION; PSYCHOLOGY; COMPETENCE; OUTCOMES; CHILDREN; FAMILY
AB Results are presented from two pilot studies examining the potential influence of community-based after-school programs (ASPs) on regionally diverse Latino youth of varying ages. Study 1 examined relations between dimensions of ASP attendance and content, and ethnic identity development, and self-worth in urban Latino adolescents. In this study, higher ratings of the ASP's emphasis on ethnic socialization were associated with a more developed ethnic identity, while greater intensity of ASP participation and perceptions of ASP quality were associated with higher levels of self-worth. Study 2 examined relations between ASP participation and development of concentration and emotion regulation skills in rural Latino grade-school youth. In this study, youth who regularly attended the ASP demonstrated significantly better concentration and regulation skills than those who did not regularly attend, if they exhibited preexisting concentration and regulation problems. Findings illustrate how ASPs with varying strategies, activities, and assessment tools can be evaluated in the interest of designing future large-scale investigations into ASPs and Latino positive youth development.
C1 [Riggs, Nathaniel R.] Univ So Calif, Los Angeles, CA 90089 USA.
   [Bohnert, Amy M.; Guzman, Maria D.; Davidson, Denise] Loyola Univ, Chicago, IL 60611 USA.
RP Riggs, NR (reprint author), Univ So Calif, Los Angeles, CA 90089 USA.
EM nriggs@usc.edu
OI Riggs, Nathaniel/0000-0002-1105-6718
NR 53
TC 33
Z9 33
U1 0
U2 7
PU WILEY
PI HOBOKEN
PA 111 RIVER ST, HOBOKEN 07030-5774, NJ USA
SN 0091-0562
EI 1573-2770
J9 AM J COMMUN PSYCHOL
JI Am. J. Community Psychol.
PD JUN
PY 2010
VL 45
IS 3-4
BP 417
EP 429
DI 10.1007/s10464-010-9313-1
PG 13
WC Public, Environmental & Occupational Health; Psychology,
   Multidisciplinary; Social Work
SC Public, Environmental & Occupational Health; Psychology; Social Work
GA 609TL
UT WOS:000278680100017
PM 20300821
DA 2020-03-18
ER

PT J
AU Gurka, MJ
   LoCasale-Crouch, J
   Blackman, JA
AF Gurka, Matthew J.
   LoCasale-Crouch, Jennifer
   Blackman, James A.
TI Long-term Cognition, Achievement, Socioemotional, and Behavioral
   Development of Healthy Late-Preterm Infants
SO ARCHIVES OF PEDIATRICS & ADOLESCENT MEDICINE
LA English
DT Article
ID BIRTH-WEIGHT CHILDREN; NEAR-TERM; POWER CALCULATIONS; SCHOOL OUTCOMES;
   GESTATIONAL-AGE; MORTALITY; GROWTH; BORN; RISK
AB Objective: To compare healthy late-preterm infants with their full-term counterparts from age 4 through 15 years for numerous standard cognitive, achievement, socio-emotional, and behavioral outcomes.
   Design: Prospective cohort study.
   Setting: National Institute of Child Health and Development Study of Early Child Care and Youth Development, 1991-2007.
   Participants: A total of 1298 children (53 born at 34-36 weeks' gestational age), and their families, observed from birth through age 15 years. None of the infants had major health problems before or immediately following birth, and all the infants were discharged from the hospital within 7 days.
   Main Exposure: Preterm status: children born late preterm (34-36 weeks) vs those born full term (37-41 weeks).
   Main Outcome Measures: Eleven standard outcomes measuring cognition, achievement, social skills, and behavioral/emotional problems using the Woodcock-Johnson Psycho-Educational Battery Revised and the Child Behavior Checklist, administered repeatedly through age 15 years.
   Results: No consistent significant differences were found between late-preterm and full-term children for these standard measures from ages 4 to 15 years. Through age 15 years, the mean difference of most of these outcomes hovered around 0, indicating, along with small confidence intervals around these differences, that it is unlikely that healthy late-preterm infants are at any meaningful disadvantage regarding these measures.
   Conclusion: Late-preterm infants born otherwise healthy seem to have no real burdens regarding cognition, achievement, behavior, and socioemotional development throughout childhood.
C1 [Gurka, Matthew J.] Univ Virginia, Sch Med, Dept Publ Hlth Sci, Div Biostat & Epidemiol, Charlottesville, VA 22908 USA.
   [Gurka, Matthew J.; Blackman, James A.] Univ Virginia, Sch Med, Dept Pediat, Charlottesville, VA 22908 USA.
   [LoCasale-Crouch, Jennifer] Univ Virginia, Ctr Adv Study Teaching & Learning, Charlottesville, VA USA.
RP Gurka, MJ (reprint author), Univ Virginia, Sch Med, Dept Publ Hlth Sci, Div Biostat & Epidemiol, POB 800717, Charlottesville, VA 22908 USA.
EM mgurka@virginia.edu
RI LOCASALE-CROUCH, JENNIFER/R-2800-2018
OI LOCASALE-CROUCH, JENNIFER/0000-0002-9965-472X
FU Eunice Kennedy Shriver National Institute of Child Health and
   DevelopmentUnited States Department of Health & Human ServicesNational
   Institutes of Health (NIH) - USANIH Eunice Kennedy Shriver National
   Institute of Child Health & Human Development (NICHD) [R03-HD055298]
FX This study was funded by grant R03-HD055298 from the Eunice Kennedy
   Shriver National Institute of Child Health and Development (Drs Gurka
   and Blackman).
NR 31
TC 95
Z9 99
U1 1
U2 27
PU AMER MEDICAL ASSOC
PI CHICAGO
PA 330 N WABASH AVE, STE 39300, CHICAGO, IL 60611-5885 USA
SN 1072-4710
EI 1538-3628
J9 ARCH PEDIAT ADOL MED
JI Arch. Pediatr. Adolesc. Med.
PD JUN
PY 2010
VL 164
IS 6
BP 525
EP 532
DI 10.1001/archpediatrics.2010.83
PG 8
WC Pediatrics
SC Pediatrics
GA 605CG
UT WOS:000278324300004
PM 20530302
OA Bronze, Green Accepted
DA 2020-03-18
ER

PT J
AU Garisch, JA
   Wilson, MS
AF Garisch, Jessica Anne
   Wilson, Marc Stewart
TI Vulnerabilities to deliberate self-harm among adolescents: The role of
   alexithymia and victimization
SO BRITISH JOURNAL OF CLINICAL PSYCHOLOGY
LA English
DT Article
ID PERSONALITY; EXPERIENCE; DIMENSIONS; MUTILATION; MEDIATOR; SCALE
AB Objectives. This study investigates vulnerabilities to deliberate self-harm (DSH) among adolescents, specifically focusing on peer victimisation and alexithymia.
   Design. Correlational survey design.
   Methods. Three hundred and twenty-five secondary school students completed self-report questionnaires asking their history of DSH and bullying, and scales assessing alexithymia and depression.
   Results. Self-harming adolescents reported more victimization and alexithymic symptomology than participants who had never engaged in DSH. Alexithymia moderated, and partially mediated, the relationship between bullying and DSH. Bullying and DSH significantly co-varied when participants' alexithymia was moderate or high, but not when participants' alexithymia was low. The relationship between alexithymia and DSH was fully mediated by depression. The relationship between bullying and DSH was also moderated by depression. Depression moderated the relationship between alexithymia and DSH.
   Conclusions. The findings suggest stressors in the social environment (e.g. bullying) are more likely to facilitate DSH when an adolescent has poor emotion regulation and communication skills and when an individual is experiencing mood difficulties.
C1 [Garisch, Jessica Anne; Wilson, Marc Stewart] Victoria Univ Wellington, Sch Psychol, Wellington, New Zealand.
RP Wilson, MS (reprint author), Victoria Univ Wellington, Sch Psychol, POB 600, Wellington, New Zealand.
EM marc.wilson@vuw.ac.nz
OI Wilson, Marc/0000-0002-3009-5229
NR 37
TC 34
Z9 35
U1 0
U2 16
PU WILEY
PI HOBOKEN
PA 111 RIVER ST, HOBOKEN 07030-5774, NJ USA
SN 0144-6657
EI 2044-8260
J9 BRIT J CLIN PSYCHOL
JI Br. J. Clin. Psychol.
PD JUN
PY 2010
VL 49
BP 151
EP 162
DI 10.1348/014466509X441709
PN 2
PG 12
WC Psychology, Clinical
SC Psychology
GA 588IE
UT WOS:000277062000002
PM 19454144
DA 2020-03-18
ER

PT J
AU Durkin, K
   Conti-Ramsden, G
AF Durkin, Kevin
   Conti-Ramsden, Gina
TI Young people with specific language impairment: A review of social and
   emotional functioning in adolescence
SO CHILD LANGUAGE TEACHING & THERAPY
LA English
DT Article
DE language in adolescence; social development; social-emotional
   functioning interview; emotional regulation; intervention
ID SELF-ESTEEM; FOLLOW-UP; COMMUNICATION DISORDERS; EDUCATIONAL PROVISION;
   LEARNING-DISABILITIES; PSYCHOSOCIAL OUTCOMES; FRIENDSHIP QUALITY;
   PRESCHOOL HISTORY; READING-SKILLS; PRIMARY-SCHOOL
AB This article provides a review of research into the social and emotional functioning of adolescents with specific language impairment (SLI). In particular, we focus on peer relations, peer friendships, bullying, emotional difficulties and psychiatric difficulties. As a group, adolescents with SLI tend to be more vulnerable to problems in these domains than are typical adolescents. However, there is considerable heterogeneity among those with SLI, and some individuals experience positive outcomes. We stress the need to understand adolescence and SLI in a developmental context. The article concludes with a discussion of the implications of the research findings for service provision to support the needs of young people with language impairments.
C1 [Durkin, Kevin] Univ Strathclyde, Dept Psychol, Glasgow G1 1QE, Lanark, Scotland.
   [Conti-Ramsden, Gina] Univ Manchester, Manchester M13 9PL, Lancs, England.
RP Durkin, K (reprint author), Univ Strathclyde, Dept Psychol, 40 George St, Glasgow G1 1QE, Lanark, Scotland.
EM kevin.durkin@strath.ac.uk
FU Economic and Social Research CouncilEconomic & Social Research Council
   (ESRC) [ES/E018866/1]
NR 117
TC 63
Z9 64
U1 2
U2 97
PU SAGE PUBLICATIONS LTD
PI LONDON
PA 1 OLIVERS YARD, 55 CITY ROAD, LONDON EC1Y 1SP, ENGLAND
SN 0265-6590
EI 1477-0865
J9 CHILD LANG TEACH THE
JI Child Lang. Teach. Ther.
PD JUN
PY 2010
VL 26
IS 2
BP 107
EP 123
DI 10.1177/0265659010368750
PG 17
WC Education, Special; Linguistics; Language & Linguistics
SC Education & Educational Research; Linguistics
GA 612AR
UT WOS:000278869000002
DA 2020-03-18
ER

PT J
AU Byrne, AM
   Sias, SM
AF Byrne, Andrew M.
   Sias, Shari M.
TI Conceptual Application of the Discrimination Model of Clinical
   Supervision for Direct Care Workers in Adolescent Residential Treatment
   Settings
SO CHILD & YOUTH CARE FORUM
LA English
DT Article
DE Adolescent; Residential treatment; Supervision
AB This article applies the tenets of Bernard's in Counselor Edu Supervision 19: 60-68, (1979) discrimination model of clinical supervision to the supervision needs of those who provide direct care to adolescents in residential treatment due to abuse, neglect, behavioral, or emotional problems. The article focuses on three areas (intentionality, flexibility, and professionalism) in which the model may be particularly effective in meeting the needs of youth care workers serving adolescents in residential treatment in the United States.
C1 [Byrne, Andrew M.; Sias, Shari M.] E Carolina Univ, Dept Rehabil Studies, Coll Allied Hlth Sci, Greenville, NC 27858 USA.
RP Sias, SM (reprint author), E Carolina Univ, Dept Rehabil Studies, Coll Allied Hlth Sci, Greenville, NC 27858 USA.
EM siass@ecu.edu
NR 31
TC 5
Z9 6
U1 0
U2 4
PU SPRINGER
PI NEW YORK
PA 233 SPRING ST, NEW YORK, NY 10013 USA
SN 1053-1890
EI 1573-3319
J9 CHILD YOUTH CARE FOR
JI Child Youth Care Forum
PD JUN
PY 2010
VL 39
IS 3
BP 201
EP 209
DI 10.1007/s10566-010-9100-z
PG 9
WC Psychology, Developmental
SC Psychology
GA 665AK
UT WOS:000283005900005
DA 2020-03-18
ER

PT J
AU Pullmann, MD
   VanHooser, S
   Hoffman, C
   Heflinger, CA
AF Pullmann, Michael D.
   VanHooser, Sarah
   Hoffman, Cheri
   Heflinger, Craig Anne
TI Barriers to and Supports of Family Participation in a Rural System of
   Care for Children with Serious Emotional Problems
SO COMMUNITY MENTAL HEALTH JOURNAL
LA English
DT Article
DE Children; Mental health; Rural; Barriers; Supports
ID MENTAL-HEALTH-CARE; COURTESY STIGMA; ILLNESS; COMMUNITIES; COMORBIDITY;
   ADOLESCENTS; SERVICES; PARENTS; LEVEL; NEEDS
AB Researchers have not adequately addressed the unique characteristics of rural areas that influence the accessibility of services for families with children who have serious emotional problems. Understanding rurality is particularly important to "systems of care" grant sites because these grants are intended to restructure mental health service delivery by building upon the strengths of a community and addressing the community's needs. This qualitative study examines the barriers to and supports for participation in services within a rural system of care site through the reported experiences of eight caregivers and nine staff. Findings indicate families face many challenges related to rurality, including stigma, transportation, isolation, poverty, and service availability. In addition to these challenges, however, participants reported many meaningful supports such as the religious community and the close-knit community of families and service providers. We present implications for planning, implementing, and evaluating systems of care in rural areas.
C1 [Pullmann, Michael D.; VanHooser, Sarah; Hoffman, Cheri; Heflinger, Craig Anne] Vanderbilt Univ, Dept Human & Org Dev, Peabody Coll, Nashville, TN 37203 USA.
RP Heflinger, CA (reprint author), Vanderbilt Univ, Dept Human & Org Dev, Peabody Coll, 230 Appleton Pl,Peabody Box 90, Nashville, TN 37203 USA.
EM Michael.D.Pullmann@Vanderbilt.edu; Sarah.E.VanHooser@Vanderbilt.edu;
   Cheryl.L.Hoffman@Vanderbilt.edu; C.Heflinger@Vanderbilt.edu
OI Pullmann, Michael/0000-0001-8404-864X
FU NIMH NIH HHSUnited States Department of Health & Human ServicesNational
   Institutes of Health (NIH) - USANIH National Institute of Mental Health
   (NIMH) [T32 MH019544, T32 MH-019544, R01 MH070680-03, T32 MH019544-15,
   R01 MH-70680]
NR 40
TC 43
Z9 43
U1 1
U2 10
PU SPRINGER
PI DORDRECHT
PA VAN GODEWIJCKSTRAAT 30, 3311 GZ DORDRECHT, NETHERLANDS
SN 0010-3853
J9 COMMUNITY MENT HLT J
JI Community Ment. Health J.
PD JUN
PY 2010
VL 46
IS 3
BP 211
EP 220
DI 10.1007/s10597-009-9208-5
PG 10
WC Health Policy & Services; Public, Environmental & Occupational Health;
   Psychiatry
SC Health Care Sciences & Services; Public, Environmental & Occupational
   Health; Psychiatry
GA 591WQ
UT WOS:000277336300001
PM 19551506
OA Green Accepted
DA 2020-03-18
ER

PT J
AU Penney, SR
   Moretti, MM
AF Penney, Stephanie R.
   Moretti, Marlene M.
TI THE ROLES OF AFFECT DYSREGULATION AND DEFICIENT AFFECT IN YOUTH VIOLENCE
SO CRIMINAL JUSTICE AND BEHAVIOR
LA English
DT Article
DE aggression; delinquency; affect regulation; deficient affect;
   psychopathy; structural equation modeling
ID CALLOUS-UNEMOTIONAL TRAITS; EMOTION REGULATION; PROACTIVE AGGRESSION;
   ANTISOCIAL-BEHAVIOR; CONDUCT PROBLEMS; SELF-REPORT; DEVELOPMENTAL
   PATHWAYS; PSYCHOPATHY CHECKLIST; REACTIVE AGGRESSION; CHILDREN
AB Children with high dysregulated affect experience a range of emotional and behavioral problems, including aggression, delinquency, and low levels of prosocial behavior. Alongside this research, the psychopathy literature suggests that abnormally low levels of affect and emotional reactivity are associated with aggression and violence. The current study builds on prior research in the fields of affect regulation and psychopathy by testing the effects of affect dysregulation and deficient affect in predicting aggression and antisociality in 179 high-risk youth. Using structural equation modeling, results suggest that affect dysregulation and deficient affect are separate risk factors for aggression, as both constructs contributed independently to aggression while showing marginal relations with one another. Features of deficient affect, but not dysregulation, were robust predictors of violent and nonviolent offending. We discuss the importance of recognizing that diverse risk factors may lead to similar outcomes and highlight the heterogeneity in risk factors underlying aggressive behaviors.
C1 [Penney, Stephanie R.] Ctr Addict & Mental Hlth, Law & Mental Hlth Program, Toronto, ON M6J 1H4, Canada.
   [Moretti, Marlene M.] Simon Fraser Univ, Burnaby, BC V5A 1S6, Canada.
RP Penney, SR (reprint author), Ctr Addict & Mental Hlth, Law & Mental Hlth Program, 1001 Queen St W, Toronto, ON M6J 1H4, Canada.
EM Stephanie_Penney@camh.net
NR 96
TC 12
Z9 12
U1 0
U2 24
PU SAGE PUBLICATIONS INC
PI THOUSAND OAKS
PA 2455 TELLER RD, THOUSAND OAKS, CA 91320 USA
SN 0093-8548
EI 1552-3594
J9 CRIM JUSTICE BEHAV
JI Crim. Justice Behav.
PD JUN
PY 2010
VL 37
IS 6
BP 709
EP 731
DI 10.1177/0093854810365446
PG 23
WC Psychology, Clinical; Criminology & Penology
SC Psychology; Criminology & Penology
GA 594PN
UT WOS:000277549700005
DA 2020-03-18
ER

PT J
AU Yeo-Tenena, YJM
   Yao, YP
   Bakayoko, AS
   N'dja, GRV
   Kouame, LM
   Soro, SJC
   Delafosse, RCJ
AF Yeo-Tenena, Y. J. M.
   Yao, Y. P.
   Bakayoko, A. S.
   N'dja, G. R. V.
   Kouame, L. M.
   Soro, S. J. C.
   Delafosse, R. C. J.
TI Descriptive study of suicidal adolescents conducted in Abidjan
SO ENCEPHALE-REVUE DE PSYCHIATRIE CLINIQUE BIOLOGIQUE ET THERAPEUTIQUE
LA French
DT Article
DE Analysis; Suicidal behaviour; Adolescents; Action
ID BEHAVIOR
AB Introduction. - The answer to the various problems encountered during adolescence is experienced in the form of behavioural thoughts and/or action expressed in conduct. The failure to act could lead to suicidal ideation and its completion. Are there any risk factors? The general aim of this study was to describe the motives and methods of suicide among adolescents observed in Abidjan, in order to contribute to their care.
   Materials and methods. - The prospective study, referred to as descriptive, was initiated in the Mental Health Service of the National Public Health Institute in Abidjan from the 1(st) of June to the 31(st) of October 2005, within the setting of the resuscitation service of the University Hospital centers of Cocody, Treichville and the emergency department of the university hospital of Yopougon. The sociodemographic, clinical, therapeutic and evolutive data of suicidal behaviour was analysed in 42 subjects.
   Results. - The study shows the following observations: a predominance of emotional problems (52.38%) versus 38.10% of family conflicts and 7.14% of failure at school; the subjects had resorted to chemical means dominated by chloroquin (45.62%) followed by psychotropics 14.40%; suicide was completed impulsively in 85.71% of cases; except in one case, suicidal behaviour took place at home and 66.67% in the evening; only three suicidal adolescents were oriented towards a psychiatric unit.
   Conclusion. - Our study underlined the difficulties. Once the vital emergency has been managed, the solution would be the immediate orientation of suicidal adolescents towards psychiatric structures. This situation calls for a wider integration of psychiatry in health facilities in the Ivory Coast. (C) L'Encephale, Paris, 2009.
C1 [Yeo-Tenena, Y. J. M.; Yao, Y. P.; N'dja, G. R. V.; Kouame, L. M.; Soro, S. J. C.; Delafosse, R. C. J.] Inst Natl Sante Publ, Serv Hygiene Mentale, Abidjan, Cote Ivoire.
   [Bakayoko, A. S.] CHU Treichville, Abidjan, Cote Ivoire.
RP Yao, YP (reprint author), Inst Natl Sante Publ, Serv Hygiene Mentale, BPV 47, Abidjan, Cote Ivoire.
EM yaoyavo@yahoo.fr
NR 22
TC 0
Z9 0
U1 0
U2 3
PU MASSON EDITEUR
PI MOULINEAUX CEDEX 9
PA 21 STREET CAMILLE DESMOULINS, ISSY, 92789 MOULINEAUX CEDEX 9, FRANCE
SN 0013-7006
J9 ENCEPHALE
JI Enceph.-Rev. Psychiatr. Clin. Biol. Ther.
PD JUN
PY 2010
VL 36
SU 2
BP D41
EP D47
DI 10.1016/j.encep.2008.08.007
PG 7
WC Neurosciences; Psychiatry
SC Neurosciences & Neurology; Psychiatry
GA 635AR
UT WOS:000280628500006
PM 20513460
DA 2020-03-18
ER

PT J
AU Qualter, P
   Brown, SL
   Munn, P
   Rotenberg, KJ
AF Qualter, Pamela
   Brown, Stephen L.
   Munn, Penny
   Rotenberg, Ken J.
TI Childhood loneliness as a predictor of adolescent depressive symptoms:
   an 8-year longitudinal study
SO EUROPEAN CHILD & ADOLESCENT PSYCHIATRY
LA English
DT Article
DE Loneliness; Depression; Depressive symptoms; Longitudinal study;
   Adolescence; Transient loneliness; Enduring loneliness; Chronic
   loneliness; Stability of loneliness; Children
ID MENTAL-HEALTH PROJECT; PEER REJECTION; MIDDLE-CHILDHOOD; SUICIDAL
   IDEATION; SOCIAL SUPPORT; FOLLOW-UP; AGES 5; CHILDREN; PSYCHOPATHOLOGY;
   AGGRESSION
AB Childhood loneliness is characterised by children's perceived dissatisfaction with aspects of their social relationships. This 8-year prospective study investigates whether loneliness in childhood predicts depressive symptoms in adolescence, controlling for early childhood indicators of emotional problems and a sociometric measure of peer social preference. 296 children were tested in the infant years of primary school (T1 5 years of age), in the upper primary school (T2 9 years of age) and in secondary school (T3 13 years of age). At T1, children completed the loneliness assessment and sociometric interview. Their teachers completed externalisation and internalisation rating scales for each child. At T2, children completed a loneliness assessment, a measure of depressive symptoms, and the sociometric interview. At T3, children completed the depressive symptom assessment. An SEM analysis showed that depressive symptoms in early adolescence (age 13) were predicted by reports of depressive symptoms at age 8, which were themselves predicted by internalisation in the infant school (5 years). The interactive effect of loneliness at 5 and 9, indicative of prolonged loneliness in childhood, also predicted depressive symptoms at age 13. Parent and peer-related loneliness at age 5 and 9, peer acceptance variables, and duration of parent loneliness did not predict depression. Our results suggest that enduring peer-related loneliness during childhood constitutes an interpersonal stressor that predisposes children to adolescent depressive symptoms. Possible mediators are discussed.
C1 [Qualter, Pamela] Univ Cent Lancashire, Sch Psychol, Preston PR1 2HE, Lancs, England.
   [Brown, Stephen L.] Univ Liverpool, Sch Dent Sci, Liverpool L3 5PS, Merseyside, England.
   [Munn, Penny] Univ Strathclyde, Dept Primary Educ, Glasgow G13 1PP, Lanark, Scotland.
   [Rotenberg, Ken J.] Keele Univ, Sch Psychol, Keele ST5 5BG, Staffs, England.
RP Qualter, P (reprint author), Univ Cent Lancashire, Sch Psychol, Preston PR1 2HE, Lancs, England.
EM PQualter@uclan.ac.uk
RI Rotenberg, Ken/A-7169-2011
OI Brown, Stephen/0000-0002-6142-0995; Qualter, Pamela/0000-0001-6114-3820
NR 62
TC 88
Z9 91
U1 4
U2 48
PU SPRINGER
PI NEW YORK
PA 233 SPRING ST, NEW YORK, NY 10013 USA
SN 1018-8827
EI 1435-165X
J9 EUR CHILD ADOLES PSY
JI Eur. Child Adolesc. Psych.
PD JUN
PY 2010
VL 19
IS 6
BP 493
EP 501
DI 10.1007/s00787-009-0059-y
PG 9
WC Psychology, Developmental; Pediatrics; Psychiatry
SC Psychology; Pediatrics; Psychiatry
GA 602QH
UT WOS:000278153400004
PM 19777287
OA Green Accepted
DA 2020-03-18
ER

PT J
AU Flouri, E
   Tzavidis, N
   Kallis, C
AF Flouri, Eirini
   Tzavidis, Nikos
   Kallis, Constantinos
TI Adverse life events, area socioeconomic disadvantage, and
   psychopathology and resilience in young children: the importance of risk
   factors' accumulation and protective factors' specificity
SO EUROPEAN CHILD & ADOLESCENT PSYCHIATRY
LA English
DT Article
DE Hierarchical data; MCS; Multilevel models; Multivariate multilevel
   models; Psychopathology; Resilience; Strengths and Difficulties
   Questionnaire
ID DIFFICULTIES QUESTIONNAIRE; CONTEXTUAL RISK; ELEMENTARY-SCHOOL;
   ETIOLOGIC FACTORS; PROBLEM BEHAVIOR; CUMULATIVE RISK; STRENGTHS;
   ADOLESCENCE; POPULATION; TRANSITION
AB Few studies on resilience in young children model risk appropriately and test theory-led hypotheses about its moderation. This study addressed both issues. Our hypothesis was that for preschool children's emotional/behavioral adjustment in the face of contextual risk protective factors should be located in the cognitive domain. Data were from the first two sweeps of the UK's Millennium Cohort Study. The final study sample was 4,748 three-year-old children clustered in 1,549 Lower layer Super Output Areas in nine strata. Contextual risk was measured at both area (with the Index of Multiple Deprivation) and family (with proximal and distal adverse life events experienced) level. Moderator variables were parenting, verbal and non-verbal ability, developmental milestones, and temperament. Multivariate multilevel models-that allowed for correlated residuals at both individual and area level-and univariate multilevel models estimated risk effects on specific and broad psychopathology. At baseline, proximal family risk, distal family risk and area risk were all associated with broad psychopathology, although the most parsimonious was the proximal family risk model. The area risk/broad psychopathology association remained significant even after family risk was controlled but not after family level socioeconomic disadvantage was controlled. The cumulative family risk was more parsimonious than the specific family risks model. Non-verbal ability moderated the effect of proximal family risk on conduct and emotional problems, and developmental milestones moderated the effect of proximal family risk on conduct problems. The findings highlight the importance of modeling contextual risk appropriately and of locating in the cognitive domain factors that buffer its effect on young children's adjustment.
C1 [Flouri, Eirini] Univ London, Inst Educ, Dept Psychol & Human Dev, London WC1H 0AA, England.
   [Tzavidis, Nikos] Univ Manchester, Ctr Census & Survey Res, Manchester, Lancs, England.
   [Kallis, Constantinos] Univ London, London Sch Hyg & Trop Med, London WC1H 0AA, England.
RP Flouri, E (reprint author), Univ London, Inst Educ, Dept Psychol & Human Dev, 25 Woburn Sq, London WC1H 0AA, England.
EM e.flouri@ioe.ac.uk; nikos.tzavidis@manchester.ac.uk;
   Constantinos.Kallis@lshtm.ac.uk
OI Tzavidis, Nikolaos/0000-0002-8413-8095
FU British Academy; Economic and Social Research CouncilEconomic & Social
   Research Council (ESRC) [ES/G040923/1]
FX This program of research was supported by a grant from the British
   Academy to the first two authors. The authors are grateful to Jon
   Johnson, Rachel Rosenberg, and Tina Roberts for their help with the
   construction of the dataset.
NR 38
TC 38
Z9 38
U1 2
U2 32
PU SPRINGER
PI NEW YORK
PA 233 SPRING ST, NEW YORK, NY 10013 USA
SN 1018-8827
EI 1435-165X
J9 EUR CHILD ADOLES PSY
JI Eur. Child Adolesc. Psych.
PD JUN
PY 2010
VL 19
IS 6
BP 535
EP 546
DI 10.1007/s00787-009-0068-x
PG 12
WC Psychology, Developmental; Pediatrics; Psychiatry
SC Psychology; Pediatrics; Psychiatry
GA 602QH
UT WOS:000278153400008
PM 19820985
DA 2020-03-18
ER

PT J
AU Waters, AM
   Henry, J
   Mogg, K
   Bradley, BP
   Pine, DS
AF Waters, Allison M.
   Henry, Julie
   Mogg, Karin
   Bradley, Brendan P.
   Pine, Daniel S.
TI Attentional bias towards angry faces in childhood anxiety disorders
SO JOURNAL OF BEHAVIOR THERAPY AND EXPERIMENTAL PSYCHIATRY
LA English
DT Article
DE Attentional bias; Anxiety disorders; Children
ID FACIAL EXPRESSIONS; THREATENING FACES; EMOTIONAL FACES; CHILDREN;
   ADOLESCENTS; SYMPTOMS
AB Objective: To examine attentional bias towards angry and happy faces in 8-12 year old children with anxiety disorders (n = 29) and non-anxious controls (n = 24).
   Method: Children completed a visual-probe task in which pairs of angry/neutral and happy/neutral faces were displayed for 500 ms and were replaced by a visual probe in the spatial location of one of the faces.
   Results: Children with more severe anxiety showed an attentional bias towards angry relative to neutral faces, compared with anxious children who had milder anxiety and non-anxious control children, both of whom did not show an attentional bias for angry faces. Unexpectedly, all groups showed an attentional bias towards happy faces relative to neutral ones.
   Conclusions: Anxiety symptom severity increases attention to threat stimuli in anxious children. This association may be due to differing threat appraisal processes or emotion regulation strategies. (c) 2010 Elsevier Ltd. All rights reserved.
C1 [Waters, Allison M.; Henry, Julie] Griffith Univ, Sch Psychol, Griffith, Qld 4222, Australia.
   [Mogg, Karin; Bradley, Brendan P.] Univ Southampton, Southampton SO9 5NH, Hants, England.
   [Pine, Daniel S.] NIMH, Bethesda, MD 20892 USA.
RP Waters, AM (reprint author), Griffith Univ, Sch Psychol, Griffith, Qld 4222, Australia.
EM a.waters@griffith.edu.au
RI Mogg, Karin/C-1181-2008; Bradley, Brendan/B-9724-2008; Pine,
   Daniel/Z-1601-2019
OI Mogg, Karin/0000-0002-2738-7378; Waters, Allison/0000-0003-2453-793X;
   Bradley, Brendan/0000-0003-2801-4271; Henry, Julie/0000-0002-2081-3717
NR 38
TC 76
Z9 80
U1 0
U2 26
PU PERGAMON-ELSEVIER SCIENCE LTD
PI OXFORD
PA THE BOULEVARD, LANGFORD LANE, KIDLINGTON, OXFORD OX5 1GB, ENGLAND
SN 0005-7916
EI 1873-7943
J9 J BEHAV THER EXP PSY
JI J. Behav. Ther. Exp. Psychiatry
PD JUN
PY 2010
VL 41
IS 2
BP 158
EP 164
DI 10.1016/j.jbtep.2009.12.001
PG 7
WC Psychology, Clinical; Psychiatry
SC Psychology; Psychiatry
GA 565NC
UT WOS:000275299400012
PM 20060097
DA 2020-03-18
ER

PT J
AU Neacsiu, AD
   Rizvi, SL
   Vitaliano, PP
   Lynch, TR
   Linehan, MM
AF Neacsiu, Andrada D.
   Rizvi, Shireen L.
   Vitaliano, Peter P.
   Lynch, Thomas R.
   Linehan, Marsha M.
TI The Dialectical Behavior Therapy Ways of Coping Checklist: Development
   and Psychometric Properties
SO JOURNAL OF CLINICAL PSYCHOLOGY
LA English
DT Article
DE dialectical behavior therapy; borderline personality disorder; skills
   training; measurement; psychometrics
ID BORDERLINE PERSONALITY-DISORDER; EMOTION REGULATION; SELF-REPORT;
   VALIDATION; WOMEN; DYSREGULATION; MINDFULNESS; ADOLESCENTS; STRATEGIES;
   INVENTORY
AB Skills training is a crucial mode of treatment in dialectical behavioral therapy (DBT; Linehan, 1993b), yet a psychometrically sound measure of DBT skills use does not exist. We adapted the Revised Ways of Coping Checklist (RWCCL; Vitaliano, Russo, Carr, Maiuro, & Becker, 1985) to create the DBT Ways of Coping Checklist (DBT-WCCL). Using factor analysis procedures, two subscales emerged: one assessing coping via DBT skills, the DBT Skills Subscale (DSS), and one assessing coping via dysfunctional means, the Dysfunctional Coping Subscale (DCS). Principal component, internal consistency, test-retest reliability, and content validity analyses suggested that the scale has good to excellent psychometric properties. In addition, the DSS successfully discriminated patients who received skills training during 4 months of treatment from patients who did not. Moderators of skills use are also discussed. The DBT-WCCL appears to be a promising new measure of DBT skills use. (C) 2010 Wiley Periodicals, Inc. J Clin Psychol: 66:563-582, 2010.
C1 [Neacsiu, Andrada D.] Univ Washington, Behav Res Clin, Dept Clin Psychol, Seattle, WA 98195 USA.
   [Rizvi, Shireen L.] Rutgers State Univ, Piscataway, NJ 08855 USA.
RP Neacsiu, AD (reprint author), Univ Washington, Behav Res Clin, Dept Clin Psychol, Box 351525, Seattle, WA 98195 USA.
EM andrada@u.washington.edu
RI Vitaliano, Peter/K-2014-2019
OI Lynch, Thomas/0000-0003-1270-6097
NR 46
TC 49
Z9 50
U1 1
U2 37
PU WILEY
PI HOBOKEN
PA 111 RIVER ST, HOBOKEN 07030-5774, NJ USA
SN 0021-9762
EI 1097-4679
J9 J CLIN PSYCHOL
JI J. Clin. Psychol.
PD JUN
PY 2010
VL 66
IS 6
BP 563
EP 582
DI 10.1002/jclp.20685
PG 20
WC Psychology, Clinical
SC Psychology
GA 595RL
UT WOS:000277630000001
PM 20455249
DA 2020-03-18
ER

PT J
AU Topitzes, J
   Mersky, JP
   Reynolds, AJ
AF Topitzes, James
   Mersky, Joshua P.
   Reynolds, Arthur J.
TI Child Maltreatment and Adult Cigarette Smoking: A Long-term
   Developmental Model
SO JOURNAL OF PEDIATRIC PSYCHOLOGY
LA English
DT Article
DE behavioral health; child maltreatment; cigarette smoking; mediation
ID SUBSTANCE USE; TOBACCO USE; LONGITUDINAL TRAJECTORIES; DEPRESSIVE
   SYMPTOMS; ADOLESCENT SMOKING; RISK-FACTORS; ABUSE; SCHOOL; EXPERIENCES;
   YOUTH
AB Objective To examine: (a) child maltreatment's association with young adult daily cigarette smoking, (b) variations in this association by gender, and (c) mediators of this association. Methods For all study participants (N = 1,125, 94% African American), data from multiple sources (e.g., child welfare records) were collected prospectively at child, adolescent, and young adult time points. Authors enlisted multivariate probit regression for objectives a and b versus exploratory and confirmatory mediation strategies for objective c. Results Maltreatment was significantly associated with daily cigarette smoking. Although not moderated by gender, this relation was fully mediated by adolescent indicators of family support/stability, social adjustment, and cognitive/school performance along with young adult indicators of educational attainment, life satisfaction, substance abuse, and criminality. Conclusions Maltreatment places low-income, minority children at risk for daily cigarette smoking and other deleterious young adult health outcomes. Recommended treatment targets include family support/stability, emotion regulation, social skills, and cognitive/academic functioning.
C1 [Topitzes, James; Mersky, Joshua P.] Univ Wisconsin, Helen Bader Sch Social Welf, Milwaukee, WI 53201 USA.
   [Reynolds, Arthur J.] Univ Minnesota Twin Cities, Inst Child Dev, St Paul, MN USA.
RP Topitzes, J (reprint author), Univ Wisconsin, Helen Bader Sch Social Welf, Enderis 1057,POB 786, Milwaukee, WI 53201 USA.
EM topitzes@uwm.edu
OI Topitzes, James/0000-0002-2306-650X
FU NICHD NIH HHSUnited States Department of Health & Human ServicesNational
   Institutes of Health (NIH) - USANIH Eunice Kennedy Shriver National
   Institute of Child Health & Human Development (NICHD) [R01HD34294-06,
   R01 HD034294, R01 HD054702]
NR 71
TC 49
Z9 50
U1 0
U2 8
PU OXFORD UNIV PRESS INC
PI CARY
PA JOURNALS DEPT, 2001 EVANS RD, CARY, NC 27513 USA
SN 0146-8693
EI 1465-735X
J9 J PEDIATR PSYCHOL
JI J. Pediatr. Psychol.
PD JUN
PY 2010
VL 35
IS 5
BP 484
EP 498
DI 10.1093/jpepsy/jsp119
PG 15
WC Psychology, Developmental
SC Psychology
GA 608VS
UT WOS:000278614700005
PM 19995869
OA Green Published, Bronze
DA 2020-03-18
ER

PT J
AU Gordis, EB
   Feres, N
   Olezeski, CL
   Rabkin, AN
   Trickett, PK
AF Gordis, Elana B.
   Feres, Nashla
   Olezeski, Christy L.
   Rabkin, Ari N.
   Trickett, Penelope K.
TI Skin Conductance Reactivity and Respiratory Sinus Arrhythmia Among
   Maltreated and Comparison Youth: Relations with Aggressive Behavior
SO JOURNAL OF PEDIATRIC PSYCHOLOGY
LA English
DT Article
DE adolescents; behavior problems; child abuse and neglect
ID VAGAL TONE; ANTISOCIAL-BEHAVIOR; EMOTION REGULATION; PROACTIVE
   AGGRESSION; SOCIAL INTERACTIONS; MARITAL CONFLICT; ABUSED-CHILDREN;
   MODERATING ROLE; SEXUAL-ABUSE; ADJUSTMENT
AB Objective The goal of this study was to examine respiratory sinus arrhythmia (RSA), an indicator of para-sympathetic nervous system-linked cardiac activity, and skin conductance level (SCL), a sympathetic indicator, as moderators of the link between child maltreatment and adolescent aggression. Method Participants were 234 maltreated (48.3% male) and 128 (57.8% male) comparison youth aged 9-16 years participating in wave 2 of a longitudinal study. Results Regression analyses suggest that among boys, high RSA may be protective against the effects of maltreatment on aggressive behavior. Among girls, the moderating effect of RSA was further moderated by SCL reactivity such that low levels of both baseline RSA and SCL reactivity, or conversely high levels of both baseline RSA and SCL reactivity, exacerbated the link between maltreatment and aggression. Conclusions High RSA may protect against the effects of maltreatment on aggressive behavior, though this effect may be moderated by SCL reactivity among girls.
C1 [Gordis, Elana B.] SUNY Albany, Dept Psychol, Albany, NY 12222 USA.
   [Feres, Nashla; Trickett, Penelope K.] Univ So Calif, Los Angeles, CA 90089 USA.
RP Gordis, EB (reprint author), SUNY Albany, Dept Psychol, Social Sci 399,1400 Washington Ave, Albany, NY 12222 USA.
EM egordis@albany.edu
FU NICHD NIH HHSUnited States Department of Health & Human ServicesNational
   Institutes of Health (NIH) - USANIH Eunice Kennedy Shriver National
   Institute of Child Health & Human Development (NICHD) [R01 HD039129, K23
   HD041428]
NR 57
TC 70
Z9 70
U1 0
U2 20
PU OXFORD UNIV PRESS INC
PI CARY
PA JOURNALS DEPT, 2001 EVANS RD, CARY, NC 27513 USA
SN 0146-8693
EI 1465-735X
J9 J PEDIATR PSYCHOL
JI J. Pediatr. Psychol.
PD JUN
PY 2010
VL 35
IS 5
BP 547
EP 558
DI 10.1093/jpepsy/jsp113
PG 12
WC Psychology, Developmental
SC Psychology
GA 608VS
UT WOS:000278614700011
PM 19995866
OA Green Published, Bronze
DA 2020-03-18
ER

PT J
AU Gulec, MY
   Ozalmete, OA
   Ozturk, M
   Gulec, H
   Sayar, K
   Kose, S
AF Gulec, Medine Yazici
   Ozalmete, Ozlem Albayrak
   Ozturk, Mucahit
   Gulec, Huseyin
   Sayar, Kemal
   Kose, Samet
TI Plasma Neuropeptide Y Levels in Medication Naive Adolescents with Major
   Depressive Disorder
SO KLINIK PSIKOFARMAKOLOJI BULTENI-BULLETIN OF CLINICAL PSYCHOPHARMACOLOGY
LA English
DT Article
DE Neuropeptide Y; emotional regulation; anxiety; depression; adolescents
ID ALCOHOL DEPENDENCE; SUICIDAL PATIENTS; PEPTIDE-YY; NPY; STRESS; BRAIN;
   IMMUNOREACTIVITY; HYPOTHALAMUS; POLYMORPHISM; INVOLVEMENT
AB Objective: Neuropeptide Y (NPY) has been implicated in pathophysiology of anxiety and depression. It was proposed that NPY counteracts corticotropin-releasing factor-mediated stress effects to maintain emotional regulation. We investigated NPY concentrations in a sample of first episode medication-naive adolescent patients with MDD with regards to their history of suicide attempts.
   Method: 33 adolescents with MDD were enrolled. 11 patients were excluded due to comorbidity of another psychiatric illness. In 22 adolescents with MDD patients, the plasma concentrations of NPY were assessed. The Beck Depression Inventory-Turkish Version and the Beck Anxiety Scale- Turkish Version were used to rate the severity of depressive and anxiety symptoms.
   Results: Our sample of depressed patients showed lower levels of NPY compared to healthy controlsWhen the depressed patients were grouped with regards to suicidality, both groups did not show any significant differences. NPY levels were negatively correlated with duration of illness and feelings of guilt, and positively correlated with anxiety. When anxiety was taken as a covariate, significant correlations between NPY levels and feelings of guilt disappered; whereas, when duration of illness was taken as a covariate correlations were still significant.
   Conclusions: Adolescent depressed patients were found to have lower NPY plasma levels compared to healthy controls. Plasma NPY concentrations were decreasing with duration of illness, increasing with feelings of guilt and anxiety severity. Plasma NPY levels in adolescents MOD might indicate a predisposition to anxiety-related depression.
C1 [Kose, Samet] Vanderbilt Univ, Dept Psychiat, Nashville, TN 37212 USA.
   [Gulec, Medine Yazici; Ozalmete, Ozlem Albayrak; Gulec, Huseyin] Erenkoy Mental Res & Training Hosp, Istanbul, Turkey.
   [Ozturk, Mucahit] PEDAM Psychiat Res & Treatment Ctr, Istanbul, Turkey.
   [Sayar, Kemal] Fatih Univ, Dept Psychol, Istanbul, Turkey.
RP Kose, S (reprint author), Vanderbilt Univ, Dept Psychiat, 1601 23rd Ave S,Room 3060, Nashville, TN 37212 USA.
EM samet.kose@vanderbilt.edu
RI Gulec, Huseyin/C-1445-2010; Kose, Samet/Q-2324-2017
OI Gulec, Huseyin/0000-0002-9227-9373; Kose, Samet/0000-0003-0841-004X
NR 42
TC 2
Z9 2
U1 0
U2 2
PU KURE ILETISIM GRUBU A S
PI ISTANBUL
PA SIRACEVIZLER CAD 43/3 SISLI, ISTANBUL, 34381, TURKEY
SN 1017-7833
J9 KLIN PSIKOFARMAKOL B
JI Klin. Psikofarmakol. Bul.
PD JUN
PY 2010
VL 20
IS 2
BP 132
EP 138
PG 7
WC Pharmacology & Pharmacy; Psychiatry
SC Pharmacology & Pharmacy; Psychiatry
GA 649RE
UT WOS:000281789700004
DA 2020-03-18
ER

PT J
AU Arnhold-Kerri, S
AF Arnhold-Kerri, Sonja
TI Is the KINDL (R) Suitable for the Assessment of Treatment Effects of
   Children in Mother Child Rehabilitation Centres?
SO PSYCHOTHERAPIE PSYCHOSOMATIK MEDIZINISCHE PSYCHOLOGIE
LA German
DT Article
DE health related quality of life; child, KINDL (R); reliability; validity;
   sensitivity to change
ID QUALITY-OF-LIFE; ADOLESCENTS
AB With this study the suitability of two instruments for assessing changes in the quality of life was examined. Data were collected in mother - child rehabilitation centres. The Kiddy-KINDL (R) (n = 727), a parent - based instrument for assessing health related quality of life in children (age 4 to 7 years) and the Kid-KINDL (R) (n = 716), a self - report questionnaire for children (age 8-12 years) were used at the beginning and the end of rehabilitation. In addition in a subgroup of n = 420 children the Child Behavior Checklist was used in order to identify behavioral and emotional problems. The psychometric analyses revealed that both instruments were well accepted by mothers and children. The reliabilities of the sum scores as well as the convert validity were sufficient. The results of the Kid-KINDL (R) were affected by low reliabilities and ceiling effects on subscales. Thus, in repeated measurements only changes of sum scores can be interpreted with sufficient accuracy. However, the use of the self-report questionnaires can be recommended because the known-group validity was high. Both versions of the KINDL (R) are suitable for assessing treatment effects of preventive measures in rehabilitation clinics, considering the low reliabilities of subscales for the Kid-KINDL (R).
C1 Hannover Med Sch, Med Soziol OE 5420, D-30625 Hannover, Germany.
RP Arnhold-Kerri, S (reprint author), Hannover Med Sch, Med Soziol OE 5420, Carl Neuberg Str 1, D-30625 Hannover, Germany.
EM Arnhold-Kerri@t-online.de
NR 25
TC 2
Z9 2
U1 0
U2 1
PU GEORG THIEME VERLAG KG
PI STUTTGART
PA RUDIGERSTR 14, D-70469 STUTTGART, GERMANY
SN 0937-2032
J9 PSYCHOTHER PSYCH MED
JI Psychother. Psychosom. Med. Psychol.
PD JUN
PY 2010
VL 60
IS 6
BP 211
EP 218
DI 10.1055/s-0028-1103269
PG 8
WC Psychology, Clinical
SC Psychology
GA 617UN
UT WOS:000279307500004
PM 19242898
DA 2020-03-18
ER

PT J
AU Carthy, T
   Horesh, N
   Apter, A
   Edge, MD
   Gross, JJ
AF Carthy, Tal
   Horesh, Netta
   Apter, Alan
   Edge, Michael D.
   Gross, James J.
TI Emotional reactivity and cognitive regulation in anxious children
SO BEHAVIOUR RESEARCH AND THERAPY
LA English
DT Article
DE Anxiety disorders; Emotional reactivity; Emotion regulation;
   Reappraisal; Childhood; Adolescence
ID GENERALIZED ANXIETY DISORDER; SOCIAL ANXIETY; CHILDHOOD ANXIETY;
   DEPRESSION INVENTORY; AMYGDALA ACTIVATION; FEARFUL FACES; DYSREGULATION;
   RELIABILITY; ADOLESCENTS; SYMPTOMS
AB Recent models of anxiety disorders emphasize abnormalities in emotional reactivity and regulation. However, the empirical basis for this view is limited, particularly in children and adolescents. The present study examined whether anxious children suffer both negative emotional hyper-reactivity and deficits in cognitive emotion regulation. Participants were 49 children aged 10-17 with generalized anxiety disorder, social anxiety, or separation anxiety disorder as their primary diagnosis, as well as 42 age- and gender-matched non-anxious controls. After completing a diagnostic interview and self-report questionnaires, participants were presented with pictures of threatening scenes with the instructions either to simply view them or to use reappraisal, a cognitive emotion regulation strategy, to decrease their negative emotional response. Emotion ratings, content analysis of reappraisal responses, and reports of everyday use of reappraisal were used to assess negative emotional reactivity, reappraisal ability, efficacy and frequency. Relative to controls, children with anxiety disorders (1) experienced greater negative emotional responses to the images, (2) were less successful at applying reappraisals, but (3) showed intact ability to reduce their negative emotions following reappraisal. They also (4) reported less frequent use of reappraisal in everyday life. Implications for the assessment and treatment of childhood anxiety disorders are discussed. (c) 2009 Elsevier Ltd. All rights reserved.
C1 [Edge, Michael D.; Gross, James J.] Stanford Univ, Dept Psychol, Stanford, CA 94305 USA.
   [Carthy, Tal; Horesh, Netta] Bar Ilan Univ, Dept Psychol, IL-52100 Ramat Gan, Israel.
   [Apter, Alan] Tel Aviv Univ, Sackler Sch Med, Tel Aviv, Israel.
RP Gross, JJ (reprint author), Stanford Univ, Dept Psychol, Jordan Hall,Bldg 420, Stanford, CA 94305 USA.
EM gross@stanford.edu
OI Edge, Doc/0000-0001-8773-2906
NR 58
TC 105
Z9 110
U1 2
U2 41
PU PERGAMON-ELSEVIER SCIENCE LTD
PI OXFORD
PA THE BOULEVARD, LANGFORD LANE, KIDLINGTON, OXFORD OX5 1GB, ENGLAND
SN 0005-7967
EI 1873-622X
J9 BEHAV RES THER
JI Behav. Res. Ther.
PD MAY
PY 2010
VL 48
IS 5
BP 384
EP 393
DI 10.1016/j.brat.2009.12.013
PG 10
WC Psychology, Clinical
SC Psychology
GA 602VW
UT WOS:000278168000005
PM 20089246
DA 2020-03-18
ER

PT J
AU Phillips, ML
AF Phillips, Mary Louise
TI Dissociable Patterns of Abnormal Connectivity in Implicit Emotion
   Regulation Neural Circuitry in Adult Bipolar and Unipolar Depression and
   Mood Disorder at Risk Youth
SO BIOLOGICAL PSYCHIATRY
LA English
DT Meeting Abstract
CT 65th Annual Convention of the Society-of-Biological-Psychiatry
CY MAY 20-22, 2010
CL New Orleans, LA
SP Soc Biol Psychiat
C1 [Phillips, Mary Louise] Univ Pittsburgh, Pittsburgh, PA USA.
NR 0
TC 0
Z9 0
U1 0
U2 6
PU ELSEVIER SCIENCE INC
PI NEW YORK
PA 360 PARK AVE SOUTH, NEW YORK, NY 10010-1710 USA
SN 0006-3223
J9 BIOL PSYCHIAT
JI Biol. Psychiatry
PD MAY 1
PY 2010
VL 67
IS 9
SU S
MA 640
BP 180S
EP 180S
PG 1
WC Neurosciences; Psychiatry
SC Neurosciences & Neurology; Psychiatry
GA 588IX
UT WOS:000277064200570
DA 2020-03-18
ER

PT J
AU Chapman, HA
   Woltering, S
   Lamm, C
   Lewis, MD
AF Chapman, H. A.
   Woltering, S.
   Lamm, C.
   Lewis, M. D.
TI Hearts and minds: Coordination of neurocognitive and cardiovascular
   regulation in children and adolescents
SO BIOLOGICAL PSYCHOLOGY
LA English
DT Article
DE Respiratory sinus arrhythmia; Cardiac vagal control; Emotion; Emotion
   regulation; Developmental psychology; Event-related brain potential
ID RESPIRATORY SINUS ARRHYTHMIA; CARDIAC VAGAL TONE; EMOTION REGULATION;
   RESPONSE-INHIBITION; COGNITIVE CONTROL; SELF-REPORT; BEHAVIOR PROBLEMS;
   AUTONOMIC CONTROL; MAJOR DEPRESSION; POLYVAGAL THEORY
AB Emotional reactions involve changes in both cognitive and bodily processes. Therefore, effective emotion regulation may also involve modulation of responses in both of these systems. The present study investigated the relationship between regulation of cognition and regulation of the heart in children and adolescents, using a go/nogo task in combination with the induction of negative emotions. Behavioral, temperamental and event-related brain potential (ERP) indicators of inhibitory cognitive control were collected, as was a measure of parasympathetic control of the heart (respiratory sinus arrhythmia, RSA). Independently of age. RSA was correlated with nogo N2 magnitudes during the emotion-induction procedure. RSA during the task was also correlated with N2 latencies and with behavioral accuracy before, during and after the emotion induction. Resting RSA was correlated with individual differences in the capacity for effortful cognitive control, as measured by questionnaire. These results suggest that emotional responses in seemingly distinct neurophysiological systems may be regulated in an integrated fashion throughout the developmental span tested. (C) 2010 Elsevier B.V. All rights reserved.
C1 [Chapman, H. A.] Univ Toronto, Dept Psychol, Toronto, ON M5S 3G3, Canada.
   [Woltering, S.; Lamm, C.; Lewis, M. D.] Univ Toronto, Dept Human Dev & Appl Psychol, Toronto, ON M5S 1V6, Canada.
RP Chapman, HA (reprint author), Univ Toronto, Dept Psychol, 100 St George St, Toronto, ON M5S 3G3, Canada.
EM hanah.chapman@utoronto.ca; swoltering@oise.utoronto.ca;
   clamm@oise.utoronto.ca; mlewis@oise.utoronto.ca
NR 59
TC 29
Z9 29
U1 0
U2 23
PU ELSEVIER SCIENCE BV
PI AMSTERDAM
PA PO BOX 211, 1000 AE AMSTERDAM, NETHERLANDS
SN 0301-0511
J9 BIOL PSYCHOL
JI Biol. Psychol.
PD MAY
PY 2010
VL 84
IS 2
BP 296
EP 303
DI 10.1016/j.biopsycho.2010.03.001
PG 8
WC Psychology, Biological; Behavioral Sciences; Psychology; Psychology,
   Experimental
SC Psychology; Behavioral Sciences
GA 616GQ
UT WOS:000279197500016
PM 20223274
DA 2020-03-18
ER

PT J
AU Moadab, I
   Gilbert, T
   Dishion, TJ
   Tucker, DM
AF Moadab, Ida
   Gilbert, Tara
   Dishion, Thomas J.
   Tucker, Don M.
TI Frontolimbic activity in a frustrating task: Covariation between
   patterns of coping and individual differences in externalizing and
   internalizing symptoms
SO DEVELOPMENT AND PSYCHOPATHOLOGY
LA English
DT Article
ID ANTERIOR CINGULATE CORTEX; EFFORTFUL CONTROL; RESPONSE-INHIBITION;
   EMOTION REGULATION; ERROR-DETECTION; PROBLEM BEHAVIOR; NEURAL SYSTEM;
   GO/NOGO TASK; SELF-CONTROL; TEMPERAMENT
AB Many problem behaviors in youth have been attributed to maladaptive self-regulation in response to frustration. Frontolimbic networks that promote flexible as well as over- and undercontrolled regulation could provide evidence linking cortical mechanisms of self-regulation to the development of internalizing or externalizing symptomology. Specifically, ineffective dorsally mediated inhibitory control may be associated with rule-breaking and substance use behaviors, whereas overengagement of ventral limbic systems responsible for self-monitoring of errors may increase risk of developing anxious and depressed symptomology. In this study, a sample of 9- to 13-year-old children were presented with an emotional go/no-go task. Event-related potentials were used to identify differences in cortical mechanisms related to inhibitory control (indexed with the stimulus-locked medial frontal negativity) and self-monitoring (indexed with the error-related negativity). These measurements were then related to externalizing and internalizing behaviors. As predicted, externalizing problems were associated with smaller medial frontal negativity amplitudes, which indicate undercontrolled self-regulation and poor dorsal mediation of actions. Internalizing symptoms were related to larger error-related negativity amplitudes, demonstrating overregulation and overengagement of ventral limbic systems. These findings suggest that the use of event-related potential methodology with paradigms that elicit cognition emotion can provide insight into the neural mechanisms of regulatory deficits that result in problem behaviors in youth.
C1 [Moadab, Ida] Univ Oregon, Dept Psychol, Eugene, OR 97403 USA.
RP Moadab, I (reprint author), Univ Oregon, Dept Psychol, Eugene, OR 97403 USA.
EM imoadab@uoregon.edu
NR 55
TC 8
Z9 8
U1 1
U2 18
PU CAMBRIDGE UNIV PRESS
PI NEW YORK
PA 32 AVENUE OF THE AMERICAS, NEW YORK, NY 10013-2473 USA
SN 0954-5794
J9 DEV PSYCHOPATHOL
JI Dev. Psychopathol.
PD MAY
PY 2010
VL 22
IS 2
BP 391
EP 404
DI 10.1017/S0954579410000131
PG 14
WC Psychology, Developmental
SC Psychology
GA 595GF
UT WOS:000277598000013
PM 20423549
DA 2020-03-18
ER

PT J
AU Glover, MB
   Mullineaux, PY
   Deater-Deckard, K
   Petrill, SA
AF Glover, Marshaun B.
   Mullineaux, Paula Y.
   Deater-Deckard, Kirby
   Petrill, Stephen A.
TI Parents' Feelings Towards Their Adoptive and Non-Adoptive Children
SO INFANT AND CHILD DEVELOPMENT
LA English
DT Article
DE parent-child relations; adoption; child adjustment; passive
   gene-environment correlation
ID FAMILY ENVIRONMENTAL-INFLUENCES; PSYCHOLOGICAL ADJUSTMENT; INTERNATIONAL
   ADOPTEES; BEHAVIORAL-PROBLEMS; SIBLINGS; ADOLESCENT; CHILDHOOD;
   METAANALYSIS; PERCEPTIONS; AGE
AB In the current study, we examined parent gender differences in feelings (negativity and positivity) and perceptions of child behavioural and emotional problems in adoptive and biological parent child dyads. In a sample of 85 families, we used a novel within-family adoption design in which one child was adopted and one child was a biological child of the couple, and tested whether the links between parent feelings and child maladjustment included effects of passive gene environment correlation. Parents reported more negativity and less positivity as well as higher levels of externalizing behaviour for the adopted child compared to the non-adopted child, although effect sizes were small and no longer statistically significant after correcting for multiple comparisons. Fathers and mothers did not differ significantly in their reports of positive and negative feelings towards their children or in regard to child externalizing and internalizing behaviours. The correlations between parental negativity and positivity and child externalizing and internalizing were similar for fathers and mothers, and for adopted and non-adopted children. The findings suggest similar parent child relationship processes for fathers and mothers, and that genetic transmission of behaviour from parent to child does not account for the association between parental warmth and hostility and child-adjustment problems. Copyright (C). 2009 John Wiley & Sons, Ltd.
C1 [Glover, Marshaun B.; Mullineaux, Paula Y.; Deater-Deckard, Kirby] Virginia Polytech Inst & State Univ, Blacksburg, VA 24060 USA.
   [Petrill, Stephen A.] Ohio State Univ, Columbus, OH 43210 USA.
RP Glover, MB (reprint author), Virginia Polytech Inst & State Univ, 109 Williams Hall, Blacksburg, VA 24060 USA.
EM mbglover@vt.edu
RI Petrill, Stephen/J-3040-2013
FU NICHD NIH HHSUnited States Department of Health & Human ServicesNational
   Institutes of Health (NIH) - USANIH Eunice Kennedy Shriver National
   Institute of Child Health & Human Development (NICHD) [R01 HD038075, R01
   HD038075-09]
NR 43
TC 6
Z9 6
U1 0
U2 17
PU WILEY-BLACKWELL
PI MALDEN
PA COMMERCE PLACE, 350 MAIN ST, MALDEN 02148, MA USA
SN 1522-7227
J9 INFANT CHILD DEV
JI Infant Child Dev.
PD MAY-JUN
PY 2010
VL 19
IS 3
BP 238
EP 251
DI 10.1002/icd.664
PG 14
WC Psychology, Developmental
SC Psychology
GA 642ST
UT WOS:000281238400002
PM 21088705
DA 2020-03-18
ER

PT J
AU Lavender, JM
   Anderson, DA
AF Lavender, Jason M.
   Anderson, Drew A.
TI Contribution of Emotion Regulation Difficulties to Disordered Eating and
   Body Dissatisfaction in College Men
SO INTERNATIONAL JOURNAL OF EATING DISORDERS
LA English
DT Article
DE disordered eating; emotion regulation; negative affect; body
   dissatisfaction; men
ID EARLY ADOLESCENT GIRLS; DIETARY RESTRAINT; BINGE; IMAGE; BOYS;
   MUSCULARITY; VALIDATION; SYMPTOMS; FEMALES; PURSUIT
AB Objective: Affect regulation models of disordered eating propose that disordered eating behaviors function as maladaptive efforts to modulate or escape from aversive emotional states. Prior studies have shown both negative affect and emotion regulation factors to be significantly associated with disordered eating and body dissatisfaction in women. The purpose of the current investigation was to evaluate whether emotion regulation difficulties contribute to disordered eating and body dissatisfaction in men.
   Method: Two hundred and ninety-six undergraduate men completed a series of questionnaires assessing negative affect, difficulties in emotion regulation, disordered eating, and body dissatisfaction.
   Results: A series of hierarchical regression analyses revealed that emotion regulation difficulties accounted for unique variance in both outcome measures after accounting for the variance associated with BMI and negative affect.
   Discussion: Results are discussed in terms of the role of emotion regulation difficulties in the etiology and maintenance of body dissatisfaction and disordered eating in men. (C) 2009 by Wiley Periodicals, Inc.
C1 [Lavender, Jason M.; Anderson, Drew A.] SUNY Albany, Dept Psychol, Albany, NY 12222 USA.
RP Lavender, JM (reprint author), SUNY Albany, Dept Psychol, 1400 Washington Ave, Albany, NY 12222 USA.
EM jl979833@albany.edu
NR 34
TC 85
Z9 87
U1 0
U2 26
PU JOHN WILEY & SONS INC
PI HOBOKEN
PA 111 RIVER ST, HOBOKEN, NJ 07030 USA
SN 0276-3478
J9 INT J EAT DISORDER
JI Int. J. Eating Disord.
PD MAY
PY 2010
VL 43
IS 4
BP 352
EP 357
DI 10.1002/eat.20705
PG 6
WC Psychology, Clinical; Nutrition & Dietetics; Psychiatry; Psychology
SC Psychology; Nutrition & Dietetics; Psychiatry
GA 584HJ
UT WOS:000276741800008
PM 19437461
DA 2020-03-18
ER

PT J
AU Crapanzano, AM
   Frick, PJ
   Terranova, AM
AF Crapanzano, Ann Marie
   Frick, Paul J.
   Terranova, Andrew M.
TI Patterns of Physical and Relational Aggression in a School-Based Sample
   of Boys and Girls
SO JOURNAL OF ABNORMAL CHILD PSYCHOLOGY
LA English
DT Article
DE Relational; Proactive; Reactive; Aggression; Callous-unemotional traits
ID CALLOUS-UNEMOTIONAL TRAITS; DEVELOPMENTAL PATHWAYS; PROACTIVE
   AGGRESSION; REACTIVE AGGRESSION; PEER VICTIMIZATION; GENDER-DIFFERENCES;
   OVERT AGGRESSION; ADOLESCENCE; PSYCHOPATHY; CHILDHOOD
AB The current study investigated the patterns of aggressive behavior displayed in a sample of 282 students in the 4th through 7th grades (M age = 11.28; SD = 1.82). Using cluster analyses, two distinct patterns of physical aggression emerged for both boys and girls with one aggressive cluster showing mild levels of reactive aggression and one group showing high levels of both reactive and proactive aggression. Both aggressive clusters showed problems with anger dysregulation, impulsivity, thrill and adventure seeking, positive outcome expectancies for aggression, and higher rates of bullying. However, the combined cluster was most severe on all of these variables and only the combined aggressive group differed from non-aggressive students on their level of callous-unemotional traits. Similar patterns of findings emerged for relational aggression but only for girls.
C1 [Crapanzano, Ann Marie; Frick, Paul J.] Univ New Orleans, Dept Psychol, New Orleans, LA 70148 USA.
   [Terranova, Andrew M.] Stephen F Austin State Univ, Dept Psychol, Nacogdoches, TX 75962 USA.
RP Frick, PJ (reprint author), Univ New Orleans, Dept Psychol, 2001 Geol & Psychol Bldg, New Orleans, LA 70148 USA.
EM pfrick@uno.edu
OI Frick, Paul/0000-0001-7335-1299
NR 67
TC 68
Z9 68
U1 0
U2 41
PU SPRINGER/PLENUM PUBLISHERS
PI NEW YORK
PA 233 SPRING ST, NEW YORK, NY 10013 USA
SN 0091-0627
EI 1573-2835
J9 J ABNORM CHILD PSYCH
JI J. Abnorm. Child Psychol.
PD MAY
PY 2010
VL 38
IS 4
BP 433
EP 445
DI 10.1007/s10802-009-9376-3
PG 13
WC Psychology, Clinical; Psychology, Developmental
SC Psychology
GA 577JS
UT WOS:000276219800001
PM 20013045
DA 2020-03-18
ER

PT J
AU Hilt, LM
   McLaughlin, KA
   Nolen-Hoeksema, S
AF Hilt, Lori M.
   McLaughlin, Katie A.
   Nolen-Hoeksema, Susan
TI Examination of the Response Styles Theory in a Community Sample of Young
   Adolescents
SO JOURNAL OF ABNORMAL CHILD PSYCHOLOGY
LA English
DT Article
DE Rumination; Response styles theory; Gender differences; Depression;
   Adolescence
ID DEPRESSIVE SYMPTOMS; MINDFULNESS MEDITATION; EMOTION-REGULATION;
   GENDER-DIFFERENCES; RUMINATION; CHILDREN; ADULTHOOD; BEHAVIOR; THERAPY;
   STRESS
AB This study examined the Response Styles Theory in a large, racially and ethnically diverse sample (N = 722) of 6th, 7th, and 8th graders. We examined the role of response styles (rumination, distraction, and problem-solving) as predictors of changes in depressive symptoms over a seven-month period. Higher levels of rumination and lower levels of problem-solving and distraction were associated with increases in depressive symptoms over time. Response style ratio scores (rumination scores divided by the sum of distraction and problem-solving scores) also predicted increases in depressive symptoms over time. Girls reported greater depressive symptoms compared to boys, and both rumination and response style ratio score statistically accounted for the gender difference in depressive symptoms. Clinical implications include the importance of problem-solving training and rumination reduction techniques in preventive interventions.
C1 [Hilt, Lori M.] Univ Wisconsin, Waisman Ctr, Madison, WI 53705 USA.
   [Hilt, Lori M.; McLaughlin, Katie A.; Nolen-Hoeksema, Susan] Yale Univ, New Haven, CT USA.
RP Hilt, LM (reprint author), Univ Wisconsin, Waisman Ctr, 1500 Highland Ave, Madison, WI 53705 USA.
EM lhilt@wisc.edu
OI McLaughlin, Katie/0000-0002-1362-2410
FU NIMH NIH HHSUnited States Department of Health & Human ServicesNational
   Institutes of Health (NIH) - USANIH National Institute of Mental Health
   (NIMH) [T32 MH018931-20, T32 MH018931, F31 MH076550, F31 MH076550-01A1]
NR 57
TC 68
Z9 70
U1 1
U2 27
PU SPRINGER/PLENUM PUBLISHERS
PI NEW YORK
PA 233 SPRING ST, NEW YORK, NY 10013 USA
SN 0091-0627
J9 J ABNORM CHILD PSYCH
JI J. Abnorm. Child Psychol.
PD MAY
PY 2010
VL 38
IS 4
BP 545
EP 556
DI 10.1007/s10802-009-9384-3
PG 12
WC Psychology, Clinical; Psychology, Developmental
SC Psychology
GA 577JS
UT WOS:000276219800010
PM 20084450
OA Green Accepted
DA 2020-03-18
ER

PT J
AU Gullone, E
   Hughes, EK
   King, NJ
   Tonge, B
AF Gullone, Eleonora
   Hughes, Elizabeth K.
   King, Neville J.
   Tonge, Bruce
TI The normative development of emotion regulation strategy use in children
   and adolescents: a 2-year follow-up study
SO JOURNAL OF CHILD PSYCHOLOGY AND PSYCHIATRY
LA English
DT Article
DE Emotion regulation; children; adolescents; normative development;
   longitudinal
ID INDIVIDUAL-DIFFERENCES; VALIDATION; EXPRESSION; CONSTRUCT; SCALE
AB Background:
   Emotion regulation involves intrinsic and extrinsic processes responsible for managing one's emotions toward goal accomplishment. Research on emotion regulation has predominantly focused on early developmental periods and the majority of emotion regulation research examining the pre-adult years has lacked a comprehensive theoretical framework. The current study examined the use of two strategies of emotion regulation during childhood and adolescents, as conceptualised within Gross's (1998) process-oriented model.
   Methods:
   To determine the use, norms and development of the Expressive Suppression and Cognitive Reappraisal strategies, the Emotion Regulation Questionnaire for Children and Adolescents (ERQ-CA) was administered to 1,128 participants aged between 9 and 15 years. Three data collection phases, each one year apart, enabled investigation of developmental patterns in the use of the two strategies.
   Results:
   As predicted, Suppression use was found to be lower for older participants compared to their younger peers, and over time participants reported less use of this strategy. Older participants also scored lower on Reappraisal but stability over time was found. Also as expected, males reported more Suppression use compared to females.
   Conclusions:
   By documenting the development and norms for Cognitive Reappraisal and Expressive Suppression in a community sample of children and adolescents, the current study makes a significant contribution to our understanding of these two ER strategies during these developmental periods.
C1 [Gullone, Eleonora; Hughes, Elizabeth K.; King, Neville J.; Tonge, Bruce] Monash Univ, Sch Psychol Psychiat & Psychol Med, Melbourne, Vic 3800, Australia.
RP Gullone, E (reprint author), Monash Univ, Sch Psychol Psychiat & Psychol Med, Melbourne, Vic 3800, Australia.
EM e.gul-lone@med.monash.edu.au
RI Tonge, Bruce J/T-8036-2018; Hughes, Elizabeth K/I-4600-2012
OI Tonge, Bruce J/0000-0002-4236-9688; Hughes, Elizabeth
   K/0000-0002-4377-5610
FU Australian Research Council DiscoveryAustralian Research Council [ARC
   DP0343902]
FX This research was supported by an Australian Research Council Discovery
   Project grant [ARC DP0343902].
NR 32
TC 125
Z9 131
U1 6
U2 60
PU WILEY
PI HOBOKEN
PA 111 RIVER ST, HOBOKEN 07030-5774, NJ USA
SN 0021-9630
EI 1469-7610
J9 J CHILD PSYCHOL PSYC
JI J. Child Psychol. Psychiatry
PD MAY
PY 2010
VL 51
IS 5
BP 567
EP 574
DI 10.1111/j.1469-7610.2009.02183.x
PG 8
WC Psychology, Developmental; Psychiatry; Psychology
SC Psychology; Psychiatry
GA 577TM
UT WOS:000276246900005
PM 19845818
DA 2020-03-18
ER

PT J
AU Duchesne, S
   Ratelle, C
AF Duchesne, Stephane
   Ratelle, Catherine
TI Parental Behaviors and Adolescents' Achievement Goals at the Beginning
   of Middle School: Emotional Problems as Potential Mediators
SO JOURNAL OF EDUCATIONAL PSYCHOLOGY
LA English
DT Article
DE parental involvement; parental control; anxiety; depression; achievement
   goals
ID PERFORMANCE-APPROACH GOALS; MOTIVATIONAL ORIENTATION; STUDENTS
   MOTIVATION; HIERARCHICAL MODEL; ANXIETY DISORDERS; SELF-REGULATION;
   RISK-FACTORS; DEPRESSION; CHILD; FAMILY
AB Recent literature on the determinants of academic motivation has shown that parenting and emotions are central elements in understanding students' achievement goals. The authors of this study set out to examine the predictive relationship between parental behaviors during the last year of elementary school and adolescents' achievement goals at the end of their first year of middle school. Manifestations of anxiety and depression in Grade 6 were examined as explanatory mechanisms for this relationship. A total of 498 early adolescents participated in the study. The results of structural equation modeling analyses demonstrated that parental involvement predicted mastery goals, whereas parental control predicted performance goals among these adolescents. This relationship was mediated by the adolescents' symptoms of anxiety. These results underscore the need for educators and clinicians to consider parental behaviors and emotional problems among elementary school students when seeking to understand the behaviors and learning strategies adopted by these students in middle school.
C1 [Duchesne, Stephane] Univ Laval, Fac Sci Educ, Dept Etud Enseignement & Apprentissage, Res Unit Childrens Psychosocial Maladjustment, Quebec City, PQ G1V 0A6, Canada.
RP Duchesne, S (reprint author), Univ Laval, Fac Sci Educ, Dept Etud Enseignement & Apprentissage, Res Unit Childrens Psychosocial Maladjustment, 2320 Rue Bibliotheques, Quebec City, PQ G1V 0A6, Canada.
EM stephane.duchesne@fse.ulaval.ca
NR 114
TC 47
Z9 50
U1 1
U2 30
PU AMER PSYCHOLOGICAL ASSOC
PI WASHINGTON
PA 750 FIRST ST NE, WASHINGTON, DC 20002-4242 USA
SN 0022-0663
EI 1939-2176
J9 J EDUC PSYCHOL
JI J. Educ. Psychol.
PD MAY
PY 2010
VL 102
IS 2
BP 497
EP 507
DI 10.1037/a0019320
PG 11
WC Psychology, Educational
SC Psychology
GA 600HW
UT WOS:000277977100017
DA 2020-03-18
ER

PT J
AU Flanders, JL
   Simard, M
   Paquette, D
   Parent, S
   Vitaro, F
   Pihl, RO
   Seguin, JR
AF Flanders, Joseph L.
   Simard, Melissa
   Paquette, Daniel
   Parent, Sophie
   Vitaro, Frank
   Pihl, Robert O.
   Seguin, Jean R.
TI Rough-and-Tumble Play and the Development of Physical Aggression and
   Emotion Regulation: A Five-Year Follow-Up Study
SO JOURNAL OF FAMILY VIOLENCE
LA English
DT Article
DE Rough-and-tumble play; Aggression; Emotion regulation; Dominance;
   Father; Development
ID CHILDRENS PEER COMPETENCE; EARLY-CHILDHOOD; SOCIAL-DOMINANCE; CONDUCT
   PROBLEMS; FRONTAL-CORTEX; PARENT; BEHAVIOR; RATS; TRAJECTORIES;
   ADOLESCENCE
AB This is a follow-up to a study demonstrating that rough-and-tumble play was related to physical aggression in the preschool years. Fathers reported on the frequency of father-child rough-and-tumble play interactions, and the degree to which fathers were dominant in the play dyad was observed and coded from play interactions. In this follow-up study, school-aged children's physically aggressive behaviors and emotion regulation abilities were assessed with questionnaires 5 years later. Higher frequencies of father-child rough-and-tumble play in the preschool years were associated with more physical aggression and worse emotion regulation 5 years later for children whose fathers were less dominant, over and above the effects of physical aggression in the preschool years. Rough-and-tumble play was unrelated to these measures among children whose fathers were more dominant during play. This study shows that early rough-and-tumble play continues to be related to children's psychosocial adjustment over time, and that the effect remains moderated by the quality of the father-child relationship during play.
C1 [Flanders, Joseph L.; Pihl, Robert O.] McGill Univ, Dept Psychol, Montreal, PQ H3A 1B1, Canada.
   [Paquette, Daniel; Parent, Sophie; Vitaro, Frank] Univ Montreal, Sch Psychoeduc, Montreal, PQ H3C 3J7, Canada.
   [Simard, Melissa] Concordia Univ, Dept Psychol, Montreal, PQ H4B 1R6, Canada.
   [Seguin, Jean R.] Univ Montreal, Dept Psychiat, Montreal, PQ H3T 1C5, Canada.
   [Seguin, Jean R.] Ste Justine Hosp, Res Ctr, Montreal, PQ H3T 1C5, Canada.
RP Flanders, JL (reprint author), McGill Univ, Dept Psychol, 1205 Dr Penfield Ave, Montreal, PQ H3A 1B1, Canada.
EM joe.flanders@mail.mcgill.ca; Jean.Seguin@UMontreal.CA
RI Parent, Sophie/F-1309-2010; Seguin, Jean R./B-5349-2008
OI Seguin, Jean R./0000-0003-3359-6202
NR 67
TC 41
Z9 41
U1 3
U2 52
PU SPRINGER/PLENUM PUBLISHERS
PI NEW YORK
PA 233 SPRING ST, NEW YORK, NY 10013 USA
SN 0885-7482
J9 J FAM VIOLENCE
JI J. Fam. Violence
PD MAY
PY 2010
VL 25
IS 4
BP 357
EP 367
DI 10.1007/s10896-009-9297-5
PG 11
WC Psychology, Clinical; Family Studies
SC Psychology; Family Studies
GA 568VM
UT WOS:000275551800001
DA 2020-03-18
ER

PT J
AU Ritakallio, M
   Luukkaala, T
   Marttunen, M
   Pelkonen, M
   Kaltiala-Heino, R
AF Ritakallio, Minna
   Luukkaala, Tiina
   Marttunen, Mauri
   Pelkonen, Mirjami
   Kaltiala-Heino, Riittakerttu
TI Comorbidity between depression and antisocial behaviour in middle
   adolescence: The role of perceived social support
SO NORDIC JOURNAL OF PSYCHIATRY
LA English
DT Article
DE Adolescence; Antisocial behaviour; Comorbidity; Depression; Perceived
   social support
ID SELF-REPORTED DELINQUENCY; HIGH-SCHOOL-STUDENTS; EMOTIONAL-PROBLEMS;
   PSYCHIATRIC-DISORDERS; CONDUCT PROBLEMS; YOUNG ADULTHOOD; RISK-FACTORS;
   LIFE EVENTS; FAMILY; SYMPTOMS
AB A sample of 3278 students (aged 15-16 years) were surveyed to investigate the interrelations between depression (RBDI; The Finnish modification of the 13-item Beck Depression Inventory), antisocial behaviour (YSR; Youth Self-Report) and perceived social support from family, friends and significant other (PSSS-R; the Perceived Social Support Scale-Revised). The study aimed especially to control for the effect of perceived social support in the comorbidity between depression and antisocial behaviour. The results indicate firstly that decreased perceived social support was associated with both depression and antisocial behaviour in both sexes. Similarly, antisocial behaviour was associated with depression in both sexes. Perceived social support modified comorbidity between depression and antisocial behaviour, but antisocial behaviour still remained independently associated with depression. Thus, perceived social support did not explain the found comorbidity between depression and antisocial behaviour.</.
C1 [Ritakallio, Minna; Luukkaala, Tiina; Pelkonen, Mirjami; Kaltiala-Heino, Riittakerttu] Univ Tampere, Tampere Sch Publ Hlth, Tampere 33104, Finland.
   [Ritakallio, Minna] Tampere Univ Hosp, Adolescent Ward, Tampere, Finland.
   [Luukkaala, Tiina] Tampere Univ Hosp, Res Unit, Tampere, Finland.
   [Marttunen, Mauri] Univ Kuopio, Dept Adolescent Psychiat, FIN-70211 Kuopio, Finland.
   [Marttunen, Mauri; Pelkonen, Mirjami] Natl Publ Hlth Inst, Dept Mental Hlth & Alcohol Res, Helsinki, Finland.
   [Marttunen, Mauri; Pelkonen, Mirjami] Helsinki Univ Hosp, Peijas Hosp, Dept Adolescent Psychiat, Vantaa, Finland.
   [Kaltiala-Heino, Riittakerttu] Tampere Univ Hosp, Dept Adolescent Psychiat, Tampere, Finland.
RP Ritakallio, M (reprint author), Univ Tampere, Tampere Sch Publ Hlth, Tampere 33104, Finland.
EM minna.ritakallio@uta.fi
RI Kaltiala, Riittakerttu/T-9411-2019
OI Kaltiala, Riittakerttu/0000-0002-2783-3892; Luukkaala,
   Tiina/0000-0003-4636-9586
FU Yrjo Jahnsson Foundation; Pirkanmaa Hospital District Research Fund;
   Finnish Cultural FoundationFinnish Cultural Foundation
FX The study was supported by Yrjo Jahnsson Foundation, Pirkanmaa Hospital
   District Research Fund and The Finnish Cultural Foundation.
NR 48
TC 12
Z9 12
U1 0
U2 26
PU INFORMA HEALTHCARE
PI LONDON
PA TELEPHONE HOUSE, 69-77 PAUL STREET, LONDON EC2A 4LQ, ENGLAND
SN 0803-9488
J9 NORD J PSYCHIAT
JI Nord. J. Psychiatr.
PD MAY
PY 2010
VL 64
IS 3
BP 164
EP 171
DI 10.3109/08039480903264911
PG 8
WC Psychiatry
SC Psychiatry
GA 592PR
UT WOS:000277392100004
PM 20446886
DA 2020-03-18
ER

PT J
AU Barnes, AJ
   Eisenberg, ME
   Resnick, MD
AF Barnes, Andrew J.
   Eisenberg, Marla E.
   Resnick, Michael D.
TI Suicide and Self-Injury Among Children and Youth With Chronic Health
   Conditions
SO PEDIATRICS
LA English
DT Article
DE chronic conditions; psychiatric issues in primary care; psychological
   impact; social-emotional problems; suicide
ID CARE NEEDS; MENTAL-HEALTH; PROTECTIVE-FACTORS; RISK; IDEATION;
   ADOLESCENTS; DISABILITIES; COMORBIDITY; POPULATION; DEFINITION
AB OBJECTIVE: Chronic conditions may be associated with suicide risk. This study aimed to specify the extent to which youth chronic conditions are at risk for suicidality and self-harm.
   METHODS: Logistic regression was used to estimate odds of self-harm, suicidal ideation, and suicide attempts in 10- to 19-year-olds with and without chronic physical and/or mental health conditions.
   RESULTS: Independent of race, socioeconomic status, absent parent, special education status, substance use, and emotional distress, youth with co-occurring chronic physical and mental conditions (n = 4099) had significantly higher odds of self-harm (odds ratio [OR]: 2.5 [99% confidence interval (CI): 2.3-2.8), suicidal ideation (OR: 2.5 [99% CI: 2.3-2.8), and suicide attempts (OR: 3.5 [99% CI: 3.1-3.9]) than healthy peers (n = 106 967), as did those with chronic mental conditions alone (n = 8752). Youth with chronic physical conditions alone (n = 12 554) were at slightly elevated risk for all 3 outcomes. Findings were similar among male and female youth, with a risk gradient by grade.
   CONCLUSIONS: Chronic physical conditions are associated with a slightly elevated risk for self-harm, suicidal thinking, and attempted suicide; chronic mental conditions are associated with an increased risk for all 3 outcomes. Co-occurring chronic physical and mental conditions are associated with an increased risk for self-harm and suicidal ideation that is similar to the risk in chronic mental conditions and with an attempted suicide risk in excess of that predicted by the chronic mental health conditions alone. Preventive interventions for these youth should be developed and evaluated. Pediatrics 2010; 125: 889-895
C1 [Barnes, Andrew J.] Univ Minnesota, Dept Pediat, Div Acad Gen Pediat, Dev Behav Pediat Program, Minneapolis, MN 55414 USA.
   [Resnick, Michael D.] Univ Minnesota, Dept Pediat, Healthy Youth Dev Prevent Res Ctr, Minneapolis, MN 55414 USA.
   [Eisenberg, Marla E.; Resnick, Michael D.] Univ Minnesota, Dept Pediat, Div Adolescent Hlth, Minneapolis, MN 55414 USA.
RP Barnes, AJ (reprint author), Univ Minnesota, Dept Pediat, Div Acad Gen Pediat, Dev Behav Pediat Program, 717 Delaware St SE,Suite 353-01, Minneapolis, MN 55414 USA.
EM drbarnes@umn.edu
OI Barnes, Andrew/0000-0002-9205-5046
NR 41
TC 30
Z9 30
U1 0
U2 10
PU AMER ACAD PEDIATRICS
PI ELK GROVE VILLAGE
PA 141 NORTH-WEST POINT BLVD,, ELK GROVE VILLAGE, IL 60007-1098 USA
SN 0031-4005
J9 PEDIATRICS
JI Pediatrics
PD MAY
PY 2010
VL 125
IS 5
BP 889
EP 895
DI 10.1542/peds.2009-1814
PG 7
WC Pediatrics
SC Pediatrics
GA 590NI
UT WOS:000277232800004
PM 20385631
DA 2020-03-18
ER

PT J
AU Hill, SY
   Tessner, K
   Wang, SH
   Carter, H
   McDermott, M
AF Hill, Shirley Y.
   Tessner, Kevin
   Wang, Shuhui
   Carter, Howard
   McDermott, Michael
TI Temperament at 5 years of age predicts amygdala and orbitofrontal volume
   in the right hemisphere in adolescence
SO PSYCHIATRY RESEARCH-NEUROIMAGING
LA English
DT Article
DE Behavioral inhibition; Behavioral undercontrol; MRI; Limbic
   neurocircuitry
ID VOXEL-BASED MORPHOMETRY; BEHAVIORAL-INHIBITION; ALCOHOL DEPENDENCE;
   HIGH-RISK; PREFRONTAL CORTEX; DECISION-MAKING; ASYMMETRY; DISORDERS;
   CHILDREN; ANXIETY
AB It was of interest to determine if hemispheric differences in orbitofrontal cortex (OFC) volume would be related to behavioral inhibition observed in a peer-play setting. Magnetic resonance imaging (MRI) was carried out in 23 individuals (19 males and 4 females) at an average age of 14.87 +/- 1.14 years who were either at high or low risk for alcohol dependence. All subjects had previously been evaluated in a preschool peer play paradigm (5.03 +/- 0.78 years) assessing behavioral inhibition. Region of interest measures were traced for the OFC and the amygdala, and confirmed with voxel based morphometry. Behavioral inhibition, a behavioral tendency that often occurs in a novel setting in reaction to strangers, includes the following: greater time spent next to the mother, greater time staring at another child, and longer latency to begin play with another child. A significant relationship was seen between greater right OFC volume and indicators of behavioral inhibition including greater time spent proximal to their mother and greater time staring at the other child. Also, larger amygdala volume was associated with more time spent proximal to the mother. Behavioral control, including both over- and under-control, is likely to be subserved by neural circuitry associated with emotion regulation including the right OFC and the amygdala. (C) 2009 Elsevier Ireland Ltd. All rights reserved.
C1 [Hill, Shirley Y.] Univ Pittsburgh, Dept Psychiat, Med Ctr, Sch Med, Pittsburgh, PA 15213 USA.
RP Hill, SY (reprint author), Univ Pittsburgh, Dept Psychiat, Med Ctr, Sch Med, 3811 OHara St, Pittsburgh, PA 15213 USA.
EM syh50@imap.pitt.edu
FU National Institute on Alcohol Abuse and AlcoholismUnited States
   Department of Health & Human ServicesNational Institutes of Health (NIH)
   - USANIH National Institute on Alcohol Abuse & Alcoholism (NIAAA) [AA
   005909, AA 008082, AA 015168]
FX The research reported was supported by grants from the National
   Institute on Alcohol Abuse and Alcoholism: AA 005909, AA 008082, and AA
   015168.
NR 57
TC 19
Z9 19
U1 1
U2 12
PU ELSEVIER IRELAND LTD
PI CLARE
PA ELSEVIER HOUSE, BROOKVALE PLAZA, EAST PARK SHANNON, CO, CLARE, 00000,
   IRELAND
SN 0925-4927
EI 1872-7506
J9 PSYCHIAT RES-NEUROIM
JI Psychiatry Res. Neuroimaging
PD APR 30
PY 2010
VL 182
IS 1
BP 14
EP 21
DI 10.1016/j.pscychresns.2009.11.006
PG 8
WC Clinical Neurology; Neuroimaging; Psychiatry
SC Neurosciences & Neurology; Psychiatry
GA 594KJ
UT WOS:000277536200003
PM 20236805
OA Green Accepted
DA 2020-03-18
ER

PT J
AU Nikolas, M
   Friderici, K
   Waldman, I
   Jernigan, K
   Nigg, JT
AF Nikolas, Molly
   Friderici, Karen
   Waldman, Irwin
   Jernigan, Katherine
   Nigg, Joel T.
TI Gene X environment interactions for ADHD: synergistic effect of 5HTTLPR
   genotype and youth appraisals of inter-parental conflict
SO BEHAVIORAL AND BRAIN FUNCTIONS
LA English
DT Article
ID SEROTONIN TRANSPORTER GENE; DISRUPTIVE BEHAVIOR DISORDERS; FAMILY-BASED
   ASSOCIATION; ATTENTION-DEFICIT/HYPERACTIVITY DISORDER; DEFICIT
   HYPERACTIVITY DISORDER; FLUID MONOAMINE METABOLITES; INTERPARENTAL
   CONFLICT; POLYMORPHISM 5-HTTLPR; PERSONALITY-DISORDERS; MARITAL CONFLICT
AB Background: Serotonin genes have been hypothesized to play a role in the etiology of attention-deficit hyperactivity disorder (ADHD); prior work suggests that serotonin may interact with psychosocial stressors in ADHD, perhaps via mechanisms involved in emotional dysregulation. Because the development of behavioral and emotional regulation depends heavily both on the child's experience within the family context and the child's construals of that experience, children's appraisals of inter-parental conflict are a compelling candidate potentiator of the effects of variation within the serotonin transporter gene promoter polymorphism (5HTTLPR) on liability for ADHD.
   Method: 304 youth from the local community underwent a multi-informant diagnostic assessment procedure to identify ADHD cases and non-ADHD controls. Youth also completed the Children's Perception of Inter-Parental Conflict (CPIC) scale to assess appraisals of self-blame in relation to their parents' marital disputes. The trialleic configuration of 5HTTLPR (long/short polymorphism with A>G substitution) was genotyped and participants were assigned as having high (La/La N = 78), intermediate (La/Lg, La/short, N = 137), or low (Lg/Lg, Lg/short, short/short, N = 89) serotonin transporter activity genotypes. Teacher reported behavior problems were examined as the target outcome to avoid informant overlap for moderator and outcome measures.
   Results: Hierarchical linear regression analyses indicated significant 5HTTLPR x self-blame interactions for ADHD symptoms. Examination of the interactions indicated positive relations between reports of self-blame and ADHD symptoms for those with the high and low serotonin activity genotypes. There was no relation between self-blame and ADHD for those with intermediate activity 5HTTLPR genotypes.
   Conclusion: Both high and low serotonergic activity may exert risk for ADHD when coupled with psychosocial distress such as children's self-blame in relation to inter-parental conflict. Results are discussed in relation to the role of serotonin in the etiology of the ADHD and related externalizing behaviors.
C1 [Nikolas, Molly] Michigan State Univ, Dept Psychol, E Lansing, MI 48824 USA.
   [Friderici, Karen; Jernigan, Katherine] Michigan State Univ, Dept Microbiol & Mol Genet, E Lansing, MI 48824 USA.
   [Waldman, Irwin] Emory Univ, Dept Psychol, Atlanta, GA 30322 USA.
   [Nigg, Joel T.] Oregon Hlth & Sci Univ, Dept Psychiat, Portland, OR 97201 USA.
RP Nikolas, M (reprint author), Michigan State Univ, Dept Psychol, E Lansing, MI 48824 USA.
EM nikolasm@msu.edu
RI Nikolas, Molly/AAE-9359-2019
FU National Institute of Mental HealthUnited States Department of Health &
   Human ServicesNational Institutes of Health (NIH) - USANIH National
   Institute of Mental Health (NIMH) [R01MH070004]
FX This work was supported by R01MH070004 from the National Institute of
   Mental Health (PI: K. Friderici), for data collection and laboratory
   analyses. The authors wish to thank Stephen Faraone for his comments on
   an earlier draft of this manuscript. All authors report no biomedical
   financial interests or potential conflicts of interest.
NR 82
TC 26
Z9 26
U1 0
U2 15
PU BMC
PI LONDON
PA CAMPUS, 4 CRINAN ST, LONDON N1 9XW, ENGLAND
EI 1744-9081
J9 BEHAV BRAIN FUNCT
JI Behav. Brain Funct.
PD APR 16
PY 2010
VL 6
AR 23
DI 10.1186/1744-9081-6-23
PG 15
WC Behavioral Sciences; Neurosciences
SC Behavioral Sciences; Neurosciences & Neurology
GA 593DV
UT WOS:000277433500001
PM 20398347
OA DOAJ Gold, Green Published
DA 2020-03-18
ER

PT J
AU Park, IJK
   Kim, PY
   Cheung, RYM
   Kim, M
AF Park, Irene J. K.
   Kim, Paul Y.
   Cheung, Rebecca Y. M.
   Kim, May
TI The Role of Culture, Family Processes, and Anger Regulation in Korean
   American Adolescents' Adjustment Problems
SO AMERICAN JOURNAL OF ORTHOPSYCHIATRY
LA English
DT Article
DE adolescents; Korean Americans; developmental psychopathology;
   depression; externalizing problems; cultural context; adjustment; family
   processes; anger regulation; resilience; coping
ID CHILDRENS DEPRESSION INVENTORY; EMOTION REGULATION; ASIAN-AMERICAN;
   IMMIGRANT FAMILIES; BEHAVIOR PROBLEMS; COLLEGE STUDENTS; SOCIAL ANXIETY;
   SELF; PARENT; EXPRESSION
AB Using an ecologically informed, developmental psychopathology perspective, the present study examined contextual and intrapersonal predictors of depressive symptoms and externalizing problems among Korean American adolescents. Specifically, the role of cultural context (self-construals), family processes (family cohesion and conflict), and anger regulation (anger control, anger suppression, and outward anger expression) were examined. Study participants were N = 166 Korean American adolescents ranging from 11 to 15 years old (M = 13.0, SD = 1.2). Results showed that depressive symptoms were significantly associated with lower levels of perceived family cohesion, higher levels of perceived family conflict intensity, and higher levels of anger suppression. Externalizing problems were associated with male gender, a weaker interdependent self-construal, higher levels of perceived family conflict, lower levels of anger control, and higher levels of outward anger expression. The distinction between specific versus common factors associated with depressive symptoms and externalizing problems was discussed with an eye toward prevention or intervention strategies targeting specific coping mechanisms (e.g., generating alternatives to anger suppression) or developing psychoeducational approaches to facilitate family processes.
C1 [Park, Irene J. K.] Univ Notre Dame, Dept Psychol, Notre Dame, IN 46556 USA.
RP Park, IJK (reprint author), Univ Notre Dame, Dept Psychol, Notre Dame, IN 46556 USA.
EM ikim1@nd.edu
RI Park, Irene/D-1798-2010
OI CHEUNG, Yuen Man Rebecca/0000-0003-0998-7991
FU National Institute of Mental HealthUnited States Department of Health &
   Human ServicesNational Institutes of Health (NIH) - USANIH National
   Institute of Mental Health (NIMH) [R03MH071407]; Asian American Center
   on Disparities Research [1P50MH073511-01A2]
FX This research was supported by the National Institute of Mental Health
   (R03MH071407) and by the Asian American Center on Disparities Research
   (National Institute of Mental Health Grant 1P50MH073511-01A2).
NR 64
TC 21
Z9 22
U1 0
U2 22
PU AMER PSYCHOLOGICAL ASSOC
PI WASHINGTON
PA 750 FIRST ST NE, WASHINGTON, DC 20002-4242 USA
SN 0002-9432
EI 1939-0025
J9 AM J ORTHOPSYCHIAT
JI Am. J. Orthopsychiatr.
PD APR
PY 2010
VL 80
IS 2
BP 258
EP 266
DI 10.1111/j.1939-0025.2010.01029.x
PG 9
WC Psychiatry; Social Work
SC Psychiatry; Social Work
GA 601BN
UT WOS:000278033100012
PM 20553519
OA Green Accepted
DA 2020-03-18
ER

PT J
AU McDermott, BM
   Cobham, VE
   Berry, H
   Stallman, HM
AF McDermott, Brett M.
   Cobham, Vanessa E.
   Berry, Helen
   Stallman, Helen M.
TI Vulnerability factors for disaster-induced child post-traumatic stress
   disorder: the case for low family resilience and previous mental illness
SO AUSTRALIAN AND NEW ZEALAND JOURNAL OF PSYCHIATRY
LA English
DT Article
DE children; family resilience; post-traumatic stress disorder
ID DIFFICULTIES-QUESTIONNAIRE; STRENGTHS; COMMUNITY; SYMPTOMS; DISTRESS
AB Objective: The aim of the present study was to investigate whether parent report of family resilience predicted children's disaster-induced post-traumatic stress disorder (PTSD) and general emotional symptoms, independent of a broad range of variables including event-related factors, previous child mental illness and social connectedness.
   Methods: A total of 568 children (mean age = 10.2 years, SD = 1.3) who attended public primary schools, were screened 3 months after Cyclone Larry devastated the Innisfail region of North Queensland. Measures included parent report on the Family Resilience Measure and Strengths and Difficulties Questionnaire (SDQ)-emotional subscale and child report on the PTSD Reaction Index, measures of event exposure and social connectedness.
   Results: Sixty-four students (11.3%) were in the severe-very severe PTSD category and 53 families (28.6%) scored in the poor family resilience range. A lower family resilience score was associated with child emotional problems on the SDQ and longer duration of previous child mental health difficulties, but not disaster-induced child PTSD or child threat perception on either bivariate analysis, or as a main or moderator variable on multivariate analysis (main effect: adjusted odds ratio (OR(adj)) = 0.57, 95% confidence interval (CI) = 0.13-2.44). Similarly, previous mental illness was not a significant predictor of child PTSD in the multivariate model (OR(adj) = 0.75, 95% CI = 0.16-3.61).
   Conclusion: In this post-disaster sample children with existing mental health problems and those of low-resilience families were not at elevated risk of PTSD. The possibility that the aetiological model of disaster-induced child PTSD may differ from usual child and adolescent conceptualizations is discussed.
C1 [McDermott, Brett M.; Cobham, Vanessa E.] Kids Mind Res Mater Ctr Serv Res Mental Hlth, Brisbane, Qld 4101, Australia.
   [McDermott, Brett M.; Cobham, Vanessa E.] Univ Queensland, Dept Psychol, Dept Paediat, Brisbane, Qld, Australia.
   [Berry, Helen] Australian Natl Univ, Natl Ctr Epidemiol & Populat Hlth, Canberra, ACT, Australia.
   [Stallman, Helen M.] Queensland Univ Technol, Dept Psychol, Brisbane, Qld 4001, Australia.
RP McDermott, BM (reprint author), Kids Mind Res Mater Ctr Serv Res Mental Hlth, Level 2,Community Serv Bldg,Annerley Rd, Brisbane, Qld 4101, Australia.
EM brett.mcdermott@mater.org.au
RI Stallman, Helen M/A-6397-2010
OI Stallman, Helen M/0000-0001-7830-0781
NR 20
TC 21
Z9 21
U1 0
U2 16
PU INFORMA HEALTHCARE
PI NEW YORK
PA 52 VANDERBILT AVE, NEW YORK, NY 10017 USA
SN 0004-8674
J9 AUST NZ J PSYCHIAT
JI Aust. N. Z. J. Psych.
PD APR
PY 2010
VL 44
IS 4
BP 384
EP 389
DI 10.3109/00048670903489916
PG 6
WC Psychiatry
SC Psychiatry
GA 573EP
UT WOS:000275891500012
PM 20307172
OA Green Published
DA 2020-03-18
ER

PT J
AU Auerbach, RP
   Claro, A
   Abela, JRZ
   Zhu, XZ
   Yao, SQ
AF Auerbach, Randy P.
   Claro, Anthony
   Abela, John R. Z.
   Zhu, Xiongzhao
   Yao, Shuqiao
TI Understanding Risky Behavior Engagement Amongst Chinese Adolescents
SO COGNITIVE THERAPY AND RESEARCH
LA English
DT Article
DE Depressive symptoms; Neuroticism; Cognitive emotion regulation; Risky
   behaviors; Chinese adolescents
ID COGNITIVE EMOTION REGULATION; REGULATION QUESTIONNAIRE; PSYCHOMETRIC
   PROPERTIES; PERSONALITY; DEPRESSION; VERSION; NEUROTICISM; MISCONDUCT;
   ALCOHOLISM; STRATEGIES
AB The goal of the current study is to examine whether neuroticism, cognitive emotional regulation deficits, and/or their interaction predict increased engagement in risky behaviors following increases in symptoms of depression. At Time 1, 411 Chinese adolescents from Yue Yang, Hunan completed self-report measures assessing cognitive emotion regulation, depressive symptoms, and risky behavior engagement. Follow-up assessments occurred once a month for 6 months, and participants completed measures assessing depressive symptoms and risky behavior engagement. In line with our hypotheses, results of idiographic, multilevel modeling analyses indicated that individuals who exhibited high levels of neuroticism and a tendency to utilize maladaptive cognitive emotional regulation strategies were more likely than individuals possessing only one or neither of these vulnerability factors to report greater engagement in risky behaviors following increases in symptoms of depression.
C1 [Auerbach, Randy P.; Claro, Anthony; Abela, John R. Z.] McGill Univ, Dept Psychol, Montreal, PQ H3A 1B1, Canada.
   [Zhu, Xiongzhao; Yao, Shuqiao] Cent S Univ, Med Psychol Res Ctr, Xiangya Hosp 2, Changsha 410011, Hunan, Peoples R China.
RP Auerbach, RP (reprint author), McGill Univ, Dept Psychol, Stewart Biol Sci Bldg,1205 Dr Penfield Ave, Montreal, PQ H3A 1B1, Canada.
EM randy.auerbach@mail.mcgill.ca
RI Auerbach, Randy/V-8079-2019
OI Auerbach, Randy/0000-0003-2319-4744
NR 43
TC 10
Z9 10
U1 0
U2 8
PU SPRINGER/PLENUM PUBLISHERS
PI NEW YORK
PA 233 SPRING ST, NEW YORK, NY 10013 USA
SN 0147-5916
J9 COGNITIVE THER RES
JI Cogn. Ther. Res.
PD APR
PY 2010
VL 34
IS 2
BP 159
EP 167
DI 10.1007/s10608-009-9238-x
PG 9
WC Psychology, Clinical
SC Psychology
GA 567ES
UT WOS:000275426600006
DA 2020-03-18
ER

PT J
AU Casey, BJ
   Jones, RM
   Levita, L
   Libby, V
   Pattwell, SS
   Ruberry, EJ
   Soliman, F
   Somerville, LH
AF Casey, B. J.
   Jones, Rebecca M.
   Levita, Liat
   Libby, Victoria
   Pattwell, Siobhan S.
   Ruberry, Erika J.
   Soliman, Fatima
   Somerville, Leah H.
TI The Storm and Stress of Adolescence: Insights From Human Imaging and
   Mouse Genetics
SO DEVELOPMENTAL PSYCHOBIOLOGY
LA English
DT Article
DE adolescence; brain; development; genetics; mouse; imaging; environment
ID MEDIAL PREFRONTAL CORTEX; GENERALIZED ANXIETY DISORDER; NATIONAL
   COMORBIDITY SURVEY; FACIAL EXPRESSIONS; COGNITIVE-DEVELOPMENT;
   BRAIN-DEVELOPMENT; NEUROSCIENCE PERSPECTIVE; DEVELOPMENTAL-CHANGES;
   AMYGDALA ACTIVATION; RESPONSE-INHIBITION
AB The characterization of adolescence as a time of "storm and stress" remains an open debate. Intense and frequent negative affect during this period has been hypothesized to explain the increased rates of affective disorders, suicide, and accidental death during this time of life. Yet some teems: emerge from adolescence with minimal turmoil. We provide a neurobiological model of adolescence Mat proposes an imbalance in the development of subcortical limbic (e.g., amygdala) relative to prefrontal cortical regions as a potential mechanism for heightened emotionality during this period. Empirical support for this model is provided from recent behavioral and human imaging studies on the development of emotion regulation. We then provide examples of environmental factors that may exacerbate imbalances in amygdala-ventrofrontal function increasing risk for anxiety related behaviors. Finally we present data from human and mouse studies to illustrate how genetic factors may enhance or diminish this risk. Together these studies provide a converging methods approach for understanding the highly variable :stress and turmoil experienced in adolescence. (C) 2010 Wiley Periodicals, Inc. Dev Psychobiol 225-235, 7010.
C1 [Casey, B. J.; Jones, Rebecca M.; Levita, Liat; Libby, Victoria; Pattwell, Siobhan S.; Ruberry, Erika J.; Soliman, Fatima; Somerville, Leah H.] Weill Cornell Med Coll, Sackler Inst Dev Psychobiol, New York, NY 10065 USA.
RP Casey, BJ (reprint author), Weill Cornell Med Coll, Sackler Inst Dev Psychobiol, 1300 York Ave,Box 140, New York, NY 10065 USA.
EM bjc2002@med.cornell.edu
OI Levita, Liat/0000-0001-6002-6817
FU NIMHUnited States Department of Health & Human ServicesNational
   Institutes of Health (NIH) - USANIH National Institute of Mental Health
   (NIMH) [1R01 MH73175, P50 MH62196]; NIDAUnited States Department of
   Health & Human ServicesNational Institutes of Health (NIH) - USANIH
   National Institute on Drug Abuse (NIDA) [R01 DA018879]; Mortmer D.
   Stickler family; Dewitt-Wallace fund; Weill Cornell Medical College
   Citigroup Biomedical Imaging Center and Imaging Core
FX Contract grant sponsor: NIMH; Contract grant numbers: 1R01 MH73175, P50
   MH62196; Contract grant sponsor: NIDA; Contract grant number: R01
   DA018879; Contract grant sponsor: Mortmer D. Stickler family; Contract
   grant sponsor: Dewitt-Wallace fund; Contract grant sponsor: Weill
   Cornell Medical College Citigroup Biomedical Imaging Center and Imaging
   Core
NR 92
TC 174
Z9 177
U1 3
U2 41
PU JOHN WILEY & SONS INC
PI HOBOKEN
PA 111 RIVER ST, HOBOKEN, NJ 07030 USA
SN 0012-1630
J9 DEV PSYCHOBIOL
JI Dev. Psychobiol.
PD APR
PY 2010
VL 52
IS 3
SI SI
BP 225
EP 235
DI 10.1002/dev.20447
PG 11
WC Developmental Biology; Psychology
SC Developmental Biology; Psychology
GA 583NE
UT WOS:000276682900003
PM 20222060
OA Green Accepted
DA 2020-03-18
ER

PT J
AU MacMillan, HL
   Jamieson, E
   Walsh, C
   Boyle, M
   Crawford, A
   MacMillan, A
AF MacMillan, Harriet L.
   Jamieson, Ellen
   Walsh, Christine
   Boyle, Michael
   Crawford, Allison
   MacMillan, Angus
CA First Nations Inuit Regional Hlth
   McMaster Univ Hamilton Hlth Sci
TI The health of Canada's Aboriginal children: results from the First
   Nations and Inuit Regional Health Survey
SO INTERNATIONAL JOURNAL OF CIRCUMPOLAR HEALTH
LA English
DT Article
DE Aboriginal; Inuit; children; health
ID BIRTH-WEIGHT; MOHAWK CHILDREN; DIABETES-MELLITUS
AB Objectives. Reports on child health in Canada often refer to the disproportionate burden of poor health experienced by Aboriginal children and youth, yet little national data are available. This paper describes the health of First Nations and Inuit children and youth based on the First Nations and Inuit Regional Health Survey (FNIRHS).
   Study design. The FNIRHS combines data from 9 regional surveys conducted in 1996-1997 in Aboriginal reserve communities in all provinces. The target population consisted of all on-reserve communities. All households or a random sample of households or adults (depending on province) were selected based on their population representation. Methods. One child was randomly selected from each participating household, except in Ontario and Nova Scotia, where children were randomly selected based upon their population representation. Alberta did not include the section on children's health in their regional survey.
   Results. Approximately 84% of adults, who were proxy respondents for their child, rated their children's health as very good or excellent. The most frequently reported conditions were ear problems (15%), followed by allergies (13%) and asthma (12%). Broken bones or fractures were the most frequently reported injuries (13%). Respondents reported that 17% of children had behavioural or emotional problems. Overall, 76% of children were reported to get along with the family "very well" or "quite well."
   Conclusions. While most respondents rated their child's health as very good or excellent, injuries, emotional and behavioural problems, respiratory conditions and ear problems were reported among many Aboriginal children. Issues such as substance abuse, exposure to violence and academic performance were not addressed in the 10 core survey questions. Clearly there is a need for more in-depth information about both the physical and emotional health of Aboriginal children and youth. (Int J Circumpolar Health 2010; 69(2):158-167)
C1 [MacMillan, Harriet L.] McMaster Univ, Offord Ctr Child Studies, Chedoke Div, Dept Psychiat & Behav Neurosci, Hamilton, ON L8N 3Z5, Canada.
   [MacMillan, Harriet L.; Crawford, Allison; MacMillan, Angus] McMaster Univ, Dept Pediat, Hamilton, ON L8N 3Z5, Canada.
RP MacMillan, HL (reprint author), McMaster Univ, Offord Ctr Child Studies, Chedoke Div, Dept Psychiat & Behav Neurosci, Patterson Bldg,Rm 404,1200 Main St W, Hamilton, ON L8N 3Z5, Canada.
EM macmilnh@mcmaster.ca
FU Health Canada; William T. Grant Faculty Scholar Award; Medical Research
   Council of Canada; First Nations and Inuit Regional Health Survey
   National Steering Committee
FX The First Nations and Inuit Regional Health Survey was funded by Health
   Canada under the Tobacco Demand Strategy. Dr. MacMillan was supported by
   a William T. Grant Faculty Scholar Award, and Dr. Boyle was supported by
   a Medical Research Council of Canada Scientist Award. The authors would
   like to acknowledge the support and guidance of the First Nations and
   Inuit Regional Health Survey National Steering Committee. We are
   particularly grateful for the assistance of Ms. Gail McDonald, National
   Coordinator of the National Steering Committee.
NR 28
TC 33
Z9 33
U1 0
U2 10
PU INT ASSOC CIRCUMPOLAR HEALTH PUBL
PI OULU
PA AAPISTIE1, OULU, FIN-90220, FINLAND
SN 1239-9736
J9 INT J CIRCUMPOL HEAL
JI Int. J. Circumpolar Health
PD APR
PY 2010
VL 69
IS 2
BP 158
EP 167
DI 10.3402/ijch.v69i2.17439
PG 10
WC Public, Environmental & Occupational Health
SC Public, Environmental & Occupational Health
GA 611OD
UT WOS:000278825100006
PM 20356467
OA Other Gold
DA 2020-03-18
ER

PT J
AU Wright, M
   Banerjee, R
   Hoek, W
   Rieffe, C
   Novin, S
AF Wright, Mark
   Banerjee, Robin
   Hoek, Willemijn
   Rieffe, Carolien
   Novin, Sheida
TI Depression and Social Anxiety in Children: Differential Links with
   Coping Strategies
SO JOURNAL OF ABNORMAL CHILD PSYCHOLOGY
LA English
DT Article
DE Social anxiety; Depression; Coping; Peer relations; Longitudinal
ID PEER VICTIMIZATION; TRIPARTITE MODEL; MIDDLE CHILDHOOD; SYMPTOMS;
   ADOLESCENTS; STRESS; YOUTH; COMORBIDITY; COMPETENCE; ADJUSTMENT
AB Strategies that children use for coping with stressors are known to be related to emotional adjustment, but not enough is understood about specific links with social anxiety and depression. The present investigation tested differentiated associations of social anxiety and depression with specific types of coping strategies, and evaluated the direction of these associations over time. In Study 1, 404 children aged 8-13 years completed a coping scale modified from Kochendefer-Ladd and Skinner (Developmental Psychology 38:267-278, 2002) in order to evaluate factor structure and subscale internal consistency. In Study 2, 270 8-11-year-old children completed depression and social anxiety scales, a sociometric survey, and the coping scale from Study 1, with a follow-up timepoint 9 months later. In Study 1, factor analysis revealed six internally consistent coping subscales. In Study 2, social anxiety and depression were found to have distinctive longitudinal associations with subsequent coping strategies. Decreased problem-solving, social support-seeking, and distraction were uniquely predicted by depression but not by social anxiety. Internalising coping was a stronger outcome of social anxiety, and increased externalising was uniquely predicted by depression. There was also some evidence for a moderating role of peer relations. However, none of the coping strategies predicted changes in depression or social anxiety over the two timepoints. These results highlight the impact that emotional adjustment may have on children's coping strategies, and clarify important distinctions between social anxiety and depression in relation to coping.
C1 [Wright, Mark; Banerjee, Robin] Univ Sussex, Dept Psychol, Brighton BN1 9QH, E Sussex, England.
   [Hoek, Willemijn] Vrije Univ Amsterdam, Dept Clin Psychol, NL-1081 HV Amsterdam, Netherlands.
   [Rieffe, Carolien; Novin, Sheida] Leiden Univ, Fac Social & Behav Sci, Inst Psychol, NL-2333 AK Leiden, Netherlands.
RP Wright, M (reprint author), Univ Sussex, Dept Psychol, Brighton BN1 9QH, E Sussex, England.
EM mlw23@sussex.ac.uk; r.banerjee@sussex.ac.uk;
   willemijn.hoek@googlemail.com; CRRieffe@FSW.leidenuniv.nl;
   Snovin@FSW.leidenuniv.nl
OI Novin, Sheida/0000-0003-3045-1665; Banerjee, Robin/0000-0002-4994-3611;
   Rieffe, Carolien/0000-0002-7584-6698
NR 64
TC 53
Z9 54
U1 1
U2 66
PU SPRINGER/PLENUM PUBLISHERS
PI NEW YORK
PA 233 SPRING ST, NEW YORK, NY 10013 USA
SN 0091-0627
EI 1573-2835
J9 J ABNORM CHILD PSYCH
JI J. Abnorm. Child Psychol.
PD APR
PY 2010
VL 38
IS 3
BP 405
EP 419
DI 10.1007/s10802-009-9375-4
PG 15
WC Psychology, Clinical; Psychology, Developmental
SC Psychology
GA 570CK
UT WOS:000275649000010
PM 20012184
DA 2020-03-18
ER

PT J
AU Semple, RJ
   Lee, J
   Rosa, D
   Miller, LF
AF Semple, Randye J.
   Lee, Jennifer
   Rosa, Dinelia
   Miller, Lisa F.
TI A Randomized Trial of Mindfulness-Based Cognitive Therapy for Children:
   Promoting Mindful Attention to Enhance Social-Emotional Resiliency in
   Children
SO JOURNAL OF CHILD AND FAMILY STUDIES
LA English
DT Article
DE Mindfulness; MBCT; Children; Emotion regulation; Attention; Anxiety
ID ANXIETY DISORDERS; ACHIEVEMENT; INDEPENDENCE; ADOLESCENTS; MEDITATION;
   DEPRESSION; CONSTRUCT; FUTURE; BRAIN
AB Mindfulness-based cognitive therapy for children (MBCT-C) is a manualized group psychotherapy for children ages 9-13 years old, which was developed specifically to increase social-emotional resiliency through the enhancement of mindful attention. Program development is described along with results of the initial randomized controlled trial. We tested the hypotheses that children randomized to participate in MBCT-C would show greater reductions in (a) attention problems, (b) anxiety symptoms, and (c) behavior problems than wait-listed age and gender-matched controls. Participants were boys and girls aged 9-13 (N = 25), mostly from low-income, inner-city households. Twenty-one of 25 children were ethnic minorities. A randomized cross-lagged design provided a wait-listed control group, a second trial of MBCT-C, and a 3-month follow-up of children who completed the first trial. Measures included the Child Behavior Checklist, State-Trait Anxiety Inventory for Children, and Multidimensional Anxiety Scale for Children. Participants who completed the program showed fewer attention problems than wait-listed controls and those improvements were maintained at three months following the intervention [F (1, 1, 18) = 5.965, p = .025, Cohen's d = .42]. A strong relationship was found between attention problems and behavior problems (r = .678, p < .01). Reductions in attention problems accounted for 46% of the variance of changes in behavior problems, although attention changes proved to be a non-significant mediator of behavior problems (p = .053). Significant reductions in anxiety symptoms and behavior problems were found for those children who reported clinically elevated levels of anxiety at pretest (n = 6). Results show that MBCT-C is a promising intervention for attention and behavior problems, and may reduce childhood anxiety symptoms.
C1 [Semple, Randye J.] Univ So Calif, Keck Sch Med, Dept Psychiat & Behav Sci, Los Angeles, CA 90033 USA.
   [Lee, Jennifer] Marist Coll, Poughkeepsie, NY USA.
   [Rosa, Dinelia; Miller, Lisa F.] Columbia Univ, Teachers Coll, Dept Counseling & Clin Psychol, New York, NY 10027 USA.
RP Semple, RJ (reprint author), Univ So Calif, Keck Sch Med, Dept Psychiat & Behav Sci, MC 9074, Los Angeles, CA 90033 USA.
EM semple@usc.edu
NR 61
TC 177
Z9 177
U1 6
U2 115
PU SPRINGER
PI NEW YORK
PA 233 SPRING ST, NEW YORK, NY 10013 USA
SN 1062-1024
J9 J CHILD FAM STUD
JI J. Child Fam. Stud.
PD APR
PY 2010
VL 19
IS 2
SI SI
BP 218
EP 229
DI 10.1007/s10826-009-9301-y
PG 12
WC Family Studies; Psychology, Developmental; Psychiatry
SC Family Studies; Psychology; Psychiatry
GA 568VF
UT WOS:000275551000011
DA 2020-03-18
ER

PT J
AU Luby, JL
   Navsaria, N
AF Luby, Joan L.
   Navsaria, Neha
TI Pediatric bipolar disorder: evidence for prodromal states and early
   markers
SO JOURNAL OF CHILD PSYCHOLOGY AND PSYCHIATRY
LA English
DT Article
DE Childhood bipolar disorder; prodromes
ID SCHOOL-AGE-CHILDREN; YOUNG-CHILDREN; FOLLOW-UP; BEHAVIORAL-INHIBITION;
   DEPRESSIVE DISORDER; RATING-SCALE; HIGH-RISK; ADOLESCENTS; PRESCHOOL;
   SCHIZOPHRENIA
AB Background:
   Childhood bipolar disorder remains a controversial but increasingly diagnosed disorder that is associated with significant impairment, chronic course and treatment resistance. Therefore, the search for prodromes or early markers of risk for later childhood bipolar disorder may be of great importance for prevention and/or early identification.
   Methods:
   Literature searches were conducted to identify reviews, case reports and empirical papers addressing the issue of prodromes of childhood bipolar disorder.
   Results:
   A total of 54 articles were found that related to bipolar prodromes, risk factors for later childhood bipolar disorder, childhood risk for adult bipolar disorder, mania manifestations in early childhood, and neuropsychological and biological markers of childhood bipolar disorder. A review of articles suggest (a) childhood bipolar prodromes may be detectable prior to the onset of the disorder, (b) prodromal symptoms may display episodicity during childhood, (c) there is evidence of possible endophenotypic markers such as deficits in executive function, sustained attention, and emotion labeling, (d) there is a potential association with functional, structural, and biochemical alterations evident in brain structures involved in mood regulation, (e) a link between childhood bipolar disorder with early tempermental markers, such as emotional regulation and behavioral disinhibition and (f) there is some early but promising evidence of effective psychotherapeutic preventions.
   Conclusions:
   There has been very limited investigation of early prodromes of childhood bipolar disorder. Based on the promising findings of prodromes as well as high-risk states and possible endophenotypic markers, more controlled and targeted investigations into the early markers of bipolar disorder appear warranted and potentially fruitful. Until such longitudinal studies with appropriate controls are conducted, specific markers for bipolar prodromes will remain elusive, although evidence suggests they are manifest in at least some subgroups. The finding of promising psychotherapeutic prevention programs underscores the need to find specific and sensitive markers of bipolar prodromes in childhood.
C1 [Luby, Joan L.] Washington Univ, Sch Med, Dept Psychiat, St Louis, MO 63110 USA.
RP Luby, JL (reprint author), Washington Univ, Sch Med, Dept Psychiat, 660 S Euclid,Box 8134, St Louis, MO 63110 USA.
EM lubyj@psychiatry.wustl.edu
FU NIMH R01United States Department of Health & Human ServicesNational
   Institutes of Health (NIH) - USANIH National Institute of Mental Health
   (NIMH) [MH 64769-01]
FX Preparation of this manuscript was supported by NIMH R01(MH 64769-01) to
   Dr. Luby.
NR 89
TC 47
Z9 48
U1 0
U2 20
PU WILEY
PI HOBOKEN
PA 111 RIVER ST, HOBOKEN 07030-5774, NJ USA
SN 0021-9630
EI 1469-7610
J9 J CHILD PSYCHOL PSYC
JI J. Child Psychol. Psychiatry
PD APR
PY 2010
VL 51
IS 4
BP 459
EP 471
DI 10.1111/j.1469-7610.2010.02210.x
PG 13
WC Psychology, Developmental; Psychiatry; Psychology
SC Psychology; Psychiatry
GA 568JV
UT WOS:000275519500006
PM 20085607
OA Green Accepted
DA 2020-03-18
ER

PT J
AU Kovacs, M
   Lopez-Duran, N
AF Kovacs, Maria
   Lopez-Duran, Nestor
TI Prodromal symptoms and atypical affectivity as predictors of major
   depression in juveniles: implications for prevention
SO JOURNAL OF CHILD PSYCHOLOGY AND PSYCHIATRY
LA English
DT Review
DE Depression; developmental psychopathology; emotion regulation;
   prevention; psychophysiology; risk factors
ID EMOTION REGULATION STRATEGIES; BRAIN ELECTRICAL-ACTIVITY; FRONTAL EEG
   ASYMMETRY; RANDOMIZED CONTROLLED-TRIAL; WAKING SALIVARY CORTISOL;
   AUTONOMIC NERVOUS-SYSTEM; HIGH-RISK ADOLESCENTS; PAST 10 YEARS;
   SELF-REGULATION; ANXIETY DISORDERS
AB Background:
   Given the long-term morbidity of juvenile-onset major depressive disorder (MDD), it is timely to consider whether more effort should be dedicated to its primary and secondary prevention.
   Methods:
   We reviewed studies of prodromal symptoms that may herald a first episode pediatric MDD and considered whether that literature has made an impact on secondary prevention (efforts to prevent progression from symptoms to full disorder). We also reviewed studies of children at familial risk for MDD that addressed atypical affectivity and the regulation of sad, dysphoric affect (mood repair) and related physiological systems, and considered whether research in those areas has made an impact on primary prevention of pediatric MDD (efforts to prevent the disorder).
   Results:
   A compelling body of literature indicates that depressive symptoms in youngsters predict subsequent MDD across the juvenile (and early adult) years and that any combination of several symptoms for at least one week is informative in that regard. These findings are echoed in the case selection criteria used by many secondary prevention programs. Convergent findings also indicate that (compared to typical peers) young offspring at familial risk for depression manifest low positive affectivity and compromised mood repair, along with signs of dysfunction in three intertwined physiological systems that contribute to affectivity and mood repair (the hypothalamic-pituitary-adrenal (HPA) axis, cerebral hemispheric asymmetry, and cardiac vagal control). While all these affect-related parameters are suitable for case selection and as intervention targets, they have not yet made an impact on primary prevention programs.
   Conclusions:
   According to recent meta-analyses, attempts to prevent pediatric depression have not lived up to expectations. Based on our review, possible reasons for this include: (a) the use of case selection criteria that yield samples heterogeneous with regard to whether the symptoms are truly prodromal to an episode of MDD or are trait-like (which could affect response to the intervention), (b) failure to fully capitalize on the broad-ranging literature on vulnerability to pediatric MDD, as evidenced by the infrequent use of family history of depression (a robust index of vulnerability) or combined indices of vulnerability for case selection, and (c) lack of synchrony between dimensions of vulnerability and the content of the prevention program, as indicated by the overwhelming use of cognitive-behavioral interventions, irrespective of subjects' age, developmental readiness, and whether or not they evidenced the relevant cognitive vulnerability. Prevention trials of pediatric MDD could benefit from new approaches to case selection that combine various indices of vulnerability, more effective use of existing findings, and new or modified interventions that are developmentally sensitive.
C1 [Kovacs, Maria] Univ Pittsburgh, Sch Med, Pittsburgh, PA 15213 USA.
   [Lopez-Duran, Nestor] Univ Michigan, Ann Arbor, MI 48109 USA.
RP Kovacs, M (reprint author), Univ Pittsburgh, Sch Med Psychiat, 3811 OHara St, Pittsburgh, PA 15213 USA.
EM kovacs@pitt.edu
RI Lopez-Duran, Nestor/E-6437-2013
OI Lopez-Duran, Nestor/0000-0003-0666-496X
FU NIMHUnited States Department of Health & Human ServicesNational
   Institutes of Health (NIH) - USANIH National Institute of Mental Health
   (NIMH) [R01 MH084938, R01 MH081811]
FX Preparation of this article was partially supported by NIMH Grants R01
   MH084938 and R01 MH081811.
NR 229
TC 59
Z9 60
U1 0
U2 28
PU WILEY-BLACKWELL PUBLISHING, INC
PI MALDEN
PA COMMERCE PLACE, 350 MAIN ST, MALDEN 02148, MA USA
SN 0021-9630
J9 J CHILD PSYCHOL PSYC
JI J. Child Psychol. Psychiatry
PD APR
PY 2010
VL 51
IS 4
BP 472
EP 496
DI 10.1111/j.1469-7610.2010.02230.x
PG 25
WC Psychology, Developmental; Psychiatry; Psychology
SC Psychology; Psychiatry
GA 568JV
UT WOS:000275519500007
PM 20202041
OA Green Accepted
DA 2020-03-18
ER

PT J
AU Martin, A
   Ryan, RM
   Brooks-Gunn, J
AF Martin, Anne
   Ryan, Rebecca M.
   Brooks-Gunn, Jeanne
TI When Fathers' Supportiveness Matters Most: Maternal and Paternal
   Parenting and Children's School Readiness
SO JOURNAL OF FAMILY PSYCHOLOGY
LA English
DT Article
DE parenting style; mother-child relations; father-child relations; early
   child outcomes
ID LOW-INCOME; EMOTIONAL COMPETENCE; COGNITIVE OUTCOMES; MOTHER;
   ATTACHMENT; BEHAVIOR; ANTECEDENTS; STIMULATION; FRIENDSHIPS; DISCIPLINE
AB Data from the NICHD Study of Early Child Care and Youth Development (N = 723) were used to test whether the effects of fathers' supportive parenting on children's school readiness are greater when mothers are least supportive. We distinguished between academic and social dimensions of school readiness. Mothers' and fathers' parenting was assessed in dyadic parent child videotaped sessions during the preschool period. Results for both academic and social outcomes indicated that fathers' supportiveness had larger benefits for children at lower levels of mothers' supportiveness. In fact, fathers' supportiveness was associated with children's school readiness only when mothers scored average or below on supportiveness. Mothers' supportiveness was similarly associated with children's social school readiness when fathers scored average or below on supportiveness. However, mothers' supportiveness was associated with children's academic school readiness even when fathers scored above average on supportiveness. The results suggest that fathers may influence child development most as potential buffers against unsupportive mother parenting. Further research is needed to replicate these analyses in a less socioeconomically advantaged sample.
C1 [Martin, Anne; Brooks-Gunn, Jeanne] Columbia Univ, Teachers Coll, Natl Ctr Children & Families, New York, NY 10027 USA.
   [Ryan, Rebecca M.] Georgetown Univ, Dept Psychol, Washington, DC 20057 USA.
RP Martin, A (reprint author), Columbia Univ, Teachers Coll, Natl Ctr Children & Families, 525 W 120th St,Box 39, New York, NY 10027 USA.
EM arm53@columbia.edu
NR 61
TC 58
Z9 62
U1 0
U2 28
PU AMER PSYCHOLOGICAL ASSOC
PI WASHINGTON
PA 750 FIRST ST NE, WASHINGTON, DC 20002-4242 USA
SN 0893-3200
EI 1939-1293
J9 J FAM PSYCHOL
JI J. Fam. Psychol.
PD APR
PY 2010
VL 24
IS 2
BP 145
EP 155
DI 10.1037/a0018073
PG 11
WC Psychology, Clinical; Family Studies
SC Psychology; Family Studies
GA 587CM
UT WOS:000276965000006
PM 20438190
DA 2020-03-18
ER

PT J
AU Kennedy, AC
   Bybee, D
   Sullivan, CM
   Greeson, M
AF Kennedy, Angie C.
   Bybee, Deborah
   Sullivan, Cris M.
   Greeson, Megan
TI The Impact of Family and Community Violence on Children's Depression
   Trajectories: Examining the Interactions of Violence Exposure, Family
   Social Support, and Gender
SO JOURNAL OF FAMILY PSYCHOLOGY
LA English
DT Article
DE witnessing intimate partner violence; community and school violence
   exposure; family social support; children's depression; longitudinal
   multilevel modeling
ID COGNITIVE-CONTEXTUAL FRAMEWORK; INTIMATE PARTNER VIOLENCE; INNER-CITY
   YOUTH; PROTECTIVE FACTORS; DOMESTIC VIOLENCE; MARITAL CONFLICT; EMOTION
   REGULATION; BEHAVIOR PROBLEMS; TRIPARTITE MODEL; MENTAL-HEALTH
AB This longitudinal study used multilevel modeling to examine the relationships between witnessing intimate partner violence (IPV), community and school violence exposure (CSVE), family social support, gender, and depression over 2 years within a sample of 100 school-aged children. We found significant between-child differences in both the initial levels of depression and the trajectories of depression; depression over time was positively associated with change in witnessing IPV and CSVE and negatively associated with change in support. Two significant 3-way interactions were found: Gender and initial support, as well as gender and initial witnessing IPV, both significantly moderated the effect of change in witnessing IPV on the children's depression over time.
C1 [Kennedy, Angie C.] Michigan State Univ, Sch Social Work, E Lansing, MI 48824 USA.
   [Bybee, Deborah; Sullivan, Cris M.; Greeson, Megan] Michigan State Univ, Dept Psychol, E Lansing, MI 48824 USA.
RP Kennedy, AC (reprint author), Michigan State Univ, Sch Social Work, 254 Baker Hall, E Lansing, MI 48824 USA.
EM kenne258@msu.edu
OI Kennedy, Angie/0000-0003-3642-9530
NR 56
TC 48
Z9 49
U1 0
U2 37
PU AMER PSYCHOLOGICAL ASSOC
PI WASHINGTON
PA 750 FIRST ST NE, WASHINGTON, DC 20002-4242 USA
SN 0893-3200
J9 J FAM PSYCHOL
JI J. Fam. Psychol.
PD APR
PY 2010
VL 24
IS 2
BP 197
EP 207
DI 10.1037/a0018787
PG 11
WC Psychology, Clinical; Family Studies
SC Psychology; Family Studies
GA 587CM
UT WOS:000276965000011
PM 20438195
DA 2020-03-18
ER

PT J
AU Klimstra, TA
   Akse, J
   Hale, WW
   Raaijmakers, QAW
   Meeus, WNJ
AF Klimstra, Theo A.
   Akse, Joyce
   Hale, William W., III
   Raaijmakers, Quinten A. W.
   Meeus, Wim N. J.
TI Longitudinal associations between personality traits and problem
   behavior symptoms in adolescence
SO JOURNAL OF RESEARCH IN PERSONALITY
LA English
DT Article
DE Five-factor model; Personality; Internalizing problem behavior;
   Externalizing problem behavior; Longitudinal
ID EXTERNALIZING PROBLEM BEHAVIOR; PERCEIVED PARENTAL REJECTION; OF-FIT
   INDEXES; CHILD-PERSONALITY; YOUNG ADULTHOOD; RELATIONSHIP TRANSACTION;
   MEASUREMENT INVARIANCE; DEPRESSIVE SYMPTOMS; EMOTIONAL-PROBLEMS;
   5-FACTOR MODEL
AB In the current study, five annual wave longitudinal data were employed to examine the associations between Big Five personality traits and problem behavior (i.e., depression and aggression) in early to middle and middle to late adolescent boys and girls. Using cross-lagged panel models, we simultaneously tested two competing hypothesis: (1) a vulnerability hypothesis stating that Big Five personality traits would affect problem behavior and (2) a scar hypothesis asserting that problem behavior would affect Big Five personality traits. Results supported both hypotheses, as the effects between personality and problem behavior were bidirectional. These findings have important theoretical and clinical implications, as they suggest a transactional process. (C) 2010 Elsevier Inc. All rights reserved.
C1 [Klimstra, Theo A.; Akse, Joyce; Hale, William W., III; Raaijmakers, Quinten A. W.; Meeus, Wim N. J.] Univ Utrecht, Res Ctr Adolescent Dev, NL-3508 TC Utrecht, Netherlands.
RP Klimstra, TA (reprint author), Univ Utrecht, Res Ctr Adolescent Dev, POB 80-140, NL-3508 TC Utrecht, Netherlands.
EM t.a.klimstra@uu.nl
RI Meeus, Wim/H-8099-2013; Klimstra, Theo/H-2503-2013
NR 67
TC 45
Z9 45
U1 3
U2 49
PU ACADEMIC PRESS INC ELSEVIER SCIENCE
PI SAN DIEGO
PA 525 B ST, STE 1900, SAN DIEGO, CA 92101-4495 USA
SN 0092-6566
J9 J RES PERS
JI J. Res. Pers.
PD APR
PY 2010
VL 44
IS 2
BP 273
EP 284
DI 10.1016/j.jrp.2010.02.004
PG 12
WC Psychology, Social
SC Psychology
GA 590IH
UT WOS:000277218300011
OA Green Published
DA 2020-03-18
ER

PT J
AU Ballard, E
   Bosk, A
   Pao, M
AF Ballard, Elizabeth
   Bosk, Abigail
   Pao, Maryland
TI Invited Commentary: Understanding Brain Mechanisms of Pain Processing in
   Adolescents' Non-Suicidal Self-Injury
SO JOURNAL OF YOUTH AND ADOLESCENCE
LA English
DT Editorial Material
DE Pain; Non-suicidal self-injury; Adolescence
ID BORDERLINE PERSONALITY-DISORDER; CHILDHOOD SEXUAL-ABUSE; FRONTAL-LOBE;
   STRESS; PERCEPTION; SENSITIVITY; ATTENTION; DISTRESS; BEHAVIOR;
   NEUROSCIENCE
AB Whereas non-suicidal self injury (NSSI) is reported in 13-23% of adolescents and is an increasingly studied topic, there has been little investigation into the pathophysiology behind self-injury. This commentary examines recent research into pain and emotional distress to discuss implications for the manner we should understand, research, and treat NSSI in the future. Research indicates that adolescents may be particularly vulnerable to NSSI behaviors due to neurodevelopmental changes in the processing of distress and pain. Additionally, emotional distress and physical pain neural pathways may have been altered in these individuals, leading to the development of NSSI behaviors during adolescence when changes in ongoing brain development may lead to further emotional dysregulation and poor impulse control. Further studies that directly characterize the relationship between emotional distress and physical pain in adolescence, as well as the neural differences between self-injurers and non-self-injurers, are needed.
C1 [Ballard, Elizabeth; Bosk, Abigail; Pao, Maryland] NIMH, Clin Res Ctr, Bethesda, MD 20892 USA.
RP Pao, M (reprint author), NIMH, Clin Res Ctr, Bldg 10,6-5340, Bethesda, MD 20892 USA.
EM ballarde@mail.nih.gov; boska@mail.nih.gov; paom@mail.nih.gov
RI Ballard, Elizabeth/O-6856-2017
OI Ballard, Elizabeth/0000-0001-5304-0127
FU Intramural NIH HHSUnited States Department of Health & Human
   ServicesNational Institutes of Health (NIH) - USA
NR 77
TC 13
Z9 13
U1 0
U2 10
PU SPRINGER/PLENUM PUBLISHERS
PI NEW YORK
PA 233 SPRING ST, NEW YORK, NY 10013 USA
SN 0047-2891
EI 1573-6601
J9 J YOUTH ADOLESCENCE
JI J. Youth Adolesc.
PD APR
PY 2010
VL 39
IS 4
BP 327
EP 334
DI 10.1007/s10964-009-9457-1
PG 8
WC Psychology, Developmental
SC Psychology
GA 568RY
UT WOS:000275541500001
PM 19830534
OA Bronze
DA 2020-03-18
ER

PT J
AU Wilson, CJ
   Deane, FP
   Marshall, KL
   Dalley, A
AF Wilson, Coralie J.
   Deane, Frank P.
   Marshall, Kellie L.
   Dalley, Andrew
TI Adolescents' Suicidal Thinking and Reluctance to Consult General Medical
   Practitioners
SO JOURNAL OF YOUTH AND ADOLESCENCE
LA English
DT Article
DE Suicidal ideation; Psychological distress; Help-seeking; Primary health
   care; Barriers
ID MENTAL-HEALTH PROBLEMS; HELP-SEEKING INTENTIONS; CLASSROOM
   PRESENTATIONS; YOUNG-PEOPLE; RISK-FACTORS; IDEATION; BARRIERS; CARE;
   PREVALENCE; DISORDERS
AB Appropriate help-seeking is widely recognized as a protective factor, and vital for early treatment and prevention of mental health problems during adolescence. General medical practitioners (GPs), that is, family doctors, provide a vital role in the identification of adolescents with mental health problems and the provision of treatment as well as access to other specialists in mental health care services. The current study examined the association between suicidal ideation and intentions to seek help from a GP for suicidal thoughts, emotional problems and physical health problems, using a sample of 590 Australian high school students that was 56.7% female and aged 13-18 years (M = 15.56 years, SD = .66 years). Higher levels of suicidal ideation and general psychological distress were related to lower intentions to seek help from a GP for suicidal and physical problems. The results suggest that even at subclinical levels, increases in suicidal ideation or psychological distress may lead to help avoidance. School personnel and other gatekeepers need to be aware of this trend in order to be more assertive in encouraging and supporting appropriate help-seeking for mental health problems. School health promotion programs should consider including information to explicitly address the help-negation process.
C1 [Wilson, Coralie J.] Univ Wollongong, Grad Sch Med, Wollongong, NSW 2522, Australia.
   [Wilson, Coralie J.; Deane, Frank P.] Illawarra Inst Mental Hlth, Wollongong, NSW, Australia.
   [Deane, Frank P.] Univ Wollongong, Sch Psychol, Wollongong, NSW 2522, Australia.
   [Marshall, Kellie L.; Dalley, Andrew] Illawarra Div Gen Practice, Wollongong, NSW, Australia.
RP Wilson, CJ (reprint author), Univ Wollongong, Grad Sch Med, Bldg 28, Wollongong, NSW 2522, Australia.
EM Coralie_Wilson@uow.edu.au; Frank_Deane@uow.edu.au;
   kmarshall@idgp.org.au; adalley@idgp.org.au
OI Deane, Frank/0000-0002-6247-7416
NR 71
TC 34
Z9 36
U1 0
U2 11
PU SPRINGER/PLENUM PUBLISHERS
PI NEW YORK
PA 233 SPRING ST, NEW YORK, NY 10013 USA
SN 0047-2891
EI 1573-6601
J9 J YOUTH ADOLESCENCE
JI J. Youth Adolesc.
PD APR
PY 2010
VL 39
IS 4
BP 343
EP 356
DI 10.1007/s10964-009-9436-6
PG 14
WC Psychology, Developmental
SC Psychology
GA 568RY
UT WOS:000275541500003
PM 20229227
DA 2020-03-18
ER

PT J
AU Pitrou, I
   Shojaei, T
   Wazana, A
   Gilbert, F
   Kovess-Masfety, V
AF Pitrou, Isabelle
   Shojaei, Taraneh
   Wazana, Ashley
   Gilbert, Fabien
   Kovess-Masfety, Viviane
TI Child Overweight, Associated Psychopathology, and Social Functioning: A
   French School-based Survey in 6-to 11-year-old Children
SO OBESITY
LA English
DT Article
ID BODY-MASS INDEX; PHYSICAL-ACTIVITY; MENTAL-DISORDERS; RISK-FACTORS;
   OBESITY; HEALTH; ADOLESCENTS; DEPRESSION; BEHAVIOR; WEIGHT
AB The aim of this study was to estimate the prevalence of child overweight in a regional sample of primary school-aged children, and to examine the relationships among child overweight, psychopathology, and social functioning. A cross-sectional survey was conducted in 2004 in 100 primary schools of a large French region, with 2,341 children aged 6-11 randomly selected. Child weight and height, lifestyle variables (leisure-time physical activity (LTPA), watching television (TV), playing video games), and socioeconomic characteristics were collected in parent-administered questionnaires. Child psychopathology outcomes were assessed using child-and parent-reported instruments (Dominic Interactive (DI) and Strengths and Difficulties Questionnaire (SDQ)). Overweight and obesity were estimated according to the International Obesity Task Force (IOTF) definition. Response rates to the parent questionnaire and DI were 57.4 and 95.1%, respectively. Final sample size was 1,030 children. According to the IOTF, 17.3% of the children were overweight, of whom 3.3% were obese. In univariate analysis, correlates of overweight were low parental education, low monthly income, Disadvantaged School Areas (DSAs), self-reported generalized anxiety, parent-reported conduct disorders, emotional problems, and peer difficulties. High monthly income was less frequently associated with overweight. In multivariate analysis, parent-reported peer difficulties (odds ratio (OR) = 2.06; 95% confidence interval = 1.27-3.35) and DSAs (1.88; 1.03-3.44) were independent factors significantly associated with child overweight. There was a trend of being overweight with elevated TV times (P for trend = 0.02). The psychosocial burden of excess weight appears to be significant even in young children. Findings should be considered for preventing strategies and public health interventions. School-based overweight prevention programs should be implemented first in disadvantaged areas together with information about weight stigmatization and discrimination.
C1 [Pitrou, Isabelle; Shojaei, Taraneh; Wazana, Ashley; Gilbert, Fabien; Kovess-Masfety, Viviane] Univ Paris 05, EA 4069, Fdn MGEN Sante Publ, Paris, France.
   [Wazana, Ashley] McGill Univ, Dept Psychiat, Sir Mortimer B Davis Jewish Gen Hosp, Montreal, PQ, Canada.
RP Pitrou, I (reprint author), Univ Paris 05, EA 4069, Fdn MGEN Sante Publ, Paris, France.
EM ipitrou@mgen.fr
FU MGEN Foundation for Public Health; MAE; MAIF Foundation; FNMF; PACA
   Regional Directorate for Health and Social Affairs (DRASS
   Provence-Alpes-Cote-d'Azur region)Region Provence-Alpes-Cote d'Azur
FX We are indebted to Christine Chan-Chee, Robert Goodman, Jean-Pierre
   Valla, the French Ministry of Health and Social Affairs, the Ministry of
   Education, the PACA Regional Directorate for Health and Social Affairs,
   the Aix-Marseille and Nice Educational Authorities; as well as children,
   parents, teachers, and principals of participating schools. This study
   was funded and supported by MGEN Foundation for Public Health, MAE, MAIF
   Foundation, FNMF, and PACA Regional Directorate for Health and Social
   Affairs (DRASS Provence-Alpes-Cote-d'Azur region). National Committee
   for Information and Liberty (CNIL) approval number: n<SUP>o</SUP>
   04-1112.
NR 48
TC 30
Z9 31
U1 0
U2 18
PU WILEY
PI HOBOKEN
PA 111 RIVER ST, HOBOKEN 07030-5774, NJ USA
SN 1930-7381
EI 1930-739X
J9 OBESITY
JI Obesity
PD APR
PY 2010
VL 18
IS 4
BP 809
EP 817
DI 10.1038/oby.2009.278
PG 9
WC Endocrinology & Metabolism; Nutrition & Dietetics
SC Endocrinology & Metabolism; Nutrition & Dietetics
GA 583HR
UT WOS:000276665200026
PM 19713951
DA 2020-03-18
ER

PT J
AU Neumann, A
   van Lier, PAC
   Gratz, KL
   Koot, HM
AF Neumann, Anna
   van Lier, Pol A. C.
   Gratz, Kim L.
   Koot, Hans M.
TI Multidimensional Assessment of Emotion Regulation Difficulties in
   Adolescents Using the Difficulties in Emotion Regulation Scale
SO ASSESSMENT
LA English
DT Article
DE emotion regulation; adolescents; internalizing; externalizing;
   Difficulties in Emotion Regulation Scale
ID CITY SUBSTANCE USERS; GOODNESS-OF-FIT; EXPERIENTIAL AVOIDANCE; CHILDHOOD
   MALTREATMENT; ANXIETY SENSITIVITY; GENDER-DIFFERENCES; SELF-REGULATION;
   IMPULSE CONTROL; MEDIATING ROLE; DYSREGULATION
AB The authors explored the utility of the Difficulties in Emotion Regulation Scale (DERS) in assessing adolescents' emotion regulation. Adolescents (11-17 years; N = 870) completed the DERS and measures of externalizing and internalizing problems. Confirmatory factor analysis suggested a similar factor structure in the adolescent sample of the authors as demonstrated previously among adults. Furthermore, results indicated no gender bias in ratings of DERS factors on three scales (as evidenced by strong factorial gender invariance) and limited gender bias on the other three scales (as evidenced by metric invariance). Female adolescents scored higher on four of six DERS factors than male adolescents. DERS factors were meaningfully related to adolescents' externalizing and internalizing problems. Results suggest that scores on the DERS show promising internal consistency and validity in a community sample of adolescents.
C1 [Neumann, Anna] Vrije Univ Amsterdam, Dept Dev Psychol, Fac Psychol & Educ, NL-1081 BT Amsterdam, Netherlands.
   [Gratz, Kim L.] Univ Mississippi, Med Ctr, Jackson, MS 39216 USA.
RP Neumann, A (reprint author), Vrije Univ Amsterdam, Dept Dev Psychol, Fac Psychol & Educ, Boechorststr 1, NL-1081 BT Amsterdam, Netherlands.
EM a.neumann@psy.vu.nl
RI Koot, Hans M./D-9466-2012
OI Koot, Hans M./0000-0002-9643-2363; Gratz, Kim/0000-0002-2659-6784
NR 57
TC 160
Z9 163
U1 2
U2 57
PU SAGE PUBLICATIONS INC
PI THOUSAND OAKS
PA 2455 TELLER RD, THOUSAND OAKS, CA 91320 USA
SN 1073-1911
EI 1552-3489
J9 ASSESSMENT
JI Assessment
PD MAR
PY 2010
VL 17
IS 1
BP 138
EP 149
DI 10.1177/1073191109349579
PG 12
WC Psychology, Clinical
SC Psychology
GA 557EB
UT WOS:000274651300012
PM 19915198
OA Green Published
DA 2020-03-18
ER

PT J
AU Johnson, J
   Gooding, PA
   Wood, AM
   Tarrier, N
AF Johnson, J.
   Gooding, P. A.
   Wood, A. M.
   Tarrier, N.
TI Resilience as positive coping appraisals: Testing the schematic
   appraisals model of suicide (SAMS)
SO BEHAVIOUR RESEARCH AND THERAPY
LA English
DT Article
DE Resilience; Hardiness; Positive appraisals; Life events; Suicide; Young
   adults
ID PROBLEM-SOLVING APPRAISAL; LIFE EVENTS; SOCIAL SUPPORT; EMOTION
   REGULATION; RISK-FACTORS; BEHAVIORS; SCHIZOPHRENIA; REASONS;
   ADOLESCENCE; VALIDATION
AB Aims: The Schematic Appraisals Model of Suicide (SAMS) suggests that positive self-appraisals may be important for buffering suicidal thoughts and behaviours, potentially providing a key source of resilience. The current study aimed to explore whether positive self-appraisals buffered individuals from suicidality in the face of stressful life events.
   Method: 78 participants who reported experiencing some degree of suicidality were recruited from a student population. They completed a battery of questionnaires including measures of suicidality, stressful life events and positive self-appraisals.
   Results: Positive self-appraisals moderated the association between stressful life events and suicidality. For those reporting moderate or high levels of positive self-appraisals, raised incidence of stressful life events did not lead to increases in suicidality.
   Discussion: These results support the SAMS framework, and suggest that positive self-appraisals may confer resilience to suicide. Positive self-appraisals may be a promising avenue for further resilience research, and an important area to target for suicide interventions. (C) 2009 Elsevier Ltd. All rights reserved.
C1 [Johnson, J.; Gooding, P. A.; Wood, A. M.; Tarrier, N.] Univ Manchester, Sch Psychol Sci, Manchester M13 9PL, Lancs, England.
RP Gooding, PA (reprint author), Univ Manchester, Sch Psychol Sci, Coupland Bldg 1,Oxford Rd, Manchester M13 9PL, Lancs, England.
EM judith.johnson@postgrad.manchester.ac.uk;
   patricia.gooding@manchester.ac.uk; alex.wood@manchester.ac.uk;
   nicholas.tarrier@manchester.ac.uk
RI Gooding, Patricia/P-5599-2015; Wood, Alex/A-2371-2011; Johnson,
   Judith/E-7668-2011
OI Gooding, Patricia/0000-0002-7458-4462; Johnson,
   Judith/0000-0003-0431-013X
NR 46
TC 104
Z9 114
U1 3
U2 31
PU PERGAMON-ELSEVIER SCIENCE LTD
PI OXFORD
PA THE BOULEVARD, LANGFORD LANE, KIDLINGTON, OXFORD OX5 1GB, ENGLAND
SN 0005-7967
EI 1873-622X
J9 BEHAV RES THER
JI Behav. Res. Ther.
PD MAR
PY 2010
VL 48
IS 3
BP 179
EP 186
DI 10.1016/j.brat.2009.10.007
PG 8
WC Psychology, Clinical
SC Psychology
GA 574GT
UT WOS:000275978100002
PM 19906364
DA 2020-03-18
ER

PT J
AU Walton, A
   Flouri, E
AF Walton, A.
   Flouri, E.
TI Contextual risk, maternal parenting and adolescent externalizing
   behaviour problems: the role of emotion regulation
SO CHILD CARE HEALTH AND DEVELOPMENT
LA English
DT Article
DE adverse life events; emotion regulation; externalizing behaviour;
   mothers' parenting
ID ADVERSE LIFE EVENTS; CHILDRENS EFFORTFUL CONTROL; DIFFICULTIES
   QUESTIONNAIRE; BONDING INSTRUMENT; PSYCHOLOGICAL CONTROL; RELATIONAL
   QUALITIES; CHINESE ADOLESCENTS; SOCIAL COMPETENCE; ETIOLOGIC FACTORS;
   MIDDLE CHILDHOOD
AB Background The objective of this study was to test if emotion regulation mediates the association between mothers' parenting and adolescents' externalizing behaviour problems (conduct problems and hyperactivity). The parenting dimensions were warmth, psychological control and behavioural control (measured with knowledge, monitoring and discipline). Adjustment was made for contextual risk (measured with the number of proximal adverse life events experienced), gender, age and English as an additional language.
   Method Data were from a UK community sample of adolescents aged 11-18 from a comprehensive school in a disadvantaged area.
   Results At the multivariate level, none of the parenting variables predicted hyperactivity, which was associated only with difficulties in emotion regulation, contextual risk and English as a first language. The parenting variables predicting conduct problems at the multivariate level were warmth and knowledge. Knowledge did not predict emotion regulation. However, warmth predicted emotion regulation, which was negatively associated with conduct problems. Contextual risk was a significant predictor of both difficulties in emotion regulation and externalizing behaviour problems. Its effect on conduct problems was independent of parenting and was not via its association with difficulties in emotion regulation.
   Conclusions The findings add to the evidence for the importance of maternal warmth and contextual risk for both regulated emotion and regulated behaviour. The small maternal control effects on both emotion regulation and externalizing behaviour could suggest the importance of paternal control for adolescent outcomes.
C1 [Walton, A.; Flouri, E.] Univ London, Inst Educ, Dept Psychol & Human Dev, London WC1H 0AA, England.
RP Flouri, E (reprint author), Univ London, Inst Educ, Dept Psychol & Human Dev, 25 Woburn Sq, London WC1H 0AA, England.
EM e.flouri@ioe.ac.uk
FU British Academy; Economic and Social Research CouncilEconomic & Social
   Research Council (ESRC); Economic and Social Research CouncilEconomic &
   Social Research Council (ESRC) [ES/F028083/1]
FX The data used in this study were collected by the first author for the
   dissertation submitted in partial fulfilment of the requirements for the
   degree of MSc in Child Development. The second author supervised this
   research. The authors gratefully acknowledge Rachel Hodgins and Ciara
   McEwen, who helped collect the data; the British Academy and the
   Economic and Social Research Council, for supporting the second author.
NR 56
TC 20
Z9 20
U1 2
U2 38
PU WILEY
PI HOBOKEN
PA 111 RIVER ST, HOBOKEN 07030-5774, NJ USA
SN 0305-1862
EI 1365-2214
J9 CHILD CARE HLTH DEV
JI Child Care Health Dev.
PD MAR
PY 2010
VL 36
IS 2
BP 275
EP 284
DI 10.1111/j.1365-2214.2009.01065.x
PG 10
WC Psychology, Developmental; Pediatrics
SC Psychology; Pediatrics
GA 552RB
UT WOS:000274310000014
PM 20438475
DA 2020-03-18
ER

PT J
AU Pertegal, MA
   Oliva, A
   Hernando, A
AF Pertegal, Miguel-Angel
   Oliva, Alfredo
   Hernando, Angel
TI Promoting positive youth development through school-based programmes
SO CULTURA Y EDUCACION
LA Spanish
DT Article
DE Positive youth development; school-based programmes; social and
   emotional competence
ID MENTAL-HEALTH-PROGRAMS; METAANALYSIS; ADOLESCENTS; PREVENTION; CHILDREN;
   INTERVENTION; IMPROVEMENT; BEHAVIOR
AB Most school health promotion programmes for adolescents have tried to prevent risk behaviours, such as violence or substance abuse, using an approach based on a deficit model of adolescent's health and development. Recently this model has been questioned by new approaches that emphasise competence and positive youth development, and consider school as a suitable context for the implementation of health promotion programmes. This paper reviews the international contemporary literature on school-based programmes as a resource to promote youth development. We focus on different topics such as particular characteristics of effective curricular programmes, and the participant's positive outcomes. To conclude, we present a few questions that are still without answers and future research guidelines for intervention in the Spanish context.
C1 [Pertegal, Miguel-Angel; Oliva, Alfredo] Univ Seville, Fac Psicol, Seville 41005, Spain.
   [Hernando, Angel] Univ Huelva, Huelva, Spain.
RP Pertegal, MA (reprint author), Univ Seville, Fac Psicol, Camilo Jose Cela S-N, Seville 41005, Spain.
EM mpertegal@us.es
RI Hernando, Angel/F-1180-2014; Oliva Delgado, Alfredo/C-6135-2011; Vega,
   Miguel Angel Pertegal/H-3502-2015
OI Hernando, Angel/0000-0002-6414-5415; Vega, Miguel Angel
   Pertegal/0000-0002-4712-2406
NR 58
TC 20
Z9 21
U1 1
U2 24
PU FUNDACION INFANCIA APRENDIZAJE
PI MADRID
PA NARANJO DE BULNES, 69 CIUDALCAMPO, SAN SEBASTIAN DE LOS REYES, MADRID,
   28707, SPAIN
SN 1135-6405
J9 CULT EDUC
JI Cult. Educ.
PD MAR
PY 2010
VL 22
IS 1
BP 53
EP 66
DI 10.1174/113564010790935169
PG 14
WC Education & Educational Research
SC Education & Educational Research
GA 571FN
UT WOS:000275737200004
DA 2020-03-18
ER

PT J
AU Stadelmann, S
   Perren, S
   Groeben, M
   von Klitzing, K
AF Stadelmann, Stephanie
   Perren, Sonja
   Groeben, Maureen
   von Klitzing, Kai
TI Parental Separation and Children's Behavioral/Emotional Problems: The
   Impact of Parental Representations and Family Conflict
SO FAMILY PROCESS
LA English
DT Article
DE Kindergarten Age; Parental Separation; Parental Representations; Family
   Conflict; Behavioral/Emotional Problems
ID ATTENTION-DEFICIT/HYPERACTIVITY DISORDER; COGNITIVE-CONTEXTUAL
   FRAMEWORK; MARITAL CONFLICT; NARRATIVE REPRESENTATIONS; DIVORCE;
   ADJUSTMENT; ASSOCIATIONS; ADOLESCENCE; MOTHER; DIFFICULTIES
AB In this longitudinal study, we examine whether the effect of parental separation on kindergarten children's behavioral/emotional problems varies according to the level of family conflict, and children's parental representations. One hundred and eighty seven children were assessed at ages 5 and 6. Family conflict was assessed using parents' ratings. Children's parental representations were assessed using a story-stem task. A multiinformant approach (parent, teacher, child) was employed to assess children's behavioral/emotional problems. Bivariate results showed that separation, family conflict, and negative parental representations were associated with children's behavioral/emotional problems. However, in multivariate analyses, when controlling for gender and symptoms at age 5, we found that children of separated parents who showed negative parental representations had a significantly greater increase in conduct problems between 5 and 6 than all other children. In terms of emotional symptoms and hyperactivity, symptoms at 5 and (for hyperactivity only) gender were the only predictors for symptoms 1 year later. Our results suggest that kindergarten children's representations of parent-child relationships moderate the impact of parental separation on the development of conduct problems, and underline play and narration as a possible route to access the thoughts and feelings of young children faced with parental separation.
C1 [Stadelmann, Stephanie; Groeben, Maureen] Univ Basel, Dept Child & Adolescent Psychiat, CH-4058 Basel, Switzerland.
   [Perren, Sonja] Univ Zurich, Jacobs Ctr Prod Youth Dev, CH-8006 Zurich, Switzerland.
   [von Klitzing, Kai] Univ Leipzig, Dept Child & Adolescent Psychiat, Leipzig, Germany.
RP Stadelmann, S (reprint author), Univ Basel, Dept Child & Adolescent Psychiat, Scaffhauserrheinweg 55, CH-4058 Basel, Switzerland.
EM stephanie.stadelmann@medizin.uni-leipzig.de
RI Perren, Sonja/B-8310-2013
OI Perren, Sonja/0000-0002-7916-4037
NR 47
TC 24
Z9 26
U1 2
U2 54
PU WILEY-BLACKWELL PUBLISHING, INC
PI MALDEN
PA COMMERCE PLACE, 350 MAIN ST, MALDEN 02148, MA USA
SN 0014-7370
J9 FAM PROCESS
JI Fam. Process
PD MAR
PY 2010
VL 49
IS 1
BP 92
EP 108
DI 10.1111/j.1545-5300.2010.01310.x
PG 17
WC Psychology, Clinical; Family Studies
SC Psychology; Family Studies
GA 554RN
UT WOS:000274452200007
PM 20377637
OA Green Accepted
DA 2020-03-18
ER

PT J
AU Fenton, C
   Brooks, F
   Spencer, NH
   Morgan, A
AF Fenton, Cath
   Brooks, Fiona
   Spencer, Neil H.
   Morgan, Antony
TI Sustaining a positive body image in adolescence: an assets-based
   analysis
SO HEALTH & SOCIAL CARE IN THE COMMUNITY
LA English
DT Article
DE adolescents; assets model; body image; cross-sectional study;
   salutogenesis; secondary data analysis
ID RISK BEHAVIORS; ANTONOVSKYS SENSE; COHERENCE SCALE; SELF-ESTEEM; HEALTH;
   OVERWEIGHT; OBESITY; WEIGHT; YOUTH; STRATEGIES
AB The increasing impetus to provide an effective response to childhood obesity has generated a corresponding concern that weight management interventions may lead to emotional problems among young people, notably in relation to the development of a negative body image. However, currently the processes and factors that contribute to the acquisition of body image among young people is poorly understood. Drawing on salutogenic theory, this paper employs an assets-based approach that focuses on health promoting and protective factors to identify how young people may create or sustain positive body images. Secondary data analysis was undertaken from the WHO Health Behaviour in School Aged Children Study. During the spring term of 2002, information was collected from 6425 English adolescents aged 11-15 using a self-administered questionnaire. The data were analysed using stepwise multinomial logistic regression to determine which factors were associated with positive body image; a total of 2898 students were included in the final analysis. Adolescents who self-identified as having a positive body image were more likely to report ease of talking with a father figure, feeling intelligent, perceiving that their family were well off and a belief that their teachers were interested in them as people. Body Mass Index, age, gender and living within a household containing a father were also significant predictors of body image. The discussion provides an exploration of how the construction of young people's emotional health is in part linked with the attainment of a secure and positive body image. The implications for health promotion and educational programmes are then examined. By considering the assets, which support or sustain a positive body image during adolescence, obesity prevention programmes could be better tailored to meet the needs of young people. In the future, a salutogenic curriculum might provide an alternative to unsustainable levels of deficit led, targeted programmes.
C1 [Brooks, Fiona] Univ Hertfordshire, Ctr Res Primary & Community Care, Dept Hlth Serv Res, Hatfield, Herts, England.
   [Fenton, Cath] NHS, Locum Consultant Publ Hlth, London, England.
   [Spencer, Neil H.] Univ Hertfordshire, Dept Stat, Director Stat Serv, Hatfield 01707285994, Herts, England.
   [Spencer, Neil H.] Univ Hertfordshire, Consultancy Unit, Hatfield, Herts, England.
RP Brooks, F (reprint author), Univ Hertfordshire, Ctr Res Primary & Community Care, Dept Hlth Serv Res, Hatfield, Herts, England.
EM f.m.brooks@herts.ac.uk
RI Brooks, Fiona/B-3990-2018; Spencer, Neil/D-4061-2013
OI Spencer, Neil/0000-0002-6068-5887; Brooks, Fiona/0000-0001-8975-325X
NR 48
TC 45
Z9 45
U1 0
U2 24
PU WILEY
PI HOBOKEN
PA 111 RIVER ST, HOBOKEN 07030-5774, NJ USA
SN 0966-0410
EI 1365-2524
J9 HEALTH SOC CARE COMM
JI Health Soc. Care Community
PD MAR
PY 2010
VL 18
IS 2
BP 189
EP 198
DI 10.1111/j.1365-2524.2009.00888.x
PG 10
WC Public, Environmental & Occupational Health; Social Work
SC Public, Environmental & Occupational Health; Social Work
GA 552UW
UT WOS:000274320100008
PM 20002209
DA 2020-03-18
ER

PT J
AU Ha, T
   Overbeek, G
   de Greef, M
   Scholte, RHJ
   Engels, RCME
AF Ha, Thao
   Overbeek, Geertjan
   de Greef, Marieke
   Scholte, Ron H. J.
   Engels, Rutger C. M. E.
TI The importance of relationships with parents and best friends for
   adolescents' romantic relationship quality: Differences between
   indigenous and ethnic Dutch adolescents
SO INTERNATIONAL JOURNAL OF BEHAVIORAL DEVELOPMENT
LA English
DT Article
DE adolescence; cultural context; relationships with best friends;
   relationships with parents; romantic relationships
ID EMOTIONAL ADJUSTMENT; TRIANGULAR THEORY; INVESTMENT MODEL; COMMITMENT;
   LOVE; INTIMACY; PASSION; GENDER; INDIVIDUALISM; PERSPECTIVES
AB This study examined how the quality of relationships with parents and friends were related to intimacy, commitment, and passion in adolescents' romantic relationships for indigenous Dutch and ethnic Dutch adolescents. Self-report survey data were used from 444 (88.9%) indigenous Dutch and 55 (11.1%) ethnic Dutch adolescents between 12 and 18 years of age (M = 15.34, SD = 1.14), all of whom were involved in a romantic relationship. About 61.6% (n = 307) were girls. For both indigenous and ethnic Dutch youths, the quality of the parent-adolescent relationship was positively associated with romantic relationship intimacy, whereas the quality of one's best friendship was related to higher commitment to one's romantic partner. Significant interactions in hierarchical regression analyses revealed that only ethnic Dutch adolescents who experienced low-quality parent-adolescent relationships showed more commitment to their romantic relationships. Additionally, ethnic Dutch adolescents who experienced low-quality best friendships showed more passion in their romantic relationships as compared to indigenous Dutch adolescents. These findings are indicative of ethnic differences in the roles that parents and friends play in the romantic lives of Dutch adolescents.
C1 [Ha, Thao; de Greef, Marieke; Scholte, Ron H. J.; Engels, Rutger C. M. E.] Radboud Univ Nijmegen, Nijmegen, Netherlands.
   [Overbeek, Geertjan] Univ Utrecht, NL-3508 TC Utrecht, Netherlands.
RP Ha, T (reprint author), POB 9104, NL-6500 HE Nijmegen, Netherlands.
EM t.ha@bsi.ru.nl
RI scholte, ron/G-2030-2012
OI Engels, Rutger/0000-0003-1944-9126; Ha, Thao/0000-0003-1498-7873
NR 38
TC 12
Z9 13
U1 0
U2 9
PU SAGE PUBLICATIONS LTD
PI LONDON
PA 1 OLIVERS YARD, 55 CITY ROAD, LONDON EC1Y 1SP, ENGLAND
SN 0165-0254
J9 INT J BEHAV DEV
JI Int. J. Behav. Dev.
PD MAR
PY 2010
VL 34
IS 2
BP 121
EP 127
DI 10.1177/0165025409360293
PG 7
WC Psychology, Developmental
SC Psychology
GA 580AT
UT WOS:000276419600005
DA 2020-03-18
ER

PT J
AU Niemeier, V
   Kupfer, J
   Gieler, U
AF Niemeier, Volker
   Kupfer, Joerg
   Gieler, Uwe
TI Acne vulgaris - Psychosomatic aspects
SO JOURNAL DER DEUTSCHEN DERMATOLOGISCHEN GESELLSCHAFT
LA German
DT Review
DE acne; psyche; psychosocial aspects; coping behavior; depression;
   anxiety; psychotherapy
ID QUALITY-OF-LIFE; BODY DYSMORPHIC DISORDER; POST-ADOLESCENT ACNE;
   SKIN-DISEASE; SUICIDAL IDEATION; EMOTIONAL IMPACT; DERMATOLOGY; STRESS;
   DEPRESSION; EXCORIEE
AB More than a cosmetic nuisance, acne can produce anxiety, depression, and other psychological problems that affect patients' lives in ways comparable to life-threatening or disabling diseases. Emotional problems due to the disease should be taken seriously and included in the treatment plan. A purely dermatological therapy by itself may not achieve its purpose. Even mild to moderate disease can be associated with significant depression and suicidal ideation, and psychologic change does not necessarily correlate with disease severity. Acne patients suffer particularly under social limitations and reduced quality of life. Psychological comorbidities in acne are probably greater than generally assumed. Attention should be paid to psychosomatic aspects especially if depressive-anxious disorders are suspected, particularly with evidence of suicidal tendencies, body dysmorphic disorders, or also in disrupted compliance. Therefore, patients who report particularly high emotional distress or dysmorphic tendencies due to the disease should be treated, if possible, by interdisciplinary therapy. The dermatologist should have some knowledge of the basics of psychotherapy and psychopharmacology, which sometimes must be combined with systemic and topical treatment of acne in conjunction with basic psychosomatic treatment.
C1 [Gieler, Uwe] Univ Giessen, Abt Psychosomat Med, D-35385 Giessen, Germany.
   [Niemeier, Volker] Univ Giessen, Abt Dermatol & Androl, D-35385 Giessen, Germany.
   [Kupfer, Joerg] Univ Giessen, Med Psychol Abt, D-35385 Giessen, Germany.
RP Gieler, U (reprint author), Univ Giessen, Abt Psychosomat Med, Ludwigstr 76, D-35385 Giessen, Germany.
EM Uwe.Gieler@psycho.med.uni-giessen.de
RI Kupfer, JOERG/A-5109-2008
NR 124
TC 7
Z9 7
U1 0
U2 16
PU WILEY
PI HOBOKEN
PA 111 RIVER ST, HOBOKEN 07030-5774, NJ USA
SN 1610-0379
EI 1610-0387
J9 J DTSCH DERMATOL GES
JI J. Dtsch. Dermatol. Ges.
PD MAR
PY 2010
VL 8
SU 1
BP S95
EP S104
DI 10.1111/j.1610-0387.2006.06110_suppx.x
PG 10
WC Dermatology
SC Dermatology
GA 570KN
UT WOS:000275674600012
PM 20482698
DA 2020-03-18
ER

PT J
AU Gavin, LE
   Catalano, RF
   David-Ferdon, C
   Gloppen, KM
   Markham, CM
AF Gavin, Loretta E.
   Catalano, Richard F.
   David-Ferdon, Corinne
   Gloppen, Kari M.
   Markham, Christine M.
TI A Review of Positive Youth Development Programs That Promote Adolescent
   Sexual and Reproductive Health
SO JOURNAL OF ADOLESCENT HEALTH
LA English
DT Review
DE Adolescent; Sexual and reproductive health; Positive youth development
ID TEEN OUTREACH PROGRAM; PREGNANCY PREVENTION PROGRAM; RANDOMIZED
   CONTROLLED-TRIAL; CHANGING TEACHING PRACTICES; SERVICE LEARNING-PROGRAM;
   GATEHOUSE PROJECT; RISK BEHAVIORS; FOLLOW-UP; SCHOOLS; OUTCOMES
AB Purpose: Positive youth development (PYD) may be a promising strategy for promoting adolescent health. A systematic review of the published data was conducted to identify and describe PYD programs that improve adolescent sexual and reproductive health.
   Methods: Eight databases were searched for articles about PYD programs published between 1985 and 2007. Programs included met the following criteria: fostered at least one of 12 PYD goals in multiple socialization domains (i.e., family, school, community) or addressed two or more goals in at least one socialization domain; allocated at least half of the program activities to promoting general PYD outcomes (as compared with a focus on direct sexual health content); included youth younger than 20 years old; and used an experimental or quasi-experimental evaluation design.
   Results: Thirty programs met the inclusion criteria, 15 of which had evidence of improving at least one adolescent sexual and reproductive health outcome. Program effects were moderate and well-sustained. Program goals addressed by approximately 50% or more of the effective programs included promoting prosocial bonding, cognitive competence, social competence, emotional competence, belief in the future, and self-determination. Effective programs were significantly more likely than those that did not have an impact to strengthen the school context and to deliver activities in a supportive atmosphere. Effective programs were also more likely to build skills, enhance bonding, strengthen the family, engage youth in real roles and activities, empower youth, communicate expectations, and be stable and relatively long-lasting, although these differences between effective and ineffective programs were not statistically significant.
   Conclusion: PYD programs can promote adolescent sexual and reproductive health, and tested, effective PYD programs should be part of a comprehensive approach to promoting adolescent health. However, more research is needed before a specific list of program characteristics can be viewed as a "recipe'' for success. Published by Elsevier Inc.
C1 [Gavin, Loretta E.; David-Ferdon, Corinne; Gloppen, Kari M.] US Ctr Dis Control & Prevent, Atlanta, GA USA.
   [Catalano, Richard F.] Univ Washington, Sch Social Work, Social Dev Res Grp, Seattle, WA 98195 USA.
   [Markham, Christine M.] Univ Texas Hlth Sci Ctr Houston, Univ Texas Prevent Res Ctr, Houston, TX USA.
RP Gavin, LE (reprint author), Ctr Dis Control & Prevent, Atlanta, GA 30333 USA.
EM lcg6@cdc.gov
FU NIAID NIH HHSUnited States Department of Health & Human ServicesNational
   Institutes of Health (NIH) - USANIH National Institute of Allergy &
   Infectious Diseases (NIAID) [P30 AI036211]
NR 59
TC 106
Z9 107
U1 0
U2 55
PU ELSEVIER SCIENCE INC
PI NEW YORK
PA 360 PARK AVE SOUTH, NEW YORK, NY 10010-1710 USA
SN 1054-139X
J9 J ADOLESCENT HEALTH
JI J. Adolesc. Health
PD MAR
PY 2010
VL 46
IS 3
SU 1
BP S75
EP S91
DI 10.1016/j.jadohealth.2009.11.215
PG 17
WC Psychology, Developmental; Public, Environmental & Occupational Health;
   Pediatrics
SC Psychology; Public, Environmental & Occupational Health; Pediatrics
GA 559WY
UT WOS:000274860500006
PM 20172462
DA 2020-03-18
ER

PT J
AU House, LD
   Bates, J
   Markham, CM
   Lesesne, C
AF House, Lawrence Duane
   Bates, Jessica
   Markham, Christine M.
   Lesesne, Catherine
TI Competence as a Predictor of Sexual and Reproductive Health Outcomes for
   Youth: A Systematic Review
SO JOURNAL OF ADOLESCENT HEALTH
LA English
DT Review
DE Competence; Adolescent; Sexual behavior; Reproductive health
ID CONDOM USE; CONTRACEPTIVE USE; RISK BEHAVIOR; ADOLESCENT PREGNANCY;
   AMERICAN ADOLESCENTS; RACE DIFFERENCES; 1ST INTERCOURSE; INCARCERATED
   ADOLESCENTS; TRANSMITTED DISEASES; SCHOOL STUDENTS
AB To examine the association between "competence'' and adolescent sexual and reproductive health (ASRH) outcomes. Competence refers to the development of skills to perform tasks successfully in four areas including social and behavioral, cognitive, emotional, and moral competence. We conducted a systematic review of research published from 1985 through 2007. Inclusion criteria included use of multivariate analyses, a sample size of >= 100, publication in a peer-reviewed journal, and measurement of an ASRH outcome. We coded findings as protective, risk, or no association and as longitudinal or cross-sectional. We considered the presence of two longitudinal studies with consistent findings for at least one outcome to be sufficient evidence for a risk or protective association. We identified 77 studies that examined cognitive competence, 27 studies that examined social and behavioral competence, 12 studies that examined emotional competence, and no studies that met inclusion criteria for moral competence. The evidence indicated that cognitive competence and social and behavioral competence can be protective factors for ASRH, with findings from at least two longitudinal studies demonstrating a protective association with an ASRH outcome. Findings across cognitive, social and behavioral subconstructs and ASRH outcomes were more mixed. There was insufficient evidence to draw conclusions about emotional and moral competence and ASRH. Helping adolescents to achieve cognitive, social, and behavioral competence may reduce the likelihood of sexual activity and teen pregnancy, and increase contraceptive use. Additional research is needed to examine other outcomes and the generalizability of findings. Published by Elsevier Inc.
C1 [House, Lawrence Duane; Bates, Jessica; Lesesne, Catherine] Ctr Dis Control & Prevent, Div Reprod Hlth, Atlanta, GA 30341 USA.
   [Markham, Christine M.] Univ Texas Hlth Sci Ctr, Univ Texas Prevent Res Ctr, Houston, TX USA.
RP House, LD (reprint author), Ctr Dis Control & Prevent, Div Reprod Hlth, 4770 Buford Highway, Atlanta, GA 30341 USA.
EM Lhouse1@cdc.gov
NR 141
TC 29
Z9 31
U1 0
U2 18
PU ELSEVIER SCIENCE INC
PI NEW YORK
PA STE 800, 230 PARK AVE, NEW YORK, NY 10169 USA
SN 1054-139X
EI 1879-1972
J9 J ADOLESCENT HEALTH
JI J. Adolesc. Health
PD MAR
PY 2010
VL 46
IS 3
SU 1
BP S7
EP S22
DI 10.1016/j.jadohealth.2009.12.003
PG 16
WC Psychology, Developmental; Public, Environmental & Occupational Health;
   Pediatrics
SC Psychology; Public, Environmental & Occupational Health; Pediatrics
GA 559WY
UT WOS:000274860500002
PM 20172461
DA 2020-03-18
ER

PT J
AU Mason, MJ
   Korpela, K
   Mennis, J
   Coatsworth, JD
   Valente, TW
   Pomponio, A
   Pate, PA
AF Mason, Michael J.
   Korpela, Kalevi
   Mennis, Jeremy
   Coatsworth, J. Douglas
   Valente, Thomas W.
   Pomponio, Amber
   Pate, Patricia A.
TI PATTERNS OF PLACE-BASED SELF REGULATION AND ASSOCIATED MENTAL HEALTH OF
   URBAN ADOLESCENTS
SO JOURNAL OF COMMUNITY PSYCHOLOGY
LA English
DT Article
ID DRUG-USE; ALCOHOL-CONSUMPTION; EMOTION REGULATION; FAVORITE PLACES;
   INNER-CITY; YOUTH; INEQUALITIES; CHILDHOOD; BEHAVIORS; IDENTITY
AB Efforts to simultaneously address adolescent self-regulation, activity space (routine locations), and mental health represent a promising social ecological approach aimed at understanding the lives and development of urban youth. This type of examination of contextual influences on self-regulation is considered an important area of developmental research, yet one that is understudied (McCabe, Cunnington, & Brooks-Gunn, 2004). Little is known about the self-regulatory experiences that might link specific types of locations with mental health problems, particularly with urban youth who live in areas characterized by chronic and severe stressors such as personal violence, criminal activity, and poverty. Recent research has demonstrated the "power of context" (Tolan, Gorman-Smith, Henry, Chung, & Hunt, 2002) to influence coping styles and has demonstrated that without detailed and specified knowledge of the social ecology of urban youth, measurement of critical variables and interpretation of results are likely to be misinformed (Tolan & Grant, 2009). Given the importance of understanding youth through an interactive and contextual framework (Bronfenbrenner, 1979; Szapocznik & Coatsworth, 1999), the present study examined self-regulatory experiences, specified favorite locations, and mental health with urban adolescents residing in low-resource and high-risk environments. (C) 2010 Wiley Periodicals, Inc.
C1 [Mason, Michael J.; Pomponio, Amber] Villanova Univ, Villanova, PA 19085 USA.
   [Korpela, Kalevi] Univ Tampere, FIN-33101 Tampere, Finland.
   [Mennis, Jeremy] Temple Univ, Philadelphia, PA 19122 USA.
   [Coatsworth, J. Douglas] Penn State Univ, State Coll, PA USA.
   [Valente, Thomas W.] Univ So Calif, Alhambra, CA USA.
   [Pate, Patricia A.] Philadelphia Dept Publ Hlth, Philadelphia, PA USA.
RP Mason, MJ (reprint author), 366 St Augustine Ctr,800 Lancaster Ave, Villanova, PA 19085 USA.
EM michael.mason@villanova.edu
OI Coatsworth, J Douglas/0000-0003-0306-2760; Korpela,
   Kalevi/0000-0001-5529-5799
NR 75
TC 8
Z9 8
U1 0
U2 15
PU WILEY
PI HOBOKEN
PA 111 RIVER ST, HOBOKEN 07030-5774, NJ USA
SN 0090-4392
EI 1520-6629
J9 J COMMUNITY PSYCHOL
JI J. Community Psychol.
PD MAR
PY 2010
VL 38
IS 2
BP 155
EP 171
DI 10.1002/jcop.20357
PG 17
WC Public, Environmental & Occupational Health; Psychology,
   Multidisciplinary; Social Work
SC Public, Environmental & Occupational Health; Psychology; Social Work
GA 560TJ
UT WOS:000274925500002
DA 2020-03-18
ER

PT J
AU Muta, H
   Ishii, M
   Iemura, M
   Matsuishi, T
AF Muta, Hiromi
   Ishii, Masahiro
   Iemura, Motofumi
   Matsuishi, Toyojiro
TI Health-Related Quality of Life in Adolescents and Young Adults with a
   History of Kawasaki Disease
SO JOURNAL OF PEDIATRICS
LA English
DT Article
ID ENDOTHELIAL DYSFUNCTION; CORONARY-ARTERIES; FLOW RESERVE; CHILDREN;
   ATHEROSCLEROSIS; JAPAN; RISK
AB Objective To investigate the health-related quality of life (HRQOL) in adolescents and young adults with Kawasaki disease (KD).
   Study design We conducted a cross-sectional observational study. Patients were eligible for this study when they were >= 16 years of age and had received a diagnosis of KD >= 5 years before the start of this study. The patients were divided in 3 groups according to their coronary status: normal, aneurysms, and giant aneurysms/ischemia. A self-administered questionnaire (Medical Outcome Study Short Form 36) was mailed to the patients to evaluate the HRQOL.
   Results Of 624 total questionnaires mailed, 377 were delivered, and 250 were returned. The response rates of the normal, aneurysm, and giant aneurysms/ischemia groups were 33%, 62%, and 72% of all eligible patients, respectively. All subscale scoress of HRQOL, except vitality and role-emotional (limitations in the usual role activities because of emotional problems) in patients with KD were significantly higher than scores from the national norms.
   Conclusions The HRQOL of adolescents and young adults with a history of KD is favorable. However, long-term follow-up is necessary, because the general health perceptions of older patients tended to be lower. (J Pediatr 2010;156:439-43).
C1 [Muta, Hiromi; Iemura, Motofumi; Matsuishi, Toyojiro] Kurume Univ, Sch Med, Dept Pediat, Kurume, Fukuoka 830, Japan.
   [Ishii, Masahiro] Kitasato Univ, Sch Med, Dept Pediat, Sagamihara, Kanagawa 228, Japan.
RP Muta, H (reprint author), 67 Asahi Machi, Kurume, Fukuoka 8300011, Japan.
EM QZE05346@nifty.com
FU Ministry of Education, Culture, Sports, Science, and Technology,
   JapanMinistry of Education, Culture, Sports, Science and Technology,
   Japan (MEXT) [14770379, 18790741]
FX Supported in part by Grants-in-Aid (No. 14770379 and 18790741) from the
   Ministry of Education, Culture, Sports, Science, and Technology, Japan.
   The authors declare no conflict of interest.
NR 28
TC 6
Z9 7
U1 0
U2 1
PU MOSBY-ELSEVIER
PI NEW YORK
PA 360 PARK AVENUE SOUTH, NEW YORK, NY 10010-1710 USA
SN 0022-3476
J9 J PEDIATR-US
JI J. Pediatr.
PD MAR
PY 2010
VL 156
IS 3
BP 439
EP U138
DI 10.1016/j.jpeds.2009.09.041
PG 6
WC Pediatrics
SC Pediatrics
GA 559XO
UT WOS:000274863800024
PM 19969307
DA 2020-03-18
ER

PT J
AU Weems, CF
   Pina, AA
AF Weems, Carl F.
   Pina, Armando A.
TI The Assessment of Emotion Regulation: Improving Construct Validity in
   Research on Psychopathology in Youth-An Introduction to the Special
   Section
SO JOURNAL OF PSYCHOPATHOLOGY AND BEHAVIORAL ASSESSMENT
LA English
DT Article
DE Emotion regulation; Assessment; Youth; Psychopathology
ID EFFORTFUL CONTROL; BEHAVIORAL-REGULATION; CHILDRENS SYMPATHY; ANXIETY
   DISORDERS; CHILDHOOD; SYMPTOMS; PREDICTION; STRESS; ISSUES; POWER
AB This paper discusses issues in the assessment of emotion regulation in psychopathology research in youth and introduces a special section of the Journal of Psychopathology and Behavioral Assessment on the topic. The historical and practical importance of the concept of emotion regulation is noted and conceptual challenges in assessing emotion regulation are discussed. Empirical goals for improving construct validity in research on psychopathology and emotion regulation are discussed. We comment on how the papers in the special section advance understanding in these areas and suggest a multiple perspective and a multiple level of analysis approach for clarifying future research.
C1 [Weems, Carl F.] Univ New Orleans, Dept Psychol, New Orleans, LA 70148 USA.
   [Pina, Armando A.] Arizona State Univ, Phoenix, AZ USA.
RP Weems, CF (reprint author), Univ New Orleans, Dept Psychol, New Orleans, LA 70148 USA.
EM cweems@uno.edu
RI Pina, Armando/L-8003-2019
OI Weems, Carl/0000-0001-9214-3401
NR 65
TC 12
Z9 12
U1 0
U2 20
PU SPRINGER/PLENUM PUBLISHERS
PI NEW YORK
PA 233 SPRING ST, NEW YORK, NY 10013 USA
SN 0882-2689
EI 1573-3505
J9 J PSYCHOPATHOL BEHAV
JI J. Psychopathol. Behav. Assess.
PD MAR
PY 2010
VL 32
IS 1
BP 1
EP 7
DI 10.1007/s10862-010-9178-5
PG 7
WC Psychology, Clinical
SC Psychology
GA 555NY
UT WOS:000274520400001
OA Bronze
DA 2020-03-18
ER

PT J
AU Carthy, T
   Horesh, N
   Apter, A
   Gross, JJ
AF Carthy, Tal
   Horesh, Netta
   Apter, Alan
   Gross, James J.
TI Patterns of Emotional Reactivity and Regulation in Children with Anxiety
   Disorders
SO JOURNAL OF PSYCHOPATHOLOGY AND BEHAVIORAL ASSESSMENT
LA English
DT Article
DE Anxiety disorders; Childhood; Adolescence; Emotion; Emotion regulation
ID GENERALIZED SOCIAL PHOBIA; CHILDHOOD ANXIETY; DEPRESSION INVENTORY;
   AMYGDALA ACTIVATION; FEARFUL FACES; SYMPTOMS; DYSREGULATION;
   RELIABILITY; EXPERIENCE; THREAT
AB Emotion dysregulation is believed to be a key factor in anxiety disorders. However, the empirical basis for this view is limited, particularly in children and adolescents. This study aimed to examine whether anxious children display negative emotional hyper-reactivity and deficits in emotion regulation, using a new task that presents ambiguous situations with potentially threatening meanings. Forty-nine children diagnosed with either generalized anxiety disorder, social anxiety, or separation anxiety disorder, were compared with 42 non-anxious controls. Relative to controls, anxious children demonstrated (a) greater intensity and frequency of negative emotional responses, (b) deficits in using reappraisal in negative emotional situations and corresponding deficits in reappraisal self-efficacy, and (c) greater reliance on emotion regulation strategies that increase the risk of functional impairment, intense negative emotion, and low emotion regulation self-efficacy. Implications for the assessment and treatment of childhood anxiety are discussed.
C1 [Gross, James J.] Stanford Univ, Dept Psychol, Stanford, CA 94305 USA.
   [Carthy, Tal; Horesh, Netta] Bar Ilan Univ, Dept Psychol, Ramat Gan, Israel.
   [Apter, Alan] Tel Aviv Univ, Schneider Children Med Ctr Israel, IL-69978 Tel Aviv, Israel.
   [Apter, Alan] Tel Aviv Univ, Shackler Sch Med, IL-69978 Tel Aviv, Israel.
RP Gross, JJ (reprint author), Stanford Univ, Dept Psychol, Jordan Hall,Bldg 420, Stanford, CA 94305 USA.
EM gross@stanford.edu
NR 67
TC 91
Z9 94
U1 1
U2 36
PU SPRINGER/PLENUM PUBLISHERS
PI NEW YORK
PA 233 SPRING ST, NEW YORK, NY 10013 USA
SN 0882-2689
EI 1573-3505
J9 J PSYCHOPATHOL BEHAV
JI J. Psychopathol. Behav. Assess.
PD MAR
PY 2010
VL 32
IS 1
BP 23
EP 36
DI 10.1007/s10862-009-9167-8
PG 14
WC Psychology, Clinical
SC Psychology
GA 555NY
UT WOS:000274520400003
DA 2020-03-18
ER

PT J
AU Suveg, C
   Payne, M
   Thomassin, K
   Jacob, ML
AF Suveg, Cynthia
   Payne, Mary
   Thomassin, Kristel
   Jacob, Marni L.
TI Electronic Diaries: A Feasible Method of Assessing Emotional Experiences
   in Youth?
SO JOURNAL OF PSYCHOPATHOLOGY AND BEHAVIORAL ASSESSMENT
LA English
DT Article
DE Emotion assessment; Electronic diaries; Psychopathology; Youth
ID INITIAL VALIDATION; ANXIETY DISORDERS; NEGATIVE AFFECT; DAILY-LIFE;
   CHILDREN; SCALE; PAPER; DEPRESSION; INTENSITY; SYMPTOMS
AB The primary goal of this study was to examine whether electronic diaries are a feasible method of monitoring transitory emotional states with a school-age, community sample of youth. A second goal was to examine preliminary relations between indices of emotional functioning captured via electronic diaries and other measures of child emotional and psychological functioning. Participants included 38 youth between the ages of 7 and 12 (51% males, M age = 9 [1.52] years and 49% females, M age = 9 [1.94] years) and their mothers (M age = 39 years) and fathers (M age = 42 years). Children were prompted to indicate the intensity of their current emotion four times a day for 1 week using Palm Tungsten E2s. Youth also completed self-report measures of emotion intensity, awareness, and dysregulation. Parents completed measures of child emotion regulation and symptoms of externalizing and internalizing psychopathology. Sixty percent of the prompts were answered as intended. Higher levels of positive emotion intensity based on electronic diary ratings were negatively related to parent reports of adaptive emotion regulation and were positively related to youths' reports of emotion dysregulation and poor emotion awareness. Given that the electronic diary data offered unique information on youth emotional functioning, strategies to increase compliance with the diaries are suggested.
C1 [Suveg, Cynthia; Payne, Mary; Thomassin, Kristel; Jacob, Marni L.] Univ Georgia, Dept Psychol, Athens, GA 30602 USA.
RP Suveg, C (reprint author), Univ Georgia, Dept Psychol, Psychol Bldg, Athens, GA 30602 USA.
EM csuveg@uga.edu
NR 42
TC 24
Z9 24
U1 0
U2 12
PU SPRINGER/PLENUM PUBLISHERS
PI NEW YORK
PA 233 SPRING ST, NEW YORK, NY 10013 USA
SN 0882-2689
EI 1573-3505
J9 J PSYCHOPATHOL BEHAV
JI J. Psychopathol. Behav. Assess.
PD MAR
PY 2010
VL 32
IS 1
BP 57
EP 67
DI 10.1007/s10862-009-9162-0
PG 11
WC Psychology, Clinical
SC Psychology
GA 555NY
UT WOS:000274520400006
DA 2020-03-18
ER

PT J
AU Allen, JP
   Miga, EM
AF Allen, Joseph P.
   Miga, Erin M.
TI Attachment in adolescence: A move to the level of emotion regulation
SO JOURNAL OF SOCIAL AND PERSONAL RELATIONSHIPS
LA English
DT Article
DE adolescence; attachment; emotion regulation; peer relations
ID INFANT-MOTHER ATTACHMENT; EARLY ADULTHOOD; YOUNG-ADULTS; SECURE BASE;
   REPRESENTATIONS; DISCONTINUITY; SENSITIVITY; CONTINUITY; STABILITY;
   SAMPLE
AB The early adolescent's state of mind in the Adult Attachment Interview (AAI) is more closely linked to social interactions with peers, who are unlikely to serve as attachment figures, than it is to (i) qualities of the adolescent's interactions with parents, (ii) the AAI of the adolescent's mother, or (iii) the adolescent's prior Strange Situation behavior. This unexpected finding suggests the value of reconceptualizing AAI autonomy/security as a marker of the adolescent's capacity for emotion regulation in social interactions. Supporting this, we note that the AAI was originally validated not as a marker of attachment experiences or expectations with one's caregivers, but as a predictor of caregiving capacity sufficient to produce secure offspring. As such, the AAI may be fruitfully viewed as primarily assessing social emotion regulation capacities that support both strong caregiving skills and strong skills relating with peers.
C1 [Allen, Joseph P.] Univ Virginia, Dept Psychol, Charlottesville, VA 22904 USA.
RP Allen, JP (reprint author), Univ Virginia, Dept Psychol, Box 400400, Charlottesville, VA 22904 USA.
EM allen@virginia.edu
FU NICHD NIH HHSUnited States Department of Health & Human ServicesNational
   Institutes of Health (NIH) - USANIH Eunice Kennedy Shriver National
   Institute of Child Health & Human Development (NICHD) [R01 HD058305, R01
   HD058305-13, R01 HD058305-11A1]; NIMH NIH HHSUnited States Department of
   Health & Human ServicesNational Institutes of Health (NIH) - USANIH
   National Institute of Mental Health (NIMH) [R01 MH058066]
NR 31
TC 68
Z9 68
U1 1
U2 39
PU SAGE PUBLICATIONS LTD
PI LONDON
PA 1 OLIVERS YARD, 55 CITY ROAD, LONDON EC1Y 1SP, ENGLAND
SN 0265-4075
J9 J SOC PERS RELAT
JI J. Soc. Pers. Relatsh.
PD MAR
PY 2010
VL 27
IS 2
BP 181
EP 190
DI 10.1177/0265407509360898
PG 10
WC Communication; Family Studies; Psychology, Social
SC Communication; Family Studies; Psychology
GA 574YJ
UT WOS:000276029800003
PM 20431705
OA Green Accepted
DA 2020-03-18
ER

PT J
AU Williams, F
   Hasking, P
AF Williams, Fiona
   Hasking, Penelope
TI Emotion Regulation, Coping and Alcohol Use as Moderators in the
   Relationship Between Non-Suicidal Self-Injury and Psychological Distress
SO PREVENTION SCIENCE
LA English
DT Article
DE Self-injury; Coping; Emotion regulation; Psychological distress
ID SUICIDAL BEHAVIORS; HARM; ADOLESCENTS; ALEXITHYMIA; STRATEGIES;
   MUTILATION; DISORDERS; SAMPLE; ABUSE
AB Non-suicidal self-injury is a risk factor for more severe self-injury and later suicide, yet is relatively under-researched in non-clinical populations. In order to prevent more severe self-injury and later suicide, understanding of non-suicidal self-injury is imperative. This study aimed to examine whether coping skills, emotion regulation and alcohol use moderate the relationship between psychological distress and non-suicidal self-injury. Two hundred eighty-nine young adults completed self-report questionnaires assessing the variables of interest. Of the sample, 47.4% reported a history of non-suicidal self-injury. Adaptive coping strategies protected those who were psychologically distressed from severe self-injury. However for those who reported greater distress, this protective effect was negated by heavy alcohol use. Coping skills training may serve to protect young people from self-injury, although those who are severely distressed may also benefit from strategies to limit alcohol use.
C1 [Williams, Fiona; Hasking, Penelope] Monash Univ, Sch Psychol Psychiat & Psychol Med, Caulfield, Vic 3145, Australia.
RP Hasking, P (reprint author), Monash Univ, Sch Psychol Psychiat & Psychol Med, Caulfield, Vic 3145, Australia.
EM Penelope.Hasking@med.monash.edu.au
OI Hasking, Penelope/0000-0002-0172-9288
NR 43
TC 48
Z9 49
U1 0
U2 0
PU SPRINGER/PLENUM PUBLISHERS
PI NEW YORK
PA 233 SPRING ST, NEW YORK, NY 10013 USA
SN 1389-4986
EI 1573-6695
J9 PREV SCI
JI Prev. Sci.
PD MAR
PY 2010
VL 11
IS 1
BP 33
EP 41
DI 10.1007/s11121-009-0147-8
PG 9
WC Public, Environmental & Occupational Health
SC Public, Environmental & Occupational Health
GA 555NA
UT WOS:000274517400004
PM 19707873
DA 2020-03-18
ER

PT J
AU Bjorkquist, OA
   Fryer, SL
   Reiss, AL
   Mattson, SN
   Riley, EP
AF Bjorkquist, Olivia A.
   Fryer, Susanna L.
   Reiss, Allan L.
   Mattson, Sarah N.
   Riley, Edward P.
TI Cingulate gyrus morphology in children and adolescents with fetal
   alcohol spectrum disorders
SO PSYCHIATRY RESEARCH-NEUROIMAGING
LA English
DT Article
DE Prenatal alcohol exposure; Fetal alcohol syndrome; MRI; White matter;
   Cognitive control; Attention deficits
ID ATTENTION-DEFICIT/HYPERACTIVITY DISORDER; CORPUS-CALLOSUM; ANTERIOR
   CINGULATE; FUNCTIONAL CONNECTIVITY; DECISION-MAKING; WORKING-MEMORY;
   YOUNG-ADULTS; EXPOSURE; BRAIN; CORTEX
AB Alcohol consumption during pregnancy can lead to a variety of cognitive and other birth defects, collectively termed fetal alcohol spectrum disorders (FASD). and including the Fetal Alcohol Syndrome (FAS). This study examined the impact of gestational alcohol exposure on the morphology of the cingulate gyrus, given this region's role in cognitive control, attention, and emotional regulation, all of which are affected in children with FASD. Thirty-one youth (ages 8-16) with histories of heavy prenatal alcohol exposure (n = 21) and demographically matched comparison subjects (n = 10) underwent structural magnetic resonance imaging. The cingulate gyrus was manually delineated, and parcellated volumes of grey and white matter were compared across groups. Alcohol-exposed individuals had significantly smaller raw dngulate grey matter, white matter, and tissue volumes compared with controls. After adjustment for respective cranial tissue constituents, only white matter volumes remained significantly reduced, and this held regardless of whether or not the child qualified for a diagnosis of FAS. A correlation between posterior cingulate grey matter volume and the WISC-III Freedom from Distractibility Index was also observed in alcohol-exposed children. These data suggest that cingulate white matter is compromised beyond global white matter hypoplasia in alcohol-exposed individuals, regardless of FAS diagnosis. The observed volumetric reductions in the cinguilate gyrus may contribute to the disruptive and emotionally dysregulated behavioral profile commonly observed in this population. (C) 2009 Elsevier Ireland Ltd. All rights reserved.
C1 [Bjorkquist, Olivia A.; Fryer, Susanna L.; Mattson, Sarah N.; Riley, Edward P.] San Diego State Univ, Ctr Behav Teratol, Dept Psychol, San Diego, CA 92182 USA.
   [Fryer, Susanna L.] Univ Calif San Diego, San Diego State Univ, Son Diego Joint Doctoral Program Clin Psychol, San Diego, CA 92103 USA.
   [Reiss, Allan L.] Stanford Univ, Sch Med, Dept Psychiat & Behav Sci, Stanford, CA 94305 USA.
RP Fryer, SL (reprint author), 6363 Alvarado Court Suite 209, San Diego, CA 92120 USA.
EM sfryer@ucsd.edu
RI Mattson, Sarah N/G-5344-2011; Riley, Edward P/E-6369-2013
OI Mattson, Sarah N/0000-0001-8499-9605; Riley, Edward
   P/0000-0001-8747-891X
FU NIAAAUnited States Department of Health & Human ServicesNational
   Institutes of Health (NIH) - USANIH National Institute on Alcohol Abuse
   & Alcoholism (NIAAA) [R01 AA010417, T32 AA013525, R01 AA010820, U01
   AA014834, F31 AA016051]
FX This research was supported by NIAAA: R01 AA010417, T32 AA013525 to EPR,
   R01 AA010820, U01 AA014834 to SNM, and F31 AA016051 to SLF. The authors
   thank Dr. David Sobel and the laboratory of Dr. Terry Jernigan for scan
   acquisition and radiological review, and Dr. Shelli Kesler for image
   analysis consultation.
NR 58
TC 28
Z9 29
U1 2
U2 10
PU ELSEVIER IRELAND LTD
PI CLARE
PA ELSEVIER HOUSE, BROOKVALE PLAZA, EAST PARK SHANNON, CO, CLARE, 00000,
   IRELAND
SN 0925-4927
EI 1872-7506
J9 PSYCHIAT RES-NEUROIM
JI Psychiatry Res. Neuroimaging
PD FEB 28
PY 2010
VL 181
IS 2
BP 101
EP 107
DI 10.1016/j.pscychresns.2009.10.004
PG 7
WC Clinical Neurology; Neuroimaging; Psychiatry
SC Neurosciences & Neurology; Psychiatry
GA 561VX
UT WOS:000275009200004
PM 20080394
OA Green Accepted
DA 2020-03-18
ER

PT J
AU Bowie, BH
AF Bowie, Bonnie H.
TI Understanding the Gender Differences in Pathways to Social Deviancy:
   Relational Aggression and Emotion Regulation
SO ARCHIVES OF PSYCHIATRIC NURSING
LA English
DT Article
ID PSYCHOLOGICAL ADJUSTMENT; PHYSICAL AGGRESSION; OVERT AGGRESSION; PROBLEM
   BEHAVIOR; CHILDRENS; LIFE
AB This study explored the associations among childhood emotion regulation, overt aggression, relational aggression. and adolescent deviant social behaviors. Data were drawn from the Family Health Project, a longitudinal study conducted over 4 years. The sample consisted of 111 children at Time 1 who ranged in age from 51/2 to 12 years at Time 1 and 8 to 14 years at Time 3. A significant finding was that, for girls, lower emotion regulation predicted later relational aggression (beta = 2.95, P<.05). Moreover, low prosocial skills coupled with relational aggression were associated with deviant social behaviors. (C) 2010 Elsevier Inc. All rights reserved.
C1 Seattle Univ, Coll Nursing, Seattle, WA 98122 USA.
RP Bowie, BH (reprint author), Seattle Univ, Coll Nursing, 901 12th Ave,POB 222000, Seattle, WA 98122 USA.
FU National Institutes of Health, National Institute on Drug AbuseUnited
   States Department of Health & Human ServicesNational Institutes of
   Health (NIH) - USANIH National Institute on Drug Abuse (NIDA) [T32
   DA007257]; Center for Women's Health Research, University of Washington
   [T32NR07039]; National Institute of Mental HealthUnited States
   Department of Health & Human ServicesNational Institutes of Health (NIH)
   - USANIH National Institute of Mental Health (NIMH) [MH42484];
   University of Washington School of NursingUniversity of Washington
FX The author wishes to thank Drs Elaine Thompson and Sybil Carrere for
   their valuable input into this article Data for this study came from the
   Family Health Project, Sybil Carrere, principal investigator This study
   was funded by the National Institutes of Health, National Institute on
   Drug Abuse (T32 DA007257), Women's Health Nursing Research Training
   Grant through the Center for Women's Health Research, University of
   Washington (T32NR07039), National Institute of Mental Health (MH42484);
   and the Hester McLaws Nursing Research Fund, University of Washington
   School of Nursing
NR 35
TC 27
Z9 27
U1 0
U2 14
PU W B SAUNDERS CO-ELSEVIER INC
PI PHILADELPHIA
PA 1600 JOHN F KENNEDY BOULEVARD, STE 1800, PHILADELPHIA, PA 19103-2899 USA
SN 0883-9417
EI 1532-8228
J9 ARCH PSYCHIAT NURS
JI Arch. Psychiatr. Nurs.
PD FEB
PY 2010
VL 24
IS 1
BP 27
EP 37
DI 10.1016/j.apnu.2009.04.007
PG 11
WC Nursing; Psychiatry
SC Nursing; Psychiatry
GA 584FG
UT WOS:000276735700005
PM 20117686
DA 2020-03-18
ER

PT J
AU Somerville, LH
   Jones, RM
   Casey, BJ
AF Somerville, Leah H.
   Jones, Rebecca M.
   Casey, B. J.
TI A time of change: Behavioral and neural correlates of adolescent
   sensitivity to appetitive and aversive environmental cues
SO BRAIN AND COGNITION
LA English
DT Review
DE Adolescence; Brain; Development; fMRI; Emotion; Reward; Cognitive
   control; Connectivity; Peers; Risk; Function; Amygdala; Nucleus
   accumbens; Prefrontal cortex
ID PREFRONTAL CORTEX FUNCTION; NONAGGRESSIVE RISK-TAKING; DEVELOPING HUMAN
   BRAIN; COGNITIVE-DEVELOPMENT; FACIAL EXPRESSIONS; NEUROSCIENCE
   PERSPECTIVE; INDIVIDUAL-DIFFERENCES; ORBITOFRONTAL CORTEX; AMYGDALA
   RESPONSE; NUCLEUS-ACCUMBENS
AB Adolescence is a developmental period that entails substantial changes in affective and incentive-seeking behavior relative to both childhood and adulthood, including a heightened propensity to engage in risky behaviors and experience persistent negative and labile mood states. This review discusses the emotional and incentive-driven behavioral changes in adolescents and their associated neural mechanisms, focusing on the dynamic interactions between the amygdala, ventral striatum, and prefrontal cortex. Common behavioral changes during adolescence may be associated with a heightened responsiveness to incentives and emotional cues while the capacity to effectively engage in cognitive and emotion regulation is still relatively immature. We highlight empirical work in humans and animals that addresses the interactions between these neural systems in adolescents relative to children and adults, and propose a neurobiological model that may account for the nonlinear changes in adolescent behavior. Finally, we discuss other influences that may contribute to exaggerated reward and emotion processing associated with adolescence, including hormonal fluctuations and the role of the social environment. (C) 2009 Elsevier Inc. All rights reserved.
C1 [Somerville, Leah H.; Jones, Rebecca M.; Casey, B. J.] Weill Cornell Med Coll, Sackler Inst Dev Psychobiol, New York, NY 10065 USA.
RP Somerville, LH (reprint author), Weill Cornell Med Coll, Sackler Inst Dev Psychobiol, 1300 York Ave,Box 140, New York, NY 10065 USA.
EM lhs2003@med.cornell.edu
FU NIHUnited States Department of Health & Human ServicesNational
   Institutes of Health (NIH) - USA [DA007274, 50MH079513, R01 DA018879,
   R01 MH73175]; Mortimer D. Sackler family; Dewitt-Wallace Fund
FX This work was supported by NIH grants DA007274, 50MH079513, R01
   DA018879, R01 MH73175, the Mortimer D. Sackler family, and the
   Dewitt-Wallace Fund.
NR 110
TC 461
Z9 472
U1 9
U2 157
PU ACADEMIC PRESS INC ELSEVIER SCIENCE
PI SAN DIEGO
PA 525 B ST, STE 1900, SAN DIEGO, CA 92101-4495 USA
SN 0278-2626
EI 1090-2147
J9 BRAIN COGNITION
JI Brain Cogn.
PD FEB
PY 2010
VL 72
IS 1
BP 124
EP 133
DI 10.1016/j.bandc.2009.07.003
PG 10
WC Neurosciences; Psychology, Experimental
SC Neurosciences & Neurology; Psychology
GA 550LD
UT WOS:000274128400013
PM 19695759
OA Green Accepted
HC Y
HP N
DA 2020-03-18
ER

PT J
AU Sebastian, C
   Viding, E
   Williams, KD
   Blakemore, SJ
AF Sebastian, Catherine
   Viding, Essi
   Williams, Kipling D.
   Blakemore, Sarah-Jayne
TI Social brain development and the affective consequences of ostracism in
   adolescence
SO BRAIN AND COGNITION
LA English
DT Review
DE Adolescence; Ostracism; Social exclusion; Self; Social cognition; Social
   brain emotion regulation; Puberty; fMRI; Prefrontal cortex
ID PREFRONTAL CORTEX; NEUROSCIENCE PERSPECTIVE; FACIAL EXPRESSIONS;
   GENDER-DIFFERENCES; AMYGDALA RESPONSE; NEURAL CIRCUITRY;
   GONADAL-STEROIDS; PEER RELATIONS; LATE CHILDHOOD; SELF-ESTEEM
AB Recent structural and functional imaging studies have provided evidence for continued development of brain regions involved in social cognition during adolescence. In this paper, we review this rapidly expanding area of neuroscience and describe models of neurocognitive development that have emerged recently. One implication of these models is that neural development underlies commonly observed adolescent phenomena such as susceptibility to peer influence and sensitivity to peer rejection. Experimental behavioural evidence of rejection sensitivity in adolescence is currently sparse. Here, we describe a study that directly compared the affective consequences of an experimental ostracism manipulation (Cyber-ball) in female adolescents and adults. The ostracism condition led to significantly greater affective consequences in the adolescents compared with adults. This suggests that the ability to regulate distress resulting from ostracism continues to develop between adolescence and adulthood. The results are discussed in the context of models of neurocognitive development. (C) 2009 Elsevier Inc. All rights reserved.
C1 [Sebastian, Catherine; Blakemore, Sarah-Jayne] UCL, Inst Cognit Neurosci, London WC1N 3AR, England.
   [Viding, Essi] UCL, Div Psychol & Language Sci, Res Dept Clin Educ & Hlth Psychol, London WC1N 3AR, England.
   [Williams, Kipling D.] Purdue Univ, Dept Psychol Sci, W Lafayette, IN 47907 USA.
RP Sebastian, C (reprint author), UCL, Inst Cognit Neurosci, 17 Queen Sq, London WC1N 3AR, England.
EM c.sebastian@ucl.ac.uk
RI Blakemore, Sarah-Jayne/A-1792-2010
OI Blakemore, Sarah-Jayne/0000-0002-1690-2805; Sebastian,
   Catherine/0000-0001-8080-0582
NR 109
TC 195
Z9 198
U1 7
U2 134
PU ACADEMIC PRESS INC ELSEVIER SCIENCE
PI SAN DIEGO
PA 525 B ST, STE 1900, SAN DIEGO, CA 92101-4495 USA
SN 0278-2626
EI 1090-2147
J9 BRAIN COGNITION
JI Brain Cogn.
PD FEB
PY 2010
VL 72
IS 1
BP 134
EP 145
DI 10.1016/j.bandc.2009.06.008
PG 12
WC Neurosciences; Psychology, Experimental
SC Neurosciences & Neurology; Psychology
GA 550LD
UT WOS:000274128400014
PM 19628323
DA 2020-03-18
ER

PT J
AU Martin, SE
   Boekamp, JR
   McConville, DW
   Wheeler, EE
AF Martin, Sarah E.
   Boekamp, John R.
   McConville, David W.
   Wheeler, Elizabeth E.
TI Anger and Sadness Perception in Clinically Referred Preschoolers:
   Emotion Processes and Externalizing Behavior Symptoms
SO CHILD PSYCHIATRY & HUMAN DEVELOPMENT
LA English
DT Article
DE Emotion perception; Externalizing behavior problems; Emotion regulation;
   Preschoolers
ID SOCIAL-BEHAVIOR; CHILDREN; AGGRESSION; COMPETENCE; ADOLESCENCE;
   RECOGNITION; ADJUSTMENT; VALIDATION; RISK
AB This study examined emotion perception processes in preschool aged children presenting with clinically significant emotional and behavior problems, with emphasis on sadness perception accuracy (i.e., the ability to correctly identify sadness from expressive and situational cues) and anger perception bias (i.e., the tendency to perceive anger in the absence of concordant cues) as related to children's externalizing symptoms. Participants were 82 children (3-5 years of age) admitted to a psychiatric day treatment program. Children participated in a structured puppet play activity to assess emotion understanding. Mothers reported on children's externalizing symptoms and program staff reported on children's emotion regulation and negative emotional lability. Young children in this clinical sample demonstrated generally age-appropriate ability to identify basic emotions as expressed within prototypical social situations. Most emotion perception errors involved the over-identification of sadness. Children's decreased accuracy in sadness perception was associated with increased externalizing symptoms. Children's negative emotional lability contributed unique variance to the prediction of externalizing symptoms, with more labile children also demonstrating increased symptoms. Results underscore the role of emotion processes in early childhood mental health problems, with implications for emotion-based treatments of early externalizing behavior symptoms.
C1 [Martin, Sarah E.] Simmons Coll, Boston, MA 02115 USA.
   [Boekamp, John R.; McConville, David W.; Wheeler, Elizabeth E.] Brown Univ, Warren Alpert Med Sch, Providence, RI 02912 USA.
RP Martin, SE (reprint author), Simmons Coll, Boston, MA 02115 USA.
EM sarah.martin@simmons.edu
NR 39
TC 12
Z9 12
U1 1
U2 14
PU SPRINGER
PI NEW YORK
PA 233 SPRING ST, NEW YORK, NY 10013 USA
SN 0009-398X
EI 1573-3327
J9 CHILD PSYCHIAT HUM D
JI Child Psychiat. Hum. Dev.
PD FEB
PY 2010
VL 41
IS 1
BP 30
EP 46
DI 10.1007/s10578-009-0153-x
PG 17
WC Psychology, Developmental; Pediatrics; Psychiatry
SC Psychology; Pediatrics; Psychiatry
GA 534PZ
UT WOS:000272910900003
PM 19633951
DA 2020-03-18
ER

PT J
AU Campbell, SB
   Spieker, S
   Vandergrift, N
   Belsky, J
   Burchinal, M
AF Campbell, Susan B.
   Spieker, Susan
   Vandergrift, Nathan
   Belsky, Jay
   Burchinal, Margaret
CA Nichd Early Child Care Res Network
TI Predictors and sequelae of trajectories of physical aggression in
   school-age boys and girls
SO DEVELOPMENT AND PSYCHOPATHOLOGY
LA English
DT Article
ID CONDUCT PROBLEMS; ANTISOCIAL-BEHAVIOR; DEVELOPMENTAL TRAJECTORIES;
   EMOTION REGULATION; ELEMENTARY-SCHOOL; EXTERNALIZING PROBLEMS;
   RELATIONAL AGGRESSION; DISRUPTIVE BEHAVIORS; MIDDLE CHILDHOOD;
   SEX-DIFFERENCES
AB Teacher-rated trajectories of physical aggression in boys and girls front first through sixth grade were examined using data from the NICHD Study of Early Child Cart and Youth Development. In separate analyses, four trajectories were identified in boys and three in girls. Higher levels of aggression in both boys and girls were related to greater sociodemographic risk and higher maternal harshness in the preschool years: lower levels of observed maternal sensitivity during early childhood also predicted higher trajectories of aggression among girls. Trajectory groups also differed oil a range of social and academic adjustment outcomes in sixth grade, with the most aggressive children and even moderately aggressive children evidencing some difficulties in adjustment. Patterns and levels of aggression in boys and girls are discussed as arc their predictors and consequences.
C1 [Campbell, Susan B.] Univ Pittsburgh, Dept Psychol, Pittsburgh, PA 15260 USA.
   [Spieker, Susan] Univ Washington, Seattle, WA 98195 USA.
   [Vandergrift, Nathan; Burchinal, Margaret] Univ N Carolina, Chapel Hill, NC USA.
   [Belsky, Jay] Birkbeck Univ London, London, England.
RP Campbell, SB (reprint author), Univ Pittsburgh, Dept Psychol, 210 S Bouquet St, Pittsburgh, PA 15260 USA.
EM sbcamp@pitt.edu
OI Belsky, Jay/0000-0003-2191-2503
FU NICHD NIH HHSUnited States Department of Health & Human ServicesNational
   Institutes of Health (NIH) - USANIH Eunice Kennedy Shriver National
   Institute of Child Health & Human Development (NICHD) [U10 HD025420]
NR 84
TC 58
Z9 58
U1 1
U2 38
PU CAMBRIDGE UNIV PRESS
PI NEW YORK
PA 32 AVENUE OF THE AMERICAS, NEW YORK, NY 10013-2473 USA
SN 0954-5794
EI 1469-2198
J9 DEV PSYCHOPATHOL
JI Dev. Psychopathol.
PD FEB
PY 2010
VL 22
IS 1
BP 133
EP 150
DI 10.1017/S0954579409990319
PG 18
WC Psychology, Developmental
SC Psychology
GA 554XW
UT WOS:000274470800010
PM 20102652
OA Green Accepted
DA 2020-03-18
ER

PT J
AU Brumariu, LE
   Kerns, KA
AF Brumariu, Laura E.
   Kerns, Kathryn A.
TI Parent-child attachment and internalizing symptoms in childhood and
   adolescence: A review of empirical findings and future directions
SO DEVELOPMENT AND PSYCHOPATHOLOGY
LA English
DT Review
ID INFANT-MOTHER ATTACHMENT; MATERNAL DEPRESSIVE SYMPTOMS; EARLY
   SCHOOL-AGE; EMOTION REGULATION; BEHAVIOR PROBLEMS; MIDDLE CHILDHOOD;
   PEER ATTACHMENT; EXTERNALIZING PROBLEMS; INSECURE ATTACHMENT; ANXIETY
   DISORDERS
AB The purpose of this paper is to evaluate the theory and evidence for the links of parent-child attachment with internalizing problems in childhood and adolescence. We address three key questions: (a) how consistent is the evidence that attachment security or insecurity is linked to internalizing symptoms. anxiety. and depression? (b) How consistent is the evidence that specific forms of insecurity are more strongly related to internalizing symptoms, anxiety, and depression than are other forms of insecurity? (c) Are associations with internalizing symptoms, anxiety, and depression consistent for mother-child aid father-child attachment? The current findings are consistent with the hypothesis that insecure attachment is associated with the development of internalizing problems. The links between specific insecure attachment patterns and internalizing problems are difficult to evaluate. Father-child and mother-child attachments have a comparable impact, although there are relatively few studies of father-child attachment. No moderators consistently affect these relations. We also propose two models of how attachment insecurity may combine with other factors to lead to anxiety or depression.
C1 [Brumariu, Laura E.] Kent State Univ, Dept Psychol, Kent, OH 44242 USA.
RP Brumariu, LE (reprint author), Kent State Univ, Dept Psychol, Kent, OH 44242 USA.
EM lbrumar1@kent.edu
NR 162
TC 229
Z9 231
U1 5
U2 208
PU CAMBRIDGE UNIV PRESS
PI NEW YORK
PA 32 AVENUE OF THE AMERICAS, NEW YORK, NY 10013-2473 USA
SN 0954-5794
EI 1469-2198
J9 DEV PSYCHOPATHOL
JI Dev. Psychopathol.
PD FEB
PY 2010
VL 22
IS 1
BP 177
EP 203
DI 10.1017/S0954579409990344
PG 27
WC Psychology, Developmental
SC Psychology
GA 554XW
UT WOS:000274470800013
PM 20102655
DA 2020-03-18
ER

PT J
AU Legerstee, JS
   Garnefski, N
   Jellesma, FC
   Verhulst, FC
   Utens, EMWJ
AF Legerstee, Jeroen S.
   Garnefski, Nadia
   Jellesma, Francine C.
   Verhulst, Frank C.
   Utens, Elisabeth M. W. J.
TI Cognitive coping and childhood anxiety disorders
SO EUROPEAN CHILD & ADOLESCENT PSYCHIATRY
LA English
DT Article
DE Anxiety disorders; Cognitive coping; Cognitive emotion regulation;
   Children; Life events
ID EMOTION REGULATION STRATEGIES; LIFE EVENTS; DSM-IV; INTERVIEW SCHEDULE;
   PARENT VERSION; CHILDREN; SYMPTOMS; RELIABILITY; ADOLESCENTS; DEPRESSION
AB To investigate differences in cognitive coping strategies between anxiety-disordered and non-anxious 9-11-year-old children. Additionally, differences in cognitive coping between specific anxiety disorders were examined. A clinical sample of 131 anxiety-disordered children and a general population sample of 452 non-anxious children were gathered. All children filled out the child version of the Cognitive Emotion Regulation Questionnaire (CERQ-k). Structured clinical interviews were used to assess childhood anxiety disorders. Results showed that anxiety-disordered children experience significantly more 'lifetime' negative life events than non-anxious children. Adjusted for the 'lifetime' experience of negative life events, anxiety-disordered children scored significantly higher on the strategies catastrophizing and rumination, and significantly lower on the strategies positive reappraisal and refocus on planning than non-anxious children. No significant differences in cognitive coping were found between children with specific anxiety disorders. Anxiety-disordered children employ significantly more maladaptive and less adaptive cognitive coping strategies in response to negative life events than non-anxious children. The results suggest that cognitive coping is a valuable target for prevention and treatment of childhood anxiety problems.
C1 [Legerstee, Jeroen S.; Verhulst, Frank C.; Utens, Elisabeth M. W. J.] Erasmus Univ, Dept Child & Adolescent Psychiat, Med Ctr Rotterdam, Sophia Childrens Hosp, NL-3000 CB Rotterdam, Netherlands.
   [Garnefski, Nadia] Leiden Univ, Dept Clin & Hlth Psychol, Leiden, Netherlands.
   [Jellesma, Francine C.] Univ Amsterdam, Dept Educ Sci, Amsterdam, Netherlands.
RP Utens, EMWJ (reprint author), Erasmus Univ, Dept Child & Adolescent Psychiat, Med Ctr Rotterdam, Sophia Childrens Hosp, Dr Molewaterpl 60,POB 2060, NL-3000 CB Rotterdam, Netherlands.
EM e.utens@erasmusmc.nl
NR 30
TC 40
Z9 42
U1 2
U2 43
PU SPRINGER
PI NEW YORK
PA 233 SPRING ST, NEW YORK, NY 10013 USA
SN 1018-8827
EI 1435-165X
J9 EUR CHILD ADOLES PSY
JI Eur. Child Adolesc. Psych.
PD FEB
PY 2010
VL 19
IS 2
BP 143
EP 150
DI 10.1007/s00787-009-0051-6
PG 8
WC Psychology, Developmental; Pediatrics; Psychiatry
SC Psychology; Pediatrics; Psychiatry
GA 546KI
UT WOS:000273809300006
PM 19727903
DA 2020-03-18
ER

PT J
AU Rodrigo, MJ
AF Rodrigo, Maria-Jose
TI Where developmental psychology and neuroscience meet: A threatening or a
   felicitous encounter?
SO INFANCIA Y APRENDIZAJE
LA English
DT Editorial Material
DE Developmental psychology; neuroscience; multilevel analysis;
   neuroimaging techniques; electrophysiological measures
ID INTERPERSONAL COMPETENCE; EMOTION REGULATION; BRAIN; CHILDREN;
   ADOLESCENCE; DISCIPLINE; DIRECTIONS; ACTIVATION; RESPONSES; EMPATHY
AB Recently, a new field of developmental cognitive/socio-affective neuroscience has emerged at the crossroads of Developmental Psychology and Neuroscience, linked to new advances in neuroimaging and electrophysiological measures. This paper presents arguments and evidence from a variety of research areas to illustrate the potential strength of the neuroscience approach to the study of developmental phenomena. In particular, it is argued that adding neurological data to our theorisation of change may produce several beneficial effects: a) bringing new light to old topics; b) refining complex psychological constructs, and c) developing research areas that contemplate several levels of analysis, from genes to contextual influences. Finally, some reflections are presented on the challenges involved in adapting to new technologies and building new theoretical proposals. It is concluded that these challenges are worthwhile because they could potentially bring an end to the polarisation in our discipline between cognitive and sociocultural approaches by encompassing both within a more comprehensive view of developmental processes.
C1 Univ La Laguna, Fac Psicol, San Cristobal la Laguna 38205, Sc Tenerife, Spain.
RP Rodrigo, MJ (reprint author), Univ La Laguna, Fac Psicol, Campus Guajara, San Cristobal la Laguna 38205, Sc Tenerife, Spain.
EM mjrodri@ull.es
RI Rodrigo, Maria Jose/H-8595-2015
OI Rodrigo, Maria Jose/0000-0001-5504-886X
NR 64
TC 2
Z9 2
U1 0
U2 5
PU ROUTLEDGE JOURNALS, TAYLOR & FRANCIS LTD
PI ABINGDON
PA 2-4 PARK SQUARE, MILTON PARK, ABINGDON OX14 4RN, OXON, ENGLAND
SN 0210-3702
EI 1578-4126
J9 INFANC APRENDIZ
JI Infanc. Aprendiz.
PD FEB
PY 2010
VL 33
IS 1
BP 3
EP 17
DI 10.1174/021037010790317252
PG 15
WC Psychology, Educational; Psychology, Developmental
SC Psychology
GA 560AT
UT WOS:000274874800001
DA 2020-03-18
ER

PT J
AU Frala, JL
   Leen-Feldner, EW
   Blumenthal, H
   Barreto, CC
AF Frala, Jamie L.
   Leen-Feldner, Ellen W.
   Blumenthal, Heidemarie
   Barreto, Carolina C.
TI Relations Among Perceived Control Over Anxiety-Related Events, Worry,
   and Generalized Anxiety Disorder in a Sample of Adolescents
SO JOURNAL OF ABNORMAL CHILD PSYCHOLOGY
LA English
DT Review
DE Perceived control; Worry; Generalized anxiety disorder; Adolescent;
   Anxiety
ID PARENTAL REARING BEHAVIORS; REVISED CHILD ANXIETY; DIOXIDE-ENRICHED AIR;
   DSM-IV ANXIETY; SELF-EFFICACY; CONTROL QUESTIONNAIRE; CONCURRENT
   VALIDITY; INTERVIEW SCHEDULE; EMOTION REGULATION; LEARNING HISTORY
AB This study examined the associations among perceived control over anxiety-related events, worry, and both symptoms and diagnoses of generalized anxiety disorder (GAD). The sample was comprised of 140 adolescents (60 girls) between the ages of 10 and 17 years (M (age) = 14.6 years; SD = 2.25) recruited from the general community. Findings were consistent with hypotheses. Self-reported perceived control over anxiety-related events related negatively to worry as well as symptoms and diagnoses of GAD even after accounting for variance associated with age, gender, and negative affectivity. Results are discussed in terms of the theoretical implications that perceived control over anxiety-related events may have for understanding GAD symptomatology among youth.
C1 [Frala, Jamie L.; Leen-Feldner, Ellen W.; Blumenthal, Heidemarie; Barreto, Carolina C.] Univ Arkansas, Dept Psychol, Fayetteville, AR 72701 USA.
RP Frala, JL (reprint author), Univ Arkansas, Dept Psychol, 216 Mem Hall, Fayetteville, AR 72701 USA.
EM jfrala@uark.edu; eleenfe@uark.edu
OI Blumenthal, Heidemarie/0000-0003-4865-6239
NR 102
TC 16
Z9 16
U1 1
U2 24
PU SPRINGER/PLENUM PUBLISHERS
PI NEW YORK
PA 233 SPRING ST, NEW YORK, NY 10013 USA
SN 0091-0627
EI 1573-2835
J9 J ABNORM CHILD PSYCH
JI J. Abnorm. Child Psychol.
PD FEB
PY 2010
VL 38
IS 2
BP 237
EP 247
DI 10.1007/s10802-009-9365-6
PG 11
WC Psychology, Clinical; Psychology, Developmental
SC Psychology
GA 554KZ
UT WOS:000274435200008
PM 19842029
DA 2020-03-18
ER

PT J
AU Abaied, JL
   Rudolph, KD
AF Abaied, Jamie L.
   Rudolph, Karen D.
TI Mothers as a Resource in Times of Stress: Interactive Contributions of
   Socialization of Coping and Stress to Youth Psychopathology
SO JOURNAL OF ABNORMAL CHILD PSYCHOLOGY
LA English
DT Article
DE Coping; Parenting; Socialization; Stress; Youth psychopathology
ID DEPRESSIVE SYMPTOMS; INTERPERSONAL STRESS; EXTERNALIZING BEHAVIORS;
   PARENTAL SOCIALIZATION; ADOLESCENT DEPRESSION; EMOTION REGULATION;
   CHILDRENS GOALS; SEX-DIFFERENCES; LIFE-STRESS; GENDER
AB This study examined the hypothesis that maternal socialization of coping would make a differential contribution to youth depression and externalizing psychopathology depending on youths' level of exposure to life stress. A sample of 155 youth (M age = 12.41, SD = 1.21) and their maternal caregivers completed semi-structured interviews and questionnaires in a two-wave longitudinal study over a 1-year period. Results provided evidence for two types of socialization x stress interactions-an amplification-effects model and a differential-effects model. In the context of interpersonal stress, findings supported an amplification-effects model wherein the risk and protective effects of engagement and disengagement socialization of coping emerged in youth exposed to high but not mild levels of stress. In the context of noninterpersonal stress, findings supported a differential-effects model wherein disengagement socialization of coping contributed to heightened risk among youth exposed to high stress but dampened risk among youth exposed to mild stress. This research identifies maternal socialization of coping as a noteworthy contributor to risk for youth psychopathology, and highlights the need to consider parenting x environment interactions when investigating parenting processes related to youth psychopathology.
C1 [Abaied, Jamie L.; Rudolph, Karen D.] Univ Illinois, Dept Psychol, Champaign, IL 61820 USA.
RP Abaied, JL (reprint author), Univ Illinois, Dept Psychol, 603 E Daniel St, Champaign, IL 61820 USA.
EM jabaied2@illinois.edu
FU NIMH NIH HHSUnited States Department of Health & Human ServicesNational
   Institutes of Health (NIH) - USANIH National Institute of Mental Health
   (NIMH) [R01 MH059711-01, R01 MH059711]
NR 90
TC 30
Z9 30
U1 0
U2 8
PU SPRINGER/PLENUM PUBLISHERS
PI NEW YORK
PA 233 SPRING ST, NEW YORK, NY 10013 USA
SN 0091-0627
EI 1573-2835
J9 J ABNORM CHILD PSYCH
JI J. Abnorm. Child Psychol.
PD FEB
PY 2010
VL 38
IS 2
BP 273
EP 289
DI 10.1007/s10802-009-9364-7
PG 17
WC Psychology, Clinical; Psychology, Developmental
SC Psychology
GA 554KZ
UT WOS:000274435200011
PM 19908139
OA Green Accepted
DA 2020-03-18
ER

PT J
AU Seiffge-Krenke, I
   Overbeek, G
   Vermulst, A
AF Seiffge-Krenke, Inge
   Overbeek, Geertjan
   Vermulst, Ad
TI Parent-child relationship trajectories during adolescence: Longitudinal
   associations with romantic outcomes in emerging adulthood
SO JOURNAL OF ADOLESCENCE
LA English
DT Article
DE Parent-child relationship trajectories; Romantic relationships;
   Longitudinal study
ID YOUNG ADULTHOOD; PERSONAL RELATIONSHIPS; EMOTIONAL ADJUSTMENT; FAMILY
   RELATIONSHIPS; ATTACHMENT STYLE; EARLY EXPERIENCE; WORKING MODELS;
   CONFLICT; PERCEPTIONS; NETWORKS
AB This study examined the developmental trajectories of parent-child relationships in adolescence. especially with respect to changes in support levels and negativity, and analyzed if and how these trajectories were associated with the subsequent quality of romantic relationships in young adulthood. A sample of 145 German subjects was followed across six waves (i.e. ages 14, 15. 16, 17, 21, and 23 years). Growth mixture modeling revealed three developmental trajectories of parent-child relationships across adolescence (i.e. normative, increasingly negative, and decreasingly negative/distant), which were associated with the quality of romantic outcomes at two times in emerging adulthood Earlier mother-adolescent relationships were distinctively linked with connectedness and sexual attraction experienced in young adults' romantic relationships. Distant father-child relationships during adolescence were linked with the child's later anxious love. (C) 2009 The Association for Professionals in Services for Adolescents Published by Elsevier Ltd All rights reserved.
C1 [Seiffge-Krenke, Inge] Johannes Gutenberg Univ Mainz, Dept Psychol, D-55099 Mainz, Germany.
   [Overbeek, Geertjan] Univ Utrecht, Dept Psychol, NL-3508 TC Utrecht, Netherlands.
   [Vermulst, Ad] Radboud Univ Nijmegen, Inst Behav Sci, NL-6525 ED Nijmegen, Netherlands.
RP Seiffge-Krenke, I (reprint author), Johannes Gutenberg Univ Mainz, Dept Psychol, Wall Str 3, D-55099 Mainz, Germany.
RI Vermulst, Ad/C-4557-2011
OI Vermulst, Ad/0000-0003-2062-2619
NR 68
TC 72
Z9 72
U1 3
U2 35
PU ACADEMIC PRESS LTD- ELSEVIER SCIENCE LTD
PI LONDON
PA 24-28 OVAL RD, LONDON NW1 7DX, ENGLAND
SN 0140-1971
J9 J ADOLESCENCE
JI J. Adolesc.
PD FEB
PY 2010
VL 33
IS 1
BP 159
EP 171
DI 10.1016/j.adolescence.2009.04.001
PG 13
WC Psychology, Developmental
SC Psychology
GA 569SP
UT WOS:000275621500015
PM 19476993
DA 2020-03-18
ER

PT J
AU Hessler, DM
   Katz, LF
AF Hessler, Danielle M.
   Katz, Lynn Fainsilber
TI Brief report: Associations between emotional competence and adolescent
   risky behavior
SO JOURNAL OF ADOLESCENCE
LA English
DT Article
DE Risky behavior; Emotional development; Emotion regulation; Longitudinal
ID DRUG-USE; EXPECTANCIES; PERSONALITY; STUDENTS; CHILDREN; SEX
AB The current study examines associations between emotional competence (i.e., awareness, regulation, comfort with expression) and adolescent risky behavior. Children from a longitudinal study participated at age 9 and 16 (N = 88) Semi-structured interviews were conducted with children about their emotional experiences and coded for areas of emotional competence Associations were examined for the emotions of sadness and anger concurrently during adolescence, and longitudinally from middle childhood to adolescence Results suggested that children with poor emotional awareness and regulation had a higher likelihood of using hard drugs. Difficulty regulating emotions was associated with having more sexual partners, and both emotion regulation and expression difficulties were associated with greater behavioral adjustment problems. Results were consistent across the concurrent and longitudinal findings and pointed to anger as an important emotion Findings suggest that children's emotional competence may serve as a useful point of intervention to decrease risky behavior in adolescence (C) 2009 The Association for Professionals in Services for Adolescents Published by Elsevier Ltd. All rights reserved.
C1 [Hessler, Danielle M.] Univ Calif San Francisco, Dept Family & Community Med, San Francisco, CA 94143 USA.
   [Katz, Lynn Fainsilber] Univ Washington, Dept Psychol, Seattle, WA 98195 USA.
RP Hessler, DM (reprint author), Univ Calif San Francisco, Dept Family & Community Med, Box 0900, San Francisco, CA 94143 USA.
FU NIMH NIH HHSUnited States Department of Health & Human ServicesNational
   Institutes of Health (NIH) - USANIH National Institute of Mental Health
   (NIMH) [R01 MH049141-08, R01 MH049141]
NR 25
TC 62
Z9 64
U1 1
U2 24
PU ACADEMIC PRESS LTD- ELSEVIER SCIENCE LTD
PI LONDON
PA 24-28 OVAL RD, LONDON NW1 7DX, ENGLAND
SN 0140-1971
J9 J ADOLESCENCE
JI J. Adolesc.
PD FEB
PY 2010
VL 33
IS 1
BP 241
EP 246
DI 10.1016/j.adolescence.2009.04.007
PG 6
WC Psychology, Developmental
SC Psychology
GA 569SP
UT WOS:000275621500025
PM 19481247
OA Green Accepted
DA 2020-03-18
ER

PT J
AU Miller, D
   Vachon, D
   Aalsma, M
AF Miller, Drew
   Vachon, David
   Aalsma, Matthew
TI NEGATIVE AFFECT AND EMOTION DYSREGULATION: CATALYSTS FOR DELINQUENCY AND
   RISKY SEXUAL BEHAVIOR AMONG ADJUDICATED ADOLESCENTS
SO JOURNAL OF ADOLESCENT HEALTH
LA English
DT Meeting Abstract
C1 [Aalsma, Matthew] Indiana Univ, Sch Med, Bloomington, IN 47405 USA.
   [Miller, Drew; Vachon, David] Purdue Univ, W Lafayette, IN 47907 USA.
NR 0
TC 0
Z9 0
U1 0
U2 2
PU ELSEVIER SCIENCE INC
PI NEW YORK
PA 360 PARK AVE SOUTH, NEW YORK, NY 10010-1710 USA
SN 1054-139X
J9 J ADOLESCENT HEALTH
JI J. Adolesc. Health
PD FEB
PY 2010
VL 46
IS 2
SU 1
BP S64
EP S64
DI 10.1016/j.jadohealth.2009.11.155
PG 1
WC Psychology, Developmental; Public, Environmental & Occupational Health;
   Pediatrics
SC Psychology; Public, Environmental & Occupational Health; Pediatrics
GA 550BL
UT WOS:000274101600139
DA 2020-03-18
ER

PT J
AU Wang, RH
   Hsu, HY
   Lin, SY
   Cheng, CP
   Lee, SL
AF Wang, Ruey-Hsia
   Hsu, Hsiu-Yueh
   Lin, Shu-Yuan
   Cheng, Chung-Ping
   Lee, Shu-Li
TI Risk behaviours among early adolescents: risk and protective factors
SO JOURNAL OF ADVANCED NURSING
LA English
DT Article
DE early adolescent; protective factor; risk behaviour; risk factor
ID SELF-ESTEEM; YOUTH; RESILIENCE; HEALTH; CIGARETTE; VALIDITY; STUDENTS;
   ALCOHOL; SMOKING
AB Title. Risk behaviours among early adolescents: risk and protective factors.
   Aim. This paper is a report of a study conducted to examine the influence of risk/protective factors on risk behaviours of early adolescents and whether protective factors moderate their impact.
   Background. An understanding of how risk and protective factors operate to influence risk behaviours of early adolescents will better prepare nurses to perform interventions appropriately to reduce risk behaviours of early adolescents.
   Method. A cross-sectional study was carried out, based on a sample of public junior high schools (from 7th to 9th grades) in one city and one county in Taiwan. An anonymous questionnaire designed to measure five risk factors, six protective factors and risk behaviours was administered from October 2006 to March 2007. Data from 878 students were used for the present analysis. Pearson's correlations, ANOVA with random effect models, and generalized linear models were used to analyse the statistically significant explanatory variables for risk behaviours.
   Findings. Gender, perceived father's risk behaviour, perceived mother's risk behaviour, health self-efficacy, interaction of health self-efficacy and perceived peers' risk behaviour, and interaction of emotional regulation and perceived peers' risk behaviour were statistically significant explanatory variables of risk behaviours. Health self-efficacy and emotional regulation moderated the negative effects of peers' perceived risk behaviour on risk behaviours.
   Conclusion. All protective factors were negative statistically correlated with risk behaviours, and all risk factors positively statistically correlated with risk behaviours. Male adolescents should be considered an at-risk group for risk behaviour intervention. Nurses could provide early adolescents with training regarding health self-efficacy improvement, self-esteem enhancement, emotional regulation skills to reduce their risk behaviours.
C1 [Wang, Ruey-Hsia; Lin, Shu-Yuan; Lee, Shu-Li] Kaohsiung Med Univ, Coll Nursing, Kaohsiung, Taiwan.
   [Hsu, Hsiu-Yueh] Meiho Inst Technol, Dept Nursing, Pingtung, Taiwan.
   [Cheng, Chung-Ping] Natl Chung Cheng Univ, Dept Psychol, Chiayi, Taiwan.
RP Wang, RH (reprint author), Kaohsiung Med Univ, Coll Nursing, Kaohsiung, Taiwan.
EM wrhsia@kmu.edu.tw
OI Wang, Ruey-Hsia/0000-0001-9323-7389; CHENG,
   CHUNG-PING/0000-0003-2284-6149
FU National Science Council of TaiwanNational Science Council of Taiwan
   [NSC-95-2314-B-037-054]
FX This research was supported by funding from the National Science Council
   of Taiwan under grant (NSC-95-2314-B-037-054).
NR 42
TC 23
Z9 27
U1 1
U2 28
PU WILEY-BLACKWELL PUBLISHING, INC
PI MALDEN
PA COMMERCE PLACE, 350 MAIN ST, MALDEN 02148, MA USA
SN 0309-2402
J9 J ADV NURS
JI J. Adv. Nurs.
PD FEB
PY 2010
VL 66
IS 2
BP 313
EP 323
DI 10.1111/j.1365-2648.2009.05159.x
PG 11
WC Nursing
SC Nursing
GA 546PF
UT WOS:000273822000008
PM 20423414
DA 2020-03-18
ER

PT J
AU Schmitt, J
   Apfelbacher, C
   Chen, CM
   Romanos, M
   Sausenthaler, S
   Koletzko, S
   Bauer, CP
   Hoffmann, U
   Kramer, U
   Berdel, D
   von Berg, A
   Wichmann, HE
   Heinrich, J
AF Schmitt, Jochen
   Apfelbacher, Christian
   Chen, Chih-Mei
   Romanos, Marcel
   Sausenthaler, Stefanie
   Koletzko, Sibylle
   Bauer, Carl-Peter
   Hoffmann, Ute
   Kraemer, Ursula
   Berdel, Dietrich
   von Berg, Andrea
   Wichmann, H. -Erich
   Heinrich, Joachim
CA German Infant Nutr Intervention Pl
TI Infant-onset eczema in relation to mental health problems at age 10
   years: Results from a prospective birth cohort study (German Infant
   Nutrition Intervention plus)
SO JOURNAL OF ALLERGY AND CLINICAL IMMUNOLOGY
LA English
DT Article
DE Eczema; cohort study; depression; emotional problems; hyperactivity;
   infant; risk; Strengths and Difficulties Questionnaire
ID ATTENTION-DEFICIT/HYPERACTIVITY DISORDER; DIFFICULTIES QUESTIONNAIRE
   SDQ; ATOPIC-DERMATITIS; CHILDREN; ASTHMA; SAMPLE; LIFE; ADOLESCENTS;
   STRENGTHS; STRESS
AB Background: Cross-sectional studies suggest an association between eczema and mental health problems, but the temporal relationship is unclear.
   Objective: To assess the association between infant-onset eczema and mental health problems in a prospective study.
   Methods: Between 1995 and 1998, a birth cohort study was recruited and followed until age 10 years. Physician-diagnosed eczema, comorbidities, and a broad set of environmental exposures were assessed at age 1, 2, 3, 4, 6, and 10 years. First, we investigated the association between infant-onset eczema (age 1-2 years) and mental health problems at age 10 years according to the Strengths and Difficulties Questionnaire. Second, we analyzed the likelihood of mental health problems at age 10 years in relation to the course of eczema.
   Results: A total of 2916 infants were eligible for analysis. Compared with participants never diagnosed as having eczema, children with infant-onset eczema had a significantly increased risk for possible/probable mental health problems (Strengths and Difficulties Questionnaire total score) at age 10 years (odds ratio, 1.49; 95% CI, 1.13-1.96) and for emotional symptoms (odds ratio, 1.62; 95% CI, 1.25-2.09). Eczema limited to infancy predicted a significantly higher risk for conduct problems at age 10 years. The strength of the association between eczema and emotional problems at age 10 years increased with increasing eczema persistence.
   Conclusion: Infants with eczema are at increased risk for mental health problems at age 10 years. Even if cleared afterward, eczema at age 1 to 2 years may cause persistent emotional and behavioral difficulties. (J Allergy Clin Immunol 2010;125:404-10.)
C1 [Schmitt, Jochen] Tech Univ Dresden, Dept Dermatol, Univ Hosp Carl Gustav Carus, D-01307 Dresden, Germany.
   [Apfelbacher, Christian] Univ Heidelberg Hosp, Dept Clin Social Med, Heidelberg, Germany.
   [Chen, Chih-Mei; Sausenthaler, Stefanie; Wichmann, H. -Erich; Heinrich, Joachim] German Res Ctr Environm Hlth, Inst Epidemiol, Helmholtz Zentrum Munchen, Neuherberg, Germany.
   [Romanos, Marcel] Univ Clin Wurzburg, Dept Child & Adolescent Psychiat Psychosomat & Ps, Wurzburg, Germany.
   [Chen, Chih-Mei; Koletzko, Sibylle] Univ Munich, Dr von Hauner Childrens Hosp, Munich, Germany.
   [Wichmann, H. -Erich] Univ Munich, Inst Med Data Management Biometr & Epidemiol, Munich, Germany.
   [Bauer, Carl-Peter; Hoffmann, Ute] Tech Univ Munich, Dept Pediat, Munich, Germany.
   [Kraemer, Ursula] Univ Dusseldorf, Inst Umweltmed Forsch, Dusseldorf, Germany.
   [Berdel, Dietrich; von Berg, Andrea] Marine Hosp Wesel, Dept Pediat, Wesel, Germany.
RP Schmitt, J (reprint author), Tech Univ Dresden, Dept Dermatol, Univ Hosp Carl Gustav Carus, Fetscherstr 74, D-01307 Dresden, Germany.
EM jochen.schmitt@uniklinikum-dresden.de
RI Apfelbacher, Christian/X-1051-2019; Heinrich, Joachim/N-1720-2013;
   Romanos, Marcel/D-7695-2017
OI Apfelbacher, Christian/0000-0003-3805-8219; Heinrich,
   Joachim/0000-0002-9620-1629; 
FU Federal Ministry for Education. Science, Research and Technology [01 EE
   9401-4]; Federal Ministry of Environment (Institut fur
   Umweltmedizinische Forschung) [FKZ 20462296];
   Ludivig-Maximilians-Universitat's innovative research priority; Nestle
   Nutrition; Mead Johnson
FX The German Infant Nuttition Intervention study was funded for 3 years by
   grants of the Federal Ministry for Education. Science, Research and
   Technology (grant no. 01 EE 9401-4). The 6-year follow-up of the German
   Infant Nutrition Intervention plus study was partly funded by the
   Federal Ministry of Environment (Institut fur Umweltmedizinische
   Forschung, FKZ 20462296). This study was supported in part by
   Ludivig-Maximilians-Universitat's innovative research priority project
   MC-Health (subproject 1).; Disclosure of potential conflict of interest:
   S. Koletzko has received speakers' honoraria from Nestle Nutrition and
   Danone and has received research support from Nestle Nutrition and Mead
   Johnson. A. von Berg has received a speakers' honorarium from Nestle and
   has provided legal consultation services or expert witness testimony
   relevant to Airsonett. The rest of the authors have declared that they
   have no conflict of interest.
NR 30
TC 63
Z9 63
U1 0
U2 18
PU MOSBY-ELSEVIER
PI NEW YORK
PA 360 PARK AVENUE SOUTH, NEW YORK, NY 10010-1710 USA
SN 0091-6749
J9 J ALLERGY CLIN IMMUN
JI J. Allergy Clin. Immunol.
PD FEB
PY 2010
VL 125
IS 2
BP 404
EP 410
DI 10.1016/j.jaci.2009.10.055
PG 7
WC Allergy; Immunology
SC Allergy; Immunology
GA 558RU
UT WOS:000274764000019
PM 20159252
DA 2020-03-18
ER

PT J
AU Cheng, SY
   Maeda, T
   Yoichi, S
   Yamagata, Z
   Tomiwa, K
AF Cheng, Shunyue
   Maeda, Tadahiko
   Yoichi, Sakakihara
   Yamagata, Zentaro
   Tomiwa, Kiyotaka
CA Japan Children's Study Grp
TI Early Television Exposure and Children's Behavioral and Social Outcomes
   at Age 30 Months
SO JOURNAL OF EPIDEMIOLOGY
LA English
DT Article
DE children; television viewing; behavioral outcomes; prosocial behavior
ID SUBSEQUENT ATTENTIONAL PROBLEMS; DIFFICULTIES QUESTIONNAIRE;
   AGGRESSIVE-BEHAVIOR; MEDIA; ADOLESCENCE; ASSOCIATION; ADULTHOOD;
   STRENGTHS; SYMPTOMS; INFANTS
AB Background: Previous research has suggested that television (TV) viewing may be associated with increased behavioral and emotional problems in children. However, there are few prospective studies targeted for its association with outcomes of children under 3 years old. The purpose of this study was to exam the association between children's early TV exposure at ages 18 and 30 months and the behavioral and emotional outcomes at age 30 months.
   Methods: We analyzed data collected prospectively in the Japan Children's Study. TV exposure was assessed by mothers' report at infant ages of 18 and 30 months. The outcomes were assessed using the Strengths and Difficulties Questionnaire (SDQ). Analysis of Covariance was used to estimate the effect of TV exposure on behavioral and emotional outcomes.
   Results: The percentage of children who watched TV 4 hours or more per day was 29.4% at age 18 months, 24.5% at age 30 months, and 21 % at both ages. Hyperactivity-inattention at age 30 months was positively associated with TV exposure at age 18 months, whereas prosocial behavior was negatively associated with hours of exposure even after adjustment. However, there were no significant differences in SDQ subscales according to daily hours of TV viewing at age 30 months.
   Conclusions: Daily TV exposure at age 18 months was associated with hyperactivity-inattention and prosocial behavior at age 30 months. However, the directly casual relation was not proved in the present study. Additional research considering the TV program content and exposure timing are needed to investigate the causal relation between TV viewing and behavioral outcome.
C1 [Cheng, Shunyue; Maeda, Tadahiko; Yoichi, Sakakihara; Yamagata, Zentaro; Tomiwa, Kiyotaka] Japan Sci & Technol Agcy, Res Inst Sci & Technol Soc, Tokyo, Japan.
   [Maeda, Tadahiko] Res Org Informat & Syst, Inst Stat Math, Tokyo, Japan.
   [Yoichi, Sakakihara] Ochanomizu Univ, Dept Child Care & Educ, Tokyo 112, Japan.
   [Yamagata, Zentaro] Univ Yamanashi, Sch Med, Dept Hlth Sci, Yamanashi, Japan.
   [Tomiwa, Kiyotaka] Kyoto Univ, Grad Sch Med, Kyoto, Japan.
RP Cheng, SY (reprint author), Int Univ Hlth & Welf, Sch Nursing & Rehabil Sci, Dept Nursing, 1-2-25 Shiroyama, Kanagawa 2508588, Japan.
EM cheng@iuhw.ac.jp
FU Research Institute of Science and Technology for Society; Japan Science
   and Technology AgencyJapan Science & Technology Agency (JST)
FX We thank and are deeply indebted to the participating parents, children,
   and administrators of the Japan Children Study project. This study is
   based on the mission-type research project conducted by the Research
   Institute of Science and Technology for Society and the Japan Science
   and Technology Agency.
NR 32
TC 42
Z9 43
U1 0
U2 27
PU ELSEVIER SCIENCE INC
PI NEW YORK
PA 360 PARK AVE SOUTH, NEW YORK, NY 10010-1710 USA
SN 0917-5040
J9 J EPIDEMIOL
JI J. Epidemiol.
PD FEB
PY 2010
VL 20
SU 2
BP S482
EP S489
DI 10.2188/jea.JE20090179
PG 8
WC Public, Environmental & Occupational Health
SC Public, Environmental & Occupational Health
GA 572PZ
UT WOS:000275846500015
PM 20179364
OA DOAJ Gold, Green Published
DA 2020-03-18
ER

PT J
AU Sih, T
   Mion, O
AF Sih, Tania
   Mion, Olavo
TI Allergic rhinitis in the child and associated comorbidities
SO PEDIATRIC ALLERGY AND IMMUNOLOGY
LA English
DT Article
DE allergic rhinitis; nasal inflammation; otitis media with effusion;
   adenoidal hypertrophy; atopy; children allergy; nasal congestion; sleep
   apnea
ID EUSTACHIAN-TUBE DYSFUNCTION; LATE-PHASE ALLERGY; OTITIS-MEDIA; CHRONIC
   RHINOSINUSITIS; ADENOIDAL HYPERTROPHY; NASAL CHALLENGE; SINUSITIS;
   INTERMITTENT; OBSTRUCTION; PREVALENCE
AB Allergic rhinitis (AR) typically presents after the second year of life, but the exact prevalence in early life is unknown. AR affects 10-30% of the population, with the greatest frequency found in children and adolescents. It appears that the prevalence has increased in the pediatric population. As the childs' immune system develops between the 1st and 4th yr of life, those with an atopic predisposition begin to express allergic disease with a clear Th-2 response to allergen exposure, resulting in symptoms. In pediatric AR, two or more seasons of pollen exposure are generally needed for sensitization, so allergy testing to seasonal allergens (trees, grasses, and weeds) should be conducted after the age of 2 or 3 years. Sensitization to perennial allergens (animals, dust mites, and cockroaches) may manifest several months after exposure. Classification of AR includes measurement of frequency and duration of symptoms. Intermittent AR is defined as symptoms for < 4 days/wk or < 4 consecutive weeks. Persistent AR is defined as occurring for more than 4 days/wk and more than 4 consecutive weeks. AR is associated with impairments in quality of life, sleep disorders, emotional problems, and impairment in activities such as work and school productivity and social functioning. AR can also be graded in severity - either mild or moderate/severe. There are comorbidities associated with AR. The chronic effects of the inflammatory process affect lungs, ears, growth, and others. AR can induce medical complications, learning problems and sleep-related complaints, such as obstructive sleep apnea syndrome and chronic and acute sinusitis, acute otitis media, serous otitis media, and aggravation of adenoidal hypertrophy and asthma.
C1 [Sih, Tania] Univ Sao Paulo, LIM 40, Sao Paulo, Brazil.
   [Mion, Olavo] Univ Sao Paulo, Dept Otolaryngol, Sao Paulo, Brazil.
RP Sih, T (reprint author), Rua Mato Grosso 306,Cj1511, BR-01239040 Sao Paulo, Brazil.
EM tsih@amcham.com.br
NR 39
TC 42
Z9 51
U1 1
U2 14
PU WILEY
PI HOBOKEN
PA 111 RIVER ST, HOBOKEN 07030-5774, NJ USA
SN 0905-6157
EI 1399-3038
J9 PEDIAT ALLERG IMM-UK
JI Pediatr. Allergy Immunol.
PD FEB
PY 2010
VL 21
IS 1
BP E107
EP E113
DI 10.1111/j.1399-3038.2009.00933.x
PN 2
PG 7
WC Allergy; Immunology; Pediatrics
SC Allergy; Immunology; Pediatrics
GA 576YO
UT WOS:000276186200002
PM 19664013
DA 2020-03-18
ER

PT J
AU Ghandour, RM
   Kogan, MD
   Blumberg, SJ
   Perry, DF
AF Ghandour, Reem M.
   Kogan, Michael D.
   Blumberg, Stephen J.
   Perry, Deborah F.
TI Prevalence and Correlates of Internalizing Mental Health Symptoms Among
   CSHCN
SO PEDIATRICS
LA English
DT Article
DE special health care needs; child; adolescent; affective symptoms
ID MAJOR DEPRESSIVE DISORDER; GENDER-DIFFERENCES; PSYCHIATRIC-DISORDERS;
   ANXIETY DISORDERS; CONDUCT DISORDER; RISK BEHAVIORS; CHILDREN;
   CHILDHOOD; CARE; COMORBIDITY
AB OBJECTIVES: This study provides nationally representative prevalence estimates of internalizing mental health symptoms among children with special health care needs (CSHCN) and identifies significant co-variates of these symptoms by using multivariate regression. Internalizing symptoms include feeling anxious and depressed.
   METHODS: Data were obtained from the 2005-2006 National Survey of Children with Special Health Care Needs, a nationally representative, parent-reported, cross-sectional survey of 40 465 CSHCN. The presence of internalizing mental health symptoms was assessed by using 2 binary items capturing whether a child had or experienced difficulty with depression, anxiety, disordered eating, or other emotional problems. The odds of experiencing internalizing symptoms were assessed by using multivariate regression, controlling for sociodemographic, health-related, and burden-related covariates.
   RESULTS: A total of 31.9% of CSHCN 3 to 17 years of age experienced internalizing mental health symptoms. Multivariate logistic regression showed internalizing symptoms to be strongly associated with female gender, older age, and frequent activity limitations, as well as externalizing mental health symptoms and conditions with behavioral components. Children with behavior problems had 6 times the odds of internalizing symptoms ( adjusted odds ratio [aOR]: 5.95 [95% confidence interval [CI]: 5.30-6.69]), whereas children with autism spectrum disorder had 3 times the odds (aOR: 3.00 [95% CI: 2.39-3.77]). Increased odds of symptoms also were associated with frequent headaches ( aOR: 1.76 [95% CI: 1.45-2.13]) and chronic pain (aOR: 1.46 [95% CI: 1.221.75]). Odds of symptoms were greater for children living in households that experienced employment changes or financial burdens resulting from the children's needs.
   CONCLUSIONS: Internalizing mental health symptoms are common among CSHCN. Findings may help caregivers focus screening and prevention efforts for high-risk groups in this heterogeneous population. Pediatrics 2010; 125:e269-e277
C1 [Ghandour, Reem M.; Kogan, Michael D.] Maternal & Child Hlth Bur, Off Data & Program Dev, US Hlth Resources & Serv Adm, Rockville, MD 20857 USA.
   [Blumberg, Stephen J.] Ctr Dis Control & Prevent, Natl Ctr Hlth Stat, Hyattsville, MD 20782 USA.
   [Perry, Deborah F.] Georgetown Univ, Ctr Child & Human Dev, Washington, DC USA.
RP Ghandour, RM (reprint author), Maternal & Child Hlth Bur, Off Data & Program Dev, US Hlth Resources & Serv Adm, Parklawn Bldg,5600 Fishers Lane,Room 18-41, Rockville, MD 20857 USA.
EM rghandour@hrsa.gov
NR 68
TC 17
Z9 17
U1 0
U2 15
PU AMER ACAD PEDIATRICS
PI ELK GROVE VILLAGE
PA 141 NORTH-WEST POINT BLVD,, ELK GROVE VILLAGE, IL 60007-1098 USA
SN 0031-4005
EI 1098-4275
J9 PEDIATRICS
JI Pediatrics
PD FEB
PY 2010
VL 125
IS 2
BP E269
EP E277
DI 10.1542/peds.2009-0622
PG 9
WC Pediatrics
SC Pediatrics
GA 573VH
UT WOS:000275942900040
PM 20083529
DA 2020-03-18
ER

PT J
AU Sullivan, TN
   Helms, SW
   Kliewer, W
   Goodman, KL
AF Sullivan, Terri N.
   Helms, Sarah W.
   Kliewer, Wendy
   Goodman, Kimberly L.
TI Associations between Sadness and Anger Regulation Coping, Emotional
   Expression, and Physical and Relational Aggression among Urban
   Adolescents
SO SOCIAL DEVELOPMENT
LA English
DT Article
DE physical aggression; relational aggression; emotional expressiveness;
   emotion regulation coping
ID SOCIAL-PSYCHOLOGICAL ADJUSTMENT; MIDDLE SCHOOL STUDENTS; DRUG-USE;
   PROACTIVE AGGRESSION; DELINQUENT BEHAVIORS; ELEMENTARY-SCHOOL;
   INTERNALIZING PROBLEMS; INITIAL VALIDATION; PREVENTION PROGRAM; OVERT
   AGGRESSION
AB This study examined associations between self-reports of sadness and anger regulation coping, reluctance to express emotion, and physical and relational aggression between two cohorts of predominantly African-American fifth (N = 191; 93 boys and 98 girls) and eighth (N = 167; 73 boys and 94 girls) graders. Multiple regression analyses indicated unique associations between relational aggression and expressive reluctance and sadness regulation coping. In contrast, physical aggression, but not relational aggression, was associated with anger regulation coping. These relations did not differ across gender, but the strength of the association between anger regulation coping and physical aggression varied by grade. Sadness regulation coping moderated the association between expressive reluctance and relational aggression. Conversely, anger regulation coping moderated the relation between expressive reluctance and physical aggression; however, the strength of this relation differed by gender. These findings have important implications for intervention efforts.
C1 [Sullivan, Terri N.] Virginia Commonwealth Univ, Dept Psychol, Richmond, VA 23284 USA.
RP Sullivan, TN (reprint author), Virginia Commonwealth Univ, Dept Psychol, POB 842018, Richmond, VA 23284 USA.
EM tnsulliv@vcu.edu
OI Kliewer, Wendy/0000-0003-0046-203X
FU NIDA NIH HHSUnited States Department of Health & Human ServicesNational
   Institutes of Health (NIH) - USANIH National Institute on Drug Abuse
   (NIDA) [K01 DA015442-05, K01 DA015442, R21 DA020086]
NR 78
TC 63
Z9 68
U1 3
U2 25
PU WILEY
PI HOBOKEN
PA 111 RIVER ST, HOBOKEN 07030-5774, NJ USA
SN 0961-205X
EI 1467-9507
J9 SOC DEV
JI Soc. Dev.
PD FEB
PY 2010
VL 19
IS 1
BP 30
EP 51
DI 10.1111/j.1467-9507.2008.00531.x
PG 22
WC Psychology, Developmental
SC Psychology
GA 541EU
UT WOS:000273397700002
PM 20221302
OA Green Accepted
DA 2020-03-18
ER

PT J
AU Kwok, SYCL
   Shek, DTL
AF Kwok, Sylvia Y. C. Lai
   Shek, Daniel T. L.
TI Personal and Family Correlates of Suicidal Ideation Among Chinese
   Adolescents in Hong Kong
SO SOCIAL INDICATORS RESEARCH
LA English
DT Article
DE Suicidal ideation; Hopelessness; Social problem solving; Emotional
   competence; Family functioning; Parent-adolescent communication
ID PROBLEM-SOLVING APPRAISAL; QUALITY-OF-LIFE; EMOTIONAL INTELLIGENCE;
   HOPELESSNESS SCALE; MENTAL-HEALTH; DEPRESSION; RISK; STRESS; ATTEMPTERS;
   BEHAVIORS
AB Based on the family ecological model, personal (hopelessness, social problem solving, emotional competence) and family (parent-adolescent communication, family functioning) quality of life measures related to adolescent suicidal ideation were examined in 5,557 Secondary 1 to Secondary 4 students in Hong Kong. Results showed that suicidal ideation was positively related to adolescent hopelessness but negatively related to emotional competence, social problem solving, father-adolescent communication, mother-adolescent communication and family functioning. Multiple regression analyses showed that hopelessness was the most important predictor of adolescent suicidal ideation, followed by mother-adolescent communication, family functioning, social problem solving, father-adolescent communication, and emotional competence. Path analyses with and without direct effects showed that hopelessness mediated the effect of personal and family correlates on adolescent suicidal ideation. Theoretical and practice implications of the findings are discussed.
C1 [Kwok, Sylvia Y. C. Lai] City Univ Hong Kong, Dept Appl Social Studies, Hong Kong, Hong Kong, Peoples R China.
   [Shek, Daniel T. L.] Hong Kong Polytech Univ, Dept Appl Social Sci, Hong Kong, Hong Kong, Peoples R China.
RP Kwok, SYCL (reprint author), City Univ Hong Kong, Dept Appl Social Studies, Hong Kong, Hong Kong, Peoples R China.
EM scyckwok@cityu.edu.hk
RI Shek, Daniel T.L./N-9576-2014
OI Shek, Daniel T.L./0000-0003-3359-6229; KWOK LAI, Yuk Ching
   Sylvia/0000-0002-4452-6819
NR 67
TC 6
Z9 6
U1 0
U2 17
PU SPRINGER
PI DORDRECHT
PA VAN GODEWIJCKSTRAAT 30, 3311 GZ DORDRECHT, NETHERLANDS
SN 0303-8300
J9 SOC INDIC RES
JI Soc. Indic. Res.
PD FEB
PY 2010
VL 95
IS 3
BP 407
EP 419
DI 10.1007/s11205-009-9528-4
PG 13
WC Social Sciences, Interdisciplinary; Sociology
SC Social Sciences - Other Topics; Sociology
GA 540KA
UT WOS:000273328900005
DA 2020-03-18
ER

PT J
AU Davis, E
   Sawyer, MG
   Lo, SK
   Priest, N
   Wake, M
AF Davis, Elise
   Sawyer, Michael G.
   Lo, Sing Kai
   Priest, Naomi
   Wake, Melissa
TI Socioeconomic Risk Factors for Mental Health Problems in 4-5-Year-Old
   Children: Australian Population Study
SO ACADEMIC PEDIATRICS
LA English
DT Article
DE children; psychopathology; risk factors; socioeconomic status
ID DIFFICULTIES-QUESTIONNAIRE; PRESCHOOL-CHILDREN; STRENGTHS; INCOME;
   ASSOCIATIONS; BRITAIN; CANNOT; SES
AB Objective.-To describe the extent to which parent- and teacher-reported child mental health problems vary by different indicators of socioeconomic status.
   Methods.-Participants were 4-5-year-old children in the Longitudinal Study of Australian Children (LSAC). Parents (N = 4968) and teacher (N = 3245) completed the 3-4-year-old version of Strengths and Difficulties Questionnaire (SDQ). Parents also reported the socioeconomic indicators of income, education, employment, and family composition (1- vs 2-parent families). Logistic regression models were used to predict SDQ total difficulties and each of the 4 SDQ subscales problems, as reported by parents and by teacher, and considered all putative socioeconomic status (SES) predictor variables simultaneously.
   Results.-The proportions of children scoring in the abnormal range varied according to SES indicator and mental health subscale. All of the SES indicators independently predicted parent-reported child mental health problems, although odds ratios were generally small to moderate (1.2 to 2.4), and not all reached statistical significance. Low income and parent education showed larger associations than sole parenthood or unemployment. The pattern for teachers was similar, though less consistent. Behavioral problems showed stronger associations with social disadvantage than emotional problems.
   Conclusions.-Research examining pathways to young children's mental health should include diverse measures of SES, particularly of family income and education. The fact that mental health problems were most strongly associated with parent education and income should be of interest to policy makers because education and income reflect investments in the lives of our participants' parents during their own childhood and adolescence.
C1 [Davis, Elise] Univ Melbourne, Sch Populat Hlth, VicHlth Ctr Promot Mental Hlth & Community Wellbe, McCaughey Ctr, Melbourne, Vic 3010, Australia.
   [Sawyer, Michael G.] Womens & Childrens Hosp, Res & Evaluat Unit, Adelaide, SA, Australia.
   [Lo, Sing Kai] Hong Kong Inst Educ, Hong Kong, Hong Kong, Peoples R China.
   [Wake, Melissa] Royal Childrens Hosp, Ctr Community Child Hlth, Melbourne, Vic, Australia.
   [Wake, Melissa] Murdoch Childrens Res Inst, Melbourne, Vic, Australia.
   [Wake, Melissa] Univ Melbourne, Dept Pediat, Melbourne, Vic 3010, Australia.
RP Davis, E (reprint author), Univ Melbourne, Sch Populat Hlth, VicHlth Ctr Promot Mental Hlth & Community Wellbe, McCaughey Ctr, Level 5,207 Bouverie St, Melbourne, Vic 3010, Australia.
EM eda@unimelb.edu.au
RI Wake, Melissa/J-1396-2012; Dhungana, Raja Ram/B-3673-2016
OI Wake, Melissa/0000-0001-7501-9257; Dhungana, Raja
   Ram/0000-0002-9610-6306; Priest, Naomi/0000-0002-2246-0644; LO, Sing
   Kai/0000-0001-8401-1759
FU Commonwealth Department of Families, Community Services and Indigenous
   Affairs; Victorian Health Promotion Foundation; Australian National
   Health and Medical Research Council (NHMRC)National Health and Medical
   Research Council of Australia [284556, 546405]
FX We used a confidentialized unit record file from LSAC. The LSAC project
   was initiated and is funded by the Commonwealth Department of Families,
   Community Services and Indigenous Affairs, and is managed by the
   Australian Institute of Family Studies. Dr Davis is supported by a
   Victorian Health Promotion Foundation Public Health Research Fellowship.
   Prof Wake has been partly supported by 2 Australian National Health and
   Medical Research Council (NHMRC) Population Health Career Development
   Awards (284556 and 546405).
NR 34
TC 55
Z9 56
U1 3
U2 26
PU ELSEVIER SCIENCE INC
PI NEW YORK
PA 360 PARK AVE SOUTH, NEW YORK, NY 10010-1710 USA
SN 1876-2859
EI 1876-2867
J9 ACAD PEDIATR
JI Acad. Pediatr.
PD JAN-FEB
PY 2010
VL 10
IS 1
BP 41
EP 47
DI 10.1016/j.acap.2009.08.007
PG 7
WC Pediatrics
SC Pediatrics
GA 616DF
UT WOS:000279188000009
PM 20129480
DA 2020-03-18
ER

PT J
AU Mincic, AM
AF Mincic, Adina M.
TI Neural substrate of the cognitive and emotional interference processing
   in healthy adolescents
SO ACTA NEUROBIOLOGIAE EXPERIMENTALIS
LA English
DT Article
DE cognitive control; emotional interference; functional MRI; Stroop task
ID ANTERIOR CINGULATE CORTEX; VENTROLATERAL PREFRONTAL CORTEX;
   STIMULUS-DRIVEN ATTENTION; INFERIOR FRONTAL-CORTEX; STROOP TASK;
   SPATIOTEMPORAL DYNAMICS; SELECTIVE ATTENTION; RESPONSE-INHIBITION; BRAIN
   ACTIVATION; COUNTING STROOP
AB Emotion regulation is essential for adaptive functioning and social integration. However, it is not clear to what extent the responsible brain mechanisms are similar to those invoked in cognitive control in a non-emotional context. The aim of this study was to compare the neural circuitry of cognitive and emotional interference resolution in healthy adolescents, employing variants of the counting Stroop task. Cognitive and emotional interference processing engaged predominantly brain regions belonging to the dorsal- and the ventral attentional systems, respectively, and commonly the inferior frontal gyrus, IFG (Broca's area, left BA 45, but also right BA 45). These results suggest that BA 45 is a bridge of interaction between the dorsal- and the ventral attentional systems implicated in top-down orienting of attention and, respectively, in bottom-up processing of salient stimuli. Reaction time data showed that some participants tend to respond faster, while others respond slower to negative emotional compared to neutral trials. The emotional interference maps revealed that fast responders recruit the right temporo-parietal junction and to a larger extent the right BA 45 and the bilateral cuneus, suggesting that they engage more efficient cognitive control mechanisms to override the attentional bias. No anterior cingulate (ACC) activation was observed in either cognitive, or emotional interference; this supports the view that ACC is not involved specifically in mediating Stroop selection.
C1 Toronto Western Res Inst, Div Brain Imaging & Behav Syst Neurosci, Univ Hlth Network, Toronto, ON, Canada.
RP Mincic, AM (reprint author), Toronto Western Res Inst, Div Brain Imaging & Behav Syst Neurosci, Univ Hlth Network, Toronto, ON, Canada.
EM adina.mincic@gmail.com
FU Canadian Institute for Health Research (CIHR)Canadian Institutes of
   Health Research (CIHR) [GHL-63209]
FX This study includes the control group in a broader research on the
   differences in interference processing in adolescents with chronic pain.
   The author is grateful to Karen D. Davis and Patricia A. McGrath for the
   opportunity to perform this investigation in healthy volunteers and for
   their thoughtful comments on the earlier versions of the manuscript, to
   Adrian Crawley, Hien Tran, and Geoff Pope for their assistance with data
   acquisition, to Jerry Chen for help with participants recruitment, to
   Gheorghe Mateescu for comments on the manuscript as well as to the
   anonymous reviewers for their useful suggestions. The experimental work
   for this study was supported from a Canadian Institute for Health
   Research (CIHR) grant to P.A.M. and K.D.D (GHL-63209). A.M.M. was
   supported for the duration of the experimental work.
NR 75
TC 20
Z9 21
U1 0
U2 8
PU NENCKI INST EXPERIMENTAL BIOLOGY
PI WARSAW
PA UL PASTEURA 3, 02-093 WARSAW, POLAND
SN 0065-1400
J9 ACTA NEUROBIOL EXP
JI Acta Neurobiol. Exp.
PY 2010
VL 70
IS 4
BP 406
EP 422
PG 17
WC Neurosciences
SC Neurosciences & Neurology
GA 705YC
UT WOS:000286175600009
PM 21196949
DA 2020-03-18
ER

PT J
AU Thorberg, FA
   Lyvers, M
AF Thorberg, Fred Arne
   Lyvers, Michael
TI Attachment in relation to affect regulation and interpersonal
   functioning among substance use disorder inpatients
SO ADDICTION RESEARCH & THEORY
LA English
DT Article
DE Substance use disorder; attachment; NMR expectancies; interpersonal
   functioning
ID NEGATIVE MOOD REGULATION; ALCOHOL-USE DISORDERS; ADULT ATTACHMENT;
   REGULATION EXPECTANCIES; COLLEGE-STUDENTS; GENERALIZED EXPECTANCIES;
   EMOTION REGULATION; ROMANTIC RELATIONSHIPS; INITIAL VALIDATION; LATE
   ADOLESCENCE
AB Attachment theory has been conceptualised as an affect regulation theory, proposing that attachment is associated with the expression and recognition of emotions as well as interpersonal functioning. Previous research has reported affect regulation difficulties in substance use disorders and addiction has been considered an attachment disorder. However, scarce empirical research exists on the relationship of attachment in relation to affect regulation and interpersonal functioning in those with substance use problems. Thus, the objective of the present study was to investigate potential associations between attachment, negative mood regulation (NMR) expectancies, fear of intimacy and self-differentiation in substance abusers. The revised adult attachment scale (RAAS), the NMR expectancies scale, the fear of intimacy scale and the differentiation of self inventory were administered to a sample of 100 substance use disorder inpatients. Attachment accounted for significant variance in NMR expectancies and was also a strong predictor of fear of intimacy. The predictive utility of attachment also extended to self-differentiation, suggesting that attachment was strongly related to overall self-differentiation score, Emotional reactivity, Emotional cut-off and I position. These findings support attachment theory suggesting that attachment is associated with and predicts affect regulation abilities and difficulties in interpersonal functioning in a sample of substance use disorder inpatients. The inclusion and assessment of attachment appears to be important in the development of treatment programmes for substance abusing individuals.
C1 [Thorberg, Fred Arne] Sch Psychol & Counselling, Kelvin Grove, Qld 4059, Australia.
   [Thorberg, Fred Arne] Queensland Univ Technol, Inst Hlth & Biomed Innovat, Kelvin Grove 4059, Australia.
   [Lyvers, Michael] Bond Univ, Dept Psychol, Robina, Gold Coast 4229, Australia.
RP Thorberg, FA (reprint author), Sch Psychol & Counselling, Victoria Pk Rd, Kelvin Grove, Qld 4059, Australia.
EM f.thorberg@qut.edu.au
OI Lyvers, Michael/0000-0002-8355-3182; Thorberg, Fred
   Arne/0000-0002-8835-7631
NR 86
TC 40
Z9 40
U1 0
U2 30
PU INFORMA HEALTHCARE
PI LONDON
PA TELEPHONE HOUSE, 69-77 PAUL STREET, LONDON EC2A 4LQ, ENGLAND
SN 1606-6359
J9 ADDICT RES THEORY
JI Addict. Res. Theory
PY 2010
VL 18
IS 4
BP 464
EP 478
DI 10.3109/16066350903254783
PG 15
WC Substance Abuse; Social Issues
SC Substance Abuse; Social Issues
GA 639HT
UT WOS:000280966300012
DA 2020-03-18
ER

PT J
AU Orban, LA
   Stein, R
   Koenig, LJ
   Conner, LC
   Rexhouse, EL
   Lewis, JV
   LaGrange, R
AF Orban, Lisa A.
   Stein, Renee
   Koenig, Linda J.
   Conner, Latoya C.
   Rexhouse, Erika L.
   Lewis, Jennifer V.
   LaGrange, Ricardo
TI Coping strategies of adolescents living with HIV: disease-specific
   stressors and responses
SO AIDS CARE-PSYCHOLOGICAL AND SOCIO-MEDICAL ASPECTS OF AIDS/HIV
LA English
DT Article
DE coping; HIV; AIDS; stressors; adolescents
ID PSYCHOLOGICAL ADJUSTMENT; SOCIAL SUPPORT; LIFE STRESS; CHILDREN;
   PREDICTORS; PATTERNS
AB This study examined disease-specific stressors and coping responses employed by youth with HIV. Data were analyzed from Adolescent Impact, a multi-site study of 166 adolescents infected with HIV in three major US cities. Participants identified HIV-related stressors during a face-to-face interview. Coping strategies were measured using the adolescent version of the Kidcope. Emotional and behavioral functioning were assessed with the Youth or Adult Self Report symptom checklists. Medication-related stressors were most common (30%) and reported more often by perinatally infected youth, whereas youth infected through risk behaviors reported more disclosure-related stressors. Passive emotional regulation was perceived as the most used and most helpful coping strategy overall. Youth reporting medication adherence-related stressors used resignation most frequently. A two-factor model (Passive and Active Coping) emerged. The Passive Coping factor included strategies that do not directly approach the problem, whereas Active Coping included strategies that involve an active approach. Youth with moderately advanced disease (CD4 200-500 cells/mm(3)) used a Passive Coping style more often than healthier youth (CD4 > 500 cells/mm(3)). Additionally, Passive Coping was associated with greater emotional and behavioral problems. Youth infected with HIV may benefit from interventions promoting adaptive coping responses to HIV-specific stressors, particularly medication adherence.
C1 [Stein, Renee; Koenig, Linda J.] Ctr Dis Control & Prevent, Div HIV AIDS Prevent, Natl Ctr HIV STD & TB Prevent, Atlanta, GA 30333 USA.
   [Orban, Lisa A.; Lewis, Jennifer V.] NYU, Sch Med, New York, NY USA.
   [Conner, Latoya C.] Childrens Natl Med Ctr, Washington, DC 20010 USA.
   [Rexhouse, Erika L.] New York Presbyterian Hosp, Weill Cornell Med Coll, New York, NY USA.
   [LaGrange, Ricardo] Univ Maryland, Sch Med, Baltimore, MD 21201 USA.
RP Koenig, LJ (reprint author), Ctr Dis Control & Prevent, Div HIV AIDS Prevent, Natl Ctr HIV STD & TB Prevent, Atlanta, GA 30333 USA.
EM lek5@cdc.gov
OI Lewis, Jennifer V./0000-0002-3573-5125
FU PHS HHSUnited States Public Health Service [U64CCU219448, U64CCU319455,
   U64CCU319459]
NR 22
TC 39
Z9 39
U1 0
U2 15
PU ROUTLEDGE JOURNALS, TAYLOR & FRANCIS LTD
PI ABINGDON
PA 4 PARK SQUARE, MILTON PARK, ABINGDON OX14 4RN, OXFORDSHIRE, ENGLAND
SN 0954-0121
J9 AIDS CARE
JI Aids Care-Psychol. Socio-Med. Asp. Aids-Hiv
PY 2010
VL 22
IS 4
BP 420
EP 430
DI 10.1080/09540120903193724
PG 11
WC Health Policy & Services; Public, Environmental & Occupational Health;
   Psychology, Multidisciplinary; Respiratory System; Social Sciences,
   Biomedical
SC Health Care Sciences & Services; Public, Environmental & Occupational
   Health; Psychology; Respiratory System; Biomedical Social Sciences
GA 591PJ
UT WOS:000277313800004
PM 20146110
DA 2020-03-18
ER

PT J
AU Fis, NP
   Arman, A
   Ay, P
   Topuzoglu, A
   Guler, AS
   Imren, SG
   Ersu, R
   Berkem, M
AF Fis, Nese Perdahli
   Arman, Ayse
   Ay, Pinar
   Topuzoglu, Ahmet
   Gueler, Ayseguel Selcen
   Imren, Sebla Goekce
   Ersu, Refika
   Berkem, Meral
TI The validity and the reliability of Turkish Version of Children's Sleep
   Habits Questionnaire
SO ANADOLU PSIKIYATRI DERGISI-ANATOLIAN JOURNAL OF PSYCHIATRY
LA Turkish
DT Article
DE sleep problems; child; questionnaire; validity; reliability
ID SCHOOL-AGED CHILDREN; MAJOR DEPRESSION; SYMPTOMS; DISORDERS;
   HYPERACTIVITY; ADOLESCENTS; INATTENTION; PREDICTORS; QUALITY; ANXIETY
AB Objective: The objective of this study was to examine the validity and the reliability of Turkish version of Children's Sleep Habits Questionnaire (CSHQ)-Abbreviated Form. Methods: The sample consisted of 1749 1(st), 2(nd), 3(rd), and 4(th) grade elementary schoolchildren. The parents were asked to complete the CSHQ, sociodemographic form, and a question list assessing the behavioral and emotional problems of children. Internal consistency, test-retest reliability, and construct validity of the CSHQ were investigated. Results: Cronbach's alpha coefficient was determined as 0.78. The test retest correlation coefficient was 0.81 (p<0.001). As a result of factor analysis 11 factors were determined. Additional analysis regarding the construct validity indicated that the total sleep scores did not differ by age and gender (p>0.05), yet the scores tended to increase with decreasing socioeconomic status (p<0.001). There were statistically significant relationships between all behavioral and emotional parameters and the presence of sleep problems. Conclusion: These results suggest that Children's Sleep Habits Questionnaire, which is a parent proxy-report, is a valid and reliable instrument for assessing sleep habits and screening possible sleep problems of Turkish children. (Anatolian Journal of Psychiatry 2010; 11:151-160)
C1 [Fis, Nese Perdahli; Arman, Ayse; Gueler, Ayseguel Selcen; Imren, Sebla Goekce; Berkem, Meral] Marmara Univ, Tip Fak, Cocuk Psikiyatrisi ABD, Istanbul, Turkey.
   [Ay, Pinar; Topuzoglu, Ahmet] Halk Sagligi ABD, Istanbul, Turkey.
   [Ersu, Refika] Pediat Gogus Hastaliklari BD, Istanbul, Turkey.
   [Gueler, Ayseguel Selcen; Imren, Sebla Goekce] Cumhuriyet Univ, Tip Fak, Cocuk Psikiyatrisi ABD, Sivas, Turkey.
RP Fis, NP (reprint author), Marmara Univ Hastanesi, Cocuk Psikiyatrisi ABD, Tophanelioglu Cad 13-15, TR-34660 Altunizade, Uskudar Istanbu, Turkey.
EM nepfis@yahoo.com
NR 35
TC 16
Z9 16
U1 1
U2 9
PU CUMHURIYET UNIV TIP FAK PSIKIYATRI ANABILIM DALI
PI SIVAS
PA CUMHURIYET UNIV TIP FAK PSIKIYATRI ABD, SIVAS, 58140, TURKEY
SN 1302-6631
J9 ANADOLU PSIKIYATR DE
JI Anadolu Psikiyatr. Derg.
PY 2010
VL 11
IS 2
BP 151
EP 160
PG 10
WC Psychiatry
SC Psychiatry
GA 586VR
UT WOS:000276942900010
DA 2020-03-18
ER

PT J
AU Scott, BG
   Weems, CF
AF Scott, Brandon G.
   Weems, Carl F.
TI Patterns of actual and perceived control: are control profiles
   differentially related to internalizing and externalizing problems in
   youth?
SO ANXIETY STRESS AND COPING
LA English
DT Article
DE control; anxiety; youth; aggression
ID CHILDHOOD ANXIETY DISORDERS; ELEMENTARY-SCHOOL-CHILDREN; EMOTION
   REGULATION; SELF-EFFICACY; SOCIAL COMPETENCE; MANIFEST ANXIETY; CONTROL
   SCALE; LOCUS; FEAR; AGGRESSION
AB This study provided an initial test of a theoretical model which emphasizes patterns of actual and perceived control. The model suggests that profiles of actual and perceived control are differentially related to emotional and behavioral problems. We examined whether anxiety and depression symptoms and aggressive behavior would differ among diverse patterns of actual (caregiver reported competencies) and perceived control (anxiety-related control beliefs) in youth (n = 203). Results were consistent with the theoretical predictions in that reported levels of anxiety and depression symptoms and aggressive behavior varied depending upon youth's control profiles. For example, youth with high actual and low perceived control exhibited relatively more anxiety/depression symptoms than aggressive behavior, while those youth with low actual and high perceived control exhibited relatively more aggressive behavior. Furthermore, youth with both high actual and perceived control reported and were reported by caregivers as having the least anxiety/depression symptoms and aggressive behavior, respectively. The findings provide empirical support for the model and suggest the importance of considering the role of actual and perceived control in emotional and behavioral problems. Implications for future tests of the model are also discussed.
C1 [Scott, Brandon G.; Weems, Carl F.] Univ New Orleans, Dept Psychol, New Orleans, LA 70148 USA.
RP Weems, CF (reprint author), Univ New Orleans, Dept Psychol, New Orleans, LA 70148 USA.
EM cweems@uno.edu
OI Weems, Carl/0000-0001-9214-3401
FU NIMH NIH HHSUnited States Department of Health & Human ServicesNational
   Institutes of Health (NIH) - USANIH National Institute of Mental Health
   (NIMH) [MH067572]
NR 53
TC 11
Z9 11
U1 0
U2 8
PU TAYLOR & FRANCIS LTD
PI ABINGDON
PA 2-4 PARK SQUARE, MILTON PARK, ABINGDON OR14 4RN, OXON, ENGLAND
SN 1061-5806
EI 1477-2205
J9 ANXIETY STRESS COPIN
JI Anxiety Stress Coping
PY 2010
VL 23
IS 5
BP 515
EP 528
DI 10.1080/10615801003611479
PG 14
WC Neurosciences; Psychiatry; Psychology, Multidisciplinary
SC Neurosciences & Neurology; Psychiatry; Psychology
GA 638IS
UT WOS:000280888100003
PM 20155530
DA 2020-03-18
ER

PT J
AU Gordon, KH
   Selby, EA
   Anestis, MD
   Bender, TW
   Witte, TK
   Braithwaite, S
   Van Orden, KA
   Bresin, K
   Joiner, TE
AF Gordon, Kathryn H.
   Selby, Edward A.
   Anestis, Michael D.
   Bender, Theodore W.
   Witte, Tracy K.
   Braithwaite, Scott
   Van Orden, Kimberly A.
   Bresin, Konrad
   Joiner, Thomas E., Jr.
TI The Reinforcing Properties of Repeated Deliberate Self-Harm
SO ARCHIVES OF SUICIDE RESEARCH
LA English
DT Article
DE deliberate self-harm; opponent process theory; self-injury; suicidal
   behavior
ID BORDERLINE PERSONALITY-DISORDER; INJURIOUS-BEHAVIOR; SUICIDE ATTEMPTS;
   PHYSICAL PAIN; ADOLESCENTS; PSYCHOPHYSIOLOGY; PERCEPTION; MUTILATION;
   ADULTS
AB The current study tested hypotheses derived from Joiner's (2005) interpersonal theory of suicide, which proposes that deliberate self-harm (DSH) becomes increasingly more reinforcing with repetition. One hundred six participants with a history of DSH completed questionnaires about their emotions and experience of physical pain during their most recent DSH episode. Consistent with prediction, people with more numerous past DSH episodes felt more soothed, more relieved, and calmer following their most recent episode of DSH. Contrary to prediction, greater numbers of past DSH episodes were associated with more intense physical pain during the most recent episode. The findings suggest that the emotion regulation functions of DSH may become more reinforcing with repetition.
C1 [Gordon, Kathryn H.; Bresin, Konrad] N Dakota State Univ, Dept Psychol, Fargo, ND 58105 USA.
   [Selby, Edward A.; Anestis, Michael D.; Bender, Theodore W.; Witte, Tracy K.; Braithwaite, Scott; Joiner, Thomas E., Jr.] Florida State Univ, Dept Psychol, Tallahassee, FL 32306 USA.
   [Van Orden, Kimberly A.] Univ Rochester, Med Ctr, Dept Psychiat, Rochester, NY 14642 USA.
RP Gordon, KH (reprint author), NDSU Dept 2765, Dept Psychol, POB 6050, Fargo, ND 58108 USA.
EM kathryn.gordon@ndsu.edu
RI Braithwaite, Scott/K-4841-2012
OI Van Orden, Kimberly/0000-0001-9439-401X
FU NIMH NIH HHSUnited States Department of Health & Human ServicesNational
   Institutes of Health (NIH) - USANIH National Institute of Mental Health
   (NIMH) [F31 MH081396, F31 MH077386, T32 MH020061]
NR 29
TC 28
Z9 28
U1 1
U2 13
PU ROUTLEDGE JOURNALS, TAYLOR & FRANCIS LTD
PI ABINGDON
PA 4 PARK SQUARE, MILTON PARK, ABINGDON OX14 4RN, OXFORDSHIRE, ENGLAND
SN 1381-1118
J9 ARCH SUICIDE RES
JI Arch. Suicide Res.
PY 2010
VL 14
IS 4
BP 329
EP 341
AR PII 929524415
DI 10.1080/13811118.2010.524059
PG 13
WC Psychiatry; Psychology; Psychology, Multidisciplinary
SC Psychiatry; Psychology
GA 680HE
UT WOS:000284222200003
PM 21082449
OA Green Accepted
DA 2020-03-18
ER

PT J
AU Meltzer, LJ
AF Meltzer, Lisa J.
TI Clinical Management of Behavioral Insomnia of Childhood: Treatment of
   Bedtime Problems and Night Wakings in Young Children
SO BEHAVIORAL SLEEP MEDICINE
LA English
DT Article
ID INFANT SLEEP DISTURBANCE; GRADUATED EXTINCTION; DAYTIME BEHAVIOR;
   MATERNAL MOOD; DISORDERS; PATTERNS; FAMILY; INTERVENTION; ADOLESCENTS;
   DISCIPLINE
AB Behavioral insomnia of childhood (BIC; more commonly known as bedtime problems and night wakings) commonly occurs in young children (5 years). If left untreated, bedtime problems and night wakings can result in impairments in behavior, emotion regulation, and academic performance. Yet, treatments for bedtime problems and night wakings have been found to be efficacious and durable. This article begins with a review of the diagnostic criteria and clinical presentation of BIC. This is followed by a brief review of how operant theory is applied to behavioral interventions for BIC and a detailed discussion of how to apply these treatments for bedtime problems and night wakings in young children.
C1 [Meltzer, Lisa J.] Childrens Hosp Philadelphia, Dept Pediat, Philadelphia, PA USA.
   [Meltzer, Lisa J.] Childrens Hosp Philadelphia, Div Pulm Med, Philadelphia, PA USA.
   [Meltzer, Lisa J.] Univ Penn, Philadelphia, PA 19104 USA.
RP Meltzer, LJ (reprint author), Natl Jewish Hlth, Dept Pediat, 1400 Jackson St, Denver, CO 80206 USA.
EM meltzerL@njhealth.org
NR 60
TC 41
Z9 41
U1 0
U2 12
PU ROUTLEDGE JOURNALS, TAYLOR & FRANCIS LTD
PI ABINGDON
PA 2-4 PARK SQUARE, MILTON PARK, ABINGDON OX14 4RN, OXON, ENGLAND
SN 1540-2002
EI 1540-2010
J9 BEHAV SLEEP MED
JI Behav. Sleep Med.
PY 2010
VL 8
IS 3
BP 172
EP 189
AR PII 923367299
DI 10.1080/15402002.2010.487464
PG 18
WC Clinical Neurology; Psychiatry
SC Neurosciences & Neurology; Psychiatry
GA 616FM
UT WOS:000279194400005
PM 20582760
OA Bronze
DA 2020-03-18
ER

PT J
AU Mai, JN
   Xu, GF
AF Mai, Jian-ning
   Xu, Gui-feng
TI Etiologies of associations between childhood sleep disorders and
   behavioral problems in China
SO BIOLOGICAL RHYTHM RESEARCH
LA English
DT Article
DE sleep disorders; behavioral problems; China
ID ATTENTION-DEFICIT/HYPERACTIVITY DISORDER; TOURETTE-SYNDROME; TIC
   DISORDERS; ELEMENTARY-SCHOOL; RESTLESS LEGS; CHILDREN; ADOLESCENTS;
   PREVALENCE; SPECTRUM; ADHD
AB In this article, the major studies on the etiologies of associations between childhood sleep disorders and behavioral problems in children in China are reviewed. PUBMED was used to locate original articles published in China and international journals in both the Chinese and English languages. About 50 articles were selected on the basis of their having a sufficiently high scientific standard. Reviewing these articles indicates that there has been an increased interest in recent years in the association between sleep disorders and behavioural problems in young children. Behavioural problems include attention deficit hyperactivity disorder, ADHD, emotional problems (including anxiety and depression), Tourette's syndrome and autism. Possible reasons for these associations are discussed; they appear to be complex and diverse, and many aspects of the problems and details of causal links are still poorly understood. Further work is required to address these problems specifically and so provide advice to clinicians, healthcare workers and parents.
C1 [Mai, Jian-ning; Xu, Gui-feng] Guangzhou Childrens Hosp, Dept Pediat, Guangzhou, Guangdong, Peoples R China.
RP Mai, JN (reprint author), Guangzhou Childrens Hosp, Dept Pediat, Guangzhou, Guangdong, Peoples R China.
EM gzchmjn@126.com
NR 50
TC 0
Z9 1
U1 0
U2 8
PU TAYLOR & FRANCIS LTD
PI ABINGDON
PA 2-4 PARK SQUARE, MILTON PARK, ABINGDON OR14 4RN, OXON, ENGLAND
SN 0929-1016
EI 1744-4179
J9 BIOL RHYTHM RES
JI Biol. Rhythm Res.
PY 2010
VL 41
IS 3
BP 217
EP 223
AR PII 921781994
DI 10.1080/09291011003687973
PG 7
WC Biology; Physiology
SC Life Sciences & Biomedicine - Other Topics; Physiology
GA 598SC
UT WOS:000277857500005
DA 2020-03-18
ER

PT J
AU Egeland, J
   Fallmyr, O
AF Egeland, Jens
   Fallmyr, Oyvind
TI Confirmatory Factor Analysis of the Behavior Rating Inventory of
   Executive Function (BRIEF): Support for a distinction between Emotional
   and Behavioral Regulation
SO CHILD NEUROPSYCHOLOGY
LA English
DT Article
DE BRIEF; Behavior Rating Inventory of Executive Function; Emotional
   Regulation; Hot executive functions; CFA
ID WORKING-MEMORY; ADOLESCENTS; CHILDREN
AB Previous research has supported a three-factor division of the Behavior Rating Inventory of Executive Function (BRIEF) when dividing the parent form in 9 instead of 8 subscales. The present study investigated different factor models in the 8- and 9-scale division in both the parent and teacher form of the Norwegian BRIEF version. Confirmatory Factor Analyzes showed best fit for the three-factor model in a mixed healthy and clinical sample, indicating a distinction between Emotional and Behavioral Regulation. This division is in accordance with present knowledge of brain function and may increase the specificity of executive dysfunction in clinical groups.
C1 [Egeland, Jens] Vestfold Mental Hlth Care Trust, Dept Res, N-3103 Tonsberg, Norway.
RP Egeland, J (reprint author), Vestfold Mental Hlth Care Trust, Dept Res, Box 2267, N-3103 Tonsberg, Norway.
EM jens.egeland@piv.no
NR 24
TC 36
Z9 36
U1 1
U2 19
PU ROUTLEDGE JOURNALS, TAYLOR & FRANCIS LTD
PI ABINGDON
PA 2-4 PARK SQUARE, MILTON PARK, ABINGDON OX14 4RN, OXON, ENGLAND
SN 0929-7049
EI 1744-4136
J9 CHILD NEUROPSYCHOL
JI Child Neuropsychol.
PY 2010
VL 16
IS 4
BP 326
EP 337
AR PII 919679483
DI 10.1080/09297041003601462
PG 12
WC Clinical Neurology
SC Neurosciences & Neurology
GA 622BU
UT WOS:000279634400002
PM 20209415
DA 2020-03-18
ER

PT J
AU Buysse, CMP
   Vermunt, LCAC
   Raat, H
   Hazelzet, JA
   Hop, WCJ
   Utens, EMWJ
   Joosten, KFM
AF Buysse, Corinne M. P.
   Vermunt, Lindy C. A. C.
   Raat, Hein
   Hazelzet, Jan A.
   Hop, Wim C. J.
   Utens, Elisabeth M. W. J.
   Joosten, Koen F. M.
TI Surviving meningococcal septic shock in childhood: long-term overall
   outcome and the effect on health-related quality of life
SO CRITICAL CARE
LA English
DT Article
ID CONGENITAL HEART-DISEASE; NEISSERIA-MENINGITIDIS; CHILDREN; SEPSIS;
   QUESTIONNAIRE; ADOLESCENTS; RELIABILITY; VALIDITY; COMPLICATIONS;
   NONSURVIVORS
AB Introduction: The purpose of this study was to evaluate associations between long-term physical and psychological outcome variables in patients who survived meningococcal septic shock (MSS) in childhood.
   Methods: The study population was made up of all MSS patients requiring intensive care treatment between 1988 and 2001.
   Results: A total of 120 patients visited the follow-up clinic (age at paediatric intensive care unit (PICU) admission 3.1 years; follow-up interval 9.8 years; age at follow-up 14.5 years (all medians)). Four major outcomes were considered: 1) major physical sequelae (defined as major scars and/or orthopaedic sequelae) (29/120), 2) mild neurological impairments (39/120), 3) problem behaviour (defined as a total score above the 90(th) percentile of the reference groups on questionnaires to screen for psychopathology) (16/114) and 4) total intelligence quotient < 85 (18/115). No differences were found between patients with major physical sequelae and patients without major physical sequelae as to the presence of problem behaviour or total IQ < 85. Also, no differences were found between patients with mild neurological impairments and patients without as to the presence of problem behaviour or total IQ < 85. Finally, no differences were found between patients with major physical sequelae and patients without as to the presence of mild neurological sequelae. Less favourable scores on behavioural and emotional problems were significantly associated with poorer health-related quality of life (HR-QoL). HR-QoL scores were to a lesser amount predicted by severity of illness at time of PICU admission or by adverse physical outcome.
   Conclusions: Long-term adverse physical and psychological outcomes in survivors of MSS did not seem to be associated. Poorer HR-QoL was mainly predicted by problem behaviour.
C1 [Buysse, Corinne M. P.; Hazelzet, Jan A.; Joosten, Koen F. M.] Erasmus MC Sophia Childrens Hosp, Div Paediat Intens Care, Dept Paediat, NL-3015 GJ Rotterdam, Netherlands.
   [Vermunt, Lindy C. A. C.; Utens, Elisabeth M. W. J.] Erasmus MC Sophia Childrens Hosp, Dept Child & Adolescent Psychiat, NL-3015 GJ Rotterdam, Netherlands.
   [Raat, Hein] Erasmus MC, Dept Publ Hlth, NL-3015 GJ Rotterdam, Netherlands.
   [Hop, Wim C. J.] Erasmus MC, Dept Epidemiol & Biostat, NL-3015 GJ Rotterdam, Netherlands.
RP Buysse, CMP (reprint author), Erasmus MC Sophia Childrens Hosp, Div Paediat Intens Care, Dept Paediat, Dr Molewaterpl 60, NL-3015 GJ Rotterdam, Netherlands.
EM c.buysse@erasmusmc.nl
OI Hazelzet, Jan/0000-0002-9414-5539
FU Hersenstichting Nederland (Dutch Brain Foundation) [14F06.03]
FX This study was financially supported by a grant from the Hersenstichting
   Nederland (Dutch Brain Foundation), grant number: 14F06.03. We thank our
   in-house editor, Ko Hagoort, for reviewing this article.
NR 30
TC 22
Z9 22
U1 0
U2 1
PU BIOMED CENTRAL LTD
PI LONDON
PA 236 GRAYS INN RD, FLOOR 6, LONDON WC1X 8HL, ENGLAND
SN 1466-609X
J9 CRIT CARE
JI Crit. Care
PY 2010
VL 14
IS 3
AR R124
DI 10.1186/cc9087
PG 8
WC Critical Care Medicine
SC General & Internal Medicine
GA 674WS
UT WOS:000283781800094
PM 20587048
OA DOAJ Gold, Green Published
DA 2020-03-18
ER

PT J
AU Lamm, C
   Lewis, MD
AF Lamm, Connie
   Lewis, Marc D.
TI Developmental Change in the Neurophysiological Correlates of
   Self-Regulation in High- and Low-Emotion Conditions
SO DEVELOPMENTAL NEUROPSYCHOLOGY
LA English
DT Article
ID ANTERIOR CINGULATE CORTEX; EVENT-RELATED POTENTIALS;
   RESPONSE-INHIBITION; PREFRONTAL CORTEX; BRAIN-DEVELOPMENT; COUNTING
   STROOP; ERP COMPONENTS; GO/NOGO TASK; NEURAL BASIS; ATTENTION
AB One of the most important tasks of childhood is learning to self-regulate in the presence of negative emotions. Until recently, almost no research has examined the neurophysiological correlates of emotional self-regulation as it develops over childhood and adolescence. We were interested in plotting a fine-grained developmental profile of the neural underpinnings of self-regulation, in the context of negative emotion, for 7- to 14-year-old children. We predicted that children would recruit less cortical activation with age in the service of self-regulation, reflecting increased neural efficiency with development. We also predicted that children would recruit more cortical activation with increased negative emotion, possibly reflecting greater demand on cortical resources. We administered a Go No-Go task with an emotion induction block and we measured the amplitude of the N2, an event related potential associated with inhibitory control, as it varied with block and with age. Furthermore, we estimated activation for a ventral prefrontal region of interest (ROI; suggestive of orbital frontal, ventromedial prefrontal, or rostral anterior cingulate activation) and a dorsomedial prefrontal ROI (suggestive of dorsal anterior cingulate activation) frequently modeled as cortical generators underlying the N2. Results revealed a marginal decrease in mediofrontal scalp activation, but a more pronounced decrease in activation of the ventromedial prefrontal ROI, with age. There were no age-related changes in dorsomedial prefrontal ROI activation. Lastly, as predicted, we found increased ventral prefrontal ROI activation during the negative emotion induction, possibly reflecting greater recruitment of frontocortical resources underlying emotion regulation, but developmental change in this activation was no different than for the other conditions. Thus, both self-regulation in general and emotion regulation in particular recruited less cortical activation with age, suggesting more efficient cortical mechanisms of response inhibition.
C1 [Lamm, Connie] Univ Maryland, Inst Child Study, Dept Human Dev, Child Dev Lab, College Pk, MD 20742 USA.
   [Lewis, Marc D.] Univ Toronto, Neurosci Program, Toronto, ON, Canada.
RP Lamm, C (reprint author), Univ Maryland, Inst Child Study, Dept Human Dev, Child Dev Lab, College Pk, MD 20742 USA.
EM connie.lamm@gmail.com
FU National Institute of Mental Health (NIMH)United States Department of
   Health & Human ServicesNational Institutes of Health (NIH) - USANIH
   National Institute of Mental Health (NIMH) [1 R21MH67357-01]; Canadian
   Institutes for Health Research (CIHR)Canadian Institutes of Health
   Research (CIHR); Natural Sciences and Engineering Research Council of
   Canada (NSERC)Natural Sciences and Engineering Research Council of
   Canada
FX We gratefully acknowledge the financial support provided by grant No. 1
   R21MH67357-01 from the Developmental Psychopathology and Prevention
   Research branch of the National Institute of Mental Health (NIMH), as
   well as support from the Canadian Institutes for Health Research (CIHR)
   and the Natural Sciences and Engineering Research Council of Canada
   (NSERC).
NR 79
TC 30
Z9 33
U1 0
U2 19
PU ROUTLEDGE JOURNALS, TAYLOR & FRANCIS LTD
PI ABINGDON
PA 2-4 PARK SQUARE, MILTON PARK, ABINGDON OX14 4RN, OXON, ENGLAND
SN 8756-5641
EI 1532-6942
J9 DEV NEUROPSYCHOL
JI Dev. Neuropsychol.
PY 2010
VL 35
IS 2
BP 156
EP 176
DI 10.1080/87565640903526512
PG 21
WC Psychology, Developmental; Psychology; Psychology, Experimental
SC Psychology
GA 572YU
UT WOS:000275875700003
PM 20390600
OA Green Accepted
DA 2020-03-18
ER

PT J
AU Ladouceur, CD
   Conway, A
   Dahl, RE
AF Ladouceur, Cecile D.
   Conway, Anne
   Dahl, Ronald E.
TI Attentional Control Moderates Relations Between Negative Affect and
   Neural Correlates of Action Monitoring in Adolescence
SO DEVELOPMENTAL NEUROPSYCHOLOGY
LA English
DT Article
ID ERROR-RELATED-NEGATIVITY; ANTERIOR CINGULATE CORTEX; EVENT-RELATED
   POTENTIALS; OBSESSIVE-COMPULSIVE DISORDER; MAJOR DEPRESSIVE DISORDER;
   RESPONSE-INHIBITION; SOURCE LOCALIZATION; EMOTION REGULATION; ERP
   COMPONENTS; DEVELOPING MECHANISMS
AB This study examined the moderating role of attentional control on relations between negative affect and action monitoring event related potentials (ERPs) (error-related negativity (ERN) and N2) in a group of healthy adolescents (9 to 17 years old). These ERPs were recorded while participants completed a modified flanker task. Participants also completed the negative affect subscale of the Positive and Negative Affect Schedule for Children (PANAS-C) and the attentional control subscale of the Early Adolescent Temperament Questionnaire-Revised (EATQ-R). Regression analyses revealed negative affect by attentional control interactions, suggesting that youth high in attentional control and high in negative affect show increased N2 amplitude and a trend toward increased ERN amplitude. These findings are discussed with regard to the interface of attention and emotion processes that are implicated in action monitoring and relevance to the study of self-regulation during adolescence.
C1 [Ladouceur, Cecile D.; Conway, Anne; Dahl, Ronald E.] Univ Pittsburgh, Sch Med, Dept Psychiat, Western Psychiat Inst & Clin, Pittsburgh, PA 15213 USA.
RP Ladouceur, CD (reprint author), Univ Pittsburgh, Sch Med, Dept Psychiat, Western Psychiat Inst & Clin, 3811 OHara St, Pittsburgh, PA 15213 USA.
EM ladouceurcd@upmc.edu
RI Ladouceur, Cecile D/H-3124-2016
FU Canadian Institutes for Health Research (CIHR)Canadian Institutes of
   Health Research (CIHR); National Institute of Health and Human
   Development [5T32HD049354]; National Institute of Mental Health
   (NIMH)United States Department of Health & Human ServicesNational
   Institutes of Health (NIH) - USANIH National Institute of Mental Health
   (NIMH) [MH 67346, PO1 (MH 041712)]
FX This work was funded by the Canadian Institutes for Health Research
   (CIHR), post-doctoral fellowship awarded to C. D. L., and by the
   National Institute of Health and Human Development (5T32HD049354) and
   National Institute of Mental Health (NIMH) ADAPT R24 research network
   (MH 67346) received by R. E. D, and PO1 (MH 041712) received by Dr. Ryan
   (director) and Dr. Dahl (co-director).
NR 72
TC 17
Z9 19
U1 0
U2 20
PU PSYCHOLOGY PRESS
PI HOVE
PA 27 CHURCH RD, HOVE BN3 2FA, EAST SUSSEX, ENGLAND
SN 8756-5641
J9 DEV NEUROPSYCHOL
JI Dev. Neuropsychol.
PY 2010
VL 35
IS 2
BP 194
EP 211
DI 10.1080/87565640903526553
PG 18
WC Psychology, Developmental; Psychology; Psychology, Experimental
SC Psychology
GA 572YU
UT WOS:000275875700005
PM 20390602
DA 2020-03-18
ER

PT J
AU McCartney, K
   Burchinal, M
   Clarke-Stewart, A
   Bib, KL
   Owen, MT
   Belsky, J
AF McCartney, Kathleen
   Burchinal, Margaret
   Clarke-Stewart, Aliso
   Bib, Kristen L.
   Owen, Margaret T.
   Belsky, Jay
CA NICHD
TI Testing a Series of Causal Propositions Relating Time in Child Care to
   Children's Externalizing Behavior
SO DEVELOPMENTAL PSYCHOLOGY
LA English
DT Article
DE child care hours; peers; behavior problems; NICHD Study of Early Child
   Care and Youth Development
ID EMOTIONAL-PROBLEMS; QUALITY; AGE; ATTACHMENT; ADJUSTMENT; ENTRY; PLAY
AB Prior research has documented associations between hours in child care and children's externalizing behavior. A series of longitudinal analyses were conducted to address 5 propositions, each testing the hypothesis that child care hours causes externalizing behavior. Data from the National Institute of Child Health and Human Development Early Child Care Research Network (NICHD) Study of Early Child Care and Youth Development were used in this investigation because they include repeated measures of child care experiences, externalizing behavior, and family characteristics. There were 3 main findings. First, the evidence linking child care hours with externalizing behavior was equivocal in that results varied across model specifications. Second, the association between child care hours and externalizing behavior was not due to a child effect. Third, child care quality and proportion of time spent with a large group of peers moderated the effects of child care hours on externalizing behavior. The number of hours spent in child care was more strongly related to externalizing behavior when children were in low-quality child care and when children spent a greater proportion of time with a large group of peers. The magnitude of associations between child care hours and externalizing behavior was modest. Implications are that parents and policymakers must take into account that externalizing behavior is predicted from a constellation of variables in multiple contexts.
C1 [McCartney, Kathleen] Harvard Univ, Grad Sch Educ, Cambridge, MA 02138 USA.
   [Burchinal, Margaret] Univ N Carolina, Dept Psychol, Chapel Hill, NC USA.
   [Burchinal, Margaret] Univ N Carolina, Frank Porter Graham Child Dev Inst, Chapel Hill, NC USA.
   [Clarke-Stewart, Aliso] Univ Calif Irvine, Dept Psychol & Social Behav, Irvine, CA USA.
   [Bib, Kristen L.] Auburn Univ, Dept Human Dev & Family Studies, Auburn, AL 36849 USA.
   [Owen, Margaret T.] Univ Texas Dallas, Sch Behav & Brain Sci, Dallas, TX 75230 USA.
   [Belsky, Jay] Univ London, Dept Psychol Sci, Birkbeck Coll, London, England.
RP McCartney, K (reprint author), Harvard Univ, Grad Sch Educ, 13 Appian Way,Longfellow 101, Cambridge, MA 02138 USA.
EM kathleenmccartney@gse.harvard.edu
OI Belsky, Jay/0000-0003-2191-2503
FU PHS HHSUnited States Public Health Service [U10]
NR 73
TC 88
Z9 89
U1 4
U2 28
PU AMER PSYCHOLOGICAL ASSOC
PI WASHINGTON
PA 750 FIRST ST NE, WASHINGTON, DC 20002-4242 USA
SN 0012-1649
EI 1939-0599
J9 DEV PSYCHOL
JI Dev. Psychol.
PD JAN
PY 2010
VL 46
IS 1
BP 1
EP 17
DI 10.1037/a0017886
PG 17
WC Psychology, Developmental
SC Psychology
GA 542OG
UT WOS:000273503400001
PM 20053002
DA 2020-03-18
ER

PT J
AU Goodman, G
   Aber, JL
AF Goodman, Geoff
   Aber, J. Lawrence
TI PREDICTORS OF REPRESENTATIONAL AGGRESSION IN PRESCHOOL CHILDREN OF
   LOW-INCOME URBAN AFRICAN AMERICAN ADOLESCENT MOTHERS
SO INFANT MENTAL HEALTH JOURNAL
LA English
DT Article
ID BEHAVIOR PROBLEMS; ANTISOCIAL-BEHAVIOR; YOUNG-CHILDREN; ATTACHMENT
   CLASSIFICATIONS; NARRATIVE REPRESENTATIONS; EXTERNALIZING DISORDERS;
   INDIVIDUAL-DIFFERENCES; MALTREATED CHILDREN; EMOTIONAL-PROBLEMS; PLAY
   NARRATIVES
AB Responses to five doll-story stems thematically related to attachment experiences with the mother were videotaped in the home and used to evaluate child, maternal, and environmental predictors of representational aggression in 93 preschool children of African American women receiving public assistance who had become pregnant as teenagers. Significant correlations were found between representational aggression and child's gender (male), birth weight, maternal depressive affect, maternal educational attainment, recent employment, mother's historical residence with her own mother, and felt social support, accounting for 40% of the variance in representational aggression. A significant Felt Social Support x Gender interaction effect suggested that girls of mothers who perceive higher levels of felt social support are more likely to represent less aggression in their stories; felt social support was not associated with boys' representational aggression. A significant Felt Social Support x Employment interaction effect suggested that representational aggression is associated with lower levels of felt social support only among employed mothers. Findings suggest that different pathways exist for representational aggression in children of low-income adolescent mothers, which nevertheless share predictors associated with poverty.
C1 [Goodman, Geoff] Long Isl Univ, Clin Psychol Doctoral Program, Greenvale, NY 11548 USA.
   [Aber, J. Lawrence] NYU, Steinhardt Sch Educ, New York, NY 10003 USA.
RP Goodman, G (reprint author), Long Isl Univ, Clin Psychol Doctoral Program, 720 No Blvd, Greenvale, NY 11548 USA.
EM ggoodman@liu.edu
NR 94
TC 2
Z9 2
U1 0
U2 12
PU WILEY
PI HOBOKEN
PA 111 RIVER ST, HOBOKEN 07030-5774, NJ USA
SN 0163-9641
EI 1097-0355
J9 INFANT MENT HEALTH J
JI Infant Ment. Health J.
PD JAN-FEB
PY 2010
VL 31
IS 1
BP 33
EP 57
DI 10.1002/imhj.20241
PG 25
WC Psychology, Developmental
SC Psychology
GA 548JU
UT WOS:000273959000003
PM 28543593
DA 2020-03-18
ER

PT J
AU Benoit, D
   Madigan, S
   McKibbon, A
   Vaillancourt, K
AF Benoit, D.
   Madigan, S.
   McKibbon, A.
   Vaillancourt, K.
TI Pregnant adolescents' unresolved trauma/mourning (using adapted Adult
   Attachment Interview): Links to self-report of socio-emotional
   adjustment
SO INFANT MENTAL HEALTH JOURNAL
LA English
DT Meeting Abstract
C1 [Benoit, D.; Madigan, S.; McKibbon, A.] Hosp Sick Children, Toronto, ON, Canada.
   [Vaillancourt, K.] Univ Reading, Reading RG6 2AH, Berks, England.
NR 0
TC 0
Z9 0
U1 0
U2 1
PU WILEY-BLACKWELL
PI HOBOKEN
PA 111 RIVER ST, HOBOKEN 07030-5774, NJ USA
SN 0163-9641
EI 1097-0355
J9 INFANT MENT HEALTH J
JI Infant Ment. Health J.
PY 2010
VL 31
IS 3
SU S
BP 164
EP 164
PG 1
WC Psychology, Developmental
SC Psychology
GA V27KJ
UT WOS:000208611800455
DA 2020-03-18
ER

PT J
AU Neault, I
   Cossette, L
   Houle, K
   Mihaescu, P
AF Neault, I.
   Cossette, L.
   Houle, K.
   Mihaescu, P.
TI Emotion regulation in infants of adolescent mothers
SO INFANT MENTAL HEALTH JOURNAL
LA English
DT Meeting Abstract
C1 [Neault, I.; Cossette, L.; Houle, K.; Mihaescu, P.] Univ Quebec Montreal, Dept Psychol, Montreal, PQ, Canada.
NR 0
TC 0
Z9 0
U1 0
U2 2
PU WILEY-BLACKWELL
PI HOBOKEN
PA 111 RIVER ST, HOBOKEN 07030-5774, NJ USA
SN 0163-9641
EI 1097-0355
J9 INFANT MENT HEALTH J
JI Infant Ment. Health J.
PY 2010
VL 31
IS 3
SU S
BP 213
EP 214
PG 2
WC Psychology, Developmental
SC Psychology
GA V27KJ
UT WOS:000208611801047
DA 2020-03-18
ER

PT J
AU Vaisto, T
   Aronen, ET
   Simola, P
   Ashorn, M
   Kolho, KL
AF Vaisto, Teija
   Aronen, Eevo T.
   Simola, Petteri
   Ashorn, Merjo
   Kolho, Kaija-Leena
TI Psychosocial Symptoms and Competence Among Adolescents with Inflammatory
   Bowel Disease and Their Peers
SO INFLAMMATORY BOWEL DISEASES
LA English
DT Article
DE pediatric; psychosocial; psychiatric symptoms
ID QUALITY-OF-LIFE; CROHNS-DISEASE; ULCERATIVE-COLITIS; CHRONIC ILLNESS;
   CHILDREN; HEALTH; STRESS; EPIDEMIOLOGY; DEPRESSION; DISORDERS
AB Background: The aim was to evaluate psychosocial symptoms and competence as reported by the parents and the adolescents themselves among patients with inflammatory bowel disease (IBD) in relation to population-based controls.
   Methods: Standardized Achenbach questionnaires-Child Behavior Checklist (CBCL) for the parents and Youth Self-Report (YSR) for the adolescents-were sent to Finnish families of adolescents with IBD (age 10-18 years), and their controls matched for age, gender, and place of residence. The final study group comprised 160 adolescents with IBD and 236 controls with their parents, respectively.
   Results: According to parent reports, adolescents with IBD had more symptoms of anxious/depressed mood (P < 0.001), with-drawn/depressed mood (P < 0.05), social problems (P < 0.05) thought problems (P < 0.001), somatic complaints (P < 0,001) and lower competence (P < 0.05) than population-based controls. Unexpectedly, there was no group difference in the amount of self-reported psychosocial symptoms, somatic complaints, or competence between adolescents with IBD and their peers. However, adolescents with severe IBD reported significantly more emotional problems (P < 0.001) than those with mild symptoms or controls.
   Conclusions: According to parents, adolescents with IBD have more emotional problems, social problems, thought problems, and lower competence than their population-based peers. Self-perceived severity of the IBD symptoms is associated with a larger amount of parent and self-reported emotional symptoms. Complementary methods should be used while assessing the psychosocial well-being of adolescents with IBD as questionnaires alone may be insufficient.
C1 Univ Helsinki, Hosp Children & Adolescents, FIN-00029 Helsinki, Finland.
   Tampere Univ Hosp, Dept Pediat, Tampere, Finland.
EM kaija-leena.kolho@helsinki.ti
FU Finnish Pediatric Research Foundation; Paivikki and Sakari Sohlberg
   Foundation; Sigrid Juselius FoundationSigrid Juselius Foundation;
   Tampere University Research Fund; Helsinki University Research Funds;
   Finnish Cultural FoundationFinnish Cultural Foundation
FX Supported by the Finnish Pediatric Research Foundation, the Paivikki and
   Sakari Sohlberg Foundation, the Sigrid Juselius Foundation, Tampere
   University Research Fund, Helsinki University Research Funds, and
   Finnish Cultural Foundation.
NR 40
TC 22
Z9 22
U1 0
U2 5
PU JOHN WILEY & SONS INC
PI HOBOKEN
PA 111 RIVER ST, HOBOKEN, NJ 07030 USA
SN 1078-0998
J9 INFLAMM BOWEL DIS
JI Inflamm. Bowel Dis.
PD JAN
PY 2010
VL 16
IS 1
BP 27
EP 35
DI 10.1002/ibd.21002
PG 9
WC Gastroenterology & Hepatology
SC Gastroenterology & Hepatology
GA 543LN
UT WOS:000273579200010
PM 19575356
DA 2020-03-18
ER

PT J
AU Varni, JW
   Limbers, CA
   Bryant, WP
   Wilson, DP
AF Varni, James W.
   Limbers, Christine A.
   Bryant, William P.
   Wilson, Don P.
TI The PedsQL (TM) Multidimensional Fatigue Scale in pediatric obesity:
   Feasibility, reliability and validity
SO INTERNATIONAL JOURNAL OF PEDIATRIC OBESITY
LA English
DT Article
DE Children; fatigue; obesity; pediatrics; PedsQL (TM); quality of life
ID QUALITY-OF-LIFE; GENERIC CORE SCALES; HEALTH SURVEY SF-36; DEPRESSIVE
   SYMPTOMS; EMOTIONAL-PROBLEMS; CHILDREN; PAIN; ADOLESCENTS; TESTS
AB Objective. The PedsQL (TM) (Pediatric Quality of Life Inventory (TM)) is a modular instrument designed to measure health-related quality of life (HRQOL) and disease-specific symptoms in children and adolescents. The PedsQL (TM) Multidimensional Fatigue Scale was designed as a child self-report and parent proxy-report generic symptom-specific instrument to measure fatigue in pediatric patients. The objective of the present study was to determine the feasibility, reliability, and validity of the PedsQL (TM) Multidimensional Fatigue Scale in pediatric obesity. Methods. The 18-item PedsQL (TM) Multidimensional Fatigue Scale (General Fatigue, Sleep/Rest Fatigue, and Cognitive Fatigue domains) and the PedsQL (TM) 4.0 Generic Core Scales were completed by 41 pediatric patients with a physician-diagnosis of obesity and 43 parents from a hospital-based Pediatric Endocrinology Clinic. Results. The PedsQL (TM) Multidimensional Fatigue Scale evidenced minimal missing responses (1.6%, child report; 0.5%, parent report), achieved excellent reliability for the Total Fatigue Scale Score (alpha = 0.90 child report, 0.90 parent report), distinguished between pediatric patients with obesity and healthy children, and was significantly correlated with the PedsQL (TM) 4.0 Generic Core Scales supporting construct validity. Pediatric patients with obesity experienced fatigue comparable with pediatric patients receiving cancer treatment, demonstrating the relative severity of their fatigue symptoms. Conclusions. The results demonstrate the measurement properties of the PedsQL (TM) Multidimensional Fatigue Scale in pediatric obesity. The findings suggest that the PedsQL (TM) Multidimensional Fatigue Scale may be utilized in the standardized evaluation of fatigue in pediatric patients with obesity.
C1 [Varni, James W.] Texas A&M Univ, Coll Architecture, Dept Landscape Architecture & Urban Planning, Dept Pediat,Coll Med, College Stn, TX 77843 USA.
   [Limbers, Christine A.] Texas A&M Univ, Dept Psychol, Coll Liberal Arts, College Stn, TX 77843 USA.
   [Bryant, William P.; Wilson, Don P.] Texas A&M Univ, Coll Med, Childrens Hosp Scott & White, Div Endocrinol,Dept Pediat,Hlth Sci Ctr, Temple, TX 76508 USA.
RP Varni, JW (reprint author), Texas A&M Univ, Coll Architecture, Dept Landscape Architecture & Urban Planning, Dept Pediat,Coll Med, 3137 TAMU, College Stn, TX 77843 USA.
EM jvarni@archmail.tamu.edu
NR 44
TC 60
Z9 63
U1 0
U2 5
PU INFORMA HEALTHCARE
PI LONDON
PA TELEPHONE HOUSE, 69-77 PAUL STREET, LONDON EC2A 4LQ, ENGLAND
SN 1747-7166
EI 1747-7174
J9 INT J PEDIATR OBES
JI Int. J. Pediatr. Obes.
PY 2010
VL 5
IS 1
BP 34
EP 42
DI 10.3109/17477160903111706
PG 9
WC Pediatrics
SC Pediatrics
GA 568PO
UT WOS:000275534900004
PM 19593727
DA 2020-03-18
ER

PT J
AU Brown, JD
   Wissow, LS
AF Brown, Jonathan D.
   Wissow, Lawrence S.
TI SCREENING TO IDENTIFY MENTAL HEALTH PROBLEMS IN PEDIATRIC PRIMARY CARE:
   CONSIDERATIONS FOR PRACTICE
SO INTERNATIONAL JOURNAL OF PSYCHIATRY IN MEDICINE
LA English
DT Article
DE pediatric; primary care; screen; mental; identification
ID PSYCHOSOCIAL PROBLEMS; DIFFICULTIES QUESTIONNAIRE;
   PSYCHIATRIC-DISORDERS; EMOTIONAL-PROBLEMS; SYMPTOM CHECKLIST;
   AFRICAN-AMERICAN; OFFICE SETTINGS; CHILD; MANAGEMENT; IDENTIFICATION
AB Objective: Few pediatric primary care providers routinely use mental health screening tools, in part because they may have concerns about whether screening is useful and how it will affect their practice. This study examined the extent to which screening in primary care would increase the identification of mental health problems among a diverse population of children and youth. Methods: Prior to the visit, the parents of 767 patients age 5 to 16 completed the Strengths and Difficulties Questionnaire to report their child's mental health symptoms and impairment. Without viewing the screening results, each child's provider (N = 53) completed a questionnaire to report whether the child or youth demonstrated a mental health problem. Results: Compared with providers, the screen identified twice as many patients with moderate symptoms and nearly 28% more patients with high symptoms. Among patients with high symptoms, providers failed to identify a problem among 78% of those who were Latino/Other and 55% of those who were African American compared with 27% of Caucasian patients (p < 0.001). Providers were not more likely to identify patients with externalizing versus internalizing symptoms but were more likely to identify patients who demonstrated symptoms across multiple domains of functioning. Conclusions: Screening substantially increased the number of children and youth who would be identified as possibly having a mental health problem. Screening may have the most potential to increase the identification of problems among patients who have moderate mental health symptoms and those who are African American or Latino. (Int'l. J. Psychiatry in Medicine 2010;40:1-19)
C1 [Brown, Jonathan D.] Math Policy Res, Washington, DC 20024 USA.
   [Wissow, Lawrence S.] Johns Hopkins Univ, Baltimore, MD USA.
RP Brown, JD (reprint author), Math Policy Res, 600 Maryland Ave SW,Suite 550, Washington, DC 20024 USA.
EM jbrown@mathematica-mpr.com
FU NIMHUnited States Department of Health & Human ServicesNational
   Institutes of Health (NIH) - USANIH National Institute of Mental Health
   (NIMH) [R01MH062469]; Corporation for the Advancement of Policy
   Evaluation (CAPE) [SG2008-003]
FX Primary data collection was supported by NIMH grant R01MH062469 (Dr.
   Wissow). This publication received grant support from the Corporation
   for the Advancement of Policy Evaluation (CAPE), Grant No. SG2008-003
   (Dr. Brown). It reflects, however, the views and analysis of the authors
   and does not necessarily reflect those of CAPE.
NR 45
TC 22
Z9 22
U1 0
U2 8
PU BAYWOOD PUBL CO INC
PI AMITYVILLE
PA 26 AUSTIN AVE, PO BOX 337, AMITYVILLE, NY 11701 USA
SN 0091-2174
J9 INT J PSYCHIAT MED
JI Int. J. Psychiatr. Med.
PY 2010
VL 40
IS 1
BP 1
EP 19
DI 10.2190/PM.40.1.a
PG 19
WC Psychiatry
SC Psychiatry
GA 603DM
UT WOS:000278188700001
PM 20565041
DA 2020-03-18
ER

PT J
AU Schroeder, RD
   Bulanda, RE
   Giordano, PC
   Cernkovich, SA
AF Schroeder, Ryan D.
   Bulanda, Ronald E.
   Giordano, Peggy C.
   Cernkovich, Stephen A.
TI Parenting and Adult Criminality: An Examination of Direct and Indirect
   Effects by Race
SO JOURNAL OF ADOLESCENT RESEARCH
LA English
DT Review
DE parenting; adult crime; life course; emotional self-concepts; race
ID GENERAL STRAIN THEORY; LIFE-COURSE; PSYCHOLOGICAL DISTRESS;
   ANTISOCIAL-BEHAVIOR; REGRESSION-COEFFICIENTS; PRESIDENTIAL-ADDRESS;
   NEGLECTFUL FAMILIES; EMOTION REGULATION; AMERICAN-SOCIETY; SOCIAL
   NETWORKS
AB Parenting practices are among the strongest predictors of juvenile delinquency identified in the criminological literature and have been intimately connected to adult offending. The prior research connecting early parenting experiences with crime, however, has not systematically assessed the long-term effect of parenting style on adult criminal offending, or the processes linking the parenting and crime, by race. In this study, we explore the extent to which experiences associated with minority status influence the nature of the relationship between parenting style and adult criminal offending as well as the mediating processes of adult social bonds and emotional self-concepts involved. Using two waves of a contemporary longitudinal sample of youth, the results show that parenting styles lacking in demandingness show significant and positive effects on adult criminal offending among the Black sample, but parenting styles exert little long-term effects on criminal offending among the White sample. Furthermore, negative emotionality, namely anger, significantly mediates the relationship between uninvolved parenting and adult criminality among the Black and White samples, but depression is also a mediator for the Whites. In this sample, adult social bonds do not mediate the relationship between parenting during childhood and adult criminality.
C1 [Schroeder, Ryan D.] Univ Louisville, Dept Sociol, Louisville, KY 40292 USA.
   [Bulanda, Ronald E.] Miami Univ, Oxford, OH 45056 USA.
   [Giordano, Peggy C.; Cernkovich, Stephen A.] Bowling Green State Univ, Bowling Green, OH 43403 USA.
RP Schroeder, RD (reprint author), Univ Louisville, Dept Sociol, 110 Lutz Hall, Louisville, KY 40292 USA.
EM rdschr01@louisville.edu
NR 115
TC 11
Z9 11
U1 3
U2 50
PU SAGE PUBLICATIONS INC
PI THOUSAND OAKS
PA 2455 TELLER RD, THOUSAND OAKS, CA 91320 USA
SN 0743-5584
EI 1552-6895
J9 J ADOLESCENT RES
JI J. Adolesc. Res.
PD JAN
PY 2010
VL 25
IS 1
BP 64
EP 98
DI 10.1177/0743558409354215
PG 35
WC Psychology, Developmental
SC Psychology
GA 528RO
UT WOS:000272464500006
DA 2020-03-18
ER

PT J
AU Jaffe, M
   Gullone, E
   Hughes, EK
AF Jaffe, Madeleine
   Gullone, Eleonora
   Hughes, Elizabeth K.
TI The roles of temperamental dispositions and perceived parenting
   behaviours in the use of two emotion regulation strategies in late
   childhood
SO JOURNAL OF APPLIED DEVELOPMENTAL PSYCHOLOGY
LA English
DT Article
DE Emotion regulation; Late childhood; Perceived parenting; Temperamental
   dispositions
ID INDIVIDUAL-DIFFERENCES; ADOLESCENT DEPRESSION; AFFECTIONLESS CONTROL;
   SELF-CONTROL; STYLE; SOCIALIZATION; COMPETENCE; ATTACHMENT; FAMILIES;
   CHILDREN
AB In recent years, emotion regulation has re-emerged in the literature as a fundamental component of psychological functioning. The present study investigated the independent and interactive roles of temperamental dispositions and perceptions of parenting behaviors in the use of emotion regulation (ER) strategies in late childhood. A sample of 293 children (grades 4-6) completed measures of ER, temperament, and parenting behaviors. As hypothesized, higher scores on temperament-based Approach and perceived parental Care were associated with greater use of the ER strategy of Reappraisal, whereas lower levels of temperament-based Flexibility, Positive Mood Quality and perceived parental Care were associated with greater use of the ER strategy of Suppression. Results suggest that despite differing temperamental dispositions, the presence of a nurturing and supportive caregiving environment is important for the development of adaptive patterns of ER. Crown Copyright (C) 2009 Published by Elsevier Inc. All rights reserved.
C1 [Jaffe, Madeleine; Gullone, Eleonora; Hughes, Elizabeth K.] Monash Univ, Sch Psychol Psychiat & Psychol Med, Melbourne, Vic 3800, Australia.
RP Gullone, E (reprint author), Monash Univ, Sch Psychol Psychiat & Psychol Med, Melbourne, Vic 3800, Australia.
EM e.gullone@med.monash.edu.au
RI Hughes, Elizabeth K/I-4600-2012
OI Hughes, Elizabeth K/0000-0002-4377-5610
NR 67
TC 55
Z9 57
U1 3
U2 30
PU ELSEVIER SCIENCE INC
PI NEW YORK
PA 360 PARK AVE SOUTH, NEW YORK, NY 10010-1710 USA
SN 0193-3973
EI 1873-7900
J9 J APPL DEV PSYCHOL
JI J. Appl. Dev. Psychol.
PD JAN-FEB
PY 2010
VL 31
IS 1
BP 47
EP 59
DI 10.1016/j.appdev.2009.07.008
PG 13
WC Psychology, Developmental
SC Psychology
GA 561FW
UT WOS:000274962300005
DA 2020-03-18
ER

PT J
AU Keenan, K
   Hipwell, A
   Chung, T
   Stepp, S
   Stouthamer-Loeber, M
   Loeber, R
   McTigue, K
AF Keenan, Kate
   Hipwell, Alison
   Chung, Tammy
   Stepp, Stephanie
   Stouthamer-Loeber, Magda
   Loeber, Rolf
   McTigue, Kathleen
TI The Pittsburgh Girls Study: Overview and Initial Findings
SO JOURNAL OF CLINICAL CHILD AND ADOLESCENT PSYCHOLOGY
LA English
DT Article
ID SCHOOL-AGE-CHILDREN; DSM-III-R; GENDER-DIFFERENCES; PREADOLESCENT GIRLS;
   POSTPARTUM DEPRESSION; EMOTION-REGULATION; CONDUCT DISORDER; NATIONAL
   SAMPLE; ADOLESCENT; CHILDHOOD
AB The Pittsburgh Girls Study is a longitudinal, community-based study of 2,451 girls who were initially recruited when they were between the ages of 5 and 8 years. The primary aim of the study was testing developmental models of conduct disorder, major depressive disorder, and their co-occurrence in girls. In the current article, we summarize the published findings from the past 5 years of the PGS and place those results in the context of what it known to date about developmental psychopathology in girls. Key results suggest that DSM-IV mental disorders tend to have an insidious onset often beginning with subsyndromal symptom manifestation, and that there appear to be shared and unique developmental precursors to disorder in subgroups of girls based on race and poverty.
C1 [Keenan, Kate] Univ Chicago, Dept Psychiat & Behav Neurosci, Chicago, IL 60637 USA.
   [Hipwell, Alison; Chung, Tammy; Stepp, Stephanie; Stouthamer-Loeber, Magda; Loeber, Rolf] Univ Pittsburgh, Dept Psychiat, Pittsburgh, PA 15260 USA.
   [McTigue, Kathleen] Univ Pittsburgh, Dept Med & Epidemiol, Pittsburgh, PA 15260 USA.
RP Keenan, K (reprint author), Univ Chicago, Dept Psychiat & Behav Neurosci, Chicago, IL 60637 USA.
EM kkeenan@yoda.bsd.uchicago.edu
RI /D-4571-2014; Chung, Tammy/B-9712-2017; Hipwell, Alison E/F-2405-2014
OI Chung, Tammy/0000-0002-1527-2792; Hipwell, Alison E/0000-0001-7179-1151
FU NIDA NIH HHSUnited States Department of Health & Human ServicesNational
   Institutes of Health (NIH) - USANIH National Institute on Drug Abuse
   (NIDA) [R01 DA012237, R01 DA012237-10]; NIDDK NIH HHSUnited States
   Department of Health & Human ServicesNational Institutes of Health (NIH)
   - USANIH National Institute of Diabetes & Digestive & Kidney Diseases
   (NIDDK) [K08 DK067192-05, K08 DK067192]; NIMH NIH HHSUnited States
   Department of Health & Human ServicesNational Institutes of Health (NIH)
   - USANIH National Institute of Mental Health (NIMH) [K01 MH071790-05,
   R01 MH066167, R01 MH066167-05, R01 MH081071, R01 MH56630, R01
   MH056630-12, R03 MH084073-01A1, R01 MH056630-10, R01 MH66167, K01
   MH086713, R03 MH084073, K01 MH071790, R01 MH056630]
NR 114
TC 103
Z9 103
U1 1
U2 21
PU ROUTLEDGE JOURNALS, TAYLOR & FRANCIS LTD
PI ABINGDON
PA 2-4 PARK SQUARE, MILTON PARK, ABINGDON OX14 4RN, OXON, ENGLAND
SN 1537-4416
EI 1537-4424
J9 J CLIN CHILD ADOLESC
JI J. Clin. Child Adolesc. Psychol.
PY 2010
VL 39
IS 4
BP 506
EP 521
AR PII 923474013
DI 10.1080/15374416.2010.486320
PG 16
WC Psychology, Clinical; Psychology, Developmental
SC Psychology
GA 618DV
UT WOS:000279332500006
PM 20589562
OA Green Accepted
DA 2020-03-18
ER

PT J
AU Yeung, R
   Leadbeater, B
AF Yeung, Rachel
   Leadbeater, Bonnie
TI ADULTS MAKE A DIFFERENCE: THE PROTECTIVE EFFECTS OF PARENT AND TEACHER
   EMOTIONAL SUPPORT ON EMOTIONAL AND BEHAVIORAL PROBLEMS OF
   PEER-VICTIMIZED ADOLESCENTS
SO JOURNAL OF COMMUNITY PSYCHOLOGY
LA English
DT Article
ID PERCEIVED SOCIAL SUPPORT; PSYCHOLOGICAL ADJUSTMENT; LONGITUDINAL
   ANALYSIS; SEEK HELP; SCHOOL; DEPRESSION; AGGRESSION; STUDENTS; FAMILY;
   MIDDLE
AB This longitudinal study investigated the associations between peer victimization and maladaptive outcomes (emotional and behavioral problems) among 580 adolescents concurrently and across a 2-year Period, and proposed that adult emotional support moderated this association. Peer victimization and maladaptive outcomes were assessed from adolescents' self-reports. Adult emotional support was measured from adolescents' ratings of Parent and teacher emotional support. Adolescents who were physically or relationally victimized by their peers were at risk of emotional and behavioral problems. Higher levels of father and teacher emotional support were associated with lower levels of adolescents' emotional and behavioral problems concurrently and across time. Higher levels of mother emotional support were associated with lower levels of emotional problems and moderated the effects of physical victimization on maladjustment for concurrent assessments only. Teacher emotional support moderated the association between relational victimization and emotional and behavioral problems across time. (C) 2009 Wiley Periodicals, Inc.
C1 [Yeung, Rachel] Univ Victoria, Dept Psychol, Victoria, BC V8W 3P5, Canada.
RP Yeung, R (reprint author), Univ Victoria, Dept Psychol, POB 3050 STN CSC, Victoria, BC V8W 3P5, Canada.
EM rsyeung@uvic.ca
NR 58
TC 67
Z9 69
U1 0
U2 15
PU JOHN WILEY & SONS INC
PI HOBOKEN
PA 111 RIVER ST, HOBOKEN, NJ 07030 USA
SN 0090-4392
J9 J COMMUNITY PSYCHOL
JI J. Community Psychol.
PD JAN
PY 2010
VL 38
IS 1
BP 80
EP 98
DI 10.1002/jcop.20353
PG 19
WC Public, Environmental & Occupational Health; Psychology,
   Multidisciplinary; Social Work
SC Public, Environmental & Occupational Health; Psychology; Social Work
GA 537SK
UT WOS:000273134000007
DA 2020-03-18
ER

PT J
AU Li, Y
   Costanzo, PR
   Putallaz, M
AF Li, Yan
   Costanzo, Philip R.
   Putallaz, Martha
TI Maternal Socialization Goals, Parenting Styles, and Social-Emotional
   Adjustment Among Chinese and European American Young Adults: Testing a
   Mediation Model
SO JOURNAL OF GENETIC PSYCHOLOGY
LA English
DT Article
DE academic self-efficacy; Chinese; cross-cultural; depression; parenting
   style; self-esteem; socialization goal
ID CHILD-REARING PRACTICES; IMMIGRANT CHINESE; EFFORTFUL CONTROL; SELF;
   MOTHERS; SCHOOL; INDIVIDUALISM; COLLECTIVISM; ADOLESCENTS; PREDICTORS
AB The authors compared the associations among perceived maternal socialization goals (self-development, filial piety, and collectivism), perceived maternal parenting styles (authoritative, authoritarian, and training), and the social-emotional adjustment (self-esteem, academic self-efficacy, and depression) between Chinese and European American young adults. The mediation processes in which socialization goals relate to young adults' adjustment outcomes through parenting styles were examined. Results showed that European American participants perceived higher maternal self-development socialization goals, whereas Chinese participants perceived higher maternal collectivism socialization goals as well as more authoritarian parenting. Cross-cultural similarities were found in the associations between perceived maternal authoritative parenting and socioemotional adjustment (e.g., higher self-esteem and higher academic self-efficacy) across the two cultural groups. However, perceived maternal authoritarian and training parenting styles were found only to be related to Chinese participants' adjustment (e.g., higher academic self-efficacy and lower depression). The mediation analyses showed that authoritative parenting significantly mediated the positive associations between the self-development and collectivism goal and socioemotional adjustment for both cultural groups. Additionally, training parenting significantly mediated the positive association between the filial piety goal and young adults' academic self-efficacy for the Chinese group only. Findings of this study highlight the importance of examining parental socialization goals in cross-cultural parenting research.
C1 [Li, Yan] De Paul Univ, Dept Psychol, Chicago, IL 60614 USA.
   [Costanzo, Philip R.; Putallaz, Martha] Duke Univ, Durham, NC 27706 USA.
RP Li, Y (reprint author), De Paul Univ, Dept Psychol, 2219 N Kenmore Ave, Chicago, IL 60614 USA.
EM yli34@depaul.edu
FU Duke University
FX Portions of this research were presented at the 2004 annual meeting of
   the American Psychological Association, Honolulu, HI. This study was
   partly supported by the Graduate Award for International Research
   provided by Duke University awarded to Dr. Yan Li. The authors are
   grateful to the undergraduate students for their participation in this
   study. They thank Cixin Wang for her help with data collection, and also
   Linda Camras for the helpful comments on the manuscript.
NR 69
TC 35
Z9 35
U1 1
U2 58
PU ROUTLEDGE JOURNALS, TAYLOR & FRANCIS LTD
PI ABINGDON
PA 2-4 PARK SQUARE, MILTON PARK, ABINGDON OX14 4RN, OXON, ENGLAND
SN 0022-1325
EI 1940-0896
J9 J GENET PSYCHOL
JI J. Genet. Psychol.
PY 2010
VL 171
IS 4
BP 330
EP 362
AR PII 929195562
DI 10.1080/00221325.2010.505969
PG 33
WC Psychology, Developmental; Psychology; Psychology, Multidisciplinary
SC Psychology
GA 676DN
UT WOS:000283890400003
PM 21171548
DA 2020-03-18
ER

PT J
AU Yap, MBH
   Schwartz, OS
   Byrne, ML
   Simmons, JG
   Allen, NB
AF Yap, Marie B. H.
   Schwartz, Orli S.
   Byrne, Michelle L.
   Simmons, Julian G.
   Allen, Nicholas B.
TI Maternal Positive and Negative Interaction Behaviors and Early
   Adolescents' Depressive Symptoms: Adolescent Emotion Regulation as a
   Mediator
SO JOURNAL OF RESEARCH ON ADOLESCENCE
LA English
DT Article
ID FAMILY INTERACTIONS; GENDER-DIFFERENCES; MOTHER-ADOLESCENT; MARITAL
   CONFLICT; COMMUNITY SAMPLE; SELF-REGULATION; LIFE; PSYCHOPATHOLOGY;
   TEMPERAMENT; PARENT
AB This study examined the relation between mothers' positive and negative interaction behaviors during mother-child interactions and the emotion regulation (ER) and depressive symptoms of their adolescent offspring. Event-planning (EPI) and problem-solving interactions (PSI) were observed in 163 mother-adolescent dyads, and adolescents also provided a self-report of ER responses and depressive symptoms. Sequential analyses of mother-adolescent behaviors during the interaction tasks indicated that adolescents with more depressive symptoms were more likely to reciprocate their mothers' negative affective behaviors. Adolescents whose mothers displayed less positivity and more negativity (i.e., less frequent positive and more frequent negative behaviors) during the EPI displayed more emotionally dysregulated behaviors in the PSI and reported more frequent maladaptive ER responses. Adolescents whose mothers behaved negatively toward them more frequently during mother-adolescent interactions also reported more depressive symptoms. The frequency with which adolescents engage in maladaptive ER responses mediated the association between maternal negativity and adolescents' concurrent depressive symptoms.
C1 [Yap, Marie B. H.] Univ Melbourne, Ctr Youth Mental Hlth, Orygen Youth Hlth Res Ctr, Melbourne, Vic, Australia.
RP Yap, MBH (reprint author), Univ Melbourne, Ctr Youth Mental Hlth, Orygen Youth Hlth Res Ctr, Melbourne, Vic, Australia.
EM mbhy@unimelb.edu.au
RI Yap, Marie/H-9654-2014
OI Yap, Marie/0000-0002-8387-0188; Byrne, Michelle/0000-0002-4180-8095;
   Schwartz, Orli/0000-0001-7634-3737; Allen, Nicholas/0000-0002-1086-6639;
   Simmons, Julian G./0000-0002-7228-1847
NR 91
TC 53
Z9 56
U1 0
U2 20
PU WILEY
PI HOBOKEN
PA 111 RIVER ST, HOBOKEN 07030-5774, NJ USA
SN 1050-8392
EI 1532-7795
J9 J RES ADOLESCENCE
JI J. Res. Adolesc.
PY 2010
VL 20
IS 4
BP 1014
EP 1043
DI 10.1111/j.1532-7795.2010.00665.x
PG 30
WC Family Studies; Psychology, Developmental
SC Family Studies; Psychology
GA 680ZJ
UT WOS:000284275700011
DA 2020-03-18
ER

PT J
AU Zimmermann, G
AF Zimmermann, Gregoire
TI Risk perception, emotion regulation and impulsivity as predictors of
   risk behaviours among adolescents in Switzerland
SO JOURNAL OF YOUTH STUDIES
LA English
DT Article
DE risk; emotion regulation; alexithymia; impulsivity; substance use;
   experimentation
ID TORONTO-ALEXITHYMIA-SCALE; SENSATION SEEKING; DECISION-MAKING; INTERNAL
   CONSISTENCY; COLLEGE-STUDENTS; YOUNG-ADULTS; PERSONALITY; PERSPECTIVE;
   ALCOHOL; SAMPLE
AB The purpose of this study was to explore the frequency of risk behaviours among Swiss adolescents and their links with risk perception, impulsivity and emotion regulation abilities, operationalized with the concepts of alexithymia and emotional openness. We recruited 144 subjects (aged 14-20), who completed the Risk Involvement and Perception Scale (RIPS-R), the UPPS Impulsive Behavior Scale, the 20-item Toronto Alexithymia Scale (TAS-20), and the 20-item Dimensions of Openness to Emotional Experiences (DOE-20) questionnaire. Findings revealed that a greater perception of benefits and a higher level of sensation seeking were associated with more involvement in risk behaviours, which are essentially socially accepted behaviours. Notably, the path model indicated that the perception of benefits was a mediator in the relationship between sensation seeking and risk behaviours. The results add to the psychological understanding of factors associated with risk behaviours in adolescence. The limitations and implications of these results for developmental theories, research, and prevention are stated.
C1 Univ Lausanne, Inst Psychol, CH-1015 Lausanne, Switzerland.
RP Zimmermann, G (reprint author), Univ Lausanne, Inst Psychol, Site Dorigny, CH-1015 Lausanne, Switzerland.
EM Gregoire.Zimmermann@unil.ch
NR 80
TC 20
Z9 20
U1 2
U2 17
PU ROUTLEDGE JOURNALS, TAYLOR & FRANCIS LTD
PI ABINGDON
PA 2-4 PARK SQUARE, MILTON PARK, ABINGDON OX14 4RN, OXON, ENGLAND
SN 1367-6261
EI 1469-9680
J9 J YOUTH STUD
JI J. Youth Stud.
PY 2010
VL 13
IS 1
BP 83
EP 99
DI 10.1080/13676260903173488
PG 17
WC Social Sciences, Interdisciplinary
SC Social Sciences - Other Topics
GA 562QE
UT WOS:000275066900006
DA 2020-03-18
ER

PT J
AU Backhaus, O
   Petermann, F
   Hampel, P
AF Backhaus, Olaf
   Petermann, Franz
   Hampel, Petra
TI Effects of a stress management training program in primary schools
SO KINDHEIT UND ENTWICKLUNG
LA German
DT Article
DE academic stress; coping; stress management training; children
ID EMOTIONAL COMPETENCE; ADOLESCENTS; CHILDREN; CHILDHOOD; GENDER;
   ADJUSTMENT; ELEMENTARY; AGE; SYMPTOMATOLOGY; METAANALYSIS
AB School-aged children have to deal with a variety of academic stressors that have been linked with psychological maladjustment. In previous studies, the development and evaluation of primary preventive school-based stress management programs among children have been widely neglected. In the present study, the Anti-Stress Training for children (Hampel & Petermann, 2003) was adapted for primary schools. Effects of the training on coping prior to, immediately after, and 6 weeks after the intervention were examined among N = 102 third and fourth graders, using a control-group design with block randomization. Children in the intervention group improved in adaptive coping strategies immediately and 6 weeks after the intervention. Moreover, immediately after the intervention levels of adaptive coping strategies in the intervention group were statistically and clinically significantly higher than in the untreated control group. Thus, results support that this stress management training in primary schools may have beneficial effects on adaptive coping and improve mental health of school-aged children.
C1 [Backhaus, Olaf] Leuphana Univ Luneburg, Zentrum Angew Gesundheitswissensch, D-21335 Luneburg, Germany.
   [Petermann, Franz] Univ Bremen, Zentrum Klin Psychol & Rehabil, D-28359 Bremen, Germany.
   [Hampel, Petra] Fachhsch Kiel, Fachbereich Soziale Arbeit & Gesundheit, D-24149 Kiel, Germany.
RP Backhaus, O (reprint author), Leuphana Univ Luneburg, Zentrum Angew Gesundheitswissensch, Wilschenbrucher Weg 84A, D-21335 Luneburg, Germany.
EM backhaus@leuphana.de; fpeterm@uni-bremen.de; petra.hampel@fh-kiel.de
NR 44
TC 9
Z9 9
U1 0
U2 23
PU HOGREFE & HUBER PUBLISHERS
PI GOTTINGEN
PA ROHNSWEG 25, D-37085 GOTTINGEN, GERMANY
SN 0942-5403
J9 KINDH ENTWICKL
JI Kindh. Entwickl.
PY 2010
VL 19
IS 2
BP 119
EP 128
DI 10.1026/0942-5403/a000015
PG 10
WC Psychology, Developmental
SC Psychology
GA 580PO
UT WOS:000276461600007
DA 2020-03-18
ER

PT J
AU Grimmer, Y
   Hohmann, S
   Banaschewski, T
   Holtmann, M
AF Grimmer, Yvonne
   Hohmann, Sarah
   Banaschewski, Tobias
   Holtmann, Martin
TI Early-onset bipolar disorder, ADHD, or emotional dysregulation?
SO KINDHEIT UND ENTWICKLUNG
LA German
DT Article
DE bipolar disorder; depression; affective dysregulation; mania; children
   adolescents
ID ATTENTION-DEFICIT/HYPERACTIVITY DISORDER; SEVERE MOOD DYSREGULATION;
   SOCIAL RHYTHM THERAPY; NATIONAL TRENDS; MANIC SYMPTOMS; CHILDREN;
   ADOLESCENTS; PHENOTYPE; BEHAVIOR; VALIDITY
AB This review gives an overview of the background to the controversy along with orientations for clinical practice. For diagnosing early-onset BD, special emphasis should be laid on the occurrence of clearly demarcated affective episodes, accompanied by changes in behavior and cognition. The mixed phenotype of ADHD and severe affective dysregulation is not a correlate of BD but deserves more attention regarding the development of psychotherapeutic and pharmacotherapeutic procedures. Differential diagnostic considerations are made on the disparities and the overlap of BD with schizophrenia, depression, ADHD, borderline personality disorder, and substance misuse.
C1 [Grimmer, Yvonne; Hohmann, Sarah; Banaschewski, Tobias; Holtmann, Martin] Zent Inst Seel Gesundheit, Klin Psychiat & Psychotherapie Kindes & Jugendalt, D-68072 Mannheim, Germany.
   [Holtmann, Martin] Ruhr Univ Bochum, LWL Univ Klin Hamm, Klin Kinder & Jugendpsychiat Psychotherapie & Psy, D-59071 Hamm, Germany.
RP Grimmer, Y (reprint author), Zent Inst Seel Gesundheit, Klin Psychiat & Psychotherapie Kindes & Jugendalt, Postfach 12 21 20, D-68072 Mannheim, Germany.
EM yvonne.grimmer@zi-mannheim.de
NR 55
TC 12
Z9 12
U1 0
U2 7
PU HOGREFE & HUBER PUBLISHERS
PI GOTTINGEN
PA ROHNSWEG 25, D-37085 GOTTINGEN, GERMANY
SN 0942-5403
J9 KINDH ENTWICKL
JI Kindh. Entwickl.
PY 2010
VL 19
IS 3
BP 192
EP 201
DI 10.1026/0942-5403/a000025
PG 10
WC Psychology, Developmental
SC Psychology
GA 616TD
UT WOS:000279231400007
DA 2020-03-18
ER

PT J
AU Gentile, JK
   Ten Hoedt, AE
   Bosch, AM
AF Gentile, J. K.
   Ten Hoedt, A. E.
   Bosch, A. M.
TI Psychosocial aspects of PKU: Hidden disabilities - A review
SO MOLECULAR GENETICS AND METABOLISM
LA English
DT Article
DE Phenylketonuria; Hidden disabilities; Psychosocial function;
   Neurocognitive function
ID EARLY-TREATED PHENYLKETONURIA; QUALITY-OF-LIFE; SUSTAINED ATTENTION;
   SCHOOL PERFORMANCE; EXECUTIVE FUNCTION; ADULT PATIENTS; INTELLIGENCE;
   ADOLESCENTS; CHILDREN; BRAIN
AB Phenylketonuria (PKU) is an inborn error of metabolism, and its detrimental effects on neurocognitive functioning have been well studied. Early detection and treatment of PKU prevent the severe consequences of this disorder. However, even early- and well-treated patients experience hidden disabilities, including subtle deficits in executive functioning, mild reductions in mental processing speed, social difficulties, and emotional problems that may remain unnoticed for years. poor executive function (EF) may impact treatment adherence and may lead to psychosocial deficits that are not always visible. These psychosocial aspects include social difficulties and psychosocial problems, such as forming interpersonal relationships, achieving autonomy, attaining educational goals, and having healthy emotional development. Studies report EF deficits in children and adults with early-treated PKU, which contribute significantly to the hidden disabilities in this population. In adults, hidden disabilities affect job performance and social relationships as a result of residual attention deficits, poor EF (e.g., planning, organizing), and reduced processing speed. An indirect relationship also exists between quality of life and EF impairment. In the absence of overt psychiatric symptoms, low level depressive OF anxious Symptom may be present. The interaction between the neurocognitive deficits and psychiatric symptoms Puts this population of patients at significant risk for experiencing hidden disability, PKU is a disorder in which a less than optimal psychosocial Outcome arises from the Cumulative impact of relatively mild symptoms. The key to reducing risks associated with PKU is metabolic control throughout life. (C) 2009 Elsevier Inc. All rights reserved.
C1 [Gentile, J. K.] Childrens Hosp, Dept Psychiat, Med Coping Clin, Med Intens Care Unit 11S, Boston, MA 02115 USA.
   [Ten Hoedt, A. E.; Bosch, A. M.] Univ Amsterdam, Acad Med Ctr, Dept Pediat, NL-1105 AZ Amsterdam, Netherlands.
RP Gentile, JK (reprint author), Childrens Hosp, Dept Psychiat, Med Coping Clin, Med Intens Care Unit 11S, Boston, MA 02115 USA.
EM Jennifer.Gentile@childrens.harvard.edu
FU Merck Serono S.A., Geneva, SwitzerlandMerck Serono
FX Dr. Gentile is a consultant for BioMarin Pharmaceutical Inc.. which
   manufactures BH4 therapy. Dr. van Spronsen is a member of the advisory
   board for phenylketonuria, supported by Merck Serono S.A., Geneva,
   Switzerland. Other than these, the authors do not have any affiliation
   with any organization with a financial interest. direct or indirect, in
   the subject matter or materials discussed in the manuscript that may
   affect the conduct or reporting of the work submitted.
NR 40
TC 57
Z9 61
U1 0
U2 22
PU ACADEMIC PRESS INC ELSEVIER SCIENCE
PI SAN DIEGO
PA 525 B ST, STE 1900, SAN DIEGO, CA 92101-4495 USA
SN 1096-7192
EI 1096-7206
J9 MOL GENET METAB
JI Mol. Genet. Metab.
PY 2010
VL 99
SU S
BP S64
EP S67
DI 10.1016/j.ymgme.2009.10.183
PG 4
WC Endocrinology & Metabolism; Genetics & Heredity; Medicine, Research &
   Experimental
SC Endocrinology & Metabolism; Genetics & Heredity; Research & Experimental
   Medicine
GA 545SW
UT WOS:000273758100011
PM 20123473
DA 2020-03-18
ER

PT J
AU von Marees, N
   Petermann, F
AF von Marees, Nandoli
   Petermann, Franz
TI Effectiveness of the "Verhaltenstraining in der Grundschule" for
   Promoting Social Competence and Reducing Behavior Problems
SO PRAXIS DER KINDERPSYCHOLOGIE UND KINDERPSYCHIATRIE
LA German
DT Article
DE prevention; social competence; aggression; behavioral training; primary
   school
ID SCHOOL-BASED INTERVENTION; TRACK PREVENTION TRIAL; AGGRESSIVE-BEHAVIOR;
   MORAL DEVELOPMENT; CONDUCT PROBLEMS; INITIAL IMPACT; RISK; CHILDREN;
   QUESTIONNAIRE; ADOLESCENTS
AB This study evaluated the effectiveness of the school-based prevention program "Verhaltenstraining in der Grundschule" for improving social competencies and reducing behavior problems in third and fourth grade pupils. 23 classes (n = 372) from 12 schools in Bremen and Lower Saxony participated in this quasi-experimental study as intervention or comparison classes. Data were collected prior to training and directly after training was completed, using teacher and child questionnaires. From pre- to posttest, social-emotional problems decreased significantly in intervention classes; further, social behavior improved significantly among part of the intervention group. Gender-specific effects were found for social behavior: Boys improved more during training than girls did. Practical implications and study limitations are discussed.
C1 [von Marees, Nandoli] Schulpsychol Beratungsstelle, Staatliches Schulamt Donaueschingen, D-78048 Villingen Schwenningen, Germany.
   [Petermann, Franz] Univ Bremen, ZKPR, D-28359 Bremen, Germany.
RP von Marees, N (reprint author), Schulpsychol Beratungsstelle, Staatliches Schulamt Donaueschingen, Huptbuhl 7, D-78048 Villingen Schwenningen, Germany.
EM nandoli.marees@ssa-ds.kv.bwl.de; fpeterm@uni-bremen.de
NR 42
TC 4
Z9 4
U1 0
U2 3
PU VANDENHOECK & RUPRECHT
PI GOTTINGEN
PA THEATERSTRASSE 13,, D-37073 GOTTINGEN, GERMANY
SN 0032-7034
J9 PRAX KINDERPSYCHOL K
JI Prax. Kinderpsychol. Kinderpsychiatr.
PY 2010
VL 59
IS 3
BP 224
EP 241
PG 18
WC Psychology, Developmental; Psychiatry
SC Psychology; Psychiatry
GA 581XP
UT WOS:000276559400006
PM 20408276
DA 2020-03-18
ER

PT J
AU Rucker, S
   Petermann, U
   Buttner, P
   Petermann, F
AF Ruecker, Stefan
   Petermann, Ulrike
   Buettner, Peter
   Petermann, Franz
TI Differential Effectiveness of Youth Welfare Measures: A Comparative
   Study on the Effectiveness of Day Care Measures
SO PRAXIS DER KINDERPSYCHOLOGIE UND KINDERPSYCHIATRIE
LA German
DT Article
DE youth welfare; differential effectiveness; single parenting; traditional
   families
ID MENTAL-HEALTH; CHILDREN; CHILDHOOD; RISK; EXPERIENCES; ADOLESCENTS;
   BEHAVIOR
AB Single parent families not only differ from traditional families regarding socioeconomic problems and missing a parent, but also concerning the duration of using youth welfare measures, psychological problems in single parents, and the way youth welfare measures are ended. Due to different basic parameters in these two family settings, this study investigates the differential effectiveness of youth day care measures. In total, 55 children and adolescents (aged 6 to 14 years) and their parents were involved. Using axis I, II and V, ICD-10 multiaxial presentation, data on the general burden of problems, externalizing problems, emotional problems, and parenting skills were recorded before care measures began and again after they had ended. Although day care measures were very effective in both family settings, traditional families showed a significantly stronger decline of externalizing problems than single parent families, exceptions being emotional problems and burdens.
C1 [Ruecker, Stefan; Petermann, Ulrike; Petermann, Franz] Univ Bremen, Zentrum Klin Psychol & Rehabil, D-28359 Bremen, Germany.
   [Buettner, Peter] Projekt PETRA, Hessen, Germany.
RP Rucker, S (reprint author), Univ Bremen, Zentrum Klin Psychol & Rehabil, Grazer Str 6, D-28359 Bremen, Germany.
EM sruecker@uni-bremen.de
NR 24
TC 14
Z9 14
U1 0
U2 2
PU VANDENHOECK & RUPRECHT
PI GOTTINGEN
PA THEATERSTRASSE 13,, D-37073 GOTTINGEN, GERMANY
SN 0032-7034
J9 PRAX KINDERPSYCHOL K
JI Prax. Kinderpsychol. Kinderpsychiatr.
PY 2010
VL 59
IS 4
BP 253
EP 265
PG 13
WC Psychology, Developmental; Psychiatry
SC Psychology; Psychiatry
GA 597BL
UT WOS:000277730500001
PM 20491426
DA 2020-03-18
ER

PT J
AU Petermann, U
   Krummrich, MZ
   Meier, C
   Petermann, F
   Nitkowski, D
AF Petermann, Ulrike
   Krummrich, Mara Zoe
   Meier, Claudia
   Petermann, Franz
   Nitkowski, Dennis
TI Training Aggressive Children as School-based Prevention
SO PSYCHOLOGIE IN ERZIEHUNG UND UNTERRICHT
LA German
DT Article
DE Behavioral training; aggressive behavior; school for special needs;
   school based prevention; adolescents
ID DIFFICULTIES QUESTIONNAIRE; WELFARE; ADOLESCENTS; STRENGTHS
AB Sixteen male students (mean age = 14.01 years; SD = 1.27) with aggressive behaviour participated in the Training with Aggressive Children. Teachers implemented the training in their school for special needs. To assess problematic behaviours, information was gathered from teachers, parents, and students themselves, with the Strengths and Difficulties Questionnaire. In comparison to a control group with sixteen adolescents (11 boys, 5 girls) of same age (mean age = 14.14 year; SD = 1.06) and magnitude of aggressive-delinquent behaviour, the training group received lower score on the scales conduct problems and total difficulties, rated by teachers two weeks after completion of the training. Students reported lower scores on peer problems. For a subsample of adolescents, receiving the training, parents see lower scores on emotional problems and on total difficulties. The results showed out that the training can be effectively conducted in the school setting.
C1 [Petermann, Ulrike; Petermann, Franz; Nitkowski, Dennis] Univ Bremen, Zentrum Klin Psychol & Rehabil, D-28359 Bremen, Germany.
   [Krummrich, Mara Zoe] Zentrum Schulerbezogene Beratung Reg Team Nord Be, D-28757 Bremen, Germany.
RP Petermann, U (reprint author), Univ Bremen, Zentrum Klin Psychol & Rehabil, Grazerstr 6, D-28359 Bremen, Germany.
OI Nitkowski, Dennis/0000-0003-4664-2212
NR 27
TC 3
Z9 3
U1 0
U2 8
PU ERNST REINHARDT GMBH CO VERLAG
PI MUNICH 19
PA KEMNATENSTRASSE 46, D-80639 MUNICH 19, GERMANY
SN 0342-183X
J9 PSYCHOL ERZ UNTERR
JI Psychol. Erzieh. Unterr.
PY 2010
VL 57
IS 2
BP 132
EP 143
DI 10.2378/peu2010.art10d
PG 12
WC Psychology, Educational
SC Psychology
GA 600RM
UT WOS:000278004900005
DA 2020-03-18
ER

PT J
AU Shortt, JW
   Sheeber, LB
   Low, S
AF Shortt, Joann Wu
   Sheeber, Lisa B.
   Low, Sabina
TI PHYSIOLOGICAL AND EMOTION REGULATION IN ADOLESCENTS: THE ROLE OF
   MATERNAL EMOTION COACHING
SO PSYCHOPHYSIOLOGY
LA English
DT Meeting Abstract
CT 15th Annual Meeting Portland Marriott Downtown Waterfront
CY SEP 29-OCT 03, 2010
CL Portland, OR
SP Soc Psychophysiolog
C1 [Low, Sabina] Wichita State Univ, Wichita, KS 67260 USA.
NR 0
TC 0
Z9 0
U1 0
U2 5
PU WILEY-BLACKWELL PUBLISHING, INC
PI MALDEN
PA COMMERCE PLACE, 350 MAIN ST, MALDEN 02148, MA USA
SN 0048-5772
J9 PSYCHOPHYSIOLOGY
JI Psychophysiology
PY 2010
VL 47
SU 1
BP S20
EP S20
PG 1
WC Psychology, Biological; Neurosciences; Physiology; Psychology;
   Psychology, Experimental
SC Psychology; Neurosciences & Neurology; Physiology
GA 635NI
UT WOS:000280662000113
DA 2020-03-18
ER

PT J
AU Farmer, CA
   Aman, MG
AF Farmer, Cristan A.
   Aman, Michael G.
TI Psychometric properties of the Children's Scale of Hostility and
   Aggression: Reactive/Proactive (C-SHARP)
SO RESEARCH IN DEVELOPMENTAL DISABILITIES
LA English
DT Article
DE Developmental disabilities; Autism; Aggression; Psychometric;
   Measurement
ID BEHAVIOR RATING FORM; PROACTIVE AGGRESSION; DEVELOPMENTAL-DISABILITIES;
   REACTIVE AGGRESSION; MENTAL-RETARDATION; EMOTIONAL-PROBLEMS; CONDUCT
   PROBLEMS; PSYCHOPATHOLOGY; INDIVIDUALS; ADOLESCENTS
AB Although often lacking "malice", aggression is fairly common in children with intellectual or developmental disability (I/DD). Despite this, there are no scales available that are appropriate for an in-depth analysis of aggressive behavior in this population. Such scales are needed for the study of aggressive behavior, which is a common target symptom in clinical trials. We assessed the reliability and validity of the Children's Scale of Hostility and Aggression: Reactive/Proactive (C-SHARP), a new aggression scale created for children with I/DD. Data are presented from a survey of 365 children with I/DD aged 3-21 years. Interrater reliability was very high for the Problem Scale, which characterizes type of aggression. Reliability was lower but largely acceptable for the Provocation Scale, which assesses motivation. Validity of the Problem Scale was supported by expected differences in children with autism, Down syndrome, comorbid disruptive behavior disorders (DBDs) and ADHD. The Provocation Scale, which categorizes behavior as proactive or reactive, showed expected differences in children with DBD, but was less effective in those with ADHD. The C-SHARP appears to have fundamentally sound psychometric characteristics, although more research is needed. (C) 2009 Elsevier Ltd. All rights reserved.
C1 [Farmer, Cristan A.] Ohio State Univ, Nisonger Ctr, Columbus, OH 43210 USA.
RP Farmer, CA (reprint author), Ohio State Univ, Nisonger Ctr, 1581 Dodd Dr,Ste 175, Columbus, OH 43210 USA.
EM farmer.107@osu.edu
RI Farmer, Cristan/Q-5277-2017
OI Farmer, Cristan/0000-0001-6878-5199
NR 40
TC 25
Z9 26
U1 0
U2 5
PU PERGAMON-ELSEVIER SCIENCE LTD
PI OXFORD
PA THE BOULEVARD, LANGFORD LANE, KIDLINGTON, OXFORD OX5 1GB, ENGLAND
SN 0891-4222
J9 RES DEV DISABIL
JI Res. Dev. Disabil.
PD JAN-FEB
PY 2010
VL 31
IS 1
BP 270
EP 280
DI 10.1016/j.ridd.2009.09.014
PG 11
WC Education, Special; Rehabilitation
SC Education & Educational Research; Rehabilitation
GA 526FG
UT WOS:000272272500030
PM 19854027
DA 2020-03-18
ER

PT J
AU Gonzalez, R
   Ysern, L
   Martorell, C
   Mateu, C
   Barreto, P
AF Gonzalez, Remedios
   Ysern, Luisa
   Martorell, Carmen
   Mateu, Carmen
   Barreto, Pilar
TI Relationship between psychopathology and attachment in adolescents
SO REVISTA IBEROAMERICANA DE DIAGNOSTICO Y EVALUACION-E AVALIACAO
   PSICOLOGICA
LA Portuguese
DT Article
DE Attachment styles; Psychopathology; Adolescents
ID SECURE BASE SCHEMA; EMOTION REGULATION; EARLY ADULTHOOD; COMMUNITY
   SAMPLE; WORKING MODELS; SOCIAL-SKILLS; SUBSTANCE USE; YOUNG-ADULTS;
   STYLES; INFANCY
AB Attachment styles can be related with psychopathological disorders in adolescence. The aim of this piece of work was to study the relationship between psychopathology and attachment in adolescents and the influence of gender on these variables. The sample (N=88) was made up of adolescents between 14 and 16 years old. The attachment styles were evaluated by using Attachment Styles Scale (Casullo y Fernandez, 2005) and psychopathology by means of questionnaire SCL-90-R (Derogatis, 2002). The results show that women present higher levels of psychopathology and a greater tendency towards insecure attachment styles which are related with a higher level of psychopathology in both genders.
C1 [Gonzalez, Remedios] Univ Valencia, Fac Psicol, Dept Personalidad Evaluac & Tratamientos Psicol, Valencia 46010, Spain.
RP Gonzalez, R (reprint author), Univ Valencia, Fac Psicol, Dept Personalidad Evaluac & Tratamientos Psicol, Av Blasco Ibanez 21, Valencia 46010, Spain.
EM gonzalrb@uv.es
NR 73
TC 1
Z9 1
U1 0
U2 12
PU AIDEP
PI BUENOS AIRES
PA MARIO BRAVO 427 1 C, CAPITAL FEDERAL, BUENOS AIRES, C175ASM CPA,
   ARGENTINA
SN 1135-3848
J9 REV IBEROAM DIAGN EV
JI Rev. Iberoam. Diagn. Eval.-Aval. P.
PY 2010
VL 1
IS 29
BP 9
EP 26
PG 18
WC Psychology, Clinical
SC Psychology
GA 792PJ
UT WOS:000292758700001
DA 2020-03-18
ER

PT J
AU Escobar, M
   Trianes, MV
   Fernandez-Baena, FJ
   Paez, JM
AF Escobar, Milagros
   Victoria Trianes, Maria
   Javier Fernandez-Baena, Francisco
   Miranda Paez, Jesus
TI Relationships between School Peer Acceptance and Socioemotional
   Maladjustment, Daily Stress, and Coping
SO REVISTA LATINOAMERICANA DE PSICOLOGIA
LA Spanish
DT Article
DE peer acceptance; emotional maladjustment; daily stress; coping; school
   students
ID DEPRESSIVE SYMPTOMS; REJECTION EXPERIENCES; SOCIOMETRIC STATUS; GENDER
   DIFFERENCES; YOUNG ADOLESCENTS; LIFE EVENTS; ADJUSTMENT; CHILDREN;
   STRATEGIES; AGE
AB This study examines the association of peer acceptance with different indexes of socio-emotional maladjustment, daily stress, and coping styles in school students, including gender and age differences. The sample consists of 392 schoolchildren aged from 9 to 12. Results show significant negative correlations of peer acceptance with emotional maladjustment indexes and daily stress. In addition, it shows a significant positive correlation with reference-to-others coping style. Results also indicate gender and age differences, specifically the relationships between peer acceptance and the different self-assessed measures, which are more significant among the girls' subgroup, and among the 10 and 12 year old subgroups. Finally, we emphasize the need to apply these results as a baseline for educational psychology interventions to prevent development of emotional maladjustment in childhood.
C1 [Victoria Trianes, Maria] Univ Malaga, Dept Psicol Evolut & Educ, Fac Psicol, E-29071 Malaga, Spain.
RP Trianes, MV (reprint author), Univ Malaga, Dept Psicol Evolut & Educ, Fac Psicol, Campus Teatinos S-N, E-29071 Malaga, Spain.
EM triatorr@uma.es
RI Trianes Torres, Victoria/C-6611-2011
OI Trianes Torres, Maria Victoria/0000-0001-5152-6000
NR 39
TC 11
Z9 11
U1 2
U2 13
PU FOUNDATION ADVANCEMENT PSYCHOLOGY
PI BOGOTA D C
PA APARTADO AEREO 92621, BOGOTA D C, COLOMBIA
SN 0120-0534
J9 REV LAT AM PSICOL
JI Rev. Latinoam. Psicol.
PY 2010
VL 42
IS 3
BP 469
EP 479
PG 11
WC Psychology, Multidisciplinary
SC Psychology
GA 696FY
UT WOS:000285428500010
DA 2020-03-18
ER

PT J
AU Yang, J
   Yang, YB
   Liu, XF
   Tian, JQ
   Zhu, X
   Miao, DM
AF Yang, Jun
   Yang, Yebing
   Liu, Xufeng
   Tian, Jianquan
   Zhu, Xia
   Miao, Danmin
TI SELF-EFFICACY, SOCIAL SUPPORT, AND COPING STRATEGIES OF ADOLESCENT
   EARTHQUAKE SURVIVORS IN CHINA
SO SOCIAL BEHAVIOR AND PERSONALITY
LA English
DT Article
DE psychological health; self-efficacy; social support; coping strategy;
   earthquake survivors
ID HYPOTHESIS; DEPRESSION; COMMUNITY; EVENTS; SAMPLE
AB In this study, the relationships among psychological health and self-efficacy, social support, and coping strategies soon after a devastating natural disaster was explored using path analysis, in order to provide guidelines for early psychological intervention. Participants comprised 172 senior middle-school students, in the stricken area of the May 2008 earthquake in Wenchuan, China, of whom 167 completed the scales. Three different models were tested consecutively and compared. According to the model that provided the best fit to the data, emotion-focused coping significantly predicted psychological problems, while subjective social support and problem-focused coping significantly predicted self-efficacy. The results showed that soon after a disaster, the most important mediating factor for people is emotional regulation.
C1 [Yang, Jun; Yang, Yebing; Liu, Xufeng; Tian, Jianquan; Zhu, Xia; Miao, Danmin] Fourth Mil Med Univ, Sch Aerosp Med, Dept Psychol, Xian 710032, Shannxi, Peoples R China.
RP Zhu, X (reprint author), Fourth Mil Med Univ, Sch Aerosp Med, Dept Psychol, Chang Le Western St 17, Xian 710032, Shannxi, Peoples R China.
EM psych@fmmu.edu.cn
NR 27
TC 9
Z9 10
U1 1
U2 10
PU SOC PERSONALITY RES INC
PI PALMERSTON NORTH
PA P O BOX 1539, PALMERSTON NORTH 5330, NEW ZEALAND
SN 0301-2212
J9 SOC BEHAV PERSONAL
JI Soc. Behav. Pers.
PY 2010
VL 38
IS 9
BP 1219
EP 1228
DI 10.2224/sbp.2010.38.9.1219
PG 10
WC Psychology, Social
SC Psychology
GA 670DF
UT WOS:000283400700007
DA 2020-03-18
ER

PT J
AU Perlman, SB
   Pelphrey, KA
AF Perlman, Susan B.
   Pelphrey, Kevin A.
TI Regulatory brain development: Balancing emotion and cognition
SO SOCIAL NEUROSCIENCE
LA English
DT Article
DE Emotion regulation; Development; fMRI; Anterior cingulate; Temperament
ID COMMON STEREOTACTIC SPACE; SELF-REGULATION; FUNCTIONAL MRI; CHILDREN;
   ACTIVATION; FMRI; ADOLESCENTS; PERFORMANCE; DIRECTIONS; MECHANISMS
AB Emotion regulation is a critical aspect of children's social development, yet few studies have examined the brain mechanisms involved in its development. Theoretical accounts have conceptualized emotion regulation as relying on prefrontal control of limbic regions, specifying the anterior cingulate cortex (ACC) as a key brain region. Functional magnetic resonance imaging in 5- to 11-year-olds during emotion regulation and processing of emotionally expressive faces revealed that older children preferentially recruited the more dorsal ocognitiveo areas of the ACC, while younger children preferentially engaged the more ventral oemotionalo areas. Additionally, children with more fearful temperaments exhibited more ventral ACC activity while less fearful children exhibited increased activity in the dorsal ACC. These findings provide insight into a potential neurobiological mechanism underlying well-documented behavioral and cognitive changes from more emotional to more cognitive regulatory strategies with increasing age, as well as individual differences in this developmental process as a function of temperament. Our results hold important implications for our understanding of normal development and should also help to inform our understanding and management of emotional disorders.
C1 [Perlman, Susan B.; Pelphrey, Kevin A.] Yale Univ, New Haven, CT USA.
RP Perlman, SB (reprint author), Univ Pittsburgh, Med Ctr, 121 Meyran Ave,Room 203, Pittsburgh, PA 15213 USA.
EM perlmansb2@upmc.edu
FU National Institute of Mental HealthUnited States Department of Health &
   Human ServicesNational Institutes of Health (NIH) - USANIH National
   Institute of Mental Health (NIMH) [MH071284, MH0704780]; John Merck
   Scholars award
FX We thank S. Dewhurst, M. Donovan, S. Haas, A. J. Hawthorne, C. Hudac,
   K-J. Jung, S. Kurdilla, S. Shade, and D. Vizlay for their assistance
   with programming, subject recruitment, data collection, and analysis. We
   are grateful to Marc Lewis and his colleagues for allowing us the use
   and adaptation of their emotion regulation task and to the children and
   families who devoted their time to participation in our study. Funding
   was provided by an R21 Network Grant (MH0704780), a Career Development
   Award from the National Institute of Mental Health (MH071284), and a
   John Merck Scholars award to Kevin Pelphrey. Susan Perlman is now at the
   University of Pittsburgh Medical Center.
NR 44
TC 41
Z9 42
U1 0
U2 9
PU PSYCHOLOGY PRESS
PI HOVE
PA 27 CHURCH RD, HOVE BN3 2FA, EAST SUSSEX, ENGLAND
SN 1747-0919
J9 SOC NEUROSCI-UK
JI Soc. Neurosci.
PY 2010
VL 5
IS 5-6
BP 533
EP 542
AR PII 927979252
DI 10.1080/17470911003683219
PG 10
WC Neurosciences; Psychology
SC Neurosciences & Neurology; Psychology
GA 672AL
UT WOS:000283555300010
PM 20419567
OA Green Accepted
DA 2020-03-18
ER

PT J
AU Letteney, S
AF Letteney, Susan
TI Disrupted Caregiving and Maternal HIV Disease: A Proposed Model for
   Evaluating HIV-Affected Children's Psychosocial Adjustment
SO SOCIAL WORK IN HEALTH CARE
LA English
DT Article
DE caregiving; HIV disease; children's adjustment
ID AFRICAN-AMERICAN FAMILIES; PSYCHOLOGICAL DISTRESS; DEPRESSIVE SYMPTOMS;
   CANCER-PATIENTS; SOCIAL SUPPORT; MOTHERS; PARENTS; ADOLESCENTS;
   HIV/AIDS; OUTCOMES
AB A current concern among social science researchers is the impact of human immunodeficiency virus (HIV) disease on the family, especially on the parenting abilities of mothers with HIV. Beginning research suggests that the children of HIV-positive parents are vulnerable, pointing to the impact of HIV disease on children's social and emotional adjustment. The objective of this article is to propose a model of the HIV disease-related disruption of care on children's psychosocial adjustment. The schematic model can be used to evaluate the mechanisms by which maternal HIV disease may influence the psychosocial adjustment of elementary school-age children.
C1 CUNY, York Coll, Jamaica, NY 11451 USA.
RP Letteney, S (reprint author), CUNY, York Coll, 94-20 Guy R Brewer Blvd,Room 3A11C, Jamaica, NY 11451 USA.
EM letteney@york.cuny.edu
NR 54
TC 3
Z9 4
U1 1
U2 2
PU TAYLOR & FRANCIS INC
PI PHILADELPHIA
PA 325 CHESTNUT ST, SUITE 800, PHILADELPHIA, PA 19106 USA
SN 0098-1389
J9 SOC WORK HEALTH CARE
JI Soc. Work Health Care
PY 2010
VL 49
IS 8
BP 753
EP 763
AR PII 927059605
DI 10.1080/00981381003744981
PG 11
WC Social Work
SC Social Work
GA 651AD
UT WOS:000281896100005
PM 20853213
DA 2020-03-18
ER

PT J
AU Kwok, SYCL
   Shek, DTL
AF Kwok, Sylvia Y. C. L.
   Shek, Daniel T. L.
TI Cognitive, Emotive, and Cognitive-Behavioral Correlates of Suicidal
   Ideation among Chinese Adolescents in Hong Kong
SO THESCIENTIFICWORLDJOURNAL
LA English
DT Article
DE hopelessness; emotional competence; social problem solving; suicidal
   ideation; Chinese adolescents
ID PROJECT PATHS; GENDER-DIFFERENCES; EMOTIONAL COMPETENCE; MENTAL-HEALTH;
   1 PROGRAM; HOPELESSNESS; RISK; DEPRESSION; POPULATION; PESSIMISM
AB Utilizing Daniel Goleman's theory of emotional competence, Beck's cognitive theory, and Rudd's cognitive-behavioral theory of suicidality, the relationships between hopelessness (cognitive component), social problem solving (cognitive-behavioral component), emotional competence (emotive component), and adolescent suicidal ideation were examined. Based on the responses of 5,557 Secondary 1 to Secondary 4 students from 42 secondary schools in Hong Kong, results showed that suicidal ideation was positively related to adolescent hopelessness, but negatively related to emotional competence and social problem solving. While standard regression analyses showed that all the above variables were significant predictors of suicidal ideation, hierarchical regression analyses showed that hopelessness was the most important predictor of suicidal ideation, followed by social problem solving and emotional competence. Further regression analyses found that all four subscales of emotional competence, i.e., empathy, social skills, self-management of emotions, and utilization of emotions, were important predictors of male adolescent suicidal ideation. However, the subscale of social skills was not a significant predictor of female adolescent suicidal ideation. Standard regression analysis also revealed that all three subscales of social problem solving, i.e., negative problem orientation, rational problem solving, and impulsiveness/carelessness style, were important predictors of suicidal ideation. Theoretical and practice implications of the findings are discussed.
C1 [Kwok, Sylvia Y. C. L.] City Univ Hong Kong, Dept Appl Social Studies, Hong Kong, Hong Kong, Peoples R China.
   [Shek, Daniel T. L.] Hong Kong Polytech Univ, Dept Appl Social Sci, Hong Kong, Hong Kong, Peoples R China.
   [Shek, Daniel T. L.] Hong Kong Polytech Univ, Publ Policy Res Inst, Hong Kong, Hong Kong, Peoples R China.
   [Shek, Daniel T. L.] Kiang Wu Nursing Coll Macau, Macau, Peoples R China.
RP Kwok, SYCL (reprint author), City Univ Hong Kong, Dept Appl Social Studies, Hong Kong, Hong Kong, Peoples R China.
EM scyckwok@cityu.edu.hk
RI Shek, Daniel T.L./N-9576-2014
OI Shek, Daniel T.L./0000-0003-3359-6229; KWOK LAI, Yuk Ching
   Sylvia/0000-0002-4452-6819
NR 54
TC 9
Z9 9
U1 0
U2 19
PU HINDAWI LTD
PI LONDON
PA ADAM HOUSE, 3RD FLR, 1 FITZROY SQ, LONDON, W1T 5HF, ENGLAND
SN 1537-744X
J9 THESCIENTIFICWORLDJO
JI TheScientificWorldJOURNAL
PY 2010
VL 10
BP 366
EP 379
DI 10.1100/tsw.2010.42
PG 14
WC Environmental Sciences; Multidisciplinary Sciences
SC Environmental Sciences & Ecology; Science & Technology - Other Topics
GA 565DQ
UT WOS:000275269800002
PM 20209381
OA DOAJ Gold, Green Published
DA 2020-03-18
ER

PT J
AU Howell, KH
   Graham-Bermann, SA
   Czyz, E
   Lilly, M
AF Howell, Kathryn H.
   Graham-Bermann, Sandra A.
   Czyz, Ewa
   Lilly, Michelle
TI Assessing Resilience in Preschool Children Exposed to Intimate Partner
   Violence
SO VIOLENCE AND VICTIMS
LA English
DT Article
DE protective factors; domestic violence; child adjustment; competence;
   emotion regulation
ID POSTTRAUMATIC-STRESS-DISORDER; BECK DEPRESSION INVENTORY; DOMESTIC
   VIOLENCE; PSYCHOMETRIC PROPERTIES; CONDUCT PROBLEMS; BATTERED WOMEN;
   AGE; ADJUSTMENT; ADOLESCENTS; VALIDATION
AB This study examined why some preschool-age children exposed to intimate partner violence (IPV) showed deleterious outcomes and others appeared more resilient. Resilience, conceptualized as strengths in emotion regulation and prosocial skills, was evaluated using the Social Competence Scale developed by the Conduct Problem Prevention Research Group. The sample consisted of 56 mothers and their 4- to 6-year-old children exposed to IPV within the past 2 years. After controlling for relevant demographic factors, hierarchical regression analyses indicated that better parenting performance, fewer maternal mental health problems, and less severe violence exposure predicted better emotion regulation and prosocial skill scores, which in turn were negatively correlated with maladaptive child behaviors. These findings can be used to inform and enhance clinical services for children exposed to IPV.
C1 [Howell, Kathryn H.] Univ Michigan, Dept Psychol, Ann Arbor, MI 48109 USA.
RP Howell, KH (reprint author), Univ Michigan, Dept Psychol, 530 Church St, Ann Arbor, MI 48109 USA.
EM howellkh@umich.edu
OI Graham-Bermann, Sandra A/0000-0002-3811-7330
NR 43
TC 70
Z9 70
U1 3
U2 29
PU SPRINGER PUBLISHING CO
PI NEW YORK
PA 11 WEST 42ND STREET, NEW YORK, NY 10036 USA
SN 0886-6708
J9 VIOLENCE VICTIMS
JI Violence Vict.
PY 2010
VL 25
IS 2
BP 150
EP 164
DI 10.1891/0886-6708.25.2.150
PG 15
WC Criminology & Penology
SC Criminology & Penology
GA 793JW
UT WOS:000292818700002
PM 20514814
DA 2020-03-18
ER

PT J
AU Wriedt, E
   Wiberg, A
   Sakar, V
   Noterdaeme, M
AF Wriedt, Elke
   Wiberg, Anja
   Sakar, Vehbi
   Noterdaeme, Michele
TI Psychiatric disorders and neurological comorbidity in children with
   intellectual disability
SO ZEITSCHRIFT FUR KINDER-UND JUGENDPSYCHIATRIE UND PSYCHOTHERAPIE
LA German
DT Article
DE intellectual disability; children and adolescents; psychiatric disorder;
   consultant service
ID MENTALLY-RETARDED CHILDREN; YOUNG-PEOPLE; BEHAVIORAL-PROBLEMS;
   CEREBRAL-PALSY; ADOLESCENTS; PREVALENCE; HEALTH; PSYCHOPATHOLOGY;
   HEMIPLEGIA; DIAGNOSES
AB Introduction: This article gives an overview of the consultant child and adolescent psychiatric services in the region of Upper Bavaria (Germany). Method: The data of 257 children and adolescents with intellectual disability and psychiatric disorders were evaluated. Results: About 14% of the children with ID in special schools or day care centers, and 40% of the children with ID in residential care showed a definite psychiatric disorder. The most frequently diagnosed disorders were adjustment disorders, hyperkinetic disorders and conduct disorders, as well as emotional problems and pervasive developmental disorders. Children with severe intellectual disability had more additional somatic disorders and were more impaired in their psychosocial functions. Conclusions: The results show the need for psychiatric services for children and adolescents with intellectual disability and psychiatric disorders. The development and implementation of integrative and interdisciplinary models is necessary to allow for adequate medical care for these patients.
C1 [Wriedt, Elke; Wiberg, Anja; Sakar, Vehbi; Noterdaeme, Michele] Heckscher Klinikum Kinder & Jugendpsychiat Psycho, DE-81539 Munich, Germany.
RP Wriedt, E (reprint author), Heckscher Klinikum Kinder & Jugendpsychiat Psycho, Deisenhofenerstr 28, DE-81539 Munich, Germany.
EM elke.wriedt@heckscher-klinik.de
NR 27
TC 2
Z9 3
U1 0
U2 7
PU VERLAG HANS HUBER
PI BERN 9
PA LANGGASS-STRASSE 76, CH-3000 BERN 9, SWITZERLAND
SN 1422-4917
J9 Z KINDER JUG-PSYCH
JI Z. Kinder-und Jugendpsy. Psychother.
PY 2010
VL 38
IS 3
BP 201
EP 209
DI 10.1024/1422-4917/a000033
PG 9
WC Psychiatry
SC Psychiatry
GA 605BZ
UT WOS:000278323600007
PM 20464661
DA 2020-03-18
ER

PT J
AU Hemmerle, MJ
   Ropcke, B
   Eggers, C
   Oades, RD
AF Hemmerle, Michael J.
   Roepcke, Bernd
   Eggers, Christian
   Oades, Robert D.
TI Evaluation of a two-year intensive outpatient care programme for
   adolescents with schizophrenia
SO ZEITSCHRIFT FUR KINDER-UND JUGENDPSYCHIATRIE UND PSYCHOTHERAPIE
LA German
DT Article
DE clinical outcome; early-onset schizophrenia; intensive care; social
   function; neuropsychology
ID NEUROPSYCHOLOGICAL PERFORMANCE; ONSET SCHIZOPHRENIA; CHILDHOOD;
   COGNITION; PANSS
AB Evaluation of a two-year intensive outpatient care programme for adolescents with schizophrenia
   Objective: The Trialog project offers patients with early-onset schizophrenia (EOS) a two-year programme of residential outpatient care following discharge from a clinic. The programme aims to support their further recovery and independence and encompasses interactive and psycho-educational multifamily care, coping with persistent symptoms, development of socio-emotional competence, independent house keeping, and support of school and vocational training. Methods: To evaluate psychopathology along with social and neuropsychological function for 12 participants over a period of 2 years. Their progress was compared with that of 12 EOS patients who did not attend Trialog following discharge. Results: Participants showed a significantly greater decrease of positive and negative symptoms, as opposed to an increase in positive symptoms in the comparison group. Measures of social function, neuropsychological indicators of memory, (selective) attention, and psychomotor speed improved more than in the comparison subjects. Neither group showed changes in measures of intelligence or in the subjective quality of life. Conclusions: First analyses raise hope that monitoring participant performance in the programme of the "Trialog project" will improve the treatment and care of EOS-patients in the critical first years following the onset of schizophrenia.
C1 [Hemmerle, Michael J.] Prof Eggers Stiftung, Essen, Germany.
   [Roepcke, Bernd; Eggers, Christian; Oades, Robert D.] Univ Duisburg Essen, Klin Psychiat & Psychotherapie Kindes & Jugendalt, LVR Kliniken Essen, DE-45147 Essen, Germany.
RP Oades, RD (reprint author), Univ Duisburg Essen, Klin Psychiat & Psychotherapie Kinder & Jugendalt, Virchowstr 174, DE-45147 Essen, Germany.
EM robert.oades@uni-due.de
NR 44
TC 4
Z9 5
U1 0
U2 1
PU VERLAG HANS HUBER
PI BERN 9
PA LANGGASS-STRASSE 76, CH-3000 BERN 9, SWITZERLAND
SN 1422-4917
J9 Z KINDER JUG-PSYCH
JI Z. Kinder-und Jugendpsy. Psychother.
PY 2010
VL 38
IS 5
BP 361
EP 369
DI 10.1024/1422-4917/a000060
PG 9
WC Psychiatry
SC Psychiatry
GA 644VA
UT WOS:000281408200006
PM 20809472
DA 2020-03-18
ER

PT J
AU Hiemstra, M
   Ringlever, L
   Otten, R
   Jackson, C
   van Schayck, OCP
   Engels, RCME
AF Hiemstra, Marieke
   Ringlever, Linda
   Otten, Roy
   Jackson, Christine
   van Schayck, Onno C. P.
   Engels, Rutger C. M. E.
TI Efficacy of smoking prevention program 'Smoke-free Kids': study protocol
   of a randomized controlled trial
SO BMC PUBLIC HEALTH
LA English
DT Article
ID ANTISMOKING PARENTING PRACTICES; ADOLESCENT SMOKING; CIGARETTE-SMOKING;
   SELF-EFFICACY; NONASTHMATIC ADOLESCENTS; EMOTIONAL ADJUSTMENT; FRIENDS
   SMOKING; CHILDHOOD ISAAC; RISK-FACTORS; BEHAVIOR
AB Background: A strong increase in smoking is noted especially among adolescents. In the Netherlands, about 5% of all 10-year olds, 25% of all 13-year olds and 62% of all 17-year olds report ever smoking. In the U. S., an intervention program called 'Smoke-free Kids' was developed to prevent children from smoking. The present study aims to assess the effects of this home-based smoking prevention program in the Netherlands.
   Methods/Design: A randomized controlled trial is conducted among 9 to 11-year old children of primary schools. Participants are randomly assigned to the intervention and control conditions. The intervention program consists of five printed activity modules designed to improve parenting skills specific to smoking prevention and parent-child communication regarding smoking. These modules will include additional sheets with communication tips. The modules for the control condition will include solely information on smoking and tobacco use.
   Initiation of cigarette smoking (first instance of puffing on a lighted cigarette), susceptibility to cigarette smoking, smoking-related cognitions, and anti-smoking socialization will be the outcome measures. To collect the data, telephone interviews with mothers as well as with their child will be conducted at baseline. Only the children will be examined at post-intervention follow-ups (6, 12, 24, and 36 months after the baseline).
   Discussion: This study protocol describes the design of a randomized controlled trial that will evaluate the effectiveness of a home-based smoking prevention program. We expect that a significantly lower number of children will start smoking in the intervention condition compared to control condition as a direct result of this intervention. If the program is effective, it is applicable in daily live, which will facilitate implementation of the prevention protocol.
C1 [Hiemstra, Marieke; Ringlever, Linda; Otten, Roy; Engels, Rutger C. M. E.] Radboud Univ Nijmegen, Inst Behav Sci, NL-6500 HE Nijmegen, Netherlands.
   [van Schayck, Onno C. P.] Maastricht Univ, Dept Gen Practice, NL-6200 MD Maastricht, Netherlands.
   [Jackson, Christine] RTI Int, Community Hlth Promot Res, Res Triangle Pk, NC 27709 USA.
RP Hiemstra, M (reprint author), Radboud Univ Nijmegen, Inst Behav Sci, POB 9104, NL-6500 HE Nijmegen, Netherlands.
EM m.hiemstra@pwo.ru.nl; l.ringlever@bsi.ru.nl; r.otten@bsi.ru.nl;
   cjackson@rti.org; onno.vanschayck@hag.unimaas.nl; r.engels@bsi.ru.nl
RI Engels, Rutger/A-5984-2010
OI Engels, Rutger/0000-0003-1944-9126
FU ZonMwNetherlands Organization for Health Research and Development;
   Netherlands Organization for Health Research and DevelopmentNetherlands
   Organization for Health Research and Development [50-50110-96-511];
   Dutch Asthma Foundation [3.4.07.041]
FX This study is funded by a grant from the major funding agency ZonMw, The
   Netherlands Organization for Health Research and Development (project
   no. 50-50110-96-511) and the Dutch Asthma Foundation (project no
   3.4.07.041).
NR 63
TC 20
Z9 20
U1 0
U2 6
PU BIOMED CENTRAL LTD
PI LONDON
PA 236 GRAYS INN RD, FLOOR 6, LONDON WC1X 8HL, ENGLAND
SN 1471-2458
J9 BMC PUBLIC HEALTH
JI BMC Public Health
PD DEC 21
PY 2009
VL 9
AR 477
DI 10.1186/1471-2458-9-477
PG 10
WC Public, Environmental & Occupational Health
SC Public, Environmental & Occupational Health
GA 544KX
UT WOS:000273656700001
PM 20025727
OA DOAJ Gold, Green Published
DA 2020-03-18
ER

PT J
AU Assanangkornchai, S
   Mukthong, A
   Intanont, T
AF Assanangkornchai, Sawitri
   Mukthong, Anocha
   Intanont, Tanomsri
TI Prevalence and Patterns of Alcohol Consumption and Health-Risk Behaviors
   Among High School Students in Thailand
SO ALCOHOLISM-CLINICAL AND EXPERIMENTAL RESEARCH
LA English
DT Article
DE Underage Drinking; Health-Risk Behaviors; Binge Drinking; Drinking Until
   Intoxication
ID BINGE DRINKING; UNITED-STATES; SUBSTANCE USE; AGE; ADOLESCENTS; ONSET;
   YOUTH; SURVEILLANCE; DISORDERS; TOBACCO
AB Background:
   Underage drinking is a significant social and public health problem in Thailand. We report the prevalence and patterns of alcohol consumption and associated health-risk behaviors using data from a 2007-2008 national school survey.
   Method:
   A cross-sectional survey using a self-administered questionnaire was conducted among 50,033 high school and vocational college students from 201 schools in 40 provinces between December 2007 and February 2008.
   Results:
[truncated: 995,369 more chars]
