# Supplementary material for: Mapping Phenomena Relevant to Adolescent Emotion Regulation: A Text-Mining Systematic Review
Source: Adolesc Res Rev. 2021 May 21;7(1):127–39. doi: 10.1007/s40894-021-00160-7 (PMC8138847; doi:10.1007/s40894-021-00160-7)
Supplement: Supplementary file 1 — Supplementary file1 (ZIP 54379 kb) [file 40894_2021_160_MOESM1_ESM.zip › veni_sysrev-master/recs/18-3-2020/12.txt]

FN Clarivate Analytics Web of Science
VR 1.0
PT J
AU Zhu, XZ
   Auerbach, RP
   Yao, SQ
   Abela, JRZ
   Xiao, J
   Tong, X
AF Zhu, Xiongzhao
   Auerbach, Randy P.
   Yao, Shuqiao
   Abela, John R. Z.
   Xiao, Jing
   Tong, Xi
TI Psychometric properties of the cognitive emotion regulation
   questionnaire: Chinese version
SO COGNITION & EMOTION
LA English
DT Article
ID NEGATIVE LIFE EVENTS; DEPRESSIVE SYMPTOMS; REGULATION STRATEGIES; COPING
   STRATEGIES; ANXIETY SYMPTOMS; STRESS; VULNERABILITY; DISCRIMINANT;
   ADOLESCENCE; CONVERGENT
AB The aim of the present study was to develop a Chinese version of the Cognitive Emotion Regulation Questionnaire (CERQ-C) and to examine its psychometric properties in a sample of Chinese university students. The English version of the Cognitive Emotion Regulation Questionnaire was translated and back-translated prior to its administration to 791 participants recruited from two universities in Changsha, Hunan (China). Internal consistency, test-retest reliability, inter-scale reliability, and factorial validity were analysed. The CERQ-C exhibited: (1) moderate internal consistency (Cronbach's =.83); (2) a mean inter-class correlation coefficient of .79; (3) a mean inter-item correlation coefficient of .09; and (4) moderate test-retest reliability (.64). Confirmatory factor analyses supported the original CERQ nine-factor model. Finally, with respect to criterion validity, several CERQ-C subscales were uniquely associated with symptoms of depression and anxiety.
C1 [Zhu, Xiongzhao; Yao, Shuqiao] Cent S Univ, Xiangya Hosp 2, Changsha 410011, Peoples R China.
   [Auerbach, Randy P.; Xiao, Jing; Tong, Xi] McGill Univ, Montreal, PQ, Canada.
RP Yao, SQ (reprint author), Cent S Univ, Xiangya Hosp 2, Changsha 410011, Peoples R China.
EM shuqiaoyao@163.com
RI Auerbach, Randy/V-8079-2019
OI Auerbach, Randy/0000-0003-2319-4744
NR 35
TC 44
Z9 57
U1 0
U2 26
PU ROUTLEDGE JOURNALS, TAYLOR & FRANCIS LTD
PI ABINGDON
PA 2-4 PARK SQUARE, MILTON PARK, ABINGDON OX14 4RN, OXON, ENGLAND
SN 0269-9931
EI 1464-0600
J9 COGNITION EMOTION
JI Cogn. Emot.
PY 2008
VL 22
IS 2
BP 288
EP 307
DI 10.1080/02699930701369035
PG 20
WC Psychology, Experimental
SC Psychology
GA 250RD
UT WOS:000252316900005
DA 2020-03-18
ER

PT J
AU Landman-Peeters, KMC
   Ormel, J
   Van Sonderen, ELP
   Den Boer, JA
   Minderaa, RB
   Hartman, CA
AF Landman-Peeters, Karlien M. C.
   Ormel, Johan
   Van Sonderen, Eric L. P.
   Den Boer, Johan A.
   Minderaa, Ruud B.
   Hartman, Catharina A.
TI Risk of emotional disorder in offspring of depressed parents: Gender
   differences in the effect of a second emotionally affected parent
SO DEPRESSION AND ANXIETY
LA English
DT Article
DE anxiety disorders; depressive disorders; gender; offspring of impaired
   parents; risk
ID DIAGNOSTIC INTERVIEW CIDI; MAJOR DEPRESSION; PSYCHIATRIC-DISORDERS;
   MATERNAL DEPRESSION; COMMUNITY SAMPLE; PATERNAL PSYCHOPATHOLOGY;
   ADOLESCENT DEPRESSION; PANIC DISORDER; MOTHERS; FATHERS
AB In offspring of depressed parents a second parent with emotional problems is likely to increase risk of emotional disorder. This effect may however differ between sons and daughters and between offspring of depressed fathers and offspring of depressed mothers. In adolescent and young-adult offspring of parents with major depressive disorder, this study examined the effects of a second affected parent, offspring gender, gender of the depressed parent and their interactions on risk of depression and anxiety disorder. We found that daughters bad a higher risk of depression and anxiety than sons and that offspring of depressed mothers had a. higher risk of anxiety than offspring of depressed fathers. In addition to these main effects, we found an interaction between parent and offspring gender inasmuch that sons of depressed fathers had the lowest risk of depression and anxiety relative to the other groups. A second affected parent tended to increase risk of depression and significantly increased risk of anxiety. However, this effect of a second affected parent on offspring anxiety was most prominent in daughters when the second affected parent was the father; whereas risk in sons did not increase if the father was affected as well. Our results indicate that paternal and maternal depression similarly and additively increase daughters' risk of emotional disorder, but that sons' risk only increases with maternal depression. Intergenerational transmission of emotional disorder seems strongest when the female gender is involved, either in the form of a daughter or a depressed mother.
C1 [Landman-Peeters, Karlien M. C.; Ormel, Johan; Den Boer, Johan A.; Minderaa, Ruud B.; Hartman, Catharina A.] Univ Groningen, Univ Med Ctr Groningen, Dept Psychiat, NL-9700 RB Groningen, Netherlands.
   [Van Sonderen, Eric L. P.] Univ Groningen, No Ctr Healthcare Res, Dept Hlth Sci, NL-9700 RB Groningen, Netherlands.
RP Landman-Peeters, KMC (reprint author), Univ Groningen, Univ Med Ctr Groningen, Dept Psychiat, Hanzeplein 1,POB 30-001, NL-9700 RB Groningen, Netherlands.
EM k.m.c.landman-peeters@med.umcg.nl
RI Ormel, Johan/C-6094-2013; ormel, johan/AAC-5584-2019
OI ormel, johan/0000-0002-5463-037X
FU Dutch Organisation for Scientific Research (NWO-MW)Netherlands
   Organization for Scientific Research (NWO)
FX This study was funded by the Dutch Organisation for Scientific Research
   (NWO-MW). The authors thank Roelie Nijzing, Aukelien Mulder, Jaap
   Jansen, Jacolien Waalkes, Sanne Harmsma, Monique van der Ark, Nynke Kooi
   and Elsbeth Klapwijk for data collection. We further thank Liesbeth
   Lindenboom for data entry, Roy Stewart for helping Out With SAS, Tineke
   Oldehinkel for her suggestions concerning data analysis, and Hanneke
   Keegan for her very helpful comments on an earlier draft of this
   manuscript.
NR 48
TC 19
Z9 19
U1 0
U2 15
PU WILEY-BLACKWELL
PI MALDEN
PA COMMERCE PLACE, 350 MAIN ST, MALDEN 02148, MA USA
SN 1091-4269
J9 DEPRESS ANXIETY
JI Depress. Anxiety
PY 2008
VL 25
IS 8
BP 653
EP 660
DI 10.1002/da.20350
PG 8
WC Psychology, Clinical; Psychiatry; Psychology
SC Psychology; Psychiatry
GA 344BS
UT WOS:000258900900002
PM 17941098
DA 2020-03-18
ER

PT J
AU Hislop, AL
   Fegan, PG
   Schlaeppi, MJ
   Duck, M
   Yeap, BB
AF Hislop, A. L.
   Fegan, P. G.
   Schlaeppi, M. J.
   Duck, M.
   Yeap, B. B.
TI Prevalence and associations of psychological distress in young adults
   with Type 1 diabetes
SO DIABETIC MEDICINE
LA English
DT Article
DE depression; psychological distress; Type 1 diabetes
ID SUBCUTANEOUS INSULIN INFUSION; QUALITY-OF-LIFE; GLYCEMIC CONTROL;
   DEPRESSIVE SYMPTOMS; PSYCHIATRIC MORBIDITY; SEVERE HYPOGLYCEMIA;
   EMOTIONAL-PROBLEMS; METABOLIC-CONTROL; ADOLESCENTS; ANXIETY
AB Aims To determine the prevalence of psychological distress in young adults with Type 1 diabetes and to explore associated factors.
   Methods Ninety-two participants with Type 1 diabetes (46 male, 46 female) attending a young adult clinic completed two psychological self-report assessments; the Centre for Epidemiological Studies-Depression Scale (CES-D) and Adult Self-Report Scale (ASR). The mean age was 21.6 +/- 2.8 years (SD) and mean duration of diabetes was 9.3 +/- 5.4 years. A questionnaire identified the method of insulin delivery, the frequency of blood glucose monitoring and hypoglycaemia requiring third-party assistance. HbA(1c) was measured.
   Results Of the participants, 35.2% reported depressive symptoms (CES-D >= 16), 23.1% indicating severe depressive symptoms (CES-D >= 24), and 32.2, 40.4 and 35.5% of participants reported significant distress (ASR >= 60) on the ASR total problem scales, ASR internalizing and ASR externalizing scores, respectively. Mean HbA(1c) levels were higher in participants with depressive symptoms compared with those with normal scores (CES-D >= 16, HbA(1c)= 9.4% vs. CES-D < 16, HbA(1c)= 8.4%, P = 0.01). Factors associated with psychological distress included use of continuous subcutaneous insulin infusion (CSII) (P = 0.02) and increased frequency of hypoglycaemic episodes (P = 0.03). CSII users had higher CES-D (21.3 vs. 11.9, P = 0.001) and ASR-Total (59.7 vs. 53.0, P = 0.02) scores than non-CSII users.
   Conclusions Approximately one-third of young adults with Type 1 diabetes experience psychological distress, which is associated with poorer glycaemic control. Psychological distress was related to frequency of hypoglycaemic episodes and method of insulin administration, with significantly greater distress being observed in those using CSII. These findings support inclusion of a psychologist in the diabetes team.
C1 [Hislop, A. L.; Schlaeppi, M. J.; Duck, M.] Fremantle Hosp, Diabet Educ Unit, Fremantle, WA 6160, Australia.
   [Fegan, P. G.; Yeap, B. B.] Fremantle Hosp, Dept Endocrinol & Diabet, Fremantle, WA 6160, Australia.
   [Yeap, B. B.] Univ Western Australia, Sch Med & Pharmacol, Perth, WA 6009, Australia.
RP Yeap, BB (reprint author), Fremantle Hosp, Sch Med & Pharmacol, Level 2,T Block,Alma St, Fremantle, WA 6160, Australia.
EM byeap@cyllene.uwa.edu.au
OI Fegan, P. Gerry/0000-0001-8100-6209
NR 50
TC 67
Z9 69
U1 2
U2 13
PU WILEY
PI HOBOKEN
PA 111 RIVER ST, HOBOKEN 07030-5774, NJ USA
SN 0742-3071
EI 1464-5491
J9 DIABETIC MED
JI Diabetic Med.
PD JAN
PY 2008
VL 25
IS 1
BP 91
EP 96
DI 10.1111/j.1464-5491.2007.02310.x
PG 6
WC Endocrinology & Metabolism
SC Endocrinology & Metabolism
GA 250SI
UT WOS:000252320400013
PM 18199136
DA 2020-03-18
ER

PT J
AU Turky, A
   Beavis, JM
   Thapar, AK
   Kerr, MP
AF Turky, Amna
   Beavis, Janine M.
   Thapar, Ajay K.
   Kerr, Mike P.
TI Psychopathology in children and adolescents with epilepsy: An
   investigation of predictive variables
SO EPILEPSY & BEHAVIOR
LA English
DT Article
DE epilepsy; psychopathology; quality of life; community population;
   children and adolescents
ID QUALITY-OF-LIFE; MENTAL-HEALTH PROBLEMS; DIFFICULTIES QUESTIONNAIRE;
   INTELLECTUAL DISABILITY; PEDIATRIC EPILEPSY; BEHAVIORAL-DISORDERS;
   DEPRESSION; STRENGTHS; POPULATION; SYMPTOMS
AB This epidemiological study was aimed at determining the prevalence of behavioral and emotional problems in a UK community-based population of children and adolescents with epilepsy aged 4-17 using a postal questionnaire survey. The intent was to identify, through this survey, those epilepsy-related and demographic factors predictive of the presence of psychopathology and diminished health-related quality of life, and to distinguish whether such factors differ for differing types of psychopathology. Outcomes were measured using the Strengths and Difficulties Questionnaire (SDQ), Moods and Feelings Questionnaire (MFQ), Impact of Paediatric Epilepsy Scale (IPES), and Quality of Life in Epilepsy Inventory for Adolescents (QOLIE-AD-48). Information was obtained from main carers for 56 children (25 males and 31 females, mean age = 12 years, SD = 3 years 9 months, range = 5-17). Parent report identified that 23 (47.9%, 95% confidence interval [CI] 34.5-61.7%) children met psychiatric caseness criteria and 32 (61.5%, 95% CI 48-73.5%) had chronic distress and social impairment. Regression analyses identified seizure severity as a risk factor for emotional problems and depression (odds ratio [OR] = 1.09, P < 0.05), whereas cognitive impairment was associated with behavioral problems, specifically conduct problems (OR = 14.0, P < 0.05), hyperactivity/inattention (OR = 9.4, P < 0.01), and peer problems (OR = 28.5, P < 0.01). Cognitive impairment and high seizure frequency were significantly related to increased IPES scores (R-2 = 0.33, P < 0.001) and diminished QOLIE-AD-48 scores (R-2 = 0.39 P < 0.01). In conclusion, children with epilepsy experience considerable psychopathology and reduced quality of life. Epilepsy-related factors appear more closely associated with emotional well-being, and cognitive factors with behavior problems. (C) 2007 Elsevier Inc. All rights reserved.
C1 [Beavis, Janine M.; Kerr, Mike P.] Cardiff Univ, Welsh Ctr Learning Disabil, Cardiff, S Glam, Wales.
   [Turky, Amna] Ministry Hlth, Dubai, U Arab Emirates.
   [Thapar, Ajay K.] Cardiff Univ, Sch Psychol, Cardiff, S Glam, Wales.
RP Kerr, MP (reprint author), Cardiff Univ, Welsh Ctr Learning Disabil, Cardiff, S Glam, Wales.
EM kerrmp@cf.ac.uk
OI Thapar, Anita/0000-0002-3689-737X
NR 32
TC 76
Z9 81
U1 0
U2 7
PU ACADEMIC PRESS INC ELSEVIER SCIENCE
PI SAN DIEGO
PA 525 B ST, STE 1900, SAN DIEGO, CA 92101-4495 USA
SN 1525-5050
J9 EPILEPSY BEHAV
JI Epilepsy Behav.
PD JAN
PY 2008
VL 12
IS 1
BP 136
EP 144
DI 10.1016/j.yebeh.2007.08.003
PG 9
WC Behavioral Sciences; Clinical Neurology; Psychiatry
SC Behavioral Sciences; Neurosciences & Neurology; Psychiatry
GA 252RU
UT WOS:000252465100019
PM 17959421
DA 2020-03-18
ER

PT J
AU Motti-Stefanidi, F
   Pavlopoulos, V
   Obradovic, J
   Dalla, M
   Takis, N
   Papathanassiou, A
   Masten, AS
AF Motti-Stefanidi, Frosso
   Pavlopoulos, Vassilis
   Obradovic, Jelena
   Dalla, Marina
   Takis, Nikos
   Papathanassiou, Athanasia
   Masten, Ann S.
TI Immigration as a risk factor for adolescent adaptation in Greek urban
   schools
SO EUROPEAN JOURNAL OF DEVELOPMENTAL PSYCHOLOGY
LA English
DT Article
DE Adolescence; emotional adjustment; immigration; life events; school
   adjustment; socioeconomic adversity
ID ACADEMIC-ACHIEVEMENT; TURKISH IMMIGRANT; PROBLEM BEHAVIORS; SOCIAL
   SUPPORT; MENTAL-HEALTH; CHILDREN; ACCULTURATION; PERFORMANCE;
   RESILIENCE; CHILDHOOD
AB The purpose of this study was to examine the association of immigrant status to adversity and adjustment. Two samples of 12- to 15-year-old public school students in the Athens area were studied: a sample of first generation Albanian and Native Greek students attending two public schools (N = 325), and a sample of first-generation Pontian immigrants (of Greek heritage) and Native Greek students attending a third public school (N = 242). Competence and emotional adjustment were measured with multiple methods and informants, including school grades, number of absences, teacher ratings of achievement and behaviour, peer popularity nominations and self-report measures of emotional symptoms and anxiety. Adversity measures included immigrant status, a risk score based on life events and another based on socioeconomic (SES) variables. Hierarchical regression analyses revealed that in the Albanian schools, SES and life events were associated with worse adjustment in multiple domains. Once these differences were controlled, immigrant status was still associated with lower grades and fewer nominations as friends by classroom peers. In contrast, in the Pontian school, immigrant status did not have unique significance; only SES disadvantage was related to academic achievement as assessed by grades. The "`Greekness" of Pontian students and discrimination against Albanian students are discussed as possible explanations for these results.
C1 [Motti-Stefanidi, Frosso] Univ Athens, Dept Psychol, Sch Philosophy, Athens 15784, Greece.
   [Obradovic, Jelena; Masten, Ann S.] Univ Minnesota, Minneapolis, MN USA.
RP Motti-Stefanidi, F (reprint author), Univ Athens, Dept Psychol, Sch Philosophy, Athens 15784, Greece.
EM frmotti@psych.uoa.gr
RI Graham, James/A-2777-2008; Pavlopoulos, Vassilis/H-7271-2019;
   Motti-Stefanidi, Frosso/AAA-3609-2020; Masten, Ann/E-7091-2011
OI Graham, James/0000-0003-3265-7261; Pavlopoulos,
   Vassilis/0000-0002-6465-6725; 
NR 62
TC 31
Z9 31
U1 0
U2 12
PU ROUTLEDGE JOURNALS, TAYLOR & FRANCIS LTD
PI ABINGDON
PA 2-4 PARK SQUARE, MILTON PARK, ABINGDON OX14 4RN, OXON, ENGLAND
SN 1740-5629
EI 1740-5610
J9 EUR J DEV PSYCHOL
JI Eur. J. Dev. Psychol.
PY 2008
VL 5
IS 2
BP 235
EP 261
DI 10.1080/17405620701556417
PG 27
WC Psychology, Developmental
SC Psychology
GA 371VT
UT WOS:000260861500006
DA 2020-03-18
ER

PT J
AU Oliva, A
   Parra, A
   Sanchez-Queija, I
AF Oliva, Alfredo
   Parra, Agueda
   Sanchez-Queija, Inmaculada
TI Substance use during adolescence: Developmental trajectories and
   consequences for psychological adjustment
SO INTERNATIONAL JOURNAL OF CLINICAL AND HEALTH PSYCHOLOGY
LA Spanish
DT Article
DE substance consumption; emotional and behavioural consequences;
   adolescence; trajectories of substance use; longitudinal descriptive
   study
ID BINGE DRINKING TRAJECTORIES; YOUNG ADULTHOOD; ALCOHOL-USE;
   CIGARETTE-SMOKING; DRUG-USE; OUTCOMES; PREDICTORS; ASSOCIATION;
   DISORDERS; PATTERNS
AB The two main goals of this longitudinal study were to find different trajectories of substance use throughout adolescence and to analyse consequences of this consumption during early adolescence for emotional and behavioural adjustment at the end of adolescence. The study used a longitudinal descriptive design and was carried out on a sample of 101 adolescents (63 girls and 38 boys). They completed questionnaires three times: when they were 13, 15 and 18 years old. Results showed three different clusters of adolescents according to their trajectory of substance use: low consumption, increasing consumption and early experimentation. Differences among the clusters indicated a better emotional adjustment in late adolescence for those boys and girls included in the early experimentation group. Externalizing problems were higher for the adolescents composing the increasing consumption cluster. Regression analyses also showed that moderate substance use in early adolescence was related to a higher self-esteem and a lower level of internalizing problems in late adolescence. There was no relationship between early substance use and later behavioural problems.
C1 [Oliva, Alfredo; Parra, Agueda] Univ Seville, Dept Psicol Evolut & Educ, C Camilo Jose Cela S-N, Seville 41018, Spain.
   [Sanchez-Queija, Inmaculada] Univ Nacl Educ Distancia, E-28040 Madrid, Spain.
RP Oliva, A (reprint author), Univ Seville, Dept Psicol Evolut & Educ, C Camilo Jose Cela S-N, Seville 41018, Spain.
EM oliva@us.es
RI Parra, Agueda/M-1299-2013; Oliva Delgado, Alfredo/C-6135-2011; Queija,
   Inmaculada Sanchez/E-9927-2011
OI Parra, Agueda/0000-0001-8435-2422; Queija, Inmaculada
   Sanchez/0000-0002-4688-4206
NR 51
TC 28
Z9 31
U1 0
U2 20
PU ELSEVIER SCIENCE INC
PI NEW YORK
PA 360 PARK AVE SOUTH, NEW YORK, NY 10010-1710 USA
SN 1697-2600
EI 1576-7329
J9 INT J CLIN HLTH PSYC
JI Int. J. Clin. Health Psychol.
PD JAN
PY 2008
VL 8
IS 1
BP 153
EP 169
PG 17
WC Psychology, Clinical
SC Psychology
GA 254GQ
UT WOS:000252574800011
DA 2020-03-18
ER

PT J
AU Jurewicz, J
   Hanke, W
AF Jurewicz, Joanna
   Hanke, Wojciech
TI Prenatal and childhood exposure to pesticides and neurobehavioral
   development: Review of epidemiological studies
SO INTERNATIONAL JOURNAL OF OCCUPATIONAL MEDICINE AND ENVIRONMENTAL HEALTH
LA English
DT Review
DE children; neurobehavioural development; exposure to pesticides
ID IN-UTERO EXPOSURE; ENVIRONMENTAL-HEALTH; PRESCHOOL-CHILDREN;
   NEURODEVELOPMENT; DDT; PERFORMANCE
AB Objectives: Conventional pesticides comprise a diverse group of substances intended to destroy, repel or control organisms identified as pests. Compared to the studies on lead, mercury, and PCBs, few epidemiological studies have assessed the developmental neurotoxicity of pesticides. Materials and Methods: Epidemiological studies focused on the neurobehavioural development of children exposed to pesticides were identified by searching the PubMed, Medline, EBSCO, Agricola and TOXNET databases. Results: The findings of the studies reviewed imply that children's exposure to pesticides may bring about impairments in their neurobehavioral development. Children exposed to organophosphate pesticides (OP), both prenatally and during childhood, may have difficulties performing tasks that involve short-term memory, and may show increased reaction time, impaired mental development or pervasive developmental problems. In newborns, the effects of OP exposure are manifested mainly by an increased number of abnormal reflexes, while in adolescents, by mental and emotional problems. The studies investigating association between exposure to organochlorine pesticides and neurodevelopmental effects show inconsistent results. While some studies report impairments in mental and psychomotor functions, other studies do not confirm the above. Conclusion: The information deriving from epidemiological studies indicate a need to increase awareness among people and children exposed to pesticides about the association between the use of pesticides and neurodevelopmental impairments. Therefore, the principle of prudence should become a rule.
C1 [Jurewicz, Joanna; Hanke, Wojciech] Nofer Inst Occupat Med, Dept Environm Epidemiol, PL-91348 Lodz, Poland.
   [Hanke, Wojciech] Med Univ Lodz, Dept Informat & Med Stat, Lodz, Poland.
RP Jurewicz, J (reprint author), Nofer Inst Occupat Med, Dept Environm Epidemiol, Ul Teresy 8, PL-91348 Lodz, Poland.
EM joannaj@imp.lodz.pl
RI Hanke, Wojciech E/F-7604-2010; Jurewicz, Joanna/F-7598-2010
OI Hanke, Wojciech/0000-0001-7162-2569; Jurewicz,
   Joanna/0000-0001-9645-0134
FU Ministry of Science and Higher Education, PolandMinistry of Science and
   Higher Education, Poland [PBZ-MEiN-/8/2//2006, K140/P01/2007/2.1.2]
FX The study was performed under the project "Environmental and
   occupational exposure to pesticides among agricultural families"
   supported by the Ministry of Science and Higher Education, Poland, from
   Grant No. PBZ-MEiN-/8/2//2006; contract no. K140/P01/2007/2.1.2.
NR 27
TC 94
Z9 97
U1 1
U2 23
PU NOFER INST OCCUPATIONAL MEDICINE, SW
PI LODZ
PA TERESY 8, LODZ, 91-348, POLAND
SN 1232-1087
EI 1896-494X
J9 INT J OCCUP MED ENV
JI Int. J. Occup. Med. Environ. Health
PY 2008
VL 21
IS 2
BP 121
EP 132
DI 10.2478/v10001-008-0014-z
PG 12
WC Public, Environmental & Occupational Health
SC Public, Environmental & Occupational Health
GA 348ZQ
UT WOS:000259249000002
PM 18614459
DA 2020-03-18
ER

PT J
AU Hoven, CW
   Doan, T
   Musa, GJ
   Jaliashvili, T
   Duarte, CS
   Ovuga, E
   Ismayilov, F
   Rohde, LA
   Dmitrieva, T
   Du, Y
   Yeghiyan, M
   El Din, AS
   Apter, A
   Mandell, DJ
AF Hoven, Christina W.
   Doan, Thao
   Musa, George J.
   Jaliashvili, Tea
   Duarte, Cristiane S.
   Ovuga, Emilio
   Ismayilov, Fuad
   Rohde, Luis A.
   Dmitrieva, Tatjana
   Du, Yasong
   Yeghiyan, Maruke
   El Din, Amira Seif
   Apter, Alan
   Mandell, Donald J.
CA Wpa Awareness Task Force
TI Worldwide child and adolescent mental health begins with awareness: A
   preliminary assessment in nine countries
SO INTERNATIONAL REVIEW OF PSYCHIATRY
LA English
DT Article
ID DIFFICULTIES QUESTIONNAIRE; DISORDERS; STRENGTHS; SERVICES; PROJECT;
   ILLNESS; CARE
AB To temper untoward mental health outcomes in children and adolescents, the World Psychiatric Association's Presidential Global Child Mental Health Programme, in collaboration with the WHO and the International Association of Child and Adolescent Psychiatry and Allied Professionals, established a Child Mental Health Awareness Task Force headed by Sam Tyano. Its task was to develop methodologies to increase awareness among policy-makers, community leaders, health professionals, teachers, parents, and children. Based on a prior comprehensive international search for effective techniques for information dissemination, an awareness manual was written for use by health professionals in diverse communities so as to guide the design and implementation of location specific awareness campaigns. We assessed the children, parents and teachers both before and after the campaign to determine changes in knowledge, attitudes and understanding of mental health. The school-based studies were conducted in selected communities in nine countries on five different continents distinguished by their different languages, cultures and their differing levels of economic development: Armenia, Azerbaijan, Brazil, China, Egypt, Georgia, Israel, Russia, and Uganda. In the six sites that completed all assessments, indicators of positive change in awareness of child mental health were identified, and results demonstrated an increased willingness to discuss emotional problems freely. These data support the utility of collaborating with schools so as to foster better child mental health in such under-resourced communities.
C1 [Hoven, Christina W.; Doan, Thao; Musa, George J.; Jaliashvili, Tea; Duarte, Cristiane S.; Ovuga, Emilio; Ismayilov, Fuad; Rohde, Luis A.; Dmitrieva, Tatjana; Du, Yasong; Yeghiyan, Maruke; El Din, Amira Seif; Apter, Alan; Mandell, Donald J.; Wpa Awareness Task Force] Columbia Univ, New York State Psychiat Inst, Dept Child & Adolescent Psychiat, New York, NY 10032 USA.
RP Hoven, CW (reprint author), Columbia Univ, New York State Psychiat Inst, Dept Child & Adolescent Psychiat, 1051 Riverside Dr,Unit 43, New York, NY 10032 USA.
EM ch42@columbia.edu
RI Rohde, Luis Augusto P/A-6426-2008; Duarte, Cristiane/G-3600-2011;
   Ismayilov, Fuad/S-2177-2019
OI Rohde, Luis Augusto P/0000-0002-4552-4188; Ismayilov,
   Fuad/0000-0001-9850-8977; Hoven, Christina/0000-0003-1274-2936
NR 39
TC 29
Z9 30
U1 0
U2 24
PU TAYLOR & FRANCIS LTD
PI ABINGDON
PA 2-4 PARK SQUARE, MILTON PARK, ABINGDON OR14 4RN, OXON, ENGLAND
SN 0954-0261
EI 1369-1627
J9 INT REV PSYCHIATR
JI Int. Rev. Psych.
PY 2008
VL 20
IS 3
BP 261
EP 270
DI 10.1080/09540260801995950
PG 10
WC Psychiatry
SC Psychiatry
GA 318CF
UT WOS:000257068500006
PM 18569178
DA 2020-03-18
ER

PT J
AU Liu, XC
   Sun, ZX
   Yang, YY
AF Liu, Xianchen
   Sun, Zhenxiao
   Yang, Yanyun
TI Parent-reported suicidal behavior and correlates among adolescents in
   China
SO JOURNAL OF AFFECTIVE DISORDERS
LA English
DT Article
DE suicidal behavior; self-harm; depression; risk factors; adolescents
ID CHILDREN AGED 6; RISK-FACTORS; PSYCHOLOGICAL AUTOPSY;
   EMOTIONAL-PROBLEMS; RURAL ADOLESCENTS; PSYCHOPATHOLOGY; PREVALENCE;
   COHORT; SLEEP
AB Background: Suicidal risk begins to increase during adolescence and is associated with multiple biological, psychological, social, and cultural factors. This study examined the prevalence and psychosocial factors of parent-reported suicidal behavior in Chinese adolescents.
   Methods: A community sample of 1920 adolescents in China participated in an epidemiological study. Parents completed a structured questionnaire including child suicidal behavior, illness history, mental health problems, family history, parenting, and family environment. Multiple logistic regression was used for data analysis.
   Results: Overall, 2.4% of the sample talked about suicide in the previous 6 months, 3.2% had deliberately hurt themselves or attempted suicide, and 5.1% had either suicidal talk or self-harm. The rate of suicidal behavior increased as adolescents aged. Multivariate logistic regression indicated that the following factors were significantly associated with elevated risk for suicidal behavior: depressive/anxious symptoms, poor maternal health, family conflict, and physical punishment of parental discipline style.
   Limitations: Suicidal behavior was reported by parents. No causal relationships could be made based on cross-sectional data.
   Conclusions: The prevalence rate of parent-reported suicidal behavior is markedly lower than self-reported rate in previous research. Depressive/anxious symptoms and multiple family environmental factors are associated with suicidal behavior in Chinese adolescents. (C) 2007 Elsevier B.V. All rights reserved.
C1 [Liu, Xianchen] Univ Pittsburgh, Sch Med, Dept Psychiat, Western Psychiat Inst & Clin, Pittsburgh, PA 15213 USA.
   [Sun, Zhenxiao] Linyi Mental Hlth Ctr, Linyi, Peoples R China.
   [Yang, Yanyun] Arizona State Univ, Prevent Res Ctr, Tempe, AZ 85287 USA.
RP Liu, XC (reprint author), Univ Pittsburgh, Sch Med, Dept Psychiat, Western Psychiat Inst & Clin, 134 Webster Hall,3811 Ohara St, Pittsburgh, PA 15213 USA.
EM xcliu@pitt.edu
NR 26
TC 26
Z9 30
U1 0
U2 12
PU ELSEVIER SCIENCE BV
PI AMSTERDAM
PA PO BOX 211, 1000 AE AMSTERDAM, NETHERLANDS
SN 0165-0327
J9 J AFFECT DISORDERS
JI J. Affect. Disord.
PD JAN
PY 2008
VL 105
IS 1-3
BP 73
EP 80
DI 10.1016/j.jad.2007.04.012
PG 8
WC Clinical Neurology; Psychiatry
SC Neurosciences & Neurology; Psychiatry
GA 258YB
UT WOS:000252905200008
PM 17521742
DA 2020-03-18
ER

PT J
AU Ball, HA
   Arseneault, L
   Taylor, A
   Maughan, B
   Caspi, A
   Moffitt, TE
AF Ball, Harriet A.
   Arseneault, Louise
   Taylor, Alan
   Maughan, Barbara
   Caspi, Avshalom
   Moffitt, Terrie E.
TI Genetic and environmental influences on victims, bullies and
   bully-victims in childhood
SO JOURNAL OF CHILD PSYCHOLOGY AND PSYCHIATRY
LA English
DT Article
DE bullying; behavioural genetics; epidemiology; environmental influences;
   peer relationships; twins
ID ANTISOCIAL-BEHAVIOR; PEER VICTIMIZATION; PSYCHOSOCIAL ADJUSTMENT;
   EMOTIONAL REGULATION; SCHOOL-CHILDREN; COPING STYLES; US YOUTH; TWIN;
   PSYCHOPATHOLOGY; ASSOCIATION
AB Background: Three groups of children are involved in bullying: victims, bullies and bully-victims who are both bullies and victims of bullying. Understanding the origins of these groups is important since they have elevated emotional and behavioural problems, especially the bully-victims. No research has examined the genetic and environmental influences on these social roles. Method: Mother and teacher reports of victimisation and bullying were collected in a nationally representative cohort of 1, 116 families with 10-year-old twins. Model-fitting was used to examine the relative influence of genetics and environments on the liability to be a victim, a bully or a bully-victim. Results: Twelve percent of children were severely bullied as victims, 13% were frequent bullies, and 2.5% were heavily involved as bully-victims. Genetic factors accounted for 73% of the variation in victimisation and 61% of the variation in bullying, with the remainder explained by environmental factors not shared between the twins. The covariation between victim and bully roles (r = .25), which characterises bully-victims, was accounted for by genetic factors only. Some genetic factors influenced both victimisation and bullying, although there were also genetic factors specific to each social role. Conclusions: Children's genetic endowments, as well as their surrounding environments, influence which children become victims, bullies and bully-victims. Future research identifying mediating characteristics that link the genetic and environmental influences to these social roles could provide targets for intervention.
C1 [Ball, Harriet A.; Arseneault, Louise; Taylor, Alan; Maughan, Barbara] Kings Coll London, Inst Psychiat, MRC Social Genet & Dev Psychiat Ctr, London SE5 8AF, England.
   [Caspi, Avshalom; Moffitt, Terrie E.] Duke Univ, Dept Psychol & Neurosci, Durham, NC 27706 USA.
   [Caspi, Avshalom; Moffitt, Terrie E.] Duke Univ, Dept Psychiat & Behav Sci, Durham, NC 27706 USA.
   [Caspi, Avshalom; Moffitt, Terrie E.] Duke Univ, Inst Genome Sci & Policy, Durham, NC 27706 USA.
RP Arseneault, L (reprint author), Kings Coll London, Inst Psychiat, MRC Social Genet & Dev Psychiat Ctr, De Crespigny Pk,Box P080, London SE5 8AF, England.
EM l.arseneault@iop.kcl.ac.uk
RI caspi, avshalom/D-5294-2011; Moffitt, Terrie E/D-5295-2011
OI caspi, avshalom/0000-0003-0082-4600; Moffitt, Terrie
   E/0000-0002-8589-6760; Ball, Harriet/0000-0002-2137-7582; Arseneault,
   Louise/0000-0002-2938-2191
FU Department of HealthDiabetes UK [CSA/01/05/001]; Medical Research
   CouncilMedical Research Council UK (MRC) [G9806489]; National Institute
   for Health ResearchNational Institute for Health Research (NIHR)
   [CSA/01/05/001]
NR 46
TC 112
Z9 114
U1 0
U2 39
PU BLACKWELL PUBLISHING
PI OXFORD
PA 9600 GARSINGTON RD, OXFORD OX4 2DQ, OXON, ENGLAND
SN 0021-9630
J9 J CHILD PSYCHOL PSYC
JI J. Child Psychol. Psychiatry
PD JAN
PY 2008
VL 49
IS 1
BP 104
EP 112
DI 10.1111/j.1469-7610.2007.01821.x
PG 9
WC Psychology, Developmental; Psychiatry; Psychology
SC Psychology; Psychiatry
GA 270KW
UT WOS:000253720700011
PM 18181884
DA 2020-03-18
ER

PT J
AU Kliewer, W
   Sullivan, T
AF Kliewer, Wendy
   Sullivan, Terri N.
TI Community Violence Exposure, Threat Appraisal, and Adjustment in
   Adolescents
SO JOURNAL OF CLINICAL CHILD AND ADOLESCENT PSYCHOLOGY
LA English
DT Article
ID CHILDRENS MANIFEST ANXIETY; INTERPARENTAL CONFLICT; DELINQUENT
   BEHAVIORS; CONCURRENT VALIDITY; COGNITIVE APPRAISAL; EMOTION REGULATION;
   MODERATING ROLE; I THINK; YOUTH; DEPRESSION
AB Validity data are presented for a new measure of threat appraisals in response to community violence. Adolescents (N=358; 45% male; 91% African American, M=12.10 years, SD=1.63) and their maternal caregivers participated in two waves of a longitudinal interview study focused on the consequences of exposure to community violence. Structural equation modeling revealed that a six-factor correlated model best fit the data, indicating that the six subscales of the threat appraisal measure represent distinct but related constructs. The factor structure was invariant across age and gender. Exposure to violence was associated prospectively with caregiver- and adolescent-rated adjustment problems. Each of the six threat appraisals mediated links between exposure to violence at Wave 1 and adolescent-rated internalizing adjustment problems 1 year later.
C1 [Kliewer, Wendy; Sullivan, Terri N.] Virginia Commonwealth Univ, Dept Psychol, Richmond, VA 23284 USA.
RP Kliewer, W (reprint author), POB 842018, Richmond, VA 23284 USA.
EM wkliewer@vcu.edu
OI Kliewer, Wendy/0000-0003-0046-203X
FU NIDA NIH HHSUnited States Department of Health & Human ServicesNational
   Institutes of Health (NIH) - USANIH National Institute on Drug Abuse
   (NIDA) [K01 DA015442, K01 DA015442-02, K01DA015442, R21 DA020086-02, R21
   DA020086, R21DA020086]
NR 52
TC 22
Z9 22
U1 0
U2 12
PU LAWRENCE ERLBAUM ASSOC INC-TAYLOR & FRANCIS
PI PHILADELPHIA
PA 325 CHESTNUT STREET, STE 800, PHILADELPHIA, PA 19106 USA
SN 1537-4416
J9 J CLIN CHILD ADOLESC
JI J. Clin. Child Adolesc. Psychol.
PY 2008
VL 37
IS 4
BP 860
EP 873
AR PII 905221158
DI 10.1080/15374410802359718
PG 14
WC Psychology, Clinical; Psychology, Developmental
SC Psychology
GA 370LM
UT WOS:000260763700014
PM 18991135
OA Green Accepted
DA 2020-03-18
ER

PT J
AU Boelen, PA
   Spuij, M
AF Boelen, Paul A.
   Spuij, Mariken
TI Negative cognitions in loss-related emotional distress in adolescent
   girls: A preliminary study
SO JOURNAL OF LOSS & TRAUMA
LA English
DT Article
ID COMPLICATED GRIEF; TRAUMATIC GRIEF; BEREAVEMENT; CHILDREN
AB Some adolescents confronted with loss develop symptoms of complicated grief, depression, and anxiety. Little is known about mechanisms causing such problems in this group. Cognitive behavioral theories of grief hypothesize that negative cognitions are pivotal in emotional problems after loss. The current preliminary study tested this hypothesis among 30 adolescent girls (13-18 years). Findings showed that different types of negative cognitions were significantly associated with complicated grief and depression severity. Global negative beliefs about life and the self and catastrophic misinterpretations of grief reactions were most strongly linked with symptoms. Findings support cognitive behavioral theories of grief.
C1 [Boelen, Paul A.] Univ Utrecht, Dept Clin & Hlth Psychol, NL-3508 TC Utrecht, Netherlands.
   [Spuij, Mariken] Univ Utrecht, Dept Psychosocial Dev Context, NL-3508 TC Utrecht, Netherlands.
   [Boelen, Paul A.; Spuij, Mariken] Ambulatorium Utrecht Univ, Utrecht, Netherlands.
RP Boelen, PA (reprint author), Univ Utrecht, Dept Clin & Hlth Psychol, PPB 80140, NL-3508 TC Utrecht, Netherlands.
EM P.A.Boelen@uu.nl
NR 16
TC 3
Z9 4
U1 0
U2 5
PU TAYLOR & FRANCIS INC
PI PHILADELPHIA
PA 530 WALNUT STREET, STE 850, PHILADELPHIA, PA 19106 USA
SN 1532-5024
EI 1532-5032
J9 J LOSS TRAUMA
JI J. Loss Trauma
PY 2008
VL 13
IS 5
BP 441
EP 449
DI 10.1080/15325020802171292
PG 9
WC Psychology, Social
SC Psychology
GA 346TT
UT WOS:000259092900004
DA 2020-03-18
ER

PT J
AU Tacker, KA
   Dobie, S
AF Tacker, Katherine A.
   Dobie, Sharon
TI MasterMind: Empower yourself with mental health. A program for
   adolescents
SO JOURNAL OF SCHOOL HEALTH
LA English
   Estonian
DT Article
DE school health instruction; child and adolescent health; mental health;
   health educators; organization and administration of school health
   programs; emotional health
ID LEARNING STYLES; SCHOOL; PREFERENCES
AB BACKGROUND: Teachers need classroom-based programs to develop and support mental health fitness in adolescents because this age group faces significant challenges to their mental health. There is a paucity of such ready-made programs. This article describes the development and proposed implementation of a low-cost, effective, adaptable, 6-week, classroom-based workshop entitled MasterMind: Empower Yourself With Mental Health. MasterMind provides students with a "toolbox for mental health" by creating a safe environment for discussion of mental health and emotionally charged topics, by increasing student knowledge of mental health issues, and by providing tools to develop and maintain mental health. Instructional materials address topics identified through needs assessments. The program combines instruction and written exercises with "peer-teaching-peer" group activities, individual assignments, and open discussion. Specific methods are included to allow students to ask questions anonymously and to build each other's self-esteem.
   METHODS: MasterMind was implemented as a pilot program to a Seattle, WA, middle school class of 30 students and addressed self-esteem, media literacy, school resources, relationships, emotions, stress and ways to de-stress, and future goals.
   RESULTS: The students' enthusiasm and participation increased throughout the program, and they gave high satisfaction ratings to the topics covered. Additionally, the host teacher continued selected program activities after MasterMind was completed.
   CONCLUSIONS: MasterMind educates all students in a class, not just those with identified emotional problems, and can potentially identify children with mental health needs not already evident. The pilot program implementation of MasterMind shows that such programs have potential for providing adolescents with tools to optimize mental health.
C1 [Tacker, Katherine A.] Oregon Hlth & Sci Univ, Dept Psychiat, Portland, OR 97239 USA.
   [Dobie, Sharon] Univ Washington, Sch Med, Dept Family Med, Seattle, WA USA.
RP Tacker, KA (reprint author), Oregon Hlth & Sci Univ, Dept Psychiat, Multnomah Pavil,UHN-80,3181 SW San Jackson Rd, Portland, OR 97239 USA.
EM tackerk@ohsu.edu; dob@u.washington.edu
NR 16
TC 4
Z9 4
U1 0
U2 10
PU BLACKWELL PUBLISHING
PI OXFORD
PA 9600 GARSINGTON RD, OXFORD OX4 2DQ, OXON, ENGLAND
SN 0022-4391
J9 J SCHOOL HEALTH
JI J. Sch. Health
PD JAN
PY 2008
VL 78
IS 1
BP 54
EP 57
DI 10.1111/j.1746-1561.2007.00266.x
PG 4
WC Education & Educational Research; Education, Scientific Disciplines;
   Health Care Sciences & Services; Public, Environmental & Occupational
   Health
SC Education & Educational Research; Health Care Sciences & Services;
   Public, Environmental & Occupational Health
GA 244JL
UT WOS:000251862100008
PM 18177301
DA 2020-03-18
ER

PT J
AU Petermann, F
   Petermann, U
   Besier, T
   Goldbeck, L
   Buttner, P
   Krause-Leipoldt, C
   Nitkowski, D
AF Petermann, Franz
   Petermann, Ulrike
   Besier, Tanja
   Goldbeck, Lutz
   Buettner, Peter
   Krause-Leipoldt, Carsten
   Nitkowski, Dennis
TI Effectiveness of the training program for aggressive children in
   psychiatry and youth welfare setting
SO KINDHEIT UND ENTWICKLUNG
LA German
DT Article
DE child behavior therapy; aggression; children; youth welfare service;
   child psychiatry
ID COGNITIVE-BEHAVIORAL THERAPY; DIFFICULTIES QUESTIONNAIRE; PSYCHOTHERAPY;
   ADOLESCENTS; DISORDERS; STRENGTHS; CHILDHOOD; PARENT; SDQ
AB Effects of the training program for aggressive children [Training mit aggressiven Kindern, TAK, Petermann & Petermann, 2008] were compared with the effects of a combination of youth welfare service and TAK and psychiatric intervention with TAK. Groups of 8, 12 and 13 children (32 boys, 1 girl, average ages of 9 years and 8 months) took part in the study. At the beginning as well as 6 months after completion of the training behavioral and social problems were measured. A sub-sample of six boys in the psychiatric intervention-TAK group was examined directly after training terminated. Emotional problems, social difficulties with peers, and conduct problems were reduced more effectively with combined interventions. Pre-post comparisons of the ratings in the sub-sample documented a strong decrease in peer relationship and emotional problems. Results indicated that it should be possible to optimize mental health care of aggressive children through the integration of TAK in standard intervention programs.
C1 [Petermann, Franz; Petermann, Ulrike; Nitkowski, Dennis] Univ Bremen, Zentrum Klin Psychol & Rehabil, D-28359 Bremen, Germany.
   [Besier, Tanja; Goldbeck, Lutz] Univ Ulm Klinikum, Klin Kinder & Jugendpsychiat Psychotherapie, D-89075 Ulm, Germany.
   [Buettner, Peter; Krause-Leipoldt, Carsten] Haus Petra Kinder & Jugendhilfe, D-36381 Schluchtern, Germany.
RP Petermann, F (reprint author), Univ Bremen, Zentrum Klin Psychol & Rehabil, Grazer Str 6, D-28359 Bremen, Germany.
EM fpeterm@uni-bremen.de; lutz.goldbeck@uniklinik-ulm.de;
   p.buettner@projekt-petra.de
OI Nitkowski, Dennis/0000-0003-4664-2212
NR 20
TC 26
Z9 26
U1 0
U2 9
PU HOGREFE & HUBER PUBLISHERS
PI GOTTINGEN
PA MERKELSTR 3, D-37085 GOTTINGEN, GERMANY
SN 0942-5403
EI 2190-6246
J9 KINDH ENTWICKL
JI Kindh. Entwickl.
PY 2008
VL 17
IS 3
BP 182
EP 189
DI 10.1026/0942-5403.17.3.182
PG 8
WC Psychology, Developmental
SC Psychology
GA 328SK
UT WOS:000257817900006
DA 2020-03-18
ER

PT J
AU Novak, M
   Basic, J
AF Novak, Miranda
   Basic, Josipa
TI INTERNALIZED PROBLEMS IN CHILDREN AND ADOLESCENTS: CHARACTERISTICS AND
   PREVENTION POSSIBILITIES
SO LJETOPIS SOCIJALNOG RADA
LA Croatian
DT Article
DE internalized problems; children; adolescents; epidemiology; prevention
   programs
ID MENTAL-HEALTH PROBLEMS; PRESCHOOL-CHILDREN; EARLY INTERVENTION;
   EMOTIONAL-PROBLEMS; ANXIETY DISORDERS; EARLY-CHILDHOOD; RISK;
   DEPRESSION; SCHOOL; PSYCHOPATHOLOGY
AB The article deals with internalized problems in children and adolescents, epidemiological data, developmental factors of these disorders, as well as with examples of prevention programmes. International and Croatian epidemiological indicators represent an important guideline for situation analysis and prevention needs assessment. However, due to methodological deficiencies, and the lack of domestic data, a large portion of the epidemiological picture is related to international sources. Only a few internalized problems have been selected related to the severity of clinical picture and the prevalence in the population of children and adolescents: anxiety, depression and suicidality. Special emphasis is put on the prevention programmes based on scientific evidence and indicators, as well as on the need for development of evaluated model programmes in Croatia. The importance of timely, long-term care for mental health in children and adults is also underlined. The article comments on the choice of internationally recognized universal prevention programmes, as well as on selective and indicated prevention model programmes and the possibilities related to the prevention of introversion, low self-esteem, anxiety, depression and suicidality. On the basis of the analyzed prevention programmes, practical implications and guidelines for the prevention of internalized disorders in the Croatian context are presented.
C1 [Novak, Miranda; Basic, Josipa] Univ Zagreb, Fac Educ & Rehabil Sci, Dept Behav Disorders, Zagreb 41000, Croatia.
RP Novak, M (reprint author), Univ Zagreb, Fac Educ & Rehabil Sci, Dept Behav Disorders, Zagreb 41000, Croatia.
EM mnovak@erf.hr; basic@erf.hr
NR 63
TC 3
Z9 3
U1 0
U2 7
PU UNIV ZAGREB FAC LAW DEPT SOCIAL WORK
PI ZAGREB
PA NAZOROVA 51, ZAGREB, 10000, CROATIA
SN 1846-5412
J9 LJETOP SOC RADA
JI Ljetop. Soc. Rada
PY 2008
VL 15
IS 3
BP 473
EP 498
PG 26
WC Social Work
SC Social Work
GA 406QR
UT WOS:000263310500005
OA DOAJ Gold
DA 2020-03-18
ER

PT J
AU Struber, D
   Luck, M
   Roth, G
AF Strueber, Daniel
   Lueuk, Monika
   Roth, Gerhard
TI Sex, aggression and impulse control: An integrative account
SO NEUROCASE
LA English
DT Review
DE aggression; violence; psychopathy; impulsivity; personality; sex
   differences; molecular genetics; imaging genomics; testosterone;
   serotonin
ID POSITRON-EMISSION-TOMOGRAPHY; BORDERLINE PERSONALITY-DISORDER; SEROTONIN
   TRANSPORTER PROMOTER; UNSUCCESSFUL CRIMINAL PSYCHOPATHS; ORBITOFRONTAL
   CORTEX DYSFUNCTION; NEUROPSYCHOLOGICAL TEST FINDINGS; VENTROMEDIAL
   PREFRONTAL CORTEX; GENE-ENVIRONMENT INTERACTIONS; TRYPTOPHAN-HYDROXYLASE
   GENE; DELINQUENT MALE-ADOLESCENTS
AB There is evidence that the male sex and a personality style characterized by low self-control/high impulsivity and a propensity for negative emotionality increase the risk for impulsive aggressive, antisocial and criminal behavior. This article aims at identifying neurobiological factors underlying this association. It is concluded that the neurobiological correlates of impulsive aggression act through their effects on the ability to modulate impulsive expression more generally, and that sex-related differences in the neurobiological correlates of impulse control and emotion regulation mediate sex differences in direct aggression. A model is proposed that relates impulse control and its neurobiological correlates to sex differences in direct aggression.
C1 [Strueber, Daniel; Lueuk, Monika; Roth, Gerhard] Hanse Wissensch Koll, Inst Adv Study, D-27753 Delmenhorst, Germany.
   [Strueber, Daniel; Roth, Gerhard] Univ Bremen, Brain Res Inst, Bremen, Germany.
RP Struber, D (reprint author), Hanse Wissensch Koll, Inst Adv Study, Lehmkuhlenbusch 4, D-27753 Delmenhorst, Germany.
EM dstrueber@h-w-k.de
NR 222
TC 48
Z9 49
U1 0
U2 40
PU ROUTLEDGE JOURNALS, TAYLOR & FRANCIS LTD
PI ABINGDON
PA 2-4 PARK SQUARE, MILTON PARK, ABINGDON OX14 4RN, OXON, ENGLAND
SN 1355-4794
EI 1465-3656
J9 NEUROCASE
JI Neurocase
PY 2008
VL 14
IS 1
BP 93
EP 121
DI 10.1080/13554790801992743
PG 29
WC Clinical Neurology; Psychiatry; Psychology
SC Neurosciences & Neurology; Psychiatry; Psychology
GA 317QW
UT WOS:000257035700010
PM 18569735
DA 2020-03-18
ER

PT J
AU Knivsberg, AM
   Andreassen, AB
AF Knivsberg, Ann-Mari
   Andreassen, Anne Brit
TI Behaviour, attention and cognition in severe dyslexia
SO NORDIC JOURNAL OF PSYCHIATRY
LA English
DT Review
DE attention problems; dyslexia; internalizing behaviour; problem behaviour
ID READING-DISABILITY; CHILDREN; COMORBIDITY; INSTRUCTION; DISORDERS;
   SAMPLE
AB Information about coexisting problems in dyslexia may be vital for diagnostic and remedial procedures. There are few studies in this area, and to our knowledge none for the students in focus in this study. They all have phonological deficits and severely impaired reading abilities, in spite of prolonged educational remediation. The aim was to assess if these students have more behavioural/emotional problems than normal reading students. A clinical sample of 70 students, 59 males and 11 females, were compared to a normal reading control group. The groups were pair-wise matched on age, gender, cognitive level, and whether they lived in rural or urban areas. Mean age for the two groups was 150 months; and mean IQ scores approximately 100. Information on behaviour/emotions was obtained from parents, teachers and participants by means of the Child Behavior Checklist, Teacher's Report Form and Youth Self Report. The dyslexia group showed significantly more problems in all areas than the controls. This was reported from all three groups of informants. Parents reported most problems, internalizing behaviour for more than 50% of the participants and total problem behaviour for nearly 45%. Significantly more attention problems were also reported for the dyslexia group from all informants. Parents reported that nearly half the group demonstrated attention problems. Both groups of participants had more problems reported for those with IQ scores of 100 or lower. Further research is needed in this area, but the results clearly indicate that identifying additional behavioural/emotional problems may be imperative for students with severe reading problems.
C1 [Knivsberg, Ann-Mari; Andreassen, Anne Brit] Univ Stavanger, Natl Ctr Reading Educ & Res, N-4036 Stavanger, Norway.
RP Knivsberg, AM (reprint author), Univ Stavanger, Natl Ctr Reading Educ & Res, N-4036 Stavanger, Norway.
EM ann-mari.knivsberg@uis.no
NR 43
TC 12
Z9 12
U1 1
U2 38
PU INFORMA HEALTHCARE
PI LONDON
PA TELEPHONE HOUSE, 69-77 PAUL STREET, LONDON EC2A 4LQ, ENGLAND
SN 0803-9488
J9 NORD J PSYCHIAT
JI Nord. J. Psychiatr.
PY 2008
VL 62
IS 1
BP 59
EP 65
DI 10.1080/08039480801970098
PG 7
WC Psychiatry
SC Psychiatry
GA 301NU
UT WOS:000255903700009
PM 18389427
DA 2020-03-18
ER

PT J
AU Olsson, GM
   Marild, S
   Alm, J
   Brodin, U
   Rydelius, PA
   Marcus, C
AF Olsson, Gunilla Maria
   Marild, Staffan
   Alm, Jan
   Brodin, Ulf
   Rydelius, Per-Anders
   Marcus, Claude
TI The Adolescent Adjustment Profile (AAP) in comparisons of patients with
   obesity, phenylketonuria or neurobehavioural disorders
SO NORDIC JOURNAL OF PSYCHIATRY
LA English
DT Article
DE adjustment; neurobehavioural syndromes; obesity; phenylketonuria;
   questionnaire
ID EARLY TREATED PHENYLKETONURIA; QUALITY-OF-LIFE;
   ATTENTION-DEFICIT/HYPERACTIVITY DISORDER; DEFICIT-HYPERACTIVITY
   DISORDER; DIFFICULTIES QUESTIONNAIRE; SOCIAL COMPETENCE; PSYCHOSOCIAL
   ADJUSTMENT; PSYCHOMETRIC PROPERTIES; EMOTIONAL-PROBLEMS; MENTAL-HEALTH
AB Psychosocial development in children with chronic disease is a key issue in paediatrics. This study investigated whether psychosocial adjustment could be reliably assessed with the 42-item Adolescent Adjustment Profile (AAP) instrument. The study mainly focused on adjustment-to-obesity measurement, although it compared three patient groups with chronic conditions. All phenylketonuria (PKU) patients in Sweden between ages 9 and 18 and their parents and teachers were invited to participate. Patients with neurobehavioural syndromes and obesity were age- and gender-matched with PKU patients. Healthy children constituted a reference group. Psychosocial adjustment was measured using the AAP, which is a multi-informant questionnaire that contains four domains. Information concerning parents' socio-economic and civil status was requested separately. Respondents to the three questionnaires judged the PKU patients to be normal in all four domains. Patients with neurobehavioural syndromes demonstrated less competence and the most problems compared with the other three groups. According to the self-rating, the parent rating and the teacher rating questionnaires, obese patients had internalizing problems. The parent rating and the teacher rating questionnaire scored obese patients as having a lower work capacity than the reference group. Compared with the reference group, not only families with obese children but also families with children with neurobehavioural syndromes had significantly higher divorce rates. Obese patients were also investigated with the Strength and Difficulties Questionnaire (SDQ), another instrument that enables comparison between two measures of adjustment. The AAP had good psychometric properties; it was judged a useful instrument in research on adolescents with chronic diseases.
C1 [Olsson, Gunilla Maria] Uppsala Univ, Dept Neurosci, BMC, SE-75124 Uppsala, Sweden.
   [Marild, Staffan] Sahlgrens Univ Hosp, Queen Silvias Childrens Hosp, S-41345 Gothenburg, Sweden.
   [Alm, Jan; Marcus, Claude] Karolinska Univ Hosp Huddinge, Dept Pediat, Stockholm, Sweden.
   [Brodin, Ulf] Karolinska Inst, Med Stat Div, Dept Learning Informat Med Management & Eth, Stockholm, Sweden.
   [Rydelius, Per-Anders] Karolinska Inst, Dept Woman & Child Hlth, Child & Adolescent Psychiat Unit, Stockholm, Sweden.
RP Olsson, GM (reprint author), Uppsala Univ, Dept Neurosci, BMC, Box 593, SE-75124 Uppsala, Sweden.
EM gunilla.olsson@neuro.uu.se
OI Marild, Staffan/0000-0001-6517-2020
NR 57
TC 3
Z9 4
U1 1
U2 5
PU TAYLOR & FRANCIS LTD
PI ABINGDON
PA 4 PARK SQUARE, MILTON PARK, ABINGDON OX14 4RN, OXON, ENGLAND
SN 0803-9488
EI 1502-4725
J9 NORD J PSYCHIAT
JI Nord. J. Psychiatr.
PY 2008
VL 62
IS 1
BP 66
EP 76
DI 10.1080/08039480801979586
PG 11
WC Psychiatry
SC Psychiatry
GA 301NU
UT WOS:000255903700010
PM 18389428
DA 2020-03-18
ER

PT J
AU Goldin, S
   Hagglof, B
   Levin, L
   Persson, LA
AF Goldin, Stephen
   Hagglof, Bruno
   Levin, Lilian
   Persson, Lars Ake
TI Mental health of Bosnian refugee children: A comparison of clinician
   appraisal with parent, child and teacher reports
SO NORDIC JOURNAL OF PSYCHIATRY
LA English
DT Article
DE children and adolescents; mental health; multiple informants; PTSD;
   refugees
ID POSTTRAUMATIC-STRESS-DISORDER; DEPRESSIVE SYMPTOMS; SWEDISH ADOLESCENTS;
   POLITICAL VIOLENCE; ORGANIZED VIOLENCE; TRAUMATIC EVENTS; COMMUNITY
   SAMPLE; WAR EXPERIENCES; BEHAVIOR; HERZEGOVINA
AB This study compares clinician appraisal of Bosnian refugee children with independent parent, child and teacher reports. From whom and by what means can children at risk be reasonably identified? Forty-eight Bosnian refugee children (aged 7-20), resettled in Sweden 1994-95, were assessed clinically by means of a semi-structured interview. Thereafter, standardized mental health questionnaires were administered to parents (Achenbach's Child Behavior Checklist), children (Achenbach's Youth Self-Report and Macksoud's Posttraumatic Stress Reaction Checklist) and teachers (clinician designed School Competence Scale and Achenbach's Teacher's Report Form). On clinician interview, nearly half of the children (48%) were identified with one or more mental health problem demanding further attention. Depressiveness was the single most prevalent symptom (31%); followed by post-traumatic stress (23%), and anxiety-regressiveness (15%). At the same time, 75% of the children were rated by teachers as quite competent in school. Parent, child and clinician appraisals of primary school children showed broad similarities. Teachers reported a similar prevalence of child distress, but identified different symptoms and different children demanding attention. Evaluation of teenage youths showed greater disparity: teenagers labeled their own symptoms more often as post-traumatic stress reactions and teachers identified few youths in need of attention. Inter-relatedness among parent, child and clinician appraisals supports the robustness of our semi-structured interview. At the same time, apartness of teacher report underscores the need to incorporate an outside-world vantage point in the process of risk assessment. Also, a more concrete presentation of post-traumatic stress reactions and a higher further attention threshold for inward emotional problems seem called for.
C1 [Persson, Lars Ake] Uppsala Univ, Dept Womens & Childrens Hlth, Uppsala, Sweden.
   [Goldin, Stephen; Hagglof, Bruno; Levin, Lilian] Umea Univ, Div Child & Adolescent Psychiat, Dept Clin Sci, S-90187 Umea, Sweden.
RP Goldin, S (reprint author), Umea Univ, Div Child & Adolescent Psychiat, Dept Clin Sci, Norrlands Univ Hosp, S-90187 Umea, Sweden.
EM stephen.goldin@psychiat.umu.se
NR 55
TC 16
Z9 16
U1 0
U2 12
PU INFORMA HEALTHCARE
PI LONDON
PA TELEPHONE HOUSE, 69-77 PAUL STREET, LONDON EC2A 4LQ, ENGLAND
SN 0803-9488
J9 NORD J PSYCHIAT
JI Nord. J. Psychiatr.
PY 2008
VL 62
IS 3
BP 204
EP 216
DI 10.1080/08039480801983604
PG 13
WC Psychiatry
SC Psychiatry
GA 325IS
UT WOS:000257583200006
PM 18622884
DA 2020-03-18
ER

PT J
AU Kolch, M
   Schmid, M
AF Koelch, Michael
   Schmid, Marc
TI Nurturance of Children During Inpatient Psychiatric Treatment of Their
   Parents
SO PRAXIS DER KINDERPSYCHOLOGIE UND KINDERPSYCHIATRIE
LA German
DT Article
DE Children of mentally ill parents; SDQ; PSS; parental stress; youth
   welfare service; attitudes against youth welfare services
ID MENTAL-HEALTH; ILL PARENTS; MOTHERS; QUESTIONNAIRE; DEPRESSION; INFANTS
AB About a third of all inpatients in psychiatric hospitals are parents of children aged below 18 years. The mental illness of a parent and especially the need of inpatient treatment burdens families. This study was contributed to assess parental stress, behavioural and emotional problems of the children and the needs of psychiatric inpatients for support. Barriers and hindrances as well as positive experience with support for their children were assessed. All psychiatric hospitals in a County with about 1.5 million inhabitants in South-West Germany participated in this study. From 643 inpatients after drop-out 83 (54 female, 29 male) patients with non full aged children were questioned with inventories as the SDQ, the PSS and further assessments. Diagnoses and biographic data were assessed by the documentation of the German Association of psychiatry and psychotherapy. Parents reported about an increased level of stress by parenthood (PSS mean 41.9, SD 9.4). Psychopathology of the children influenced the stress of the mentally ill parents. 40 % of the patients are dissatisfied with the care of their children during their inpatient treatment, but 51 % have strong resentments against the youth welfare custodies and do not ask for support. Our results prove the high negative attitude of mentally ill parents against youth welfare service which must be reduced by active information policy and offers in collaboration with the treating psychiatrist of the parents.
C1 [Koelch, Michael] Univ Ulm Klinikum, Klinik Kinder & Jugendpsychiat Psychotherapie, D-89075 Ulm, Germany.
   [Schmid, Marc] Univ Psychiat Kliniken Basel, Kinder & Jugendpsychiat Klin, CH-4058 Basel, Switzerland.
RP Kolch, M (reprint author), Univ Ulm Klinikum, Klinik Kinder & Jugendpsychiat Psychotherapie, Steinhovelstr 5, D-89075 Ulm, Germany.
EM michael.koelch@uniklinik-ulm.de; marc.schmid@upkbs.ch
RI Schmid, Marc/O-4212-2017
NR 40
TC 34
Z9 34
U1 0
U2 11
PU VANDENHOECK & RUPRECHT GMBH & CO KG
PI GOTTINGEN
PA VIENNA UNIV PRESS, ROBERT BOSCH BREITE 6, D-37079 GOTTINGEN, GERMANY
SN 0032-7034
EI 2196-8225
J9 PRAX KINDERPSYCHOL K
JI Prax. Kinderpsychol. Kinderpsychiatr.
PY 2008
VL 57
IS 10
BP 774
EP 788
PG 15
WC Psychology, Developmental; Psychiatry
SC Psychology; Psychiatry
GA 397JW
UT WOS:000262660000004
PM 19143235
DA 2020-03-18
ER

PT J
AU Sultan, S
   Epel, E
   Sachon, C
   Vaillant, G
   Hartemann-Heurtier, A
AF Sultan, Serge
   Epel, Elissa
   Sachon, Claude
   Vaillant, Genevieve
   Hartemann-Heurtier, Agnes
TI A longitudinal study of coping, anxiety and glycemic control in adults
   with type 1 diabetes
SO PSYCHOLOGY & HEALTH
LA English
DT Article
DE type 1 diabetes; coping; trait-anxiety; state-anxiety; HbA(1C)
ID RANDOMIZED CONTROLLED-TRIALS; METABOLIC-CONTROL; DISEASE-CONTROL; TRAIT
   ANXIETY; STRESS; MELLITUS; DEPRESSION; ADOLESCENTS; ADJUSTMENT;
   ADHERENCE
AB Diabetes is a unique disorder in how much it requires a high degree of individual self management strategies. Anxiety and stress can affect glycemic control, and thus management of emotions may be key to good glycemic control. This study is the first to examine how anxiety and coping style, and their interaction, can affect long-term glycemic control. We measured anxiety, coping, and HbA(1C), a measure for mean blood glucose levels in the previous 6-8 weeks, in 115 patients with Type 1 diabetes at baseline and roughly 5 years later. We found that coping predicted outcomes, especially for those high in trait anxiety. Trait anxiety predicted limited increases in HbA(1C) (mean increase = 0.02%). Lower levels of emotion-oriented coping predicted clinically significant increases in HbA(1C), but only for those high on baseline trait anxiety (mean increase = 0.92%). Task-oriented coping predicted decreases in state anxiety. Use of task- and emotion-oriented coping appears especially important for highly anxious patients, both for emotional regulation and glycemic control. So, coping styles, basal anxiety and their interactions should be considered in designing follow-up and interventions with diabetic patients.
C1 [Sultan, Serge] Univ Paris 05, Inst Psychol, F-92000 Boulogne, France.
   [Epel, Elissa] Univ Calif San Francisco, San Francisco, CA 94143 USA.
   [Sachon, Claude; Hartemann-Heurtier, Agnes] Hop La Pitie Salpetriere, Paris, France.
   [Vaillant, Genevieve] Bocage Hosp, Dijon, France.
RP Sultan, S (reprint author), Univ Paris 05, Inst Psychol, 71 Ave Edouard Vaillant, F-92000 Boulogne, France.
EM serge.sultan@univ-paris5.fr
NR 52
TC 14
Z9 15
U1 2
U2 23
PU TAYLOR & FRANCIS LTD
PI ABINGDON
PA 4 PARK SQUARE, MILTON PARK, ABINGDON OX14 4RN, OXON, ENGLAND
SN 0887-0446
J9 PSYCHOL HEALTH
JI Psychol. Health
PY 2008
VL 23
IS 1
BP 73
EP 89
DI 10.1080/14768320701205218
PG 17
WC Public, Environmental & Occupational Health; Psychology,
   Multidisciplinary
SC Public, Environmental & Occupational Health; Psychology
GA 251EE
UT WOS:000252353300007
PM 25159908
DA 2020-03-18
ER

PT J
AU Olsen, B
   Berg, CA
   Wiebe, DJ
AF Olsen, Brian
   Berg, Cynthia A.
   Wiebe, Deborah J.
TI Dissimilarity in mother and adolescent illness representations of type 1
   diabetes and negative emotional adjustment
SO PSYCHOLOGY & HEALTH
LA English
DT Article
DE illness representations; type 1 diabetes; adjustment; adolescents;
   maternal
ID METABOLIC-CONTROL; MATERNAL INVOLVEMENT; PERSONAL MODELS; SOCIAL
   SUPPORT; SELF-CARE; MELLITUS; PERCEPTIONS; ADHERENCE; PARENT;
   EXPLORATION
AB The study explored how two measures of mother-adolescent dissimilarity in illness representations relate to negative emotional adjustment in mothers and adolescents. Eighty-four adolescents with type 1 diabetes (age 11.5-17.5) and their mothers completed the Revised Illness Perceptions Questionnaire and measures of negative emotional adjustment. Adolescents viewed diabetes as less chronic, containing fewer negative emotional representations, and that mother had less control over the illness than did mothers. Mother-adolescent mean differences in representations were not associated with negative adjustment for adolescents; mean differences in coherence were related to negative adjustment for mothers, when controlling the individual's own representations. A measure of dissimilarity based on the sum of squared differences between mother and adolescent was associated with negative adolescent adjustment when controlling adolescent's own representations, but no relations were found for mothers. Dyadic approaches to coping with chronic illness will benefit by understanding how dissimilarity in illness representations between patient and caregiver relate to adjustment.
C1 [Olsen, Brian; Berg, Cynthia A.; Wiebe, Deborah J.] Univ Utah, Dept Psychol, Salt Lake City, UT 84112 USA.
RP Berg, CA (reprint author), Univ Utah, Dept Psychol, Salt Lake City, UT 84112 USA.
EM cynthia.berg@psych.utah.edu
FU NIDDK NIH HHSUnited States Department of Health & Human ServicesNational
   Institutes of Health (NIH) - USANIH National Institute of Diabetes &
   Digestive & Kidney Diseases (NIDDK) [R01 DK063044-01A1]
NR 36
TC 22
Z9 22
U1 1
U2 11
PU TAYLOR & FRANCIS LTD
PI ABINGDON
PA 4 PARK SQUARE, MILTON PARK, ABINGDON OX14 4RN, OXON, ENGLAND
SN 0887-0446
J9 PSYCHOL HEALTH
JI Psychol. Health
PY 2008
VL 23
IS 1
BP 113
EP 129
DI 10.1080/08870440701437343
PG 17
WC Public, Environmental & Occupational Health; Psychology,
   Multidisciplinary
SC Public, Environmental & Occupational Health; Psychology
GA 251EE
UT WOS:000252353300009
PM 25159910
DA 2020-03-18
ER

PT J
AU Ohmann, S
   Schuch, B
   Konig, M
   Blaas, S
   Fliri, C
   Popow, C
AF Ohmann, S.
   Schuch, B.
   Koenig, M.
   Blaas, S.
   Fliri, C.
   Popow, C.
TI Self-injurious behavior in adolescent girls
SO PSYCHOPATHOLOGY
LA English
DT Article
DE self-injurious behavior, adolescents; neuropsychology; executive
   functions; emotional regulation
ID BORDERLINE PERSONALITY-DISORDER; EXECUTIVE FUNCTION; HARM; DISSOCIATION;
   TEMPERAMENT; PSYCHOPATHOLOGY; PREVALENCE; DEPRESSION; CHARACTER;
   CHILDREN
AB Background: Self-injurious behavior ( SIB) is increasingly popular in psychically ill adolescents, especially in girls with posttraumatic stress ( PTSD) and personality disorders. Adolescents with SIB frequently exhibit neurofunctional and psychopathological deficits. We speculated that specific neuropsychological deficits and temperamental factors could predispose patients to SIB and prospectively explored adolescent psychiatric patients with and without SIB in order to find out differences in psychopathology, and neuropsychological or temperamental factors. Sampling and Methods: Ninety-nine psychically ill adolescent girls with SIB, aged 12-19 years and treated at our clinic, were prospectively recruited during a period of 5.5 years ( 1999-2005). The clinical ( ICD-10) diagnoses were mainly substance abuse, eating disorders, depression, PTSD and personality disorders. The control group was also prospectively recruited during the same period and consisted of 77 girls with similar diagnoses and ages but no SIB. All patients were subjected to the same selection of clinical and neuropsychological tests, mainly self-rating questionnaires and tests evaluating executive functions. Results: Adolescent girls with psychiatric disease and SIB were more severely traumatized and depressed. They reported severe emotional and behavioral problems and deficits of self-regulation. In addition, their parents more frequently had psychiatric problems. Temperament, intelligence, investigated executive functions and presence of dissociative symptoms were not different in patients with and without SIB. Conclusions: We could not verify our primary hypothesis that SIB is related to specific neuropsychological deficits or temperamental factors. SIB was associated with traumatic experience, depression, problems of self-regulation and parental psychiatric disease. The prevention of SIB should therefore focus on improving affect regulation, the management of emotional distress and problem-solving strategies. Copyright (C) 2008 S. Karger AG, Basel.
C1 [Ohmann, S.; Schuch, B.; Koenig, M.; Blaas, S.; Fliri, C.; Popow, C.] Med Univ Vienna, Dept Child & Adolescent Psychiat, Vienna, Austria.
   [Koenig, M.] Med Univ Vienna, Dept Pediat & Adolescent Med, Vienna, Austria.
RP Ohmann, S (reprint author), Med Univ Vienna, Dept Child & Adolescent Neuropsychiat, Waehringer Gurtel 18-20, AT-1090 Vienna, Austria.
EM susanne.ohmann@meduniwien.ac.at
OI Popow, Christian/0000-0002-0496-1453
NR 67
TC 19
Z9 20
U1 2
U2 16
PU KARGER
PI BASEL
PA ALLSCHWILERSTRASSE 10, CH-4009 BASEL, SWITZERLAND
SN 0254-4962
EI 1423-033X
J9 PSYCHOPATHOLOGY
JI Psychopathology
PY 2008
VL 41
IS 4
BP 226
EP 235
DI 10.1159/000125556
PG 10
WC Psychiatry
SC Psychiatry
GA 303ZB
UT WOS:000256078700004
PM 18408418
DA 2020-03-18
ER

PT J
AU Salbach-Andrae, H
   Klinkowski, N
   Lenz, K
   Pfeiffer, E
   Lehmkuhl, U
   Ehrlich, S
AF Salbach-Andrae, Harriet
   Klinkowski, Nora
   Lenz, Klaus
   Pfeiffer, Ernst
   Lehmkuhl, Ulrike
   Ehrlich, Stefan
TI Correspondence between self-reported and parent-reported psychopathology
   in adolescents with eating disorders
SO PSYCHOPATHOLOGY
LA English
DT Article
DE anorexia nervosa; bulimia nervosa; Child Behaviour Checklist; Youth
   Self-Report
ID CHILD-BEHAVIOR CHECKLIST; STRUCTURED INTERVIEW; ANOREXIA-NERVOSA;
   DSM-IV; TEACHER REPORTS; MATERNAL DEPRESSION; FACTORIAL VALIDITY;
   EMOTIONAL-PROBLEMS; ANXIETY DISORDERS; BULIMIC DISORDERS
AB Background: This study examined parent/youth self-report agreement on emotional and behavioral symptoms among adolescents with eating disorders (ED). Sampling and Methods: Eighty-three parent-adolescent pairs participated. All adolescents (age 11-18 years) were females and met diagnostic criteria according to the DSM-IV for anorexia nervosa restricting type (n = 53) or bulimia nervosa (n = 30). Diagnoses were confirmed using the Structured Inventory for Anorectic and Bulimic Syndromes. Parents completed the Child Behaviour Checklist, and the adolescents completed the corresponding Youth Self-Report. Results: Results of the interclass correlation provide very poor coefficients between parents and adolescents, especially for the internalizing subscale. Analyses of variance of repeated measures revealed significant differences in the total problem score and the internalizing subscore between parents and adolescents. Parents reported significantly more internalizing problems than adolescents. Conclusions: Agreement between parents and adolescents regarding the presence and severity of psychiatric symptoms in adolescents with ED is low. In contrast to previous studies in non-ED samples, adolescents with ED reported lower levels of internalizing problems than their parents. Denial and minimization may be underlying reasons for our findings and represent obstacles in the psychological assessment of adolescents with ED. Copyright (C) 2008 S. Karger AG, Basel.
C1 [Salbach-Andrae, Harriet; Klinkowski, Nora; Lenz, Klaus; Pfeiffer, Ernst; Lehmkuhl, Ulrike; Ehrlich, Stefan] Charite Univ Med Berlin, Dept Child & Adolescent Psychiat, D-13353 Berlin, Germany.
RP Salbach-Andrae, H (reprint author), Charite Univ Med Berlin, Dept Child & Adolescent Psychiat, Campus Virchow Klinikum,Augustenburger Pl 1, D-13353 Berlin, Germany.
EM harriet.salbach@charite.de
OI Ehrlich, Stefan/0000-0003-2132-4445
NR 45
TC 13
Z9 16
U1 0
U2 9
PU KARGER
PI BASEL
PA ALLSCHWILERSTRASSE 10, CH-4009 BASEL, SWITZERLAND
SN 0254-4962
J9 PSYCHOPATHOLOGY
JI Psychopathology
PY 2008
VL 41
IS 5
BP 307
EP 312
DI 10.1159/000146068
PG 6
WC Psychiatry
SC Psychiatry
GA 335VF
UT WOS:000258318900006
PM 18635933
DA 2020-03-18
ER

PT J
AU Burghy-Jackson, CA
   Schwab, N
   Trautman, NK
   Gray, J
   Nunez, N
   Radakovich, M
   Jackson, DC
AF Burghy-Jackson, Cory A.
   Schwab, Nicholas
   Trautman, Nicole K.
   Gray, Jennifer
   Nunez, Narina
   Radakovich, Maurissa
   Jackson, Daren C.
TI Developmental patterns of emotion regulation capabilities among children
   and adolescents
SO PSYCHOPHYSIOLOGY
LA English
DT Meeting Abstract
CT 48th Annual Meeting of the Society-for-Psychophysiological-Research
CY OCT 01-05, 2008
CL Austin, TX
SP Soc Psychophysiol Res
C1 [Burghy-Jackson, Cory A.; Schwab, Nicholas; Trautman, Nicole K.; Gray, Jennifer; Nunez, Narina; Radakovich, Maurissa; Jackson, Daren C.] Univ Wyoming, Laramie, WY 82071 USA.
NR 0
TC 0
Z9 0
U1 0
U2 6
PU BLACKWELL PUBLISHING
PI OXFORD
PA 9600 GARSINGTON RD, OXFORD OX4 2DQ, OXON, ENGLAND
SN 0048-5772
J9 PSYCHOPHYSIOLOGY
JI Psychophysiology
PY 2008
VL 45
SU 1
BP S26
EP S26
PG 1
WC Psychology, Biological; Neurosciences; Physiology; Psychology;
   Psychology, Experimental
SC Psychology; Neurosciences & Neurology; Physiology
GA 347LX
UT WOS:000259144200115
DA 2020-03-18
ER

PT J
AU John, L
   Wright, R
   Duku, EK
   Willms, JD
AF John, Lindsay
   Wright, Robin
   Duku, Eric K.
   Willms, J. Douglas
TI The use of propensity scores as a matching strategy
SO RESEARCH ON SOCIAL WORK PRACTICE
LA English
DT Article
DE propensity matching; longitudinal studies; growth curve analysis;
   community-based arts programs
ID BIAS
AB Objectives: This study reports on the concept and method of linear propensity scores used to obtain a comparison group from the National Longitudinal Survey of Children and Youth to assess the effects of a longitudinal, structured arts program for Canadian youth (aged 9 to 15 years) from low-income, multicultural communities. Method: This study compares 183 children in a community arts project to 183 children from a national longitudinal survey using propensity score matching. The variables included baseline scores of child-rated conduct problems, indirect aggression, emotional problems, self-esteem, and prosocial behavior and child gender, person most knowledgeable (PMK) education, PMK marital status, household income, and family functioning. Results: Mean score comparison showed that the groups were very similar on all covariates. Conclusions: Propensity score matching offers an alternative to true randomization that is cost-effective and convenient, particularly important for social work research in community-based organizations with a limited budget.
C1 [John, Lindsay; Wright, Robin] McGill Univ, Sch Social Work, Montreal, PQ H3A 2A7, Canada.
   [Duku, Eric K.] McMaster Univ, Hamilton, ON L8S 4L8, Canada.
   [Willms, J. Douglas] Univ New Brunswick, Fredericton, NB E3B 5A3, Canada.
RP Wright, R (reprint author), McGill Univ, Sch Social Work, 3506 Univ St, Montreal, PQ H3A 2A7, Canada.
EM robin.wright@mcgill.ca
NR 15
TC 7
Z9 7
U1 0
U2 5
PU SAGE PUBLICATIONS INC
PI THOUSAND OAKS
PA 2455 TELLER RD, THOUSAND OAKS, CA 91320 USA
SN 1049-7315
J9 RES SOCIAL WORK PRAC
JI Res. Soc. Work. Pract.
PD JAN
PY 2008
VL 18
IS 1
BP 20
EP 26
DI 10.1177/1049731507303958
PG 7
WC Social Work
SC Social Work
GA 242ZU
UT WOS:000251765500002
DA 2020-03-18
ER

PT J
AU Bergeron, R
   Floyd, RG
   McCormack, AC
   Farmer, WL
AF Bergeron, Renee
   Floyd, Randy G.
   McCormack, Allison C.
   Farmer, William L.
TI The generalizability of externalizing behavior composites and subscale
   scores across time, rater, and instrument
SO SCHOOL PSYCHOLOGY REVIEW
LA English
DT Article; Proceedings Paper
CT 114th Annual Convention of the American-Psychological-Association
CY AUG 10-13, 2006
CL New Orleans, LA
SP Amer Psychol Assoc
ID RATING-SCALE; TEACHER VERSION; EMOTIONAL-PROBLEMS; ASSESSMENT SYSTEM;
   VALIDITY; RELIABILITY; CHILDREN; PARENT; ADOLESCENTS; CONVERGENT
AB The dependability of externalizing behavior composites and subscale scores from the Behavior Assessment System for Children, Second Edition, Teacher Rating Scale-Child (Reynolds & Kamphaus, 2004) and the Achenbach System of Empirically Based Assessment, Teacher's Report Form for Ages 6-18 (Achenbach & Rescorla, 2001) was investigated. Teacher pairs from six classrooms each completed items contributing to the externalizing composites and subscales for 10 of their students on two occasions approximately 1-3 weeks apart. Pearson correlation coefficients examining consistency between raters, between instruments, and between measurement occasions were generally strong, but dependability coefficients were moderate when rater, instrument, and occasion were considered concurrently. Variance component estimates indicated that individual differences among students accounted for the largest proportion of total variance across all score comparisons, but differences between teacher ratings for particular students and between instruments accounted for relatively large proportions of error variance among subscale scores. The implications of simultaneously considering multiple error sources for test users are discussed.
C1 [Floyd, Randy G.] Univ Memphis, Memphis, TN 38152 USA.
   [McCormack, Allison C.] Metropolitan Nashville Publ Sch, Nashville, TN USA.
   [Farmer, William L.] FedEx Express, Memphis, TN USA.
RP Bergeron, R (reprint author), Leeward Dist Annex,94-521 Farrington Highway, Waipahu, HI 96797 USA.
EM rence_bergeron@notes.k12.hi.us
NR 51
TC 18
Z9 19
U1 0
U2 2
PU NATL ASSOC SCHOOL PSYCHOLOGISTS
PI BETHESDA
PA 4340 EAST WEST HWY, STE 402, BETHESDA, MD 20814 USA
SN 0279-6015
J9 SCHOOL PSYCHOL REV
JI Sch. Psychol. Rev.
PY 2008
VL 37
IS 1
BP 91
EP 108
PG 18
WC Psychology, Educational
SC Psychology
GA 299DZ
UT WOS:000255737300009
DA 2020-03-18
ER

PT J
AU Pinquart, M
   Stotzka, C
   Silbereisen, RK
AF Pinquart, Martin
   Stotzka, Carolin
   Silbereisen, Rainer K.
TI Personality and ambivalence in decisions about becoming parents
SO SOCIAL BEHAVIOR AND PERSONALITY
LA English
DT Article
DE fertility; parenthood; decision-making; ambivalence; avoidance; coping
   styles; neuroticism; personality
ID EMOTION REGULATION; ATTITUDES; VALIDITY; YOUNG
AB Decisions about becoming parents are difficult to make, and individuals may face ambivalence between hoped-for positive and feared negative aspects of parenthood. Using two samples, we analyzed whether personality is related to ambivalence in parenthood decisions and with coping with ambivalence. In the first study, high levels of neuroticism and low levels of agreeableness were related to higher ambivalence. In the second study, psychological vulnerability was associated with higher ambivalence. Individuals with high levels of extraversion were more likely to seek social support if parenthood decisions became too difficult, and persons with higher levels of openness to experience were more likely to make decisions based on their feelings. Associations of neuroticism with avoidant coping were mediated by level of ambivalence. The conclusion drawn is that sex education with adolescents should include information about ambivalence and promote adequate ways of coping with this phenomenon.
C1 [Pinquart, Martin; Stotzka, Carolin; Silbereisen, Rainer K.] Univ Jena, Jena, Germany.
RP Pinquart, M (reprint author), Univ Marburg, Dept Psychol, Gutenbergstr 18, D-35032 Marburg, Germany.
EM pinquart@staff.uni-marburg.de
NR 20
TC 12
Z9 12
U1 0
U2 0
PU SOC PERSONALITY RES INC
PI PALMERSTON NORTH
PA P O BOX 1539, PALMERSTON NORTH 5330, NEW ZEALAND
SN 0301-2212
J9 SOC BEHAV PERSONAL
JI Soc. Behav. Pers.
PY 2008
VL 36
IS 1
BP 87
EP 95
DI 10.2224/sbp.2008.36.1.87
PG 9
WC Psychology, Social
SC Psychology
GA 286GT
UT WOS:000254835100010
DA 2020-03-18
ER

PT J
AU Siyez, DM
AF Siyez, Digdem Muege
TI ADOLESCENT SELF-ESTEEM, PROBLEM BEHAVIORS, AND PERCEIVED SOCIAL SUPPORT
   IN TURKEY
SO SOCIAL BEHAVIOR AND PERSONALITY
LA English
DT Article
DE adolescents; social support; self-esteem; depression; problem behaviors
ID PROTECTIVE FACTORS; IDENTITY
AB This study was conducted as a predictive examination of family conflict and parent and peer support on adolescent self-esteem, depression, and problem behaviors. The other aim of the study was to determine whether adolescent self-esteem, depression, and problem behaviors differed according to gender. The study sample consisted of 1,734 high school students. The results support the general hypothesis that perceptions of high conflict in the family context are related to lower levels of self-esteem and higher levels of depression; and lower levels of self-esteem are related to higher levels of depression, which are expected to lead to higher levels of involvement in problem behaviors. To increase the level of wellness in adolescents, improving friendship quality and solving parent-adolescent crises are recommended. At the same time, prevention and intervention programs for problem behaviors and emotional problems could be beneficial for adolescents.
C1 Dokuz Eylul Univ, Dept Psychol Counseling & Guidance, Fac Educ Buca, TR-35210 Alsancak, Turkey.
RP Siyez, DM (reprint author), Dokuz Eylul Univ, Dept Psychol Counseling & Guidance, Fac Educ Buca, TR-35210 Alsancak, Turkey.
EM didem.siyez@edu.tr
RI siyez, digdem/Q-2871-2019
OI siyez, digdem/0000-0003-4724-3387
NR 27
TC 11
Z9 11
U1 0
U2 10
PU SOC PERSONALITY RES INC
PI PALMERSTON NORTH
PA P O BOX 1539, PALMERSTON NORTH 5330, NEW ZEALAND
SN 0301-2212
J9 SOC BEHAV PERSONAL
JI Soc. Behav. Pers.
PY 2008
VL 36
IS 7
BP 973
EP 983
DI 10.2224/sbp.2008.36.7.973
PG 11
WC Psychology, Social
SC Psychology
GA 378XB
UT WOS:000261357000012
DA 2020-03-18
ER

PT J
AU Perrez, M
   Reicherts, M
   Hanggi, Y
   Horn, AB
   Michel, G
   Schoebi, D
   Wilhelm, P
AF Perrez, Meinrad
   Reicherts, Michael
   Haenggi, Yves
   Horn, Andrea B.
   Michel, Gisela
   Schoebi, Dominik
   Wilhelm, Peter
TI Assessment of health related issues in individuals', couples,' and
   families' daily life
SO ZEITSCHRIFT FUR GESUNDHEITSPSYCHOLOGIE
LA English
DT Article
DE ambulatory assessment; ecological momentary assessment; electronic
   diary; health; family; stress; coping; emotion regulation; new media
   prevention
ID STRESS; SENSITIVITY; SCALE
AB Most research in health psychology is based on retrospective self reports, which are distorted by recall biases and have low ecological validity. To overcome such limitations we developed Computer assisted diary approaches to assess health related behaviours in individuals'. couples' and families' daily life. The event- and time-sampling-based instruments serve to assess appraisals of the current situation, feelings of physical discomfort, current emotional states, conflict and emotion regulation in daily life. They have proved sufficient reliability and validity in the context of individual, couple and family research with respect to issues like emotion regulation and health. As examples: Regarding symptom reporting Curvilinear pattern of frequencies over the day Could be identified by parents and adolescents; or psychological well-being is associated with lower variability in basic affect dimensions. In addition, we report on preventive studies to improve parental skills and enhance their empathic competences towards their baby, and towards their partner.
C1 [Perrez, Meinrad] Univ Fribourg, Dept Psychol, CH-1700 Fribourg, Switzerland.
RP Perrez, M (reprint author), Univ Fribourg, Dept Psychol, 2 Rue Faucigny, CH-1700 Fribourg, Switzerland.
EM meinrad.perrez@unifr.ch
RI Michel, Gisela/G-1081-2018
OI Michel, Gisela/0000-0002-9589-0928; Schoebi, Dominik/0000-0003-3991-2712
NR 39
TC 2
Z9 2
U1 1
U2 18
PU HOGREFE & HUBER PUBLISHERS
PI GOTTINGEN
PA MERKELSTR 3, D-37085 GOTTINGEN, GERMANY
SN 0943-8149
EI 2190-6289
J9 Z GESUNDHEITSPSYCHOL
JI Z. Gesundh.
PY 2008
VL 16
IS 3
BP 146
EP 149
DI 10.1026/0943-8149.16.3.146
PG 4
WC Psychology, Clinical
SC Psychology
GA 343JD
UT WOS:000258848500013
DA 2020-03-18
ER

PT J
AU Noeker, M
   Petermann, F
AF Noeker, Meinolf
   Petermann, Franz
TI Resilience: Functional Adaptation to Environmental Adversity
SO ZEITSCHRIFT FUR PSYCHIATRIE PSYCHOLOGIE UND PSYCHOTHERAPIE
LA German
DT Article
DE resilience; developmental psychopathology; adaptation; protective
   factors
ID POSTTRAUMATIC-STRESS-DISORDER; DEVELOPMENTAL PSYCHOPATHOLOGY; CHILDREN;
   ADOLESCENTS; RISK; AGE; PSYCHOTHERAPY; ATTACHMENT; DEPRESSION; MEDIATORS
AB Resilience refers to the achievement of a functional adaptation to adverse, often traumatic environments resulting in a long term healthy psychological functioning and developmental outcome. Resilience research focuses on the identification of protective factors that act as buffering moderators between adverse environmental conditions and a satisfying adjustment outcome. Resilience is enhanced by adaptive systems on four different levels: personal competencies of the child (coping strategies, self-regulation, motivation, learning), family system (attachment, parent-child-interaction, parenting), resources of the social network (school, peers) and society and culture (norms, values). Biological (genetic, endocrine, neurobiological) protective factors enhance the child's competencies concerning impulse control, executive functioning, and emotion regulation during distressing episodes. Recent research has provided convincing evidence that epigenetic, i.e., experience-dependent modulation of gene expression may increase or decrease psychopathological vulnerability. A conceptual framework is introduced that analyzes the emergence of resilience as a result of successful coping episodes enhanced by the application of functional cognitive schemata and behavioural competencies which the child has assimilated via supportive interaction with strengthening parents and network members. Corresponding to this conceptual framework, parent- and child-centered intervention strategies are outlined that foster resilient developmental processes in adverse contexts.
C1 [Noeker, Meinolf] Univ Bonn, Zentrum Kinderheilkunde, D-53113 Bonn, Germany.
   [Petermann, Franz] Univ Bremen, Zentrum Klin Psychol & Rehabil, D-28359 Bremen, Germany.
RP Noeker, M (reprint author), Univ Bonn, Zentrum Kinderheilkunde, Adenauerallee 119, D-53113 Bonn, Germany.
EM m.noeker@uni-bonn.de; fpeterm@uni-bremen.de
RI Noeker, Meinolf/L-4672-2013
OI Noeker, Meinolf/0000-0002-3429-1550
NR 63
TC 61
Z9 61
U1 2
U2 54
PU VERLAG HANS HUBER
PI BERN 9
PA LANGGASS-STRASSE 76, CH-3000 BERN 9, SWITZERLAND
SN 1661-4747
EI 1664-2929
J9 Z PSYCHIATR PSYCH PS
JI Z. Psychiatr. Psychol. Psychother.
PY 2008
VL 56
IS 4
BP 255
EP 263
DI 10.1024/1661-4747.56.4.255
PG 9
WC Psychology, Clinical
SC Psychology
GA 368MY
UT WOS:000260626400003
DA 2020-03-18
ER

PT J
AU Huizink, AC
   Dick, DM
   Sihvola, E
   Pulkkinen, L
   Rose, RJ
   Kaprio, J
AF Huizink, A. C.
   Dick, D. M.
   Sihvola, E.
   Pulkkinen, L.
   Rose, R. J.
   Kaprio, J.
TI Chernobyl exposure as stressor during pregnancy and behaviour in
   adolescent offspring
SO ACTA PSYCHIATRICA SCANDINAVICA
LA English
DT Article
DE adolescent; chernobyl nuclear accident; prenatal exposure delayed
   effects
ID MATERNAL ANTENATAL ANXIETY; PRENATAL STRESS; BEHAVIOURAL/EMOTIONAL
   PROBLEMS; PSYCHOSOCIAL FACTORS; ALCOHOL DEPENDENCE; GESTATIONAL STRESS;
   GENETIC-LINKAGE; BIRTH-WEIGHT; SYMPTOMS; GROWTH
AB Objective: Research in animals has shown that exposure to stressors during pregnancy is associated with offspring behavioural disorders. We aimed to study the effect of in utero exposure to the Chernobyl disaster in 1986, and maternal anxiety presumably associated with that exposure, on behaviour disorder observed at age 14.
   Method: Exposed (n = 232) and non-exposed Finnish twins (n = 572) were compared. A semi-structured interview was used to assess lifetime symptoms of depression, generalized anxiety disorder, attention deficit hyperactivity disorder, conduct disorder and oppositional defiant disorder symptoms.
   Results: Adolescents who were exposed from the second trimester in pregnancy onwards, had a 2.32-fold risk (95% CI: 1.13-4.72) of having lifetime depression symptoms, an increased risk of fulfilling DSM-III-R criteria of a major depressive disorder (OR = 2.48, 95% CI: 1.06-5.7), and a 2.01-fold risk (95% CI: 1.14-3.52) of having attention deficit hyperactivity disorder symptoms.
   Conclusion: Perturbations in fetal brain development during the second trimester may be associated with the increased prevalence of depressive and attention deficit hyperactivity disorder symptoms.
C1 Sophia Childrens Univ Hosp, Erasmus Med Ctr Rotterdam, Dept Child & Adolescent Psychiat, NL-3000 CB Rotterdam, Netherlands.
   Washington Univ, Dept Psychiat, St Louis, MO USA.
   Washington Univ, Dept Psychol, St Louis, MO 63130 USA.
   Univ Helsinki, Dept Publ Hlth, Helsinki, Finland.
   Univ Helsinki, Cent Hosp, Dept Psychiat, HUS, Helsinki, Finland.
   Univ Jyvaskyla, Dept Psychol, Jyvaskyla, Finland.
   Indiana Univ, Dept Psychol, Bloomington, IN USA.
   Natl Publ Hlth Inst, Dept Mental Hlth & Alcohol Res, Helsinki, Finland.
RP Huizink, AC (reprint author), Sophia Childrens Univ Hosp, Erasmus Med Ctr Rotterdam, Dept Child & Adolescent Psychiat, POB 2060, NL-3000 CB Rotterdam, Netherlands.
EM a.c.huizink@erasmusmc.nl
RI Kaprio, Jaakko/A-1820-2008
OI Kaprio, Jaakko/0000-0002-3716-2455
FU NIAAA NIH HHSUnited States Department of Health & Human ServicesNational
   Institutes of Health (NIH) - USANIH National Institute on Alcohol Abuse
   & Alcoholism (NIAAA) [R01 AA015416-01A1, R01 AA009203, R01 AA-09203, R37
   AA-12502, R01 AA015416, R37 AA012502]
NR 45
TC 39
Z9 39
U1 0
U2 13
PU WILEY
PI HOBOKEN
PA 111 RIVER ST, HOBOKEN 07030-5774, NJ USA
SN 0001-690X
EI 1600-0447
J9 ACTA PSYCHIAT SCAND
JI Acta Psychiatr. Scand.
PD DEC
PY 2007
VL 116
IS 6
BP 438
EP 446
DI 10.1111/j.1600-0447.2007.01050.x
PG 9
WC Psychiatry
SC Psychiatry
GA 229OS
UT WOS:000250814500005
PM 17997723
OA Green Accepted
DA 2020-03-18
ER

PT J
AU Gazendam-Donofrio, SM
   Hoekstra, HJ
   van der Graaf, WTA
   de Wiel, HBMV
   Visser, A
   Huizinga, GA
   Hoekstra-Weebers, JEHM
AF Gazendam-Donofrio, S. M.
   Hoekstra, H. J.
   van der Graaf, W. T. A.
   de Wiel, H. B. M. van
   Visser, A.
   Huizinga, G. A.
   Hoekstra-Weebers, J. E. H. M.
TI Family functioning and adolescents' emotional and behavioral problems:
   when a parent has cancer
SO ANNALS OF ONCOLOGY
LA English
DT Article
DE adolescents; distress; family environment; parental cancer
ID PSYCHOLOGICAL DISTRESS; EVENT SCALE; CHILDREN; PERCEPTIONS; IMPACT;
   COMMUNICATION; QUALITY; DISCREPANCIES; ADJUSTMENT; SYMPTOMS
AB Background: This article focuses on possible relationships between functioning of adolescents with a parent diagnosed with cancer 1-5 years earlier and family environment.
   Patients and methods: In all, 138 patients, 114 spouses and 221 adolescents completed the Family Environment Scale. Additionally, adolescents filled in the Impact of Event Scale and Youth Self-report and parents reported on the adolescents' functioning using the Child Behavior Checklist.
   Results: Patients and spouses reported that their families differ from the norm; they are more expressive and social, better organized, less controlling and have less conflict. Adolescents reported the same and additionally find their family. Family environment was weakly to moderately strongly negatively related to the adolescents' functioning; family relationships related more strongly to the adolescents' functioning than family structure did. No significant relationship was found between family environment and the adolescents' cancer-related distress. Discrepancy in reports of family environment between parents and between parents and adolescents, in general, did not relate to the adolescents' functioning or distress. Parent-adolescent discrepancy only correlated with adolescent self-reports of their functioning.
   Conclusion: Families with parental cancer functioned positively. Despite this, family functioning seems to be a risk factor for behavioral and emotional problems in adolescents.
C1 [Gazendam-Donofrio, S. M.; de Wiel, H. B. M. van; Hoekstra-Weebers, J. E. H. M.] Univ Groningen, Univ Med Ctr Groningen, Wenckebach Inst, NL-9700 RB Groningen, Netherlands.
   [Hoekstra, H. J.] Univ Groningen, Univ Med Ctr Groningen, Dept Surg Oncol, NL-9700 RB Groningen, Netherlands.
   [Visser, A.; Hoekstra-Weebers, J. E. H. M.] Univ Groningen, Univ Med Ctr Groningen, Dept Hlth Psychol, NL-9700 RB Groningen, Netherlands.
   [Hoekstra-Weebers, J. E. H. M.] Comprehens Canc Ctr N Netherlands, Groningen, Netherlands.
   [van der Graaf, W. T. A.] Univ Nijmegen St Radboud Hosp, Med Ctr, Dept Med Oncol, NL-6500 HB Nijmegen, Netherlands.
RP Hoekstra-Weebers, JEHM (reprint author), Univ Groningen, Univ Med Ctr Groningen, Wenckebach Inst, POB 30001, NL-9700 RB Groningen, Netherlands.
EM j.hoekstra-weebers@psb.umcg.n1
RI van der Graaf, Winette/A-5006-2014
OI van der Graaf, Winette/0000-0001-7549-3338
NR 43
TC 36
Z9 36
U1 0
U2 8
PU OXFORD UNIV PRESS
PI OXFORD
PA GREAT CLARENDON ST, OXFORD OX2 6DP, ENGLAND
SN 0923-7534
EI 1569-8041
J9 ANN ONCOL
JI Ann. Oncol.
PD DEC
PY 2007
VL 18
IS 12
BP 1951
EP 1956
DI 10.1093/annonc/mdm373
PG 6
WC Oncology
SC Oncology
GA 257CC
UT WOS:000252775800006
PM 17921243
OA Bronze
DA 2020-03-18
ER

PT J
AU Murray-Harvey, R
   Slee, PT
AF Murray-Harvey, Rosalind
   Slee, Phillip T.
TI Supportive and stressful relationships with teachers, peers and family
   and their influence on students' social/emotional and academic
   experience of school
SO AUSTRALIAN JOURNAL OF GUIDANCE AND COUNSELLING
LA English
DT Article
ID EARLY ADOLESCENTS; ACHIEVEMENT; PERCEPTIONS; ADJUSTMENT; ENGAGEMENT;
   ATTACHMENT; RISK
AB Judgments about the quality of students' experience of school generally focus on their academic performance and indeed this is an important indicator but closer attention needs to be paid to equally important, more broadly based outcomes that include social/emotional adjustment as they also are shown to impact on students'lives at, and beyond school. In this study, students' academic performance and social/emotional adjustment were informed by data collected from both students and teachers. Teachers of years 5 to 9 students in 58 separate classes across 21 South Australia schools reported on randomly selected students in each of their classes yielding data for 888 students who themselves reported through a questionnaire on (a) the extent to which they perceived relationships with family, peers and teachers as sources of stress or support at school; (b) their psychological health; (c) coping strategies; (d) experience of bullying and victimisation; (e) their academic performance; and (0 feelings about and sense of belonging to school. Data were used to estimate direct and indirect effects of a path model of hypothesised influences on students' social/emotional adjustment to school. The model fit the data well. The quality of a student's experience of school is most accurately represented by the inter-relationship of both academic and social/emotional outcomes which are influenced in large part by the quality of the relationships (supportive or stressful) among students, not only with peers and families but also with teachers who exert just as strong, and a sometimes stronger influence, on students' wellbeing.
C1 [Murray-Harvey, Rosalind; Slee, Phillip T.] Flinders Univ S Australia, Sch Educ, Adelaide, SA 5045, Australia.
RP Murray-Harvey, R (reprint author), Flinders Univ S Australia, Sch Educ, GPOB 2100, Adelaide, SA 5045, Australia.
EM rosalind.murray-harvey@flinders.edu.au
RI slee, phillip t/A-4855-2008
OI slee, phillip/0000-0002-4455-1141
NR 34
TC 18
Z9 18
U1 1
U2 35
PU AUSTRALIAN ACAD PRESS
PI BOWEN HILLS
PA 32 JEAYS ST, BOWEN HILLS, QLD 4006, AUSTRALIA
SN 1037-2911
J9 AUST J GUID COUNS
JI Aust. J. Guid. Couns.
PD DEC
PY 2007
VL 17
IS 2
BP 126
EP 147
DI 10.1375/ajgc.17.2.126
PG 22
WC Education & Educational Research; Social Work
SC Education & Educational Research; Social Work
GA 319VF
UT WOS:000257191800002
DA 2020-03-18
ER

PT J
AU Auerbach, RP
   Abela, JRZ
   Zhu, XZ
   Yao, SQ
AF Auerbach, Randy P.
   Abela, John R. Z.
   Zhu, Xiongzhao
   Yao, Shuqiao
TI A diathesis-stress model of engagement in risky behaviors in Chinese
   adolescents
SO BEHAVIOUR RESEARCH AND THERAPY
LA English
DT Article
DE Chinese adolescents; negative events; coping; risky behaviors
ID EMOTION REGULATION; LIFE EVENTS; SMOKING; PERSONALITY; DEPRESSION;
   PARENTS; YOUTHS; HEALTH; FAMILY; GIRLS
AB The current study examined whether the association between the occurrence of negative events and increased engagement in risky behavior is moderated by maladaptive and/or adaptive coping strategies. At time 1, 411 adolescents (ages 14-19) from Yue Yang, Hunan, completed self-report measures assessing coping strategies, engagement in risky behaviors, and the occurrence of negative events. Once a month for the subsequent 6 months, adolescents completed measures assessing engagement in risky behaviors and the occurrence of negative events. In line with our hypotheses, results of hierarchical linear modeling analyses indicated that adolescents possessing high levels of maladaptive coping strategies reported greater engagement in risky behaviors following the occurrence of negative events than adolescents possessing low levels. In contrast to our hypotheses, the association between the occurrence of negative events and increased engagement in risky behavior was not moderated by adaptive coping strategies. (C) 2007 Elsevier Ltd. All rights reserved.
C1 McGill Univ, Dept Psychol, Montreal, PQ H3A 1B1, Canada.
   Cent S Univ, Xiangya Hosp 2, Med Psychol Res Ctr, Changsha 410011, Hunan, Peoples R China.
RP Auerbach, RP (reprint author), McGill Univ, Dept Psychol, Stewart Biol Sci Bldg,1205 Dr Penfield Ave, Montreal, PQ H3A 1B1, Canada.
EM randy.auerbach@mail.mcgill.ca
RI Auerbach, Randy/V-8079-2019
OI Auerbach, Randy/0000-0003-2319-4744
NR 47
TC 19
Z9 25
U1 0
U2 5
PU PERGAMON-ELSEVIER SCIENCE LTD
PI OXFORD
PA THE BOULEVARD, LANGFORD LANE, KIDLINGTON, OXFORD OX5 1GB, ENGLAND
SN 0005-7967
EI 1873-622X
J9 BEHAV RES THER
JI Behav. Res. Ther.
PD DEC
PY 2007
VL 45
IS 12
BP 2850
EP 2860
DI 10.1016/j.brat.2007.05.005
PG 11
WC Psychology, Clinical
SC Psychology
GA 237WG
UT WOS:000251406500004
PM 17603007
DA 2020-03-18
ER

PT J
AU Nelson, EE
   Vinton, DT
   Berghorst, L
   Towbin, KE
   Hommer, RE
   Dickstein, DP
   Rich, BA
   Brotman, MA
   Pine, DS
   Leibenluft, E
AF Nelson, Eric E.
   Vinton, Deborah T.
   Berghorst, Lisa
   Towbin, Kenneth E.
   Hommer, Rebecca E.
   Dickstein, Daniel P.
   Rich, Brendan A.
   Brotman, Melissa A.
   Pine, Daniel S.
   Leibenluft, Ellen
TI Brain systems underlying response flexibility in healthy and bipolar
   adolescents: an event-related fMRI study
SO BIPOLAR DISORDERS
LA English
DT Article
DE attention; emotion regulation; inhibition; response selection
ID FUNCTIONAL NEUROANATOMY; SUSTAINED ATTENTION; DISORDER; MANIA; DEFICITS;
   ABNORMALITIES; PHENOMENOLOGY; ORGANIZATION; SUPPRESSION; COGNITION
AB Previous studies have indicated abnormalities in response flexibility in pediatric bipolar disorder (BD). Dysfunction in response flexibility may contribute to the pattern of behavioral and emotional dysregulation that is characteristic of BD, since depressed and manic patients respond inflexibly to emotional stimuli (i.e., anhedonia in the case of depression or inappropriate positive affect in the case of mania). The present study was undertaken to determine if neuronal responses differed between BD and control subjects on a simple motor response flexibility task.
   To elucidate the neural substrates mediating response flexibility in pediatric BD, we studied 25 youth with BD and 17 age-, gender- and IQ-matched controls (CON) as they performed the change task while undergoing event-related functional magnetic resonance imaging (fMRI). The change task is a new fMRI task that requires subjects to both inhibit and replace a prepotent motor response with another motor response after the initial response has been cued.
   On correctly performed change trials relative to correctly performed go trials, BD patients generated significantly more activity in the left dorsolateral prefrontal cortex (DLPFC) and in the primary motor cortex than did healthy controls, even though performance levels did not differ across groups.
   These results indicate that functional deficits within the left DLPFC may mediate deficits in response flexibility in pediatric BD. This deficit may extend beyond the realm of motor control and also affect emotion regulation.
C1 NIMH, Mood & Anxiety Disorders Program, Bethesda, MD 20892 USA.
RP Nelson, EE (reprint author), NIMH, Mood & Anxiety Disorders Program, 106-C,5413 W Cedar Lane, Bethesda, MD 20892 USA.
EM nelsone@intra.nimh.nih.gov
RI Nelson, Eric/B-8980-2008; Brotman, Melissa A/H-7409-2013; Pine,
   Daniel/Z-1601-2019; Dickstein, Daniel/L-3210-2016
OI Nelson, Eric/0000-0002-3376-2453; Brotman, Melissa
   A/0000-0002-9859-4702; Dickstein, Daniel/0000-0003-1647-5329
FU Intramural NIH HHSUnited States Department of Health & Human
   ServicesNational Institutes of Health (NIH) - USA
NR 45
TC 44
Z9 44
U1 0
U2 10
PU WILEY
PI HOBOKEN
PA 111 RIVER ST, HOBOKEN 07030-5774, NJ USA
SN 1398-5647
EI 1399-5618
J9 BIPOLAR DISORD
JI Bipolar Disord.
PD DEC
PY 2007
VL 9
IS 8
BP 810
EP 819
DI 10.1111/j.1399-5618.2007.00419.x
PG 10
WC Clinical Neurology; Neurosciences; Psychiatry
SC Neurosciences & Neurology; Psychiatry
GA 237YZ
UT WOS:000251414300003
PM 18076530
DA 2020-03-18
ER

PT J
AU Holtmann, M
   Bolte, S
   Goth, K
   Dopfner, M
   Pluck, J
   Huss, M
   Fegert, JM
   Lehmkuhl, G
   Schmeck, K
   Poustka, F
AF Holtmann, Martin
   Boelte, Sven
   Goth, Kirstin
   Doepfner, Manfred
   Plueck, Julia
   Huss, Michael
   Fegert, Jorg M.
   Lehmkuhl, Gerd
   Schmeck, Klaus
   Poustka, Fritz
TI Prevalence of the Child Behavior Checklist-pediatric bipolar disorder
   phenotype in a German general population sample
SO BIPOLAR DISORDERS
LA English
DT Article
DE adolescents; child behavior checklist; children; epidemiology; pediatric
   bipolar disorder; prevalence
ID CBCL; ADOLESCENTS; MANIA; VALIDITY; PSYCHOPATHOLOGY; PHENOMENOLOGY;
   METAANALYSIS; PARENTS; ADHD
AB In children with pediatric bipolar disorder (PBD), a consistent pattern of elevations in inattention/hyperactivity, depression/anxiety, and aggression has been identified on the Child Behavior Checklist (CBCL-PBD profile). In Germany, no epidemiological study has included PBD to date.
   To estimate the six-month prevalence of the CBCL-PBD profile in Germany in a large normative general population sample, and to examine subjects with CBCL-PBD profile with regard to symptoms assumed to coexist with PBD (e.g., suicidality, decreased need for sleep, and hypersexuality).
   We studied a nationwide representative general population sample of 2,856 children and adolescents aged 4-18 years.
   A total of 21 subjects [0.7% of the sample; 95% confidence interval (CI) = 0.5-1.1] met the criteria for the CBCL-PBD phenotype. CBCL-PBD subjects were more pervasively disturbed than clinical controls (n = 118; 4.1% of total sample; 95% CI = 3.4-4.9), demonstrated in significantly more social problems and delinquent behavior, and showed significantly higher rates of suicidality, decreased need for sleep and hypersexual behavior.
   The prevalence of CBCL-PBD subjects in the general German population compares to rates of PBD in US and Dutch epidemiological samples. Regardless of whether these subjects are affected by 'real' PBD or 'severe, pervasive ADHD' with pronounced emotional dysregulation, they constitute a group of seriously disturbed children and adolescents. The high rate of suicidality among CBCL-PBD subjects emphasizes the need for the identification and adequate treatment of children meeting this profile.
C1 Univ Frankfurt, Dept Child & Adolescent Psychiat & Psychotherapy, D-60528 Frankfurt, Germany.
   Univ Cologne, Dept Child Adolescent Psychiat & Psychotherapy, Cologne, Germany.
   Charite Univ Med Berlin, Dept Child & Adolescent Psychiat Psychosomat & P, Berlin, Germany.
   Univ Ulm, Dept Child & Adolescent Psychiat & Psychotherapy, Ulm, Germany.
   Univ Basel, Dept Child & Adolescent Psychiat, Basel, Switzerland.
RP Holtmann, M (reprint author), Univ Frankfurt, Dept Child & Adolescent Psychiat & Psychotherapy, Deutschordenstr 50, D-60528 Frankfurt, Germany.
EM holtmann@em.uni-frankfurt.de
RI Bolte, Sven/AAH-8675-2019
OI Bolte, Sven/0000-0002-4579-4970
NR 30
TC 67
Z9 67
U1 0
U2 10
PU BLACKWELL PUBLISHING
PI OXFORD
PA 9600 GARSINGTON RD, OXFORD OX4 2DQ, OXON, ENGLAND
SN 1398-5647
J9 BIPOLAR DISORD
JI Bipolar Disord.
PD DEC
PY 2007
VL 9
IS 8
BP 895
EP 900
DI 10.1111/j.1399-5618.2007.00463.x
PG 6
WC Clinical Neurology; Neurosciences; Psychiatry
SC Neurosciences & Neurology; Psychiatry
GA 237YZ
UT WOS:000251414300013
PM 18076540
DA 2020-03-18
ER

PT J
AU Zeman, J
   Klimes-Dougan, B
   Cassano, M
   Adrian, M
AF Zeman, Janice
   Klimes-Dougan, Bonnie
   Cassano, Michael
   Adrian, Molly
TI Measurement issues in emotion research with children and adolescents
SO CLINICAL PSYCHOLOGY-SCIENCE AND PRACTICE
LA English
DT Review
DE emotion assessment; emotion regulation; methodology
ID DEVELOPMENTAL PSYCHOPATHOLOGY; SOCIAL COMPETENCE; PARENTAL
   SOCIALIZATION; GENDER-DIFFERENCES; NEGATIVE EMOTIONS; MULTIPLE SOURCES;
   DISPLAY RULES; SCHOOL-AGE; BEHAVIOR; EXPRESSION
AB The need for a multimethod approach to the study of emotion in children and adolescents is crucial, as is a multilevel analysis in which emotional experience is assessed at a variety of levels (Solomon, 2002). This review highlights the critical role of emotion theory when constructing and selecting appropriate assessment tools with a focus on Functionalist theory that emphasizes the importance of contextual variables (Barrett & Campos, 1987). The review begins with an examination of theoretical and pragmatic issues in emotion measurement followed by discussions of four basic methods of emotion assessment (i.e., self-report, other-report, observation, neurophysiology). Implications of emotion assessment for clinical practice and future directions for research conclude the review.
C1 Coll William & Mary, Dept Psychol, Williamsburg, VA 23187 USA.
   Univ Minnesota, Sch Med, Dept Child & Adolescent Psychiat, Minneapolis, MN 55455 USA.
   Univ Maine, Dept Psychol, Orono, ME 04469 USA.
RP Zeman, J (reprint author), Coll William & Mary, Dept Psychol, POB 8795, Williamsburg, VA 23187 USA.
EM jlzema@wm.edu
OI Klimes-Dougan, Bonnie/0000-0002-2107-0038
NR 164
TC 84
Z9 86
U1 0
U2 38
PU WILEY
PI HOBOKEN
PA 111 RIVER ST, HOBOKEN 07030-5774, NJ USA
SN 0969-5893
EI 1468-2850
J9 CLIN PSYCHOL-SCI PR
JI Clin. Psychol.-Sci. Pract.
PD DEC
PY 2007
VL 14
IS 4
BP 377
EP 401
DI 10.1111/j.1468-2850.2007.00098.x
PG 25
WC Psychology, Clinical
SC Psychology
GA 231II
UT WOS:000250939700007
DA 2020-03-18
ER

PT J
AU Ehrenreich, JT
   Fairholme, CP
   Buzzella, BA
   Ellard, KK
   Barlow, DH
AF Ehrenreich, Jill T.
   Fairholme, Christopher P.
   Buzzella, Brian A.
   Ellard, Kristen K.
   Barlow, David H.
TI The role of emotion in psychological therapy
SO CLINICAL PSYCHOLOGY-SCIENCE AND PRACTICE
LA English
DT Editorial Material
DE context; emotion; emotion regulation; flexibility; unified treatment
ID POSITIVE EMOTIONS; ANXIETY; PSYCHOPATHOLOGY; DEPRESSION; DIMENSIONS;
   DISORDERS; TIME
AB This Special Issue of Clinical Psychology: Science and Practice provides a series of articles detailing efforts to consider the concepts of emotion and emotion regulation in relation to clinical assessment and psychopathology intervention efforts across the lifespan. In our commentary, we review some common themes and challenges presented in these articles to move forward the discussion of emotion's role in psychological therapy. We discuss efforts to conceptualize the role of context in defining emotion concepts and maximizing the relevancy of such concepts to treatment. We review the importance of imbuing efforts to develop emotion-focused treatments with emphases on positive, as well as negative, emotions and flexibility in the expression of these emotions. We also highlight the relevance of a lifespan developmental approach to the accurate use of emotion and emotion regulation concepts within treatment. Finally, we discuss the application of these issues to our own treatment development and evaluation efforts regarding a unified approach to the treatment of emotional disorders in adults and adolescents.
C1 Boston Univ, Ctr Anxiety & Related Disorders, Boston, MA 02215 USA.
RP Ehrenreich, JT (reprint author), Boston Univ, Ctr Anxiety & Related Disorders, 648 Beacon St,6th Floor, Boston, MA 02215 USA.
EM jehrenre@bu.edu
RI Ellard, Kristen/V-5982-2019
OI Ellard, Kristen/0000-0001-7846-9691
FU NIMH NIH HHSUnited States Department of Health & Human ServicesNational
   Institutes of Health (NIH) - USANIH National Institute of Mental Health
   (NIMH) [K23 MH073946, K23 MH073946-02, K23 MH073946-01A2]
NR 30
TC 32
Z9 32
U1 0
U2 6
PU WILEY
PI HOBOKEN
PA 111 RIVER ST, HOBOKEN 07030-5774, NJ USA
SN 0969-5893
EI 1468-2850
J9 CLIN PSYCHOL-SCI PR
JI Clin. Psychol.-Sci. Pract.
PD DEC
PY 2007
VL 14
IS 4
BP 422
EP 428
DI 10.1111/j.1468-2850.2007.00102.x
PG 7
WC Psychology, Clinical
SC Psychology
GA 231II
UT WOS:000250939700011
PM 18843381
OA Green Accepted
DA 2020-03-18
ER

PT J
AU Siyez, DM
   Bas, AU
AF Siyez, Digdem Muege
   Bas, Asli Uz
TI The validity and reliability study of the Turkish version of the health
   Behavior questionnaire
SO EGITIM ARASTIRMALARI-EURASIAN JOURNAL OF EDUCATIONAL RESEARCH
LA Turkish
DT Article
DE adolescence period; health behaviors; reliability and validity
ID ADOLESCENT DEVELOPMENT; GENDER-DIFFERENCES; DRINKING
AB Problem Statement: Because of the fact that adolescent problem behaviors were increasing in recent years, prevention studies need to be do. Scanning studies have an important place in prevention area.
   Purpose of Study: The aim of this study was to evaluate the validity and reliability of Health Behavior Questionnaire (HBQ) which is including adolescents' emotional and behavioral problems.
   Methods: A total of 213 students from three high schools in Izmir participated in this study. Students completed Health Behavior Questionnaire, Brief Symptom Inventory, and Information sheet.
   Results : The results of the factor analysis showed that the scale have two factors structure including behavioral and emotional behaviors. It was found that there was a significant relationship between HBQ and Short Symptom Inventory (p<.001). The internal consistency coefficients of the scale (Cronbach alpha) were respectively .81, .77 and .83 for total scale, behavioral and emotional subscales. Item total score correlation coefficients were ranging between .52-.71 in behavioral problems subscale and .51-.79 in emotional problems subscale and the correlation coefficient of split half was .71 for HBQ.
   Conclusions : The findings indicated that Turkish version of HBQ could be used for Turkish adolescent samples as a valid and a reliable instrument.
C1 [Siyez, Digdem Muege; Bas, Asli Uz] Dokuz Eylul Univ, Buca Egitimi Fak Rehberl Psikol Danusman Anabilim, TR-35210 Alsancak, Turkey.
RP Siyez, DM (reprint author), Dokuz Eylul Univ, Buca Egitimi Fak Rehberl Psikol Danusman Anabilim, TR-35210 Alsancak, Turkey.
EM didem.siyez@deu.edu.tr; asli.uzbas@deu.edu.tr
RI siyez, digdem/Q-2871-2019
OI siyez, digdem/0000-0003-4724-3387
NR 24
TC 0
Z9 0
U1 0
U2 0
PU ANI YAYINCILIK
PI BAKANLIKLAR
PA KIZILIRMAK SOK NO 10-A, BAKANLIKLAR, ANKARA 00000, TURKEY
SN 1302-597X
J9 EGIT ARAST
JI Egit. Arast.
PD WIN
PY 2007
VL 7
IS 26
BP 188
EP 198
PG 11
WC Education & Educational Research
SC Education & Educational Research
GA 270FB
UT WOS:000253704900017
DA 2020-03-18
ER

PT J
AU Zimmermann, G
   Quartier, V
   Bernard, M
   Salamin, V
   Maggiori, C
AF Zimmermann, G.
   Quartier, V.
   Bernard, M.
   Salamin, V.
   Maggiori, C.
TI The 20-item Toronto alexithymia scale: Structural validity, internal
   consistency and prevalence of alexithymia in a Swiss adolescent sample
SO ENCEPHALE-REVUE DE PSYCHIATRIE CLINIQUE BIOLOGIQUE ET THERAPEUTIQUE
LA English
DT Article
DE alexithymia; adolescence; confirmatory factorial analysis; TAS-20;
   development
ID PERSONALITY; RELIABILITY; TAS-20
AB Background. - The alexithymia construct is mainly characterized by a difficulty in identifying and expressing feelings that is thought to reflect a deficit in cognitive processing and regulation of emotional states. During the last decade, atexithymia has been associated with a large variety of medical and psychiatric disorders in the adult population. Although adolescence is probably an opportune time to explore processes of emotion regulation, atexithymia has been rarely examined during this period. The 20-item Toronto atexithymia scale (TAS-20) is the most widely used self-report measure of atexithymia. For this scale, a three-factor structure was proposed: difficulty identifying feelings (DIF), difficulty describing feelings (DDF) and externally oriented thinking (EOT). Research has yielded considerable evidence that the TAS-20 is a reliable and valid measure of alexithymia in normal and clinical adult samples. To date, no psychometric data concerning the use of the TAS-20 with adolescent samples are available.
   Objectives. - The aim of the study is to provide psychometric data concerning the TAS-20 when administered to healthy adolescents. Furthermore, in a developmental perspective, this study explores the evolution of alexithymnia across age groups in adolescence.
   Method. - The TAS-20 was administered to a sample of 264 adolescents aged from 14 to 19 years. In order to compare alexithymia across age groups, the sample was divided into three groups: group 1 (< 16 years old), group 2 (16-17 years old) and group 3 (> 17 years old).
   Results. - Results of a confirmatory factor analysis (CFA) confirmed that the data fitted wet[ to the three-factor model. of the TAS-20 (X-2/df = 2.22, GFI = 0.88, AGFI = 0.84 and RMSEA = 0.068). The internal reliability coefficients and mean interitem correlations are acceptable for DIF (alpha > 0.60; mean interitern correlation = 0.22) and good for DDF (alpha > 0.70, mean interitern correlation = 0. 33). As often reported in most translations of the TAS-20, the internal reliability of EOT is poor. Results of a one-way Anova showed a significant linear trend indicating that, with age, the level of atexithymia (TAS-20 total score), the difficulty in identifying feelings and the externally oriented thinking decreased.
   Discussion. - This study demonstrated that the TAS-20 has sufficient construct validity in a non-clinical sample of adolescents. Our results support the idea that adolescence period is associated with the development of the ability to regulate emotions. (c) L'Encephale, Paris, 2007.
C1 [Zimmermann, G.; Salamin, V.; Maggiori, C.] Univ Fribourg, Dept Psychol, CH-1700 Fribourg, Switzerland.
   [Quartier, V.; Bernard, M.] Univ Lausanne, Fac Sci Sociales & Polit, Inst Psychol, CH-1015 Lausanne, Switzerland.
   [Zimmermann, G.; Bernard, M.] Univ Lausanne, CHUV, Inst Univ Psychotherapie, Dept Psychiat, CH-1008 Prilly, Switzerland.
RP Zimmermann, G (reprint author), Univ Fribourg, Dept Psychol, CH-1700 Fribourg, Switzerland.
OI Bernard, Mathieu/0000-0003-2823-8806
NR 28
TC 25
Z9 26
U1 0
U2 6
PU MASSON EDITEUR
PI MOULINEAUX CEDEX 9
PA 21 STREET CAMILLE DESMOULINS, ISSY, 92789 MOULINEAUX CEDEX 9, FRANCE
SN 0013-7006
J9 ENCEPHALE
JI Enceph.-Rev. Psychiatr. Clin. Biol. Ther.
PD DEC
PY 2007
VL 33
IS 6
BP 941
EP 946
DI 10.1016/j.encep.2006.12.006
PG 6
WC Neurosciences; Psychiatry
SC Neurosciences & Neurology; Psychiatry
GA 253WG
UT WOS:000252547700007
PM 18789786
DA 2020-03-18
ER

PT J
AU Lee, A
   St Leger, L
   Cheng, FFK
AF Lee, Albert
   St Leger, Lawrence
   Cheng, Frances F. K.
CA Hong Kong Healthy Sch Team
TI The status of health-promoting schools in Hong Kong and implications for
   further development
SO HEALTH PROMOTION INTERNATIONAL
LA English
DT Article
DE health-promoting schools; evaluation; model; health status
ID SELF-RATING SCALE; PREVENTING OBESITY; PUBLIC-HEALTH; UNITED-STATES;
   EDUCATION; CHILDREN; PROGRAMS; ENVIRONMENTS; ADOLESCENTS; WELL
AB An evaluation framework, called the Hong Kong Healthy Schools Award, has been developed to enable comprehensive collection and analysis of data reflecting the status of health-promoting schools (HPS) in Hong Kong. The key findings revealed a high prevalence of emotional problems, unhealthy eating habits, physical inactivity and risk-taking behaviours, leading to both intentional and unintentional injuries among students with higher prevalence among secondary school students. The results indicated a substantial lack of health policies in schools; it also indicated health services in schools not readily accessible to students and staff, and insufficient staff training in health promotion and education. However, most schools have made initiatives in environmental protection, established safety guidelines and strategies for managing students with emotional problems. The success of HPS depends largely on teachers' understanding of its building blocks. Evidence from the comprehensive mapping of the status of HPS in Hong Kong and from student surveys does show encouraging outcomes as well as identifying priority issues to be addressed in the next 5 years.
C1 Chinese Univ Hong Kong, Fac Med, Ctr Hlth Educ & Hlth Promot, Lek Yuen Hlth Ctr, Shatin, Hong Kong, Peoples R China.
   Deakin Univ, Fac Hlth & Behav Sci, Geelong, Vic 3217, Australia.
   Hong Kong Healthy Sch Award Scheme, Hong Kong, Hong Kong, Peoples R China.
RP Lee, A (reprint author), Chinese Univ Hong Kong, Fac Med, Ctr Hlth Educ & Hlth Promot, Lek Yuen Hlth Ctr, 4th Floor, Shatin, Hong Kong, Peoples R China.
EM alee@cuhk.edu.hk
NR 52
TC 29
Z9 29
U1 0
U2 6
PU OXFORD UNIV PRESS
PI OXFORD
PA GREAT CLARENDON ST, OXFORD OX2 6DP, ENGLAND
SN 0957-4824
J9 HEALTH PROMOT INT
JI Health Promot. Int.
PD DEC
PY 2007
VL 22
IS 4
BP 316
EP 326
DI 10.1093/heapro/dam029
PG 11
WC Health Policy & Services; Public, Environmental & Occupational Health
SC Health Care Sciences & Services; Public, Environmental & Occupational
   Health
GA 234XS
UT WOS:000251198500007
PM 17993470
OA Bronze
DA 2020-03-18
ER

PT J
AU Hogan, DP
   Shandra, CL
   Msall, ME
AF Hogan, Dennis P.
   Shandra, Carrie L.
   Msall, Michael E.
TI Family developmental risk factors among adolescents with disabilities
   and children of parents with disabilities
SO JOURNAL OF ADOLESCENCE
LA English
DT Article
DE disability; family ecology; family dynamics; family functioning;
   adolescents; disability of parents; disability of adolescents
ID EMOTIONAL ADJUSTMENT; SCHOOL PERFORMANCE; DELINQUENCY; RESOURCES;
   SMOKING; CONTEXT; LIFE
AB This paper investigates how the learning environments and family dynamics differ if households have a child with a disability or a parent with a disability. Using data from the National Longitudinal Survey of Youth 1997, results indicate that children with disabilities experience similar learning environments as other children, but have somewhat weaker relationships with their parents. In two-parent families, maternal disability lowers parents' school involvement and is associated with a less enriching home environment. Paternal disability reduces maternal monitoring and positive family activities possibly because mothers divert care-giving resources from their children to their male partners. Children in mother-headed households experience learning environments and family dynamics that are similar regardless of their own disability status or that of their mothers, but these outcomes are markedly inferior to those of children growing up in two-parent households. Future research on adolescent development should consider the disability status of children and parents, with particular attention to patterns of gendered care-giving in American families. (c) 2007 The Association for Professionals in Services for Adolescents. Published by Elsevier Ltd. All rights reserved.
C1 [Hogan, Dennis P.; Shandra, Carrie L.; Msall, Michael E.] Brown Univ, Populat Studies & Training Ctr, Providence, RI 02912 USA.
RP Hogan, DP (reprint author), Brown Univ, Populat Studies & Training Ctr, 68 Waterman St, Providence, RI 02912 USA.
EM Dennis_Hogan@brown.edu
RI Bellotti, Vittorio/A-6201-2014; ceroni, mauro/G-7080-2011; CEREDA,
   CRISTINA/G-8208-2011; Shandra, Carrie/I-2931-2015
OI Bellotti, Vittorio/0000-0001-8678-662X; ceroni,
   mauro/0000-0002-8947-5007; CEREDA, CRISTINA/0000-0001-9571-0862;
   Shandra, Carrie/0000-0003-0901-0750
FU NICHD NIH HHSUnited States Department of Health & Human ServicesNational
   Institutes of Health (NIH) - USANIH Eunice Kennedy Shriver National
   Institute of Child Health & Human Development (NICHD) [T32 HD007338]
NR 42
TC 20
Z9 20
U1 0
U2 11
PU ACADEMIC PRESS LTD ELSEVIER SCIENCE LTD
PI LONDON
PA 24-28 OVAL RD, LONDON NW1 7DX, ENGLAND
SN 0140-1971
J9 J ADOLESCENCE
JI J. Adolesc.
PD DEC
PY 2007
VL 30
IS 6
BP 1001
EP 1019
DI 10.1016/j.adolescence.2007.02.004
PG 19
WC Psychology, Developmental
SC Psychology
GA 241SC
UT WOS:000251675100007
PM 17445879
OA Green Accepted
DA 2020-03-18
ER

PT J
AU Pakalnis, A
   Butz, C
   Splaingard, D
   Donna, K
   Fong, J
AF Pakalnis, Ann
   Butz, Catherine
   Splaingard, Deborah
   Kring, Donna
   Fong, Joanna
TI Emotional problems and prevalence of medication overuse in pediatric
   chronic daily headache
SO JOURNAL OF CHILD NEUROLOGY
LA English
DT Article
DE headache; psychiatric; migraine
ID PSYCHIATRIC COMORBIDITY; ADOLESCENTS; DISORDERS
AB Chronic daily headaches are an increasingly recognized neurologic issue in children. Frequent headaches can be a source of significant disability and family discord with work/school absenteeism. Medication overuse and emotional disorder would significantly impact treatment and progression. This study examined the frequency of emotional and behavioral problems in children and adolescents with chronic daily headache compared with age-related healthy controls. Prevalence of medication overuse in this chronic daily headache group was evaluated. Otherwise healthy children and adolescents with chronic daily headache (according to International Classification of Headache Disorders-II criteria) were enrolled from the Headache Clinic. Healthy controls were prospectively enrolled from physician offices. Multiple psychological rating scales, headache diaries, presence of medication overuse, and disability surveys (Pediatric Migraine Disability Assessment Survey) were completed. A total of 57 healthy controls and 70 patients were studied. The sample consisted largely of females, many of whom (60%) had medication overuse before medical treatment. Headache patients had significantly more symptoms of anxiety, depression, and somatization compared with controls. Patients with chronic daily headache were at higher risk for emotional disorders, and medication overuse was a significant occurrence, suggesting a need for multisystem treatment approach.
C1 [Pakalnis, Ann; Fong, Joanna] Ohio State Univ, Coll Med, Dept Pediat & Neurol, Columbus, OH 43210 USA.
   [Butz, Catherine] Ohio State Univ, Coll Med, Dept Psychol, Columbus, OH 43210 USA.
   [Pakalnis, Ann; Butz, Catherine; Splaingard, Deborah; Kring, Donna] Columbus Childrens Hosp, Columbus, OH USA.
RP Pakalnis, A (reprint author), Neurol Sect, 700 Childrens Dr, Columbus, OH 43205 USA.
EM pakalnisa@pediatrics.ohio-state.edu
NR 23
TC 44
Z9 47
U1 0
U2 0
PU SAGE PUBLICATIONS INC
PI THOUSAND OAKS
PA 2455 TELLER RD, THOUSAND OAKS, CA 91320 USA
SN 0883-0738
EI 1708-8283
J9 J CHILD NEUROL
JI J. Child Neurol.
PD DEC
PY 2007
VL 22
IS 12
BP 1356
EP 1359
DI 10.1177/0883073807307090
PG 4
WC Clinical Neurology; Pediatrics
SC Neurosciences & Neurology; Pediatrics
GA 240MJ
UT WOS:000251591400005
PM 18174551
DA 2020-03-18
ER

PT J
AU Bennett, D
   Bendersky, M
   Lewis, M
AF Bennett, David
   Bendersky, Margaret
   Lewis, Michael
TI Preadolescent health risk behavior as a function of prenatal cocaine
   exposure and gender
SO JOURNAL OF DEVELOPMENTAL AND BEHAVIORAL PEDIATRICS
LA English
DT Article
DE prenatal cocaine exposure; health risk behavior; substance use;
   aggression; safety precautions
ID SUBSTANCE USE; IN-UTERO; CHILDREN; ADOLESCENCE; PREDICTION; MINORITY;
   ONSET
AB Objective: To examine the effect of prenatal cocaine exposure on health risk behaviors during preadolescence. Methods: The present study examined prenatal cocaine exposure, gender, and environmental risk as predictors of self-reported substance use, aggression, and a disregard for safety precautions on the Youth Risk Behavior Survey in a sample of 10.5 year olds (n = 154, including 60 who were prenatally exposed to cocaine). Results: Gender tended to moderate the effects of prenatal cocaine exposure because exposure effects were found for boys but not girls. Boys who were prenatally exposed to cocaine reported engaging in more high-risk behavior. In examining individual outcomes, cocaine exposed boys had the highest scores for aggression, substance use, and a disregard for safety precautions, although these differences were significant only for the composite health risk behavior measure. Conclusions: The findings extend earlier work showing that prenatal cocaine exposure places boys at risk for problems of inhibitory control, emotional regulation, and antisocial behavior. Research is needed to examine whether the effects of prenatal cocaine on health risk behaviors persist into adolescence, when such behaviors tend to increase.
C1 [Bennett, David] Drexel Univ, Coll Med, Dept Psychiat, Philadelphia, PA 19104 USA.
   [Bendersky, Margaret; Lewis, Michael] Univ Med & Dent New Jersey, Robert Wood Johnson Med Sch, Inst Study Child Dev, New Brunswick, NJ USA.
RP Bennett, D (reprint author), 4700 Wissahickon Ave,Bldg C,Box 118, Philadelphia, PA 19144 USA.
EM David.Bennett@Drexelmed.edu
RI Bennett, David/A-1361-2007
FU NIDA NIH HHSUnited States Department of Health & Human ServicesNational
   Institutes of Health (NIH) - USANIH National Institute on Drug Abuse
   (NIDA) [DA07109]
NR 37
TC 45
Z9 48
U1 0
U2 5
PU LIPPINCOTT WILLIAMS & WILKINS
PI PHILADELPHIA
PA TWO COMMERCE SQ, 2001 MARKET ST, PHILADELPHIA, PA 19103 USA
SN 0196-206X
EI 1536-7312
J9 J DEV BEHAV PEDIATR
JI J. Dev. Behav. Pediatr.
PD DEC
PY 2007
VL 28
IS 6
BP 467
EP 472
DI 10.1097/DBP.0b013e31811320d8
PG 6
WC Behavioral Sciences; Psychology, Developmental; Pediatrics
SC Behavioral Sciences; Psychology; Pediatrics
GA 240IK
UT WOS:000251581100007
PM 18091092
DA 2020-03-18
ER

PT J
AU Tsao, JCI
   Meldrum, M
   Kim, SC
   Zeltzer, LK
AF Tsao, Jennie C. I.
   Meldrum, Marcia
   Kim, Su C.
   Zeltzer, Lonnie K.
TI Anxiety sensitivity and health-related quality of life in children with
   chronic pain
SO JOURNAL OF PAIN
LA English
DT Article
DE health-related quality of life; anxiety sensitivity; children; chronic
   pain; pain-related anxiety; functional impairment
ID FUNCTIONAL DISABILITY; DEPRESSIVE SYMPTOMS; ADOLESCENTS; HEADACHE;
   FIBROMYALGIA; RECURRENT; PARENTS; IMPACT
AB Anxiety sensitivity (AS), or the fear of anxiety sensations, has been shown to independently predict poorer health-related quality of life (HRQOL) in adults with chronic pain. Specifically, AS was found to contribute to decrements in psychological well-being and social functioning but not to decrements in physical functioning. Existing studies have not examined the relationship between AS and HRQOL in children with chronic pain. The present study used multivariate regression analysis to test the association between AS and self-reported HRQOL in 87 children (62 girls; mean age = 14.4 years +/- 2.3) presenting for treatment at a tertiary, multidisciplinary clinic specializing in pediatric chronic pain. After controlling for key sociodemographic and pain-related characteristics, higher AS was associated with poorer perceived general and mental health, greater impairment in family activities, lower self-esteem, increased behavior problems, and more social/academic limitations due to emotional problems. AS accounted for 4% to 28% of incremental variance in these HRQOL domains above and beyond the demographic and pain-related variables. However, AS was not significantly associated with physical functioning or with academic/social limitations due to physical health. Additional research is required to delineate possible mechanisms by which AS may influence certain aspects of children's HRQOL but not others.
   Perspective: The present findings support the evaluation of AS in pediatric chronic pain patients as part of a comprehensive assessment battery. The links between AS and multiple HRQOL domains suggest that treatment components aimed at reducing AS may lead to enhanced psychosocial wellbeing in children with chronic pain. (C) 2007 by the American Pain Society.
C1 Univ Calif Los Angeles, Pediat Pain Program, Dept Pediat, David Geffen Sch Med, Los Angeles, CA 90024 USA.
   Univ Calif Los Angeles, Louise M Darling Biomed Lib, Los Angeles, CA USA.
RP Tsao, JCI (reprint author), Univ Calif Los Angeles, Pediat Pain Program, Dept Pediat, David Geffen Sch Med, 10940 Wilshire Blvd,Suite 1450, Los Angeles, CA 90024 USA.
EM jtsao@mednet.ucla.edu
OI Zeltzer, Lonnie/0000-0001-9306-9450
FU NIMH NIH HHSUnited States Department of Health & Human ServicesNational
   Institutes of Health (NIH) - USANIH National Institute of Mental Health
   (NIMH) [R01 MH063779, R01 MH063779-04, R01MH063779]
NR 40
TC 31
Z9 31
U1 0
U2 5
PU CHURCHILL LIVINGSTONE
PI EDINBURGH
PA JOURNAL PRODUCTION DEPT, ROBERT STEVENSON HOUSE, 1-3 BAXTERS PLACE,
   LEITH WALK, EDINBURGH EH1 3AF, MIDLOTHIAN, SCOTLAND
SN 1526-5900
J9 J PAIN
JI J. Pain
PD DEC
PY 2007
VL 8
IS 10
BP 814
EP 823
DI 10.1016/j.jpain.2007.05.011
PG 10
WC Clinical Neurology; Neurosciences
SC Neurosciences & Neurology
GA 222FI
UT WOS:000250281100007
PM 17613277
OA Green Accepted
DA 2020-03-18
ER

PT J
AU Krischer, MK
   Sevecke, K
   Lehmkuhl, G
   Pukrop, R
AF Krischer, Maya K.
   Sevecke, Kathrin
   Lehmkuhl, Gerd
   Pukrop, Ralf
TI Dimensional assessment of personality pathology in female and male
   juvenile delinquents
SO JOURNAL OF PERSONALITY DISORDERS
LA English
DT Article
ID PSYCHIATRIC-DISORDERS; BORDERLINE PERSONALITY; CRIMINAL BEHAVIOR;
   DSM-IV; ADOLESCENCE; TRAITS; OFFENDERS; PSYCHOPATHOLOGY; TEMPERAMENT;
   ASSOCIATION
AB A developmental perspective implies similar personality pathology dimensions for adolescents and adults. The present study examined the applicability of a dimensional approach in incarcerated delinquent female and male juveniles using the Dimensional Assessment of Personality Pathology-Basic Questionnaire (DAPP-BQ). A sample of detained adolescents (n = 146) was compared to adolescent students (n = 98) and a healthy control group of adults (n = 82). Additionally, psychopathology was assessed in the incarcerated juveniles using the Youth Self Report (YSR). Analyses of variance revealed higher scores on personality disorder traits for juveniles compared to adult controls; the highest scores were observed in criminal juveniles. Hypothesized relationships could be confirmed within the criminal sample between the DAPP factor Emotional Dysregulation and the YSR Internalization syndrome scale, and between the DAPP factor Dissocial Behavior and the YSR Externalization syndrome scale. Moreover, gender differences in the criminal sample are discussed. Results indicate that the DAPP-BQ can assess personality disorder traits in delinquent and nondetained juveniles with sufficient group and criterion validity.
C1 [Krischer, Maya K.; Sevecke, Kathrin; Lehmkuhl, Gerd] Univ Cologne, Dept Child & Adolescent Psychiat & Psychotherapy, D-50931 Cologne, Germany.
   [Pukrop, Ralf] Univ Cologne, Dept Psychiat & Psychotherapy, D-5000 Cologne 41, Germany.
RP Krischer, MK (reprint author), Univ Cologne, Dept Child & Adolescent Psychiat & Psychotherapy, Robert Koch Str 10, D-50931 Cologne, Germany.
EM maya.krischer@uk-koeln.de
NR 38
TC 33
Z9 33
U1 0
U2 20
PU GUILFORD PUBLICATIONS INC
PI NEW YORK
PA 72 SPRING STREET, NEW YORK, NY 10012 USA
SN 0885-579X
J9 J PERS DISORD
JI J. Pers. Disord.
PD DEC
PY 2007
VL 21
IS 6
BP 675
EP 689
DI 10.1521/pedi.2007.21.6.675
PG 15
WC Psychiatry
SC Psychiatry
GA 239YN
UT WOS:000251554300008
PM 18072868
DA 2020-03-18
ER

PT J
AU Wong, SS
   Ang, RP
AF Wong, Shyh Shin
   Ang, Rebecca P.
TI Emotional competencies and maladjustment in Singaporean adolescents
SO PERSONALITY AND INDIVIDUAL DIFFERENCES
LA English
DT Article
DE emotional competence; emotional intelligence; emotion regulation;
   maladjustment; stress management
ID INTELLIGENCE CONSTRUCT; VALIDITY; INVENTORY; QUOTIENT; STRESS; GENDER
AB This study explores the relationships between four emotional competencies (i.e., intrapersonal skills, interpersonal skills, adaptability skills, and stress management skills) and four factors of maladjustment (i.e., antisocial behavior, anger control problems, emotional distress, and negative self problems) in 217 students from Singapore. Multiple regression findings indicated that stress management skills significantly predicted overall maladjustment, antisocial behavior, anger control problems, emotional distress, and negative self problems. With regard to the three remaining emotional competencies, interpersonal skills significantly predicted negative self problems, while intrapersonal skills and adaptability skills were not predictive of any of the four factors of maladjustment. Implications and limitations of these findings are discussed. (C) 2007 Elsevier Ltd. All rights reserved.
C1 Nanyang Technol Univ, Natl Inst Educ, Psychol Studies Acad Grp, Singapore 637616, Singapore.
RP Wong, SS (reprint author), Nanyang Technol Univ, Natl Inst Educ, Psychol Studies Acad Grp, 1 Nanyang Walk, Singapore 637616, Singapore.
EM shyhshin.wong@nie.edu.sg
RI Ang, Rebecca/D-6582-2016
OI Ang, Rebecca/0000-0001-6045-7828
NR 36
TC 7
Z9 8
U1 0
U2 8
PU PERGAMON-ELSEVIER SCIENCE LTD
PI OXFORD
PA THE BOULEVARD, LANGFORD LANE, KIDLINGTON, OXFORD OX5 1GB, ENGLAND
SN 0191-8869
J9 PERS INDIV DIFFER
JI Pers. Individ. Differ.
PD DEC
PY 2007
VL 43
IS 8
BP 2193
EP 2204
DI 10.1016/j.paid.2007.06.033
PG 12
WC Psychology, Social
SC Psychology
GA 231MO
UT WOS:000250951300021
DA 2020-03-18
ER

PT J
AU Kessler, EM
   Staudinger, UM
AF Kessler, Eva-Marie
   Staudinger, Ursula M.
TI Intergenerational potential: Effects of social interaction between older
   adults and adolescents
SO PSYCHOLOGY AND AGING
LA English
DT Article
DE collaboration; generativity; identity formation; intergenerational
   relationships; interactive minds
ID PROSOCIAL BEHAVIOR; AGE-DIFFERENCES; LIFE-SPAN; MEMORY; SELF;
   INFORMATION; PEOPLE; MODEL; YOUNG; REPRESENTATIONS
AB The present study aimed to investigate the potentially facilitative effect of the interaction between older adults and adolescents. For older adults, the interaction was expected to compensate for age-related deficits (e.g., cognitive performance, cognitive-affective complexity). In case of the adolescents, an optimization of development was expected (e.g., prosocial behavior, communion goals). Ninety older women (70-74 years) and 90 adolescent girls (14-15 years) were randomly assigned to 3 experimental conditions. In each of the conditions, nonfamiliar dyads collaborated on I task. The conditions varied according to the age composition and the type of contextual demand (high vs. low support of generativity [older adults] and identity formation [adolescents]). Individual performance measures were assessed immediately after the interaction. As expected, intergenerational settings characterized by high support of generativity and identity formation resulted in more prosocial behavior in adolescents. Furthermore, the results lent partial support to the hypothesis that in older adults, this setting facilitated higher complexity of emotion regulation as well as higher levels of performance in measures of speed and word fluency.
C1 [Kessler, Eva-Marie; Staudinger, Ursula M.] Jacobs Univ Bremen, Jacobs Ctr Study Lifelong Learning, Bremen, Germany.
RP Kessler, EM (reprint author), Jacobs Univ Bremen, Jacobs Ctr Study Lifelong Learning, Bremen, Germany.
EM e.kessler@jacobs-university.de; staudinger@jacobs-university.de
NR 76
TC 37
Z9 37
U1 3
U2 25
PU AMER PSYCHOLOGICAL ASSOC
PI WASHINGTON
PA 750 FIRST ST NE, WASHINGTON, DC 20002-4242 USA
SN 0882-7974
J9 PSYCHOL AGING
JI Psychol. Aging
PD DEC
PY 2007
VL 22
IS 4
BP 690
EP 704
DI 10.1037/0882-7974.22.4.690
PG 15
WC Gerontology; Psychology, Developmental
SC Geriatrics & Gerontology; Psychology
GA 242NV
UT WOS:000251733300004
PM 18179289
DA 2020-03-18
ER

PT J
AU Elias, MJ
   Patrikakou, EN
   Weissberg, RP
AF Elias, Maurice J.
   Patrikakou, Evanthia N.
   Weissberg, Roger P.
TI A competence-based framework for parent-school-community partnerships in
   secondary schools
SO SCHOOL PSYCHOLOGY INTERNATIONAL
LA English
DT Article
DE academic learning; parent involvement; prevention; school-parent
   partnership; secondary education; social-emotional learning
ID TRANSITION
AB Among the many transitions and passages students face during their school years, the entry into middle school is one of the most difficult. During this period, it is crucial for schools and families to work together in order to establish a constructive framework that can foster positive development. This article discusses the important academic, social and emotional competencies on which schools and families should focus during this critical transition period. Promoting these competencies will help adolescents develop positive bonds to home and school, a greater sense of personal possibilities and a constructive view of themselves in their social contexts. A competence-based framework, based on providing adolescents with opportunities for appreciation, belonging, social-emotional competence development, confidence and contributions is presented to guide home-school collaboration. The article concludes with examples of collaborative activities that have been successfully implemented.
C1 [Elias, Maurice J.] Rutgers State Univ, Dept Psychol, Piscataway, NJ 08854 USA.
   [Patrikakou, Evanthia N.] De Paul Univ, Sch Educ, Chicago, IL 60614 USA.
   [Weissberg, Roger P.] Univ Illinois, Dept Psychol MC 285, Chicago, IL 60607 USA.
RP Elias, MJ (reprint author), Rutgers State Univ, Dept Psychol, 53 Ave E, Piscataway, NJ 08854 USA.
EM mjeru@aol.com; epatrika@depaul.edu; rpw@uic.edu
NR 29
TC 18
Z9 18
U1 1
U2 11
PU SAGE PUBLICATIONS LTD
PI LONDON
PA 1 OLIVERS YARD, 55 CITY ROAD, LONDON EC1Y 1SP, ENGLAND
SN 0143-0343
EI 1461-7374
J9 SCHOOL PSYCHOL INT
JI Sch. Psychol. Int.
PD DEC
PY 2007
VL 28
IS 5
BP 540
EP 554
DI 10.1177/0143034307085657
PG 15
WC Psychology, Educational
SC Psychology
GA 246II
UT WOS:000252000300002
DA 2020-03-18
ER

PT J
AU Ingesson, SG
AF Ingesson, S. Gunnel
TI Growing up with dyslexia - Interviews with teenagers and young adults
SO SCHOOL PSYCHOLOGY INTERNATIONAL
LA English
DT Article
DE developmental dyslexia; emotional adjustment; peer relations;
   self-esteem
ID LEARNING-DISABILITIES; SELF-ESTEEM; VICTIMIZATION; ADJUSTMENT; CHILDREN;
   RISK
AB Interviews with 75 teenagers and young adults were performed to investigate how young people with dyslexia experienced school in terms of well-being, educational achievement, self-esteem, peer relations and belief in their future. Results from earlier studies suggest that secondary emotional problems are common. The first six grades in school were experienced by the interviewees as full of distress and failure for a majority. Though peer relations were often good, many had experienced bullying. As they grew older, problems were more limited to reading and writing activities. This was thought to be an effect of acknowledgement and compartmentalization of the disability along with choices of school curricula and occupations in line with subjects' talents and capacities. Academic self-esteem seemed low, and most subjects had chosen vocational programmes in secondary school and had decided not to go to college. The most optimistic subjects were those who had finished school and were permanently employed. Early diagnosis along with careful explanation of the disability was recommended as well as the encouragement of dyslexic children in areas where they can do well and which makes them view themselves positively.
C1 [Ingesson, S. Gunnel] Lund Univ, Dept Psychol, SE-22100 Lund, Sweden.
RP Ingesson, SG (reprint author), Lund Univ, Dept Psychol, Box 213, SE-22100 Lund, Sweden.
EM Gunnel.Ingesson@psychology.lu.se
NR 49
TC 50
Z9 50
U1 1
U2 52
PU SAGE PUBLICATIONS LTD
PI LONDON
PA 1 OLIVERS YARD, 55 CITY ROAD, LONDON EC1Y 1SP, ENGLAND
SN 0143-0343
J9 SCHOOL PSYCHOL INT
JI Sch. Psychol. Int.
PD DEC
PY 2007
VL 28
IS 5
BP 574
EP 591
DI 10.1177/0143034307085659
PG 18
WC Psychology, Educational
SC Psychology
GA 246II
UT WOS:000252000300004
DA 2020-03-18
ER

PT J
AU Albores-Gallo, L
   Lara-Munoz, C
   Zetina, JAC
   Soriano, AMP
   Colin, GV
AF Albores-Gallo, L.
   Lara-Munoz, C.
   Zetina, J. A. Cardenas
   Soriano, A. M. Perez
   Colin, G. Villanueva
TI Validity and reability of the CBCL/6-18. Includes DSM scales
SO ACTAS ESPANOLAS DE PSIQUIATRIA
LA English
DT Article
DE validity; reliability; CBCL clinometrics; child psychopathology
ID CHILD-BEHAVIOR CHECKLIST; ADOLESCENT PSYCHIATRIC-DISORDERS; DIAGNOSTIC
   INTERVIEW SCHEDULE; TEST-RETEST RELIABILITY; PSYCHOMETRIC PROPERTIES;
   EMOTIONAL-PROBLEMS; MAJOR DEPRESSION; RATING-SCALE; PREVALENCE; RISK
AB Introduction. The Child Behavior Checklist (CBCL/6-18) is the most commonly used parent-completed instrument that assesses child and adolescent psychopathology. It has been used in epidemiology and clinical studies. The last version contains DSM-oriented subscales.
   Objective. Investigate the psychometric properties of the CBCL/6-18 and develops a valid and reliable Mexican version.
   Method. Psychologists and child psychiatrists adapted the Spanish version of CBCL/6-18, and a back translation was done by a native English speaker. Discrepancies in the adaptation were solved by consensus. The checklist was applied to children in the community and to outpatients from a psychiatric children hospital. Reliability was evaluated by estimating internal consistency (Cronbach's alpha) on all scales: retest at one week was evaluated with intraclass correlation coefficients (ICC). A ROC curve was performed to estimate a cut-off which correctly identified children from the clinically referred patients and children recruited in the community (non-referred). Mean differences for the groups were calculated with the Student's t test.
   Results. The Mexican version of the CBCL/6-18 showed that the Cronbach's alpha coefficient was 0.90 for internalizing problems, 0.94 for externalizing problems and 0.97 for the total problem scale. The ICC was 0.97 for the total problem scale. Significant differences were found between the mean score in broad band, narrow and the new DSM/oriented scales.
   Conclusions. The Mexican version of CBCL/6-1 8 is a reliable and valid screening instrument for clinical and epidemiologic use.
C1 [Albores-Gallo, L.; Lara-Munoz, C.; Zetina, J. A. Cardenas; Soriano, A. M. Perez; Colin, G. Villanueva] Univ Autonoma Puebla, Fac Med, Hosp Psiquiatrico Infantil, Mexico City, DF, Mexico.
RP Albores-Gallo, L (reprint author), Hosp Psiquiatrico Infantil, Secretaria Salud, San Buenaventura, B6, Mexico City 14080, DF, Mexico.
EM lilialbores@yahoo.com.mx
OI Albores-Gallo, Lilia/0000-0001-5862-4404
NR 44
TC 25
Z9 26
U1 2
U2 25
PU JUAN JOSE LOPEZ-IBOR FOUNDATION
PI MADRID
PA NO 2, MADRID, 28035, SPAIN
SN 1139-9287
EI 1578-2735
J9 ACTAS ESP PSIQUIATRI
JI Actas Esp. Psiquiatri.
PD NOV-DEC
PY 2007
VL 35
IS 6
BP 393
EP 399
PG 7
WC Neurosciences; Psychiatry
SC Neurosciences & Neurology; Psychiatry
GA 243GP
UT WOS:000251783800007
PM 18004676
DA 2020-03-18
ER

PT J
AU Murphy, S
   Buckle, P
   Stubbs, D
AF Murphy, Sam
   Buckle, Peter
   Stubbs, David
TI A cross-sectional study of self-reported back and neck pain among
   English schoolchildren and associated physical and psychological risk
   factors
SO APPLIED ERGONOMICS
LA English
DT Article
DE musculoskeletal disorders; back pain; physical and psychological risk
   factors
ID SCHOOL-CHILDREN; 14-YEAR-OLD SCHOOLCHILDREN; MUSCULOSKELETAL SYMPTOMS;
   QUESTIONNAIRE SURVEY; SITTING POSTURE; PREVALENCE; FURNITURE; COHORT;
   ADOLESCENTS; POPULATION
AB This study set out to identify the associations between ergonomics and other factors with back and neck pain among schoolchildren. Self-reported questionnaires were used to record health outcomes and potential risk factors in state schools. Six hundred and seventy-nine schoolchildren from Surrey in the United Kingdom aged 11-14 years took part. Twenty-seven percent of children reported having neck pain, 18% reported having upper back pain, and 22% reported having low back pain. A forward stepwise logistic regression was performed with pain categories the dependent variables. Neck pain was significantly associated with school furniture features, emotional and conduct problems, family history of low back pain and previous treatment for musculoskeletal disorders. Upper back pain was associated with school bag weight (3.4-4.45 kg), school furniture features, emotional problems and previous treatment for musculoskeletal disorders. Low back pain was associated with school furniture features, emotional problems, family history and previous injury or accident. it is important to recognise the influence of physical, psychological and family factors in children's pain. (c) 2006 Elsevier Ltd. All rights reserved.
C1 Univ Ulster, Coleraine BT52 1SA, Londonderry, North Ireland.
   Univ Surrey, Robens Ctr Hlth Ergon, Guildford GU2 5XH, Surrey, England.
RP Murphy, S (reprint author), Univ Ulster, Coleraine BT52 1SA, Londonderry, North Ireland.
EM sd.murphy@ulster.ac.uk
RI Buckle, Peter/A-4387-2008
NR 44
TC 87
Z9 91
U1 1
U2 15
PU ELSEVIER SCI LTD
PI OXFORD
PA THE BOULEVARD, LANGFORD LANE, KIDLINGTON, OXFORD OX5 1GB, OXON, ENGLAND
SN 0003-6870
EI 1872-9126
J9 APPL ERGON
JI Appl. Ergon.
PD NOV
PY 2007
VL 38
IS 6
BP 797
EP 804
DI 10.1016/j.apergo.2006.09.003
PG 8
WC Engineering, Industrial; Ergonomics; Psychology, Applied
SC Engineering; Psychology
GA 196GR
UT WOS:000248470200012
PM 17181995
DA 2020-03-18
ER

PT J
AU Gindina, ED
   Malykh, SB
   Lobaskova, MM
AF Gindina, Elena D.
   Malykh, Sergey B.
   Lobaskova, Marina M.
TI Genetic and environmental influences on teacher ratings of behavioral
   and emotional problems in Russian adolescent twins
SO BEHAVIOR GENETICS
LA English
DT Meeting Abstract
CT 37th Annual Meeting of the Behavior-Genetics-Association
CY JUN 03-08, 2007
CL Amsterdam, NETHERLANDS
SP Behav Genet Assoc
C1 [Gindina, Elena D.; Malykh, Sergey B.; Lobaskova, Marina M.] Russian Acad Educ, Inst Psychol, Moscow, Russia.
EM elena@pirao.ru
RI Malykh, Sergey B/I-3697-2013
OI Malykh, Sergey B/0000-0002-3786-7447
NR 0
TC 0
Z9 0
U1 0
U2 0
PU SPRINGER
PI NEW YORK
PA 233 SPRING STREET, NEW YORK, NY 10013 USA
SN 0001-8244
J9 BEHAV GENET
JI Behav. Genet.
PD NOV
PY 2007
VL 37
IS 6
BP 756
EP 756
PG 1
WC Behavioral Sciences; Genetics & Heredity; Psychology, Multidisciplinary
SC Behavioral Sciences; Genetics & Heredity; Psychology
GA 231VK
UT WOS:000250977100056
DA 2020-03-18
ER

PT J
AU Tzoumas, AC
   Tzoumas, JL
   Burlingame, GM
   Nelson, PL
   Wells, MG
   Gray, DD
AF Tzoumas, Anthony C.
   Tzoumas, Jennifer L.
   Burlingame, Gary M.
   Nelson, Philip L.
   Wells, M. Gawain
   Gray, Douglas D.
TI The Y-OQ-12: Psychosocial screening of youth in primary care medicine
   using items from an outcome measure
SO CLINICAL PSYCHOLOGY & PSYCHOTHERAPY
LA English
DT Article
ID PEDIATRIC SYMPTOM CHECKLIST; MENTAL-HEALTH; EMOTIONAL-PROBLEMS; CONDUCT
   DISORDER; NATIONAL-SURVEY; YOUNG-CHILDREN; RELIABILITY; DYSFUNCTION;
   PHYSICIANS; VALIDITY
AB The studies reported herein describe the successful development and validation of a youth mental health screening instrument for identifying psychosocial distress in pediatric care patients. As a subset of 12 items from the well-established Youth Outcome Questionnaire-2.01 (Y-OQ-2.01), the Youth Outcome Questionnaire-12 (Y-OQ-12) screen intends to be the first stage in a two-stage screening process. Patients screened as positive complete the full-length Y-OQ-2.01 in the second stage. A stage two score in the clinical range can serve as a baseline in continuous outcome tracking using the Y-OQ-2.01. The 12 parent-report items of the Y-OQ-12 were selected using a combination of items from the Y-OQ-2.01 using a known-groups approach based on community (n = 500) and outpatient psychiatric (n 500) samples. The sensitivity of the Y-OQ-12 was 0.84, with a specificity of 0.82 and an internal consistency of 0.90. Two factors emerged, accounting for 48% and 9% of the variance ('mood/behavioural symptom distress' and 'quality of life', respectively). A second validation study involving 371 youth from pediatric settings in three US states compared the Y-OQ-12 with the Pediatric Symptom Checklist (PSC) and the Diagnostic Interview Schedule for Children-Present State. The YOQ-12 demonstrated sensitivity, specificity and predictive power that were comparable to the PSC and shows promise for screening in routine practice. The authors encourage the use of the Y-OQ-12 in practice and await the replication of these findings in future research. Copyright (C) 2007 John Wiley & Sons, Ltd.
C1 [Tzoumas, Anthony C.; Tzoumas, Jennifer L.; Nelson, Philip L.; Wells, M. Gawain] Brigham Young Univ, Dept Clin Psychol, Provo, UT 84602 USA.
   [Gray, Douglas D.] Univ Utah, Dept Psychiat, Salt Lake City, UT USA.
RP Burlingame, GM (reprint author), Brigham Young Univ, Dept Clin Psychol, 238 TLRB, Provo, UT 84602 USA.
EM gary_burlingame@byu.edu
RI Burlingame, Gary M/L-2449-2014
NR 54
TC 2
Z9 2
U1 1
U2 12
PU JOHN WILEY & SONS LTD
PI CHICHESTER
PA THE ATRIUM, SOUTHERN GATE, CHICHESTER PO19 8SQ, W SUSSEX, ENGLAND
SN 1063-3995
J9 CLIN PSYCHOL PSYCHOT
JI Clin. Psychol. Psychother.
PD NOV-DEC
PY 2007
VL 14
IS 6
BP 488
EP 503
DI 10.1002/cpp.554
PG 16
WC Psychology, Clinical
SC Psychology
GA 246TH
UT WOS:000252029500007
DA 2020-03-18
ER

PT J
AU Karos, LK
   Howe, N
   Aquan-Assee, J
AF Karos, Leigh Karavasilis
   Howe, Nina
   Aquan-Assee, Jasmin
TI Reciprocal and complementary sibling interactions, relationship quality
   and socio-emotional problem solving
SO INFANT AND CHILD DEVELOPMENT
LA English
DT Article; Proceedings Paper
CT 11th Biennial Meeting of the Society-for-Research-on Adolescence
CY MAR 23-26, 2006
CL San Francisco, CA
SP Soc Res Adolescence
DE siblings; reciprocal-complementary; relationship quality;
   socio-emotional problem solving
ID EARLY ADOLESCENCE; INDIVIDUAL-DIFFERENCES; MIDDLE CHILDHOOD; PRETEND
   PLAY; BEHAVIOR; SOCIALIZATION; PERCEPTIONS; CONFLICT; FEELINGS; MOTHER
AB Associations between reciprocal and complementary sibling interactions, sibling relationship quality and children's socio-emotional problem solving were examined in 40 grade 5-6 children (M age = 11.5 years) from middle class, Caucasian, Canadian families using a multi-method approach (i.e. interviews, self-report questionnaires, daily diary checklist, narrative task). Findings demonstrated that reciprocal sibling interactions were positively associated with warmth, mutual esteem, happy daily exchanges, and negatively related to rivalry and dominance, whereas complementary interactions were positively related to upsetting daily exchanges. Further, reciprocal and complementary interactions differed significantly in relation to several relationship qualities, with reciprocal interactions emerging as a significantly stronger correlate of happy exchanges. Only reciprocal interactions were positively correlated with socio-emotional problem solving. Finally, birth order moderated the negative association of reciprocal interactions with,rivalry and dominance and the positive association with socio-emotional problem solving. In each case, the effect was stronger for younger members of the sibling dyad. Findings are discussed in light of recent theory on the sibling relationship and children's development. Copyright (C) 2007 John Wiley & Sons, Ltd.
C1 [Karos, Leigh Karavasilis; Howe, Nina] Concordia Univ, Dept Educ, Montreal, PQ H3G 1M8, Canada.
   [Aquan-Assee, Jasmin] Great Ormond St Hosp Sick Children, London, England.
RP Howe, N (reprint author), Concordia Univ, Dept Educ, 1455 de Maisonneuve W, Montreal, PQ H3G 1M8, Canada.
EM nina.howe@education.concordia.ca
NR 44
TC 10
Z9 10
U1 1
U2 25
PU JOHN WILEY & SONS LTD
PI CHICHESTER
PA THE ATRIUM, SOUTHERN GATE, CHICHESTER PO19 8SQ, W SUSSEX, ENGLAND
SN 1522-7227
J9 INFANT CHILD DEV
JI Infant Child Dev.
PD NOV-DEC
PY 2007
VL 16
IS 6
BP 577
EP 596
DI 10.1002/icd.492
PG 20
WC Psychology, Developmental
SC Psychology
GA 258KX
UT WOS:000252867900001
DA 2020-03-18
ER

PT J
AU Meeus, WHJ
   Branje, SJT
   van der Valk, I
   de Wied, M
AF Meeus, Wim H. J.
   Branje, Susan J. T.
   van der Valk, Inge
   de Wied, Muriel
TI Relationships with intimate partner, best friend, and parents in
   adolescence and early adulthood: A study of the saliency of the intimate
   partnership
SO INTERNATIONAL JOURNAL OF BEHAVIORAL DEVELOPMENT
LA English
DT Article
DE adolescence; best friend; early adulthood; emotional problems; intimate
   partner; parents; saliency of intimate partner
ID ROMANTIC RELATIONSHIPS; YOUNG ADULTHOOD; WORKING MODELS; DATING
   RELATIONSHIPS; DEPRESSIVE SYMPTOMS; INVESTMENT MODEL; PEER RELATIONS;
   ATTACHMENT; QUALITY; LINKS
AB We studied the psychological importance of best friend and intimate partner in the personal network of adolescents and early adults, and links between relationships and emotional problems as well as links between relationships themselves. A series of hypotheses derived from the "intimate partner (IP) general saliency perspective" and "the intimate partner (IP) early adult saliency perspective" was tested. The IP general saliency perspective predicts that the relationship with intimate partner is psychologically more meaningful than the relationship with best friend in adolescence and early adulthood. The IP early adult saliency perspective predicts that the relationship with intimate partner does not have superior psychological value in adolescence and acquires it in early adulthood. Data of Waves 1 and 3 of a six-year longitudinal study of 1041 adolescents and early adults, aged 12-23 at Wave 1, were used. Results showed that when early adults and adolescents make the shift from best friend to intimate partner, relational commitment becomes stronger and emotional problems become smaller, supporting the IP general saliency perspective. Results also showed that only in early adulthood was a stronger commitment to intimate partner related to less emotional problems, and more parental support was linked to stronger relational commitment to intimate partner. These findings clearly support the IP early adult saliency perspective. In sum, when adolescents and early adults make the transition to the intimate partnership they enter a psychologically more meaningful relationship. When individuals enter early adulthood the psychological value of the intimate partner relationship becomes more salient: the quality of the intimate relationship becomes more stable and linked to emotional adjustment.
C1 [Meeus, Wim H. J.; Branje, Susan J. T.; van der Valk, Inge; de Wied, Muriel] Univ Utrecht, Res Ctr Adolescent Dev, NL-3508 TC Utrecht, Netherlands.
RP Meeus, WHJ (reprint author), Univ Utrecht, Res Ctr Adolescent Dev, Post Box 80-140, NL-3508 TC Utrecht, Netherlands.
EM W.Meeus@fss.uu.nl
RI Meeus, Wim/H-8099-2013; de Wied, Minet/I-8319-2012; Branje,
   Susan/A-7813-2010
OI Branje, Susan/0000-0002-9999-5313
NR 59
TC 35
Z9 36
U1 1
U2 23
PU SAGE PUBLICATIONS LTD
PI LONDON
PA 1 OLIVERS YARD, 55 CITY ROAD, LONDON EC1Y 1SP, ENGLAND
SN 0165-0254
J9 INT J BEHAV DEV
JI Int. J. Behav. Dev.
PD NOV
PY 2007
VL 31
IS 6
BP 569
EP 580
DI 10.1177/0165025407080584
PG 12
WC Psychology, Developmental
SC Psychology
GA 246IA
UT WOS:000251999500005
DA 2020-03-18
ER

PT J
AU Klingberg, G
   Broberg, AG
AF Klingberg, Gunilla
   Broberg, Anders G.
TI Dental fear/anxiety and dental behaviour management problems in children
   and adolescents: a review of prevalence and concomitant psychological
   factors
SO INTERNATIONAL JOURNAL OF PAEDIATRIC DENTISTRY
LA English
DT Review
ID FEAR SURVEY SCHEDULE; EMOTIONAL-PROBLEMS; SWEDISH CHILDREN; ANXIETY
   SCALE; RATING SCALE; ACCEPTANCE; VALIDITY; 6-YEAR-OLD; ATTENTION;
   SUBSCALE
AB Objectives: The objectives of this article were to examine the literature published from 1982 to 2006 and to evaluate prevalence of dental fear and anxiety (DFA) and dental behaviour management problems (DBMP) in children and adolescents, and their relationships to age, sex, general anxiety, temperament, and general behavioural problems.
   Methods: A broad search of the PubMed database was performed using three combinations of search terms.
   Results: A large proportion of the identified articles could not be used for the review owing to inadequate endpoints, measures or poor study design. Thirty-two papers of acceptable quality were identified and reviewed. The prevalence of both DFA and DBMP were estimated to 9%, with a decrease in prevalence with age. DFA/DBMP were more frequent in girls. DFA/DBMP were related to general fear and both internalizing and externalizing behavioural problems, although these relationships were not clear-cut. Temperament was related to both DFA and DBMP but with different temperamental characteristics, while general behavioural problems mainly correlated with DBMP.
   Conclusions: DFA/DBMP are common, and several psychological factors are associated with the development of these problems. In order to better understand these relationships, a number of issues concerning design of research and measurement of DFA/DBMP have to be dealt with.
C1 Natl Orofacial Resource Ctr, Mun H Ctr, SE-41390 Gothenburg, Sweden.
   Univ Gothenburg, Dept Psychol, S-40020 Gothenburg, Sweden.
   Malmo Univ, Fac Odontol, Dept Paediat Dent, Malmo, Sweden.
RP Klingberg, G (reprint author), Natl Orofacial Resource Ctr, Mun H Ctr, Medicinaregatan 12A, SE-41390 Gothenburg, Sweden.
EM gunilla.klingberg@vgregion.se
NR 78
TC 215
Z9 228
U1 2
U2 40
PU WILEY
PI HOBOKEN
PA 111 RIVER ST, HOBOKEN 07030-5774, NJ USA
SN 0960-7439
EI 1365-263X
J9 INT J PAEDIATR DENT
JI Int. J. Paediatr. Dent.
PD NOV
PY 2007
VL 17
IS 6
BP 391
EP 406
DI 10.1111/j.1365-263X.2007.00872.x
PG 16
WC Dentistry, Oral Surgery & Medicine; Pediatrics
SC Dentistry, Oral Surgery & Medicine; Pediatrics
GA 220GU
UT WOS:000250146000001
PM 17935593
DA 2020-03-18
ER

PT J
AU Klonsky, ED
   Muehlenkamp, JJ
AF Klonsky, E. David
   Muehlenkamp, Jennifer J.
TI Self-injury: A research review for the practitioner
SO JOURNAL OF CLINICAL PSYCHOLOGY
LA English
DT Article
DE self-injury; self-mutilation; deliberate self-harm; borderline;
   personality disorder
ID BORDERLINE PERSONALITY-DISORDER; DIALECTICAL BEHAVIOR-THERAPY;
   RANDOMIZED CONTROLLED-TRIAL; RISK-FACTORS; MUTILATIVE BEHAVIOR; EMOTION
   REGULATION; COMMUNITY SAMPLE; SUICIDE ATTEMPTS; SEXUAL-ABUSE; FOLLOW-UP
AB Non-suicidal self-injury is the intentional destruction of body tissue without suicidal intent and for purposes not socially sanctioned. In this practice-friendly review, the authors summarize the empirical research on who self-injures, why people self-injure, and what treatments have demonstrated effectiveness. Self-injury is more common in adolescents and young adults as compared to adults. Common forms include cutting, severe scratching, burning, and banging or hitting; most individuals who self-injure have used more than one method. Although diagnostically heterogeneous, self-injurers typically exhibit two prominent characteristics: negative emotionality and self-derogation. Self-injury is most often performed to temporarily alleviate intense negative emotions, but may also serve to express self-directed anger or disgust, influence or seek help from others, end periods of dissociation or depersonalization, and help resist suicidal thoughts. Psychotherapies that emphasize emotion regulation, functional assessment, and problem solving appear to be most effective in treating self-injury. (C) 2007 Wiley Periodicals, Inc. J Clin Psychol: In Session 63: 1045-1056, 2007.
C1 SUNY Stony Brook, Dept Psychol, Stony Brook, NY 11794 USA.
   Univ N Dakota, Grand Forks, ND 58201 USA.
RP Klonsky, ED (reprint author), SUNY Stony Brook, Dept Psychol, Stony Brook, NY 11794 USA.
EM E.David.Klonsky@stonybrook.edu
OI Klonsky, E David/0000-0002-3057-0800
NR 62
TC 283
Z9 289
U1 0
U2 54
PU WILEY
PI HOBOKEN
PA 111 RIVER ST, HOBOKEN 07030-5774, NJ USA
SN 0021-9762
EI 1097-4679
J9 J CLIN PSYCHOL
JI J. Clin. Psychol.
PD NOV
PY 2007
VL 63
IS 11
BP 1045
EP 1056
DI 10.1002/jclp.20412
PG 12
WC Psychology, Clinical
SC Psychology
GA 225QE
UT WOS:000250531600002
PM 17932985
DA 2020-03-18
ER

PT J
AU Nock, MK
   Teper, R
   Hollander, M
AF Nock, Matthew K.
   Teper, Romi
   Hollander, Michael
TI Psychological treatment of self-injury among adolescents
SO JOURNAL OF CLINICAL PSYCHOLOGY
LA English
DT Article
DE self-injury; adolescent; treatment; self-harm; suicide; dialectical;
   behavior therapy
ID DIALECTICAL BEHAVIOR-THERAPY; RANDOMIZED CONTROLLED-TRIAL
AB Self-injury is a dangerous and pervasive behavior problem among adolescents. Clinical trials testing the effectiveness of psychological treatments for this behavior problem among adolescents are lacking; however, several treatments have shown promise, such as those focused on teaching emotion regulation, distress tolerance, and interpersonal skills. The authors provide a case illustration of the use of dialectical behavior therapy, which is one of the most promising treatments for adolescent self-injury. They then discuss several important considerations in the treatment of self-injury, such as the use of strategies to increase treatment participation and the assessment of self-injury and related target behaviors over the course of treatment to determine its effectiveness and to manage risk of self-injury. (C) 2007 Wiley Periodicals, Inc. J Clin Psychol: In Session 63: 1081-1089, 2007.
C1 Harvard Univ, Dept Psychol, Cambridge, MA 02138 USA.
   Two Brattle Ctr, Cambridge, MA USA.
RP Nock, MK (reprint author), Harvard Univ, Dept Psychol, 33 Kirkland St 1280, Cambridge, MA 02138 USA.
EM nock@wjh.harvard.edu
RI Nock, Matthew/AAE-8330-2019
NR 19
TC 46
Z9 46
U1 1
U2 16
PU JOHN WILEY & SONS INC
PI HOBOKEN
PA 111 RIVER ST, HOBOKEN, NJ 07030 USA
SN 0021-9762
J9 J CLIN PSYCHOL
JI J. Clin. Psychol.
PD NOV
PY 2007
VL 63
IS 11
BP 1081
EP 1089
DI 10.1002/jclp.20415
PG 9
WC Psychology, Clinical
SC Psychology
GA 225QE
UT WOS:000250531600005
PM 17932981
DA 2020-03-18
ER

PT J
AU Kemppinen, K
   Raita-Hasu, J
   Toivonen-Falck, A
   Kumpulainen, K
   Ebeling, H
   Moilanen, I
   Paavola, L
AF Kemppinen, Kaarina
   Raita-Hasu, Jutta
   Toivonen-Falck, Arja
   Kumpulainen, Kirsti
   Ebeling, Hanna
   Moilanen, Irma
   Paavola, Leila
TI Early maternal sensitivity and child behaviour at toddler age: Does low
   maternal sensitivity hinder identification of behavioural problems?
SO JOURNAL OF REPRODUCTIVE AND INFANT PSYCHOLOGY
LA English
DT Article
ID MOTHER-INFANT INTERACTIONS; PSYCHOSOCIAL PROBLEMS; EMOTIONAL-PROBLEMS;
   EXTERNALIZING BEHAVIOR; DEPRESSIVE SYMPTOMS; ADOLESCENT MOTHERS; MIDDLE
   CHILDHOOD; YOUNG-CHILDREN; MENTAL-HEALTH; BIAS
AB In our well-baby clinic study, we investigated how early maternal sensitivity predicted child behaviour two years later. On the basis of the early (6-8 weeks) maternal sensitivity (the CARE-Index 1), 74 dyads were divided into the groups 'good enough' (73.0%), 'moderate problems' (13.5%) and 'at risk' (13.5%). At child age of 24 months, the mother-child interactive style was assessed using the CARE-Index (11), the mothers reported child behavioural problems on the CBCL/2-3, and public health nurses reported their worries about the children and dyads and the need for extra services. The 'risk group' mothers were assessed as the least sensitive and most unresponsive, and their children as the least co-operative and most passive. Also, the public health nurses were most often worried about the 'risk group' dyads and children. They arranged extra well-baby clinic visits and wished to have supervision for themselves in dealing with the risk group dyads. An unexpected finding was that the 'risk group' mothers reported fewer child behavioural problems than mothers in the 'moderate problem group'. In conclusion, unresponsive mothers may see their children differently than do professionals, and this discrepancy makes both screening and preventive work more challenging. Use of multiple informants and observations is essential when assessing this age group.
C1 [Kemppinen, Kaarina; Raita-Hasu, Jutta; Toivonen-Falck, Arja; Kumpulainen, Kirsti] Kuopio Univ Hosp, Univ Kuopio, Dept Child Psychiat, Kuopio 70211, Finland.
   [Ebeling, Hanna; Moilanen, Irma; Paavola, Leila] Oulu Univ, Oulu, Finland.
   [Ebeling, Hanna; Moilanen, Irma] Oulu Univ Hosp, Oulu, Finland.
   [Kemppinen, Kaarina; Raita-Hasu, Jutta; Toivonen-Falck, Arja; Kumpulainen, Kirsti] Kuopio Univ Hosp, Kuopio 70211, Finland.
RP Kemppinen, K (reprint author), Kuopio Univ Hosp, POB 1777, Kuopio 70211, Finland.
EM kaarina.kemppinen@kuh.fi
NR 55
TC 4
Z9 4
U1 3
U2 9
PU ROUTLEDGE JOURNALS, TAYLOR & FRANCIS LTD
PI ABINGDON
PA 2-4 PARK SQUARE, MILTON PARK, ABINGDON OX14 4RN, OXON, ENGLAND
SN 0264-6838
EI 1469-672X
J9 J REPROD INFANT PSYC
JI J. Reprod. Infant Psychol.
PD NOV
PY 2007
VL 25
IS 4
BP 270
EP 284
DI 10.1080/02646830701692044
PG 15
WC Psychology, Multidisciplinary
SC Psychology
GA 250RI
UT WOS:000252317400003
DA 2020-03-18
ER

PT J
AU Orbach, I
   Blomenson, R
   Mikulincer, M
   Gilboa-Schechtman, E
   Rogolsky, M
   Retzoni, G
AF Orbach, Israel
   Blomenson, Rachel
   Mikulincer, Mario
   Gilboa-Schechtman, Eva
   Rogolsky, Micha
   Retzoni, Gidon
TI Perceiving a problem-solving task as a threat and suicidal behavior in
   adolescents
SO JOURNAL OF SOCIAL AND CLINICAL PSYCHOLOGY
LA English
DT Article
ID LIFE EVENTS; PSYCHOMETRIC PROPERTIES; PSYCHIATRIC-PATIENTS; COLLEGE
   POPULATION; IDEATION; HOPELESSNESS; APPRAISAL; SCALE; DEPRESSION;
   ATTEMPTERS
AB In this study, we examined the link between appraisals of problem tasks as a threat or challenge, suicidality and the extent to which this link is mediated by hopelessness and problem-solving performance. We also examined the possible role that cognitive rigidity and emotional regulation play in this link. Participants consisted of three adolescent groups: suicidal inpatients, nonsuicidal inpatients, and a nonclinical control group. Participants received a problem-solving task and scales measuring the above-indicated variables. The two inpatient groups differed significantly from the control group on almost all variables. Moreover, appraisals of problem tasks as a threat emerged as a distal factor of suicidality, mediated by hopelessness and problem-solving performance even after controlling for cognitive rigidity and emotion regulation. The discussion focuses on the ways that appraisals of problem tasks can affect suicidal behavior.
C1 Bar Ilan Univ, Dept Psychol, IL-52900 Ramat Gan, Israel.
   Nes Ziona Mental Hlth Ctr, Ness Ziona, Israel.
   Beer Sheva Mental Hlth Ctr, Beer Sheva, Israel.
   Shalvata Mental Hlth Ctr, Shalvata, Israel.
RP Orbach, I (reprint author), Bar Ilan Univ, Dept Psychol, IL-52900 Ramat Gan, Israel.
EM orbachi@mail.biu.ac.il
NR 55
TC 14
Z9 14
U1 0
U2 9
PU GUILFORD PUBLICATIONS INC
PI NEW YORK
PA 72 SPRING STREET, NEW YORK, NY 10012 USA
SN 0736-7236
J9 J SOC CLIN PSYCHOL
JI J. Soc. Clin. Psychol.
PD NOV
PY 2007
VL 26
IS 9
BP 1010
EP 1034
DI 10.1521/jscp.2007.26.9.1010
PG 25
WC Psychology, Clinical; Psychology, Social
SC Psychology
GA 230JG
UT WOS:000250872200002
DA 2020-03-18
ER

PT J
AU Oner, P
   Dirik, EB
   Taner, Y
   Caykoylu, A
   Anlar, O
AF Oner, Pinar
   Dirik, Ebru Bilge
   Taner, Yasemien
   Caykoylu, Ali
   Anlar, Omer
TI Association between low serum ferritin and restless legs syndrome in
   patients with attention deficit hyperactivity disorder
SO TOHOKU JOURNAL OF EXPERIMENTAL MEDICINE
LA English
DT Article
ID IRON-DEFICIENCY; DEFICIT/HYPERACTIVITY DISORDER; NUCLEUS-ACCUMBENS;
   ANIMAL-MODEL; BRAIN IRON; DOPAMINE; CHILDREN; ADOLESCENTS; CAUDATE; RISK
AB ONER, P., DIRIK, E.B., TANER, Y., CAYKOYLU, A. and ANLAR, O. Association between Low Serum Ferritin and Restless Legs Syndrome in Patients with Attention Deficit Hyperactivity Disorder. Tohoku J. Exp. Med., 2007, 213 (3), 269-276 - Attention deficit hyperactivity disorder (ADHD) is a neurobehavioral disorder characterized by pervasive inattention and/or hyperactivity-impulsivity. It has been suggested that ADHD symptoms are associated with restless legs syndrome (RLS), which is a neurological condition that is defined by an irresistible urge to move the legs. Increasing evidence suggests iron deficiency may underlie common pathophysiological mechanisms in subjects with ADHD and with RLS. To further define the relationship between iron deficiency and RLS in children and adolescents with ADHD, we evaluated 87 ADHD subjects: 79 boys and 8 girls with age 9.3 +/- 2.5 years (6-16 years). Various psychopathologies and the severity of the ADHD symptoms and serum ferritin levels were assessed. Diagnosis of RLS was made according to the International RLS Group criteria. The patients were evaluated for the iron deficiency (ferritin < 12 ng/ml). RLS was found in 29 (33.3%) of the 87 ADHD subjects. Parent-and teacher-rated behavioral and emotional problems and the severity of ADHD symptoms were not significantly different between ADHD subjects with RLS and those without RLS (n = 58). The rate of iron deficiency was significantly higher in ADHD subjects with RLS (n = 6, 20.7%) when compared with ADHD subjects without RLS (n = 1, 1.7%, p = 0.005). Our results showed that depleted iron stores might increase the risk of having RLS in ADHD subjects. Iron deficiency, which is associated with both ADHD and RLS, seems to be an important modifying factor in the relationship between these two conditions. restless legs syndrome; attention deficit hyperactivity disorder; iron deficiency; ferritin; doparnme (c) 2007 Tohoku University Medical Press.
C1 Ataturk Hosp, Child & Adolescent Psychiat Div, Ankara, Turkey.
   Ataturk Hosp, Dept Neurol, Ankara, Turkey.
   Ufuk Univ, Sch Med, Child & Adolescent Psychiat Dept, Ankara, Turkey.
   Ataturk Hosp, Dept Psychiat, Ankara, Turkey.
RP Oner, P (reprint author), Sami Ulus Childrens Hosp, Child & Adolescent Psychiat Div, Babur Cad 44 Pk, TR-06080 Ankara, Turkey.
EM pinaryoner@yahoo.com
NR 45
TC 52
Z9 53
U1 0
U2 10
PU TOHOKU UNIV MEDICAL PRESS
PI SENDAI
PA 2-1, SEIRYO-MACHI, AOBA-KU, SENDAI, MIYAGI 980-8575, JAPAN
SN 0040-8727
EI 1349-3329
J9 TOHOKU J EXP MED
JI Tohoku J. Exp. Med.
PD NOV
PY 2007
VL 213
IS 3
BP 269
EP 276
DI 10.1620/tjem.213.269
PG 8
WC Medicine, General & Internal; Medicine, Research & Experimental
SC General & Internal Medicine; Research & Experimental Medicine
GA 230AI
UT WOS:000250847300009
PM 17984624
DA 2020-03-18
ER

PT J
AU Resnick, HS
   Acierno, R
   Amstadter, AB
   Self-Brown, S
   Kilpatrick, DG
AF Resnick, Heidi S.
   Acierno, Ron
   Amstadter, Ananda B.
   Self-Brown, Shannon
   Kilpatrick, Dean G.
TI An acute post-sexual assault intervention to prevent drug abuse: Updated
   findings
SO ADDICTIVE BEHAVIORS
LA English
DT Article
DE sexual assault; rape; intervention; marijuana; drug
ID POSTTRAUMATIC-STRESS-DISORDER; SUBSTANCE USE; PSYCHOLOGICAL IMPACT;
   PTSD; VICTIMIZATION; ADOLESCENTS; DEPENDENCE; THERAPY; VICTIMS; TRAUMA
AB Sexual assault and rape routinely produce extreme distress and negative psychological reactions in victims. Further, past research suggests that victims are at increased risk of developing substance use or abuse post-rape. The post-rape forensic medical exam may itself exacerbate peritraumatic distress because it includes cues that may serve as reminders of the assault, thereby potentiating post-assault negative sequelae. To address these problems, a two-part video intervention was developed to take advantage of the existing sexual assault forensic exam infrastructure, and to specifically (a) minimize anxiety/discomfort during forensic examinations, thereby reducing risk of future emotional problems, and (b) prevent increased substance use and abuse following sexual assault. Updated findings with a sample of 268 sexual assault victims participating in the forensic medical exam and completing one or more follow-up assessments at: (1)< 3 months post-assault; (2) 3 to 6 months post-assault; or (3) 6 months or longer post-assault indicated that the video was associated with significantly lower frequency of marijuana use at each time point, among women who reported use prior to the assault. (C) 2007 Elsevier Ltd. All rights reserved.
C1 Med Univ S Carolina, Dept Psychiat & Behav Sci, Charleston, SC 29425 USA.
RP Resnick, HS (reprint author), Med Univ S Carolina, Natl Crime Victims Res & Treatment Ctr, Cannon St,POB 250852, Charleston, SC 29425 USA.
EM resnickh@musc.edu
FU NCRR NIH HHSUnited States Department of Health & Human ServicesNational
   Institutes of Health (NIH) - USANIH National Center for Research
   Resources (NCRR) [M01 RR001070, M01 RR001070-290267, 5M01 RR01070]; NIDA
   NIH HHSUnited States Department of Health & Human ServicesNational
   Institutes of Health (NIH) - USANIH National Institute on Drug Abuse
   (NIDA) [R01 DA11158, R01 DA011158-07, R01 DA011158]; NIMH NIH HHSUnited
   States Department of Health & Human ServicesNational Institutes of
   Health (NIH) - USANIH National Institute of Mental Health (NIMH)
   [R01MH068626, R01 MH068626-03, R01 MH068626]
NR 36
TC 29
Z9 29
U1 0
U2 11
PU PERGAMON-ELSEVIER SCIENCE LTD
PI OXFORD
PA THE BOULEVARD, LANGFORD LANE, KIDLINGTON, OXFORD OX5 1GB, ENGLAND
SN 0306-4603
J9 ADDICT BEHAV
JI Addict. Behav.
PD OCT
PY 2007
VL 32
IS 10
BP 2032
EP 2045
DI 10.1016/j.addbeh.2007.01.001
PG 14
WC Psychology, Clinical; Substance Abuse
SC Psychology; Substance Abuse
GA 207VK
UT WOS:000249279000005
PM 17275198
OA Green Accepted
DA 2020-03-18
ER

PT J
AU Noll, RB
   Reiter-Purtill, J
   Moore, BD
   Schorry, EK
   Lovell, AM
   Vannatta, K
   Gerhardt, CA
AF Noll, Robert B.
   Reiter-Purtill, Jennifer
   Moore, Bartlett D.
   Schorry, Elizabeth K.
   Lovell, Anne M.
   Vannatta, Kathryn
   Gerhardt, Cynthia A.
TI Social, emotional, and behavioral functioning of children with NF1
SO AMERICAN JOURNAL OF MEDICAL GENETICS PART A
LA English
DT Article; Proceedings Paper
CT 39th Annual Meeting of the
   Association-for-Behavioral-and-Cognitive-Therapies
CY NOV, 2005
CL Washington, DC
SP Assoc Behav & Cognit Therapies
DE NF1; psychosocial morbidity; QOL
ID SICKLE-CELL-DISEASE; NEUROFIBROMATOSIS TYPE-1; PEER RELATIONSHIPS;
   CHILDHOOD; RATINGS; ADOLESCENTS; TEACHER; PERFORMANCE; COMPETENCE;
   ADJUSTMENT
AB Children with neurofibromatosis type 1 (NF1) can have varying degrees of cognitive impairment, and are at risk for social, emotional, and behavioral dysfunction. We undertook an evaluation of social, emotional, and behavioral functioning Of Youth with NF1 and peers from multiple perspectives. We hypothesized that children with NF1 would have more psychosocial difficulties, which would be positively associated with neurological involvement. We compared 58 children with NF1, ages 7-15, with comparison classroom peers, classmates who were same race/gender and closest date of birth. Peer relationships, emotional wellbeing, and behavior were evaluated from multiple perspectives in multiple settings. Results showed that teachers perceived children with NF1 as more prosocial (i.e., polite, helpful to others). Teachers and peers viewed children with NF1 as displaying less leadership behavior and as more socially sensitive-isolated (i.e., often left out, trouble making friends). Children with NF1 had fewer friendships and were less well liked by peers. Mothers and fathers reported more problems with social functioning among children with NF1. Few group differences in emotional well-being and behavior were identified according to child and father report. However, mothers perceived children with NF1 to have more emotional problems relative to comparison peers, predominantly among older children. Neurological involvement was significantly related to psychosocial problems. We conclude that children with NF1 are frequently socially isolated and rejected by peers; and that greater neurological involvement is associated with more emotional problems. Central nervous system involvement appears to play a key role in identifying children at risk for problems with friendships, social acceptance, and emotional functioning (i.e., depression). (c) 2007 Wiley-Liss, Inc.
C1 Univ Pittsburgh, Med Ctr, Childrens Hosp Pittsburgh, Pittsburgh, PA 15213 USA.
   Univ Texas, MD Anderson Canc Ctr, Houston, TX 77030 USA.
   Univ Cincinnati, Cincinnati, OH 45221 USA.
   Cincinnati Childrens Hosp, Med Ctr, Cincinnati, OH USA.
   Ohio State Univ, Columbus Childrens Res Inst, Columbus, OH 43210 USA.
RP Noll, RB (reprint author), Univ Pittsburgh, Med Ctr, Childrens Hosp Pittsburgh, 3705 5th Ave, Pittsburgh, PA 15213 USA.
EM Robert.noll@chp.edu
RI Vannatta, Kathryn/E-4237-2011
NR 60
TC 77
Z9 77
U1 0
U2 12
PU WILEY-LISS
PI HOBOKEN
PA DIV JOHN WILEY & SONS INC, 111 RIVER ST, HOBOKEN, NJ 07030 USA
SN 1552-4825
J9 AM J MED GENET A
JI Am. J. Med. Genet. A
PD OCT 1
PY 2007
VL 143A
IS 19
BP 2261
EP 2273
DI 10.1002/ajmg.a.31923
PG 13
WC Genetics & Heredity
SC Genetics & Heredity
GA 215SS
UT WOS:000249829900007
PM 17726688
DA 2020-03-18
ER

PT J
AU Anderson, SA
   Sabatelli, RM
   Kosutic, I
AF Anderson, Stephen A.
   Sabatelli, Ronald M.
   Kosutic, Iva
TI Families, urban neighborhood youth centers, and peers as contexts for
   development
SO FAMILY RELATIONS
LA English
DT Article
DE adolescent adjustment; inner-city; urban neighborhoods; youth centers;
   youth development
ID PERCEIVED SOCIAL SUPPORT; INNER-CITY YOUTH; MULTIDIMENSIONAL SCALE;
   SUBSTANCE-ABUSE; MENTAL-HEALTH; PROTECTIVE FACTORS; EARLY ADOLESCENCE;
   PROBLEM BEHAVIOR; SELF-ESTEEM; DRUG-USE
AB Three social contexts-family, neighborhood youth centers, and peer relationships-were examined in relation to several measures of adjustment among 1,406 mostly minority, inner-city adolescents. Family and center involvement were directly related to 3 of the 4 adjustment measures (i.e., achievement orientation, emotion regulation, attitudes toward school). Peer connections interacted with family and center involvement to also predict these variables. Substance use, the fourth adjustment measure, was related only to family involvement. Significant 3-way interactions suggested that within urban settings, favorable attitudes toward school may best be achieved when family, neighborhood youth center, and peer involvement are all strong. The combined effects of these 3 contexts appear to be greater among younger adolescents. Implications for promoting urban youth development programs are discussed.
C1 Univ Connecticut, Dept Human Dev & Family Studies, Storrs, CT 06269 USA.
   Univ Connecticut, Ctr Appl Res Human Dev, Storrs, CT 06269 USA.
RP Anderson, SA (reprint author), Univ Connecticut, Dept Human Dev & Family Studies, Unit 1117,843 Bolton Rd, Storrs, CT 06269 USA.
EM stephen.anderson@uconn.edu; ronald.sabatelli@uconn.edu;
   iva.kosutic@uconn.edu
NR 61
TC 24
Z9 25
U1 0
U2 11
PU BLACKWELL PUBLISHING
PI OXFORD
PA 9600 GARSINGTON RD, OXFORD OX4 2DQ, OXON, ENGLAND
SN 0197-6664
J9 FAM RELAT
JI Fam. Relat.
PD OCT
PY 2007
VL 56
IS 4
BP 346
EP 357
DI 10.1111/j.1741-3729.2007.00464.x
PG 12
WC Family Studies; Social Work
SC Family Studies; Social Work
GA 208LR
UT WOS:000249321300002
DA 2020-03-18
ER

PT J
AU Granic, I
   O'Hara, A
   Pepler, D
   Lewis, MD
AF Granic, Isabela
   O'Hara, Arland
   Pepler, Debra
   Lewis, Marc D.
TI A dynamic systems analysis of parent-child changes associated with
   successful "Real-world" interventions for aggressive children
SO JOURNAL OF ABNORMAL CHILD PSYCHOLOGY
LA English
DT Article
DE aggression; dynamic systems; intervention; parent-child interactions
ID FAMILY-INTERACTION PATTERNS; ANTISOCIAL-BEHAVIOR; EMOTION REGULATION;
   CONDUCT PROBLEMS; THERAPY; MECHANISMS; BOYS; PSYCHOPATHOLOGY;
   ADOLESCENCE; MANAGEMENT
AB Studies have shown that improved parenting mediates treatment outcomes for aggressive children, but we lack fine-grained descriptions of how parent-child interactions change with treatment. The current study addresses this gap by applying new dynamic systems methods to study parent-child emotional behavior patterns. These methods tap moment-to-moment changes in interaction processes within and across sessions and quantify previously unmeasured processes of change related to treatment success. Aggressive children and their parents were recruited from combined Parent Management Training and Cognitive-behavioral programs in "real world" clinical settings. Behavioral outcomes were assessed by reports from parents and clinicians. At pre- and post-treatment, home visits were videotaped while parents and children discussed consecutively: a positive topic, a mutually unresolved problem, and another positive topic. Results showed that significant improvements in children's externalizing behavior were associated with increases in parent-child emotional flexibility during the problem-solving discussion. Also, dyads who improved still expressed negative emotions, but they acquired the skills to repair conflicts, shifting out of their negative interactions to mutually positive patterns.
C1 Hosp Sick Children, Community Hlth Syst Resources Grp, Toronto, ON M5G 1X8, Canada.
   York Univ, Dept Psychol, Toronto, ON M5G 1X8, Canada.
   Univ Toronto, OISE, Human Dev & Appl Psychol, Toronto, ON M5S 2T3, Canada.
RP Granic, I (reprint author), Hosp Sick Children, Community Hlth Syst Resources Grp, 555 Univ Ave, Toronto, ON M5G 1X8, Canada.
EM isabela.granic@sickkids.ca; arland.ohara@sickkids.ca; pepler@yorku.ca;
   mlewis@oise.utoronto.ca
FU NIMH NIH HHSUnited States Department of Health & Human ServicesNational
   Institutes of Health (NIH) - USANIH National Institute of Mental Health
   (NIMH) [1 R21 MH67357]
NR 59
TC 90
Z9 90
U1 1
U2 18
PU SPRINGER/PLENUM PUBLISHERS
PI NEW YORK
PA 233 SPRING ST, NEW YORK, NY 10013 USA
SN 0091-0627
EI 1573-2835
J9 J ABNORM CHILD PSYCH
JI J. Abnorm. Child Psychol.
PD OCT
PY 2007
VL 35
IS 5
BP 845
EP 857
DI 10.1007/s10802-007-9133-4
PG 13
WC Psychology, Clinical; Psychology, Developmental
SC Psychology
GA 206WM
UT WOS:000249213600012
PM 17549621
DA 2020-03-18
ER

PT J
AU Palen, LA
   Coatsworth, JD
AF Palen, Lori-Ann
   Coatsworth, J. Douglas
TI Activity-based identity experiences and their relations to problem
   behavior and psychological well-being in adolescence
SO JOURNAL OF ADOLESCENCE
LA English
DT Article
DE adolescence; identity; activities
ID LEISURE ACTIVITIES; EXTRACURRICULAR ACTIVITIES; PERSONAL EXPRESSIVENESS;
   SELF-DETERMINATION; EMOTIONAL-PROBLEMS; MIDDLE CHILDHOOD; YOUTH
   ACTIVITIES; RISK BEHAVIOR; EGO IDENTITY; FREE-TIME
AB The current study explored the associations between activity-based identity experiences and youth outcomes. Participants were 107 high school students and one parent or guardian of each from three communities in a Northeastern state. Youth completed a measure of activity-based identity experiences (Personally Expressive Activities Questionnaire (PEAQ) [Waterman, A. S. (1990). Personal expressiveness: Philosophical and psychological foundations. Journal of Mind and Behavior, 11, 47-74]), as well as measures of psychological well-being, substance use, and delinquency. Parents completed the Child Behavior Checklist [Achenbach, T. M. (1991). Manual for the Child Behavior Checklist/4-18 and 1991 profile. Burlington, VT: University of Vermont Department of Psychiatry]. Together, three identity experiences derived from the PEAQ, personal expressiveness, goal-directed behavior, and flow, were significant predictors of adolescent-reported delinquency and well-being. Goal-directed behavior also uniquely predicted adolescent-reported delinquency and well-being. Suggestions for future research and potential implications for intervention are discussed. (c) 2006 The Association for Professionals in Services for Adolescents. Published by Elsevier Ltd. All rights reserved.
C1 Penn State Univ, Dept Human Dev & Family Studies, University Pk, PA 16802 USA.
RP Palen, LA (reprint author), Penn State Univ, Dept Human Dev & Family Studies, S-113 Henderson Bldg, University Pk, PA 16802 USA.
EM lxp201@psu.edu; jdc15@psu.edu
OI Coatsworth, J Douglas/0000-0003-0306-2760
NR 61
TC 23
Z9 23
U1 3
U2 19
PU ACADEMIC PRESS LTD- ELSEVIER SCIENCE LTD
PI LONDON
PA 24-28 OVAL RD, LONDON NW1 7DX, ENGLAND
SN 0140-1971
EI 1095-9254
J9 J ADOLESCENCE
JI J. Adolesc.
PD OCT
PY 2007
VL 30
IS 5
BP 721
EP 737
DI 10.1016/j.adolescence.2006.11.003
PG 17
WC Psychology, Developmental
SC Psychology
GA 221PM
UT WOS:000250239800002
PM 17222899
DA 2020-03-18
ER

PT J
AU Akse, J
   Hale, WW
   Engels, RCME
   Raaiimakers, QAW
   Meeus, WHJ
AF Akse, Joyce
   Hale, William W., III
   Engels, Rutger C. M. E.
   Raaiimakers, Quinten A. W.
   Meeus, Wim H. J.
TI Stability and change in personality type membership and anxiety in
   adolescence
SO JOURNAL OF ADOLESCENCE
LA English
DT Article
DE personality type; anxiety; resiliency; overcontrol; undercontrol;
   stability; change
ID DEPRESSIVE SYMPTOMS; EGO-RESILIENCY; SELF-REPORT; EMOTIONAL-PROBLEMS;
   DISORDER FEATURES; CENTERED APPROACH; 5-FACTOR MODEL; SOCIAL ANXIETY;
   CHILDHOOD; CHILDREN
AB Although the stability and changeability of personality has long been debated, many studies now agree that personality changes over the life course. Although the changes in rank-order and mean-level stability are well established, the stability in personality type membership during adolescence is not yet clear. Little research has been conducted on the associations between change in personality type membership and anxiety. A total of 827 adolescents (10-20 years) completed personality and anxiety questionnaires on 2 waves of the CONflict And Management Of RElationships study (CONAMORE). We found that the stability in personality type membership was moderate. The change from undercontroller to overcontroller was the most frequently occurring change. Furthermore, the stability in type membership was related to stability in anxiety level and change in type membership was related to anxiety change. More specifically, the resilient-overcontroller group demonstrated an increase in anxiety level, whereas the overcontroller-resilient group demonstrated a decrease. (c) 2006 The Association for Professionals in Services for Adolescents. Published by Elsevier Ltd. All rights reserved.
C1 Univ Utrecht, Res Ctr Adolescent Dev, NL-3508 TC Utrecht, Netherlands.
   Radboud Univ Nijmegen, Nijmegen, Netherlands.
RP Akse, J (reprint author), Univ Utrecht, Res Ctr Adolescent Dev, POB 80 140, NL-3508 TC Utrecht, Netherlands.
EM J.Akse@fss.uu.nl
RI Engels, Rutger/A-5984-2010; Meeus, Wim/H-8099-2013
OI Engels, Rutger/0000-0003-1944-9126
NR 75
TC 24
Z9 24
U1 1
U2 12
PU ACADEMIC PRESS LTD ELSEVIER SCIENCE LTD
PI LONDON
PA 24-28 OVAL RD, LONDON NW1 7DX, ENGLAND
SN 0140-1971
J9 J ADOLESCENCE
JI J. Adolesc.
PD OCT
PY 2007
VL 30
IS 5
BP 813
EP 834
DI 10.1016/j.adolescence.2006.09.007
PG 22
WC Psychology, Developmental
SC Psychology
GA 221PM
UT WOS:000250239800008
PM 17234264
DA 2020-03-18
ER

PT J
AU Coplan, RJ
   Closson, LM
   Arbeau, KA
AF Coplan, Robert J.
   Closson, Leanna M.
   Arbeau, Kimberley A.
TI Gender differences in the behavioral associates of loneliness and social
   dissatisfaction in kindergarten
SO JOURNAL OF CHILD PSYCHOLOGY AND PSYCHIATRY
LA English
DT Article
DE behavior problems; anxiety; aggression; peer relationships; social
   behavior; gender
ID NONSOCIAL PLAY; PEER RELATIONS; CHILDREN; SCHOOL; PRESCHOOLERS;
   AGGRESSION; WITHDRAWN; TRAJECTORIES; PERCEPTIONS; FRIENDSHIP
AB Background: Much of the evidence suggesting that loneliness is a risk factor for socio-emotional adjustment difficulties comes from studies with older children and adolescents. Comparatively less is known about the mental health implications of loneliness in early childhood. The goals of the present study were to provide additional convergent validity of the Loneliness and Social Dissatisfaction Questionnaire for Young Children (Cassidy & Asher, 1992) and explore potential gender differences in relations between loneliness and behavior problems in early childhood. Methods: A multiple source assessment of 139 kindergarten-aged children (M-age = 64.76 mos., SD = 4.48) was undertaken, including parental ratings, behavioral observations, child interviews, and teacher ratings. Results: Overall, loneliness was positively associated with anxiety, aggression, and peer exclusion. However, several gender differences were also observed. Conclusions: Loneliness may be a marker variable for both early internalizing and externalizing problems. However, gender differences in the behavioral associates of loneliness are also evident.
C1 Carleton Univ, Dept Psychol, Ottawa, ON K1S 5B6, Canada.
RP Coplan, RJ (reprint author), Carleton Univ, Dept Psychol, 1125 Colonel By Dr, Ottawa, ON K1S 5B6, Canada.
EM robert_coplan@carleton.ca
NR 48
TC 99
Z9 104
U1 1
U2 15
PU WILEY
PI HOBOKEN
PA 111 RIVER ST, HOBOKEN 07030-5774, NJ USA
SN 0021-9630
EI 1469-7610
J9 J CHILD PSYCHOL PSYC
JI J. Child Psychol. Psychiatry
PD OCT
PY 2007
VL 48
IS 10
BP 988
EP 995
DI 10.1111/j.1469-7610.2007.01804.x
PG 8
WC Psychology, Developmental; Psychiatry; Psychology
SC Psychology; Psychiatry
GA 217BR
UT WOS:000249923900004
PM 17914999
DA 2020-03-18
ER

PT J
AU Ivanova, MY
   Achenbach, TM
   Rescorla, LA
   Dumenci, L
   Almqvist, F
   Bilenberg, N
   Bird, H
   Broberg, AG
   Dobrean, A
   Dopfner, M
   Erol, N
   Forns, M
   Hannesdottir, H
   Kanbayashi, Y
   Lambert, MC
   Leung, P
   Minaei, A
   Mulatu, MS
   Novik, T
   Oh, KJ
   Roussos, A
   Sawyer, M
   Simsek, Z
   Steinhausen, HC
   Weintraub, S
   Metzke, CW
   Wolanczyk, T
   Zilber, N
   Zukauskiene, R
   Verhulst, FC
AF Ivanova, Masha Y.
   Achenbach, Thomas M.
   Rescorla, Leslie A.
   Dumenci, Levent
   Almqvist, Fredrik
   Bilenberg, Niels
   Bird, Hector
   Broberg, Anders G.
   Dobrean, Anca
   Doepfner, Manfred
   Erol, Nese
   Forns, Maria
   Hannesdottir, Helga
   Kanbayashi, Yasuko
   Lambert, Michael C.
   Leung, Patrick
   Minaei, Asghar
   Mulatu, Mesfin S.
   Novik, Torunn
   Oh, Kyung Ja
   Roussos, Alexandra
   Sawyer, Michael
   Simsek, Zeynep
   Steinhausen, Hans-Christoph
   Weintraub, Sheila
   Metzke, Christa Winkler
   Wolanczyk, Tomasz
   Zilber, Nelly
   Zukauskiene, Rita
   Verhulst, Frank C.
TI The generalizability of the Youth Self-Report syndrome structure in 23
   societies
SO JOURNAL OF CONSULTING AND CLINICAL PSYCHOLOGY
LA English
DT Article
DE taxonomy; youths; psychopathology; Youth Self-Report; multicultural
ID CHILD-BEHAVIOR CHECKLIST; EMOTIONAL-PROBLEMS; FIT INDEXES; EPIDEMIOLOGIC
   COMPARISONS; NATIONAL SAMPLE; MENTAL-HEALTH; UNITED-STATES; ADOLESCENTS;
   AGE; RELIABILITY
AB As a basis for theories of psychopathology, clinical psychology and related disciplines need sound taxonomies that are generalizable across diverse populations. To test the generalizability of a statistically derived 8-syndrome taxonomic model for youth psychopathology, confirmatory factor analyses (CFAs) were performed on the Youth Self-Report (T. M. Achenbach & L. A. Rescorla, 2001) completed by 30,243 youths 11-18 years old from 23 societies. The 8-syndrome taxonomic model met criteria for good fit to the data from each society. This was consistent with findings for the parent-completed Child Behavior Checklist (Achenbach & Rescorla, 2001) and the teacher-completed Teacher's Report Form (Achenbach & Rescorla, 2001) from many societies. Separate CFAs by gender and age group supported the 8-syndrome model for boys and girls and for younger and older youths within individual societies. The findings provide initial support for the taxonomic generalizability of the 8-syndrome model across very diverse societies, both genders, and 2 age groups.
C1 Univ Vermont, Dept Psychiat, 1 S Prospect St, Burlington, VT 05401 USA.
   Bryn Mawr Coll, Dept Psychol, Bryn Mawr, PA 19010 USA.
   Univ Helsinki, Dept Child Psychiat, Helsinki, Finland.
   Univ So Denmark, Dept Child & Adolescent Psychiat, Odense, Denmark.
   Columbia Univ, Dept Psychiat, New York, NY 10027 USA.
   Univ Gothenburg, Dept Psychol, S-40020 Gothenburg, Sweden.
   Univ Babes Bolyai, Dept Psychol, R-3400 Cluj Napoca, Romania.
   Univ Cologne, Dept Child & Adolescent Psychiat & Psychotherapy, Cologne, Germany.
   Ankara Univ, Dept Child & Adolescent Psychiat, TR-06100 Ankara, Turkey.
   Univ Barcelona, Fac Psychol, Barcelona, Spain.
   Landspitalinn Univ Hosp, Div Psychiat, Reykjavik, Iceland.
   Chuo Univ, Dept Letters, Tokyo 112, Japan.
   Univ Missouri, Dept Human Dev & Family Studies, Columbia, MO 65211 USA.
   Chinese Univ Hong Kong, Dept Psychol, Hong Kong, Hong Kong, Peoples R China.
   Res Inst Except Children, Sensory Disabil Dept, Tehran, Iran.
   MayaTech Corp, Ctr Community Prevent & Treament Res, Atlanta, GA USA.
   Buskerud Hosp, Dept Child & Adolescent Psychiat, Drammen, Norway.
   Yonsei Univ, Dept Psychol, Seoul 120749, South Korea.
   Attiki Child Psychiat Hosp, Athens, Greece.
   Univ Adelaide, Dept Pediat, Adelaide, SA, Australia.
   Womens & Childrens Hosp, Res & Evaluat Unit, Adelaide, SA, Australia.
   Univ Harran, Dept Publ Hlth, Sanliurfa, Turkey.
   Univ Zurich, Dept Child & Adolescent Psychiat, Zurich, Switzerland.
   Med Univ Warsaw, Dept Child Psychiat, Warsaw, Poland.
   Kfar Shaul Hosp, Falk Inst Mental Hlth & Behav Studies, Jerusalem, Israel.
   French Res Ctr Jerusalem, Jerusalem, Israel.
   Mykolas Romeris Univ, Dept Psychol, Vilnius, Lithuania.
   Erasmus Univ, Med Ctr, Sophia Childrens Hosp, Dept Child & Adolescent Psychiat, Rotterdam, Netherlands.
RP Ivanova, MY (reprint author), Univ Vermont, Dept Psychiat, 1 S Prospect St, Burlington, VT 05401 USA.
EM masha.ivanova@uvm.edu
RI Forns, Maria/F-9549-2010; Zukauskiene, Rita/AAE-4247-2020; Zukauskiene,
   Rita/AAH-4444-2019; Achenbach, Thomas/E-8254-2010; Zukauskiene,
   Rita/D-1214-2012; Mulatu, Mesfin/R-3657-2019; Dobrean, Anca/K-6562-2013;
   Bilenberg, Niels/I-6027-2014; Minaei, Asghar/I-5657-2018
OI Zukauskiene, Rita/0000-0002-0884-7578; Zukauskiene,
   Rita/0000-0002-0884-7578; Dobrean, Anca/0000-0001-6089-1018; Bilenberg,
   Niels/0000-0002-5838-556X; Minaei, Asghar/0000-0002-2875-7449
NR 47
TC 159
Z9 168
U1 2
U2 58
PU AMER PSYCHOLOGICAL ASSOC
PI WASHINGTON
PA 750 FIRST ST NE, WASHINGTON, DC 20002-4242 USA
SN 0022-006X
EI 1939-2117
J9 J CONSULT CLIN PSYCH
JI J. Consult. Clin. Psychol.
PD OCT
PY 2007
VL 75
IS 5
BP 729
EP 738
DI 10.1037/0022-006X.75.5.729
PG 10
WC Psychology, Clinical
SC Psychology
GA 214PG
UT WOS:000249750000007
PM 17907855
DA 2020-03-18
ER

PT J
AU Ramrakha, S
   Bell, ML
   Paul, C
   Dickson, N
   Moffitt, TE
   Caspi, A
AF Ramrakha, Sandhya
   Bell, Melanie L.
   Paul, Charlotte
   Dickson, Nigel
   Moffitt, Terrie E.
   Caspi, Avshalom
TI Childhood behavior problems linked to sexual risk taking in young
   adulthood: A birth cohort study
SO JOURNAL OF THE AMERICAN ACADEMY OF CHILD AND ADOLESCENT PSYCHIATRY
LA English
DT Article
DE antisocial; anxiety; risky sex; early sexual debut; sexually transmitted
   infections
ID HIGH-SCHOOL-STUDENTS; PSYCHIATRIC-DISORDERS; CONDUCT DISORDER; EARLY
   ADOLESCENCE; MENTAL-HEALTH; GIRLS; OUTCOMES; ANXIETY; FEAR;
   PSYCHOPATHOLOGY
AB Objective: To study whether behavioral and emotional problems during childhood predicted early sexual debut, risky sex at age 21 years, and sexually transmitted infections up to age 21 years. Some possible mediational pathways were also explored.
   Method: Participants were enrolled in the Dunedin Multidisciplinary Health and Development Study (n = 1,037), a prospective, longitudinal study of a New Zealand birth cohort bom in 1972-1973. Data obtained at ages 5, 7, 9, 11, 13, 15, and 21 years were used. Adjustment was made for gender, socioeconomic status, parenting factors, and residence changes. Results: High levels of antisocial behavior between age 5 and 11 years were associated with increased odds of early sexual debut (adjusted odds ratio [AOR] 2.17, 95% confidence [CI] 1.34-3.54) and risky sex (AOR 1.88, 95% Cl 1.04-3.40). No relationship was observed between hyperactivity and later sexual health outcomes. In contrast, high levels of anxiety were associated with reduced odds of risky sex (AOR 0.45, 95% Cl 0.25-0.80) and sexually transmitted infections (AOR 0.34, 95% Cl 0.17-0.70). Involvement with delinquent peers explained some of the association between antisocial behavior and early sexual debut and risky sex. A poor relationship with parents also explained some of the association between antisocial behavior and early sexual debut. Conclusions: The findings demonstrate links between behavioral and emotional problems occurring early in life and later deleterious sexual health outcomes. Targeting antisocial behavior and teaching accurate appraisals of danger during childhood may help mitigate these negative consequences.
C1 Univ Otago, Sch Med, Dept Prevent & Social Med, Dunedin Multidisciplinary Hlth & Dev Res Unit, Dunedin, New Zealand.
   Univ Wisconsin, Madison, WI USA.
   Inst Psychiat, London, England.
RP Ramrakha, S (reprint author), Univ Otago, Sch Med, Dept Prevent & Social Med, Dunedin Multidisciplinary Hlth & Dev Res Unit, POB 913, Dunedin, New Zealand.
EM Sandhya.Ramrakha@dmhdru.otago.ac.nz
RI Bell, Melanie L/D-1839-2011; Bell, Melanie/N-4166-2019; caspi,
   avshalom/D-5294-2011; Moffitt, Terrie E/D-5295-2011
OI Bell, Melanie L/0000-0003-4821-4094; Bell, Melanie/0000-0003-4821-4094;
   caspi, avshalom/0000-0003-0082-4600; Moffitt, Terrie
   E/0000-0002-8589-6760
FU Medical Research CouncilMedical Research Council UK (MRC) [G0100527,
   G0601483]; NIMH NIH HHSUnited States Department of Health & Human
   ServicesNational Institutes of Health (NIH) - USANIH National Institute
   of Mental Health (NIMH) [MH45070, MH49414]
NR 40
TC 54
Z9 54
U1 1
U2 12
PU LIPPINCOTT WILLIAMS & WILKINS
PI PHILADELPHIA
PA 530 WALNUT ST, PHILADELPHIA, PA 19106-3621 USA
SN 0890-8567
J9 J AM ACAD CHILD PSY
JI J. Am. Acad. Child Adolesc. Psychiatr.
PD OCT
PY 2007
VL 46
IS 10
BP 1272
EP 1279
DI 10.1097/chi.0b013e3180f6340e
PG 8
WC Psychology, Developmental; Pediatrics; Psychiatry
SC Psychology; Pediatrics; Psychiatry
GA 215IV
UT WOS:000249802900004
PM 17885568
DA 2020-03-18
ER

PT J
AU Tick, NT
   van der Ende, J
   Koot, HM
   Verhulst, FC
AF Tick, Nouchka T.
   van der Ende, Jan
   Koot, Hans M.
   Verhulst, Frank C.
TI 14-year changes in emotional and behavioral problems of very young Dutch
   children
SO JOURNAL OF THE AMERICAN ACADEMY OF CHILD AND ADOLESCENT PSYCHIATRY
LA English
DT Article
DE secular changes; preschool age; emotional problems; behavioral problems;
   epidemiology
ID MENTAL-HEALTH; TIME TRENDS; DISORDERS; PREVALENCE; PREDICTORS;
   STABILITY; AUTISM
AB Objective: The societal changes experienced by Western societies in recent decades have raised concerns about increases in the level of children's mental health problems. Although studies of secular changes in the prevalence of psychiatric diagnoses have indeed shown increases, their results may have been influenced by methodological problems, such as changing diagnostic criteria. Although repeated population studies using identical measures have not indicated such a clear increase in mental health problems, these studies have been limited to school-age children. We therefore investigated changes in Dutch parents'reports of very young children's emotional and behavioral problems over a 14-year period. Method: We compared Child Behavior Checklist scores across two Dutch general population samples of 2- and 3-year-olds, one sample assessed in 1989 and one in 2003. Results: Results revealed only a few changes over time, indicating small decreases in parent-reported problems. Between 1989 and 2003, there were decreases in the mean scores and in the proportions of children with deviant scores on the Anxious/Depressed, Total Problems, Internalizing, and DSM-oriented aftention-deficit/hyperactivity problems scales. Conclusions: Despite indications of increasing problems among school-age children and adolescents, parent-reported problem levels of very young Dutch children have not increased. Our findings even showed some small improvements in parents' reports of very young children's functioning between 1989 and 2003.
C1 Erasmus MC, Sophia Childrens Hosp, Dept Child & Adolescent Psychiat, NL-3000 CB Rotterdam, Netherlands.
RP van der Ende, J (reprint author), Erasmus MC, Sophia Childrens Hosp, Dept Child & Adolescent Psychiat, POB 2060, NL-3000 CB Rotterdam, Netherlands.
EM jan.vanderende@erasmusmc.nl
RI Koot, Hans M./D-9466-2012
OI Koot, Hans M./0000-0002-9643-2363
NR 27
TC 62
Z9 62
U1 0
U2 12
PU ELSEVIER SCIENCE INC
PI NEW YORK
PA 360 PARK AVE SOUTH, NEW YORK, NY 10010-1710 USA
SN 0890-8567
EI 1527-5418
J9 J AM ACAD CHILD PSY
JI J. Am. Acad. Child Adolesc. Psychiatr.
PD OCT
PY 2007
VL 46
IS 10
BP 1333
EP 1340
DI 10.1097/chi.0b013e3181337532
PG 8
WC Psychology, Developmental; Pediatrics; Psychiatry
SC Psychology; Pediatrics; Psychiatry
GA 215IV
UT WOS:000249802900011
PM 17885575
DA 2020-03-18
ER

PT J
AU Fischer, JL
   Forthun, LF
   Pidcock, BW
   Dowd, DA
AF Fischer, Judith L.
   Forthun, Larry F.
   Pidcock, Boyd W.
   Dowd, Duane A.
TI Parent relationships, emotion regulation, psychosocial maturity and
   college student alcohol use problems
SO JOURNAL OF YOUTH AND ADOLESCENCE
LA English
DT Article; Proceedings Paper
CT 66th Annual Meeting of the National-Council-on-Family-Relations
CY NOV 17-20, 2004
CL Orlando, FL
SP Natl Council Family Relat
DE college students; alcohol use; psychosocial maturity; emotion; parent
   psychological control; parent support; parent drinking
ID ADOLESCENT SUBSTANCE USE; NEGATIVE MOOD REGULATION; EGO IDENTITY; FAMILY
   ENVIRONMENT; GENDER-DIFFERENCES; BINGE-DRINKING; USE DISORDERS;
   RISK-FACTORS; INVENTORY; EXPECTANCIES
AB This study tested associations between problems in parent-youth relationships and problems with alcohol use among college students (N = 1592) using structural equation modeling. Hypotheses were that relationships between both substance-specific parenting factors (parental drinking) and non-substance-specific parenting factors (parental intrusive control and lack of support) and college student drinking behaviors would be mediated by the developmental tasks of managing difficult emotions and establishing a mature psychosocial identity. Sex, ethnicity and age were entered as control variables in the analyses and were tested for moderating effects. Results showed that the unconstrained model for males and females differed significantly from a model in which the two groups were constrained to be similar. Among young women, emotion regulation and psychosocial maturity were partial mediators of the effects of parent problems on alcohol use problems. Among young men, parent problems were indirectly related to alcohol use problems through emotion regulation. Implications for alcohol use prevention activities on college campuses are discussed.
C1 Texas Tech Univ, Dept Human Dev & Family Studies, Lubbock, TX 79409 USA.
   Penn State Univ, Dept Human Dev & Family Studies, Du Bois, PA 15801 USA.
   Lewis & Clark Coll, Dept Counseling Psychol, Portland, OR 97219 USA.
   Louisiana Tech Univ, Sch Human Ecol, Ruston, LA 71272 USA.
RP Fischer, JL (reprint author), Texas Tech Univ, Dept Human Dev & Family Studies, Lubbock, TX 79409 USA.
EM judith.fischer@ttu.edu
OI Forthun, Larry/0000-0003-1232-2413
NR 67
TC 34
Z9 34
U1 2
U2 18
PU SPRINGER/PLENUM PUBLISHERS
PI NEW YORK
PA 233 SPRING ST, NEW YORK, NY 10013 USA
SN 0047-2891
EI 1573-6601
J9 J YOUTH ADOLESCENCE
JI J. Youth Adolesc.
PD OCT
PY 2007
VL 36
IS 7
BP 912
EP 926
DI 10.1007/s10964-006-9126-6
PG 15
WC Psychology, Developmental
SC Psychology
GA 212EY
UT WOS:000249577600006
DA 2020-03-18
ER

PT J
AU Petermann, U
   Petermann, F
AF Petermann, U.
   Petermann, F.
TI Disruptive behavior
SO MONATSSCHRIFT KINDERHEILKUNDE
LA German
DT Review
DE aggressive-oppositional behavior; disruptive behavior; child behavior
   therapy; parent counseling; effectiveness
ID EMOTIONAL COMPETENCE; AGGRESSIVE-CHILDREN; ANTISOCIAL YOUTH;
   ADOLESCENTS; THERAPY; METAANALYSIS; DISORDERS; CHILDHOOD; DEFICITS;
   SUBTYPES
AB Criteria for the diagnoses of disruptive behavior and conduct disorder are presented. Family situations leading to the development of disruptive behavior in infancy and elementary school age are shown. The paper gives a detailed report of the aims and therapeutic steps required. The main focus lies on child behavior therapy with the child and the family. Finally, the effectiveness of the methods and therapy effects on a long-term basis are discussed.
C1 Univ Bremen, Zentrum Klin Psychol & Rehabil, D-28359 Bremen, Germany.
RP Petermann, U (reprint author), Univ Bremen, Zentrum Klin Psychol & Rehabil, Grazer Str 2 & 6, D-28359 Bremen, Germany.
EM upeterm@uni-bremen.de
NR 26
TC 9
Z9 9
U1 0
U2 5
PU SPRINGER
PI NEW YORK
PA 233 SPRING ST, NEW YORK, NY 10013 USA
SN 0026-9298
EI 1433-0474
J9 MONATSSCHR KINDERH
JI Mon.schr. Kinderheilkd.
PD OCT
PY 2007
VL 155
IS 10
BP 928
EP +
DI 10.1007/s00112-007-1597-3
PG 7
WC Pediatrics
SC Pediatrics
GA 221WY
UT WOS:000250259300006
DA 2020-03-18
ER

PT J
AU Laible, D
AF Laible, Deborah
TI Attachment with parents and peers in late adolescence: Links with
   emotional competence and social behavior
SO PERSONALITY AND INDIVIDUAL DIFFERENCES
LA English
DT Article
DE attachment; emotional competence; social competence
ID PHYSICAL AGGRESSION; PROSOCIAL BEHAVIOR; EMPATHY; SECURITY; MOTHER;
   EXPRESSIVENESS; ASSOCIATIONS; ALEXITHYMIA; QUALITY; SYSTEM
AB The goal of this study was to examine whether the links between attachment security and social behavior in late adolescence were mediated by emotional competence. One hundred and seventeen late adolescents completed self-report measures of parent and peer attachment, social behavior, and emotional competence. Attachment security with both parents and peers was significantly related to aspects of adolescent emotional and social competence. A path model revealed that parent and peer attachment had no direct links with social behavior. Instead, the links between parent and peer attachment and social behavior were indirect, mediated through aspects of emotional competence. These findings suggest that secure attachment relationships foster appropriate social behavior by promoting high levels of emotional awareness, empathy, positive expressiveness, and low levels of negative dominant expressiveness. (c) 2007 Elsevier Ltd. All rights reserved.
C1 Lehigh Univ, Dept Psychol, Bethlehem, PA 18015 USA.
RP Laible, D (reprint author), Lehigh Univ, Dept Psychol, 17 Mem Dr E, Bethlehem, PA 18015 USA.
EM del205@lehigh.edu
NR 46
TC 97
Z9 100
U1 3
U2 51
PU PERGAMON-ELSEVIER SCIENCE LTD
PI OXFORD
PA THE BOULEVARD, LANGFORD LANE, KIDLINGTON, OXFORD OX5 1GB, ENGLAND
SN 0191-8869
J9 PERS INDIV DIFFER
JI Pers. Individ. Differ.
PD OCT
PY 2007
VL 43
IS 5
BP 1185
EP 1197
DI 10.1016/j.paid.2007.03.010
PG 13
WC Psychology, Social
SC Psychology
GA 201VH
UT WOS:000248860200018
DA 2020-03-18
ER

PT J
AU Lambert, MC
   Essau, CA
   Schmitt, N
   Samms-Vaughan, ME
AF Lambert, Michael Canute
   Essau, Cecilia A.
   Schmitt, Neal
   Samms-Vaughan, Maureen E.
TI Dimensionality and psychometric invariance of the youth self-report form
   of the child Behavior checklist in cross-national settings
SO ASSESSMENT
LA English
DT Article
DE youth self-report form; Germany; Jamaica; item response theory
ID CONFIRMATORY FACTOR-ANALYSIS; ITEM RESPONSE THEORY; EMOTIONAL-PROBLEMS;
   UNITED-STATES; CULTURAL GENERALIZABILITY; AGED 6-11; AMERICAN; PARENTS;
   JAMAICA; TEACHER
AB The Youth Self-Report Form's (YSR's) factor model was derived from traditional exploratory factor analytical procedures. Assuming appropriate model specification, psychometrically invariant items, and that its items provide useful psychometric information across nations omitted from its normative samples, the YSR is widely used in cross-national studies of nonreferred children. Item response theory analytical procedures reveal (a) 2 dimensions partly overlapping with the YSR's Internalizing and Externalizing second-order factors; (b) variance (i.e., differential item functioning) in how well a few items discriminate for nonreferred children across two nations; and (c) variance in estimating severity levels in children with identical psychopathological severity cross-nationally. Addressing psychometric variance, limiting redundancy, and matching children's psychopathological severity levels with items measuring this severity might promote more accurate and economical assessment.
C1 Univ Missouri, Dept Human Dev & Family Studies, Columbia, MO 65211 USA.
   Roehampton Univ, London SW15 5PU, England.
   Univ West Indies, Mona, Jamaica.
RP Lambert, MC (reprint author), Univ Missouri, Dept Human Dev & Family Studies, 314 Gentry Hall, Columbia, MO 65211 USA.
EM lambertmc@missouri.edu
OI Essau, Cecilia/0000-0002-4098-4847
FU AHRQ HHSUnited States Department of Health & Human ServicesAgency for
   Healthcare Research & Quality [HS 08385]
NR 51
TC 12
Z9 14
U1 0
U2 4
PU SAGE PUBLICATIONS INC
PI THOUSAND OAKS
PA 2455 TELLER RD, THOUSAND OAKS, CA 91320 USA
SN 1073-1911
EI 1552-3489
J9 ASSESSMENT
JI Assessment
PD SEP
PY 2007
VL 14
IS 3
BP 231
EP 245
DI 10.1177/1073191107302036
PG 15
WC Psychology, Clinical
SC Psychology
GA 204AY
UT WOS:000249016400003
PM 17690380
DA 2020-03-18
ER

PT J
AU Nomura, Y
   Wickramaratne, PJ
   Pilowsky, DJ
   Newcorn, JH
   Bruder-Costello, B
   Davey, C
   Fifer, WP
   Brooks-Gunn, J
   Weissman, MM
AF Nomura, Yoko
   Wickramaratne, Priya J.
   Pilowsky, Daniel J.
   Newcorn, Jeffrey H.
   Bruder-Costello, Beth
   Davey, Charles
   Fifer, William P.
   Brooks-Gunn, Jeanne
   Weissman, Myrna M.
TI Low birth weight and risk of affective disorders and selected medical
   illness in offspring at high and low risk for depression
SO COMPREHENSIVE PSYCHIATRY
LA English
DT Article
ID GLOBAL ASSESSMENT SCALE; PSYCHOLOGICAL DISTRESS; ANXIETY DISORDERS;
   PSYCHOPATHOLOGY; CHILDREN; PREGNANCY; ADOLESCENTS; MEN
AB Numerous studies have demonstrated that low birth weight (LBW) is associated with the development of medical conditions, such as hypertension and diabetes, and psychiatric disorders, such as depression. One possible mechanism through which LBW might increase risk for both medical and psychiatric disorders is by altering the biologic systems (such as the hypothalamic-pituitary-adrenal [HPA] axis function) that govern emotion regulation and physical reactivity. In this study, we conducted secondary data analyses in a longitudinal study originally designed to understand the intergenerational transmission of major depressive disorder (MDD). We examined the risk for both medical and psychiatric illnesses known to be influenced by HPA axis dysregulation in the context of parental depression. The study had 2 primary objectives: (1) to examine whether LBW increases the risk of selected adult illness that may be influenced by the HPA axis and (2) to examine whether the increased risk of illness varies by parental depression status. We conducted longitudinal assessments of 244 offspring of depressed and nondepressed parents for more than 20 years. Psychopathology and medical illness were assessed by direct interview conducted by clinicians blind to risk status and previous diagnosis. We examined the effect of BW in 3 categories: less than 2.5 kg (LBW), 2.5-3.5 kg, and more than 3.5 kg (reference group). Offspring with LBW had a significantly increased risk of MDD, anxiety disorders, phobia, suicidal ideation, impaired functioning, allergies, and hypertension compared to those with BW exceeding 3.5 kg. The association between LBW and depression was stronger among children of depressed parents than among children of nondepressed parents, with an interaction term (BW and parental depression status) significant for MDD (P =.05), suggesting that parental depression may augment the impact of LBW on offspring depression: (C) 2007 Elsevier Inc. All rights reserved.
C1 CUNY Mt Sinai Sch Med, Dept Psychiat, New York, NY 10029 USA.
   New York State Psychiat Inst & Hosp, New York, NY 10032 USA.
   Columbia Univ, Sch Publ Hlth, Dept Epidemiol, New York, NY 10032 USA.
   Columbia Univ, Sch Publ Hlth, Dept Biostat, New York, NY 10032 USA.
   Columbia Univ, Coll Phys & Surg, Dept Psychiat, New York, NY 10032 USA.
   Columbia Univ, Coll Phys & Surg, Dept Pediat, New York, NY 10032 USA.
   Columbia Univ Teachers Coll, New York, NY 10027 USA.
   Columbia Univ, New York, NY 10025 USA.
RP Nomura, Y (reprint author), CUNY Mt Sinai Sch Med, Dept Psychiat, 1 Gustave L Levy Pl Box 1230, New York, NY 10029 USA.
EM yoko.nomura@mssm.edu
OI Weissman, Myrna/0000-0003-3490-3075; Newcorn,
   Jeffrey/0000-0001-8993-9337; Fifer, William P./0000-0002-6936-9303
FU NIMH NIH HHSUnited States Department of Health & Human ServicesNational
   Institutes of Health (NIH) - USANIH National Institute of Mental Health
   (NIMH) [R03 MH067761, R03 MH067761-01A2, R03 MH067761-02, R01 MH036197]
NR 40
TC 51
Z9 54
U1 0
U2 7
PU W B SAUNDERS CO-ELSEVIER INC
PI PHILADELPHIA
PA 1600 JOHN F KENNEDY BOULEVARD, STE 1800, PHILADELPHIA, PA 19103-2899 USA
SN 0010-440X
EI 1532-8384
J9 COMPR PSYCHIAT
JI Compr. Psychiat.
PD SEP-OCT
PY 2007
VL 48
IS 5
BP 470
EP 478
DI 10.1016/j.comppsych.2007.04.005
PG 9
WC Psychiatry
SC Psychiatry
GA 206OS
UT WOS:000249193400013
PM 17707257
OA Green Accepted
DA 2020-03-18
ER

PT J
AU Farrand, P
   Parker, M
   Lee, C
AF Farrand, Paul
   Parker, Maureen
   Lee, Chris
TI Intention of adolescents to seek professional help for emotional and
   behavioural difficulties
SO HEALTH & SOCIAL CARE IN THE COMMUNITY
LA English
DT Article
DE adolescent; emotional and behavioural problems; professional help
   seeking; school
ID DECISION-MAKING; YOUNG-ADULTS; CHILDREN; SAMPLE; HEALTH
AB Much is known about adolescent help seeking for severe mental health problems. Little is currently understood about the professionals that adolescents would seek help from for milder emotional and behavioural difficulties. A self-report questionnaire was completed by 968 adolescents (53% male), aged 13-14 years in school year 9, and 15-16 years in school year 11 (64% male), attending a purposive sample of four medium to large secondary schools in Devon, UK, during February 2005. Questionnaires were completed by adolescents during whole class teaching sessions with all in attendance being willing to participate. However, 39 (4%) responses were uncompleted or incorrectly completed and removed from subsequent analysis. Questionnaires contained a series of commonly experienced difficulties and asked adolescents to indicate who they would seek help from first, if anyone, from a list of professionals identified as common providers of support. Logistic regression analyses indicated that intention to seek help varied between a low of 30 % for adolescents in Year 11 on the difficulty 'were arguing all the time with your parents' to a high of 95% for females on the difficulty 'had been unfairly treated or spoken to by a teacher' with Year and Sex influencing each difficulty separately. With the exception of the difficulty 'were feeling "down" for a long time' there was a high degree of discrimination regarding the professional group (School vs. Health) that would be approached for help. With respect to specific professionals, the Form tutor featured prominently across several difficulties involving school, friends and family (range 53-65%), but also significantly across several difficulties suggestive of emotional problems (range 49-61 %). General practitioners were commonly identified as providing help with difficulties sleeping (76%), and along with the school nurse with problems concerning health advice (range 38-49%). Findings highlight the influence of Year and Sex, and importance of the Form tutor in adolescent help seeking across the range of difficulties. A need is identified for further training of Form tutors in recognition of their role in supporting the interface between adolescents and services aimed at engaging young people and a recognition by health and social care professionals regarding the importance of this role.
C1 Univ Plymouth, Sch Appl Psychosocial Studies, Exeter EX2 6AS, Devon, England.
   Univ Plymouth, Fac Educ, Exeter, Devon, England.
RP Farrand, P (reprint author), Univ Plymouth, Sch Appl Psychosocial Studies, Exeter Campus,Earl Richards Rd N, Exeter EX2 6AS, Devon, England.
EM pfarrand@plymouth.ac.uk
NR 30
TC 8
Z9 8
U1 1
U2 9
PU BLACKWELL PUBLISHING
PI OXFORD
PA 9600 GARSINGTON RD, OXFORD OX4 2DQ, OXON, ENGLAND
SN 0966-0410
J9 HEALTH SOC CARE COMM
JI Health Soc. Care Community
PD SEP
PY 2007
VL 15
IS 5
BP 464
EP 473
DI 10.1111/j.1365-2524.2007.00705.x
PG 10
WC Public, Environmental & Occupational Health; Social Work
SC Public, Environmental & Occupational Health; Social Work
GA 207HY
UT WOS:000249243400008
PM 17685992
DA 2020-03-18
ER

PT J
AU Hall, WA
   Zubrick, SR
   Silburn, SR
   Parsons, DE
   Kurinczuk, JJ
AF Hall, Wendy A.
   Zubrick, Stephen R.
   Silburn, Sven R.
   Parsons, Deborah E.
   Kurinczuk, Jennifer J.
TI A model for predicting behavioural sleep problems in a random sample of
   Australian pre-schoolers
SO INFANT AND CHILD DEVELOPMENT
LA English
DT Article
DE behavioural sleep problems; pre-schoolers; random sample; Australian
ID BECK DEPRESSION INVENTORY; EMOTIONAL-PROBLEMS; DAYTIME BEHAVIOR; MARITAL
   CONFLICT; CONDUCT PROBLEMS; EARLY-CHILDHOOD; YOUNG-CHILDREN;
   NIGHT-WAKING; TEMPERAMENT; ADOLESCENTS
AB Behavioural sleep problems (childhood insomnias) can cause distress for both parents and children. This paper reports a model describing predictors of high sleep problem scores in a representative population-based random sample survey of non-Aboriginal singleton children born in 1995 and 1996 (1085 girls and 1129 boys) in Western Australia. Longitudinal repeated data were collected up to age 4 years by caregiver report. Children's sleep rhythmicity levels in their first year, as well as conflicted and lax parenting in their second year, predicted higher scores on the sleep problem scale from the Child Behaviour Checklist/2-3 in the children's third year. Higher scores on the sleep problem scale in the children's third year predicted higher scores on the aggressive behaviour subscale of the Child Behaviour Checklist/ 4-16. The results support a model in which sleep problems mediated the relationship between parental conflict and aggresive behaviour, even when controlling for maternal depression, which has been associated with children's aggressive behaviour. Copyright (c) 2007 John Wiley & Sons, Ltd.
C1 Univ British Columbia, Sch Nursing, Vancouver, BC V6T 2B5, Canada.
   Curtin Univ Ctr Dev Hlth, Telethon Inst Child Hlth Res, Div Populat Sci, Perth, WA, Australia.
   Univ Oxford, Natl Perinatal Epidemiol Unit, Oxford OX1 2JD, England.
RP Hall, WA (reprint author), Univ British Columbia, Sch Nursing, T 201-2211 Westbrook Mall, Vancouver, BC V6T 2B5, Canada.
EM wendy.hall@nursing.ubc.ca
RI Zubrick, Stephen R/H-1997-2013
OI Zubrick, Stephen/0000-0002-6369-1713
NR 52
TC 20
Z9 20
U1 1
U2 15
PU JOHN WILEY & SONS LTD
PI CHICHESTER
PA THE ATRIUM, SOUTHERN GATE, CHICHESTER PO19 8SQ, W SUSSEX, ENGLAND
SN 1522-7227
J9 INFANT CHILD DEV
JI Infant Child Dev.
PD SEP-OCT
PY 2007
VL 16
IS 5
BP 509
EP 523
DI 10.1002/icd.527
PG 15
WC Psychology, Developmental
SC Psychology
GA 223ZU
UT WOS:000250415600003
DA 2020-03-18
ER

PT J
AU Tsuboi, H
   Lee, M
AF Tsuboi, Hiroko
   Lee, Myunghee
TI Behavioral and emotional characteristics of abused children :
   Cross-informant assessment
SO JAPANESE JOURNAL OF EDUCATIONAL PSYCHOLOGY
LA Japanese
DT Article
DE child abuse and neglect; Child Behavior Checklist (CBCL); Youth Self
   Report (YSR); cross-informant assessment; abused children
ID DISCREPANCIES; CHECKLIST/4-18; MALTREATMENT; ADOLESCENTS; NEGLECT;
   MOTHERS; SAMPLE; CBCL
AB The purpose of the present research was to utilize the Youth Self Report (YSR) and the Child Behavior Checklist (CBCL) to identify behavioral and emotional characteristics of abused children, and to explore the possibility of clinical application of these instruments. The behavior of children in a children's home was assessed through the Youth Self Report, which was completed by the children themselves, and the Child Behavior Checklist, which was completed by care workers. Valid responses were obtained for 75 boys and 49 girls, whose average age was 12.51 years. Responses on the Youth Self Report and the Child Behavior Checklist were found to be correlated with respect to scores for behavioral problems, but it was also found that differences may exist in the perception of competence. When the data from the children who had and had not been abused were compared, it was found that both instruments revealed that maltreatment of the children had affected their behavioral and emotional problems. It was also found that the care workers objectively grasped social problems and attention problems in a way that may have been difficult for the children to discern. Furthermore, subjective issues, such as somatic complaints and thinking problems, were difficult to perceive. It was suggested that behavioral and emotional problems of abused children may be understood better through cross-informant assessment.
C1 Univ Human Environm, Aichi, Japan.
RP Tsuboi, H (reprint author), Univ Human Environm, Aichi, Japan.
EM tsuboi@uhe.ac.jp
NR 20
TC 0
Z9 0
U1 0
U2 3
PU JAPANESE ASSOC EDUCATIONAL PSYCHOLOGY
PI TOKYO
PA 5-24-6-7F HONGO, BUMKYO-KU, TOKYO, 113-0033, JAPAN
SN 0021-5015
J9 JPN J EDUC PSYCHOL
JI Jpn. J. Educ. Psychol.
PD SEP
PY 2007
VL 55
IS 3
BP 335
EP 346
DI 10.5926/jjep1953.55.3_335
PG 12
WC Psychology, Educational
SC Psychology
GA 227HN
UT WOS:000250647900003
OA Bronze
DA 2020-03-18
ER

PT J
AU Guyer, AE
   McClure, EB
   Adler, AD
   Brotman, MA
   Rich, BA
   Kimes, AS
   Pine, DS
   Ernst, M
   Leibenluft, E
AF Guyer, Amanda E.
   McClure, Erin B.
   Adler, Abby D.
   Brotman, Melissa A.
   Rich, Brendan A.
   Kimes, Alane S.
   Pine, Daniel S.
   Ernst, Monique
   Leibenluft, Ellen
TI Specificity of facial expression labeling deficits in childhood
   psychopathology
SO JOURNAL OF CHILD PSYCHOLOGY AND PSYCHIATRY
LA English
DT Article
DE emotion recognition; bipolar disorder; emotion regulation; pediatrics
ID GENERALIZED ANXIETY; BIPOLAR DISORDER; HYPERACTIVITY DISORDER; EMOTIONAL
   INFORMATION; ATTENTIONAL BIAS; ANGRY FACES; CHILDREN; ADOLESCENTS;
   RECOGNITION; RELIABILITY
AB Background: We examined whether face-emotion labeling deficits are illness-specific or an epiphenomenon of generalized impairment in pediatric psychiatric disorders involving mood and behavioral dysregulation.
   Method: Two hundred fifty-two youths (7-18 years old) completed child and adult facial expression recognition subtests from the Diagnostic Analysis of Nonverbal Accuracy (DANVA) instrument. Forty-two participants had bipolar disorder (BD), 39 had severe mood dysregulation (SMD; i.e., chronic irritability, hyperarousal without manic episodes), 44 had anxiety and/or major depressive disorders (ANX/MDD), 35 had attention-deficit/hyperactivity and/or conduct disorder (ADHD/CD), and 92 were controls. Dependent measures were number of errors labeling happy, angry, sad, or fearful emotions.
   Results: BD and SMD patients made more errors than ANX/MDD, ADHD/CD, or controls when labeling adult or child emotional expressions. BD and SMD patients did not differ in their emotion-labeling deficits.
   Conclusions: Face-emotion labeling deficits differentiate BD and SMD patients from patients with ANX/MDD or ADHD/CD and controls. The extent to which such deficits cause vs. result from emotional dysregulation requires further study.
C1 NIMH, Mood & Anxiety Program, NIH, DHHS, Bethesda, MD 20892 USA.
   Georgia State Univ, Dept Psychol, Atlanta, GA USA.
   NIDA, Neuroimaging Branch, NIH, DHHS, Baltimore, MD USA.
RP Guyer, AE (reprint author), NIMH, Mood & Anxiety Program, NIH, DHHS, 15K N Dr,Room 208, Bethesda, MD 20892 USA.
EM amandaguyer@mail.nih.gov
RI Guyer, Amanda/AAG-2459-2019; Pine, Daniel/Z-1601-2019; Brotman, Melissa
   A/H-7409-2013
OI Brotman, Melissa A/0000-0002-9859-4702; Tone, Erin/0000-0003-4021-1673
FU Intramural NIH HHSUnited States Department of Health & Human
   ServicesNational Institutes of Health (NIH) - USA
NR 69
TC 161
Z9 161
U1 0
U2 28
PU WILEY
PI HOBOKEN
PA 111 RIVER ST, HOBOKEN 07030-5774, NJ USA
SN 0021-9630
EI 1469-7610
J9 J CHILD PSYCHOL PSYC
JI J. Child Psychol. Psychiatry
PD SEP
PY 2007
VL 48
IS 9
BP 863
EP 871
DI 10.1111/j.1469-7610.2007.01758.x
PG 9
WC Psychology, Developmental; Psychiatry; Psychology
SC Psychology; Psychiatry
GA 205QX
UT WOS:000249130800003
PM 17714371
DA 2020-03-18
ER

PT J
AU van Gent, T
   Goedhart, AW
   Hindley, PA
   Treffers, PDA
AF van Gent, Tiejo
   Goedhart, Arnold W.
   Hindley, Peter A.
   Treffers, Philip D. A.
TI Prevalence and correlates of psychopathology in a sample of deaf
   adolescents
SO JOURNAL OF CHILD PSYCHOLOGY AND PSYCHIATRY
LA English
DT Article
DE psychopathology; deaf; adolescents
ID HEARING-IMPAIRED CHILDREN; MENTAL-HEALTH PROBLEMS; EMOTIONAL ADJUSTMENT;
   SPECIAL SCHOOLS
AB Aims: To examine prevalence and correlates of psychopathology in deaf adolescents using a multi-method multi-informant approach.
   Methods: Data for the study came from checklist assessments by parents (Child Behavior Checklist (CBCL)) and teachers (Teacher's Report Form (TRF)) of 70 deaf adolescents aged 13 to 21 years, from semi-structured clinical interviews of the adolescents (Semi-structured Clinical Interview for Children and Adolescents (SCICA)), and from expert ratings of dossier data.
   Results: The percentages of Total Problems scores in the borderline clinical range in this population as found with the CBCL, TRF and SCICA are 28%, 32% and 49-63% respectively. Expert dossier ratings identified psychiatric caseness in 49% and DSM-classifications in 46% of the adolescents (primary classifications: emotional disorder 27%, behavioral disorder 11%, other disorder 7%). Cross-informant agreement between single ratings and expert dossier ratings was better than agreement between single ratings. Logistic regression analyses revealed that low IQ, a signing mode of communication and a history of three or more physical disorders were associated with psychiatric caseness.
   Conclusions: Findings suggest a high prevalence of psychopathology in the population studied and argue for a special focus on the early detection of significant emotional and behavioral problems as well as a multi-informant approach to the assessment of disorder in deaf children and adolescents. The correlational findings support the view that it is not deafness per se that contributes to psychiatric problems.
C1 Leiden Univ, Med Ctr, Acad Ctr Chil & Adolescent Psychiat Currium, Leiden, Netherlands.
   St Thomas Hosp, Childrens Psychol Med, London, England.
RP van Gent, T (reprint author), Leiden Univ, Med Ctr, Acad Ctr Chil & Adolescent Psychiat Currium, Leiden, Netherlands.
EM t.van.gent@umail.leidenuniv.nl
RI Goedhart, Arnold/B-5489-2017
OI Goedhart, Arnold/0000-0003-0369-7010
NR 38
TC 61
Z9 61
U1 1
U2 17
PU WILEY
PI HOBOKEN
PA 111 RIVER ST, HOBOKEN 07030-5774, NJ USA
SN 0021-9630
EI 1469-7610
J9 J CHILD PSYCHOL PSYC
JI J. Child Psychol. Psychiatry
PD SEP
PY 2007
VL 48
IS 9
BP 950
EP 958
DI 10.1111/j.1469-7610.2007.01775.x
PG 9
WC Psychology, Developmental; Psychiatry; Psychology
SC Psychology; Psychiatry
GA 205QX
UT WOS:000249130800012
PM 17714380
DA 2020-03-18
ER

PT J
AU Lukomski, J
AF Lukomski, Jennifer
TI Deaf college students' perceptions of their social-emotional adjustment
SO JOURNAL OF DEAF STUDIES AND DEAF EDUCATION
LA English
DT Article
ID HEARING-IMPAIRED ADOLESCENTS; MENTAL-HEALTH PROBLEMS; SELF-PERCEPTIONS;
   CHILDREN; DEPRESSION; PREVALENCE; ADULTHOOD
AB This study examined differences between deaf and hearing students' perceptions of their social emotional adjustment as they transition to college. The 16PF-Adolescent Personality Questionnaire Life Difficulties Scale was completed by 205 deaf students and 185 hearing students. A multivariate analyses of variance and subsequent univariate tests found that deaf students rated themselves as experiencing significantly higher home life difficulties than hearing students, and deaf students rated themselves as having fewer coping difficulties than hearing students. Results also revealed a hearing status by gender interaction with deaf females rating themselves significantly higher on worry than deaf males, hearing females, and hearing males. An exploratory factor analysis of the Life Difficulties subscales yielded three factors of life difficulties for deaf college students but only two factors for hearing college students. These findings suggest that there are differences between deaf and hearing students who are transitioning to college with regards to their social-emotional adjustment.
C1 Rochester Inst Technol, Sch Psychol Dept, Rochester, NY 14623 USA.
RP Lukomski, J (reprint author), Rochester Inst Technol, Sch Psychol Dept, Rochester, NY 14623 USA.
EM jalgsp@rit.edu
NR 26
TC 16
Z9 16
U1 0
U2 12
PU OXFORD UNIV PRESS
PI OXFORD
PA GREAT CLARENDON ST, OXFORD OX2 6DP, ENGLAND
SN 1081-4159
EI 1465-7325
J9 J DEAF STUD DEAF EDU
JI J. Deaf Stud. Deaf Educ.
PD FAL
PY 2007
VL 12
IS 4
BP 486
EP 494
DI 10.1093/deafed/enm008
PG 9
WC Education, Special; Rehabilitation
SC Education & Educational Research; Rehabilitation
GA 211ER
UT WOS:000249507600006
PM 17437957
OA Bronze
DA 2020-03-18
ER

PT J
AU Rescorla, L
   Achenbach, T
   Ivanova, MY
   Dumenci, L
   Almqvist, F
   Bilenberg, N
   Bird, H
   Chen, W
   Dobrean, A
   Dopfner, M
   Erol, N
   Fombonne, E
   Fonseca, A
   Frigerio, A
   Grietens, H
   Hannesdottir, H
   Kanbayashi, Y
   Lambert, M
   Larsson, B
   Leung, P
   Liu, XC
   Minaei, A
   Mulatu, MS
   Novik, TS
   Oh, KJ
   Roussos, A
   Sawyer, M
   Simsek, Z
   Steinhausen, HC
   Weintraub, S
   Weisz, J
   Metzke, CW
   Wolanczyk, T
   Yang, HJ
   Zilber, N
   Zukauskiene, R
   Verhulst, F
AF Rescorla, Leslie
   Achenbach, Thomas
   Ivanova, Masha Y.
   Dumenci, Levent
   Almqvist, Fredrik
   Bilenberg, Niels
   Bird, Hector
   Chen, Wei
   Dobrean, Anca
   Doepfner, Manfred
   Erol, Nese
   Fombonne, Eric
   Fonseca, Antonio
   Frigerio, Alessandra
   Grietens, Hans
   Hannesdottir, Helga
   Kanbayashi, Yasuko
   Lambert, Michael
   Larsson, Bo
   Leung, Patrick
   Liu, Xianchen
   Minaei, Asghar
   Mulatu, Mesfin S.
   Novik, Torunn S.
   Oh, Kyung-Ja
   Roussos, Alexandra
   Sawyer, Michael
   Simsek, Zeynep
   Steinhausen, Hans-Christoph
   Weintraub, Sheila
   Weisz, John
   Metzke, Christa Winkler
   Wolanczyk, Tomasz
   Yang, Hao-Jan
   Zilber, Nelly
   Zukauskiene, Rita
   Verhulst, Frank
TI Behavioral and emotional problems reported by parents of children ages 6
   to 16 in 31 societies
SO JOURNAL OF EMOTIONAL AND BEHAVIORAL DISORDERS
LA English
DT Article
ID UNITED-STATES; CHINESE CHILDREN; MENTAL-HEALTH; SELF-REPORTS;
   ADOLESCENTS; CHECKLIST; COMPETENCE; PREVALENCE; TEACHERS; SAMPLE
AB This study compared parents' ratings of behavioral and emotional problems on the Child Behavior Checklist (Achenbach, 199 1; Achenbach & Rescorla, 2001) for general population samples of children ages 6 to 16 from 31 societies (N = 55,508). Effect sizes for society ranged from.03 to.14. Effect sizes for gender were <=.0 1, with girls generally scoring higher on Internalizing problems and boys generally scoring higher on Externalizing problems. Effect sizes for age were <=.0 1 and varied across types of problems. Total Problems scores for 19 of 31 societies were within I SD of the overall mean of 22.5. Bisociety correlations for mean item scores averaged.74. The findings indicate that parents' reports of children's problems were similar in many ways across highly diverse societies. Nonetheless, effect sizes for society were larger than those for gender and age, indicating the need to take account of multicultural variations in parents' reports of children's problems.
EM lrescorl@brynmawr.edu
RI Zukauskiene, Rita/AAH-4444-2019; Dobrean, Anca/K-6562-2013; Zukauskiene,
   Rita/D-1214-2012; Fombonne, Eric/M-4893-2018; Mulatu,
   Mesfin/R-3657-2019; Grietens, Hans/AAF-3465-2019; Achenbach,
   Thomas/E-8254-2010; Bilenberg, Niels/I-6027-2014; Zukauskiene,
   Rita/AAE-4247-2020; Frigerio, Alessandra/K-9538-2016; Frigerio,
   Alessandra/N-9027-2019; Minaei, Asghar/I-5657-2018; Fonseca,
   Antonio/G-8096-2019
OI Zukauskiene, Rita/0000-0002-0884-7578; Dobrean,
   Anca/0000-0001-6089-1018; Zukauskiene, Rita/0000-0002-0884-7578;
   Fombonne, Eric/0000-0002-8605-3538; Frigerio,
   Alessandra/0000-0002-9275-9924; Frigerio,
   Alessandra/0000-0002-9275-9924; Chen, Wei Jen/0000-0001-5899-5870;
   Minaei, Asghar/0000-0002-2875-7449; Bilenberg,
   Niels/0000-0002-5838-556X; Fonseca, Antonio/0000-0001-7410-269X
NR 50
TC 189
Z9 193
U1 0
U2 49
PU PRO-ED INC
PI AUSTIN
PA 8700 SHOAL CREEK BLVD, AUSTIN, TX 78757-6897 USA
SN 1063-4266
J9 J EMOT BEHAV DISORD
JI J. Emot. Behav. Disord.
PD FAL
PY 2007
VL 15
IS 3
BP 130
EP 142
DI 10.1177/10634266070150030101
PG 13
WC Education, Special; Psychology, Educational; Psychology,
   Multidisciplinary
SC Education & Educational Research; Psychology
GA 201IF
UT WOS:000248824000001
DA 2020-03-18
ER

PT J
AU Kelley, ML
   Fats-Stewart, W
AF Kelley, Michelle L.
   Fats-Stewart, William
TI Treating paternal alcoholism with Learning Sobriety Together: Effects on
   adolescents versus preadolescents
SO JOURNAL OF FAMILY PSYCHOLOGY
LA English
DT Article
DE children of alcoholics; internalizing and externalizing behavior;
   couples therapy
ID EMOTIONAL-PROBLEMS; PROBLEM BEHAVIORS; CHILDREN; PARENTS; FATHERS;
   ABUSE; ADJUSTMENT; VIOLENCE; THERAPY; MOTHERS
AB The purpose of this study was to determine whether Learning Sobriety Together, a treatment for substance abuse that combines behavioral couples therapy and individual counseling, had comparable secondary benefits on the internalizing and externalizing behaviors of adolescent versus preadolescent siblings living in homes with their alcoholic fathers (N = 13 1) and their non-substance-abusing mothers. During a 17-month assessment period, the association between parents' functioning (i.e., fathers' drinking as determined by percentage of days abstinent and parents' dyadic adjustment) and children's adjustment (as rated by mothers, fathers, and children's teachers) was stronger for preadolescents than for their adolescent siblings, particularly in terms of children's externalizing behaviors. Interventions that reduce paternal drinking and improve couple functioning may serve as an important preventative intervention for preadolescents in these homes, whereas adolescents may need more intensive interventions to address internalizing and externalizing symptoms.
C1 Old Dominion Univ, Dept Psychol, Norfolk, VA 23529 USA.
   RIT Int, Addict & Family Res Grp, Res Triangle Pk, NC USA.
RP Kelley, ML (reprint author), Old Dominion Univ, Dept Psychol, Norfolk, VA 23529 USA.
EM mkelley@odu.edu
FU NIAAA NIH HHSUnited States Department of Health & Human ServicesNational
   Institutes of Health (NIH) - USANIH National Institute on Alcohol Abuse
   & Alcoholism (NIAAA) [R21AA013690]; NIDA NIH HHSUnited States Department
   of Health & Human ServicesNational Institutes of Health (NIH) - USANIH
   National Institute on Drug Abuse (NIDA) [R01DA014402-SUPL, R01DA014402,
   R01DA015937, R21 DA018304-01, R01DA12189, R01DA016236, R01DA016235-SUPL]
NR 35
TC 10
Z9 10
U1 0
U2 10
PU AMER PSYCHOLOGICAL ASSOC
PI WASHINGTON
PA 750 FIRST ST NE, WASHINGTON, DC 20002-4242 USA
SN 0893-3200
EI 1939-1293
J9 J FAM PSYCHOL
JI J. Fam. Psychol.
PD SEP
PY 2007
VL 21
IS 3
BP 435
EP 444
DI 10.1037/0893-3200.21.3.435
PG 10
WC Psychology, Clinical; Family Studies
SC Psychology; Family Studies
GA 208XJ
UT WOS:000249352200012
PM 17874929
DA 2020-03-18
ER

PT J
AU Berg, CA
   Wiebe, DJ
   Beveridge, RM
   Palmer, DL
   Korbel, CD
   Upchurch, R
   Swinyard, MT
   Lindsay, R
   Donaldson, DL
AF Berg, Cynthia A.
   Wiebe, Deborah J.
   Beveridge, Ryan M.
   Palmer, Debra L.
   Korbel, Carolyn D.
   Upchurch, Renn
   Swinyard, Michael T.
   Lindsay, Rob
   Donaldson, David L.
TI Mother-child appraised involvement in coping with diabetes stressors and
   emotional adjustment
SO JOURNAL OF PEDIATRIC PSYCHOLOGY
LA English
DT Article
DE childhood illness; coping; emotional adjustment; parental involvement;
   stress; type 1 diabetes
ID QUALITY-OF-LIFE; GENDER-DIFFERENCES; METABOLIC-CONTROL; MATERNAL
   INVOLVEMENT; GLYCEMIC CONTROL; ADOLESCENTS; DEPRESSION; FAMILY; SELF;
   AUTONOMY
AB Objective To examine how children's and mother's appraisals of each other's involvement in coping with diabetes events are associated with emotional adjustment. Methods One hundred and twenty-seven children (ages 10-15 years) with type I diabetes and their mothers reported on their own emotional adjustment and how each other was involved in coping strategies surrounding diabetes stressful events. Results Appraisals that mothers and children were uninvolved with each other's stressors were associated with greater depressive symptoms and less positive mood; children's appraisals of mother's supportive involvement with children's less depressive symptoms, and appraisals of collaborative involvement with less depressive symptoms and more positive mood for both mothers and children. Appraised control was most detrimental for children for older females and for mothers of younger children. Conclusions Collaborative involvement in coping efforts may be an important resource for addressing negative emotions that both children and mothers experience surrounding type I diabetes, especially across adolescence.
C1 Univ Utah, Dept Psychol, Salt Lake City, UT 84112 USA.
   Primary Childrens Med Ctr, Salt Lake City, UT 84113 USA.
   Univ Utah, Sch Med, Salt Lake City, UT 84112 USA.
RP Berg, CA (reprint author), Univ Utah, Dept Psychol, 380 S 1530 E,Room 502, Salt Lake City, UT 84112 USA.
EM cynthia.berg@psych.utah.edu
FU NIDDK NIH HHSUnited States Department of Health & Human ServicesNational
   Institutes of Health (NIH) - USANIH National Institute of Diabetes &
   Digestive & Kidney Diseases (NIDDK) [R01 DK063044-01A1]
NR 56
TC 26
Z9 26
U1 0
U2 9
PU OXFORD UNIV PRESS INC
PI CARY
PA JOURNALS DEPT, 2001 EVANS RD, CARY, NC 27513 USA
SN 0146-8693
J9 J PEDIATR PSYCHOL
JI J. Pediatr. Psychol.
PD SEP
PY 2007
VL 32
IS 8
BP 995
EP 1005
DI 10.1093/jpepsy/jsm043
PG 11
WC Psychology, Developmental
SC Psychology
GA 213WS
UT WOS:000249698600012
PM 17569712
OA Bronze
DA 2020-03-18
ER

PT J
AU Sourander, A
   Jensen, P
   Davies, M
   Niemela, S
   Elonheimo, H
   Ristkari, T
   Helenius, H
   Sillanmaki, L
   Piha, J
   Kumpulainen, K
   Tamminen, T
   Moilanen, I
   Almqvist, F
AF Sourander, Andre
   Jensen, Peter
   Davies, Mark
   Niemelae, Solja
   Elonheimo, Henrik
   Ristkari, Terja
   Helenius, Hans
   Sillanmaeki, Lauri
   Piha, Jorma
   Kumpulainen, Kirsti
   Tamminen, Tuula
   Moilanen, Irma
   Almqvist, Fredrik
TI Who is at greatest risk of adverse long-term outcomes? The Finnish from
   a boy to a man study
SO JOURNAL OF THE AMERICAN ACADEMY OF CHILD AND ADOLESCENT PSYCHIATRY
LA English
DT Article
DE epidemiology; childhood; follow-up; predictor
ID HEALTH-SERVICE USE; 14-YEAR FOLLOW-UP; CONDUCT DISORDER; ADOLESCENT
   DEPRESSION; PSYCHIATRIC-DISORDERS; CHILDHOOD PREDICTORS; MULTIPLE
   INFORMANTS; MENTAL-DISORDER; AGE 8; CHILDREN
AB Objective: To study associations between comorbid psychopathology and long-term outcomes in a large birth cohort sample from age 8 to early adulthood. Method: The sample included long-term outcome data on 2,556 Finnish boys born in 1981. The aim was to study the impact of early childhood psychopathology types (externalizing versus internalizing versus both) and informant sources (self-report versus parent/teacher reports) on young adult outcomes, based on data from a military registry of psychiatric diagnosis, a police registry on criminal and drug offenses, and self-reported problems in late adolescence and early adulthood. Results: Children with combined conduct and internalizing problems at age 8 had the worst outcomes and highest risk of subsequent psychiatric disorders, criminal offenses, and self-reported problems at follow-up, with 62% of these boys manifesting psychiatric disorders, committing criminal offenses, or both at follow-up. Although these children included only 4% of the sample, they were responsible for 26% of all criminal offenses at follow-up. In contrast, children with conduct problems without internalizing problems and those with attention problems had much less severe but nonetheless elevated levels of risk of antisocial personality disorder and criminal offenses. Long-term outcomes for these two groups were substantially better than for children with combined conduct and internalizing problems. Children with "pure" emotional problems had an elevated risk only of similar emotional problems at follow-up. Conclusions: The subjective suffering and long-term burden to society is especially high among children with comorbid conduct and internalizing problems in childhood. A major challenge for child and adolescent psychiatric, education, and social services is to develop effective intervention strategies focusing on these children. Additional longitudinal epidemiological studies of this comorbidity group are needed, and, if replicated, such findings will have important implications for future diagnostic classification systems (DSM-V).
C1 Turku Univ Hosp, Dept Child Psychiat, FIN-20520 Turku, Finland.
   Helsinki Univ Hosp, Dept Child Psychiat, Helsinki, Finland.
   Univ Oulu, Dept Child Psychiat, Oulu, Finland.
RP Sourander, A (reprint author), Turku Univ Hosp, Dept Child Psychiat, FIN-20520 Turku, Finland.
EM andre.sourander@utu.fi
RI Niemela, Solja/G-7084-2017
OI Sourander, Andre/0000-0003-0361-7244; Jensen, Peter/0000-0003-2387-0650
NR 65
TC 101
Z9 103
U1 0
U2 11
PU ELSEVIER SCIENCE INC
PI NEW YORK
PA STE 800, 230 PARK AVE, NEW YORK, NY 10169 USA
SN 0890-8567
EI 1527-5418
J9 J AM ACAD CHILD PSY
JI J. Am. Acad. Child Adolesc. Psychiatr.
PD SEP
PY 2007
VL 46
IS 9
BP 1148
EP 1161
DI 10.1097/chi.0b013e31809861e9
PG 14
WC Psychology, Developmental; Pediatrics; Psychiatry
SC Psychology; Pediatrics; Psychiatry
GA 203PO
UT WOS:000248986700007
PM 17712238
DA 2020-03-18
ER

PT J
AU Barnow, S
   Stopsack, M
   Bernheim, D
   Schroder, C
   Fusch, C
   Lauffer, H
   Freyberger, HJ
   Grabe, HJ
   Spitzer, C
AF Barnow, Sven
   Stopsack, Malte
   Bernheim, Dorothee
   Schroeder, Carmen
   Fusch, Christoph
   Lauffer, Heinz
   Freyberger, Harald J.
   Grabe, Hans J.
   Spitzer, Carsten
TI Results of an outpatient intervention for obese children and adolescents
SO PSYCHOTHERAPIE PSYCHOSOMATIK MEDIZINISCHE PSYCHOLOGIE
LA English
DT Article
DE obesity intervention study; children; adolescence; family history of
   obesity; social problems
ID BODY-MASS INDEX; OVERWEIGHT CHILDREN; CHILDHOOD OBESITY; SELF-ESTEEM;
   SYMPTOMS; PROGRAM
AB Background Aim of this study was to examine effects of an outpatient intervention program for obese children.
   Method 45 obese children were treated with a cognitive-behavioural intervention program (IG) and were compared with 21 children of a waiting list (WG). Weight, self esteem, emotional and behaviour problems were measured at the beginning (TO) and the end (of T1) of the intervention. Additionally, predictors of therapy success were examined.
   Results The intervention program lead to a moderate reduction of weight, whereas there was no weight reduction in the waiting group. Furthermore, self esteem increased and emotional problems decreased in the IG. Neither a positive family history of obesity nor the weight at TO did predict treatment outcome.
   Conclusion Obese children profited from the cognitive-behavioral intervention program, weight reduction was, however, only moderate. Therefore, specific predictors for therapy success should be evaluated in further studies.
C1 Ernst Moritz Arndt Univ Greifswald, Klin & Poliklin Psychiat & Psychotherapie, D-17475 Greifswald, Germany.
   Ernst Moritz Arndt Univ Greifswald, Klin Kinder & Jugenmed, Abt Neuropadiat & Stoffwechselerkankungen, D-17487 Greifswald, Germany.
   Ernst Moritz Arndt Univ Greifswald, Klin Kinder & Jugenmed, Ant Neontal & Intensivmed, D-17487 Greifswald, Germany.
RP Barnow, S (reprint author), Ernst Moritz Arndt Univ Greifswald, Klin & Poliklin Psychiat & Psychotherapie, Ellernholzstr 1-2, D-17475 Greifswald, Germany.
EM barnow@uni-greifswald.de
NR 35
TC 7
Z9 7
U1 0
U2 7
PU GEORG THIEME VERLAG KG
PI STUTTGART
PA RUDIGERSTR 14, D-70469 STUTTGART, GERMANY
SN 0937-2032
J9 PSYCHOTHER PSYCH MED
JI Psychother. Psychosom. Med. Psychol.
PD SEP-OCT
PY 2007
VL 57
IS 9-10
BP 353
EP 358
DI 10.1055/s-2007-970929
PG 6
WC Psychology, Clinical
SC Psychology
GA 224WW
UT WOS:000250480000005
PM 17614092
DA 2020-03-18
ER

PT J
AU Thuen, E
   Bru, E
   Ogden, T
AF Thuen, Elin
   Bru, Edvin
   Ogden, Terje
TI Coping styles, learning environment and emotional and behavioural
   problems
SO SCANDINAVIAN JOURNAL OF EDUCATIONAL RESEARCH
LA English
DT Article
DE learning environment; coping styles; emotional; behavioural problems
ID NEGATIVE LIFE EVENTS; NORWEGIAN ADOLESCENTS; SOCIAL SUPPORT; SCHOOL
   YEAR; CHILDREN; STUDENTS; PERCEPTIONS; CLASSROOM; ORIENTATION;
   MISBEHAVIOR
AB The main aim of this study was to explore associations between students' perceptions of learning environment factors and their reports of emotional and behavioural problems (EBP) and to what degree students' coping styles could influence this relation. The study was conducted as a survey among a representative sample of 2006 Norwegian ninth-graders. Results showed that students' coping styles accounted for some of the covariance between learning environment factors and EBP. This indicates that associations found between learning environment factors and EBP to some degree could be reflections of students' coping styles, in the sense that coping styles affect students' perceptions of the learning environment or the learning environment itself. However, two-thirds of the covariance between learning environment factors and EBP was not accounted for by individual students' coping styles. The unique effect of learning environment factors on variances in off-task orientation, externalising problems and emotional problems was 22%, 13% and 4%, respectively.
C1 [Thuen, Elin; Bru, Edvin; Ogden, Terje] Univ Stavanger, Ctr Behav Res, N-4036 Stavanger, Norway.
RP Thuen, E (reprint author), Univ Stavanger, Ctr Behav Res, N-4036 Stavanger, Norway.
EM elin.thuen@uis.no
OI Ogden, Terje/0000-0002-2353-0798
NR 84
TC 8
Z9 8
U1 0
U2 4
PU ROUTLEDGE JOURNALS, TAYLOR & FRANCIS LTD
PI ABINGDON
PA 4 PARK SQUARE, MILTON PARK, ABINGDON OX14 4RN, OXFORDSHIRE, ENGLAND
SN 0031-3831
J9 SCAND J EDUC RES
JI Scand. J. Educ. Res.
PD SEP
PY 2007
VL 51
IS 4
BP 347
EP 368
DI 10.1080/00313830701485460
PG 22
WC Education & Educational Research
SC Education & Educational Research
GA 274KB
UT WOS:000253999100002
DA 2020-03-18
ER

PT J
AU Ronen, T
   Rahav, G
   Moldawsky, A
AF Ronen, Tammie
   Rahav, Giora
   Moldawsky, Ayala
TI Aggressive behavior among Israeli elementary school students and
   associated emotional/behavioral problems and self-control
SO SCHOOL PSYCHOLOGY QUARTERLY
LA English
DT Article
DE self-control; behavioral and emotional problems; aggression; children;
   gender
ID SOCIAL-PSYCHOLOGICAL ADJUSTMENT; PEER REJECTION; ADOLESCENT DELINQUENCY;
   CHILDREN; CHILDHOOD; DISORDER; GENDER; SCALE; WAR
AB This study aimed to identify aggression patterns among students, compare teachers' and students' reports on aggressiveness, and examine whether emotional and behavioral problems and self-control intercorrelate with aggression and can explain it among students. The study investigated 363 students aged 8 to 11 years and their 12 homeroom teachers in two elementary schools in central Israel. As expected, students reported higher verbal aggression than physical without gender differences in the general tendency. Also, students reported a higher rate of others' aggression toward them than their own aggression toward others. Similarities emerged between students' and teachers' reports. Four types of students were classified: the aggressive initiator (proactive), the aggressive responder (reactive), the passive victim, and a neutral type. An important outcome was the significant negative association of aggressiveness with self-control. Students with higher rates of self-control skills presented lower rates of aggressive behavior.
C1 [Ronen, Tammie; Moldawsky, Ayala] Tel Aviv Univ, Bob Shapell Sch Social Work, IL-69978 Tel Aviv, Israel.
   [Rahav, Giora] Tel Aviv Univ, Dept Sociol, IL-69978 Tel Aviv, Israel.
RP Ronen, T (reprint author), Tel Aviv Univ, Bob Shapell Sch Social Work, IL-69978 Tel Aviv, Israel.
EM tamie@post.tau.ac.il
NR 48
TC 7
Z9 9
U1 0
U2 4
PU AMER PSYCHOLOGICAL ASSOC
PI WASHINGTON
PA 750 FIRST ST NE, WASHINGTON, DC 20002-4242 USA
SN 1045-3830
EI 1939-1560
J9 SCHOOL PSYCHOL QUART
JI Sch. Psychol. Q.
PD SEP
PY 2007
VL 22
IS 3
BP 407
EP 431
DI 10.1037/1045-3830.22.3.407
PG 25
WC Psychology, Educational
SC Psychology
GA 273DQ
UT WOS:000253911000006
DA 2020-03-18
ER

PT J
AU Beyer, T
   Furniss, T
AF Beyer, Thomas
   Furniss, Tilman
TI Child psychiatric symptoms in primary school
SO SOCIAL PSYCHIATRY AND PSYCHIATRIC EPIDEMIOLOGY
LA English
DT Article
DE child; epidemiology; mental health; preschool; primary school
ID ADOLESCENT PROBLEM BEHAVIOR; PRESCHOOL-CHILDREN; RISK-FACTORS;
   PREVALENCE; DISORDERS; DIAGNOSES; PSYCHOPATHOLOGY; DEPRESSION; COMMUNITY
AB Objective Prevalence of behavioural and emotional problems in primary school children was examined 4 years after a baseline survey at preschool age. The scope of symptoms was investigated. Due to anonymity of data only group differences between the two measurements were reported. Method A representative sample of 1,481 children in fourth year primary school was assessed with the Child Behaviour Checklist (CBCL). In addition to the CBCL broadband groups of internalizing (INT) and externalizing symptoms (EXT) a third group of combined internalizing and externalizing symptoms (COM) was defined. Results The 6 month prevalence of child mental health problems at second wave was 18% - a significant increase on the previous baseline rate of 12.4%. Of those 18% of children with child mental health problems 27.3% had exclusively internalizing, 6.0% externalizing symptoms and 52.4% had combined symptoms of INT and EXT. Conclusion The increasing prevalence was associated with an increase of symptoms of the broadband groups INT and COM but not EXT. The results also highlight an age and gender specific vulnerability of boys, both at preschool and primary school.
C1 Univ Hosp Muenster, Dept Child Psychiat & Psychotherapy, D-48149 Munster, Germany.
RP Beyer, T (reprint author), Univ Hosp Muenster, Dept Child Psychiat & Psychotherapy, Schmeddingstr 50, D-48149 Munster, Germany.
EM beyer@uni-muenster.de
NR 26
TC 7
Z9 7
U1 0
U2 4
PU DR DIETRICH STEINKOPFF VERLAG
PI DARMSTADT
PA PO BOX 10 04 62, D-64204 DARMSTADT, GERMANY
SN 0933-7954
J9 SOC PSYCH PSYCH EPID
JI Soc. Psychiatry Psychiatr. Epidemiol.
PD SEP
PY 2007
VL 42
IS 9
BP 753
EP 758
DI 10.1007/s00127-007-0224-x
PG 6
WC Psychiatry
SC Psychiatry
GA 203OH
UT WOS:000248983400011
PM 17639307
DA 2020-03-18
ER

PT J
AU Crone, MR
   Reijneveld, SA
AF Crone, Mathilde R.
   Reijneveld, Sijmen A.
TI The association of behavioural and emotional problems with tobacco use
   in adolescence
SO ADDICTIVE BEHAVIORS
LA English
DT Article
DE smoking; adolescents; emotional and bebavioural problems
ID PSYCHOSOCIAL PROBLEMS; SMOKING; CHILDREN; HEALTH; SCHOOL
AB Smoking is a highly addictive behaviour, often initiated during adolescence. It is suggested that smoking is associated with behavioural and emotional problems. This study aims to assess the impact of psychosocial problems on smoking initiation and vice versa.
   Method: We obtained data on self-reported psychosocial problems and smoking of adolescents at the age of 13 years and 2 years later. The baseline questionnaire was completed by 1789 students. 68% of the baseline questionnaire could be linked to a questionnaire of the second measurement.
   Results: 15% smoked at baseline and 29% two years later. Respectively 8% and 9% had a clinical Externalizing problem score or a clinical Internalizing problem score at baseline, 14% had these problems two years later. Externalizing problems at baseline predicted the onset of smoking two years later. Internalizing problems only predicted smoking among girls. This association between psychosocial problems and smoking is most obvious for the onset of regularly smoking and less for the onset of experimenting. Reversibly smoking at baseline is only associated with the onset of externalizing problems two years later.
   Conclusion: Clinical Externalizing and Internalizing problems make the initiation of regular smoking more likely. The effects on experimental smoking are less obvious. (c) 2006 Elsevier Ltd. All rights reserved.
C1 TNO, Qual Life, NL-2301 CE Leiden, Netherlands.
   Univ Groningen, Med Ctr, Dept Hlth Sci, Groningen, Netherlands.
RP Crone, MR (reprint author), TNO, Qual Life, POB 2215, NL-2301 CE Leiden, Netherlands.
EM matty.crone@tno.nl
RI Babicova, Zuzana/L-9849-2015
NR 15
TC 41
Z9 43
U1 0
U2 9
PU PERGAMON-ELSEVIER SCIENCE LTD
PI OXFORD
PA THE BOULEVARD, LANGFORD LANE, KIDLINGTON, OXFORD OX5 1GB, ENGLAND
SN 0306-4603
EI 1873-6327
J9 ADDICT BEHAV
JI Addict. Behav.
PD AUG
PY 2007
VL 32
IS 8
BP 1692
EP 1698
DI 10.1016/j.addbeh.2006.11.006
PG 7
WC Psychology, Clinical; Substance Abuse
SC Psychology; Substance Abuse
GA 179PS
UT WOS:000247302800013
PM 17175113
OA Green Published
DA 2020-03-18
ER

PT J
AU Najmi, S
   Wegner, DM
   Nock, MK
AF Najmi, Sadia
   Wegner, Daniel M.
   Nock, Matthew K.
TI Thought suppression and self-injurious thoughts and behaviors
SO BEHAVIOUR RESEARCH AND THERAPY
LA English
DT Article
DE self-injury; suicide; thought suppression; emotion regulation; self-harm
ID SUICIDE ATTEMPTS; PERCEIVED CONTROL; STRESS-DISORDER; MENTAL CONTROL;
   ADOLESCENTS; MUTILATION; DISTRACTION; PREVALENCE; CHILDREN; REASONS
AB This study proposes and tests a theoretical model suggesting that the propensity to suppress unwanted thoughts is associated with an increased presence and frequency of self-injurious thoughts and behaviors (SITB). In the model, propensity to suppress unwanted thoughts is hypothesized to be a cognitive mediator of the relationship between emotional reactivity and SITB, and is expected to be related to the extent to which SITB is initiated to escape from aversive emotions. Results of this cross-sectional study of adolescents (N = 87) revealed that the self-reported propensity to suppress unwanted thoughts is associated with the presence and frequency of non-suicidal self-injury (NSSI), suicidal ideation, and suicide attempts. Further-more, thought suppression partially mediates the relationship between emotional reactivity and the frequency of NSSI and suicidal ideation. Finally, adolescents with a higher tendency to suppress unwanted thoughts report engaging in NSSI in order to reduce aversive emotions rather than for social communication. Results are discussed within the framework of the negative reinforcement function of SITB. (c) 2006 Elsevier Ltd. All rights reserved.
C1 Harvard Univ, Dept Psychol, Cambridge, MA 02138 USA.
RP Nock, MK (reprint author), Harvard Univ, Dept Psychol, 33 Kirkland St, Cambridge, MA 02138 USA.
EM nock@wjh.harvard.edu
RI Nock, Matthew/AAE-8330-2019
FU NIMH NIH HHSUnited States Department of Health & Human ServicesNational
   Institutes of Health (NIH) - USANIH National Institute of Mental Health
   (NIMH) [L30 MH072299-02, R03 MH076047, L30 MH072299, MH076047, R03
   MH076047-01]
NR 39
TC 100
Z9 102
U1 0
U2 18
PU PERGAMON-ELSEVIER SCIENCE LTD
PI OXFORD
PA THE BOULEVARD, LANGFORD LANE, KIDLINGTON, OXFORD OX5 1GB, ENGLAND
SN 0005-7967
EI 1873-622X
J9 BEHAV RES THER
JI Behav. Res. Ther.
PD AUG
PY 2007
VL 45
IS 8
BP 1957
EP 1965
DI 10.1016/j.brat.2006.09.014
PG 9
WC Psychology, Clinical
SC Psychology
GA 202AQ
UT WOS:000248874300022
PM 17074302
OA Green Accepted
DA 2020-03-18
ER

PT J
AU Tamas, Z
   Kovacs, M
   Gentzler, AL
   Tepper, P
   Gadoros, J
   Kiss, E
   Kapornai, K
   Vetro, A
AF Tamas, Zsuzsanna
   Kovacs, Maria
   Gentzler, Amy L.
   Tepper, Ping
   Gadoros, Julia
   Kiss, Eniko
   Kapornai, Krisztina
   Vetro, Agnes
TI The relations of temperament and emotion self-regulation with suicidal
   behaviors in a clinical sample of depressed children in Hungary
SO JOURNAL OF ABNORMAL CHILD PSYCHOLOGY
LA English
DT Article
DE temperament; emotion regulation; suicidal behaviors; major depressive
   disorder; children
ID ADOLESCENT SUICIDE; MAJOR DEPRESSION; RISK-FACTORS;
   PSYCHIATRIC-INPATIENTS; REGULATION STRATEGIES; YOUNG ADOLESCENTS;
   CHILDHOOD; IDEATION; ATTEMPTERS; DISORDER
AB Although major depressive disorder (MDD) is associated with suicidal behaviors, some depressed individuals are not suicidal and others evidence various forms of suicidality. We thus investigated whether aspects of temperament and self-regulation of dysphoria represent risk factors for DSM-IV suicidality (recurrent thoughts of death, recurrent suicidal ideation, suicidal plan, and suicide attempt) in depressed youths. Using a sample of children with MDD (N=407; ages 7-14 years), recruited from clinical sites across Hungary, we tested the hypotheses that: (a) suicidality is related to higher levels of trait negative emotionality as well as more maladaptive and fewer adaptive regulatory responses to dysphoria and (b) as the severity of suicidal behavior increases, levels of trait negative emotionality and dysfunctional emotion regulation also increase. We also explored if other aspects of temperament relate to suicidality. Children's DSM-IV diagnoses were based on semi-structured interviews and best-estimate psychiatric consensus. Parents independently provided ratings of their children's temperament, and children separately completed an inventory of emotion regulation (ER). Using multivariate models, we failed to confirm the hypothesized relations of negative trait emotionality and suicidality, but confirmed that high maladaptive and low adaptive ER response tendencies increase the odds of suicidal behaviors, above and beyond the risk posed by depressive illness severity. Unplanned interaction terms between temperament dimensions (other than negative emotionality) and ER suggested that at some high-extremes of temperament, ER has no impact on suicidality but in their absence, adaptive ER lowers the risk of suicidality. The practical implications of the findings are discussed.
C1 Vadaskert Hosp, Budapest, Hungary.
   Univ Pittsburgh, Sch Med, Med Ctr, Pittsburgh, PA USA.
   Western Psychiat Inst & Clin, Pittsburgh, PA USA.
   Univ Szeged, Dept Child & Adolescent Psychiat, Szeged, Hungary.
RP Tamas, Z (reprint author), Huvosvolgyi Ut 116, H-1021 Budapest, Hungary.
EM zsuzsa.tamas@chello.hu
FU NIMH NIH HHSUnited States Department of Health & Human ServicesNational
   Institutes of Health (NIH) - USANIH National Institute of Mental Health
   (NIMH) [MH056193]
NR 80
TC 79
Z9 79
U1 2
U2 17
PU SPRINGER/PLENUM PUBLISHERS
PI NEW YORK
PA 233 SPRING ST, NEW YORK, NY 10013 USA
SN 0091-0627
J9 J ABNORM CHILD PSYCH
JI J. Abnorm. Child Psychol.
PD AUG
PY 2007
VL 35
IS 4
BP 640
EP 652
DI 10.1007/s10802-007-9119-2
PG 13
WC Psychology, Clinical; Psychology, Developmental
SC Psychology
GA 197UM
UT WOS:000248582000012
PM 17530394
DA 2020-03-18
ER

PT J
AU Amone-P'Olak, K
   Garnefski, N
   Kraaij, V
AF Amone-P'Olak, Kennedy
   Garnefski, Nadia
   Kraaij, Vivian
TI Adolescents caught between fires: Cognitive emotion regulation in
   response to war experiences in Northern Uganda
SO JOURNAL OF ADOLESCENCE
LA English
DT Article
DE war; cognitive emotion regulation; cognitive coping; adolescents;
   internalizing problems; externalizing; problems
ID NEGATIVE LIFE EVENTS; REGULATION STRATEGIES; DEPRESSIVE SYMPTOMS; COPING
   STRATEGIES; CHILDREN; STRESS; EXPOSURE; IMPACT; ADJUSTMENT; DISTRESS
AB This study aimed to assess the prevalence of war experiences and the use of specific cognitive emotion regulation strategies in response to these experiences among 294 formerly abducted adolescents at three rehabilitation centres in Uganda. Cognitive strategies were measured by Cognitive Emotion Regulation Questionnaire (CERQ). Symptoms of psychopathology were measured by the Impact of Events Scale Revised (IES-R) and the Youth Self-Report (YSR). Relationships were studied by means of descriptive statistics, correlations and Multiple Regression Analyses. Strong relationships were found between specific cognitive emotion regulation strategies and posttraumatic stress (PTS), Internalizing and Externalizing symptoms. The results may have implications for intervention strategies. (c) 2006 The Association for Professionals in Services for Adolescents. Published by Elsevier Ltd. All rights reserved.
C1 Leiden Univ, Div Clin & Hlth Psychol, NL-2300 RB Leiden, Netherlands.
RP Garnefski, N (reprint author), Leiden Univ, Div Clin & Hlth Psychol, POB 9555, NL-2300 RB Leiden, Netherlands.
EM garnefski@fsw.leidenuniv.n1
NR 56
TC 44
Z9 46
U1 0
U2 19
PU ACADEMIC PRESS LTD ELSEVIER SCIENCE LTD
PI LONDON
PA 24-28 OVAL RD, LONDON NW1 7DX, ENGLAND
SN 0140-1971
J9 J ADOLESCENCE
JI J. Adolesc.
PD AUG
PY 2007
VL 30
IS 4
BP 655
EP 669
DI 10.1016/j.adolescence.2006.05.004
PG 15
WC Psychology, Developmental
SC Psychology
GA 201CP
UT WOS:000248809400009
PM 16857252
DA 2020-03-18
ER

PT J
AU Maurice-Stam, H
   Grootenhuis, MA
   Brons, PPT
   Caron, HN
   Last, BF
AF Maurice-Stam, Heleen
   Grootenhuis, Martha A.
   Brons, Paul P. T.
   Caron, Huib N.
   Last, Bob F.
TI Psychosocial indicators of health-related quality of life in children
   with cancer 2 months after end of successful treatment
SO JOURNAL OF PEDIATRIC HEMATOLOGY ONCOLOGY
LA English
DT Article
DE childhood cancer; adaptation; coping; family system
ID POSTTRAUMATIC STRESS SYMPTOMS; YOUNG-ADULT SURVIVORS; CHILDHOOD-CANCER;
   ADOLESCENT CANCER; PSYCHOLOGICAL ADJUSTMENT; REPRESSIVE ADAPTATION;
   EMOTIONAL ADJUSTMENT; CONTROL STRATEGIES; PEDIATRIC-PATIENTS; FAMILY
   ADJUSTMENT
AB The purpose of the study was to identify psychosocial correlates of Health-Related Quality of Life (HRQoL) in pediatric cancer patients after completion of cancer treatment. Multiple regression analyses were performed to predict self-reported HRQoL of 52 patients aged 8 to 15 years, and parent-reported HRQoL of 54 patients aged 1 to 5 years. Cognitive coping, family functioning, parental emotional reactions, communication about the disease, and several medical variables were included in the regression models. Better HRQoL was especially associated with more positive expectations of the further course of the disease and less frequent parental asking after disease-related emotions of the child. Interventions should include "positive thinking" as a coping strategy. Several other psychosocial variables were indicative of better HRQoL but further research is needed to confirm and to understand the relationship between psychosocial variables and HRQoL.
C1 Univ Amsterdam, Emma Childrens Hosp, Acad Med Ctr, Dept Pediat Psychosocial, NL-1105 AZ Amsterdam, Netherlands.
   Univ Amsterdam, Emma Childrens Hosp, Acad Med Ctr, Dept Pediat Oncol, NL-1105 AZ Amsterdam, Netherlands.
   Radboud Univ Nijmegen Med Ctr, Nijmegen, Netherlands.
RP Maurice-Stam, H (reprint author), Univ Amsterdam, Emma Childrens Hosp, Acad Med Ctr, Dept Pediat Psychosocial, Meibergdreef 9, NL-1105 AZ Amsterdam, Netherlands.
EM h.stam@amc.uva.nl
RI Brons, P.P.T./L-4231-2015
NR 80
TC 13
Z9 13
U1 0
U2 6
PU LIPPINCOTT WILLIAMS & WILKINS
PI PHILADELPHIA
PA TWO COMMERCE SQ, 2001 MARKET ST, PHILADELPHIA, PA 19103 USA
SN 1077-4114
EI 1536-3678
J9 J PEDIAT HEMATOL ONC
JI J. Pediatr. Hematol. Oncol.
PD AUG
PY 2007
VL 29
IS 8
BP 540
EP 550
DI 10.1097/MPH.0b013e3181256b66
PG 11
WC Oncology; Hematology; Pediatrics
SC Oncology; Hematology; Pediatrics
GA 199KU
UT WOS:000248695500006
PM 17762495
OA Green Published
DA 2020-03-18
ER

PT J
AU Stadler, C
   Sterzer, P
   Schmeck, K
   Krebs, A
   Kleinschmidt, A
   Poustka, F
AF Stadler, Christina
   Sterzer, Philipp
   Schmeck, Klaus
   Krebs, Annette
   Kleinschmidt, Andreas
   Poustka, Fritz
TI Reduced anterior cingulate activation in aggressive children and
   adolescents during affective stimulation: Association with temperament
   traits
SO JOURNAL OF PSYCHIATRIC RESEARCH
LA English
DT Article
DE aggression; temperament; functional magnetic resonance imaging; anterior
   cingulate cortex; emotion regulation
ID HUMAN PREFRONTAL CORTEX; SCHOOL-AGE; PERSONALITY; BEHAVIOR; CHILDHOOD;
   DAMAGE; ONSET
AB Objective: The risk for conduct disorder (CD) is markedly increased in children with specific temperament dimensions. Here, we investigated whether adverse temperament factors might contribute to an impairment in neural mechanisms underlying the regulation of aggressive behaviour.
   Method: Functional magnetic resonance imaging was performed in 13 male adolescents with CD aged 9 to 14 years and in 14 healthy age and sex-matched control subjects at 1.5 T. During scanning, subjects looked at pictures from the International Affective Picture System with neutral or strong negative emotional valence. Temperament was assessed using the German version of the Junior Temperament and Character Inventory. In addition, behavioural control strategies (Wisconsin Card Sorting, Four Pack Card Playing Task) and sociomoral reasoning (Sociomoral Reflection Measure Short Form) were tested to behaviourally characterise the study groups.
   Results: When comparing CD patients with healthy controls, we found reduced activation in the right anterior cingulate cortex (ACC) in response to negative affective pictures. The temperament dimension 'novelty seeking' was a significant predictor for ACC responsiveness to affective pictures as revealed by a stepwise multiple regression analysis (beta = - 0.53, p < 0.01). Moreover, individuals with high 'novelty seeking' scores chose more disadvantageous strategies in the Four Pack Card Playing Task (P < 0.05) and were characterised by a lower level of sociomoral reasoning (P < 0.05).
   Conclusion: The results of this study provide a link between temperament factors and neural correlates of emotion processing in adolesecents with conduct disorder. (c) 2006 Elsevier Ltd. All rights reserved.
C1 Univ Frankfurt, Dept Child & Adolescent Psychiat, D-60590 Frankfurt, Germany.
   Univ Frankfurt, Dept Neurol, D-60590 Frankfurt, Germany.
   Univ Ulm, Dept Child & Adolescent Psychiat, D-89069 Ulm, Germany.
RP Stadler, C (reprint author), Univ Frankfurt, Dept Child & Adolescent Psychiat, Deutschordenstr 50, D-60590 Frankfurt, Germany.
EM christina.stadler@em.uni-frankfurt.de
RI Stadler, Christina/H-3971-2014
OI Stadler, Christina/0000-0003-2178-0635
NR 29
TC 70
Z9 73
U1 0
U2 10
PU PERGAMON-ELSEVIER SCIENCE LTD
PI OXFORD
PA THE BOULEVARD, LANGFORD LANE, KIDLINGTON, OXFORD OX5 1GB, ENGLAND
SN 0022-3956
J9 J PSYCHIATR RES
JI J. Psychiatr. Res.
PD AUG
PY 2007
VL 41
IS 5
BP 410
EP 417
DI 10.1016/j.jpsychires.2006.01.006
PG 8
WC Psychiatry
SC Psychiatry
GA 141MW
UT WOS:000244583900005
PM 16516233
DA 2020-03-18
ER

PT J
AU Santor, DA
   Poulin, C
   LeBlanc, JC
   Kusumakar, V
AF Santor, Darcy A.
   Poulin, Christiane
   LeBlanc, John C.
   Kusumakar, Vivek
TI Facilitating help seeking behavior and referrals for mental health
   difficulties in school aged boys and girls: A school-based intervention
SO JOURNAL OF YOUTH AND ADOLESCENCE
LA English
DT Article
DE help seeking; youth; mental health; hierarchical linear models;
   intervention
ID BECK DEPRESSION INVENTORY; ONTARIO CHILD HEALTH; EMOTIONAL-PROBLEMS;
   SERVICE USE; ADOLESCENTS; PREVALENCE; COMMUNITY; DISORDERS
AB Although the need for early intervention for mental health difficulties is widely acknowledged, few studies have attempted to explicitly increase actual help seeking behavior for mental health difficulties. Students in intervention classrooms received two one-hour, in-class workshops on distress and help seeking and were compared to students in non-intervention classrooms in a 2-level hierarchical model. More frequent help seeking behavior and more mental health referrals were observed among students in the intervention group than among students in the comparison group. Effects were moderated by the level of distress experienced by students, but not by help seeking attitudes, and could not be accounted for by school staff referrals or website utilization. Results showed that help seeking behavior for mental health difficulties and mental health referrals can be increased with only a moderate investment in time, but that benefits of school-based intervention may be greatest among students with specific needs, such as high levels of distress.
C1 Dalhousie Univ, Dept Psychol, Halifax, NS B3H 4J1, Canada.
   Dalhousie Univ, Dept Psychiat, Halifax, NS B3H 4J1, Canada.
   Dalhousie Univ, Dept Pediat, Halifax, NS B3H 4J1, Canada.
   Dalhousie Univ, Dept Epidemiol & Community Hlth, Halifax, NS B3H 4J1, Canada.
RP Santor, DA (reprint author), Dalhousie Univ, Dept Psychol, Halifax, NS B3H 4J1, Canada.
EM dsantor@dal.ca
NR 37
TC 14
Z9 15
U1 3
U2 25
PU SPRINGER/PLENUM PUBLISHERS
PI NEW YORK
PA 233 SPRING ST, NEW YORK, NY 10013 USA
SN 0047-2891
J9 J YOUTH ADOLESCENCE
JI J. Youth Adolesc.
PD AUG
PY 2007
VL 36
IS 6
BP 741
EP 752
DI 10.1007/s10964-006-9092-z
PG 12
WC Psychology, Developmental
SC Psychology
GA 179RM
UT WOS:000247307800002
DA 2020-03-18
ER

PT J
AU Moilanen, KL
AF Moilanen, Kristin L.
TI The adolescent self-regulatory inventory: The development and validation
   of a questionnaire of short-term and long-term self-regulation
SO JOURNAL OF YOUTH AND ADOLESCENCE
LA English
DT Article
DE self-regulation; self control; parenting; internailizing; externalizing;
   academic achievement; prosocial behavior
ID EMOTION REGULATION; REPORTED BEHAVIOR; CHILDRENS; PERSPECTIVE;
   ADJUSTMENT; IMPULSIVITY; PREDICTION; CHILDHOOD; LIFE
AB This manuscript presents a study in which the factor structure and validity of the Adolescent Self-Regulatory Inventory (ASRI) were examined. The ASRI is a theoretically-based questionnaire that taps two temporal aspects of self-regulation (regulation in the short- and long-term). 169 students in the 6th, 8th, and 10th grades of a small, Midwestern school district completed self-report questionnaires focused on self-regulation, parenting behaviors, and psychological adjustment. 80 parents also participated. Confirmatory factor analyses demonstrated that the internal consistency of the long-term and short-term factors was satisfactory. Requirements for concurrent and construct validity were met. The ASRI also demonstrated incremental validity, as the inclusion of the long-term factor with a comparison questionnaire significantly increased the proportion of explained variance in adolescent-reported parental warmth, externalizing, and prosocial behavior. The ASRI has the potential to move research on self-regulation in adolescence in a viable new direction.
C1 Univ Pittsburgh, Dept Psychol, Pittsburgh, PA 15260 USA.
RP Moilanen, KL (reprint author), Univ Pittsburgh, Dept Psychol, 210 S Bouquet St, Pittsburgh, PA 15260 USA.
EM klm73@pitt.edu
OI Moilanen, Kristin/0000-0001-6904-048X
NR 51
TC 78
Z9 80
U1 1
U2 28
PU SPRINGER/PLENUM PUBLISHERS
PI NEW YORK
PA 233 SPRING ST, NEW YORK, NY 10013 USA
SN 0047-2891
EI 1573-6601
J9 J YOUTH ADOLESCENCE
JI J. Youth Adolesc.
PD AUG
PY 2007
VL 36
IS 6
BP 835
EP 848
DI 10.1007/s10964-006-9107-9
PG 14
WC Psychology, Developmental
SC Psychology
GA 179RM
UT WOS:000247307800010
DA 2020-03-18
ER

PT J
AU Fonseca-Pedrero, E
   Muniz, J
   Giraldez, S
   Garcia-Cueto, E
   Campillo-Alvarez, A
AF Fonseca-Pedrero, Eduardo
   Muniz, Jose
   Lemos Giraldez, Serafin
   Garcia-Cueto, Eduardo
   Campillo-Alvarez, Angela
TI Handedness, emotional problems, and schizotypy.
SO PSICOTHEMA
LA Spanish
DT Article
ID SCHIZOPHRENIA SPECTRUM DISORDERS; PERSONALITY QUESTIONNAIRE; CHILDHOOD
   LATERALITY; TRAITS QUESTIONNAIRE; GENERAL-POPULATION; HAND PREFERENCE;
   ADOLESCENTS; CHILDREN; RISK; SQUIZOTYPY
AB Handedness, emotional problems, and schizotypy. The purpose of this study was to analyse the relationship between emotional or behavioural problems and schizotypy. An assessment of handedness and schizotypal personality traits were also performed by means of the Thinking and Perceptual Style Questionnaire, the Multidimensional Schizotypal Traits Questionnaire, the Edinburgh Handedness Inventory, and the Youth Self-Report. The sample comprised 296 participants with a mean age of 13.8 and a standard deviation of 1.34. Data indicate that adolescents with high scores on psychometric factors of schizotypy displayed higher patterns of problem behaviours as well as a significant difference in all the core factors of the Youth Self-Report, compared to those who scored low on these measures. Discriminant analysis showed that the core factors of the Youth Self-Report correctly classified 84% of the adolescents with high or low scores on psychometric schizotypy. Lastly, no significant association between the factors of schizotypy and left-handedness, right-handedness, or mixed-handedness was found.
C1 Univ Oviedo, Fac Psicol, Oviedo 33003, Spain.
RP Fonseca-Pedrero, E (reprint author), Univ Oviedo, Fac Psicol, Oviedo 33003, Spain.
EM uo67776@uniovi.es
RI Garcia-Cueto, Eduardo/B-8417-2011; Fonseca-Pedrero, Eduardo/C-4171-2011;
   Fonseca, Eduardo/L-4848-2019
OI Garcia-Cueto, Eduardo/0000-0002-1059-117X; Fonseca-Pedrero,
   Eduardo/0000-0001-7453-5225; 
NR 46
TC 16
Z9 16
U1 0
U2 9
PU COLEGIO OFICIAL DE PSICOLOGOS DE ASTURIAS
PI OVIEDO
PA ILDEFONSO S. DEL RIO, 4-1 B, 33001 OVIEDO, SPAIN
SN 0214-9915
EI 1886-144X
J9 PSICOTHEMA
JI Psicothema
PD AUG
PY 2007
VL 19
IS 3
BP 467
EP 472
PG 6
WC Psychology, Multidisciplinary
SC Psychology
GA 188EF
UT WOS:000247901200017
PM 17617987
OA DOAJ Gold
DA 2020-03-18
ER

PT J
AU Pavuluri, MN
   O'Connor, MM
   Harral, E
   Sweeney, JA
AF Pavuluri, Mani N.
   O'Connor, Megan Marlow
   Harral, Erin
   Sweeney, John A.
TI Affective neural circuitry during facial emotion processing in pediatric
   bipolar disorder
SO BIOLOGICAL PSYCHIATRY
LA English
DT Article
DE adolescent; affect; bipolar disorder; cognition; functional magnetic
   resonance imaging (fMRI); prefrontal cortex
ID ANTERIOR CINGULATE CORTEX; HUMAN BRAIN ACTIVITY; AMYGDALA RESPONSE;
   PREFRONTAL CORTEX; CEREBRAL-CORTEX; RHESUS-MONKEY; EXPRESSIONS;
   PERCEPTION; ORGANIZATION; ADOLESCENTS
AB Background: Facial emotions are central to human interaction. Identifying pathophysiology in affect processing circuitry that supports the ability to assess facial emotions might facilitate understanding of affect regulation in pediatric bipolar disorder.
   Methods: Ten euthymic, unmedicated pediatric bipolar patients and 10 healthy control subjects matched for age, gender, race, socioeconomic status, and IQ were scanned with functional magnetic resonance imaging. Angry, happy, and neutral faces were presented in 30-sec blocks, with a 20-sec rest period between blocks. Subjects were asked to press a button when each face appeared, to ensure that attention was maintained on-task.
   Results: In bipolar patients, in response to both angry and happy faces relative to neutral faces, we observed reduced activation of right rostral ventrolateral prefrontal cortex together with increased activity in right pregenual anterior cingulate, amygdala, and paralimbic cortex. Bipolar patients also showed reduced activation of visual areas in occipital cortex together with greater activation in higher-order visual perceptual areas, including superior temporal sulcus and fusiform gyrus with angry faces and posterior parietal cortex with happy faces.
   Conclusions: Findings document a disturbance in affective neurocircuitry in pediatric bipolar disorder. Reduced activation in ventrolateral prefrontal cortex might reflect diminished top-down control that leads to the observed exaggerated activation in amygdala and paralimbic areas. Changes in occipital areas might represent an effort to gate sensory input when affective responses to the faces could not be successfully modulated. Disturbances in affect processing circuitry could contribute to emotional dysregulation and social cognitive difficulties in bipolar youth.
C1 Univ Illinois, Ctr Cognit Med, Dept Psychiat, Chicago, IL 60612 USA.
RP Pavuluri, MN (reprint author), Univ Illinois, Ctr Cognit Med, Dept Psychiat, 912 S Wood St MC 913, Chicago, IL 60612 USA.
EM mpavuluri@psych.uic.edu
FU NCRR NIH HHSUnited States Department of Health & Human ServicesNational
   Institutes of Health (NIH) - USANIH National Center for Research
   Resources (NCRR) [K23 RR018638]
NR 63
TC 186
Z9 191
U1 1
U2 16
PU ELSEVIER SCIENCE INC
PI NEW YORK
PA 360 PARK AVE SOUTH, NEW YORK, NY 10010-1710 USA
SN 0006-3223
J9 BIOL PSYCHIAT
JI Biol. Psychiatry
PD JUL 15
PY 2007
VL 62
IS 2
BP 158
EP 167
DI 10.1016/j.biopsych.2006.07.011
PG 10
WC Neurosciences; Psychiatry
SC Neurosciences & Neurology; Psychiatry
GA 189AV
UT WOS:000247961700009
PM 17097071
DA 2020-03-18
ER

PT J
AU Caprara, GV
   Paciello, M
   Gerbino, M
   Cugini, C
AF Caprara, Gian Vittorio
   Paciello, Marinella
   Gerbino, Maria
   Cugini, Claudia
TI Individual differences conducive to aggression and violence:
   Trajectories and correlates of irritability and hostile rumination
   through adolescence
SO AGGRESSIVE BEHAVIOR
LA English
DT Article
DE irritability; rumination; aggression; individual differences; emotion
   regulation
ID INFORMATION-PROCESSING FACTORS; DEVELOPMENTAL TRAJECTORIES;
   PERSONOLOGICAL PERSPECTIVE; EMOTIONAL SUSCEPTIBILITY; IMPULSIVE
   AGGRESSION; PHYSICAL AGGRESSION; GENDER-DIFFERENCES; BEHAVIOR PROBLEMS;
   DEPRESSED MOOD; AGE 3
AB This study examined the developmental trends of Irritability and Hostile Rumination at different times over the course of adolescence in a sample of 500 youth. Participants were 12 years old at the time of the first assessment and 20 years old at the last assessment time. Three objectives were pursued: (a) investigation of the stability and change of both Irritability and Hostile Rumination; (b) identification of developmental trajectories of Irritability and Hostile Rumination; and (c) determination of whether different trajectories of Irritability and Rumination were significantly related to physical and verbal aggression and violent conduct at age 20. Results showed that Irritability and Hostile Rumination were highly correlated and stable over time. Four developmental trajectories were identified for both dimensions. Whereas most of the participants demonstrated stable mean levels of Irritability, half of the youth either increased or decreased in their level of Hostile Rumination over time. In addition, high Irritability trajectories were associated with high physical and verbal aggression while high Hostile Rumination trajectories were associated with high levels of violent behavior. Aggr. Behav. 33:359-374, 2007. (C) 2007 Wiley-Liss, Inc.
C1 Univ Roma La Sapienza, Dept Psychol, I-00185 Rome, Italy.
   Univ Roma La Sapienza, Ctr Interuniv Ricerca Genesi & Sullo Sviluppo Mot, I-00185 Rome, Italy.
RP Caprara, GV (reprint author), Univ Roma La Sapienza, Dept Psychol, Via Marsi 78, I-00185 Rome, Italy.
EM gianvittorio.caprara@uniroma1.it
OI paciello, marinella/0000-0002-9023-0656
NR 77
TC 46
Z9 47
U1 1
U2 10
PU WILEY
PI HOBOKEN
PA 111 RIVER ST, HOBOKEN 07030-5774, NJ USA
SN 0096-140X
EI 1098-2337
J9 AGGRESSIVE BEHAV
JI Aggressive Behav.
PD JUL-AUG
PY 2007
VL 33
IS 4
BP 359
EP 374
DI 10.1002/ab.20192
PG 16
WC Behavioral Sciences; Psychology, Multidisciplinary
SC Behavioral Sciences; Psychology
GA 185MF
UT WOS:000247714400008
PM 17593560
DA 2020-03-18
ER

PT J
AU Meyer-Lindenberg, A
   Zink, CF
AF Meyer-Lindenberg, Andreas
   Zink, Caroline F.
TI Imaging genetics for neuropsychiatric disorders
SO CHILD AND ADOLESCENT PSYCHIATRIC CLINICS OF NORTH AMERICA
LA English
DT Article
ID WILLIAMS-SYNDROME; MONOAMINE-OXIDASE; FUNCTIONAL POLYMORPHISM; PROMOTER
   POLYMORPHISM; AMYGDALA INTERACTIONS; PREFRONTAL CORTEX; NEURAL
   MECHANISMS; SEROTONIN; ASSOCIATION; ABNORMALITIES
AB Many neuropsychiatric disorders of childhood and adolescence have a strong genetic component, and all present challenging questions about the neural abnormalities that underlie complex and unique behavioral and cognitive phenotypes. A useful research strategy in this setting is imaging genetics, a relatively new approach that combines genetic assessment with multimodal neuroimaging to discover neural systems linked to genetic abnormalities or variation. In this article, the authors review this strategy as applied to two areas. First, the authors present results on dissecting neural mechanisms underlying the complex neuropsychiatric phenotype of Williams syndrome. Second, they examine neural systems that are linked to candidate gene genetic variation that mediate risk for psychiatric disorders in a gene by environmental interaction. These data provide convergent evidence for neural circuitry mediating emotional regulation and social cognition under genetic control in humans.
C1 Unit Syst Neurosci Psychiat, Bethesda, MD 20892 USA.
   Neuroimaging Core Facil, Bethesda, MD 20892 USA.
   NIMH, Clin Brain Disorders Branch, Genes Cognit & Psychosis Program, NIH,DHHS, Bethesda, MD 20892 USA.
RP Meyer-Lindenberg, A (reprint author), Unit Syst Neurosci Psychiat, 9000 Rockville Pike,Bldg 10,Room 3C101, Bethesda, MD 20892 USA.
EM andreasm@mail.nih.gov
RI Meyer-Lindenberg, Andreas/H-1076-2011
OI Meyer-Lindenberg, Andreas/0000-0001-5619-1123
NR 84
TC 18
Z9 18
U1 0
U2 8
PU W B SAUNDERS CO-ELSEVIER INC
PI PHILADELPHIA
PA 1600 JOHN F KENNEDY BOULEVARD, STE 1800, PHILADELPHIA, PA 19103-2899 USA
SN 1056-4993
EI 1558-0490
J9 CHILD ADOL PSYCH CL
JI Child Adolesc. Psychiatr. N. Am.
PD JUL
PY 2007
VL 16
IS 3
BP 581
EP +
DI 10.1016/j.chc.2007.02.005
PG 18
WC Psychiatry
SC Psychiatry
GA 188UI
UT WOS:000247944400005
PM 17562580
DA 2020-03-18
ER

PT J
AU Allen, JP
   Porter, M
   McFarland, C
   McElhaney, KB
   Marsh, P
AF Allen, Joseph P.
   Porter, Maryfrances
   McFarland, Christy
   McElhaney, Kathleen Boykin
   Marsh, Penny
TI The relation of attachment security to adolescents' paternal and peer
   relationships, depression, and externalizing behavior
SO CHILD DEVELOPMENT
LA English
DT Article
ID FAMILY INTERACTIONS; EMOTION REGULATION; INFANT ATTACHMENT; LIFE-COURSE;
   MOTHER; PSYCHOPATHOLOGY; PREDICTORS; AUTONOMY; STYLES; FATHER
AB The relation of attachment security to multiple domains of psychosocial functioning was examined in a community sample of 167 early adolescents. Security of attachment organization, assessed using the Adult Attachment Interview, was linked to success in establishing autonomy while maintaining a sense of relatedness both with fathers and with peers, even after accounting for predictions from qualities of the mother-teen relationship. Growth curve analyses revealed links of insecurity to increasing patterns of externalizing behavior and higher and stable patterns of depressive symptoms across adolescence. Implications for a developing theory of the connections of the attachment system to multiple domains of functioning in adolescence are discussed.
C1 Univ Virginia, Dept Psychol, Charlottesville, VA 22904 USA.
   Univ Washington, Seattle, WA 98195 USA.
RP Allen, JP (reprint author), Univ Virginia, Dept Psychol, Box 400400, Charlottesville, VA 22904 USA.
EM allen@virginia.edu
FU NIMH NIH HHSUnited States Department of Health & Human ServicesNational
   Institutes of Health (NIH) - USANIH National Institute of Mental Health
   (NIMH) [R01 MH058066-10, R01-MH58066, R01 MH058066, F31-MH65711-01, F31
   MH065711, R01-MH44934, R01 MH044934]
NR 68
TC 199
Z9 203
U1 3
U2 101
PU BLACKWELL PUBLISHING
PI OXFORD
PA 9600 GARSINGTON RD, OXFORD OX4 2DQ, OXON, ENGLAND
SN 0009-3920
J9 CHILD DEV
JI Child Dev.
PD JUL-AUG
PY 2007
VL 78
IS 4
BP 1222
EP 1239
DI 10.1111/j.1467-8624.2007.01062.x
PG 18
WC Psychology, Educational; Psychology, Developmental
SC Psychology
GA 197AH
UT WOS:000248524600012
PM 17650135
OA Green Accepted
DA 2020-03-18
ER

PT J
AU Rose, AJ
   Carlson, W
   Waller, EM
AF Rose, Amanda J.
   Carlson, Wendy
   Waller, Erika M.
TI Prospective associations of co-rumination with friendship and emotional
   adjustment: Considering the socioemotional trade-offs of co-rumination
SO DEVELOPMENTAL PSYCHOLOGY
LA English
DT Article
DE friendships; self-disclosure; friendship quality; depression; anxiety
ID CHILDRENS MANIFEST ANXIETY; GENDER-DIFFERENCES; PEER RELATIONSHIPS;
   DEPRESSIVE SYMPTOMS; REASSURANCE-SEEKING; EARLY ADOLESCENCE; RESPONSE
   STYLES; SEX-DIFFERENCES; SELF-ESTEEM; AGE
AB Co-ruminating, or excessively discussing problems, with friends is proposed to have adjustment trade-offs. Co-rumination is hypothesized to contribute both to positive friendship adjustment and to problematic emotional adjustment. Previous single-assessment research was consistent with this hypothesis, but whether co-rumination is an antecedent of adjustment changes was unknown. A 6-montb longitudinal study with middle childhood to midadolescent youths examined whether co-rumination is simultaneously a risk factor (for depression and anxiety) and a protective factor (for friendship problems). For girls, a reciprocal relationship was found in which co-rumination predicted increased depressive and anxiety symptoms and increased positive friendship quality over time, which, in turn, contributed to greater co-rumination. For boys, having depressive and anxiety symptoms and high-quality friendships also predicted increased co-rumination. However, for boys, co-rumination predicted only increasing positive friendship quality and not increasing depression and anxiety. An implication of this research is that some girls at risk for developing internalizing problems may go undetected because they have seemingly supportive friendships.
C1 Univ Missouri, Dept Psychol Sci, Columbia, MO 65211 USA.
RP Rose, AJ (reprint author), Univ Missouri, Dept Psychol Sci, 210 McAlester Hall, Columbia, MO 65211 USA.
EM rosea@missouri.edu
FU NIMH NIH HHSUnited States Department of Health & Human ServicesNational
   Institutes of Health (NIH) - USANIH National Institute of Mental Health
   (NIMH) [R03 MH 63753, R01 MH 073590, R03 MH063753, R01 MH073590]
NR 52
TC 237
Z9 241
U1 9
U2 44
PU AMER PSYCHOLOGICAL ASSOC
PI WASHINGTON
PA 750 FIRST ST NE, WASHINGTON, DC 20002-4242 USA
SN 0012-1649
J9 DEV PSYCHOL
JI Dev. Psychol.
PD JUL
PY 2007
VL 43
IS 4
BP 1019
EP 1031
DI 10.1037/0012-1649.43.4.1019
PG 13
WC Psychology, Developmental
SC Psychology
GA 187HW
UT WOS:000247839400017
PM 17605532
OA Green Accepted, Green Published
DA 2020-03-18
ER

PT J
AU Gunther, N
   Drukker, M
   Feron, F
   Van Os, J
AF Gunther, Nicole
   Drukker, Marian
   Feron, Frans
   Van Os, Jim
TI No ecological effect modification of the association between negative
   life experiences and later psychopathology in adolescence: A
   longitudinal community study in adolescents
SO EUROPEAN PSYCHIATRY
LA English
DT Article
DE negative life experiences; adolescent; neighbourhood environment;
   psychopathology
ID NEIGHBORHOOD SOCIOECONOMIC DEPRIVATION; DIFFICULTIES QUESTIONNAIRE SDQ;
   ELEMENTARY-SCHOOL-AGE; HEALTH-SERVICE USE; QUALITY-OF-LIFE;
   PSYCHIATRIC-DISORDERS; BEHAVIOR PROBLEMS; PSYCHOTIC EXPERIENCES;
   CONTEXTUAL ANALYSIS; SOCIAL SUPPORT
AB Background. - The aim of the study was to examine the potential contribution of exposure to bullying and adverse life events to the development of psychopathology in adolescents, and possible effect modification by neighbourhood social capital.
   Methods. - Two waves of routine, longitudinal, standard health examinations at local community paediatric health services, pertaining to 749 adolescents living in Maastricht (The Netherlands) who were attending second grade of secondary school (age 13/14 years) and approximately 2 years later going to the fourth grade (age 15/16 years), were analysed. A self-report questionnaire was used, including measures of psychopathology and two measures of negative life experiences, exposure to bullying and adverse life events, that were available for both age groups and subjected to (multilevel) regression analysis.
   Results. - Exposure to bullying in the past school-year as well as the experience of adverse life events over a 12 month period, at the age of 13/14 years, predicted an increase in psychopathology at follow-up. Exposure to bullying was associated with the development of hyperactivity and emotional problems, while the experience of adverse life events predicted the development of conduct problems. Family-related adverse events had greatest effect sizes. Effects of bullying and adverse life events were not moderated by neighbourhood social capital.
   Conclusion. - Negative life experiences impact on liability to psychopathology in adolescents independent of the wider social environment. (C) 2007 Elsevier Masson SAS. All rights reserved.
C1 Maastricht Univ, EURON, S limburg Mental Hlth Res & Teaching Network, Dept Psychiat & Neuropsychol, NL-6200 MD Maastricht, Netherlands.
   Publ Hlth Serv S Limburg, Youth Hlth Care Div, Maastricht, Netherlands.
   Inst Psychiat, Div Psychol Med, London, England.
RP Gunther, N (reprint author), Maastricht Univ, EURON, S limburg Mental Hlth Res & Teaching Network, Dept Psychiat & Neuropsychol, POB 616 Vijv1, NL-6200 MD Maastricht, Netherlands.
EM n.gunther@sp.unimaas.nl
RI van Os, Jim/C-2113-2014; van Os, Jim/V-8884-2019; van Os,
   Jim/I-9496-2012
OI van Os, Jim/0000-0002-7245-1586; van Os, Jim/0000-0002-7245-1586
NR 54
TC 8
Z9 8
U1 0
U2 6
PU ELSEVIER FRANCE-EDITIONS SCIENTIFIQUES MEDICALES ELSEVIER
PI PARIS
PA 23 RUE LINOIS, 75724 PARIS, FRANCE
SN 0924-9338
J9 EUR PSYCHIAT
JI Eur. Psychiat.
PD JUL
PY 2007
VL 22
IS 5
BP 296
EP 304
DI 10.1016/j.eurpsy.2007.03.011
PG 9
WC Psychiatry
SC Psychiatry
GA 204PX
UT WOS:000249057600005
PM 17524627
DA 2020-03-18
ER

PT J
AU Pardini, DA
   Loeber, R
AF Pardini, Dustin A.
   Loeber, Rolf
TI Interpersonal and affective features of psychopathy in children and
   adolescents: Advancing a developmental perspective introduction to
   special section
SO JOURNAL OF CLINICAL CHILD AND ADOLESCENT PSYCHOLOGY
LA English
DT Article
ID CALLOUS-UNEMOTIONAL TRAITS; GROWTH CURVE ANALYSIS; CONDUCT PROBLEMS;
   JUVENILE PSYCHOPATHY; STARTLE REFLEX; VIOLENCE; DELINQUENCY; CHILDHOOD;
   CHECKLIST; DISORDER
AB The interpersonal (e.g., manipulative, deceitful) and affective (e.g., callous, unemotional) features associated with adult psychopathy have been identified in children and adolescents. Although early research suggests that these features have clinical utility in identifying a particularly severe and recalcitrant form of antisocial behavior with unique developmental origins, several issues regarding these features need to be addressed. This special section is designed to address developmental questions regarding the interpersonal/affective features of psychopathy that have been posed by researchers in the field. Articles included in this special section focus on the structure and stability of the interpersonallaffective features of psychopathy from childhood to adolescence as well as the relation between these features and measures of psychopathy in adulthood. Articles also address the relation between the affective components of psychopathy and ADHD symptoms, emotional problems, and parenting practices in young girls, as well as the interactive role of temperamental fearfulness/ anxiety and parenting practices in predicting the development of the affective features of psychopathy. Finally, the influence of a parenting intervention on the affective features of psychopathy in boys diagnosed with Oppositional Defiant Disorder is examined.
C1 Univ Pittsburgh, Med Ctr, Dept Psychiat, Pittsburgh, PA 15213 USA.
RP Pardini, DA (reprint author), Univ Pittsburgh, Med Ctr, Dept Psychiat, 201 N Craig St,Suite 408, Pittsburgh, PA 15213 USA.
EM dap38@pitt.edu
RI Pardini, Dustin/E-3615-2013
NR 67
TC 30
Z9 31
U1 0
U2 20
PU ROUTLEDGE JOURNALS, TAYLOR & FRANCIS LTD
PI ABINGDON
PA 2-4 PARK SQUARE, MILTON PARK, ABINGDON OX14 4RN, OXON, ENGLAND
SN 1537-4416
EI 1537-4424
J9 J CLIN CHILD ADOLESC
JI J. Clin. Child Adolesc. Psychol.
PD JUL-SEP
PY 2007
VL 36
IS 3
BP 269
EP 275
DI 10.1080/15374410701441575
PG 7
WC Psychology, Clinical; Psychology, Developmental
SC Psychology
GA 201EI
UT WOS:000248813900001
PM 17658973
DA 2020-03-18
ER

PT J
AU Ivanova, MY
   Achenbach, TM
   Dumenci, L
   Almqvist, F
   Weintraub, S
   Bilenberg, N
   Bird, H
   Chen, WJ
   Dobrean, A
   Dopfner, M
   Erol, N
   Fombonne, E
   Fonseca, AC
   Frigerio, A
   Grietens, H
   Hannesdottir, H
   Kanbayashi, Y
   Lambert, M
   Larsson, B
   Leung, P
   Liu, X
   Minaei, A
   Mulatu, MS
   Novik, TS
   Oh, KJ
   Roussos, A
   Sawyer, M
   Simsek, Z
   Steinhausen, HC
   Metzke, CW
   Wolanczyk, T
   Yang, HJ
   Zilber, N
   Zukauskiene, R
   Verhulst, FC
AF Ivanova, Masha Y.
   Achenbach, Thomas M.
   Dumenci, Levent
   Almqvist, Fredrik
   Weintraub, Sheila
   Bilenberg, Niels
   Bird, Hector
   Chen, Wei J.
   Dobrean, Anca
   Doepfner, Manfred
   Erol, Nese
   Fombonne, Eric
   Fonseca, Antonio Castro
   Frigerio, Alessandra
   Grietens, Hans
   Hannesdottir, Helga
   Kanbayashi, Yasuko
   Lambert, Michael
   Larsson, Bo
   Leung, Patrick
   Liu, Xianchen
   Minaei, Asghar
   Mulatu, Mesfin S.
   Novik, Torunn S.
   Oh, Kyung Ja
   Roussos, Alexandra
   Sawyer, Michael
   Simsek, Zeynep
   Steinhausen, Hans-Christoph
   Metzke, Christa Winkler
   Wolanczyk, Tomasz
   Yang, Hao-Jan
   Zilber, Nelly
   Zukauskiene, Rita
   Verhulst, Frank C.
TI Testing the 8-syndrome structure of the child behavior checklist in 30
   societies
SO JOURNAL OF CLINICAL CHILD AND ADOLESCENT PSYCHOLOGY
LA English
DT Article
ID EMOTIONAL-PROBLEMS; FIT INDEXES; IMPROPER SOLUTIONS; MENTAL-HEALTH; AGES
   6; ADOLESCENTS; COMPETENCE; PARENTS; TEACHER; CBCL
AB There is a growing need for multicultural collaboration in child mental health services, training, and research. To facilitate such collaboration, this study tested the 8-syndrome structure of the Child Behavior Checklist (CBCL) in 30 societies. Parents' CBCL ratings of 58,051 6- to 18-year-olds were subjected to confirmatory factor analyses, which were conducted separately for each society. Societies represented Asia; Africa; Australia; the Caribbean; Eastern, Western, Southern, and Northern Europe; the Middle East; and North America. Fit indices strongly supported the correlated 8-syndrome structure in each of 30 societies. The results support use of the syndromes in diverse societies.
C1 Univ Vermont, Dept Psychiat, Burlington, VT 05401 USA.
   Bryn Mawr Coll, Dept Psychol, Bryn Mawr, PA 19010 USA.
   Univ Helsinki, Dept Child Psychiat, FIN-00014 Helsinki, Finland.
   Univ So Denmark, Dept Child & Adolescent Psychiat, Odense, Denmark.
   Columbia Univ, Dept Psychiat, New York, NY 10027 USA.
   Natl Taiwan Univ, Inst Epidemiol, Taipei, Taiwan.
   Univ Babes Bolyai, Dept Psychol, R-3400 Cluj Napoca, Romania.
   Univ Cologne, Dept Child & Adolescent Psychiat & Psychotherapy, D-5000 Cologne 41, Germany.
   Ankara Univ, Dept Child & Adolescent Pyschiat, TR-06100 Ankara, Turkey.
   McGill Univ, Dept Psychiat, Montreal, PQ H3A 2T5, Canada.
   Univ Coimbra, Fac Psychol & Educ Sci, P-3000 Coimbra, Portugal.
   Katholieke Univ Leuven, Fac Psychol & Educ Sci, B-3000 Louvain, Belgium.
   Falk Inst Mental Hlth Stuides, Jerusalem, Israel.
   CRFJ, Jerusalem, Israel.
   Erasmus Univ, Med Ctr, Sophias Childrens Hosp, Dept Child & Adolescent Psychiat, NL-3000 DR Rotterdam, Netherlands.
RP Ivanova, MY (reprint author), Univ Vermont, Dept Psychiat, 1 S Prospect St, Burlington, VT 05401 USA.
EM masha.ivanova@uvm.edu
RI Bilenberg, Niels/I-6027-2014; Fombonne, Eric/M-4893-2018; Zukauskiene,
   Rita/D-1214-2012; Mulatu, Mesfin/R-3657-2019; Frigerio,
   Alessandra/K-9538-2016; Frigerio, Alessandra/N-9027-2019; Zukauskiene,
   Rita/AAE-4247-2020; Grietens, Hans/AAF-3465-2019; Dobrean,
   Anca/K-6562-2013; Achenbach, Thomas/E-8254-2010; Zukauskiene,
   Rita/AAH-4444-2019; Fonseca, Antonio/G-8096-2019; Minaei,
   Asghar/I-5657-2018
OI Fombonne, Eric/0000-0002-8605-3538; Zukauskiene,
   Rita/0000-0002-0884-7578; Frigerio, Alessandra/0000-0002-9275-9924;
   Frigerio, Alessandra/0000-0002-9275-9924; Dobrean,
   Anca/0000-0001-6089-1018; Zukauskiene, Rita/0000-0002-0884-7578;
   Bilenberg, Niels/0000-0002-5838-556X; Fonseca,
   Antonio/0000-0001-7410-269X; Minaei, Asghar/0000-0002-2875-7449; Chen,
   Wei Jen/0000-0001-5899-5870
NR 55
TC 200
Z9 203
U1 4
U2 67
PU ROUTLEDGE JOURNALS, TAYLOR & FRANCIS LTD
PI ABINGDON
PA 2-4 PARK SQUARE, MILTON PARK, ABINGDON OX14 4RN, OXON, ENGLAND
SN 1537-4416
EI 1537-4424
J9 J CLIN CHILD ADOLESC
JI J. Clin. Child Adolesc. Psychol.
PD JUL-SEP
PY 2007
VL 36
IS 3
BP 405
EP 417
DI 10.1080/15374410701444363
PG 13
WC Psychology, Clinical; Psychology, Developmental
SC Psychology
GA 201EI
UT WOS:000248813900012
PM 17658984
DA 2020-03-18
ER

PT J
AU Goldstein, TR
   Axelson, DA
   Birmaher, B
   Brent, DA
AF Goldstein, Tina R.
   Axelson, David A.
   Birmaher, Boris
   Brent, David A.
TI Dialectical behavior therapy for adolescents with bipolar disorder: A
   1-year open trial
SO JOURNAL OF THE AMERICAN ACADEMY OF CHILD AND ADOLESCENT PSYCHIATRY
LA English
DT Article
DE bipolar disorder; therapy; psychosocial treatment
ID SCHOOL-AGE-CHILDREN; SOCIAL-SKILLS; MATSON EVALUATION; RATING-SCALE;
   SCHIZOPHRENIA; RELIABILITY; INTERVIEW; SCHEDULE; ONSET; PHENOMENOLOGY
AB Objective: To describe an adapted version of dialectical behavior therapy for adolescents with bipolar disorder. Method: The dialectical behavior therapy intervention is delivered over 1 year and consists of two modalities: family skills training (conducted with individual family units) and individual therapy. The acute treatment period (6 months) includes 24 weekly sessions; sessions alternate between the two treatment modalities. Continuation treatment consists of 12 additional sessions tapering in frequency through 1 year. We conducted an open pilot trial of the treatment, designed as an adjunct to pharmacological management, to establish feasibility and acceptability of the treatment for this population. Participants included 10 patients (mean age 15.8 +/- 1.5 years, range 14-18) receiving treatment in an outpatient pediatric bipolar specialty clinic. Symptom severity and functioning were assessed quarterly by an independent evaluator. Consumer satisfaction was also assessed posttreatment. Results: Feasibility and acceptability of the intervention were high, with 9 of 10 patients completing treatment, 90% of scheduled sessions attended, and high treatment satisfaction ratings. Patients exhibited significant improvement from pre- to posttreatment in suicidality, nonsuicidal self-injurious behavior, emotional dysregulation, and depressive symptoms. Conclusions: Dialectical behavior therapy may offer promise as an approach to the psychosocial treatment of adolescent bipolar disorder.
C1 Univ Pittsburgh, Western Psychiat Inst & Clin, Med Ctr, Pittsburgh, PA 15213 USA.
RP Goldstein, TR (reprint author), Univ Pittsburgh, Western Psychiat Inst & Clin, Med Ctr, 100 N Bellefield Ave,463, Pittsburgh, PA 15213 USA.
EM goldsteintr@upmc.edu
FU NIMH NIH HHSUnited States Department of Health & Human ServicesNational
   Institutes of Health (NIH) - USANIH National Institute of Mental Health
   (NIMH) [K23 MH074581, K23 MH074581-01A2, MH18951, MH66371, T32 MH018951,
   P30 MH066371]
NR 43
TC 118
Z9 120
U1 2
U2 25
PU ELSEVIER SCIENCE INC
PI NEW YORK
PA STE 800, 230 PARK AVE, NEW YORK, NY 10169 USA
SN 0890-8567
EI 1527-5418
J9 J AM ACAD CHILD PSY
JI J. Am. Acad. Child Adolesc. Psychiatr.
PD JUL
PY 2007
VL 46
IS 7
BP 820
EP 830
DI 10.1097/chi.0b013e31805c1613
PG 11
WC Psychology, Developmental; Pediatrics; Psychiatry
SC Psychology; Pediatrics; Psychiatry
GA 181NE
UT WOS:000247442600006
PM 17581446
OA Green Accepted
DA 2020-03-18
ER

PT J
AU Farooqi, A
   Hagglof, B
   Sedin, G
   Gothefors, L
   Serenius, F
AF Farooqi, Aijaz
   Hagglof, Bruno
   Sedin, Gunnar
   Gothefors, Leif
   Serenius, Fredrik
TI Mental health and social competencies of 10- to 12-year-old children
   born at 23 to 25 weeks of gestation in the 1990s: A Swedish national
   prospective follow-up study
SO PEDIATRICS
LA English
DT Article
DE extremely immature; mental health; social competencies
ID LOW-BIRTH-WEIGHT; SCHOOL-AGE-CHILDREN; VERY-LOW; BEHAVIORAL-ADJUSTMENT;
   ATTENTION DEFICITS; OUTCOMES; ADOLESCENTS; DISORDERS; PRETERM;
   PSYCHOPATHOLOGY
AB OBJECTIVE. We investigated a national cohort of extremely immature children with respect to behavioral and emotional problems and social competencies, from the perspectives of parents, teachers, and children themselves.
   METHODS. We examined 11-year-old children who were born before 26 completed weeks of gestation in Sweden between 1990 and 1992. All had been evaluated at a corrected age of 36 months. At 11 years of age, 86 of 89 survivors were studied and compared with an equal number of control subjects, matched with respect to age and gender. Behavioral and emotional problems, social competencies, and adaptive functioning at school were evaluated with standardized, well-validated instruments, including parent and teacher report questionnaires and a child self-report, administered by mail.
   RESULTS. Compared with control subjects, parents of extremely immature children reported significantly more problems with internalizing behaviors (anxiety/depression, withdrawn, and somatic problems) and attention, thought, and social problems. Teachers reported a similar pattern. Reports from children showed a trend toward increased depression symptoms compared with control subjects. Multivariate analysis of covariance of parent-reported behavioral problems revealed no interactions, but significant main effects emerged for group status ( extremely immature versus control), family function, social risk, and presence of a chronic medical condition, with all effect sizes being medium and accounting for 8% to 12% of the variance. Multivariate analysis of covariance of teacher-reported behavioral problems showed significant effects for group status and gender but not for the covariates mentioned above. According to the teachers' ratings, extremely immature children were less well adjusted to the school environment than were control subjects. However, a majority of extremely immature children (85%) were functioning in mainstream schools without major adjustment problems.
   CONCLUSIONS. Despite favorable outcomes for many children born at the limit of viability, these children are at risk for mental health problems, with poorer school results.
C1 Univ Umea Hosp, Div Pediat, Dept Clin Sci, SE-90185 Umea, Sweden.
   Univ Umea Hosp, Div Child & Adolescent Psychiat, Dept Clin Sci, SE-90185 Umea, Sweden.
   Uppsala Univ, Sect Pediat, Dept Womens & Childrens Hlth, Uppsala, Sweden.
RP Farooqi, A (reprint author), Univ Umea Hosp, Div Pediat, Dept Clin Sci, SE-90185 Umea, Sweden.
EM aijaz.farooqi@pediatri.umu.se
NR 79
TC 85
Z9 86
U1 1
U2 24
PU AMER ACAD PEDIATRICS
PI ELK GROVE VILLAGE
PA 141 NORTH-WEST POINT BLVD,, ELK GROVE VILLAGE, IL 60007-1098 USA
SN 0031-4005
EI 1098-4275
J9 PEDIATRICS
JI Pediatrics
PD JUL
PY 2007
VL 120
IS 1
BP 118
EP 133
DI 10.1542/peds.2006-2988
PG 16
WC Pediatrics
SC Pediatrics
GA 185OC
UT WOS:000247719300015
PM 17606569
DA 2020-03-18
ER

PT J
AU del Valle, NQ
   Velazquez, JAV
   Garcia, FJ
   Lopez, MD
   Buenabad, NGA
   Icaza, MEMM
AF Quiroz del Valle, Nieves
   Villatoro Velazquez, Jorge Ameth
   Juarez Garcia, Francisco
   de Lourdes Gutierrez Lopez, Maria
   Amador Buenabad, Nancy G.
   Medina-Mora Icaza, Mario Elena
TI Family and mistreatment as risk factors of antisocial conducts.
SO SALUD MENTAL
LA Spanish
DT Article
DE adolescents; antisocial behaviors; family; mistreatment
AB Antisocial behavior emerges as the result of different factors such as scholar problems, drug consumption, alcoholism, antisocial peer relationships, emotional problems, etc., which may in turn predispose to the individual to develop a pattern of antisocial behavior.
   The present work aims to determine the association of antisocial behavior between the factors of a bad family environment and mistreatment, and to determine if they can predict the presence of antisocial behaviors in adolescents.
   Family plays a primary role in the development of a person, especially in adolescent. In recent times, several problems of family disintegration and inadequate parent-child relationships are observed, and it has been described that antisocial personalities may arise from environments with child abuse, economical problems, humiliation, physical punishment and family disintegration. The experience of such emotions during childhood may lead to a severe impairment in the conformation of an emotionally-adapted personality, and may promote a tendency for the commitment of delictive behaviors in the future.
   It is necessary to close the vicious cycle where mistreated parents mistreat their own children and avoid that the parents who lived unpleasant experiences of hostility, rejection, lack of communication, mestability, etc., repeat these patterns with their children. It is important to revalorize the role of family, its functions and characteristics and the most important, its determinant influence on young people that have behavior problems as antisocial behavior.
   It is vital to create conscience about the harm that some children, adolescents and even adults have from their negative familial experiences of hostility, aggression, and mistreatment, because these experiences increase the possibilities of delictive behavior in these individuals.
   Objective In this context, the present research has its main interest in showing the relationship between past experiences of mistreatment or inadequate familial environments and the presence of antisocial behaviors in adolescents.
   Method The present research is supported on results of the Mexico City Survey on drug consumption in 7(th) to 12(th) grade population carried on October 2003.
   The total sample of the survey comprised 10659 students. For this research we used 3603 students, that corresponds to the number of students that completed the Form A of the questionnaire, that contained the are-as of interest of the study.
   The questionnaire was previously validated an its main indicators have shown adequate stability in different surveys. This instrument was applied in three different times due to its extension. Total time for its application was of 75 minutes.
   Raters were trained for the application of the questionnaire. The course lasted 12 hours and included all the theoretical aspects related to addictions, objectives of the study, management of the questionnaire and the instructions for its application in the groups.
   Results First of all, a comparative analysis by gender was performed. It was observed that antisocial behaviors were more frequent in men than in women. It is important to mention that men committed this acts in a double frequency than women, specially in terms of severe acts, where 10% of men committed them in contrast to the 3.3% observed in women.
   Additionally, two factor ANOVA was performed (gender and antisocial behaviors) with the variables of this study, mistreatment and family environment, to determine if there were differences between groups (p < 0.05) and significant differences were observed in all the areas of family environment.
   The interaction analysis of the two factors: gender, act-non acts with family environment showed that for the area of hostility and rejection there were significant differences where women that committed antisocial acts were the ones that reported higher levels of hostility and rejection. In terms of communication of the son/daughter, women that committed antisocial acts were also the ones that reported a lower level of communication.
   In the area of parent support, women that committed antisocial acts were also the ones that reported the lower levels. In the areas of parent communication and support to the son/daughter, men and women that committed antisocial acts reported less communication and support, respectively.
   For the area of mistreatment, women reported higher levels of prosocial discipline and negative discipline when compared to men. No significant differences emerged between men an women in the area of severe negative discipline.
   Also, no significant differences emerged between adolescents that committed antisocial acts and adolescents than do not committed these acts, in terms of prosocial discipline. Nevertheless, adolescents that committed antisocial acts reported higher levels of severe negative discipline.
   For the analysis of the interaction of the factors gender, acts-non acts in the area of mistreatment, no differences emerged in the area of negative discipline. Significant differences emerge for prosocial discipline, where men that do not committed antisocial acts reported the lowest levels of prosocial discipline. For severe negative discipline, both men and women that committed antisocial acts reported the highest levels.
   Finally, using logistic regression, we find that the main predictors of antisocial behavior were the presence of high hostility, low level of communication from the children, less child support and the presence of higher negative discipline and negative severe discipline. Communication, parent support and prosocial discipline were not predictive variables for antisocial behavior.
   Our results support what is described in other studies where family is the main agent of socialization as family teaches the ways of social interaction, values, habit, etc. Furthermore, several studies that evaluated the relationship of the family and antisocial behavior were performed by analyzing the role of the family as a mediator of behavior and society, on the basis that family teaches children rules, abilities and motivations that in some way constitute their cultural and social patterns.
   We conclude that family environment and mistreatment are factors associated to the presence of antisocial behavior. We must prevent this problem by improving familial relationships and providing a positive family environment to adolescents. In this way, our adolescents may have an adequate development throughout their lives.
   If an adequate and positive environment is provided during childhood and is maintained through adolescence, with positive affective family relationships, the adolescent may see his/her parents as a Ode; a reasonable not arbitrary discipline allows the adolescent to develop a social behavior that leads to an adequate self-control and self-directedness. On the contrary, if the relationships between parents and children are not favorable, the social behavior of the adolescent may be easily impaired and it is very common that these adolescents exhibit severe difficulties for social adaptation.
C1 Inst Nacl Psiquiatria Ramon Fuente, Direcc Invest Epidemiol & Psisociales, Mexico City 14370, DF, Mexico.
RP Velazquez, JAV (reprint author), Inst Nacl Psiquiatria Ramon Fuente, Direcc Invest Epidemiol & Psisociales, Calz Mexico Xochimilco 101, Mexico City 14370, DF, Mexico.
EM ameth@imp.edu.mx
RI VILLATORO, JORGE/R-2458-2019
OI VILLATORO, JORGE/0000-0003-2537-858X
NR 11
TC 1
Z9 1
U1 0
U2 38
PU INST NAC PSIQUIATRIA RAMON FUENTE MUNIZ
PI MEXICO CITY
PA CALZ MEXICO-XOCHIMILCO #101, MEXICO CITY 22 DF, MEXICO
SN 0185-3325
J9 SALUD MENT
JI Salud Ment.
PD JUL-AUG
PY 2007
VL 30
IS 4
BP 47
EP 54
PG 8
WC Psychiatry
SC Psychiatry
GA 209VH
UT WOS:000249415600007
DA 2020-03-18
ER

PT J
AU Altendorfer-Kling, U
   Ardelt-Gattinger, E
   Thun-Hohenstein, L
AF Altendorfer-Kling, Ulrike
   Ardelt-Gattinger, Elisabeth
   Thun-Hohenstein, Leonhard
TI The self-report version of the strengths and difficulties questionnaire
   in an Austrian field sample
SO ZEITSCHRIFT FUR KINDER-UND JUGENDPSYCHIATRIE UND PSYCHOTHERAPIE
LA German
DT Article
DE strength and difficulties questionnaire; psychosocial symptoms
ID CHILD; SDQ; ADOLESCENTS; VALIDITY
AB Objective: To assess the validity and the reliability of the self-report version of the Strength and Difficulties Questionnaire in an Austrian sample.
   Methods: The questionnaire was given to 2529 healthy children and adolescents aged 11-18 years (mean age 12.71 +/- 1.4). Evaluation was performed according to given criteria, yielding a Total Problem Score, scores on four clinical subscales, and on one scale for pro-social behaviour. Descriptive statistics, Cronbach's alpha, and a varimax, rotated factorial analysis were calculated.
   Results: Cronbach's Alpha was > 0.63 for the Total Problem Scale, the Pro-Social Behaviour Scale and Emotional Problems Subscale. Factorial analysis revealed five independent factors explaining 41.8% of the variance. The analysis revealed good item-subscale correlations, but could not replicate the original factorial structure completely. Normative data for the SDQ-Self for Austria are provided.
   Conclusion: The German self-report version of the SDQ should, at the moment, only be used with extended analysis of multi-informant information.
C1 Paracelsus Med Privatuniv, Klin Psychiat 1, Salzburg, Austria.
   Care Of KNIFFF Kinder & Jugendneuropsychiat, Inst Fortbildung & Forsch, AT-5020 Salzburg, Austria.
   Salzburg Univ, Fachbereich Psychol, A-5020 Salzburg, Austria.
RP Thun-Hohenstein, L (reprint author), Care Of KNIFFF Kinder & Jugendneuropsychiat, Inst Fortbildung & Forsch, Moostr 122E, AT-5020 Salzburg, Austria.
EM lthun@eunet.at
NR 19
TC 7
Z9 7
U1 0
U2 0
PU VERLAG HANS HUBER
PI BERN 9
PA LANGGASS-STRASSE 76, CH-3000 BERN 9, SWITZERLAND
SN 1422-4917
EI 1664-2880
J9 Z KINDER JUG-PSYCH
JI Z. Kinder-und Jugendpsy. Psychother.
PD JUL
PY 2007
VL 35
IS 4
BP 265
EP 271
DI 10.1024/1422-4917.35.4.265
PG 7
WC Psychiatry
SC Psychiatry
GA 195GK
UT WOS:000248400300005
PM 17970370
DA 2020-03-18
ER

PT J
AU Zashikhina, A
   Hagglof, B
AF Zashikhina, A.
   Hagglof, B.
TI Mental health in adolescents with chronic physical illness versus
   controls in Northern Russia
SO ACTA PAEDIATRICA
LA English
DT Article
DE adolescents; behavioural problems; chronic illnesses; depression; mental
   health
ID PSYCHOLOGICAL ADJUSTMENT; BEHAVIORAL-PROBLEMS; CHILDREN; DISORDERS;
   DEPRESSION; EPILEPSY; ASTHMA; CHILDHOOD; SEVERITY; SYMPTOMS
AB Aim: To study the behaviour/emotional problems and depression in adolescents with and without physical illnesses; to compare the same psychological parameters in adolescents with different disorders.
   Methods: The sample consisted of 148 adolescents aged 13-16 years with one of the following physical chronic conditions: diabetes (n = 55), asthma (n = 59), or epilepsy (n = 59). Comparative data were obtained from a group of 301 schoolchildren. Test batteries (Child Behaviour Check-List, Youth Self Report, Beck Depression Inventory, socio-economic status questions) were individually completed by adolescents and their mothers.
   Results: Overall adolescents with physical illness had more behaviour/emotional problems and were more depressed compared to controls although results varied according to the informants and the disease severity. Two risk groups were revealed: girls with asthma and boys with epilepsy.
   Conclusion: Our results suggest that mental health in adolescents with chronic physical illnesses is poorer than in controls and their mental health state is very much associated with the disease severity. The findings of the study can help to develop disease targeted and comprehensive interventions in outpatient clinics of Northern Russia in order to reduce behaviour and mood disorders in adolescents with chronic physical illnesses and therefore to smooth the transition through their teenage years.
C1 Umea Univ, Div Child & Adolescent Psychiat, S-90187 Umea, Sweden.
RP Zashikhina, A (reprint author), Umea Univ, Div Child & Adolescent Psychiat, Bldg 23, S-90187 Umea, Sweden.
EM anna.zashihina@psychiat.umu.se
NR 30
TC 15
Z9 16
U1 0
U2 6
PU BLACKWELL PUBLISHING
PI OXFORD
PA 9600 GARSINGTON RD, OXFORD OX4 2DQ, OXON, ENGLAND
SN 0803-5253
J9 ACTA PAEDIATR
JI Acta Paediatr.
PD JUN
PY 2007
VL 96
IS 6
BP 890
EP 896
DI 10.1111/j.1651-2227.2007.00277.x
PG 7
WC Pediatrics
SC Pediatrics
GA 172FN
UT WOS:000246789600024
PM 17537019
DA 2020-03-18
ER

PT J
AU Landon, TM
   Ehrenreich, JT
   Pincus, DB
AF Landon, Terri M.
   Ehrenreich, Jill T.
   Pincus, Donna B.
TI Self-efficacy: A comparison between clinically anxious and non-referred
   youth
SO CHILD PSYCHIATRY & HUMAN DEVELOPMENT
LA English
DT Article
DE self-efficacy; anxiety; referral status; children
ID CONTROL-RELATED BELIEFS; ANXIETY-DISORDERS; EMOTION REGULATION;
   CHILDREN; DEPRESSION; ADOLESCENTS
AB Although diminished self-efficacy has been linked to childhood psychopathology, including depression, it has only recently been studied in relation to childhood anxiety disorders. This study examines the relationship between self-efficacy and self-reported anxiety in children who have been referred for an assessment and possible treatment of anxiety symptoms as well as a comparison group of non-referred children. A self-efficacy questionnaire for children and a childhood anxiety measure were administered to a group of children referred for assessment and treatment of a clinical anxiety disorder (n = 50) and a non-referred control group (n = 50). Results indicate that the two samples differed significantly on measures of emotional self-efficacy, but not in terms of self-reported anxiety or other self-efficacy domains. Potential explanations for observed findings are discussed, including the possibility that self-reports of emotional self-efficacy in children may vary by clinical or referral status, amongst those reporting higher levels of anxiety overall.
C1 Boston Univ, Dept Psychol, Boston, MA 02215 USA.
RP Landon, TM (reprint author), Boston Univ, Dept Psychol, 648 Beacon St,6th Floor, Boston, MA 02215 USA.
EM tlandon@bu.edu
NR 26
TC 16
Z9 16
U1 0
U2 6
PU SPRINGER
PI NEW YORK
PA 233 SPRING STREET, NEW YORK, NY 10013 USA
SN 0009-398X
J9 CHILD PSYCHIAT HUM D
JI Child Psychiat. Hum. Dev.
PD JUN
PY 2007
VL 38
IS 1
BP 31
EP 45
DI 10.1007/s10578-006-0038-1
PG 15
WC Psychology, Developmental; Pediatrics; Psychiatry
SC Psychology; Pediatrics; Psychiatry
GA 163HC
UT WOS:000246149700003
PM 17131178
DA 2020-03-18
ER

PT J
AU Yap, MBH
   Allen, NB
   Sheeber, L
AF Yap, Marie B. H.
   Allen, Nicholas B.
   Sheeber, Lisa
TI Using an emotion regulation framework to understand the role of
   temperament and family processes in risk for adolescent depressive
   disorders
SO CLINICAL CHILD AND FAMILY PSYCHOLOGY REVIEW
LA English
DT Review
DE depression; emotion regulation; adolescents; family processes;
   temperament
ID DEVELOPMENTAL PSYCHOPATHOLOGY PERSPECTIVE; PROBLEM-SOLVING INTERACTIONS;
   CHILDRENS NEGATIVE EMOTIONS; MAJOR DEPRESSION; INDIVIDUAL-DIFFERENCES;
   EFFORTFUL CONTROL; TRIPARTITE MODEL; SELF-REGULATION;
   PSYCHIATRIC-INPATIENTS; EXTERNALIZING PROBLEMS
AB Although recent evidence implicates the importance of the family for understanding depressive disorders during adolescence, we still lack a coherent framework for understanding the way in which the myriad of developmental changes occurring within early adolescents and their family environments actually operate to increase adolescents' vulnerability to, or to protect them from, the development of depressive disorders. In this review we propose a framework that places the mechanisms and processes of emotion regulation at the centre of these questions. We argue that emotion regulation can provide an organising rubric under which the role of various factors, such as adolescent and parent temperament and emotion regulation, and parental socialization of child emotion, as well as the interaction amongst these factors, can be understood to account for the role of the family in adolescents' risk for depression. In particular, we posit that adolescent emotion regulation functions as a mechanism through which temperament and family processes interact to increase vulnerability to developing depression.
C1 Univ Melbourne, ORYGEN Res Ctr, Parkville, Vic 3052, Australia.
   Univ Melbourne, Dept Psychol, Parkville, Vic 3010, Australia.
   Oregon Res Inst, Eugene, OR 97403 USA.
RP Allen, NB (reprint author), Univ Melbourne, ORYGEN Res Ctr, Locked Bag 10, Parkville, Vic 3052, Australia.
EM nba@unimelb.edu.au
RI Yap, Marie/H-9654-2014
OI Yap, Marie/0000-0002-8387-0188; Allen, Nicholas/0000-0002-1086-6639
NR 150
TC 117
Z9 122
U1 1
U2 48
PU SPRINGER/PLENUM PUBLISHERS
PI NEW YORK
PA 233 SPRING ST, NEW YORK, NY 10013 USA
SN 1096-4037
EI 1573-2827
J9 CLIN CHILD FAM PSYCH
JI Clin. Child Fam. Psychol. Rev.
PD JUN
PY 2007
VL 10
IS 2
BP 180
EP 196
DI 10.1007/s10567-006-0014-0
PG 17
WC Psychology, Clinical
SC Psychology
GA 184JL
UT WOS:000247637200003
PM 17265137
DA 2020-03-18
ER

PT J
AU Cicchetti, D
   Rogosch, FA
AF Cicchetti, Dante
   Rogosch, Fred A.
TI Personality, adrenal steroid hormones, and resilience in maltreated
   children: A multilevel perspective
SO DEVELOPMENT AND PSYCHOPATHOLOGY
LA English
DT Article
ID GLUCOCORTICOID-RECEPTOR; NEUROENDOCRINE ACTIVITY; EMOTION REGULATION;
   SALIVARY CORTISOL; SELF-ESTEEM; LIFE STRESS; DEHYDROEPIANDROSTERONE;
   COMPETENCE; DEPRESSION; PSYCHOPATHOLOGY
AB In this multilevel investigation, resilience in adaptive functioning among maltreated and nonmaltreated low-income children (N = 677) was examined in relation to the regulation of two stress-responsive adrenal steroid hormones, cortisol and dehydroepiandrosterone (DHEA), as well as the personality constructs of ego resiliency and ego control. Maltreatment status was not related to differences in average levels of morning or afternoon cortisol or DHEA. However, lower morning cortisol was related to higher resilient functioning, but only in it nonmaltreated children. In contrast, among phvsically abused children, high morning cortisol was related to higher resilient functioning. Morning and afternoon DHEA was negatively related to resilient functioning. Although diurnal change in cortisol was not related to resilience. for DHEA. maltreated children with high resilience showed an atypical rise in DHEA from morning to afternoon. Morning and afternoon cortisol/DHEA ratios were positively related to resilient functioning, but did not interact with maltreatment status. Ego resiliency and ego control strongly differentiated maltreated and nonmaltreated children, and the personality variables were Substantially predictive of resilience. When considered together, demonstrated effects of personality. cortisol, and DHEA maintained independent contributions ill predicting resilience among high-risk youth.
C1 Univ Minnesota, Inst Child Dev, Minneapolis, MN 55455 USA.
   Univ Rochester, Rochester, NY 14627 USA.
RP Cicchetti, D (reprint author), Univ Minnesota, Inst Child Dev, 51 E River Rd, Minneapolis, MN 55455 USA.
RI Cicchetti, Dante/C-4560-2015
OI Cicchetti, Dante/0000-0002-6347-1278
FU NIDA NIH HHSUnited States Department of Health & Human ServicesNational
   Institutes of Health (NIH) - USANIH National Institute on Drug Abuse
   (NIDA) [DA17741, R01 DA017741]
NR 95
TC 90
Z9 93
U1 0
U2 22
PU CAMBRIDGE UNIV PRESS
PI NEW YORK
PA 32 AVENUE OF THE AMERICAS, NEW YORK, NY 10013-2473 USA
SN 0954-5794
EI 1469-2198
J9 DEV PSYCHOPATHOL
JI Dev. Psychopathol.
PD SUM
PY 2007
VL 19
IS 3
BP 787
EP 809
DI 10.1017/S0954579407000399
PG 23
WC Psychology, Developmental
SC Psychology
GA 203WQ
UT WOS:000249005100009
PM 17705903
OA Green Accepted
DA 2020-03-18
ER

PT J
AU Silk, JS
   Vanderbilt-Adriance, E
   Shaw, DS
   Forbes, EE
   Whalen, DJ
   Ryan, ND
   Dahl, RE
AF Silk, Jennifer S.
   Vanderbilt-Adriance, Ella
   Shaw, Daniel S.
   Forbes, Erika E.
   Whalen, Diana J.
   Ryan, Neal D.
   Dahl, Ronald E.
TI Resilience among children and adolescents at risk for depression:
   Mediation and moderation across social and neurobiological contexts
SO DEVELOPMENT AND PSYCHOPATHOLOGY
LA English
DT Review
ID STRESSFUL LIFE EVENTS; MAJOR DEPRESSION; INDIVIDUAL-DIFFERENCES;
   MATERNAL DEPRESSION; AFFECTIVE-DISORDERS; EMOTION REGULATION; SALIVARY
   CORTISOL; PREFRONTAL CORTEX; HORMONE CHALLENGE; NEGATIVE EMOTIONS
AB This article offers a multilevel perspective on resilience to depression, with a focus on interactions among social and neurobehavioral systems involved in emotional reactivity and regulation. We discuss models of cross-contextual mediation and moderation by which the social context influences or modifies the effects of resilience processes at the biological level, or the biological context influences or modifies the effects of resilience processes at the social level. We highlight the socialization of emotion regulation as a candidate process contributing to resilience against depression at the social context level. We discuss several factors and their interactions across levels-including genetic factors, stress reactivity. positive affect, neural systems of reward, and sleep-as candidate processes contributing to resilience against depression at the neurobehavioral level. We then present some preliminary supportive findings from two studies of children and adolescents at high risk for depression. Study I shows that elevated neighborhood level adversity has the potential to constrain or limit the benefits of protective factors at other levels. Study 2 indicates that ease and quickness in falling asleep and a greater amount of time in deep Stage 4 sleep may be protective against the development of depressive disorders for children. The paper concludes with a discussion of clinical implications of this approach.
C1 Univ Pittsburgh, Western Psychiat Inst & Clin, Pittsburgh, PA 15213 USA.
   Univ Pittsburgh, Sch Med, Pittsburgh, PA USA.
RP Silk, JS (reprint author), Univ Pittsburgh, Western Psychiat Inst & Clin, 3811 Ohara St, Pittsburgh, PA 15213 USA.
EM silkj@upmc.edu
RI Whalen, Diana/U-9292-2019; Forbes, Erika/J-2445-2015
OI Whalen, Diana/0000-0002-6278-6139; Silk, Jennifer/0000-0002-8638-4337;
   Forbes, Erika/0000-0003-0659-7744
FU NIMH NIH HHSUnited States Department of Health & Human ServicesNational
   Institutes of Health (NIH) - USANIH National Institute of Mental Health
   (NIMH) [P01 MH50907, P01 MH41712]; PHS HHSUnited States Public Health
   Service [K01 MHO73077]
NR 138
TC 83
Z9 84
U1 3
U2 57
PU CAMBRIDGE UNIV PRESS
PI NEW YORK
PA 32 AVENUE OF THE AMERICAS, NEW YORK, NY 10013-2473 USA
SN 0954-5794
EI 1469-2198
J9 DEV PSYCHOPATHOL
JI Dev. Psychopathol.
PD SUM
PY 2007
VL 19
IS 3
BP 841
EP 865
DI 10.1017/S0954579407000417
PG 25
WC Psychology, Developmental
SC Psychology
GA 203WQ
UT WOS:000249005100011
PM 17705905
DA 2020-03-18
ER

PT J
AU Gau, SSF
   Shang, CY
   Merikangas, KR
   Chiu, YN
   Soong, WT
   Cheng, ATA
AF Gau, Susan Shur-Fen
   Shang, Chi-Yung
   Merikangas, Kathleen R.
   Chiu, Yen-Nan
   Soong, Wei-Tsuen
   Cheng, Andrew Tai-Ann
TI Association between morningness-eveningness and behavioral/emotional
   problems among adolescents
SO JOURNAL OF BIOLOGICAL RHYTHMS
LA English
DT Article
DE morningness-eveningness; evening type; behavioral/emotional problems;
   suicidality; substance use; adolescents
ID SLEEP-WAKE PATTERNS; CIGARETTE-SMOKING; MENTAL-DISORDERS; SUBSTANCE USE;
   CHILDREN; TAIWAN; PHASE; PREFERENCE; BEHAVIOR; RHYTHM
AB Adolescent eveningness is associated with age, parental monitoring, daytime sleepiness, sleep problems, moodiness, and the use of coffee. This study investigated the association between adolescent morningness-eveningness and psychopathology, substance use, and suicidality in 1332 students ages 12 to 13. Each student-participant completed the Chinese version of the Child Morningness/Eveningness Scale (CMES), the Pubertal Development Scale, and a questionnaire about their sleep schedule, trouble sleeping, habitual substance use, and suicidality. Their mothers completed the Child Behavioral Checklist and Chinese Health Questionnaire. The morning (n = 412), intermediate (n = 740), and evening (n = 180) groups were operationally defined by the CMES t scores. The mixed model was used for data analysis. The evening group had shorter weekday sleep time, longer weekend sleep time, more daytime napping, and greater sleep compensation on weekends and was more likely than the other 2 groups to have behavioral/emotional problems, suicidality, and habitual substance use. Internalizing and externalizing problems partially explained the association between eveningness, substance use, and suicidality. The findings suggest that eveningness may be an indicator for adolescents with behavioral/emotional problems and risky behaviors and suggest an investigation for possible intervention.
C1 Natl Taiwan Univ Hosp, Dept Psychiat, Taipei 10002, Taiwan.
   Natl Taiwan Univ, Coll Med, Dept Psychiat, Taipei, Taiwan.
   Natl Taiwan Univ Hosp, Yun Lin Branch, Dept Psychiat, Yunlin, Taiwan.
   NIMH, Sect Dev Genet Epidemiol, Bethesda, MD 20892 USA.
   Acad Sinica, Inst Biomed Sci, Taipei 115, Taiwan.
RP Gau, SSF (reprint author), Natl Taiwan Univ Hosp, Dept Psychiat, 7 Chung Shan S Rd, Taipei 10002, Taiwan.
EM gaushufe@ntu.edu.tw
RI Cheng, Andrew/O-1159-2018; Gau, Susan Shur-Fen/P-4726-2017
OI Cheng, Andrew/0000-0002-2698-0516; Gau, Susan
   Shur-Fen/0000-0002-2718-8221; SHANG, CHI-YUNG/0000-0001-6658-7359
NR 27
TC 172
Z9 177
U1 0
U2 26
PU SAGE PUBLICATIONS INC
PI THOUSAND OAKS
PA 2455 TELLER RD, THOUSAND OAKS, CA 91320 USA
SN 0748-7304
J9 J BIOL RHYTHM
JI J. Biol. Rhythms
PD JUN
PY 2007
VL 22
IS 3
BP 268
EP 274
DI 10.1177/0748730406298447
PG 7
WC Biology; Physiology
SC Life Sciences & Biomedicine - Other Topics; Physiology
GA 171VO
UT WOS:000246763700008
PM 17517916
DA 2020-03-18
ER

PT J
AU Snowling, MJ
   Muter, V
   Carroll, J
AF Snowling, Margaret J.
   Muter, Valerie
   Carroll, Julia
TI Children at family risk of dyslexia: a follow-up in early adolescence
SO JOURNAL OF CHILD PSYCHOLOGY AND PSYCHIATRY
LA English
DT Article
DE dyslexia; reading difficulties; risk factors; environment; adolescence
ID EARLY READING DEVELOPMENT; INDIVIDUAL-DIFFERENCES; HIGHER-EDUCATION;
   LITERACY; SKILLS; DIFFICULTIES; HYPOTHESIS; PRECURSORS; DISORDERS;
   STUDENTS
AB Background: This study is the follow-up in early adolescence of children born to families with a history of dyslexia (Gallagher, Frith, & Snowling, 2000). Methods: Fifty young people with a family history of dyslexia and 20 young people from control families were assessed at 12-13 years on a battery of tests of literacy and language skills, and they completed questionnaires tapping self-perception and print exposure. One parent from each family participated in an interview documenting family circumstances (including family literacy) and a range of environmental variables considered likely correlates of reading disability. They also rated their child's behavioural and emotional adjustment and their own health and well-being. Parental literacy levels were also measured. Results: Forty-two per cent of the 'at-risk' sample had reading and spelling impairments. A significant proportion of the literacy-impaired group were affected by behavioural and emotional difficulties, although they were not low in terms of global self-esteem. The children in the at-risk subgroup who did not fulfil criteria for literacy impairment showed weak orthographic skills in adolescence and their reading was not fluent. There were no differences in the literacy levels or activities of the parents of impaired and unimpaired at-risk children, and no significant correlation between parent and child reading levels in the at-risk group. The impaired group read less than the other groups, their reading difficulties impacted learning at school and there was evidence that they also had an impact on family life and maternal well-being. Conclusions: The literacy difficulties of children at family-risk of dyslexia were longstanding and there was no evidence of catch-up in these skills between 8 and 13 years. The findings point to the role of gene-environment correlation in the determination of dyslexia.
C1 Univ York, Dept Psychol, York YO10 5DD, N Yorkshire, England.
   Univ Warwick, Coventry CV4 7AL, W Midlands, England.
RP Snowling, MJ (reprint author), Univ York, Dept Psychol, York YO10 5DD, N Yorkshire, England.
EM mjs19@york.ac.uk
RI Carroll, Julia/D-6259-2011
OI Carroll, Julia/0000-0002-3614-6883
NR 41
TC 134
Z9 136
U1 0
U2 44
PU WILEY
PI HOBOKEN
PA 111 RIVER ST, HOBOKEN 07030-5774, NJ USA
SN 0021-9630
EI 1469-7610
J9 J CHILD PSYCHOL PSYC
JI J. Child Psychol. Psychiatry
PD JUN
PY 2007
VL 48
IS 6
BP 609
EP 618
DI 10.1111/j.1469-7610.2006.01725.x
PG 10
WC Psychology, Developmental; Psychiatry; Psychology
SC Psychology; Psychiatry
GA 172HE
UT WOS:000246794000010
PM 17537077
DA 2020-03-18
ER

PT J
AU Holling, H
   Erhart, M
   Ravens-Sieberer, U
   Schlack, R
AF Hoelling, H.
   Erhart, M.
   Ravens-Sieberer, U.
   Schlack, R.
TI Behavioural problems in children and adolescents. First results from the
   German Health Interview and Examination Survey for Children and
   Adolescents (KiGGS)
SO BUNDESGESUNDHEITSBLATT-GESUNDHEITSFORSCHUNG-GESUNDHEITSSCHUTZ
LA German
DT Article
DE health survey; children; adolescents; SDQ; mental health
ID DIFFICULTIES QUESTIONNAIRE; DISORDERS; STRENGTHS; GENDER
AB Mental health problems in children and adolescents constitute health impairments with major implications regarding individual wellbeing as well as daily and social functioning. In addition, these problems often burden the social partners of the individual. Within the German Health Interview and Examination Survey for Children and Adolescents (KiGGS), the parents of 14478 children and adolescents aged 3-17 answered the Strengths and Difficulties Questionnaire (SDQ) which assesses behavioral problems and strengths in the areas emotional problems, hyperactivity, behavioral problems, peer problems and prosocial behavior, According to the results of the Total Difficulties Score (SDQ) 11,5 % girls (G) and 17,8 % boys (B) are classified borderline or abnormal, respectively. 92,5 % (G) and 86,3 % (B) display an adequate prosocial behavior. Most prevalent problem areas are behavioral problems (G = 11,9 %, B = 17,9 %), emotional problems (G =9,7%, B = 8,6%) and hyperactivity problems (G =4,8%, B = 10,8 %). The test-data of approximately 8,1 % of the respondents with high socio-economic status (SES), 13,4 % of those with middle SES and 23,2 % of those with low SES hinted at mental health problems. Migrants are more frequently affected than non-migrants. Results point at the need for early detection and prevention of commencing mental health problems. Especially the noneasily accessible groups like those with low socioeconomic status or migrants have to be considered.
C1 [Hoelling, H.; Erhart, M.; Ravens-Sieberer, U.; Schlack, R.] Robert Koch Inst, Abt Epidemiol & Gesundheitsberichterstattung, D-13302 Berlin, Germany.
RP Holling, H (reprint author), Robert Koch Inst, Abt Epidemiol & Gesundheitsberichterstattung, Postfach 650261, D-13302 Berlin, Germany.
EM HoellingH@rki.de
NR 20
TC 159
Z9 159
U1 0
U2 20
PU SPRINGER
PI NEW YORK
PA 233 SPRING ST, NEW YORK, NY 10013 USA
SN 1436-9990
J9 BUNDESGESUNDHEITSBLA
JI Bundesgesundheitsblatt-Gesund.
PD MAY-JUN
PY 2007
VL 50
IS 5-6
BP 784
EP 793
DI 10.1007/s00103-007-0241-7
PG 10
WC Public, Environmental & Occupational Health
SC Public, Environmental & Occupational Health
GA 303DY
UT WOS:000256021600030
PM 17514464
DA 2020-03-18
ER

PT J
AU Buehler, C
   Lange, G
   Franck, KL
AF Buehler, Cheryl
   Lange, Garrett
   Franck, Karen L.
TI Adolescents' cognitive and emotional responses to marital hostility
SO CHILD DEVELOPMENT
LA English
DT Article
ID INTERPARENTAL CONFLICT; CHILD ADJUSTMENT; CONTEXTUAL FRAMEWORK;
   SECURITY; APPRAISALS; PERSPECTIVE; AGGRESSION; MEDIATORS; SCALES; PARENT
AB Early adolescents' (11-14 years) responses to marital hostility were examined in a sample of 416 families. The cognitive-contextual perspective and emotional security hypothesis guided the study and 9 adolescent responses were identified. Prospective associations were examined in several structural equation models that included adolescent problems as outcomes. Self-blame and perceived threat uniquely mediated the association between Year 1 marital hostility and Year 3 adolescent externalizing problems (p < .05). Self-blame, lower constructive representations, internalization of feelings, avoidance, and emotional dysregulation uniquely mediated the association between Year 1 marital hostility and Year 3 internalizing problems. Specific cognitive and emotionally based responses are important to understanding how martial hostility affects youth and need to be considered within an integrated model.
C1 Univ N Carolina, Chapel Hill, NC 27515 USA.
   Univ Tennessee, Knoxville, TN 37996 USA.
RP Buehler, C (reprint author), UNCG, Human Dev & Family Studies, Greensboro, NC 27402 USA.
EM cbuehler@uncg.edu
FU NIMH NIH HHSUnited States Department of Health & Human ServicesNational
   Institutes of Health (NIH) - USANIH National Institute of Mental Health
   (NIMH) [R01-MH59248]
NR 52
TC 76
Z9 78
U1 0
U2 22
PU WILEY
PI HOBOKEN
PA 111 RIVER ST, HOBOKEN 07030-5774, NJ USA
SN 0009-3920
EI 1467-8624
J9 CHILD DEV
JI Child Dev.
PD MAY-JUN
PY 2007
VL 78
IS 3
BP 775
EP 789
DI 10.1111/j.1467-8624.2007.01032.x
PG 15
WC Psychology, Educational; Psychology, Developmental
SC Psychology
GA 176VP
UT WOS:000247113300008
PM 17517004
DA 2020-03-18
ER

PT J
AU Baker, LA
   Jacobson, KC
   Raine, A
   Lozano, DI
   Bezdjian, S
AF Baker, Laura A.
   Jacobson, Kristen C.
   Raine, Adrian
   Lozano, Dora Isabel
   Bezdjian, Serena
TI Genetic and environmental bases of childhood antisocial behavior: A
   multi-informant twin study
SO JOURNAL OF ABNORMAL PSYCHOLOGY
LA English
DT Article
DE antisocial behavior; aggression; genes; environment
ID EXTERNALIZING PROBLEM BEHAVIOR; SEX-DIFFERENCES; PERSONALITY-TRAITS;
   EMOTIONAL-PROBLEMS; ADOPTION COHORT; AGGRESSION; ADOLESCENT; RATINGS;
   MODELS; DISORDERS
AB Genetic and environmental influences on childhood antisocial and aggressive behavior (ASB) during childhood were examined in 9- to 10-year-old twins, using a multi-informant approach. The sample (605 families of twins or triplets) was socioeconomically and ethnically diverse, representative of the culturally diverse urban population in Southern California. Measures of ASB included symptom counts for conduct disorder, ratings of aggression, delinquency, and psychopathic traits obtained through child self-reports, teacher, and caregiver ratings. Multivariate analysis revealed a common ASB factor across informants that was strongly heritable (heritability was .96), highlighting the importance of a broad, general measure obtained from multiple sources as a plausible construct for future investigations of specific genetic mechanisms in ASB. The best fitting multivariate model required informant-specific genetic, environmental, and rater effects for variation in observed ASB measures. The results suggest that parent, children, and teachers have only a partly "shared view" and that the additional factors that influence the "rater-specific" view of the child's antisocial behavior vary for different informants. This is the first study to demonstrate strong heritable effects on ASB in ethnically and economically diverse samples.
C1 Univ So Calif, Dept Psychol, Los Angeles, CA 90089 USA.
   Univ Chicago, Dept Psychiat, Chicago, IL 60637 USA.
RP Baker, LA (reprint author), Univ So Calif, Dept Psychol, Los Angeles, CA 90089 USA.
EM lbaker@usc.edu
RI Jacobson, Kristen C/D-2064-2009
OI Bezdjian, Serena/0000-0003-4755-4257
FU NIMH NIH HHSUnited States Department of Health & Human ServicesNational
   Institutes of Health (NIH) - USANIH National Institute of Mental Health
   (NIMH) [K01 MH068484, R01 MH058354-06A2, R01 MH058354-07, R01
   MH058354-04S1, R01 MH058354-03, K02 MH001114, R01 MH058354-01A2, R01
   MH058354-05, K02 MH01114-08, K01 MH068484-01, R01 MH058354-04, K01
   MH068484-02, R01 MH058354, R01 MH058354-02, K01 MH068484-03, R01
   MH58354, K01 MH068484-04]
NR 67
TC 95
Z9 96
U1 0
U2 35
PU AMER PSYCHOLOGICAL ASSOC/EDUCATIONAL PUBLISHING FOUNDATION
PI WASHINGTON
PA 750 FIRST ST NE, WASHINGTON, DC 20002-4242 USA
SN 0021-843X
J9 J ABNORM PSYCHOL
JI J. Abnorm. Psychol.
PD MAY
PY 2007
VL 116
IS 2
BP 219
EP 235
DI 10.1037/0021-843X.116.2.219
PG 17
WC Psychology, Clinical; Psychiatry
SC Psychology; Psychiatry
GA 168DL
UT WOS:000246502900001
PM 17516756
OA Green Accepted
DA 2020-03-18
ER

PT J
AU de Ruiter, KP
   Dekker, MC
   Verhulst, FC
   Koot, HM
AF de Ruiter, Karen P.
   Dekker, Marielle C.
   Verhulst, Frank C.
   Koot, Hans M.
TI Developmental course of psychopathology in youths with and without
   intellectual disabilities
SO JOURNAL OF CHILD PSYCHOLOGY AND PSYCHIATRY
LA English
DT Article
DE intellectual disability; behaviour problems; development; longitudinal
   studies
ID PAST 10 YEARS; FRAGILE-X-SYNDROME; FOLLOW-UP; MENTAL-RETARDATION;
   YOUNG-PEOPLE; EMOTIONAL-PROBLEMS; CHILDREN; CHILDHOOD; BEHAVIOR;
   DISORDERS
AB Background: We aimed to describe similarities and differences in the developmental course of psychopathology between children with and without intellectual disabilities (ID). Methods: Multilevel growth curve analysis was used to analyse the developmental course of psychopathology, using the Child Behavior Checklist (CBCL), in two longitudinal multiple-birth-cohort samples of 6- to 18-year-old children with ID (N = 978) and without ID (N = 2,047) using three repeated measurements across a 6-year period. Results: Children with ID showed a higher level of problem behaviours across all ages compared to children without ID. A significant difference between the samples in the developmental courses was found for Aggressive Behaviour and Attention Problems, where children with ID showed a significantly larger decrease. Gender differences in the development of psychopathology were similar in both samples, except for Social Problems where males with ID showed a larger decrease in problem behaviour across time than females with ID and males and females without ID. Conclusions: Results indicate that children with ID continue to show a greater risk for psychopathology compared to typically developing children, although this higher risk is less pronounced at age 18 than it is at age 6 for Aggressive Behaviour. Contrary to our expectations, the developmental course of psychopathology in children with ID was quite similar from age 6 to 18 compared to children without ID. The normative developmental trajectories of psychopathology in children with ID, presented here, can serve as a yardstick against which development of childhood psychopathology can be detected as deviant.
C1 Erasmus MC Sophia, Dept Child & Adolescent Psychiat, NL-3000 CB Rotterdam, Netherlands.
   Vrije Univ Amsterdam, Dept Dev Psychol, Amsterdam, Netherlands.
RP Dekker, MC (reprint author), Erasmus MC Sophia, Dept Child & Adolescent Psychiat, POB 2060, NL-3000 CB Rotterdam, Netherlands.
EM m.c.dekker@erasmusmc.nl
RI Koot, Hans M./D-9466-2012
OI Koot, Hans M./0000-0002-9643-2363
NR 47
TC 76
Z9 76
U1 0
U2 17
PU WILEY
PI HOBOKEN
PA 111 RIVER ST, HOBOKEN 07030-5774, NJ USA
SN 0021-9630
EI 1469-7610
J9 J CHILD PSYCHOL PSYC
JI J. Child Psychol. Psychiatry
PD MAY
PY 2007
VL 48
IS 5
BP 498
EP 507
DI 10.1111/j.1469-7610.2006.01712.x
PG 10
WC Psychology, Developmental; Psychiatry; Psychology
SC Psychology; Psychiatry
GA 166SE
UT WOS:000246399500010
PM 17501731
DA 2020-03-18
ER

PT J
AU Spatola, CAM
   Fagnani, C
   Pesenti-Gritti, P
   Ogliari, A
   Stazi, MA
   Battaglia, M
AF Spatola, Chiara A. M.
   Fagnani, Corrado
   Pesenti-Gritti, Paola
   Ogliari, Anna
   Stazi, Maria-Antonietta
   Battaglia, Marco
TI A general population twin study of the CBCL/6-18 DSM-oriented scales
SO JOURNAL OF THE AMERICAN ACADEMY OF CHILD AND ADOLESCENT PSYCHIATRY
LA English
DT Article
DE child behavior checklist; DSM-oriented scales; twin studies;
   multivariate
ID PROBLEM BEHAVIOR; ENVIRONMENTAL CONTRIBUTIONS; EMOTIONAL-PROBLEMS; EARLY
   ADOLESCENCE; CHILDHOOD; CHILDREN; RATINGS; QUESTIONNAIRE; COVARIATION;
   CONSTRUCTS
AB Objective: To explore the contributions of genetic and environmental influences to individual variation and covariation of the Child Behavior Checklist (CBCL) DSM-oriented scales (DOS) originally proposed by Achenbach and associates in 2001. Method: A classic twin study of 398 twin pairs ages 8 to 17 years belonging to the population-based Italian Twin Registry, assessed by parents using the CBCL for Ages 6 to 18 (CBCU6-18). Results: Univariate analyses showed that compared with the classic CBCL/6-18 empirical subscales, the DOS have higher heritability (lowest 0.54 for Anxiety Problems, highest 0.71 for Conduct Problems) and simpler causal structure in that the phenotypic variance was satisfactorily explained by additive genetic and unique environmental factors only. Multivariate analyses showed that the causes of phenotypic correlation among the different DOS can be attributed to one common genetic factor and to two idiosyncratic environmental factors, each loading differently on the Internalizing (Anxiety and Affective Problems) and the Externalizing (Attention-Deficit/Hyperactivity, Oppositional Defiant, and Conduct Problems) CBCU6-18 DOS. Conclusions: Several common risk factors of both genetic and environmental nature can simultaneously affect a child's proneness to develop the psychopathological signs and symptoms captured by the CBCU6-18 DOS.
C1 San Raffaele Univ, DNS, Vita Salute, Dept Psychol, I-20127 Milan, Italy.
   Ist Super Sanita, I-00161 Rome, Italy.
   Ist Sci Eugenio Medea, Dept Child Psychiat, Bosisio Parini, Italy.
   Univ Laval, CRURLG, Quebec City, PQ, Canada.
RP Battaglia, M (reprint author), San Raffaele Univ, DNS, Vita Salute, Dept Psychol, 20 Via S DAncona, I-20127 Milan, Italy.
EM marco.battaglia@hsr.it
RI Spatola, Chiara/J-3585-2012; Fagnani, Corrado/J-9069-2016; stazi,
   maria/K-4597-2016
OI Fagnani, Corrado/0000-0001-5771-7772; Spatola,
   Chiara/0000-0003-4807-9566
NR 34
TC 45
Z9 46
U1 0
U2 18
PU LIPPINCOTT WILLIAMS & WILKINS
PI PHILADELPHIA
PA 530 WALNUT ST, PHILADELPHIA, PA 19106-3621 USA
SN 0890-8567
J9 J AM ACAD CHILD PSY
JI J. Am. Acad. Child Adolesc. Psychiatr.
PD MAY
PY 2007
VL 46
IS 5
BP 619
EP 627
DI 10.1097/chi.0b013e3180335b12
PG 9
WC Psychology, Developmental; Pediatrics; Psychiatry
SC Psychology; Pediatrics; Psychiatry
GA 161HQ
UT WOS:000246005800010
PM 17450053
DA 2020-03-18
ER

PT J
AU Huang, ZHJ
   Wong, FY
   Ronzio, CR
   Yu, SM
AF Huang, Zhihuan Jennifer
   Wong, Frank Y.
   Ronzio, Cynthia R.
   Yu, Stella M.
TI Depressive symptomatology and mental health help-seeking patterns of US-
   and foreign-born mothers
SO MATERNAL AND CHILD HEALTH JOURNAL
LA English
DT Article
DE maternal depression; racial/ethnic minority; foreign-born; CES-D
ID POSTNATAL DEPRESSION; POSTPARTUM DEPRESSION; SOCIAL SUPPORT; MATERNAL
   DEPRESSION; ASIAN-AMERICAN; WOMEN; EPIDEMIOLOGY; RISK; STRESS;
   METAANALYSIS
AB Objectives: This report presents the national estimates of maternal depressive symptomatology prevalence and its socio-demographic correlates among major racial/ethnic-nativity groups in the United States. We also examined the relationship of mental health-seeking patterns by race/ethnicity and nativity. Methods: Using the Early Childhood Longitudinal Survey-Birth Cohort Nine-month data, we present the distribution of Center for Epidemiological Study-Depression (CES-D) score by new mothers' nativity and race/ethnicity. The mental health-seeking pattern study was limited to mothers with moderate to severe symptoms. Weighted prevalence and 95% confidence intervals for depression score categories were presented by race/ethnic groups and nativity. Multi-variable logistic regression was used to obtain the adjusted odds ratios of help-seeking patterns by race/ethnicity and nativity in mothers with moderate to severe symptoms. Results: Compared to foreign-born mothers, mothers born in the U.S. were more likely to have moderate to severe depressive symptoms in every racial/ethnic group except for Asian/Pacific Islanders. These US-born mothers were also more likely to be teenagers, lack a partner at home, and live in rural areas. Among Asians, Filipina mothers had the highest rate of severe depressive symptoms (9.6%), similar to those of US-born black mothers (10.2%). Racial/ethnic minorities and foreign-born mothers were less likely to consult doctors (OR: 2.2 to 2.5) or think they needed consultation (OR: 1.9 to 2.2) for their emotional problems compare to non-Hispanic White mothers. Conclusion: Our research suggests that previous "global estimates" on Asian American mental health underestimated sub-ethnic group differences. More efforts are needed to overcome the barriers in mental health services access and utilizations, especially in minority and foreign-born populations.
C1 Georgetown Univ, Sch Nursing & Hlth Studies, Dept Int Hlth, Washington, DC 20057 USA.
   Childrens Natl Med Ctr, Washington, DC 20010 USA.
   HRSA, MCHB, DRTE, Res & Demonstrat Branch, Rockville, MD 20857 USA.
RP Huang, ZHJ (reprint author), Georgetown Univ, Sch Nursing & Hlth Studies, Dept Int Hlth, 3700 Reservoir Rd NW,Box 571107, Washington, DC 20057 USA.
EM zh34@georgetown.edu
OI Wong, Frank Y./0000-0001-5835-9938
NR 48
TC 75
Z9 75
U1 0
U2 16
PU SPRINGER/PLENUM PUBLISHERS
PI NEW YORK
PA 233 SPRING ST, NEW YORK, NY 10013 USA
SN 1092-7875
EI 1573-6628
J9 MATERN CHILD HLTH J
JI Matern. Child Health J.
PD MAY
PY 2007
VL 11
IS 3
BP 257
EP 267
DI 10.1007/s10995-006-0168-x
PG 11
WC Public, Environmental & Occupational Health
SC Public, Environmental & Occupational Health
GA 169FU
UT WOS:000246578900008
PM 17171544
DA 2020-03-18
ER

PT J
AU Cohen, M
   Mansoor, D
   Langut, H
   Lorber, A
AF Cohen, Miri
   Mansoor, Daniela
   Langut, Haya
   Lorber, Avraham
TI Quality of life, depressed mood, and self-esteem in adolescents with
   heart disease
SO PSYCHOSOMATIC MEDICINE
LA English
DT Article
DE adolescents; health-related quality of life; heart disease; depressed
   mood; self-esteem; perceived disease severity
ID EMOTIONAL-PROBLEMS; YOUNG-ADULTS; CHILDREN; PERCEPTION; SURGERY
AB Objective: To assess health-related quality of life (HRQoL), depressed mood, and self-esteem in adolescents with heart disease and compare them with age-matched healthy adolescents (control group). Methods: Ninety adolescents (aged 12 to 18 years with congenital or acquired heart disease) and 87 controls completed the HRQoL (TAAQOL-CHD), Center for Epidemiologic Studies Depression scale, and Rosenberg self-esteem questionnaires. Relevant medical details were collected. The patients and their parents were asked to rate their perceived severity of heart disease. Results: Adolescents with severe heart disease reported higher levels of depressed mood and lower self-esteem than did adolescents with moderate and mild heart disease and age-matched healthy controls. Adolescents with severe heart disease also reported worse HRQoL than those with moderate and mild disease. According to the multiple regression analysis, 44% of variance of HRQoL was explained by the study variables. Disease severity alone explained 11% of the variance, but when entered with the other study variables, depressed mood, self-esteem, and adolescents' perceived severity of disease were the only significant contributors to the explained variance of HRQoL. An exploratory mediation analysis, using the Sobel test, was therefore applied, and it showed that depressed mood and perceived disease severity, but not self-esteem, mediated the relationship between disease severity and HRQoL. Conclusions: Lower HRQoL was found in adolescents with severe heart disease. Psychosocial factors have a significant effect on the psychological state of adolescents, and they should be addressed and treated.
C1 Meyer Childrens Hosp, Haifa, Israel.
   Social Work Dept, Haifa, Israel.
   Univ Haifa, Fac Social Welf & Hlt Studies, Sch Social Work, IL-31999 Haifa, Israel.
   Technion Israel Inst Technol, Bruce Rappaport Fac Med, IL-32000 Haifa, Israel.
RP Lorber, A (reprint author), Meyer Childrens Hosp, Rambam Hlth Care Campus, Haifa, Israel.
EM a_lorber@rambam.health.gov.il
OI Cohen, Miri/0000-0003-1220-3852
NR 41
TC 62
Z9 65
U1 1
U2 9
PU LIPPINCOTT WILLIAMS & WILKINS
PI PHILADELPHIA
PA TWO COMMERCE SQ, 2001 MARKET ST, PHILADELPHIA, PA 19103 USA
SN 0033-3174
EI 1534-7796
J9 PSYCHOSOM MED
JI Psychosom. Med.
PD MAY
PY 2007
VL 69
IS 4
BP 313
EP 318
DI 10.1097/PSY.0b013e318051542c
PG 6
WC Psychiatry; Psychology; Psychology, Multidisciplinary
SC Psychiatry; Psychology
GA 173SO
UT WOS:000246893000004
PM 17510294
DA 2020-03-18
ER

PT J
AU Calvete, E
AF Calvete, Esther
TI Justification of violence beliefs and social problem-solving as
   mediators between maltreatment and behavior problems in adolescents
SO SPANISH JOURNAL OF PSYCHOLOGY
LA English
DT Article
DE maltreatment; problem-solving; beliefs; aggressive and delinquent
   behaviors; depression
ID PHYSICAL ABUSE; GENDER-DIFFERENCES; COGNITIVE VULNERABILITY; CONDUCT
   PROBLEMS; SELF-ESTEEM; EMOTION DYSREGULATION; AGGRESSIVE-BEHAVIOR;
   DEPRESSIVE SYMPTOMS; CHILD MALTREATMENT; MIDDLE CHILDHOOD
AB This study examined whether justification of violence beliefs and social problem solving mediated between maltreatment experiences and aggressive and delinquent behavior in adolescents. Data were collected on 191 maltreated and 546 nonmaltreated adolescents (ages 14 to 17 years), who completed measures of justification of violence beliefs, social problem-solving dimensions (problem orientation, and impulsivity/carelessness style), and psychological problems. Findings indicated that maltreated adolescents' higher levels of delinquent and aggressive behavior were partially accounted for by justification of violence beliefs, and that their higher levels of depressive symptoms were partially mediated by a more negative orientation to social problem-solving. Comparisons between boys and girls indicated that the model linking maltreatment, cognitive variables, and psychological problems was invariant.
C1 Univ Deusto, Dept Psicol, Apdo 1, Bilbao 480, Spain.
RP Calvete, E (reprint author), Univ Deusto, Dept Psicol, Apdo 1, Bilbao 480, Spain.
EM ecalvete@fice.deusto.es
RI Calvete, Esther/B-8418-2011
OI Calvete, Esther/0000-0002-6928-9557
NR 61
TC 19
Z9 19
U1 1
U2 17
PU CAMBRIDGE UNIV PRESS
PI NEW YORK
PA 32 AVENUE OF THE AMERICAS, NEW YORK, NY 10013-2473 USA
SN 1138-7416
EI 1988-2904
J9 SPAN J PSYCHOL
JI Span. J. Psychol.
PD MAY
PY 2007
VL 10
IS 1
BP 131
EP 140
DI 10.1017/S1138741600006399
PG 10
WC Psychology; Psychology, Multidisciplinary
SC Psychology
GA 164EB
UT WOS:000246215000013
PM 17549886
OA Green Published
DA 2020-03-18
ER

PT J
AU Siegle, GJ
   Silk, J
   Dahl, R
   Ryan, N
   Birmaher, B
   Axelson, D
   Hariri, A
AF Siegle, Greg J.
   Silk, Jennifer
   Dahl, Ronald
   Ryan, Neal
   Birmaher, Boris
   Axelson, David
   Hariri, Ahmad
TI Rostral cingulate activity is linked to problems in emotion regulation
   in the daily lives of adolescents with depression and anxiety
SO BIOLOGICAL PSYCHIATRY
LA English
DT Meeting Abstract
CT 62nd Annual Scientific Meeting of the Society-of-Biological-Psychiatry
CY 2007
CL San Diego, CA
SP Soc Biol Psychiat
C1 Western Psychiat Inst & Clin, Pittsburgh, PA USA.
NR 0
TC 0
Z9 0
U1 0
U2 1
PU ELSEVIER SCIENCE INC
PI NEW YORK
PA 360 PARK AVE SOUTH, NEW YORK, NY 10010-1710 USA
SN 0006-3223
J9 BIOL PSYCHIAT
JI Biol. Psychiatry
PD APR 15
PY 2007
VL 61
IS 8
SU S
MA 755
BP 234S
EP 234S
PG 1
WC Neurosciences; Psychiatry
SC Neurosciences & Neurology; Psychiatry
GA 157DF
UT WOS:000245698100750
DA 2020-03-18
ER

PT J
AU Derluyn, I
   Broekaert, E
AF Derluyn, Ilse
   Broekaert, Eric
TI Different perspectives on emotional and behavioural problems in
   unaccompanied refugee children and adolescents
SO ETHNICITY & HEALTH
LA English
DT Article
DE unaccompanied refugee children; emotional well-being; different
   perspectives
ID DIFFICULTIES-QUESTIONNAIRE SDQ; POSTTRAUMATIC-STRESS; MENTAL-HEALTH;
   STRENGTHS; WAR; TRAUMA; ADJUSTMENT; CHECKLIST; SYMPTOMS; DISORDER
AB Objective. This study aims, firstly, to investigate the prevalence of emotional and behavioural problems in unaccompanied refugee children and adolescents living in Belgium. Secondly, this study compares the perspectives of the adolescents with those of social workers on the adolescents' emotional well-being.
   Design. A total of 166 unaccompanied refugee children and adolescents, living in different large- and small-scale centres, in foster care or alone, participated in the study. Of them, 142 completed self-report questionnaires on emotional and behavioural problems (HSCL-37A, SDQ-self and RATS) and traumatic experiences (SLE), and for 124 refugee youths, social workers filled in two questionnaires on emotional and behavioural problems (CBCL/6-18 and SDQ-parent).
   Results. Between 37 and 47% of the unaccompanied refugee youths have severe or very severe symptoms of anxiety, depression and post-traumatic stress. Girls and those having experienced many traumatic events are at even higher risk for the development of these emotional problems. Social workers also report a high prevalence of internalising problems in this population and they also report important externalising problems in unaccompanied refugee youths.
   Conclusion. Being unaccompanied is an important risk factor for the emotional wellbeing of refugee children and adolescents. Therefore, appropriate measures on reception and care should be taken in order to support these youths.
C1 Univ Ghent, Dept Orthopedagog, B-9000 Ghent, Belgium.
RP Derluyn, I (reprint author), Univ Ghent, Dept Orthopedagog, B-9000 Ghent, Belgium.
EM Ilse.Derluyn@UGent.be
OI Derluyn, Ilse/0000-0001-5450-1239
NR 69
TC 94
Z9 94
U1 2
U2 100
PU ROUTLEDGE JOURNALS, TAYLOR & FRANCIS LTD
PI ABINGDON
PA 2-4 PARK SQUARE, MILTON PARK, ABINGDON OX14 4RN, OXON, ENGLAND
SN 1355-7858
EI 1465-3419
J9 ETHNIC HEALTH
JI Ethn. Health
PD APR
PY 2007
VL 12
IS 2
BP 141
EP 162
DI 10.1080/13557850601002296
PG 22
WC Ethnic Studies; Public, Environmental & Occupational Health
SC Ethnic Studies; Public, Environmental & Occupational Health
GA 155QC
UT WOS:000245592000003
PM 17364899
DA 2020-03-18
ER

PT J
AU Williford, AP
   Calkins, SD
   Keane, SP
AF Williford, Amanda P.
   Calkins, Susan D.
   Keane, Susan P.
TI Predicting change in parenting stress across early childhood: Child and
   maternal factors
SO JOURNAL OF ABNORMAL CHILD PSYCHOLOGY
LA English
DT Article
DE parenting stress; externalizing behavior; emotion regulation;
   hierarchical linear modeling; early childhood
ID BEHAVIOR PROBLEMS; EXTERNALIZING BEHAVIOR; EMOTION REGULATION;
   TEMPERAMENT; MOTHERS; SINGLE; PRESCHOOLERS; ADOLESCENCE; PERCEPTIONS;
   REACTIVITY
AB This study examined maternal parenting stress in a sample of 430 boys and girls including those at risk for externalizing behavior problems. Children and their mothers were assessed when the children were ages 2, 4, and 5. Hierarchical linear modeling (HLM) was used to examine stability of parenting stress across early childhood and to examine child and maternal factors predicting parenting stress at age 2 and changes in parenting stress across time. Results indicated that single parenthood, maternal psychopathology, child anger proneness, and child emotion dysregulation predicted 2-year parenting stress. Child externalizing behaviors predicted initial status and changes across time in parenting stress. Stability of parenting stress was dependent upon child externalizing problems, as well as interactions between child externalizing problems and gender, and child externalizing problems and emotion regulation. Results are discussed in the context of mechanisms by which parenting stress may influence the development of child externalizing behaviors.
C1 Univ N Carolina Greensboro, Greensboro, NC 27402 USA.
RP Williford, AP (reprint author), Univ N Carolina Greensboro, 296 Eberhart Bldg, Greensboro, NC 27402 USA.
EM apwillif@uncg.edu; sdcalkin@uncg.edu
FU NIMH NIH HHSUnited States Department of Health & Human ServicesNational
   Institutes of Health (NIH) - USANIH National Institute of Mental Health
   (NIMH) [MH 55584, MH 55625, R01 MH058144, MH 58144]
NR 59
TC 128
Z9 128
U1 1
U2 23
PU SPRINGER/PLENUM PUBLISHERS
PI NEW YORK
PA 233 SPRING ST, NEW YORK, NY 10013 USA
SN 0091-0627
EI 1573-2835
J9 J ABNORM CHILD PSYCH
JI J. Abnorm. Child Psychol.
PD APR
PY 2007
VL 35
IS 2
BP 251
EP 263
DI 10.1007/s10802-006-9082-3
PG 13
WC Psychology, Clinical; Psychology, Developmental
SC Psychology
GA 153JX
UT WOS:000245430600010
PM 17186365
DA 2020-03-18
ER

PT J
AU d'Acremont, M
   Van der Linden, M
AF d'Acremont, Mathieu
   Van der Linden, Martial
TI How is impulsivity related to depression in adolescence? Evidence from a
   French validation of the cognitive emotion regulation questionnaire
SO JOURNAL OF ADOLESCENCE
LA English
DT Article
DE emotion regulation; impulsivity; depression; adolescence; scale
   validity; French adaptation
ID NEGATIVE LIFE EVENTS; SYMPTOMS; STRATEGIES; BEHAVIOR; MODEL
AB The aim of this study was to validate a French version of the Cognitive Emotion Regulation Questionnaire (CERQ; Garnefski, N., Kraaij, V., & Spinhoven, P., 2001. Negative life events, cognitive emotion regulation and emotional problems. Personality and Individual Differences, 30, 1311-1327) and to explore its relationships with impulsivity and depression. Teenagers from a junior secondary (n = 107, 13-16 years) and a secondary school (n = 110, 15-19 years) completed the CERQ, which assesses regulation strategies in response to negative events. The secondary school adolescents also completed the UPPS Impulsive Behavior Scale (Whiteside, S. P., & Lynam, D. R., 2001. The five factor model and impulsivity: Using a structural model of personality to understand impulsivity. Personality and Individual Differences, 30, 669-689) and the Reynolds Adolescent Depression Scale (Reynolds, W. M., 1987. Reynolds Adolescent Depression Scale: Professional manual. Odessa, FL: Psychological Assessment Resources). Factor analysis for the CERQ confirmed the presence of the nine original regulation strategies. In the secondary school students, impulsivity was related to depression. A path analysis revealed that regulation strategies mediated this relationship. The role of emotion regulation in the development of adolescent psychopathology is discussed. (c) 2006 The Association for Professionals in Services for Adolescents. Published by Elsevier Ltd. All rights reserved.
C1 Univ Geneva, Swiss Ctr Affect Sci, CH-1205 Geneva, Switzerland.
   Univ Geneva, Cognit Psychopathol & Neuropsychol Unit, CH-1205 Geneva, Switzerland.
RP d'Acremont, M (reprint author), Univ Geneva, Swiss Ctr Affect Sci, Rue Battoirs 7, CH-1205 Geneva, Switzerland.
EM Mathieu.Dacremont@pse.unige.ch
NR 32
TC 88
Z9 90
U1 0
U2 35
PU ACADEMIC PRESS LTD ELSEVIER SCIENCE LTD
PI LONDON
PA 24-28 OVAL RD, LONDON NW1 7DX, ENGLAND
SN 0140-1971
J9 J ADOLESCENCE
JI J. Adolesc.
PD APR
PY 2007
VL 30
IS 2
BP 271
EP 282
DI 10.1016/j.adolescence.2006.02.007
PG 12
WC Psychology, Developmental
SC Psychology
GA 163AZ
UT WOS:000246132100006
PM 16600359
DA 2020-03-18
ER

PT J
AU Rescorla, L
   Achenbach, TM
   Ivanova, MY
   Dumenci, L
   Almqvist, F
   Bilenberg, N
   Bird, H
   Broberg, A
   Dobrean, A
   Dopfner, M
   Erol, N
   Forns, M
   Hannesdottir, H
   Kanbayashi, Y
   Lambert, MC
   Leung, P
   Minaei, A
   Mulatu, MS
   Novik, TS
   Oh, KJ
   Roussos, A
   Sawyer, M
   Simsek, Z
   Steinhausen, HC
   Weintraub, S
   Metzke, CW
   Wolanczyk, T
   Zilber, N
   Zukauskiene, R
   Verhulst, F
AF Rescorla, Leslie
   Achenbach, Thomas M.
   Ivanova, Masha Y.
   Dumenci, Levent
   Almqvist, Fredrik
   Bilenberg, Niels
   Bird, Hector
   Broberg, Anders
   Dobrean, Anca
   Doepfner, Manfred
   Erol, Nese
   Forns, Maria
   Hannesdottir, Helga
   Kanbayashi, Yasuko
   Lambert, Michael C.
   Leung, Patrick
   Minaei, Asghar
   Mulatu, Mesfin S.
   Novik, Torunn S.
   Oh, Kyung-Ja
   Roussos, Alexandra
   Sawyer, Michael
   Simsek, Zeynep
   Steinhausen, Hans-Christoph
   Weintraub, Sheila
   Metzke, Christa Winkler
   Wolanczyk, Tomasz
   Zilber, Nelly
   Zukauskiene, Rita
   Verhulst, Frank
TI Epidemiological comparisons of problems and positive qualities reported
   by adolescents in 24 countries
SO JOURNAL OF CONSULTING AND CLINICAL PSYCHOLOGY
LA English
DT Article
DE YSR; cross-cultural; self-reported problems; adolescents
ID CHILD-BEHAVIOR CHECKLIST; YOUTH SELF-REPORT; EMOTIONAL-PROBLEMS;
   MENTAL-HEALTH; NATIONAL SAMPLE; UNITED-STATES; YSR; AGE;
   STANDARDIZATION; PREVALENCE
AB In this study, the authors compared ratings of behavioral and emotional problems and positive qualities on the Youth Self-Report (T. M. Achenbach & L. A. Rescorla, 2001) by adolescents in general population samples from 24 countries (N = 27,206). For problem scales, country effect sizes (ESs) ranged from 3% to 9%, whereas those for gender and age ranged from less than 1% to 2%. Scores were significantly higher for girls than for boys on Internalizing Problems and significantly higher for boys than for girls on Externalizing Problems. Bicountry correlations for mean problem item scores averaged .69. For Total Problems, 17 of 24 countries scored within one standard deviation of the overall mean of 35.3. In the 19 countries for which parent ratings were also available, the mean of 20.5 for parent ratings was far lower than the self-report mean of 34.0 in the same 19 countries (d = 2.5). Results indicate considerable consistency across 24 countries in adolescents' self-reported problems but less consistency for positive qualities.
C1 Bryn Mawr Coll, Dept Psychol, Bryn Mawr, PA 19010 USA.
   Univ Vermont, Dept Psychiat, Burlington, VT 05405 USA.
   Univ Helsinki, Dept Child Psychiat, FIN-00014 Helsinki, Finland.
   Univ So Denmark, Dept Child & Adolescent Psychiat, Odense, Denmark.
   Columbia Univ, Dept Psychiat, New York, NY 10027 USA.
   Univ Gothenburg, Dept Psychol, S-40020 Gothenburg, Sweden.
   Univ Babes Bolyai, Dept Psychol, R-3400 Cluj Napoca, Romania.
   Univ Cologne, Dept Child & Adolescent Psychiat & Psychotherapy, Cologne, Germany.
   Ankara Univ, Dept Child & Adolescent Psychiat, TR-06100 Ankara, Turkey.
   Univ Barcelona, Fac Psychol, Barcelona, Spain.
   Landspitalinn Univ Hosp, Div Psychiat, Reykjavik, Iceland.
   Chuo Univ, Dept Letters, Tokyo 112, Japan.
   Univ Missouri, Dept Human Dev & Family Studies, Columbia, MO USA.
   Chinese Univ Hong Kong, Dept Psychol, Hong Kong, Peoples R China.
   Res Inst Except Children, Sensory Disabil Dept, Tehran, Iran.
   MayaTech Corp, Ctr Community Prevent & Treatment, Atlanta, GA USA.
   Buskerud Hosp, Dept Child & Adolescent Psychol, Drammen, Buskerud, Norway.
   Yonsei Univ, Dept Psychol, Seoul 120749, South Korea.
   Attiki Child Psychiat Hosp, Athens, Greece.
   Univ Adelaide, Dept Pediat, Adelaide, SA, Australia.
   Womens & Childrens Hosp, Res & Evaluat Unit, Adelaide, SA, Australia.
   Univ Harran, Dept Publ Hlth, Sanliurfa, Turkey.
   Univ Zurich, Dept Child & Adolescent Psychiat, Zurich, Switzerland.
   Med Univ Warsaw, Dept Child Psychiat, Warsaw, Poland.
   Kvar Shaul Hosp, Inst Mental Hlth Studies, Jerusalem, Israel.
   French Res Ctr, Jerusalem, Israel.
   Mykolas Romeris Univ, Dept Psychol, Vilnius, Lithuania.
   Erasmus Univ, Med Ctr, Sophia Childrens Hosp, Rotterdam, Netherlands.
RP Rescorla, L (reprint author), Bryn Mawr Coll, Dept Psychol, 101 N Mer Ave, Bryn Mawr, PA 19010 USA.
EM lrescorl@brynmawr.edu
RI Dobrean, Anca/K-6562-2013; Mulatu, Mesfin/R-3657-2019; Zukauskiene,
   Rita/D-1214-2012; Bilenberg, Niels/I-6027-2014; Zukauskiene,
   Rita/AAH-4444-2019; Achenbach, Thomas/E-8254-2010; Forns,
   Maria/F-9549-2010; Zukauskiene, Rita/AAE-4247-2020; Minaei,
   Asghar/I-5657-2018
OI Dobrean, Anca/0000-0001-6089-1018; Zukauskiene,
   Rita/0000-0002-0884-7578; Zukauskiene, Rita/0000-0002-0884-7578;
   Bilenberg, Niels/0000-0002-5838-556X; Minaei, Asghar/0000-0002-2875-7449
NR 36
TC 133
Z9 135
U1 0
U2 32
PU AMER PSYCHOLOGICAL ASSOC/EDUCATIONAL PUBLISHING FOUNDATION
PI WASHINGTON
PA 750 FIRST ST NE, WASHINGTON, DC 20002-4242 USA
SN 0022-006X
J9 J CONSULT CLIN PSYCH
JI J. Consult. Clin. Psychol.
PD APR
PY 2007
VL 75
IS 2
BP 351
EP 358
DI 10.1037/0022-006X.75.2.351
PG 8
WC Psychology, Clinical
SC Psychology
GA 152XC
UT WOS:000245394600016
PM 17469893
DA 2020-03-18
ER

PT J
AU Way, I
   Yelsma, P
   Van Meter, AM
   Black-Pond, C
AF Way, Ineke
   Yelsma, Paul
   Van Meter, Adelia M.
   Black-Pond, Connie
TI Understanding alexithymia and language skills in children: Implications
   for assessment and intervention
SO LANGUAGE SPEECH AND HEARING SERVICES IN SCHOOLS
LA English
DT Review
DE children; alexithymia; language impairment; emotional expressiveness;
   socioemotional development
ID SOCIAL-EMOTIONAL INTERVENTION; PRENATAL ALCOHOL EXPOSURE; COMMUNICATION
   DISORDERS; DISSOCIATIVE TENDENCIES; GROUP-PSYCHOTHERAPY;
   SELF-REGULATION; IMPAIRMENT; ADOLESCENT; CHILDHOOD; SPEECH
AB Purpose: This article reviews the construct fo alexithymia and its relationship to language impairment.
   Method: The article includes a review of the literature on emotional competence, trauma effects, alexithymia, and language impairment; summarizes tools to assess alexithymia; and provides an intervention framework.
   Implications: Understanding the relationship of emotional competence and language impairment may provide a new perspective for speech language pathologists who are serving children with language and socioemotional impairments.
C1 Western Michigan Univ, Kalamazoo, MI 49008 USA.
RP Way, I (reprint author), Western Michigan Univ, 1903 W Michigan Ave, Kalamazoo, MI 49008 USA.
EM ineke.way@wmich.edu
FU CMHS SAMHSA HHS [5 U79 SM56207-02]
NR 123
TC 15
Z9 15
U1 2
U2 16
PU AMER SPEECH-LANGUAGE-HEARING ASSOC
PI ROCKVILLE
PA 10801 ROCKVILLE PIKE, ROCKVILLE, MD 20852-3279 USA
SN 0161-1461
J9 LANG SPEECH HEAR SER
JI Lang. Speech Hear. Serv. Sch.
PD APR
PY 2007
VL 38
IS 2
BP 128
EP 139
DI 10.1044/0161-1461(2007/013)
PG 12
WC Audiology & Speech-Language Pathology; Linguistics; Rehabilitation
SC Audiology & Speech-Language Pathology; Linguistics; Rehabilitation
GA 159JU
UT WOS:000245862700006
PM 17428959
DA 2020-03-18
ER

PT J
AU Jansen, PW
   Duijff, SN
   Beemer, FA
   Vorstman, JAS
   Klaassen, PWJ
   Morcus, MEJ
   Heineman-de Boer, JA
AF Jansen, P. W.
   Duijff, S. N.
   Beemer, F. A.
   Vorstman, J. A. S.
   Klaassen, P. W. J.
   Morcus, M. E. J.
   Heineman-de Boer, J. A.
TI Behavioral problems in relation to intelligence in children with 22q11.2
   deletion syndrome: A matched control study
SO AMERICAN JOURNAL OF MEDICAL GENETICS PART A
LA English
DT Article
DE 22q11.2 deletion syndrome; velocardiofacial syndrome; DiGeorge syndrome;
   children; intelligence level; mental retardation; behavioral and
   emotional problems; behavioral phenotype
ID CARDIO-FACIAL SYNDROME; VELOCARDIOFACIAL-SYNDROME; PRESCHOOL-CHILDREN;
   ADOLESCENTS; PHENOTYPE; DISABILITY; LANGUAGE; RISK; VCFS
AB The 22q11.2 deletion syndrome (22q11DS) is a genetic disorder associated with palatal abnormalities, cardiac defects, a characteristic facial appearance, learning difficulties, and delays in speech and language development. Various behavioral disorders and psychiatric illnesses have also been reported. There is Much debate as to whether the behavioral problems are caused by factors Such as medical discomfort, facial abnormalities or a lower intelligence, or whether they are independently related to the genetic abnormality ("behavioral phenotype"). We examined the relationship between intelligence level and behavioral problems. A group of 69 children with 22q11DS was compared with 69 children with craniofacial anomalies (CFA) using the child behavior checklist (CBCL). The matches between individual children were based on their total IQ scores. Use of the CBCL norm scores covered the corrections for age and sex. The group of 22q11DS children showed significantly more behavioral problems than the CFA group: this was especially apparent on the CBCL, subscales "withdrawn," "anxious/depressed," "delinquent behavior," "aggressive behavior," "somatic complaints," and "social problems." We found no correlation between IQ score and behavioral problems in the 22q11DS group, which was remarkable because, comparable with the general population, intellectual disabilities were a predictor of behavioral problems in the CFA group. 22q11DS children with relatively higher IQs showed more problems of an internalizing than an externalizing nature, whereas the 22q11DS children with lower IQs showed various behavioral problems. The absence of a statistically siganificant correlation between intelligence and behavior problems in the group of 22q11DS children is tentative evidence for a 22q11DS behavioral phenotype. (c) 2007 Wiley-Liss, Inc.
C1 Univ Utrecht, Med Ctr, Dept Pediat Psychol, NL-3508 AB Utrecht, Netherlands.
   Univ Utrecht, Med Ctr, Dept Med Genet, NL-3508 AB Utrecht, Netherlands.
   Univ Utrecht, Med Ctr, Dept Child & Adolescent Psychiat, NL-3508 AB Utrecht, Netherlands.
   Rudolf Magnus Inst Neurosci, NL-3508 TA Utrecht, Netherlands.
RP Beemer, FA (reprint author), Univ Utrecht, Med Ctr, Dept Pediat Psychol, KC04-084-2,POB 85090, NL-3508 AB Utrecht, Netherlands.
EM F.A.Beemer@umcutrecht.nl
NR 18
TC 29
Z9 30
U1 0
U2 7
PU WILEY-LISS
PI HOBOKEN
PA DIV JOHN WILEY & SONS INC, 111 RIVER ST, HOBOKEN, NJ 07030 USA
SN 1552-4825
J9 AM J MED GENET A
JI Am. J. Med. Genet. A
PD MAR 15
PY 2007
VL 143A
IS 6
BP 574
EP 580
DI 10.1002/ajmg.a.31623
PG 7
WC Genetics & Heredity
SC Genetics & Heredity
GA 142PI
UT WOS:000244661600009
PM 17318841
DA 2020-03-18
ER

PT J
AU VanderValk, I
   de Goede, M
   Spruijt, E
   Meeus, W
AF VanderValk, Inge
   de Goede, Martijn
   Spruijt, Ed
   Meeus, Wim
TI A longitudinal study on transactional relations between parental marital
   distress and adolescent emotional adjustment
SO ADOLESCENCE
LA English
DT Article
ID FAMILY-LIFE-CYCLE; RECIPROCAL INFLUENCES; CONFLICT; DISCORD; CHILDREN;
   GENDER; SOCIALIZATION; SATISFACTION; SYMPTOMS; SYSTEMS
AB Using a cross-lagged effect model with 3 waves of data from a 6-year longitudinal study with 3-year intervals, transactional relations between parental marital distress and adolescent emotional adjustment were examined. The sample consisted of 531 parent-adolescent dyads. Results showed that marital distress as reported by parents and emotional adjustment as reported by adolescents were reciprocally related in a transactional model over time. This was principally true for girls and for late adolescents and young adults. For older adolescent girls, an almost full transactional model was found, whereas associations between marital distress and emotional adjustment were less strong for younger girls and were absent for boys.
C1 Univ Utrecht, Dept Child & Adolescent Studies, NL-3508 TC Utrecht, Netherlands.
   Univ Utrecht, Dept Methodol & Stat, NL-3508 TC Utrecht, Netherlands.
RP VanderValk, I (reprint author), Univ Utrecht, Dept Child & Adolescent Studies, POB 80140, NL-3508 TC Utrecht, Netherlands.
EM I.vandervalk@fss.uu.nl
RI Meeus, Wim/H-8099-2013
NR 55
TC 12
Z9 12
U1 0
U2 11
PU LIBRA PUBLISHERS INC
PI SAN DIEGO
PA 3089C CLAIREMONT DR SUITE 383, SAN DIEGO, CA 92117 USA
SN 0001-8449
J9 ADOLESCENCE
JI Adolescence
PD SPR
PY 2007
VL 42
IS 165
BP 115
EP 136
PG 22
WC Psychology, Developmental
SC Psychology
GA 165PT
UT WOS:000246318400006
PM 17536478
DA 2020-03-18
ER

PT J
AU De Wit, DJ
   Lipman, E
   Manzano-Munguia, M
   Bisanz, J
   Graham, K
   Offord, DR
   O'Neill, E
   Pepler, D
   Shaver, K
AF De Wit, David J.
   Lipman, Ellen
   Manzano-Munguia, Maria
   Bisanz, Jeffrey
   Graham, Kathryn
   Offord, David R.
   O'Neill, Elizabeth
   Pepler, Deborah
   Shaver, Karen
TI Feasibility of a randomized controlled trial for evaluating the
   effectiveness of the Big Brothers Big Sisters community match program at
   the national level
SO CHILDREN AND YOUTH SERVICES REVIEW
LA English
DT Article
DE community; Big Brothers Big Sisters; mentor
ID SINGLE-PARENT FAMILIES; RISK MINORITY YOUTH; PROTECTIVE FACTORS;
   MENTORING RELATIONSHIPS; AFRICAN-AMERICAN; NATURAL MENTORS; DRUG
   PREVENTION; ADOLESCENTS; VALIDITY; ADJUSTMENT
AB This study assessed the feasibility of a randomized controlled trial to evaluate the Big Brothers Big Sisters (BBBS) community match programs at the national level. Following a standardized protocol, 71 intake families (parents and children ages 7-14 years) and 30 adult mentors were recruited over 12 months from two BBBS agencies. Families were randomly assigned to the BBBS program (n = 39) or a waiting list control (n = 32). Information on children's behavior and psychosocial outcomes was obtained from children and parents using face-to-face interviews and questionnaires administered after enrolling in the study (but prior to knowledge of assigned condition) and at 12 months follow-up. Tests of equivalence revealed nonsignificant group differences on most baseline outcomes. Twelve families dropped out prior to the post-test assessment. ANCOVA results revealed beneficial program effects for five outcomes (child self-reports): symptoms of emotional problems, symptoms of social anxiety (fear of negative peer evaluations and generalized social anxiety and distress), teacher social support, and social skills (self-control). The study demonstrated the feasibility of an RCT to evaluate the BBBS programs. However, the design may be challenged ethically given the evidence of positive benefits and the requirement that control group children remain unmatched for a minimum of 12 months. (c) 2006 Elsevier Ltd. All rights reserved.
C1 Ctr Addict & Mental Hlth, London, ON N6G 4X8, Canada.
   McMaster Univ, Hamilton, ON L8S 4L8, Canada.
   Univ Alberta, Edmonton, AB T6G 2M7, Canada.
   Big Brothers Big Sisters Edmonton & Area, Edmonton, AB, Canada.
   York Univ, N York, ON M3J 1P3, Canada.
RP De Wit, DJ (reprint author), Ctr Addict & Mental Hlth, 100 Collip Circle,Suite 200, London, ON N6G 4X8, Canada.
EM ddewit@uwo.ca
NR 78
TC 19
Z9 19
U1 1
U2 13
PU PERGAMON-ELSEVIER SCIENCE LTD
PI OXFORD
PA THE BOULEVARD, LANGFORD LANE, KIDLINGTON, OXFORD OX5 1GB, ENGLAND
SN 0190-7409
EI 1873-7765
J9 CHILD YOUTH SERV REV
JI Child. Youth Serv. Rev.
PD MAR
PY 2007
VL 29
IS 3
BP 383
EP 404
DI 10.1016/j.childyouth.2006.09.003
PG 22
WC Family Studies; Social Work
SC Family Studies; Social Work
GA 144RF
UT WOS:000244813000007
DA 2020-03-18
ER

PT J
AU Phillips, KEV
   Power, MJ
AF Phillips, K. E. V.
   Power, M. J.
TI A new self-report measure of emotion regulation in adolescents: The
   regulation of emotions questionnaire
SO CLINICAL PSYCHOLOGY & PSYCHOTHERAPY
LA English
DT Article
ID INDIVIDUAL-DIFFERENCES; VALIDATION; CHILD; LIFE; DIFFICULTIES;
   STRATEGIES; HEALTH; SCALE
AB Emotion regulation is an emerging field in psychology concerned with the processes involved in recognizing, monitoring, evaluating and modifying emotional reactions. Few measures have been developed specifically to assess individual differences in the use of emotion regulation strategies. This paper reports on a new self-report instrument designed to assess the frequency with which adolescents use both functional and dysfunctional emotion regulation strategies, which draw on both internal Untrapersonal) and external (interpersonal) resources to regulate emotions. The new measure was used in a cross-sectional survey of 225 adolescents. Factor analyses supported the structure of the measure, which has four scales: 'internal-functional', 'internal-dysfunctional' 'extemal-functional' and 'external-dysfunctional' emotion regulation. The new measure demonstrated good psychometric properties. Frequent use of dysfunctional emotion regulation was significantly positively correlated with parent reports of level of emotional and behavioural problems, and also with self-reported level of psychosomatic health problems. Frequent use of functional emotion regulation was significantly positively correlated with self-reported quality of life across a number of different dimensions. These results provide evidence for the validity of the measure. The results also highlight that assessment of both functional and dysfunctional emotion regulation is important. Copyright (c) 2007 John Wiley & Sons, Ltd.
C1 Univ Edinburgh, Sch Med, Sect Clin & Hlth Psychol, Edinburgh EH8 9AG, Midlothian, Scotland.
RP Power, MJ (reprint author), Univ Edinburgh, Sch Med, Sect Clin & Hlth Psychol, Teviot Pl, Edinburgh EH8 9AG, Midlothian, Scotland.
EM mjpower@staffmail.ed.ac.uk
OI Power, Michael/0000-0001-9481-9225
NR 35
TC 68
Z9 68
U1 1
U2 39
PU JOHN WILEY & SONS LTD
PI CHICHESTER
PA THE ATRIUM, SOUTHERN GATE, CHICHESTER PO19 8SQ, W SUSSEX, ENGLAND
SN 1063-3995
J9 CLIN PSYCHOL PSYCHOT
JI Clin. Psychol. Psychother.
PD MAR-APR
PY 2007
VL 14
IS 2
BP 145
EP 156
DI 10.1002/cpp.523
PG 12
WC Psychology, Clinical
SC Psychology
GA 160SG
UT WOS:000245962000008
DA 2020-03-18
ER

PT J
AU Stieben, J
   Lewis, MD
   Granic, I
   Zelazo, PD
   Segalowitz, S
   Pepler, D
AF Stieben, Jim
   Lewis, Marc D.
   Granic, Isabela
   Zelazo, Philip David
   Segalowitz, Sidney
   Pepler, Debra
TI Neurophysiological mechanisms of emotion regulation for subtypes of
   externalizing children
SO DEVELOPMENT AND PSYCHOPATHOLOGY
LA English
DT Review
ID ANTERIOR CINGULATE CORTEX; CONTINGENT NEGATIVE-VARIATION;
   ANTISOCIAL-BEHAVIOR; CONDUCT DISORDER; RESPONSE-INHIBITION;
   BRAIN-DEVELOPMENT; MULTIPLE INFORMANTS; PREFRONTAL CORTEX;
   DYNAMIC-SYSTEMS; ADOLESCENT BOYS
AB Children referred for externalizing behavior problems may not represent a homogeneous population. Our objective was to assess neural mechanisms of emotion regulation that might distinguish subtypes of externalizing children from each other and from their normal age mates. Children with pure externalizing (EXT) problems were compared with children comorbid for externalizing and internalizing (MIXED) problems and with age-matched controls. Only boys were included in the analysis because so few girls were referred for treatment. We used a go/no-go task with a negative emotion induction, and we examined dense-array EEG data together with behavioral measures of performance. We investigated two event-related potential (ERP) components tapping inhibitory control or self-monitoring-the inhibitory N2 and error-related negativity (ERN)-and we constructed source models estimating their cortical generators. The MIXED children's N2s increased in response to the emotion induction, resulting in greater amplitudes than EXT children in the following trial block. ERN amplitudes were greatest for control children and smallest for EXT children with MIXED children in between, but only prior to the emotion induction. These results were paralleled by behavioral differences in respons 6 time and performance monitoring. ERP activity was localized to cortical sources suggestive of the dorsal anterior cingulate for control children, posterior cingulate areas for the EXT children, and both posterior cingulate and ventral cingulate/prefrontal regions for the MIXED children. These findings highlight different mechanisms of self-regulation underlying externalizing subtypes and point toward distinct developmental pathways and treatment strategies.
C1 Univ York, Harris Res Initiat, Toronto, ON M3J 1P3, Canada.
   Univ Toronto, Toronto, ON, Canada.
   Hosp Sick Children, Toronto, ON M5G 1X8, Canada.
   Brock Univ, St Catharines, ON L2S 3A1, Canada.
RP Stieben, J (reprint author), Univ York, Harris Res Initiat, 4700 Keele St,424 Hlth Nursing & Environm Studies, Toronto, ON M3J 1P3, Canada.
EM jstieben@yorku.ca
FU NIMH NIH HHSUnited States Department of Health & Human ServicesNational
   Institutes of Health (NIH) - USANIH National Institute of Mental Health
   (NIMH) [R21 MH67357-01]
NR 103
TC 71
Z9 71
U1 1
U2 36
PU CAMBRIDGE UNIV PRESS
PI NEW YORK
PA 32 AVENUE OF THE AMERICAS, NEW YORK, NY 10013-2473 USA
SN 0954-5794
EI 1469-2198
J9 DEV PSYCHOPATHOL
JI Dev. Psychopathol.
PD SPR
PY 2007
VL 19
IS 2
BP 455
EP 480
DI 10.1017/S0954579407070228
PG 26
WC Psychology, Developmental
SC Psychology
GA 164NC
UT WOS:000246239800008
PM 17459179
DA 2020-03-18
ER

PT J
AU Verhoef, M
   Post, MWM
   Barf, HA
   van Asbeck, FWA
   Gooskens, RHJM
   Prevo, AJH
AF Verhoef, M.
   Post, M. W. M.
   Barf, H. A.
   van Asbeck, F. W. A.
   Gooskens, R. H. J. M.
   Prevo, A. J. H.
TI Perceived health in young adults with spina bifida
SO DEVELOPMENTAL MEDICINE AND CHILD NEUROLOGY
LA English
DT Article
ID QUALITY-OF-LIFE; SELF-CONCEPT; CHILDREN; MYELOMENINGOCELE; ADOLESCENTS;
   DISABILITY; PEOPLE; SF-36; MODEL
AB The aims of this study were to compare the perceived health of young adults with spina bifida with a population without disability, and to determine the effect of the disease characteristics and resulting impairments on perceived health. This cross-sectional study is part of the Adolescents with Spina Bifida in the Netherlands study. Data were collected by physical examination and a questionnaire. In total, 179 patients (age range 16-25y) participated in the study and perceived health data were completed for 164 participants (92 females, 72 males; mean age 20y 7mo [SD 2y 9mo]). Twenty-six participants had spina bifida occulta and 138 had spina bifida aperta, of whom 115 also had hydrocephalus. Perceived health was measured with the Medical Outcome Study 36-item Short-form Health Survey (SF-36), a generic health status measure. SF-36 scores of young adults with spina bifida were below those of an age-matched population group for six of the eight domains. This difference was largest for the physical functioning domain. Although these differences were statistically significant they were small. Findings for the emotional health domains (vitality, mental health, role problems due to emotional problems) did not differ at all from the population group.
C1 Rehabil Ctr Hoogstr, Ctr Excellence Rehabil Med Utrecht, NL-3583 TM Utrecht, Netherlands.
   Univ Utrecht, Med Ctr, Dept Neurol & Neurosurg, Utrecht, Netherlands.
   Univ Utrecht, Med Ctr, Dept Rehabil, Rudolf Magnus Inst Neurosci, Utrecht, Netherlands.
RP Verhoef, M (reprint author), Rehabil Ctr Hoogstr, Ctr Excellence Rehabil Med Utrecht, Rembrandtkade 10, NL-3583 TM Utrecht, Netherlands.
EM m.verhoef@dehoogstraat.nl
NR 27
TC 44
Z9 44
U1 0
U2 9
PU BLACKWELL PUBLISHING
PI OXFORD
PA 9600 GARSINGTON RD, OXFORD OX4 2DQ, OXON, ENGLAND
SN 0012-1622
J9 DEV MED CHILD NEUROL
JI Dev. Med. Child Neurol.
PD MAR
PY 2007
VL 49
IS 3
BP 192
EP 197
DI 10.1111/j.1469-8749.2007.00192.x
PG 6
WC Clinical Neurology; Pediatrics
SC Neurosciences & Neurology; Pediatrics
GA 144XA
UT WOS:000244828500009
PM 17355475
DA 2020-03-18
ER

PT J
AU Overbeek, G
   Stattin, H
   Vermulst, A
   Ha, T
   Engels, RCME
AF Overbeek, Geertjan
   Stattin, Hakan
   Vermulst, Ad
   Ha, Thao
   Engels, Rutger C. M. E.
TI Parent-child relationships, partner relationships, and emotional
   adjustment: A birth-to-maturity prospective study
SO DEVELOPMENTAL PSYCHOLOGY
LA English
DT Article
DE parent-child relationships; partner relationship quality; emotional
   adjustment; prospective-longitudinal
ID ROMANTIC RELATIONSHIPS; EARLY EXPERIENCE; YOUNG ADULTHOOD; ADOLESCENCE;
   ATTACHMENT; PSYCHOPATHOLOGY; ASSOCIATIONS; SATISFACTION; COMPETENCE;
   DEPRESSION
AB This study examined whether detrimental childhood relationships with parents were related to partner relationship quality and emotional adjustment in adulthood. The authors tested a theoretical model in which (a) low-quality parent-child relationships were related to conflict and low-quality communication with parents in adolescence, (b) parent-adolescent conflict and low-quality communication were linked to low-quality partner relationships in young adulthood, and (e) low-quality partner relationships in young adulthood were predictive of low-quality partner relationships as well as depression, anxiety, and dissatisfaction with life at midlife. Multi-informant data were used from 212 Swedish individuals who were followed from birth into adulthood. Results demonstrated that, as hypothesized, negative parent-child bonds were indirectly related to low-quality partner relationships and dissatisfaction with life in adulthood (but not anxiety and depression) through conflictual parent-adolescent communication and low-quality partner relationships in young adulthood.
C1 Univ Orebro, Ctr Dev Res, S-70130 Orebro, Sweden.
RP Overbeek, G (reprint author), Radboud Univ Nijmegen, Behav Sci Inst, POB 9104, NL-6500 HE Nijmegen, Netherlands.
EM g.overbeek@pwo.ru.nl
RI Engels, Rutger/A-5984-2010; Vermulst, Ad/C-4557-2011
OI Vermulst, Ad/0000-0003-2062-2619; Engels, Rutger/0000-0003-1944-9126;
   Ha, Thao/0000-0003-1498-7873
NR 41
TC 45
Z9 45
U1 1
U2 31
PU AMER PSYCHOLOGICAL ASSOC/EDUCATIONAL PUBLISHING FOUNDATION
PI WASHINGTON
PA 750 FIRST ST NE, WASHINGTON, DC 20002-4242 USA
SN 0012-1649
J9 DEV PSYCHOL
JI Dev. Psychol.
PD MAR
PY 2007
VL 43
IS 2
BP 429
EP 437
DI 10.1037/0012-1649.43.2.429
PG 9
WC Psychology, Developmental
SC Psychology
GA 141XN
UT WOS:000244612500013
PM 17352550
DA 2020-03-18
ER

PT J
AU Ferdinand, RF
   van der Ende, J
   Verhulst, FC
AF Ferdinand, Robert F.
   van der Ende, Jan
   Verhulst, Frank C.
TI Parent-teacher disagreement regarding behavioral and emotional problems
   in referred children is not a risk factor for poor outcome
SO EUROPEAN CHILD & ADOLESCENT PSYCHIATRY
LA English
DT Article
DE prognosis; CBCL; TRF; discrepancies; informants
ID CROSS-INFORMANT CORRELATIONS; MENTAL-HEALTH-SERVICES; ADOLESCENT
   DISAGREEMENT; SELF-REPORTS; PSYCHOPATHOLOGY; CHILDHOOD; AGREEMENT;
   PREDICTORS; CLINICIAN; CANNABIS
AB Objective To investigate whether parent-teacher disagreement regarding the presence of psychopathology predicts poor outcome in children who have been referred to mental health services Methods A total of 532 6- to 12-year-old children who had been referred to an outpatient department for child and adolescent psychiatry were followed up across an average period of 6.3 years. At initial assessment, standardized parent and teacher ratings of the child's psychopathology were obtained with the Child Behavoir Checklist (CBCL) and Teacher's Reprot form (TRF). At follow-up, indices of poor outcome were assessed. Results Several CBCL and TRF scale scores predicted poor outcome. Discrepancies between CBCL and TRF scores were not useful as additional predictors. Some additive effects were found; future police/ judicial contacts and disciplinary problems in school were predicted by CBCL and TRF scores. Conclusions The findings underscored the need for information from different informants in clinical practice. However, discrepancies between parent and teacher ratings do not predict Outcome, and should not alert clinicians.
C1 Sophia Childrens Univ Hosp, Erasmus Med Ctr Rotterdam, Dept Child & Adolescent Psychiat, NL-3015 GJ Rotterdam, Netherlands.
RP Ferdinand, RF (reprint author), Sophia Childrens Univ Hosp, Erasmus Med Ctr Rotterdam, Dept Child & Adolescent Psychiat, Dr Molewaterpl 60, NL-3015 GJ Rotterdam, Netherlands.
EM r.f.ferdinand@erasmusmc.nl
NR 34
TC 7
Z9 8
U1 1
U2 8
PU SPRINGER
PI NEW YORK
PA 233 SPRING ST, NEW YORK, NY 10013 USA
SN 1018-8827
EI 1435-165X
J9 EUR CHILD ADOLES PSY
JI Eur. Child Adolesc. Psych.
PD MAR
PY 2007
VL 16
IS 2
BP 121
EP 127
DI 10.1007/s00787-006-0581-0
PG 7
WC Psychology, Developmental; Pediatrics; Psychiatry
SC Psychology; Pediatrics; Psychiatry
GA 150KA
UT WOS:000245214500006
PM 17171575
DA 2020-03-18
ER

PT J
AU Israel, P
   Thomsen, PH
   Langeveld, JH
   Stormark, KM
AF Israel, Pravin
   Thomsen, Per H.
   Langeveld, Johannes H.
   Stormark, Kjell M.
TI Parent-youth discrepancy in the assessment and treatment of youth in
   usual clinical care setting: consequences to parent involvement
SO EUROPEAN CHILD & ADOLESCENT PSYCHIATRY
LA English
DT Article
DE child and youth psychotherapy; child and youth psychiatry; parental
   engagement; clinic-based treatment; child factors
ID CHILDHOOD ANXIETY DISORDERS; INTERPERSONAL PROBLEMS; BONDING INSTRUMENT;
   EMOTIONAL-PROBLEMS; PSYCHOTHERAPY; ADOLESCENTS; PSYCHOPATHOLOGY;
   DISAGREEMENT; ATTRITION; INVENTORY
AB Background Involving parents in the treatment of youth referred for mental health problems is an important agenda. Parent involvement is associated with treatment retention, greater family participation, and positive outcomes. The main goal of the present study was to examine the role of youth and parent report of the youth's psychopathology and interpersonal problems on parent involvement in outpatient treatment of the youth. Methods Data were gathered from 63 referred youth in treatment in an outpatient clinic. Subjects reported the youth's interpersonal problems and problem syndromes. The direct account of the youth and parents was examined for association with two indices of parent involvement, namely, the mothers' behavioral involvement (BI) and personal emotional involvement (PEI) in the treatment process. Results Results showed that while direct reports of the youth and parents were not significant predictors of parent involvement, discrepancy scores predicted parent involvement. Further, there were twice as many scales of interpersonal problems that were related to parent involvement as the syndrome scales. Conclusion The ability of discrepancy scores in predicting parent involvement underscores that it is not only a risk factor for later development of adverse outcomes, but also related with essential treatment processes. Clinicians may be able to address these issues and aid in treatment processes leading to desired outcomes.
C1 Stavanger Univ Hosp, Dept Child & Adolescent Psychiat, N-4095 Stavanger, Norway.
   Psychiat Hosp Children & Adolescents, Aarhus, Denmark.
   Univ Bergen, Reg Ctr Child & Adolescent Psychiat, Oslo, Norway.
RP Israel, P (reprint author), Stavanger Univ Hosp, Dept Child & Adolescent Psychiat, Post Box 1163, N-4095 Stavanger, Norway.
EM pravin@sir.no
NR 30
TC 24
Z9 25
U1 1
U2 13
PU DR DIETRICH STEINKOPFF VERLAG
PI DARMSTADT
PA PO BOX 10 04 62, D-64204 DARMSTADT, GERMANY
SN 1018-8827
J9 EUR CHILD ADOLES PSY
JI Eur. Child Adolesc. Psych.
PD MAR
PY 2007
VL 16
IS 2
BP 138
EP 148
DI 10.1007/s00787-006-0583-y
PG 11
WC Psychology, Developmental; Pediatrics; Psychiatry
SC Psychology; Pediatrics; Psychiatry
GA 150KA
UT WOS:000245214500008
PM 17171574
DA 2020-03-18
ER

PT J
AU Tamas, Z
   Gadoros, J
AF Tamas, Z.
   Gadoros, J.
TI The features of emotion regulation in a clinical sample of youth in
   hungary. Pilot study of 'feelings and me' questionnaire.
SO EUROPEAN PSYCHIATRY
LA English
DT Meeting Abstract
C1 Vadaskert Hosp, Budapest, Hungary.
NR 0
TC 0
Z9 0
U1 0
U2 2
PU ELSEVIER FRANCE-EDITIONS SCIENTIFIQUES MEDICALES ELSEVIER
PI PARIS
PA 23 RUE LINOIS, 75724 PARIS, FRANCE
SN 0924-9338
J9 EUR PSYCHIAT
JI Eur. Psychiat.
PD MAR
PY 2007
VL 22
SU 1
BP S260
EP S260
DI 10.1016/j.eurpsy.2007.01.874
PG 1
WC Psychiatry
SC Psychiatry
GA 153YC
UT WOS:000245473000905
DA 2020-03-18
ER

PT J
AU Yeo, LS
   Ang, RP
   Chong, WH
   Huan, VS
AF Yeo, Lay See
   Ang, Rebecca P.
   Chong, Wan Har
   Huan, Vivien S.
TI Gender differences in adolescent concerns and emotional well-being:
   Perceptions of Singaporean adolescent students
SO JOURNAL OF GENETIC PSYCHOLOGY
LA English
DT Article
DE adaptive behavior; adolescent concerns; emotional well-being; gender;
   stress
ID CHILD-REARING PRACTICES; DEPRESSIVE SYMPTOMS; CHINESE ADOLESCENTS;
   COPING STRATEGIES; PARENTAL CONTROL; SEX-DIFFERENCES; STRESS; STYLE;
   EVENTS; SCHOOL
AB Although much has been written about adolescent adjustment and coping in Western countries, relatively little is known about similar issues in Asia. The authors examined the emotional adjustment of young adolescents in Singapore. They report adolescent concerns and how they influence adaptive functioning and emotional well-being. Data were obtained from three self-report measures: the Adolescent Concerns Measure (R. P Ang, W. H. Chong, V. S. Huan, & L. S. Yeo, in press), selected scales of the Behavioral Assessment System for Children Personality Self-Report (C. R. Reynolds & R. W. Kamphaus, 1998), and the Emotional Distress Scale of the Reynolds Adolescent Adjustment Screening Inventory (W. M. Reynolds, 2001). Emotional well-being emerged as a dominant concern for Singaporean youths with significant gender differences. Girls reported a more positive attitude toward school, better friendship skills, and stronger relationships with parents than did boys. However, girls registered significantly greater worries about self and emotional distress compared to boys. The authors discuss implications for teachers and mental health professionals.
C1 Nanyang Technol Univ, Singapore, Singapore.
RP Yeo, LS (reprint author), Nanyang Technol Univ, Singapore, Singapore.
EM laysee.yeo@nie.edu.sg
RI Ang, Rebecca/D-6582-2016
OI Ang, Rebecca/0000-0001-6045-7828
NR 54
TC 14
Z9 14
U1 1
U2 10
PU HELDREF PUBLICATIONS
PI WASHINGTON
PA 1319 EIGHTEENTH ST NW, WASHINGTON, DC 20036-1802 USA
SN 0022-1325
J9 J GENET PSYCHOL
JI J. Genet. Psychol.
PD MAR
PY 2007
VL 168
IS 1
BP 63
EP 80
DI 10.3200/GNTP.168.1.63-80
PG 18
WC Psychology, Developmental; Psychology; Psychology, Multidisciplinary
SC Psychology
GA 202RY
UT WOS:000248922200005
PM 17879512
DA 2020-03-18
ER

PT J
AU Birleson, P
AF Birleson, Peter
TI Behavioural pediatrics and mental health programs: A case for
   integration?
SO JOURNAL OF PAEDIATRICS AND CHILD HEALTH
LA English
DT Editorial Material
AB This study makes an important contribution to the literature by using the Strengths and Difficulties Questionnaire (SDQ) in a paediatric clinic population to measure morbidity. It is not surprising that half the children and over 60% of adolescents attending clinics for developmental and behaviour problems were found have scores in the 'abnormal' range by parental rating. These patients were referred for disruptive behaviour, anxiety problems and relationship difficulties, learning difficulties, language and communication disorders, habit and sleep disorders. Many of these problems are identical with those presented to Child and Adolescent Mental Health Services (CAMHS), and we know that chronic health problems, learning problems and developmental weaknesses are potent risk factors for psychiatric disorders.(1) While CAMHS clients had higher Emotional problem scores, and Behaviour Clinic clients had higher Hyperactivity scores, there was considerable overlap in total scores and impact scores, especially in older groups.
C1 CAMHS, Eastern Hlth, Box Hill, Vic, Australia.
[truncated: 910,493 more chars]
