# Supplementary material for: Mapping Phenomena Relevant to Adolescent Emotion Regulation: A Text-Mining Systematic Review
Source: Adolesc Res Rev. 2021 May 21;7(1):127–39. doi: 10.1007/s40894-021-00160-7 (PMC8138847; doi:10.1007/s40894-021-00160-7)
Supplement: Supplementary file 1 — Supplementary file1 (ZIP 54379 kb) [file 40894_2021_160_MOESM1_ESM.zip › veni_sysrev-master/recs/18-3-2020/13.txt]

FN Clarivate Analytics Web of Science
VR 1.0
PT J
AU Godley, SH
   Jones, N
   Funk, R
   Ives, M
   Passetti, LL
AF Godley, SH
   Jones, N
   Funk, R
   Ives, M
   Passetti, LL
TI Comparing outcomes of best-practice and research-based outpatient
   treatment protocols for adolescents
SO JOURNAL OF PSYCHOACTIVE DRUGS
LA English
DT Article
DE adolescents; drug; mixed-effects model; outcome; substance abuse;
   treatment
ID SUBSTANCE-ABUSE; DRUG-ABUSE; FAMILY-THERAPY; EFFICACY; MODEL
AB Comparisons of well-developed practice-based interventions with research-based interventions are rare. This quasi-experimental study compares the outcomes of 274 adolescents (75% male; 63% weekly+ users; 54% dependent; 27% prior treatment; 73% with co-occurring problems) who received Chestnut Health System's best-practice Outpatient Treatment (CHS) or Cannabis Youth Treatment (CYT) research-based interventions. Ninety-five percent of participants completed follow-up interviews at three, six, nine, and 12 months after their intake GAIN interview. Initially, the CYT cohort scores indicated greater severity on several substance-related measures, while the CHS cohort scored higher on prior mental health treatment, victimization, and illegal activities measures. Adolescents in the CHS cohort were more likely to have longer lengths of stay and receive over three times as many hours of treatment. Mixed effects models revealed that CHS participants were significantly more likely to report a decrease in recovery environment risk, an increase in self-help attendance after treatment, and greater decreases in emotional problems, while CYT participants were significantly more likely to report decreases in their substance use. The results suggest that neither the best-practice nor the research-based interventions were clearly superior and call for a more rigorous randomized field experiment to better understand the differences in effectiveness between interventions.
C1 Chestnut Hlth Syst, Bloomington, IL 61701 USA.
RP Godley, SH (reprint author), Chestnut Hlth Syst, 720 W Chestnut, Bloomington, IL 61701 USA.
FU CSAT SAMHSA HHS [TI11321, KD1 TI11894]
NR 67
TC 21
Z9 21
U1 0
U2 2
PU ROUTLEDGE JOURNALS, TAYLOR & FRANCIS LTD
PI ABINGDON
PA 2-4 PARK SQUARE, MILTON PARK, ABINGDON OX14 4RN, OXON, ENGLAND
SN 0279-1072
EI 2159-9777
J9 J PSYCHOACTIVE DRUGS
JI J. Psychoact. Drugs
PD MAR
PY 2004
VL 36
IS 1
BP 35
EP 48
DI 10.1080/02791072.2004.10399722
PG 14
WC Psychology, Clinical; Substance Abuse
SC Psychology; Substance Abuse
GA 815UN
UT WOS:000221067300005
PM 15152708
DA 2020-03-18
ER

PT J
AU Young, S
AF Young, S
TI The YAQ-S and YAQ-I: the development of self and informant
   questionnaires reporting on current adult ADHD symptomatology, comorbid
   and associated problems
SO PERSONALITY AND INDIVIDUAL DIFFERENCES
LA English
DT Article
DE ADHD; YAQ-S; YAQ-I; comorbidity
ID DEFICIT HYPERACTIVITY DISORDER; ATTENTION-DEFICIT; ADOLESCENTS
AB The purpose of this paper was to investigate the factor structure and reliability of the Young ADHD Questionnaire-Self-Report [YAQ-S] and the Young ADHD Questionnaire-Informant Report [YAQ-I] and to investigate the relationship between self and informant reported information. A second aim was to evaluate whether the questionnaires discriminated between an ADHD symptomatic group [ADHD], a clinic referred non-ADHD symptomatic group [CCG] and a healthy control group [NCG]. A total of 223 participants and 150 informants (recruited from clinic referrals and healthy community controls) completed the questionnaires. A principal component analysis was conducted on the data and four factors were rotated using varimax procedure relating to ADHD symptoms, emotional problems, delinquency and social functioning. Comparison of factors across the three groups showed the ADHD group had significantly greater ADHD symptomatology, emotional problems and delinquent behaviour than the CCG and the NCG on both the YAQ-S and YAQ-I. Social functioning was impaired compared with the NCG but not the CCG. All factors significantly correlated between the YAQ-S and YAQ-I except for the social functioning of the ADHD group and the ADHD symptom scale for all three groups. Discriminant function analysis showed the ADHD scale to be the most significant factor between groups according to self and informant ratings. The findings suggest that the instruments are useful clinical assessment tools for guiding treatment. (C) 2003 Elsevier Ltd. All rights reserved.
C1 Kings Coll London, Inst Psychiat, Dept Psychol, London SE5 8AF, England.
RP Young, S (reprint author), Kings Coll London, Inst Psychiat, Dept Psychol, De Crespigny Pk, London SE5 8AF, England.
EM Susan.Young@kcl.ac.uk
OI Young, Susan/0000-0002-8494-6949
NR 16
TC 26
Z9 27
U1 0
U2 1
PU PERGAMON-ELSEVIER SCIENCE LTD
PI OXFORD
PA THE BOULEVARD, LANGFORD LANE, KIDLINGTON, OXFORD OX5 1GB, ENGLAND
SN 0191-8869
J9 PERS INDIV DIFFER
JI Pers. Individ. Differ.
PD MAR
PY 2004
VL 36
IS 5
BP 1211
EP 1223
DI 10.1016/S0191-8869(03)00212-5
PG 13
WC Psychology, Social
SC Psychology
GA 804QV
UT WOS:000220314100018
DA 2020-03-18
ER

PT J
AU Gadow, KD
   Sprafkin, J
   Salisbury, H
   Schneider, J
   Loney, J
AF Gadow, KD
   Sprafkin, J
   Salisbury, H
   Schneider, J
   Loney, J
TI Further validity evidence for the teacher version of the child symptom
   inventory-4
SO SCHOOL PSYCHOLOGY QUARTERLY
LA English
DT Article
ID ATTENTION-DEFICIT/HYPERACTIVITY DISORDER; REFERENCED SCREENING
   INSTRUMENT; SPECIAL-EDUCATION STUDENTS; DSM-IV ADHD; RATING-SCALE;
   PRESCHOOL-CHILDREN; DIAGNOSTIC INTERVIEW; OVERACTIVITY; INATTENTION;
   RELIABILITY
AB The reliability and validity of the teacher version of the Child Symptom Inventory-4 (CSI-4) was examined in 248 boys referred for evaluation of behavioral and emotional problems. The CSI-4 is a behavior rating scale whose items correspond to the symptoms of DSM-IV-defined disorders. The results indicated satisfactory internal consistency reliabilities for most symptom categories, and CSI-4 scores converged and diverged in a theoretically consistent manner with respective scales of the Teacher's Report Form (Achen-bach, 199 1), the IOWA Conners Teacher's Rating Scale (Loney & Milich, 1982), and the Diagnostic Interview for Children and Adolescents-Revised Parent Version (DICA-P; Reich, Shayka, & Taibleson, 1991). Correlations between teacher and parent CSI-4 ratings were low to moderate, whereas all correlations between teacher ratings and child self report were very low, (rs <.16). Children who met DICA-P diagnostic criteria for attention-deficit/hyperactivity disorder, oppositional defiant disorder, and conduct disorder received significantly higher corresponding CSI-4 teacher symptom ratings than children not so diagnosed. Collectively, findings support the clinical utility of the CSI-4 in clinically referred boys.
C1 SUNY Stony Brook, Dept Psychiat & Behav Sci, Stony Brook, NY 11794 USA.
RP Gadow, KD (reprint author), SUNY Stony Brook, Dept Psychiat & Behav Sci, Putnam Hall S Campus, Stony Brook, NY 11794 USA.
EM kenneth.gadow@stonybrook.edu
NR 49
TC 42
Z9 42
U1 0
U2 5
PU GUILFORD PUBLICATIONS INC
PI NEW YORK
PA 72 SPRING STREET, NEW YORK, NY 10012 USA
SN 1045-3830
J9 SCHOOL PSYCHOL QUART
JI Sch. Psychol. Q.
PD SPR
PY 2004
VL 19
IS 1
BP 50
EP 71
DI 10.1521/scpq.19.1.50.29408
PG 22
WC Psychology, Educational
SC Psychology
GA 818FE
UT WOS:000221230200003
DA 2020-03-18
ER

PT J
AU Lohman, BJ
   Pittman, LD
   Coley, RL
   Chase-Lansdale, PL
AF Lohman, BJ
   Pittman, LD
   Coley, RL
   Chase-Lansdale, PL
TI Welfare history, sanctions, and developmental outcomes among low-income
   children and youth
SO SOCIAL SERVICE REVIEW
LA English
DT Article
ID FAMILY PROCESSES; SINGLE MOTHERS; TRANSITIONS; ADOLESCENTS; ADJUSTMENT;
   WORK; ACHIEVEMENT; RECIPIENTS; INVENTORY; CHILDHOOD
AB Using a representative sample of low-income, urban preschoolers (n = 755) and adolescents (n = 1,130), this article addresses links among family welfare receipt, family processes, and child outcomes. For adolescents, family welfare receipt is related to decreased cognitive achievement and heightened behavioral and emotional problems. For preschoolers, both current and past welfare receipt are associated with problematic functioning. Families who received welfare sanctions have children with particularly problematic developmental outcomes. Mothers' human capital, health, and parenting practices attenuate many of these links. Policy implications regarding potential impacts of welfare reform on children's developmental trajectories are discussed.
C1 Iowa State Univ, Ames, IA USA.
   No Illinois Univ, Dept Psychol, De Kalb, IL 60115 USA.
   Boston Coll, Lynch Sch Educ, Chestnut Hill, MA 02167 USA.
   Northwestern Univ, Sch Educ & Social Policy, Evanston, IL 60208 USA.
RP Lohman, BJ (reprint author), Iowa State Univ, Ames, IA USA.
NR 74
TC 20
Z9 20
U1 0
U2 2
PU UNIV CHICAGO PRESS
PI CHICAGO
PA 1427 E 60TH ST, CHICAGO, IL 60637-2954 USA
SN 0037-7961
J9 SOC SERV REV
JI Soc. Serv. Rev.
PD MAR
PY 2004
VL 78
IS 1
BP 41
EP 73
DI 10.1086/380767
PG 33
WC Social Work
SC Social Work
GA 812DG
UT WOS:000220819600004
DA 2020-03-18
ER

PT J
AU Fries, S
AF Fries, S
TI Developing emotional competence in childhood and adolescence
SO ZEITSCHRIFT FUR PADAGOGISCHE PSYCHOLOGIE
LA German
DT Book Review
C1 Univ Mannheim, D-68131 Mannheim, Germany.
RP Fries, S (reprint author), Univ Mannheim, Kaiserring 14-16, D-68131 Mannheim, Germany.
EM Stefan.Fries@uni-mannheim.de
NR 2
TC 1
Z9 1
U1 0
U2 2
PU VERLAG HANS HUBER
PI BERN 9
PA LANGGASS-STRASSE 76, CH-3000 BERN 9, SWITZERLAND
SN 1010-0652
EI 1664-2910
J9 Z PADAGOG PSYCHOL
JI Z. Padagog. Psychol.
PD MAR
PY 2004
VL 18
IS 1
BP 63
EP 65
DI 10.1024/1010-0652.18.1.63
PG 3
WC Psychology, Educational
SC Psychology
GA 824HH
UT WOS:000221676800006
DA 2020-03-18
ER

PT J
AU Sandstrom, MJ
AF Sandstrom, MJ
TI Pitfalls of the peer world: How children cope with common rejection
   experiences
SO JOURNAL OF ABNORMAL CHILD PSYCHOLOGY
LA English
DT Article
DE peer rejection; sociometrics; coping
ID DEPRESSION INVENTORY; EMOTION REGULATION; COPING STRATEGIES; EARLY
   ADOLESCENCE; CHILDHOOD; STRESS; PERSPECTIVE; ADJUSTMENT; RESPONSES;
   CONCEPTUALIZATION
AB This study examines the reliability and validity of a newly developed self-report measure designed to assess children's coping strategies in response to everyday rejection experiences. The Survey for Coping with Rejection Experiences ( SCORE) was administered to 225 children and factor analysis of responses resulted in the conceptually meaningful subscales of active, aggressive, denial, and ruminative coping. A subset of 95 children also completed a battery of self- (depression, social anxiety), parent- (internalizing and externalizing problems), and peer- (social preference, aggression, withdrawal) ratings of socioemotional adjustment. Children's coping strategies were meaningfully associated with adjustment measures, although these associations differed for boys and girls in several instances. Importantly, both aggressive and ruminative coping strategies were positively associated with internalizing problems even after controlling for the effect of children's actual sociometric status. In addition, denial coping emerged as a significant moderator of the relation between status and adjustment.
C1 Williams Coll, Bronfman Sci Ctr, Dept Psychol, Williamstown, MA 01267 USA.
RP Sandstrom, MJ (reprint author), Williams Coll, Bronfman Sci Ctr, Dept Psychol, Williamstown, MA 01267 USA.
NR 48
TC 45
Z9 45
U1 0
U2 12
PU KLUWER ACADEMIC/PLENUM PUBL
PI NEW YORK
PA 233 SPRING ST, NEW YORK, NY 10013 USA
SN 0091-0627
J9 J ABNORM CHILD PSYCH
JI J. Abnorm. Child Psychol.
PD FEB
PY 2004
VL 32
IS 1
BP 67
EP 81
DI 10.1023/B:JACP.0000007581.95080.8b
PG 15
WC Psychology, Clinical; Psychology, Developmental
SC Psychology
GA 752LE
UT WOS:000187161300006
PM 14998112
DA 2020-03-18
ER

PT J
AU Weissman, MM
   Feder, A
   Pilowsky, DJ
   Olfson, M
   Fuentes, M
   Blanco, C
   Lantigua, R
   Gameroff, MJ
   Shea, S
AF Weissman, MM
   Feder, A
   Pilowsky, DJ
   Olfson, M
   Fuentes, M
   Blanco, C
   Lantigua, R
   Gameroff, MJ
   Shea, S
TI Depressed mothers coming to primary care: maternal reports of problems
   with their children
SO JOURNAL OF AFFECTIVE DISORDERS
LA English
DT Article
DE depressive disorder; mental health; needs assessment
ID HEALTH-CARE; SELF-REPORT; DISORDERS; ANXIETY; ADOLESCENTS; VALIDATION;
   PARENTS; PREVALENCE; CHILDHOOD; ADULTHOOD
AB Background: Studies of depressed mothers have generally been conducted in psychiatric settings with non-minority, middle-class women. Primary care has an increasing role in early detection and treatment, especially for the poor who have less access to specialized mental health services. Data on the relationship between maternal depression and problems in the offspring in a primary care context could help physicians to more effectively identify children in need of psychiatric help. Methods: All mothers aged 25 to 55 from a systematic sample of consecutive adults (response rate, 80%) in an urban general medicine practice were screened using the PRIME-MD Patient Health Questionnaire (PHQ). Mothers who screened positive for major depression (n = 85); other psychiatric disorders, but not major depression (n = 67); or no psychiatric disorders (n = 191) were compared on their children's history of emotional problems, unmet need for mental health treatment, parent-child discord, maternal functional status and mental health treatment. Results: Compared to non-psychiatric controls, depressed mothers reported a three-times greater risk of serious emotional problems in their children (95% confidence interval [CI], 1.7-6.1); a four-times greater risk of having their children's problems left untreated (95% CI, 2.3-8.2), and a 10-times greater risk of having poor mother-child relations within the past month (95% CI, 3.9-29.4). Depressed mothers reported more functional disability, more psychiatric treatment and more problems in their offspring than mothers with non-depressive psychiatric disorders. Although a majority of mothers (regardless of psychiatric status) believed that counseling (96%) or medication (84%) should be offered to those with serious emotional problems, only about half (49%) of the depressed mothers had received mental health treatment in the past month. Limitations: Children were not assessed directly. Conclusions: The children of low-income depressed women at a general medicine practice were reported to have a greatly increased risk for emotional problems. Many mothers bad not received treatment for their own emotional problems. By enquiring about the emotional health of children of adult primary care patients, primary care providers have an opportunity to promote early detection and to facilitate appropriate treatment for both the mothers and their children. (C) 2004 Elsevier B.V. All rights reserved.
C1 New York State Psychiat Inst & Hosp, Div Clin & Genet Epidemiol, New York, NY 10032 USA.
   Columbia Univ Coll Phys & Surg, Dept Psychiat, New York, NY 10032 USA.
   Columbia Univ Coll Phys & Surg, Dept Internal Med, Div Gen Med, New York, NY 10032 USA.
   Columbia Univ, Mailman Sch Publ Hlth, New York, NY 10027 USA.
RP Weissman, MM (reprint author), New York State Psychiat Inst & Hosp, Div Clin & Genet Epidemiol, New York, NY 10032 USA.
EM mmw3@columbia.edu
RI Blanco, Carlos/I-4906-2013
OI Blanco, Carlos/0000-0001-6187-3057; Weissman, Myrna/0000-0003-3490-3075
FU NIA NIH HHSUnited States Department of Health & Human ServicesNational
   Institutes of Health (NIH) - USANIH National Institute on Aging (NIA)
   [P30-AG15294]; NIMH NIH HHSUnited States Department of Health & Human
   ServicesNational Institutes of Health (NIH) - USANIH National Institute
   of Mental Health (NIMH) [MH36197-15, K08MH1456]
NR 30
TC 67
Z9 70
U1 3
U2 10
PU ELSEVIER SCIENCE BV
PI AMSTERDAM
PA PO BOX 211, 1000 AE AMSTERDAM, NETHERLANDS
SN 0165-0327
J9 J AFFECT DISORDERS
JI J. Affect. Disord.
PD FEB
PY 2004
VL 78
IS 2
BP 93
EP 100
DI 10.1016/S0165-0327(02)00301-4
PG 8
WC Clinical Neurology; Psychiatry
SC Neurosciences & Neurology; Psychiatry
GA 767XX
UT WOS:000188500100001
PM 14706719
DA 2020-03-18
ER

PT J
AU Silberg, JL
   Eaves, LJ
AF Silberg, JL
   Eaves, LJ
TI Analysing the contributions of genes and parent-child interaction to
   childhood behavioural and emotional problems: a model for the children
   of twins
SO PSYCHOLOGICAL MEDICINE
LA English
DT Article
ID ANTISOCIAL-BEHAVIOR; ENVIRONMENTAL-INFLUENCES; DEPRESSIVE SYMPTOMS;
   FAMILY ENVIRONMENT; PSYCHIATRIC-DISORDER; BLOOD-PRESSURE; DELINQUENCY;
   ADOLESCENT; KINSHIPS; NURTURE
AB Background. Despite the demonstrable influence of both genes and the family environment on children's behavioural and emotional development, the mechanisms by which these factors are transmitted from parents to their children are not known. Numerous aspects of the family have long been associated with behavioural and emotional problems in children; it is not clear, however, whether these family variables represent genuine environmental risks or secondary consequences of the underlying genetic liability shared between parents and their children.
   Method. In this Study We present a model for analysing the non-genetic contributions of family background to risk for childhood and adolescent depression and conduct disturbance using simulated data on adult MZ and DZ twins, their spouses and children.
   Results. The twin offspring design provides substantial power to detect remarkably small non-genetic effects on parent-offspring resemblance against the background of genetic transmission. As presented, the model is able to resolve the direction of transmission from both parent to child (passive genotype-environment correlation) and child to parent (evocative genotype-environment correlation).
   Conclusions. Unlike many other genetic studies, a study of twins and their children can sort out which putative family environmental risk factors do actually have a significant environmental impact on the child and which ones only appear to do so because they are associated with genetic mediation.
C1 Virginia Commonwealth Univ, Virginia Inst Psychiat & Behav Genet, Sch Med, Dept Human Genet, Richmond, VA 23298 USA.
RP Silberg, JL (reprint author), Virginia Commonwealth Univ, Virginia Inst Psychiat & Behav Genet, Sch Med, Dept Human Genet, POB 980003, Richmond, VA 23298 USA.
FU NIMH NIH HHSUnited States Department of Health & Human ServicesNational
   Institutes of Health (NIH) - USANIH National Institute of Mental Health
   (NIMH) [MH-62368, MH-55557, MH-45268]
NR 99
TC 55
Z9 55
U1 0
U2 15
PU CAMBRIDGE UNIV PRESS
PI NEW YORK
PA 40 WEST 20TH ST, NEW YORK, NY 10011-4211 USA
SN 0033-2917
J9 PSYCHOL MED
JI Psychol. Med.
PD FEB
PY 2004
VL 34
IS 2
BP 347
EP 356
DI 10.1017/S0033291703008948
PG 10
WC Psychology, Clinical; Psychiatry; Psychology
SC Psychology; Psychiatry
GA 804HV
UT WOS:000220290700016
PM 14982140
DA 2020-03-18
ER

PT J
AU Galanaki, E
AF Galanaki, E
TI Teachers and loneliness - The children's perspective
SO SCHOOL PSYCHOLOGY INTERNATIONAL
LA English
DT Article
ID STRATEGIES; EXPERIENCES; ADOLESCENCE; ADJUSTMENT; CHILDHOOD; STUDENTS;
   STRESS; SCHOOL
AB The aim of this study was to investigate children's perceptions (i.e. expectations) of the interventions that teachers should implement to deal with their loneliness. The role of significant others in children's attempts to cope with loneliness and the children's perceptions of that role have been neglected by researchers. A random sample of 180 second, fourth and sixth graders from Athens, the capital of Greece, were individually interviewed. Qualitative analysis using the 'concept-indicator model' (Strauss, 1987) showed that school-age children have an adequate understanding of the loneliness alleviation strategies that teachers can and should use. The strategies may be distinguished into the two already known broad categories of coping, that is problem-focused or active coping strategies (i.e. manifestation of interest and care, intervention in the peer group, encouragement to approach peers and make friends, consultation for personal improvement, informing parents), and emotion-focused or avoidance coping strategies (i.e. emotion regulation, encouragement to engage in activities and inability to cope). Results are discussed in terms of their implications for the role of the teacher in alleviating loneliness, for school-based interventions with this purpose, as well as for their contribution in the existing knowledge about coping with loneliness strategies.
C1 Univ Athens, Dept Primary Educ, Athens 11741, Greece.
RP Galanaki, E (reprint author), Univ Athens, Dept Primary Educ, G Kolokotroni 33, Athens 11741, Greece.
EM egalanaki@primedu.uoa.gr
NR 59
TC 16
Z9 16
U1 2
U2 7
PU SAGE PUBLICATIONS LTD
PI LONDON
PA 1 OLIVERS YARD, 55 CITY ROAD, LONDON EC1Y 1SP, ENGLAND
SN 0143-0343
J9 SCHOOL PSYCHOL INT
JI Sch. Psychol. Int.
PD FEB
PY 2004
VL 25
IS 1
BP 92
EP 105
DI 10.1177/0143034304041504
PG 14
WC Psychology, Educational
SC Psychology
GA 803OC
UT WOS:000220239400007
DA 2020-03-18
ER

PT J
AU Lam, TH
   Stewart, SM
   Yip, PSF
   Leung, GM
   Ho, LM
   Ho, SY
   Lee, PWH
AF Lam, TH
   Stewart, SM
   Yip, PSF
   Leung, GM
   Ho, LM
   Ho, SY
   Lee, PWH
TI Suicidality and cultural values among Hong Kong adolescents
SO SOCIAL SCIENCE & MEDICINE
LA English
DT Article
DE adolescents; suicide; values; Chinese culture; individualism; Hong Kong
ID CHINESE ADOLESCENTS; INTERNATIONAL PERSPECTIVE; DEPRESSED MOOD;
   PREVALENCE; BEHAVIORS; EXPECTATIONS; AUTONOMY; SCALE
AB Scholars have proposed that individualistic values resulting from globalization are associated with increasing behavioral and emotional problems among youth in modernizing cultures. This study examined specific individualistic and traditional values in the context of suicidal ideation and behaviors in Hong Kong among community adolescent youths (N = 2427) ages 14-18 years. Participants indicated the extent to which self-direction/independence and obedience/respect for elders were important to them. They also reported on four progressive levels of suicidality: whether in the last year they had experienced suicidal ideation, made plans for a suicide attempt, attempted suicide, and (for attemptors) made a serious attempt requiring medical attention. After controlling for quality of family relationships and depressive symptoms, at least one of the values predicted suicidality at all but the highest level. There were sex-specific associations between values and suicidality. In general, endorsement of self-direction was correlated with reduced risk of suicidality for boys and was irrelevant to girls. In contrast, traditional emphases on obedience and respect for elders were more frequently protective against suicidality for girls and were inconsistent predictors for boys. The relationship between values and suicidality was generally independent of the effect of family relationships and depressive symptoms. Thus, values were associated with adolescent suicidality, but not consistently in the direction predicted by some theorists, and the association depended upon the adolescent's sex. (C) 2003 Elsevier Science Ltd. All rights reserved.
C1 Univ Hong Kong, Hong Kong, Hong Kong, Peoples R China.
   Univ Texas, SW Med Ctr, Dallas, TX 75230 USA.
RP Lam, TH (reprint author), Univ Hong Kong, Hong Kong, Hong Kong, Peoples R China.
EM commed.hku@hku.hk
RI Lam, Tai Hing/C-4317-2009; Leung, Gabriel/C-4336-2009; Ho, Daniel Sai
   Yin/C-4307-2009
OI Ho, Daniel Sai Yin/0000-0001-9485-0273; Leung,
   Gabriel/0000-0002-2503-6283
NR 48
TC 30
Z9 31
U1 0
U2 12
PU PERGAMON-ELSEVIER SCIENCE LTD
PI OXFORD
PA THE BOULEVARD, LANGFORD LANE, KIDLINGTON, OXFORD OX5 1GB, ENGLAND
SN 0277-9536
J9 SOC SCI MED
JI Soc. Sci. Med.
PD FEB
PY 2004
VL 58
IS 3
BP 487
EP 498
DI 10.1016/S0277-9536(03)00242-9
PG 12
WC Public, Environmental & Occupational Health; Social Sciences, Biomedical
SC Public, Environmental & Occupational Health; Biomedical Social Sciences
GA 759NG
UT WOS:000187743300004
PM 14652046
DA 2020-03-18
ER

PT S
AU Kelley, AE
   Schochet, T
   Landry, CF
AF Kelley, AE
   Schochet, T
   Landry, CF
BE Dahl, RE
   Spear, LP
TI Risk taking and novelty seeking in adolescence - Introduction to Part I
SO ADOLESCENT BRAIN DEVELOPMENT: VULNERABILITIES AND OPPORTUNITIES
SE ANNALS OF THE NEW YORK ACADEMY OF SCIENCES
LA English
DT Article; Proceedings Paper
CT Conference on Adolescent Brain Development - Vulnerabilities and
   Opportunities
CY SEP 18-20, 2003
CL New York, NY
SP New York Acad Sci, Univ Pittsburgh Sch Med, Ctr Continuing Educ
DE adolescence; reward; prefrontal cortex; development
ID MONKEY PREFRONTAL CORTEX; POSTNATAL-DEVELOPMENT; NICOTINE; BRAIN; MICE;
   VULNERABILITY; MATURATION; AMYGDALA; COCAINE; EMOTION
AB Risk taking and novelty seeking are hallmarks of typical adolescent behavior. Adolescents seek new experiences and higher levels of rewarding stimulation, and often engage in risky behaviors, without considering future outcomes or consequences. These behaviors can have adaptive benefits with regard to the development of independence and survival without parental protection, but also render the adolescent more vulnerable to harm. Indeed, the risk of injury or death is higher during the adolescent period than in childhood or adulthood, and the incidence of depression, anxiety, drug use and addiction, and eating disorders increases. Brain pathways that play a key role in emotional regulation and cognitive function undergo distinct maturational changes during this transition period. It is clear that adolescents think and act differently from adults, yet relatively little is known about the precise mechanisms underlying neural, behavioral, and cognitive events during this period. Increased investigation of these dynamic alterations, particularly in prefrontal and related corticolimbic circuitry, may aid this understanding. Moreover, the investigation of mammalian animal models of adolescence-such as those examining impulsivity, reward sensitivity, and decision making-may also provide new opportunities for addressing the problem of adolescent vulnerability.
C1 Univ Wisconsin, Dept Psychiat, Sch Med, Madison, WI 53719 USA.
RP Kelley, AE (reprint author), Univ Wisconsin, Dept Psychiat, Sch Med, 6001 Res Pk Blvd, Madison, WI 53719 USA.
EM aekelley@wisc.edu
NR 25
TC 176
Z9 177
U1 3
U2 30
PU NEW YORK ACAD SCIENCES
PI NEW YORK
PA 2 EAST 63RD ST, NEW YORK, NY 10021 USA
SN 0077-8923
BN 1-57331-506-0
J9 ANN NY ACAD SCI
JI Ann.NY Acad.Sci.
PY 2004
VL 1021
BP 27
EP 32
DI 10.1196/annals.1308.003
PG 6
WC Behavioral Sciences; Substance Abuse; Psychology, Developmental;
   Multidisciplinary Sciences; Neurosciences; Pediatrics; Psychology
SC Behavioral Sciences; Substance Abuse; Psychology; Science & Technology -
   Other Topics; Neurosciences & Neurology; Pediatrics
GA BAN60
UT WOS:000222980100003
PM 15251871
DA 2020-03-18
ER

PT S
AU Forbes, EE
   Williamson, DE
   Ryan, ND
   Dahl, RE
AF Forbes, EE
   Williamson, DE
   Ryan, ND
   Dahl, RE
BE Dahl, RE
   Spear, LP
TI Positive and negative affect in depression - Influence of sex and
   puberty
SO ADOLESCENT BRAIN DEVELOPMENT: VULNERABILITIES AND OPPORTUNITIES
SE ANNALS OF THE NEW YORK ACADEMY OF SCIENCES
LA English
DT Article; Proceedings Paper
CT Conference on Adolescent Brain Development - Vulnerabilities and
   Opportunities
CY SEP 18-20, 2003
CL New York, NY
SP New York Acad Sci, Univ Pittsburgh Sch Med, Ctr Continuing Educ
DE depression; emotion regulation; gender differences; adolescence;
   cortisol
ID ADOLESCENT DEPRESSION; TRIPARTITE MODEL; ANXIETY; DISORDERS; CHILDREN;
   HORMONE
AB To examine adolescent depression as a model for unusual emotion regulation, the current study considered the influence of gender, pubertal development, and cortisol on self-reported mood. Children and adolescents with major depressive disorder (n = 35, mean age 12.5 years) were compared with psychiatrically healthy children and adolescents (n = 36, mean age 10.5 years). During a three-day assessment, participants rated their mood at three time points, pubertal development was determined through physical examination, and plasma cortisol was sampled during the second night. Depressed participants experienced less positive affect and more negative affect than did controls. Diagnostic group, gender, and pubertal status interacted to predict negative affect, with depressed adolescent girls experiencing especially high levels of negative affect. Cortisol was generally unrelated to depression and mood. Findings are consistent with emotion-based models of depression and with the literature on depression and emotion regulation during adolescence.
C1 Univ Pittsburgh, Sch Med, Western Psychiat Inst & Clin, Pittsburgh, PA 15213 USA.
RP Forbes, EE (reprint author), Univ Pittsburgh, Sch Med, Western Psychiat Inst & Clin, 3811 OHara St, Pittsburgh, PA 15213 USA.
EM forbese@upmc.edu
RI Forbes, Erika/J-2445-2015
OI Forbes, Erika/0000-0003-0659-7744
FU NIMH NIH HHSUnited States Department of Health & Human ServicesNational
   Institutes of Health (NIH) - USANIH National Institute of Mental Health
   (NIMH) [MH04712]
NR 18
TC 34
Z9 34
U1 0
U2 14
PU NEW YORK ACAD SCIENCES
PI NEW YORK
PA 2 EAST 63RD ST, NEW YORK, NY 10021 USA
SN 0077-8923
BN 1-57331-506-0
J9 ANN NY ACAD SCI
JI Ann.NY Acad.Sci.
PY 2004
VL 1021
BP 341
EP 347
DI 10.1196/annals.1308.042
PG 7
WC Behavioral Sciences; Substance Abuse; Psychology, Developmental;
   Multidisciplinary Sciences; Neurosciences; Pediatrics; Psychology
SC Behavioral Sciences; Substance Abuse; Psychology; Science & Technology -
   Other Topics; Neurosciences & Neurology; Pediatrics
GA BAN60
UT WOS:000222980100039
PM 15251907
DA 2020-03-18
ER

PT J
AU Baldry, AC
AF Baldry, AC
TI The impact of direct and indirect bullying on the mental and physical
   health of Italian youngsters
SO AGGRESSIVE BEHAVIOR
LA English
DT Article
DE direct and indirect bullying; internalizing symptoms; adolescents;
   mother and father relationship
ID PERCEIVED SOCIAL SUPPORT; PEER VICTIMIZATION; SCHOOL-CHILDREN; INDIRECT
   AGGRESSION; EMOTIONAL-PROBLEMS; SUICIDAL IDEATION; RISK-FACTORS; GIRLS;
   BOYS; INVOLVEMENT
AB The aim of the present study was to determine the extent to which direct and indirect bullying and victimization at school affects the mental and physical health of 661 Italian boys and girls, aged 11 to 15 years old. The impact of bullying and victimization is assessed by taking into account the relative buffering effect of a positive relationship with one or both parents. Internalizing symptoms such as withdrawn behaviors, somatic complaints, and anxiety and depression, measured with the self-administered Youth Form of the Achenbach's Child Behavioral Checklist, are indicators of maladjustment. Multiple regression analyses revealed that being a girl is a strong significant risk factor for all internalizing symptoms. Being a victim of indirect bullying is the strongest predictor of withdrawn behaviors, somatic complaints, and anxiety/depression, independent of direct victimization, which significantly predicts somatic complaints, anxiety, and depression, but not withdrawn behaviors. Bullying others directly by hitting, threatening, or calling names is not a significant predictor the poor mental and somatic health of youngsters, whereas indirect bullying (spreading rumors or not talking to someone on purpose) does significantly predict anxiety and depression, as well as withdrawn behaviors. The negative impact of victimization and bullying is buffered by youngsters' positive relationship with one or both parents. Recommendations are provided with regard to possible intervention strategies underlying the importance of distinguishing between different forms of bullying and victimization and providing social support in each different case. (C) 2004 Wiley-Liss, Inc.
C1 Free Univ Amsterdam, Dept Clin Psychol, Fac Psychol & Pedag, NL-1081 BT Amsterdam, Netherlands.
RP Baldry, AC (reprint author), Free Univ Amsterdam, Dept Clin Psychol, Fac Psychol & Pedag, Boechorstr 1, NL-1081 BT Amsterdam, Netherlands.
EM ac.baldry@psy.vu.nl
OI Baldry, Anna Costanza/0000-0003-3520-0048
NR 34
TC 101
Z9 102
U1 1
U2 39
PU WILEY-LISS
PI HOBOKEN
PA DIV JOHN WILEY & SONS INC, 111 RIVER ST, HOBOKEN, NJ 07030 USA
SN 0096-140X
J9 AGGRESSIVE BEHAV
JI Aggressive Behav.
PY 2004
VL 30
IS 5
BP 343
EP 355
DI 10.1002/ab.20043
PG 13
WC Behavioral Sciences; Psychology, Multidisciplinary
SC Behavioral Sciences; Psychology
GA 860OY
UT WOS:000224354100001
DA 2020-03-18
ER

PT J
AU Musher-Eizenman, DR
   Boxer, P
   Danner, S
   Dubow, EF
   Goldstein, SE
   Heretick, DML
AF Musher-Eizenman, DR
   Boxer, P
   Danner, S
   Dubow, EF
   Goldstein, SE
   Heretick, DML
TI Social-cognitive mediators of the relation of environmental and emotion
   regulation factors to children's aggression
SO AGGRESSIVE BEHAVIOR
LA English
DT Article
DE direct and indirect aggression; social-cognitive mediation; school
ID INFORMATION-PROCESSING MECHANISMS; ELEMENTARY-SCHOOL-CHILDREN; STRESSFUL
   LIFE EVENTS; HIGH-RISK; AFRICAN-AMERICAN; PROBLEM BEHAVIOR; BELIEFS;
   ADOLESCENTS; ADJUSTMENT; ANGER
AB Tested a theoretical model in which social cognitions about aggression partially mediated the relation of environmental and emotion regulation factors to children's aggressive behavior. An ethnically diverse sample of 778 children (57% girls) in grades 4-6 from both urban and suburban schools participated. Measures included exposure to aggression (seeing/hearing about aggression, victimization), emotion regulation (impulsivity, anger control), social cognitions about aggression (self-evaluation, self-efficacy, retaliation approval, aggressive fantasizing, caring about consequences), and aggressive behavior. Results supported the hypothesis that social cognitions mediate the relations of exposure to aggression and anger control to aggressive behavior. Also, social cognitions about direct and indirect aggression differentially predicted the respective behaviors with which they are associated. That is, social cognitions about direct aggression were mediators of direct aggressive behavior, whereas social cognitions about indirect aggression were mediators of indirect aggressive behavior. Finally, gender moderated the relations among the variables such that for girls, retaliation approval beliefs were a strong mediator, whereas for boys, self-evaluation was more important. (C) 2004 Wiley-Liss, Inc.
C1 Bowling Green State Univ, Dept Psychol, Bowling Green, OH 43403 USA.
RP Musher-Eizenman, DR (reprint author), Bowling Green State Univ, Dept Psychol, Bowling Green, OH 43403 USA.
EM mushere@bgnet.bgsu.edu
OI Dubow, Eric/0000-0002-2718-2268
NR 66
TC 67
Z9 73
U1 0
U2 21
PU WILEY
PI HOBOKEN
PA 111 RIVER ST, HOBOKEN 07030-5774, NJ USA
SN 0096-140X
EI 1098-2337
J9 AGGRESSIVE BEHAV
JI Aggressive Behav.
PY 2004
VL 30
IS 5
BP 389
EP 408
DI 10.1002/ab.20078
PG 20
WC Behavioral Sciences; Psychology, Multidisciplinary
SC Behavioral Sciences; Psychology
GA 860OY
UT WOS:000224354100004
DA 2020-03-18
ER

PT J
AU Caldwell, RM
   Silverman, J
   Lefforge, N
   Silver, NC
AF Caldwell, RM
   Silverman, J
   Lefforge, N
   Silver, NC
TI Adjudicated mexican american adolescents: The effects of familial
   emotional support on self-esteem, emotional well-being, and delinquency
SO AMERICAN JOURNAL OF FAMILY THERAPY
LA English
DT Article
ID FEMALE JUVENILE-DELINQUENCY; PERCEPTIONS; PARENTS; SAMPLE;
   CLASSIFICATION; ASSOCIATIONS; STRATEGIES; ADJUSTMENT; BEHAVIOR; IDENTITY
AB This article examines relationships between familial emotional support, self-esteem, emotional well-being, and delinquency in 58 adjudicated Mexican American adolescents who were on probationary status with the juvenile justice system. Results indicated that maternal emotional support was negatively correlated with delinquency, and positively correlated with emotional well-being. In addition, regression analyses revealed that familial emotional support significantly predicted delinquency and emotional well-being, with maternal emotional support accounting for most of the total variance. Unlike previous findings in the general delinquency research, familial emotional support was unrelated to self-esteem. These results offer several insights into the nature and effects of Mexican American familial emotional support on an adolescent's behavioral and emotional adjustment.
C1 Univ Nevada, Las Vegas, NV 89154 USA.
RP Caldwell, RM (reprint author), Univ Nevada, 4505 Maryland Pkwy,Box 455030, Las Vegas, NV 89154 USA.
NR 46
TC 8
Z9 8
U1 1
U2 5
PU BRUNNER-ROUTLEDGE
PI PHILADELPHIA
PA 325 CHESTNUT ST, 8TH FL, PHILADELPHIA, PA 19106 USA
SN 0192-6187
J9 AM J FAM THER
JI Am. J. Fam. Ther.
PY 2004
VL 32
IS 1
BP 55
EP 69
DI 10.1080/01926180490255828
PG 15
WC Psychology, Clinical; Family Studies
SC Psychology; Family Studies
GA 750YP
UT WOS:000187026300005
DA 2020-03-18
ER

PT J
AU Ralph, A
   Stallman, H
   Sanders, MR
AF Ralph, A
   Stallman, H
   Sanders, MR
TI Teen Triple P: A universal approach to reducing risk factors for
   behavioural and emotional problems in adolescents at the transition to
   high school
SO AUSTRALIAN JOURNAL OF PSYCHOLOGY
LA English
DT Meeting Abstract
C1 Univ Queensland, St Lucia, Qld 4067, Australia.
RI Sanders, Matthew R/C-1941-2013; Sanders, Matthew/O-6900-2019; Stallman,
   Helen M/A-6397-2010
OI Sanders, Matthew R/0000-0003-3479-6337; Sanders,
   Matthew/0000-0003-3479-6337; Stallman, Helen M/0000-0001-7830-0781
NR 0
TC 0
Z9 0
U1 0
U2 11
PU AUSTRALIAN PSYCHOLOGICAL SOC
PI CARLTON
PA 1 GRATTAN STREET, CARLTON, VICTORIA 3053, AUSTRALIA
SN 0004-9530
J9 AUST J PSYCHOL
JI Aust. J. Psychol.
PY 2004
VL 56
SU S
BP 217
EP 217
PG 1
WC Psychology, Multidisciplinary
SC Psychology
GA 893MM
UT WOS:000226723401355
DA 2020-03-18
ER

PT J
AU Kuo, PH
   Lin, CCH
   Yang, HJ
   Soong, WT
   Chen, WJ
AF Kuo, PH
   Lin, CCH
   Yang, HJ
   Soong, WT
   Chen, WJ
TI A twin study of competence and behavioral/emotional problems among
   adolescents in Taiwan
SO BEHAVIOR GENETICS
LA English
DT Article
DE twin; adolescent; competence; behavioral/emotional problems; Child
   Behavior Checklist
ID ENVIRONMENTAL-INFLUENCES; CONDUCT DISORDER; PROBLEM BEHAVIOR;
   SEX-DIFFERENCES; SELF-WORTH; CHILDHOOD; ETIOLOGY; RATINGS;
   HYPERACTIVITY; DETERMINANTS
AB This work reports on a study to evaluate the relative contributions of genetic and environmental factors to both competence scales and behavioral/emotional syndromes as assessed by the Child Behavior Checklist (CBCL). A total of 279 pairs of twins and same-sex sib-pairs aged 12-16 years were recruited from 51 junior high schools in Taipei City, Taiwan. Twins' zygosity was determined by a combination of DNA typing and physical similarity. The Mx program was used to estimate parameters for a full model that contains effects from sex-specific additive genes, shared environment, and nonshared environment for the majority of the scales. The shared environment in the full model was replaced with nonadditive genetic factors for some scales when indicated. All girls' competence and behavioral/emotional syndromes exhibited a substantial heritability (h(2)>0.4), except for Social Competence and Withdrawn. For boys, though the heritability was also >0.4 for some scales (Social and School Competence, Thought Problems, Attention Problems, Delinquent Behavior, and Total Behavior Problems), environmental influences, especially shared environment, were predominant for most of the scales (10 out of 15 scales). Genetic factors are important for explaining adolescent behavioral problems, especially for girls, while shared environmental influences cannot be ignored for boys. Gender differences in heritability exist for various CBCL-based competence and behavioral/emotional problems.
C1 Natl Taiwan Univ, Coll Publ Hlth, Inst Epidemiol, Taipei 100, Taiwan.
   Natl Taiwan Univ, Coll Med, Dept Psychiat, Taipei, Taiwan.
   Natl Taiwan Univ Hosp, Dept Psychiat, Taipei, Taiwan.
   Armed Forces Sung Shan Hosp, Dept Psychiat, Taipei, Taiwan.
RP Chen, WJ (reprint author), Natl Taiwan Univ, Coll Publ Hlth, Inst Epidemiol, 1 Jen Ai Rd,Sec 1, Taipei 100, Taiwan.
RI Kuo, Po-Hsiu/H-9882-2013
OI Kuo, Po-Hsiu/0000-0003-0365-3587; Chen, Wei Jen/0000-0001-5899-5870
NR 41
TC 30
Z9 31
U1 0
U2 6
PU KLUWER ACADEMIC/PLENUM PUBL
PI NEW YORK
PA 233 SPRING ST, NEW YORK, NY 10013 USA
SN 0001-8244
J9 BEHAV GENET
JI Behav. Genet.
PD JAN
PY 2004
VL 34
IS 1
BP 63
EP 74
DI 10.1023/B:BEGE.0000009477.70657.9d
PG 12
WC Behavioral Sciences; Genetics & Heredity; Psychology, Multidisciplinary
SC Behavioral Sciences; Genetics & Heredity; Psychology
GA 755TG
UT WOS:000187427100005
PM 14739697
DA 2020-03-18
ER

PT J
AU Thabet, AAM
   Tischler, V
   Vostanis, P
AF Thabet, AAM
   Tischler, V
   Vostanis, P
TI Maltreatment and coping strategies among male adolescents living in the
   Gaza Strip
SO CHILD ABUSE & NEGLECT
LA English
DT Article
DE abuse; maltreatment; adolescents; behavior; coping; mental health;
   Palestinian
ID DIFFICULTIES QUESTIONNAIRE; PALESTINIAN CHILDREN; ARAB ADOLESCENTS;
   PSYCHOPATHOLOGY; DISORDER; ABUSE; STRENGTHS; VIOLENCE; NEGLECT; ANXIETY
AB Objective: To establish the nature and extent of maltreatment experiences, coping strategies, and behavioral/emotional problems, and their relationships, in a sample of Palestinian adolescents.
   Method: A study of 97 male adolescents aged 15-19 years, and attending a vocational training center based in the Gaza Strip. Adolescents completed the Child Maltreatment Schedule and the Ways of Coping Scale (WAYS). The Strengths and Difficulties Questionnaire (SDQ) was completed by adolescents and by their teachers.
   Results: Findings revealed high rates of emotional and physical maltreatment. Reliance on emotion-focused or avoidant coping strategies was associated with exposure to maltreatment. Use of maladaptive coping also predicted emotional difficulties in the respondents.
   Conclusions: Coping strategies are an important indicator of psychosocial functioning in adolescents who have experienced maltreatment. Identification of coping styles can augment the assessment of at-risk adolescents. Emotion-focused strategies, in particular, appear to be widely used by young people from non-Western cultural backgrounds. (C) 2003 Elsevier Ltd. All rights reserved.
C1 Al Quds Univ, Fac Publ Hlth, Gaza City, Gaza Strip, Israel.
   Univ Nottingham, Dept Behav Sci, Nottingham, Notts, England.
   Univ Leicester, Leicester, Leics, England.
RP Vostanis, P (reprint author), Greenwood Inst Child Hlth, Westcotes House,Westcotes Rd, Leicester LE3 0QU, Leics, England.
RI Tischler, Victoria/Q-8502-2018
OI Tischler, Victoria/0000-0002-0086-1906; Thabet,
   Abdelaziz/0000-0002-4041-1125
NR 40
TC 20
Z9 21
U1 0
U2 7
PU PERGAMON-ELSEVIER SCIENCE LTD
PI OXFORD
PA THE BOULEVARD, LANGFORD LANE, KIDLINGTON, OXFORD OX5 1GB, ENGLAND
SN 0145-2134
J9 CHILD ABUSE NEGLECT
JI Child Abuse Negl.
PD JAN
PY 2004
VL 28
IS 1
BP 77
EP 91
DI 10.1016/j.chiabu.2002.12.002
PG 15
WC Family Studies; Psychology, Social; Social Work
SC Family Studies; Psychology; Social Work
GA 773QH
UT WOS:000188934000007
PM 15019440
DA 2020-03-18
ER

PT J
AU McCarthy, CJ
   Lambert, RG
   Seraphine, AE
AF McCarthy, CJ
   Lambert, RG
   Seraphine, AE
TI Adaptive family functioning and emotion regulation capacities as
   predictors of college students' appraisals and emotion valence following
   conflict with their parents
SO COGNITION & EMOTION
LA English
DT Article
ID NEGATIVE MOOD REGULATION; STRUCTURAL MODEL; REGULATION EXPECTANCIES;
   ADOLESCENT ATTACHMENT; CIRCUMPLEX MODEL; PEER ATTACHMENT; STRESS;
   DETERMINANTS; DEPRESSION; PSYCHOLOGY
AB This study examined whether the relationship between college students' adaptive family functioning and the valence of emotions following recent conflict with their parents is mediated by both distal constructs (psychological coping resources and mood regulation expectancies) and the more proximal construct of cognitive appraisals about the desirability or undesirability of the conflict experience. Participants were 609 undergraduate students enrolled in a large, US southwestern university. The results of applying proposed mediational models to these data, developed for both paternal and maternal conflict, suggested theoretically meaningful associations between the antecedent construct of adaptive family functioning, mediating variables of coping resources, mood regulation expectancies, and cognitive appraisals, and the outcome variable of emotional valence. The results of this study may be useful in identifying psychological resources and patterns of thinking about stressful events that affect emotional reactions.
C1 Univ Texas, Dept Educ Psychol, Austin, TX 78712 USA.
   Univ N Carolina, Charlotte, NC 28223 USA.
   Univ Florida, Gainesville, FL USA.
RP McCarthy, CJ (reprint author), Univ Texas, Dept Educ Psychol, SZB 262G Coll Educ Bldg, Austin, TX 78712 USA.
NR 71
TC 7
Z9 7
U1 0
U2 3
PU PSYCHOLOGY PRESS
PI HOVE
PA 27 CHURCH RD, HOVE BN3 2FA, EAST SUSSEX, ENGLAND
SN 0269-9931
J9 COGNITION EMOTION
JI Cogn. Emot.
PD JAN
PY 2004
VL 18
IS 1
BP 97
EP 124
DI 10.1080/02699930244000417
PG 28
WC Psychology, Experimental
SC Psychology
GA 745HD
UT WOS:000186682500005
DA 2020-03-18
ER

PT J
AU Bohlin, G
   Janols, LO
AF Bohlin, G
   Janols, LO
TI Behavioural problems and psychiatric symptoms in 5-13 year-old Swedish
   children - a comparison of parent ratings on the FTF (Five to Fifteen)
   with the ratings on CBCL (Child Behavior Checklist)
SO EUROPEAN CHILD & ADOLESCENT PSYCHIATRY
LA English
DT Article
DE FTF; CBCL; behaviour problem; psychiatric symptom; comorbidity; ADHD;
   neuropsychiatry; childhood; adolescence; parent rating; validation;
   domain; subdomain
ID ATTENTION-DEFICIT/HYPERACTIVITY DISORDER; DEFICIT HYPERACTIVITY
   DISORDER; SOCIAL COMPETENCE; SCHOOL-CHILDREN; ADHD; SCALES;
   PSYCHOPATHOLOGY; ADOLESCENTS; COMORBIDITY; EPIDEMIOLOGY
AB As part of the validation procedure of a new parent questionnaire ("Five to Fifteen" or the FTF) a random sample of 1500 children aged 5-13 years from the Swedish Population Register (SPAR) was approached. The FTF and the Child Behavior Checklist (CBCL) were sent to the parents of the children together with questions about background conditions. After two reminders the response rate was 55.6%. The final sample had a mean age of 9.12 years (SD = 1.89) and a sex distribution with 55% boys and 45% girls. Analysis of attrition did not support overrepresentation of foreigners/immigrants in the attrition population. FTF like CBCL showed sensitivity to sociodemographic variables. On the FTF fewer problems were indicated for girls in all domain scales, whereas this was true for the summary scale Externalising and Mixed problems of the CBCL. The effects of age and area of residence were slight, but parental education was negatively related to all domain scales of the FTF and to all the CBCL scales. The intercorrelations of the FTF and CBCL scales with common content showed substantial overlap supporting the validity of the FTF scales. The correlation between scales within the FTF however also indicates a substantial comorbidity. This is also supported by the substantial correlation between problem score of the FTF domains perception, language, motor skills and the CBCL scale scores Attention, Social problems as well as the summary scale Mixed problems. These findings indicate that problems with inattention and social relations are shared across the various problem domains. Factor analysis of the FTF subdomain scores resulted in two factors, one representing learning problems and the other behavioural/emotional problems. Despite the low response rate the representativity of the sample was supported by the fact that the total problem score of CBCL was very similar to that of another Swedish sample with a relatively high response rate. The finding of a frequency of AD/HD symptoms in the FTF rating corresponding to the figures of prevalence of AD/HD in several international epidemiological studies could also be seen as support for the relevance of the findings. Thus, the results give support to the usefulness of the FTF questionaire as an instrument that can help in delineating specific problem areas within the field of child neuropsychiatry. Through the comparison with the CBCL the validity of the FTF for the parts that the two instruments share could be ascertained and the value of tapping a broader problem area could be elucidated.
C1 Uppsala Univ, Dept Psychol, S-75142 Uppsala, Sweden.
   Uppsala Univ, Dept Neurosci Child & Adolescent Psychiat, S-75185 Uppsala, Sweden.
RP Bohlin, G (reprint author), Uppsala Univ, Dept Psychol, S-75142 Uppsala, Sweden.
EM Gunilla.Bohlin@psyk.uu.se; larsolof.janols@bupinst.uu.se
NR 51
TC 28
Z9 28
U1 0
U2 12
PU DR DIETRICH STEINKOPFF VERLAG
PI DARMSTADT
PA PO BOX 10 04 62, D-64204 DARMSTADT, GERMANY
SN 1018-8827
J9 EUR CHILD ADOLES PSY
JI Eur. Child Adolesc. Psych.
PY 2004
VL 13
SU 3
BP 14
EP 22
DI 10.1007/s00787-004-3003-1
PG 9
WC Psychology, Developmental; Pediatrics; Psychiatry
SC Psychology; Pediatrics; Psychiatry
GA 880YL
UT WOS:000225826300003
PM 15692875
DA 2020-03-18
ER

PT J
AU Becker, A
   Hagenberg, N
   Roessner, V
   Woerner, W
   Rothenberger, A
AF Becker, A
   Hagenberg, N
   Roessner, V
   Woerner, W
   Rothenberger, A
TI Evaluation of the self-reported SDQ in a clinical setting: Do
   self-reports tell us more than ratings by adult informants?
SO EUROPEAN CHILD & ADOLESCENT PSYCHIATRY
LA English
DT Article
DE Strengths and Difficulties Questionnaire (SDQ); self-report; YSR; ROC
   analysis
ID DIFFICULTIES-QUESTIONNAIRE SDQ; CHILD-BEHAVIOR-CHECKLIST; COMMUNITY
   SAMPLE; EMOTIONAL-PROBLEMS; STRENGTHS; ADOLESCENTS; VALIDITY;
   RELIABILITY; DISORDERS; VERSION
AB Objective The aim of this study was to evaluate the German self-reported Strengths and Difficulties Questionnaire (SDQ) in a clinical setting. We also investigated whether this additional information gathered directly from older children and adolescents improves the prediction of clinical status when external ratings from their parents and/or teachers are already available. Methods SDQ self-reports were collected from 214 in- and outpatients (81 girls and 133 boys) aged 11 to 17 years who were seen at the department of child and adolescent psychiatry of the University of Gottingen. Results obtained with the self-rated questionnaire were compared with the parent and teacher SDQs, corresponding CBCL/YSR scores, and the clinical diagnostic classification. Finally, the additional diagnostic benefits of the self-reports were examined. Results The scales of the SDQ self-report proved to be sufficiently homogeneous, and acceptable correlations were found with the equivalent parent and teacher ratings. The self-rated version of the SDQ demonstrated good validity with respect to the differentiation between clinically defined cases and non-cases and in detecting various subcategories of psychiatric disorders within the clinic sample. SDQ self-reports significantly contributed to the prediction of diagnostic status, specifically if only parent or teacher ratings were available. Conclusions The self-rated version of the SDQ was shown to be a reliable and valid method for the assessment of behavioural problems in children and adolescents. In the absence of adult informant reports from parents and teachers, the diagnostic value of self-ratings was also demonstrated.
C1 Univ Gottingen, D-37075 Gottingen, Germany.
RP Becker, A (reprint author), Univ Gottingen, von Siebold Str 5, D-37075 Gottingen, Germany.
EM abecker4@gwdg.de
RI Roessner, Veit/A-6876-2009
NR 32
TC 47
Z9 48
U1 0
U2 22
PU DR DIETRICH STEINKOPFF VERLAG
PI DARMSTADT
PA PO BOX 10 04 62, D-64204 DARMSTADT, GERMANY
SN 1018-8827
J9 EUR CHILD ADOLES PSY
JI Eur. Child Adolesc. Psych.
PY 2004
VL 13
SU 2
BP 17
EP 24
DI 10.1007/s00787-004-2004-4
PG 8
WC Psychology, Developmental; Pediatrics; Psychiatry
SC Psychology; Pediatrics; Psychiatry
GA 840HI
UT WOS:000222848300004
DA 2020-03-18
ER

PT J
AU Frigerio, A
   Cattaneo, C
   Cataldo, M
   Schiatti, A
   Molteni, M
   Battaglia, M
AF Frigerio, A
   Cattaneo, C
   Cataldo, M
   Schiatti, A
   Molteni, M
   Battaglia, M
TI Behavioral and emotional problems among Italian children and adolescents
   aged 4 to 18 years as reported by parents and teachers
SO EUROPEAN JOURNAL OF PSYCHOLOGICAL ASSESSMENT
LA English
DT Article
DE standardization; CBCL; TRF; Italy
ID AMERICAN CHILDREN; CHINESE CHILDREN; CHECKLIST; COMPETENCES; SAMPLE;
   CULTURES; GREEK; OLD
AB The aims of this study were the Italian standardization of the Child Behavior Checklist (CBCL/4-18) and the Teacher's Report Form (TRF), the analysis of the internal consistency of the two instruments, and the evaluation of the agreement between parents' and teachers' ratings. A group of 1423 parents and 1464 teachers of children and adolescents aged 4 to 18 years, from three different provinces of Northern Italy, were randomly recruited. Boys scored higher than girls on the Externalizing scales on both CBCL and TRF, while there were no significant differences between the two sexes on the Internalizing scales. In general, internalizing problems increased with age, whereas externalizing behaviors decreased, mainly through a reduction of aggressive problems in older subjects. For most scales, low socioeconomic status was associated with high problem scores. Most scales of the CBCL and the TRF showed a satisfactory internal consistency, with higher alpha coefficients for overt behaviors. A low - to - moderate parents' and teachers' agreement was found, with the higher correlation found for the Attention Problems scale. Overall, the figures of this first standardization are in line with the results of most studies carried out in Western and Eastern countries, evidencing a good applicability of Achenbach's instruments in Italy.
C1 Sci Inst Eugenio Medea, Child Psychiat Unit, I-2342 Bosisio Parini, Lecco, Italy.
   Sci Inst H San Raffaele, Dept Neuropsychiat Sci, I-20132 Milan, Italy.
   Univ Vita Salute San Raffaele, Dept Psychol, Dev Psychopathol Unit, Milan, Italy.
RP Frigerio, A (reprint author), Sci Inst Eugenio Medea, Child Psychiat Unit, Via Luigi Monza 20, I-2342 Bosisio Parini, Lecco, Italy.
EM frigerio@bp.lnf.it
RI Molteni, Massimo/K-8856-2016; Frigerio, Alessandra/N-9027-2019;
   Frigerio, Alessandra/K-9538-2016
OI Molteni, Massimo/0000-0001-6268-5883; Frigerio,
   Alessandra/0000-0002-9275-9924; Frigerio, Alessandra/0000-0002-9275-9924
NR 35
TC 80
Z9 81
U1 0
U2 13
PU HOGREFE & HUBER PUBLISHERS
PI GOTTINGEN
PA ROHNSWEG 25, D-37085 GOTTINGEN, GERMANY
SN 1015-5759
J9 EUR J PSYCHOL ASSESS
JI Eur. J. Psychol. Assess.
PY 2004
VL 20
IS 2
BP 124
EP 133
DI 10.1027/1015-5759.20.2.124
PG 10
WC Psychology, Applied
SC Psychology
GA 813RL
UT WOS:000220924100005
DA 2020-03-18
ER

PT J
AU Lawrence, JW
   Fauerbach, JA
   Heinberg, L
   Doctor, M
AF Lawrence, JW
   Fauerbach, JA
   Heinberg, L
   Doctor, M
TI The 2003 Clinical Research Award - Visible vs hidden scars and their
   relation to body esteem
SO JOURNAL OF BURN CARE & REHABILITATION
LA English
DT Article; Proceedings Paper
CT 35th Annual Meeting of the American-Burn-Association
CY APR 01-04, 2003
CL MIAMI BEACH, FLORIDA
SP Amer Burn Assoc
ID SHORT QUESTIONNAIRE; BURN SURVIVORS; ADOLESCENTS; ADJUSTMENT; INJURY;
   DEPRESSION; CHILDREN; ADULTS; LIFE
AB This study examined the relationship among burn scarring, severity and visibility, and body esteem. Previous work addressing this question has relied on case studies and small samples. We mailed a survey to 2500 members of a national burn survivor support group. Survivors were asked to complete and return the mailed survey or complete the survey on line at our Web site. Three hundred sixty-one survivors completed all questionnaires in the survey relevant to this study, which included measures of burn characteristics, social stigmatization, social support, depression, and body esteem. The sample characteristics were as follows: 52% were women, the mean age was 44.1 years, the mean age burned was 26 years, 88% were European American, 5% were African American, 4% were multiracial, 3% were other, the average TBSA was 48%, and the mean educational level was high school graduate. We measured scar visibility by asking survivors to rate "how often are your burn scars visible to others" on a six-point scale. We also asked them to rate the presence or absence of scars on 15 body parts, total TBSA, and number of surgeries. The correlation between visible scarring and different aspects of body esteem, that is, self-satisfaction with appearance (-.19) and perception of others reaction to your appearance (-.27), was statistically significant but low. Visible scarring was unrelated to self-satisfaction with weight (.01). Visible scarring had a low but significant correlation with perceived stigmatization (.23) and was not correlated with depression (0.01). Other measures of scarring also had low correlations with social and emotional outcome variables. Because scar severity and visibility are hypothesized to be particularly relevant to body esteem, we performed a multiple regression predicting body esteem. We entered the variables in three blocks: burn characteristics, demographic characteristics, and social and emotional characteristics. Burn characteristics accounted for less than 20% of the variance. R square for the final equation equated. 62, with social adjustment and depression accounting for the largest portion of the variance. In this sample, burn scar visibility and severity did not have a strong relationship with social and emotional adjustment variables. More effort must be placed into developing psychosocial interventions that help survivors accept scars, reduce depression, and build a strong loving support system.
C1 CUNY Coll Staten Isl, Dept Psychol, Staten Isl, NY 10314 USA.
   Johns Hopkins Univ, Sch Med, Dept Psychiat & Behav Sci, Baltimore, MD USA.
   Childrens Hosp, Burn Ctr, Denver, CO 80218 USA.
   Case Western Reserve Univ, Sch Med, Cleveland, OH 44106 USA.
RP Lawrence, JW (reprint author), CUNY Coll Staten Isl, Dept Psychol, 2800 Victory Blvd,Room S4 112, Staten Isl, NY 10314 USA.
FU PHS HHSUnited States Public Health Service [H133A020101]
NR 29
TC 102
Z9 103
U1 0
U2 7
PU LIPPINCOTT WILLIAMS & WILKINS
PI PHILADELPHIA
PA 530 WALNUT ST, PHILADELPHIA, PA 19106-3621 USA
SN 0273-8481
J9 J BURN CARE REHABIL
JI J. Burn Care Rehabil.
PD JAN-FEB
PY 2004
VL 25
IS 1
BP 25
EP 32
DI 10.1097/01.BCR.0000105090.99736.48
PG 8
WC Emergency Medicine; Rehabilitation; Surgery
SC Emergency Medicine; Rehabilitation; Surgery
GA 770ZL
UT WOS:000188761200004
PM 14726736
DA 2020-03-18
ER

PT J
AU Mason, MJ
AF Mason, MJ
TI Preadolescent psychiatric and substance use disorders and the ecology of
   risk and protection
SO JOURNAL OF CHILD & ADOLESCENT SUBSTANCE ABUSE
LA English
DT Review
DE preadolescent; psychiatric disorders; substance use; ecology; risk
   factors
ID HEALTH-SERVICE USE; DRUG-USE; DEVELOPMENTAL PSYCHOPATHOLOGY; CHILDREN;
   ABUSE; ALCOHOL; ADOLESCENCE; PREVALENCE; BEHAVIOR; SCHOOL
AB This paper examines the literature regarding preadolescent (ages 9-12) psychiatric disorders, mental health problems, substance abuse disorders and the ecology of risk and protection. The paper is divided into three primary sections. The first section addresses the challenges in defining and applying disorders for preadolescents. The next section reviews the prevalence of psychiatric disturbances and substance abuse among preadolescents. This section also examines the state of knowledge regarding the emotional problems that do not meet DSM-IV criteria as disorders but that may be prodromal for future disorders. The final section reviews risks and preventive factors as well as an ecological theoretical framework that organizes the influences of psychiatric disturbances and substance use. The primary conclusion drawn from this review of the literature is that preadolescence is a critical developmental crossroads for the expression of mental health problems and the initiation of substance abuse and that researchers and clinicians should pay particular attention to this vulnerable age range. (C) 2004 by The Haworth Press, Inc. All rights reserved.
C1 Georgetown Univ, Med Ctr, Dept Psychiat, Washington, DC 20007 USA.
RP Mason, MJ (reprint author), Georgetown Univ, Med Ctr, Dept Psychiat, Kober Cogan 607,3800 Reservoir Rd NW, Washington, DC 20007 USA.
EM Mjm66@georgetown.edu
NR 102
TC 2
Z9 2
U1 0
U2 6
PU HAWORTH PRESS INC
PI BINGHAMTON
PA 10 ALICE ST, BINGHAMTON, NY 13904-1580 USA
SN 1067-828X
J9 J CHILD ADOLES SUBST
JI J. Child Adolesc. Subst. Abus.
PY 2004
VL 13
IS 4
BP 61
EP 81
DI 10.1300/J029v13n04_05
PG 21
WC Substance Abuse
SC Substance Abuse
GA 878RK
UT WOS:000225664100005
DA 2020-03-18
ER

PT J
AU Lustig, SL
   Kia-Keating, M
   Knight, WG
   Geltman, P
   Ellis, H
   Kinzie, JD
   Keane, T
   Saxe, GN
AF Lustig, SL
   Kia-Keating, M
   Knight, WG
   Geltman, P
   Ellis, H
   Kinzie, JD
   Keane, T
   Saxe, GN
TI Review of child and adolescent refugee mental health
SO JOURNAL OF THE AMERICAN ACADEMY OF CHILD AND ADOLESCENT PSYCHIATRY
LA English
DT Review
DE refugees; child and adolescent psychiatry; transcultural psychiatry
ID POSTTRAUMATIC-STRESS-DISORDER; TAMIL ASYLUM-SEEKERS; WAR TRAUMA;
   FOLLOW-UP; POLITICAL VIOLENCE; ACADEMIC-ACHIEVEMENT; SCHOOL PERFORMANCE;
   EMOTIONAL-PROBLEMS; FUNCTIONAL HEALTH; BEHAVIOR PROBLEMS
AB Objective: To review stressful experiences and stress reactions among child and adolescent refugees, as well as interventions and ethical considerations in research and clinical work, within the framework of the chronological experiences of child refugees; namely, the phases of preflight, flight, and resettlement. Highlighted are special refugee populations such as unaccompanied minors, asylum seekers, and former child soldiers. Pertinent medical findings are summarized. Method: The authors reviewed articles from 1990 to 2003 addressing the topics above. Literature was gathered from databases including PsycINFO, Medline, and SocioFile. Pertinent earlier papers and those from other disciplines cited in database-identified articles were also included. Results: Child and adolescent refugees suffer from significant conflict-related exposures. Reactions to stress may be mediated by coping strategies, belief systems, and social relations. Conclusions: More research is needed on interventions, specifically on efficacy and cultural relevance. Interventions that have an impact on multiple ecological levels need further development and evaluation.
C1 Boston Univ, Sch Med, Boston, MA 02215 USA.
   Oregon Hlth & Sci Univ, Portland, OR 97201 USA.
   Harvard Univ, Sch Med, Boston, MA 02114 USA.
   Vet Adm Boston Healthcare Syst, Boston, MA USA.
RP Lustig, SL (reprint author), Childrens Hosp, Dept Psychiat, Fegan 8,300 Longwood Ave, Boston, MA 02115 USA.
EM stuart.lustig@tch.harvard.edu
RI Keane, Terence/I-8253-2014
OI Keane, Terence/0000-0002-0482-3149; Saxe, Glenn/0000-0002-4756-1169;
   Geltman, Paul/0000-0002-9704-7782
FU CMHS SAMHSA HHS [U79 SM54305]
NR 155
TC 282
Z9 282
U1 5
U2 148
PU ELSEVIER SCIENCE INC
PI NEW YORK
PA STE 800, 230 PARK AVE, NEW YORK, NY 10169 USA
SN 0890-8567
EI 1527-5418
J9 J AM ACAD CHILD PSY
JI J. Am. Acad. Child Adolesc. Psychiatr.
PD JAN
PY 2004
VL 43
IS 1
BP 24
EP 36
DI 10.1097/00004583-200401000-00012
PG 13
WC Psychology, Developmental; Pediatrics; Psychiatry
SC Psychology; Pediatrics; Psychiatry
GA 759EB
UT WOS:000187724400011
PM 14691358
DA 2020-03-18
ER

PT J
AU Hampel, P
AF Hampel, P
TI Developing emotional competence - Principles in childhood and
   adolescence
SO KINDHEIT UND ENTWICKLUNG
LA German
DT Book Review
NR 4
TC 0
Z9 0
U1 0
U2 1
PU HOGREFE & HUBER PUBLISHERS
PI GOTTINGEN
PA ROHNSWEG 25, D-37085 GOTTINGEN, GERMANY
SN 0942-5403
J9 KINDH ENTWICKL
JI Kindh. Entwickl.
PY 2004
VL 13
IS 1
BP 54
EP 55
DI 10.1026/0942-5403.13.1.54
PG 2
WC Psychology, Developmental
SC Psychology
GA 772AF
UT WOS:000188817600014
DA 2020-03-18
ER

PT J
AU Goletz, H
   Dopfner, M
AF Goletz, H
   Dopfner, M
TI The treatment of generalized anxiety disorder: A case report
SO KINDHEIT UND ENTWICKLUNG
LA German
DT Article
DE case report; generalized anxiety disorder; children and adolescents;
   comorbidity; multimodal assessment; cognitive-behavioral interventions
ID RANDOMIZED CLINICAL-TRIAL; ADOLESCENTS; CHILDHOOD; THERAPY; YOUTH
AB Generalized anxiety disorder in children and adolescents frequently turns out to be very complex with different comorbid anxiety disorders and depressive symptoms. Consequently, comprehensive individualized assessment and therapeutic procedures are particularly important. To illustrate this kind of approach, the diagnostic procedure involving a multimodal and multimethodal assessment of behavioral and emotional problems and also the cognitive-behavioral treatment approach used in the case of a 13-year-old boy with generalized anxiety disorder are described in detail here. In addition, the cognitive-behavioral interventions that can generally be used in the treatment of generalized anxiety disorder are presented.
C1 Klinikum Univ Koln, Klin & Poliklin Psychiat & Psychotherapie Kindes, D-50931 Cologne, Germany.
RP Goletz, H (reprint author), Klinikum Univ Koln, Klin & Poliklin Psychiat & Psychotherapie Kindes, Robert Koche Str 10, D-50931 Cologne, Germany.
NR 30
TC 0
Z9 0
U1 0
U2 4
PU HOGREFE & HUBER PUBLISHERS
PI GOTTINGEN
PA ROHNSWEG 25, D-37085 GOTTINGEN, GERMANY
SN 0942-5403
J9 KINDH ENTWICKL
JI Kindh. Entwickl.
PY 2004
VL 13
IS 4
BP 248
EP 256
DI 10.1026/0942-5403.13.4.248
PG 9
WC Psychology, Developmental
SC Psychology
GA 864CI
UT WOS:000224610200007
DA 2020-03-18
ER

PT J
AU Kraenz, S
   Fricke, L
   Wiater, A
   Mitschke, A
   Breuer, U
   Lehmkuhl, G
AF Kraenz, S
   Fricke, L
   Wiater, A
   Mitschke, A
   Breuer, U
   Lehmkuhl, G
TI Prevalence and influencing factors of sleep disturbances in children
   just starting school
SO PRAXIS DER KINDERPSYCHOLOGIE UND KINDERPSYCHIATRIE
LA German
DT Article
DE sleep disorders; sleep hygiene; hyperactivity; daytime sleepiness;
   children
ID DIFFICULTIES-QUESTIONNAIRE SDQ; AGED CHILDREN; COMMUNITY SURVEY;
   CHILDHOOD; ADOLESCENCE; STRENGTHS; NIGHTMARES; BEHAVIOR; SAMPLE
AB Epidemiological studies of sleep disturbances in preschool and school-aged children are under-represented in international clinical research. Based on this fact we investigated the prevalence of insomnia and parasomnia in a representative sample of school-novices in Cologne in 2002 (Cologne Children's Sleep Study). We have also considered the relationship between sleep problems on the one hand and sleep hygienic variables, physical and somatic healthy factors and behavioral problems on the other. A high prevalence of insomnia problems (15%) and repeated nightmares (14%) in children of this age were found in parent's report. Thereas sleepwalking, night terrors and daytime sleepiness were reported less frequently. Children having a solid sleep-wake-schedule show significant less problems to fall into sleep and feel sleepy during the day. Moreover we focused the correlation between disturbed sleep and multiple influencing, as light irritating and noise. We found a two- to three times elevated risk for hyperactive and emotional problems for children with insomnia or parasomnia complaints with regard to the comorbidity of behavioural difficulties. These findings underline the necessity for diagnostic clarifying of sleep disturbances and intervention programs for behavioural disturbed and isolated sleep impaired children.
C1 Univ Cologne, Klin Psychiat & Psychotherapie Kindes Jugendalter, D-50931 Cologne, Germany.
RP Kraenz, S (reprint author), Univ Cologne, Klin Psychiat & Psychotherapie Kindes Jugendalter, Robert Koch Str 10, D-50931 Cologne, Germany.
EM susanne.kraenz@medizin.uni-koeln.de
NR 44
TC 20
Z9 20
U1 0
U2 9
PU VANDENHOECK & RUPRECHT
PI GOTTINGEN
PA THEATERSTRASSE 13,, D-37073 GOTTINGEN, GERMANY
SN 0032-7034
J9 PRAX KINDERPSYCHOL K
JI Prax. Kinderpsychol. Kinderpsychiatr.
PD JAN
PY 2004
VL 53
IS 1
BP 3
EP 18
PG 16
WC Psychology, Developmental; Psychiatry
SC Psychology; Psychiatry
GA 779LG
UT WOS:000189297500002
PM 15007984
DA 2020-03-18
ER

PT J
AU Mestre-Escriva, V
   Samper-Garcia, P
   Frias-Navarro, D
AF Mestre-Escriva, V
   Samper-Garcia, P
   Frias-Navarro, D
TI Personality and family contexts as predictors of prosocial and
   antisocial predispositions among adolescents
SO REVISTA LATINOAMERICANA DE PSICOLOGIA
LA Spanish
DT Article
DE aggressive behaviour; prosocial behaviour; empathy; emotional
   instability; anger; child-rearing styles; adolescence
ID BEHAVIOR; EMPATHY; EMOTIONALITY; CONDUCT; GENDER; BOYS
AB The purpose of this paper is to analyse personality and family variables related to adolescent aggressiveness and prosocial behaviour; emphasis has been placed on emotional processes linked to a lack of control or emotional regulation and child-rearing styles perceived by adolescents in their parents. An empirical analysis was carries out including 1.285 randomly selected adolescents (aged 13 to 18, 698 males and 597 females). Discriminating analyses were conducted. Results showed that emotional processes reach higher correlation with aggressive behaviour, emotional instability and proneness to anger being the main predicting factors of aggressiveness, while empathy appears like the main predictor of prosocial behaviour. The parents' child-rearing styles have a secondary position in drawing the differential profile between high and low prosocial proneness, behind personal variables and are moved by emotional processes in prediction of aggressive behaviour.
C1 Univ Valencia, Fac Psicol, Dept Metodol Ciencias Comportamiento, Ave Blasco Ibanez 21, Valencia 46010, Spain.
RP Mestre-Escriva, V (reprint author), Univ Valencia, Fac Psicol, Dept Metodol Ciencias Comportamiento, Ave Blasco Ibanez 21, Valencia 46010, Spain.
EM rnaria.v.mestre@uv.es
RI Samper, Paula/K-6524-2014; Frias-Navarro, Dolores/B-2328-2009; Mestre,
   Vicenta/K-6674-2014; Samper, Paula/A-6854-2013
OI Samper, Paula/0000-0003-3788-7779; Frias-Navarro,
   Dolores/0000-0003-4298-1313; Mestre, Vicenta/0000-0002-2864-8453;
   Samper, Paula/0000-0003-3788-7779
NR 33
TC 27
Z9 32
U1 2
U2 31
PU FOUNDATION ADVANCEMENT PSYCHOLOGY
PI BOGOTA D C
PA APARTADO AEREO 92621, BOGOTA D C, COLOMBIA
SN 0120-0534
J9 REV LAT AM PSICOL
JI Rev. Latinoam. Psicol.
PY 2004
VL 36
IS 3
BP 445
EP 457
PG 13
WC Psychology, Multidisciplinary
SC Psychology
GA 887EV
UT WOS:000226289300006
DA 2020-03-18
ER

PT S
AU Pollack, WS
AF Pollack, WS
BE Devine, J
   Gilligan, J
   Miczek, KA
   Shaikh, R
   Pfaff, D
TI Male adolescent rites of passage - Positive visions of multiple
   developmental pathways
SO YOUTH VIOLENCE: SCIENTIFIC APPROACHES TO PREVENTION
SE ANNALS OF THE NEW YORK ACADEMY OF SCIENCES
LA English
DT Article; Proceedings Paper
CT Conference on Scientific Approaches to Youth Violence Prevention
CY APR 24-26, 2004
CL New York, NY
SP New York Acad Sci, Mushett Family Fdn
DE boys; adolescent males; male violence; rites of passage; boy code;
   attachment theory; relational development; empathy (male-based)
AB Unlike the separation-based, stereotyped views of boys' developmental movement into adulthood, this paper will argue that there are more modern and relational models, as well as multiple pathways, for young males to journey through such rites of passage. Indeed, it will be suggested and supported by both qualitative and quantitative data that the more classic models depend on a "boy code" of traumatic separation from mother and the feminine, a process that is not only negative rather than positive in its developmental trajectory, but also likely to create a premature traumatic separation, leaving boys at risk for emotional maladjustment, everyday sadness, increased incidence of depression and the potential for violence toward the self, suicide, as well as violence toward others. More-positive visions and versions of male rites of passage will be posited and described. The definition of emotional "resilience" during this significant period will be re-addressed as one of "healthy vulnerability," sustained through connection to loving adults, rather than a classic belief in stoicism and release from relational ties. Attachment theory will be brought to bear and the desperate yearnings of adolescent males not only for connection to adult mentors, but also for non-romanticized friendships with adolescent females, will be discussed. Finally, the understanding and substitution of these new, more positive, developmental pathways will be linked to the prevention of violence.
C1 McLean Hosp, Ctr Men & Young Men, Belmont, MA 02478 USA.
   Harvard Univ, Sch Med, Dept Psychiat, Boston, MA 02115 USA.
RP Pollack, WS (reprint author), McLean Hosp, Ctr Men & Young Men, 115 Mill St, Belmont, MA 02478 USA.
EM wpollack@williampollack.com
NR 13
TC 1
Z9 1
U1 0
U2 5
PU NEW YORK ACAD SCIENCES
PI NEW YORK
PA 2 EAST 63RD ST, NEW YORK, NY 10021 USA
SN 0077-8923
BN 1-57331-525-7
J9 ANN NY ACAD SCI
JI Ann.NY Acad.Sci.
PY 2004
VL 1036
BP 141
EP 150
DI 10.1196/annals.1330.008
PG 10
WC Behavioral Sciences; Criminology & Penology; Psychology, Developmental;
   Multidisciplinary Sciences; Psychology; Social Sciences,
   Interdisciplinary
SC Behavioral Sciences; Criminology & Penology; Psychology; Science &
   Technology - Other Topics; Social Sciences - Other Topics
GA BCM35
UT WOS:000229993700009
PM 15817735
DA 2020-03-18
ER

PT J
AU Roza, SJ
   Hofstra, MB
   van der Ende, J
   Verhulst, FC
AF Roza, SJ
   Hofstra, MB
   van der Ende, J
   Verhulst, FC
TI Stable prediction of mood and anxiety disorders based on behavioral and
   emotional problems in childhood: A 14-year follow-up during childhood,
   adolescence, and young adulthood
SO AMERICAN JOURNAL OF PSYCHIATRY
LA English
DT Article
ID PSYCHIATRIC-DISORDERS; DEPRESSION; PREVALENCE; LIFETIME; MODELS
AB Objective: The goal of this study was to predict the onset of mood and anxiety disorders from parent-reported emotional and behavioral problems in childhood across a 14-year period from childhood into young adulthood.
   Method: In 1983, parent reports of behavioral and emotional problems were obtained with the Child Behavior Checklist for children and adolescents 4-16 years of age from the Dutch general population. At follow-up 14 years later, lifetime mood and anxiety diagnoses were obtained by a standardized DSM-IV interview for 1,580 subjects. Cox proportional hazards models were used to predict the incidence of mood and anxiety disorders from childhood problems and demographic covariates.
   Results: Mood disorders were significantly predicted by high scores on the anxious/depressed scale and on the internalizing composite (withdrawn, somatic complaints, and anxious/depressed). Anxiety disorders were significantly predicted by the social problems scale and the externalizing composite (delinquent behavior and aggressive behavior). Anxiety disorders predominantly started in childhood and early adolescence, whereas the incidence of mood disorders increased sharply in adolescence and young adulthood.
   Conclusions: These results suggest different developmental pathways for mood and anxiety disorders. The predictions based on problem behavior remained stable during the 14-year period across adolescence and young adulthood. The results therefore underline the importance of early intervention and prevention of behavioral and emotional problems in childhood.
C1 Erasmus Med Ctr, Sophia Childrens Hosp, Dept Child & Adolescent, NL-3015 GJ Rotterdam, Netherlands.
RP Verhulst, FC (reprint author), Erasmus Med Ctr, Sophia Childrens Hosp, Dept Child & Adolescent, Dr Molewaterplein 60, NL-3015 GJ Rotterdam, Netherlands.
NR 25
TC 268
Z9 273
U1 1
U2 35
PU AMER PSYCHIATRIC PRESS, INC
PI ARLINGTON
PA 1000 WILSON BOULEVARD, STE 1825, ARLINGTON, VA 22209-3901 USA
SN 0002-953X
J9 AM J PSYCHIAT
JI Am. J. Psychiat.
PD DEC
PY 2003
VL 160
IS 12
BP 2116
EP 2121
DI 10.1176/appi.ajp.160.12.2116
PG 6
WC Psychiatry
SC Psychiatry
GA 748VN
UT WOS:000186881900009
PM 14638580
DA 2020-03-18
ER

PT J
AU Buckner, JC
   Mezzacappa, E
   Beardslee, WR
AF Buckner, JC
   Mezzacappa, E
   Beardslee, WR
TI Characteristics of resilient youths living in poverty: The role of
   self-regulatory processes
SO DEVELOPMENT AND PSYCHOPATHOLOGY
LA English
DT Review
ID SCHOOL-AGE-CHILDREN; DIAGNOSTIC INTERVIEW SCHEDULE; HIGH-RISK
   ADOLESCENTS; VERSION 2.3 DISC-2.3; SOCIAL SUPPORT; DEVELOPMENTAL
   PSYCHOPATHOLOGY; URBAN CHILDREN; DEPRESSION INVENTORY; EMOTION
   REGULATION; COMPETENCE
AB As part of a larger investigation of very low income families, this study examined the characteristics that differentiated resilient from nonresilient school-age youths, with a focus on self-regulation (e.g., executive function, emotion regulation) skills. Resilience was operationally defined in a robust and comprehensive manner using well-established instruments that measured children's emotional well-being and mental health. Controlling for other explanatory variables, including differences in the experience of negative life events and chronic strains, resilient youths were notably different from nonresilient youths in terms of having greater self-regulatory skills and self-esteem, as well as in receiving More active parental monitoring. Study findings are discussed with regard to the theoretical framework of self-regulation and their implications for preventive intervention.
C1 Harvard Univ, Sch Med, Cambridge, MA 02138 USA.
RP Buckner, JC (reprint author), Childrens Hosp, Dept Psychiat, 300 Longwood Ave,Hunnewell 121, Boston, MA 02115 USA.
EM john.buckner@tch.harvard.edu
FU NIMH NIH HHSUnited States Department of Health & Human ServicesNational
   Institutes of Health (NIH) - USANIH National Institute of Mental Health
   (NIMH) [R29MH51803]
NR 101
TC 216
Z9 225
U1 1
U2 67
PU CAMBRIDGE UNIV PRESS
PI NEW YORK
PA 32 AVENUE OF THE AMERICAS, NEW YORK, NY 10013-2473 USA
SN 0954-5794
EI 1469-2198
J9 DEV PSYCHOPATHOL
JI Dev. Psychopathol.
PD WIN
PY 2003
VL 15
IS 1
BP 139
EP 162
DI 10.1017/S0954579403000087
PG 24
WC Psychology, Developmental
SC Psychology
GA 692TD
UT WOS:000183675600008
PM 12848439
DA 2020-03-18
ER

PT J
AU van Rijen, EHM
   Utens, EMWJ
AF van Rijen, EHM
   Utens, EMWJ
TI Reply to: Psychopathology in adults with congenital heart disease: the
   attribution of longitudinal cohort studies
SO EUROPEAN HEART JOURNAL
LA English
DT Letter
ID FOLLOW-UP; EMOTIONAL-PROBLEMS; YOUNG-ADULTS; ADOLESCENTS; CHILDREN
C1 Erasmus MC Univ Med Ctr, Dept Child & Adolescent Psychiat, Sophia Childrens Hosp, NL-3000 CB Rotterdam, Netherlands.
RP van Rijen, EHM (reprint author), Sophia Childrens Univ Hosp, Dept Child & Adolescent Psychiat, POB 2060, NL-3000 CB Rotterdam, Netherlands.
NR 5
TC 0
Z9 0
U1 0
U2 1
PU W B SAUNDERS CO LTD
PI LONDON
PA 32 JAMESTOWN RD, LONDON NW1 7BY, ENGLAND
SN 0195-668X
J9 EUR HEART J
JI Eur. Heart J.
PD DEC
PY 2003
VL 24
IS 23
BP 2159
EP 2160
DI 10.1016/j.ehj.2003.09.024
PG 2
WC Cardiac & Cardiovascular Systems
SC Cardiovascular System & Cardiology
GA 751RV
UT WOS:000187081500015
OA Bronze
DA 2020-03-18
ER

PT J
AU Kinnunen, U
   Pulkkinen, L
AF Kinnunen, U
   Pulkkinen, L
TI Childhood socio-emotional characteristics as antecedents of marital
   stability and quality
SO EUROPEAN PSYCHOLOGIST
LA English
DT Article
DE marital instability; marital quality; socio-emotional characteristics;
   personality
ID LONG-TERM UNEMPLOYMENT; DYADIC ADJUSTMENT; YOUNG ADULTHOOD; PERSONALITY;
   MARRIAGE; DIVORCE; COUPLES; SCALES; SATISFACTION; CONFLICT
AB The study was part of the Jyvaskyla Longitudinal Study of Personality and Social Development in which the same persons have been followed from age 8 through to age 36. The present sample was restricted to those men (n = 131) and women (n = 132) who were either living, or had lived, in a cohabiting or marital relationship. Data on socio-emotional characteristics were collected at ages 8 and 14 using teacher ratings, and on personality traits at age 27 using personality inventories. Marital data were collected at age 36 using an interview and questionnaires. The results showed, first, that divorced individuals differed from those in intact marriages in the aggressiveness versus compliance dimension in childhood and adolescence; the divorced individuals having been more aggressive and less compliant. Second, marriage at a young age in women, and unstable careers and childlessness in men added to the explanation of divorce. Third, poor-quality marriages were linked to anxiety and passivity in childhood for women, and to anxiety, emotional lability and aggression for men. Neuroticism in early adulthood explained dissatisfaction with the current relationship for men and hostility in the relationship for women. The results suggest that low emotional regulation plays a significant role as an antecedent of subsequent partner relationships.
C1 Univ Jyvaskyla, Family Res Unit, FIN-40014 Jyvaskyla, Finland.
   Univ Jyvaskyla, Dept Psychol, FIN-40014 Jyvaskyla, Finland.
RP Kinnunen, U (reprint author), Univ Jyvaskyla, Family Res Unit, POB 35,Agora, FIN-40014 Jyvaskyla, Finland.
EM ulla.kinnunen@psyka.jyu.fi
OI Pulkkinen, Lea/0000-0002-4290-6690; Kinnunen, Ulla/0000-0002-2578-7271
NR 59
TC 22
Z9 23
U1 0
U2 11
PU HOGREFE & HUBER PUBLISHERS
PI KIRKLAND
PA PO BOX 2487, KIRKLAND, WA 98083-2487 USA
SN 1016-9040
J9 EUR PSYCHOL
JI Eur. Psychol.
PD DEC
PY 2003
VL 8
IS 4
BP 223
EP 237
DI 10.1027//1016-9040.8.4.223
PG 15
WC Psychology, Multidisciplinary
SC Psychology
GA 767AX
UT WOS:000188417500001
DA 2020-03-18
ER

PT J
AU Richards, J
   Encel, J
   Shute, R
AF Richards, J
   Encel, J
   Shute, R
TI The emotional and behavioural adjustment of intellectually gifted
   adolescents: a multi-dimensional, multi-informant approach
SO HIGH ABILITY STUDIES
LA English
DT Article
ID PSYCHOSOCIAL ADJUSTMENT; PERSONALITY ADJUSTMENT; CHILDREN; INTELLIGENCE;
   DEPRESSION; STUDENTS
AB This study compared the emotional and behavioural adjustment of a group of 33 intellectually gifted adolescents with a matched group of 25 adolescents of average ability, using the Behaviour Assessment System for Children. It is the first study to comprehensively examine the psychological adjustment of intellectually gifted adolescents using both multi-informant ratings and multi-dimensional, co-normed instruments. Parent ratings indicated that the intellectually gifted adolescents showed lower levels of problem behaviour than their peers of average ability. Teacher ratings indicated no significant differences between the two groups. Adolescent self-reports showed no difference on a global measure of emotional adjustment. However, intellectually gifted adolescents reported significantly fewer depressive symptoms, a better attitude towards teachers, greater self-reliance and a greater sense of adequacy.
C1 Flinders Univ S Australia, Sch Psychol, Bedford Pk, SA 5042, Australia.
   Womens & Childrens Hosp, Child & Adolescent Mental Hlth Serv, Adelaide, SA, Australia.
RP Shute, R (reprint author), Flinders Univ S Australia, Sch Psychol, Bedford Pk, SA 5042, Australia.
EM ros.shute@flinders.edu.au
OI Shute, Rosalyn/0000-0002-7084-8328
NR 48
TC 42
Z9 45
U1 1
U2 21
PU ROUTLEDGE JOURNALS, TAYLOR & FRANCIS LTD
PI ABINGDON
PA 2-4 PARK SQUARE, MILTON PARK, ABINGDON OX14 4RN, OXON, ENGLAND
SN 1359-8139
EI 1469-834X
J9 HIGH ABIL STUD
JI High Abil. Stud.
PD DEC
PY 2003
VL 14
IS 2
BP 153
EP 164
DI 10.1080/1359813032000163889
PG 12
WC Education, Special; Psychology, Educational
SC Education & Educational Research; Psychology
GA 770KX
UT WOS:000188730900010
DA 2020-03-18
ER

PT J
AU Garnefski, N
   Boon, S
   Kraaij, V
AF Garnefski, N
   Boon, S
   Kraaij, V
TI Relationships between cognitive strategies of adolescents and depressive
   symptomatology across different types of life event
SO JOURNAL OF YOUTH AND ADOLESCENCE
LA English
DT Article
DE cognitive-coping; emotion-regulation; adolescents; depression
ID EMOTION REGULATION; COPING STRATEGIES; PSYCHOPATHOLOGY; SYMPTOMS; FUTURE
AB The objective of the present study was to examine relationships between cognitive emotion regulation strategies and depressive symptomatology across different types of life event. A sample of 138 secondary school students filled out a questionnaire. They were asked to indicate their most negative life event ever. On the basis of their answers, 3 types of negative life event were distinguished: loss, health threat, and relational stress experience. No relationship was found between type of negative life event and depressive symptomatology. Significant relationships were found between type of negative life event and the cognitive strategies self-blame and other-blame. Adolescents with a health threat experience scored higher on self-blame, while adolescents with a relational stress event scored higher on other-blame than the other groups. Significant relationships were also found between depressive symptomatology and the cognitive strategies self-blame, rumination, positive reappraisal, putting into perspective, and catastrophizing. No interaction effects were found between type of negative life event and cognitive strategies, suggesting that relationships between cognitive emotion regulation strategies and depressive symptomatology are consistent across different types of life event.
C1 Leiden Univ, Dept Clin & Hlth Psychol, NL-2300 RB Leiden, Netherlands.
RP Garnefski, N (reprint author), Leiden Univ, Dept Clin & Hlth Psychol, POB 9555, NL-2300 RB Leiden, Netherlands.
NR 24
TC 77
Z9 79
U1 0
U2 31
PU KLUWER ACADEMIC/PLENUM PUBL
PI NEW YORK
PA 233 SPRING ST, NEW YORK, NY 10013 USA
SN 0047-2891
J9 J YOUTH ADOLESCENCE
JI J. Youth Adolesc.
PD DEC
PY 2003
VL 32
IS 6
BP 401
EP 408
DI 10.1023/A:1025994200559
PG 8
WC Psychology, Developmental
SC Psychology
GA 726DW
UT WOS:000185584100001
DA 2020-03-18
ER

PT J
AU Stewart-Brown, S
   Edmunds, L
AF Stewart-Brown, S
   Edmunds, L
TI Assessing emotional and social competence in preschool and primary
   school settings: A review of instruments
SO PERSPECTIVES IN EDUCATION
LA English
DT Review
ID BEHAVIOR-RATING-SCALES; ANTISOCIAL-BEHAVIOR; ASSESSMENT ITSEA; CHILDREN;
   VALIDITY; QUESTIONNAIRE; RELIABILITY; VERSION; ATTACHMENT; INTERVIEW
AB This paper reports key findings of a review of instruments suitable for assessing emotional and social competence in preschool and primary school settings, commissioned by the English Department for Education and Skills. We aimed to identify instruments appropriate for children aged 3-11 years, applicable to the general population. Searches of the published literature were carried out using six electronic databases and a wide range of search terms, from 1990 to 2002. Notices were posted on the CASEL and Focus Project website notice boards. Contact was made with academics known to be active in the field. We included instruments developed during the period 1990-2002 and critically appraised their content, method of application, reliability,, validity, and appropriateness for screening (early, identification), profiling and monitoring.
   We describe 33 instruments, 21 of which were identified from the published literature. Many of the latter focused on negative aspects of social competence and behaviour Only two were considered relevant to the assessment of emotional competence: the Behavioural and Emotional Rating Scale (BERS) for assessment of individual children, and the Child Development Project Questionnaire (CDP) for class and school assessment. Twelve (12) instruments were identified through contact with researchers and practitioners. These differed from those in the published literature in that they, all included positive questions or statements and many, covered some aspects of emotional competence. Those most relevant to the assessment of emotional and social competence included the youth version of the Emotional Quotient Inventory, (EQ-i: YV) for children over 6 years, the Process-orientated Child Monitoring System (POMS) for 4-5 year olds and the Devereux Early Childhood Assessment (DECA)for 2-5 year olds. Some of the most relevant instruments mentioned to us are still in development.
C1 Warwick Med Sch, Warwick, England.
RP Stewart-Brown, S (reprint author), Warwick Med Sch, Warwick, England.
NR 65
TC 4
Z9 4
U1 0
U2 29
PU PERSPECTIVES IN EDUCATION
PI PRETORIA
PA UNIV PRETORIA, GROENKLOOF CAMPUS, FACULTY EDUCATION, PRETORIA 0002,
   SOUTH AFRICA
SN 0258-2236
J9 PERSPECT EDUC
JI Perspect. Educ.
PD DEC
PY 2003
VL 21
IS 4
BP 17
EP 40
PG 24
WC Education & Educational Research
SC Education & Educational Research
GA 751CV
UT WOS:000187036000004
DA 2020-03-18
ER

PT J
AU Lyons, JS
   Griffin, G
   Quintenz, S
   Jenuwine, M
   Shasha, M
AF Lyons, JS
   Griffin, G
   Quintenz, S
   Jenuwine, M
   Shasha, M
TI Clinical and forensic outcomes from the illinois mental health juvenile
   justice initiative
SO PSYCHIATRIC SERVICES
LA English
DT Article
ID DELINQUENCY; FAMILY; YOUTH
AB Objective: To address the mental health needs of youths who are arrested and detained in Illinois, an initiative was designed and implemented that identified youths with psychotic or affective disorders, linked them to community services and monitored their cases. This study assessed whether such linkage is possible and whether it improves clinical and forensic outcomes. Methods: Under the initiative, court staff refer youths Who may have a mental illness, to a clinical liaison. If the youth is eligible for the program, the liaison works with the family to develop a community-based action plan: For the analysis presented-here, the Child and Adoleseent Needs and Strengths -Mental Health Scale (CANS-MH) and the Child and Adolescent Functional Assessment Scale (CAFAS) were used to assess outcomes among 314 youths who had completed the program at the time of the study. School and forensic outcomes were also monitored. Results: Seventy-five percent of the youths were successfully linked to at least one mental health or community service. A comparison of average CANS-MH dimension scores at enrollment and program completion indicated that youths' emotional problems decreased considerably within three months of referral. CAFAS scores six months after enrollment improved across nearly all dimensions. Homed community, and school functioning-were significantly improved from, baseline. Only 42 percent of the youths were rearrested, compared with a statewide rate of 72 percent of detained youths. Conclusions: By linking youths with significant mental health needs,to existing community-based, services, it appears possible both to ameliorate psychopathology and to reduce delinquency.
C1 Northwestern Univ, Mental Hlth Serv, Feinberg Sch Med, Chicago, IL USA.
   Northwestern Univ, Policy Program, Feinberg Sch Med, Chicago, IL USA.
   Illinois Off Mental Hlth, Chicago, IL USA.
   Indiana Univ, Sch Law, Bloomington, IN 47401 USA.
RP Lyons, JS (reprint author), Northwestern Univ, Mental Hlth Serv, Feinberg Sch Med, 710 N Lake Shore Dr,Abbott 1206, Chicago, IL USA.
EM jsl329@northwestern.edu
NR 29
TC 27
Z9 27
U1 1
U2 4
PU AMER PSYCHIATRIC PRESS, INC
PI ARLINGTON
PA 1000 WILSON BOULEVARD, STE 1825, ARLINGTON, VA 22209-3901 USA
SN 1075-2730
J9 PSYCHIAT SERV
JI Psychiatr. Serv.
PD DEC
PY 2003
VL 54
IS 12
BP 1629
EP 1634
DI 10.1176/appi.ps.54.12.1629
PG 6
WC Health Policy & Services; Public, Environmental & Occupational Health;
   Psychiatry
SC Health Care Sciences & Services; Public, Environmental & Occupational
   Health; Psychiatry
GA 839BV
UT WOS:000222759200016
PM 14645803
DA 2020-03-18
ER

PT J
AU Lambert, MC
   Schmitt, N
   Samms-Vaughan, ME
   An, JS
   Fairclough, M
   Nutter, CA
AF Lambert, MC
   Schmitt, N
   Samms-Vaughan, ME
   An, JS
   Fairclough, M
   Nutter, CA
TI Is it prudent to administer all items for each Child Behavior Checklist
   cross-informant syndrome? Evaluating the psychometric properties of the
   youth self-report dimensions with confirmatory factor analysis and item
   response theory
SO PSYCHOLOGICAL ASSESSMENT
LA English
DT Article
ID EMOTIONAL-PROBLEMS; UNITED-STATES; CULTURAL GENERALIZABILITY; PARENT
   REPORTS; REPORT FORM; TEACHER; ADOLESCENTS; AMERICAN; JAMAICA;
   INSTRUMENTS
AB Through surveying of children in 10 nations with parent, teacher, and Youth Self-Report (YSR) forms of the Child Behavior Checklist (CBCL), cross-informant syndromes (CISs) were derived and cross-validated by sample-dependent methodology. Generalizing CBCL syndromes and norms to nations excluded from its normative sample is problematic. This study used confirmatory factor analyses (CFAs) to test factor model fit for CISs on the YSR responses of 625 Jamaican children ages I I to 18 years. Item response theory (IRT), a sample-independent methodology, was used to estimate the psychometric properties of individual items on each dimension. CFAs indicated poor to moderate model-to-data fit. Across all syndromes, IRT analyses revealed that more than 3/4 of the cross-informant items yielded little information. Eliminating such items could be cost effective in terms of administration time vet improve the measure's discrimination across syndrome severity levels.
C1 Univ Missouri, Dept Human Dev & Family Studies, Columbia, MO 65211 USA.
   Michigan State Univ, Dept Psychol, E Lansing, MI 48824 USA.
   Univ W Indies, Mona, Jamaica.
   Univ W Indies, Fac Educ, Mona, Jamaica.
RP Lambert, MC (reprint author), Univ Missouri, Dept Human Dev & Family Studies, 314 Gentry Hall, Columbia, MO 65211 USA.
FU AHRQ HHSUnited States Department of Health & Human ServicesAgency for
   Healthcare Research & Quality [HS-08385]
NR 60
TC 26
Z9 27
U1 0
U2 7
PU AMER PSYCHOLOGICAL ASSOC
PI WASHINGTON
PA 750 FIRST ST NE, WASHINGTON, DC 20002-4242 USA
SN 1040-3590
J9 PSYCHOL ASSESSMENT
JI Psychol. Assess.
PD DEC
PY 2003
VL 15
IS 4
BP 550
EP 568
DI 10.1037/1040-3590.15.4.550
PG 19
WC Psychology, Clinical
SC Psychology
GA 754VH
UT WOS:000187352200010
PM 14692849
DA 2020-03-18
ER

PT J
AU Brown, LS
   Wright, J
AF Brown, LS
   Wright, J
TI The relationship between attachment strategies and psychopathology in
   adolescence
SO PSYCHOLOGY AND PSYCHOTHERAPY-THEORY RESEARCH AND PRACTICE
LA English
DT Article
ID INTERPERSONAL PROBLEMS; PSYCHIATRIC SYMPTOMATOLOGY; PSYCHOMETRIC
   PROPERTIES; EMOTION REGULATION; CROSS-INFORMANT; WORKING MODELS; SELF;
   REPRESENTATIONS; SECURITY; HEALTH
AB Aim: The majority of research investigating attachment and psychopathology has focused largely on children, and more recently adults. By comparison, few studies have considered the role of attachment on the development of psychopathology during adolescence. The scarcity of studies in this area is surprising given that adolescence is a critical period of psychological adjustment. This study investigates attachment patterns in adolescence and their relationship to symptomatology and interpersonal difficulties.
   Method: A two-sample comparative design was employed so that a clinical group of adolescents were compared with a matched non-clinical group, on attachment classifications (using a modified Separation Anxiety Test), reported interpersonal difficulties and clinical symptoms.
   Results: Significant differences were found between the clinical and non-clinical groups on attachment classifications. Adolescents with ambivalent attachment patterns reported significantly more interpersonal difficulties and symptoms compared to young people classified as having secure and avoidant attachment classifications. The results are suggestive of specific differences in the way difficulties are reported.
   Conclusion: The findings are consistent with two strategies of affect regulation. It is proposed that a 'hyperactivating' strategy and a 'deactivating' strategy may be operating among those adolescents with ambivalent and avoidant attachment classifications, respectively. The implications of using self-report measures in clinical work and for evidence-based practice are discussed.
C1 Dept Psychol, Clin Teaching Unit, Plymouth PL4 8AA, Devon, England.
RP Wright, J (reprint author), Dept Psychol, Clin Teaching Unit, 4-5 Rowe St, Plymouth PL4 8AA, Devon, England.
NR 71
TC 44
Z9 46
U1 0
U2 17
PU BRITISH PSYCHOLOGICAL SOC
PI LEICESTER
PA ST ANDREWS HOUSE, 48 PRINCESS RD EAST, LEICESTER LE1 7DR, LEICS, ENGLAND
SN 1476-0835
J9 PSYCHOL PSYCHOTHER-T
JI Psychol. Psychother.-Theory Res. Pract.
PD DEC
PY 2003
VL 76
BP 351
EP 367
DI 10.1348/147608303770584728
PN 4
PG 17
WC Psychology, Clinical; Psychiatry; Psychology
SC Psychology; Psychiatry
GA 756AK
UT WOS:000187443500002
PM 14670186
DA 2020-03-18
ER

PT J
AU Mestre Escriva, V
   Frias-Navarro, D
   Samper Garcia, P
   Nacher Pons, MJ
AF Mestre Escriva, V
   Frias-Navarro, D
   Samper Garcia, P
   Nacher Pons, MJ
TI Parenting styles and personal variables as risk factors of aggressive
   behavior
SO REVISTA MEXICANA DE PSICOLOGIA
LA Spanish
DT Article
DE aggressive behavior; empathy; emotional instability; anger;
   child-rearing styles; adolescence
ID EMOTIONALITY; CONDUCT; EMPATHY; BOYS
AB The purpose of this paper is to analyze personality and family variables related to adolescent aggressiveness, emphasis being placed on emotional processes linked to a lack of control or emotional regulation and child-rearing styles perceived in their parents by adolescents. An empirical analysis was carried out including 1,285 randomly selected youngsters (aged 13 to 18, 698 males and 597 females). The discriminating analyses conducted show that emotional processes reach higher correlation with aggressive behavior, emotional instability and proneness to anger being the main predicting factors of aggressiveness. The parents' child-rearing styles have a secondary position in drawing the differential profile between high and low aggressiveness individuals, particularly male ones.
C1 Univ Valencia, Fac Psicol, E-46003 Valencia, Spain.
RP Mestre Escriva, V (reprint author), Univ Valencia, Fac Psicol, E-46003 Valencia, Spain.
RI Frias-Navarro, Dolores/B-2328-2009; Mestre, Vicenta/K-6674-2014; Samper,
   Paula/A-6854-2013; Samper, Paula/K-6524-2014
OI Frias-Navarro, Dolores/0000-0003-4298-1313; Mestre,
   Vicenta/0000-0002-2864-8453; Samper, Paula/0000-0003-3788-7779; Samper,
   Paula/0000-0003-3788-7779
NR 25
TC 7
Z9 7
U1 1
U2 14
PU SOC MEXICANA PSICOLOGIA
PI TLALPAN
PA APARTADO POSTAL 22-211, TLALPAN 14000, MEXICO
SN 0185-6073
J9 REV MEX PSICOL
JI Rev. Mex. Psicol.
PD DEC
PY 2003
VL 20
IS 2
BP 189
EP 199
PG 11
WC Psychology, Multidisciplinary
SC Psychology
GA 756HW
UT WOS:000187460500003
DA 2020-03-18
ER

PT J
AU Silk, JS
   Steinberg, L
   Morris, AS
AF Silk, JS
   Steinberg, L
   Morris, AS
TI Adolescents' emotion regulation in daily life: Links to depressive
   symptoms and problem behavior
SO CHILD DEVELOPMENT
LA English
DT Article
ID YOUNG ADOLESCENTS; ANGER REGULATION; CHILDREN; STRESS; STATES;
   PSYCHOPATHOLOGY; STRATEGIES; EXPERIENCE; EXPRESSION; CHILDHOOD
AB This study examined links between emotion regulation and adjustment in a sample of 152 adolescents in Grades 7 (M age = 12) and 10 (M age = 15). Emotion regulation was assessed using the experience sampling method, in which adolescents provided multiple reports about the intensity, lability, and strategies used to regulate negative emotions across 1 week. Adolescents also completed self-report measures of adjustment. Adolescents who reported more intense and labile emotions and less effective regulation of these emotions also reported more depressive symptoms and problem behavior. Responding to negative emotions with disengagement (e.g., denial) or involuntary engagement (e.g., rumination) was less effective in regulating negative affect, and greater use of these strategies was related to higher levels of depressive symptoms and problem behavior.
C1 Temple Univ, Inst & Clin, Philadelphia, PA 19122 USA.
   Temple Univ, Dept Psychol, Philadelphia, PA 19122 USA.
   Univ New Orleans, Dept Psychol, New Orleans, LA 70148 USA.
RP Silk, JS (reprint author), 4423 Sennott Sq,210 S Bouquet St, Pittsburgh, PA 15260 USA.
EM jss4@pitt.edu
RI Steinberg, Laurence/Y-2488-2019
OI Silk, Jennifer/0000-0002-8638-4337
NR 36
TC 560
Z9 576
U1 10
U2 168
PU WILEY
PI HOBOKEN
PA 111 RIVER ST, HOBOKEN 07030-5774, NJ USA
SN 0009-3920
EI 1467-8624
J9 CHILD DEV
JI Child Dev.
PD NOV-DEC
PY 2003
VL 74
IS 6
BP 1869
EP 1880
DI 10.1046/j.1467-8624.2003.00643.x
PG 12
WC Psychology, Educational; Psychology, Developmental
SC Psychology
GA 746PV
UT WOS:000186755500019
PM 14669901
DA 2020-03-18
ER

PT J
AU Craig, WM
   Pepler, DJ
AF Craig, Wendy M.
   Pepler, Debra J.
TI Identifying and Targeting Risk for Involvement in Bullying and
   Victimization
SO CANADIAN JOURNAL OF PSYCHIATRY-REVUE CANADIENNE DE PSYCHIATRIE
LA English
DT Review
DE bullying; victimization; assessment; social emotional problems
AB Bullying is a relationship problem in which power and aggression are used to cause distress to a vulnerable person. To assess and address bullying and victimization, we need to understand the nature of the problem, how the problem changes with age and differs for boys and girls, the relevant risk factors (those individual or environmental indicators that may lead to bullying and victimization), and the protective factors that buffer the impact of risk. For children involved in bullying, we need to assess its extent and the associated social, emotional, psychological, educational, and physical problems. Bullying is a systemic problem; therefore, assessments of bullying need to extend beyond the individual child to encompass the family, peer group, school, and community. We recommend that assessments at each of these levels reflect the scientific research on bullying and victimization. With attention to the problems associated with bullying, we can work collectively to make schools and communities safer for children and youth.
C1 [Craig, Wendy M.] Queens Univ, Dept Psychol, Kingston, ON K7L 3N8, Canada.
   [Pepler, Debra J.] York Univ, Dept Psychol, Toronto, ON M3J 2R7, Canada.
   [Pepler, Debra J.] Hosp Sick Children, Toronto, ON M5G 1X8, Canada.
RP Craig, WM (reprint author), Queens Univ, Dept Psychol, Kingston, ON K7L 3N8, Canada.
EM craigw@psyc.queensu.ca
FU Ontario Mental Health Foundation; National Health and Research Program;
   Canadian Institute of Health ResearchCanadian Institutes of Health
   Research (CIHR); Social Sciences and Humanities Research Council
FX Our program of research has been supported by grants from the Ontario
   Mental Health Foundation, National Health and Research Program, the
   Canadian Institute of Health Research, and the Social Sciences and
   Humanities Research Council.
NR 32
TC 94
Z9 99
U1 2
U2 32
PU CANADIAN PSYCHIATRIC ASSOC
PI OTTAWA
PA 141 LAURIER AVENUE WEST, STE 701, OTTAWA, ONTARIO K1P 5J3, CANADA
SN 0706-7437
J9 CAN J PSYCHIAT
JI Can. J. Psychiat.-Rev. Can. Psychiat.
PD OCT
PY 2003
VL 48
IS 9
BP 577
EP 582
DI 10.1177/070674370304800903
PG 6
WC Psychiatry
SC Psychiatry
GA V24BW
UT WOS:000208386900002
PM 14631877
OA Bronze
DA 2020-03-18
ER

PT J
AU Patton, G
   Bond, L
   Butler, H
   Glover, S
AF Patton, G
   Bond, L
   Butler, H
   Glover, S
TI Changing schools, changing health? Design and implementation of the
   Gatehouse Project
SO JOURNAL OF ADOLESCENT HEALTH
LA English
DT Article; Proceedings Paper
CT 34th Annual Meeting of the Society-for-Adolescent-Medicine
CY MAR 06-10, 2002
CL BOSTON, MASSACHUSETTS
SP Soc Adolescent Med
DE adolescents; health risk behavior; health promotion; prevention;
   school-connectedness; Australia
ID ADOLESCENT HEALTH; PREVENTION; PROGRAM; SMOKING
AB Purpose: To describe the Gatehouse Project which addresses the social context of high school with an aim of changing students' sense of school connection and in turn, health risk behavior and well-being.
   Methods: Distinguishing features of the project were its conceptual framework, implementation process, and evaluation design. The conceptual framework derived from attachment theory and focused on three aspects of the school social context: security, communication, and participation. Implementation was standardized around a survey of the school social environment, creation of a school-based action team, and the implementation of strategies matched to a school's profile of need. In addition, an early high school curriculum addressed the skills relevant to social functioning and emotional adjustment. The evaluation design was based on a cluster randomized trial involving 26 schools. It used follow-up of an individual cohort and repeat cross-sectional surveys to capture outcomes at an individual student and whole-school level.
   Results and Conclusions: The Gatehouse Project drew on both health and education research to develop and coordinate a broad-based school health promotion intervention. It represents a promising new direction for school-based preventive work. (C) Society for Adolescent Medicine, 2003.
C1 Murdoch Childrens Res Inst, Ctr Adolescent Hlth, Parkville, Vic 3052, Australia.
   Univ Melbourne, Dept Paediat, Parkville, Vic 3052, Australia.
RP Patton, G (reprint author), Murdoch Childrens Res Inst, Ctr Adolescent Hlth, 2 Gatehouse St, Parkville, Vic 3052, Australia.
RI Patton, George C/B-5246-2013
OI Patton, George C/0000-0001-5039-8326; BOND, LYNDAL/0000-0003-1693-5508
NR 36
TC 77
Z9 78
U1 1
U2 12
PU ELSEVIER SCIENCE INC
PI NEW YORK
PA 360 PARK AVE SOUTH, NEW YORK, NY 10010-1710 USA
SN 1054-139X
J9 J ADOLESCENT HEALTH
JI J. Adolesc. Health
PD OCT
PY 2003
VL 33
IS 4
BP 231
EP 239
DI 10.1016/S1054-139X(03)00204-0
PG 9
WC Psychology, Developmental; Public, Environmental & Occupational Health;
   Pediatrics
SC Psychology; Public, Environmental & Occupational Health; Pediatrics
GA 725JA
UT WOS:000185539300006
PM 14519564
DA 2020-03-18
ER

PT J
AU van der Valk, JC
   van den Oord, EJCG
   Verhulst, FC
   Boomsma, DI
AF van der Valk, JC
   van den Oord, EJCG
   Verhulst, FC
   Boomsma, DI
TI Genetic and environmental contributions to stability and change in
   children's internalizing and externalizing problems
SO JOURNAL OF THE AMERICAN ACADEMY OF CHILD AND ADOLESCENT PSYCHIATRY
LA English
DT Article
DE longitudinal study; heritability; problem behaviors; twins; Child
   Behavior Checklist
ID DEFICIT HYPERACTIVITY DISORDER; PROBLEM BEHAVIORS; LATENT CLASS;
   ADOLESCENT PSYCHOPATHOLOGY; PSYCHIATRIC-DISORDERS; DEPRESSIVE SYMPTOMS;
   EMOTIONAL-PROBLEMS; 3-YEAR-OLD TWINS; PARENT; MALADJUSTMENT
AB Objective: To estimate genetic, shared environmental, and nonshared environmental contributions to stability and change in internalizing and externalizing problems. Method: Maternal Child Behavior Checklist ratings were obtained for 3,873 twin pairs at age 3 and 1,924 twin pairs at age 7. For 1,575 twin pairs, ratings were available at both ages. Results: For Internalizing/Externalizing ratings, genetic, shared, and nonshared environmental factors explained about 59/51%,10/30%, and 31/19% of the variance at age 3, and 40/52%, 31/32%, and 29/16% of the variance at age 7. The phenotypic correlation of r = 0.38/0.54 between problems assessed at 3 and 7 years of age was explained for 66/55% by genetic factors, for 23/37% by shared environmental factors, and for 11/8% by nonshared environmental factors. The genetic, shared environmental, and nonshared environmental correlations between ages 3 and 7 were 0.51/0.57, 0.47/0.66, and 0.13/0.24, respectively. Conclusions: Genetic and shared environmental factors were most important for the stability of Internalizing and Externalizing Problems between ages 3 and 7. Nonshared environmental factors were mainly age-specific. For Internalizing Problems, shared environment may become more important from early to middle childhood.
C1 Free Univ Amsterdam, Dept Biol Psychol, NL-1081 BT Amsterdam, Netherlands.
   Erasmus Univ, Dept Child & Adolescent Psychiat, Rotterdam, Netherlands.
   Virginia Commonwealth Univ, Med Coll Virginia, Virginia Inst Psychiat & Behav Genet, Richmond, VA 23298 USA.
   Erasmus Univ, Dept Child & Adolescent Psychiat, Rotterdam, Netherlands.
   Vrije Univ Amsterdam, Dept Biol Psychol, Amsterdam, Netherlands.
   Erasmus Univ, Dept Child & Adolescent Psychiat, Rotterdam, Netherlands.
   Virginia Commonwealth Univ, Med Coll Virginia, Virginia Inst Psychiat & Behav Genet, Richmond, VA 23298 USA.
RP van der Valk, JC (reprint author), Free Univ Amsterdam, Dept Biol Psychol, Van der Boechorststr 1, NL-1081 BT Amsterdam, Netherlands.
EM Jolande@bhp.be
NR 41
TC 48
Z9 50
U1 0
U2 15
PU ELSEVIER SCIENCE INC
PI NEW YORK
PA 360 PARK AVE SOUTH, NEW YORK, NY 10010-1710 USA
SN 0890-8567
EI 1527-5418
J9 J AM ACAD CHILD PSY
JI J. Am. Acad. Child Adolesc. Psychiatr.
PD OCT
PY 2003
VL 42
IS 10
BP 1212
EP 1220
DI 10.1097/00004583-200310000-00012
PG 9
WC Psychology, Developmental; Pediatrics; Psychiatry
SC Psychology; Pediatrics; Psychiatry
GA 723YW
UT WOS:000185460000010
PM 14560171
DA 2020-03-18
ER

PT J
AU Slobodskaya, HR
   Knyazev, GG
   Safronova, MV
   Wilson, GD
AF Slobodskaya, HR
   Knyazev, GG
   Safronova, MV
   Wilson, GD
TI Development of a short form of the Gray-Wilson Personality
   Questionnaire: its use in measuring personality and adjustment among
   Russian adolescents
SO PERSONALITY AND INDIVIDUAL DIFFERENCES
LA English
DT Article
DE behavioural activation; behavioural inhibition; personality; Gray's
   theory; adolescent adjustment
ID DIFFICULTIES QUESTIONNAIRE; BEHAVIORAL-INHIBITION; PUNISHMENT;
   STRENGTHS; REWARD; ACTIVATION
AB The development of a short form of the Gray-Wilson Personality Questionnaire (GWPQ-S) is described. On the basis of earlier, cross-cultural factor analyses of the original 120 items and 6 subscales it was decided to reduce the test to two major scales, the behavioural activation system (BAS) and the behavioural inhibition system (BIS). Although these bear similarity to the familiar factors of impulsiveness and anxiety, they differ in being derived from a pool of items specifically designed to tap human equivalents of the animal learning paradigms central to Gray's personality theory (approach, active avoidance, passive avoidance, extinction, fight and flight). Item reduction was based on factor loadings from a new sample of 454 Russian adolescents and correlations with previously validated criteria -teacher, parent and self-ratings of conduct and emotional problems. Despite the additional constraint of balanced direction of scoring (an advantage over previous BAS/BIS Scales), satisfactory internal consistency was achieved with a 28 item test (alphas of 0.67 and 0.64). (C) 2003 Elsevier Ltd. All rights reserved.
C1 Univ London, Inst Psychiat, Dept Psychol, London SE5 8AF, England.
   Russian Acad Med Sci, Siberian Branch, State Res Inst Physiol, Novosibirsk 630117, Russia.
RP Wilson, GD (reprint author), Univ London, Inst Psychiat, Dept Psychol, De Crespigny Pk, London SE5 8AF, England.
RI Knyazev, Gennady G/F-6095-2010; Slobodskaya, Helena/I-2934-2019;
   Slobodskaya, Helena/B-3534-2012
OI Knyazev, Gennady G/0000-0002-8628-4678; Slobodskaya,
   Helena/0000-0003-2076-0691
NR 20
TC 24
Z9 26
U1 0
U2 10
PU PERGAMON-ELSEVIER SCIENCE LTD
PI OXFORD
PA THE BOULEVARD, LANGFORD LANE, KIDLINGTON, OXFORD OX5 1GB, ENGLAND
SN 0191-8869
J9 PERS INDIV DIFFER
JI Pers. Individ. Differ.
PD OCT
PY 2003
VL 35
IS 5
BP 1049
EP 1059
DI 10.1016/S0191-8869(02)00317-3
PG 11
WC Psychology, Social
SC Psychology
GA 724VW
UT WOS:000185508200006
DA 2020-03-18
ER

PT J
AU Watt, TT
AF Watt, TT
TI Are small schools and private schools better for adolescents' emotional
   adjustment?
SO SOCIOLOGY OF EDUCATION
LA English
DT Article
ID FAMILY; STRESS; STATISTICS; CHILDHOOD; BEHAVIOR; HEALTH; SIZE; RISK
AB School organization has been examined largely for its effects on academic achievement. Insufficient attention has been devoted to the school as a sociological context that influences adolescents' mental health. It is often asserted that small schools and private schools offer a unique sense of community that is conducive to adolescents' emotional adjustment, but empirical evidence of these mental health benefits is sparse. This study used the National Longitudinal Survey of Adolescent Health (Add Health) to determine whether adolescents are protected in small and/or private schools, examining depression, suicidality, and violent dispositions. The results refute claims that students who attend these types of schools have better emotional adjustment than do those who attend large and/or public schools. In addition, the results suggest that small schools and private schools may actually be detrimental to adolescents' mental health. That is, net of selection effects, small schools are associated with higher levels of depression and a greater likelihood of attempted suicide for male students. In addition, private schools are associated with increased odds of the use or threat of use of weapons by both male and female students.
C1 SW Texas State Univ, Dept Sociol, San Marcos, TX 78666 USA.
RP Watt, TT (reprint author), SW Texas State Univ, Dept Sociol, 601 Univ Dr,ELA 237, San Marcos, TX 78666 USA.
EM tw15@txstote.edu
NR 63
TC 18
Z9 18
U1 0
U2 10
PU SAGE PUBLICATIONS INC
PI THOUSAND OAKS
PA 2455 TELLER RD, THOUSAND OAKS, CA 91320 USA
SN 0038-0407
EI 1939-8573
J9 SOCIOL EDUC
JI Sociol. Educ.
PD OCT
PY 2003
VL 76
IS 4
BP 344
EP 367
DI 10.2307/1519870
PG 24
WC Education & Educational Research; Sociology
SC Education & Educational Research; Sociology
GA 829JR
UT WOS:000222044800005
DA 2020-03-18
ER

PT J
AU Reijneveld, SA
   Crone, MR
   Verhulst, FC
   Verloove-Vanhorick, SP
AF Reijneveld, SA
   Crone, MR
   Verhulst, FC
   Verloove-Vanhorick, SP
TI Mental health of 13-and 14-year-old children before and after the cafe
   fire in Volendam, the Netherlands; a prospective study with data from
   the victims and a control population
SO NEDERLANDS TIJDSCHRIFT VOOR GENEESKUNDE
LA Dutch
DT Article
ID POSTTRAUMATIC-STRESS-DISORDER; PAST 10 YEARS; NATURAL DISASTER; TRAUMA
   EXPOSURE; ADOLESCENTS; PSYCHOPATHOLOGY; DEPRESSION; BEHAVIOR; SYMPTOMS;
   ANXIETY
AB Objective. To examine the effects of a catastrophe on the mental health of adolescents using prospective data from before and after the catastrophe.
   Design. Prospective, comparative.
   Method. The Volendam cafe fire wounded about 250 adolescents, of whom 14 died. In September and October 1999, 15 months before the catastrophe, all grade 2 pupils from the main Volendam secondary school (of whom 31 were in the cafe as the fire broke out) and from two other schools had been included as control group in a planned study. They had provided self-report data on behavioural and emotional problems (using the questionnaire 'Youth Self-Report'; YSR) and on substance use. In May 2001, 5 months after the catastrophe, follow-up data were collected in accordance with the protocol from 91 of 124 Volendam children (aged 13-14 years) for whom 1999-data were available (73.4%) and from 643 of 830 control children (77.5%).
   Results. Volendam children exhibited higher increases in the proportion of clinical scores on the YSR scale for total problems (odds ratio: 1.82; 95% CI: 1.01 to 3.29; p = 0.046) and on excessive use of alcohol (4.57; 2.73-7.64; p < 0.0001), but not for smoking (0.87; 0.48-1.56; p = 0.63) and not for the use of marihuana ecstasy and sedatives. YSR increases were greatest for the syndromes 'anxiety/depression' (2.85; 1.23-6.61), 'thought problems' (2.16; 1.09-4.30), and 'aggressive behaviour' (3.30; 1.30-8.36). Intention to treat analyses, in which all cases of drop-out retained their original baseline values, showed statistically significant effects for the excessive use of alcohol and YSR syndromes. The effects were virtually the same for both the victims and their classmates.
   Conclusion. Post-catastrophe interventions should address anxiety, depression, thought problems, aggression and alcohol abuse among both victims and their peer group.
C1 TNO Preventie & Gezondheid, NL-2301 CE Leiden, Netherlands.
   Erasmus Med Ctr, Sophia Kinderziekenhuis, Afd Psychiat, Rotterdam, Netherlands.
RP Reijneveld, SA (reprint author), TNO Preventie & Gezondheid, Postbus 2215, NL-2301 CE Leiden, Netherlands.
RI Babicova, Zuzana/L-9849-2015
NR 39
TC 0
Z9 0
U1 0
U2 10
PU BOHN STAFLEU VAN LOGHUM BV
PI HOUTEN
PA POSTBUS 246, 3990 GA HOUTEN, NETHERLANDS
SN 0028-2162
J9 NED TIJDSCHR GENEES
JI Ned. Tijdschr. Geneeskd.
PD SEP 13
PY 2003
VL 147
IS 37
BP 1785
EP 1792
PG 8
GA 730QE
UT WOS:000185840800006
DA 2020-03-18
ER

PT J
AU Beresford, BA
   Sloper, P
AF Beresford, BA
   Sloper, P
TI Chronically ill adolescents' experiences of communicating with doctors:
   A qualitative study
SO JOURNAL OF ADOLESCENT HEALTH
LA English
DT Article
DE adolescent; chronic illness; communication; health professionals;
   physicians; doctors; United Kingdom
ID PARENT-CHILD COMMUNICATION; HEALTH-CARE; PATIENT COMMUNICATION;
   SATISFACTION; GENDER; INFORMATION; VISITS; SKILLS; CANCER
AB Purpose: To explore the experiences of chronically ill adolescents in communicating with health professionals, including the identification of factors which hinder or facilitate their use of health professionals as an information source.
   Methods: 63 adolescents (11-16 years) with a chronic condition (cystic fibrosis, diabetes, epilepsy, juvenile chronic arthritis, or Duchenne muscular dystrophy) were interviewed, and subsequently took part in two group discussion meetings with other adolescents of a similar age with the same condition. Data were analyzed using the framework method involving data reduction, data display, and conclusion-drawing and verification.
   Results: Factors affecting the openness and effectiveness of communication included: duration and frequency of contact; gender; perceived attitudes towards adolescents; the communication skills of the adolescent and health professional; and the presence of parents and medical students/trainee doctors. The type of information needed also affected whether the adolescents felt able to discuss an issue with a health professional. Adolescents were reluctant to raise personal or sensitive issues or to ask questions that revealed poor adherence. A perceived lack of interest in the wider impacts of having a chronic condition on day-to-day life was also a barrier to adolescents discussing difficulties at school and socio-emotional problems.
   Conclusions: Communication and information provision are key roles for health professionals, yet this study highlights a population with potentially high levels of information need who are facing considerable barriers to addressing these needs. Steps taken to improve adolescent-health professional communication need to address a range of practical, attitudinal and behavioral factors. (C) Society for Adolescent Medicine, 2003.
C1 Univ York, Social Policy Res Unit, York YO10 5DD, N Yorkshire, England.
RP Beresford, BA (reprint author), Univ York, Social Policy Res Unit, York YO10 5DD, N Yorkshire, England.
RI Hanghoj, Signe/E-2440-2012
NR 39
TC 156
Z9 156
U1 0
U2 26
PU ELSEVIER SCIENCE INC
PI NEW YORK
PA 360 PARK AVE SOUTH, NEW YORK, NY 10010-1710 USA
SN 1054-139X
J9 J ADOLESCENT HEALTH
JI J. Adolesc. Health
PD SEP
PY 2003
VL 33
IS 3
BP 172
EP 179
DI 10.1016/S1054-139X(03)00047-8
PG 8
WC Psychology, Developmental; Public, Environmental & Occupational Health;
   Pediatrics
SC Psychology; Public, Environmental & Occupational Health; Pediatrics
GA 714HX
UT WOS:000184908700009
PM 12944007
DA 2020-03-18
ER

PT J
AU Liu, XC
AF Liu, XC
TI Cigarette smoking, life stress, and behavioral problems in Chinese
   adolescents
SO JOURNAL OF ADOLESCENT HEALTH
LA English
DT Article
DE adolescents; behavioral problems; emotional problems; life stress;
   smoking; China
ID CHILDHOOD; EVENTS
AB This study investigated a sample of 1360 Chinese adolescents. About 31% of boys and 3.7% of girls reported ever smoking. Smokers experienced more life stress than nonsmokers. Smoking was associated with increased risk for internalizing and externalizing behavioral problems, but the association was markedly reduced after controlling for life stress (C) Society for Adolescent Medicine, 2003.
C1 Arizona State Univ, Prevent Res Program, Tempe, AZ 85287 USA.
   Arizona State Univ, Dept Family & Human Dev, Tempe, AZ 85287 USA.
   Shandong Univ, Sch Publ Hlth, Jinan 250100, Peoples R China.
RP Liu, XC (reprint author), Arizona State Univ, Prevent Res Program, POB 876005, Tempe, AZ 85287 USA.
NR 11
TC 26
Z9 28
U1 0
U2 9
PU ELSEVIER SCIENCE INC
PI NEW YORK
PA 360 PARK AVE SOUTH, NEW YORK, NY 10010-1710 USA
SN 1054-139X
J9 J ADOLESCENT HEALTH
JI J. Adolesc. Health
PD SEP
PY 2003
VL 33
IS 3
BP 189
EP 192
DI 10.1016/S1054-139X(03)00020-X
PG 4
WC Psychology, Developmental; Public, Environmental & Occupational Health;
   Pediatrics
SC Psychology; Public, Environmental & Occupational Health; Pediatrics
GA 714HX
UT WOS:000184908700011
PM 12944009
DA 2020-03-18
ER

PT J
AU Elgar, FJ
   Curtis, LJ
   McGrath, PJ
   Waschbusch, DA
   Stewart, SH
AF Elgar, FJ
   Curtis, LJ
   McGrath, PJ
   Waschbusch, DA
   Stewart, SH
TI Antecedent-consequence conditions in maternal mood and child adjustment:
   A four-year cross-lagged study
SO JOURNAL OF CLINICAL CHILD AND ADOLESCENT PSYCHOLOGY
LA English
DT Article
ID DEPRESSED MOTHERS; COGNITIVE-DEVELOPMENT; ANTISOCIAL-BEHAVIOR; CONDUCT
   PROBLEMS; PARENTS; PSYCHOPATHOLOGY; DISORDER; HEALTH; SYMPTOMS; ONTARIO
AB Examined the mutual influence on maternal depressive symptoms and child adjustment problems and their antecedent-consequence conditions across 3 cycles of panel data collected over a 4-year period in the National Longitudinal Survey of Children and Youth (NLSCY). Results indicated stability in, and relations between, maternal and child outcomes. Cross-lagged panel correlations showed that maternal depressive symptoms tended to precede child aggression and hyperactivity but tended to follow child emotional problems. Temporal relations were interpreted in the context of mechanisms that transmit risk between mothers and children. Logistic regression analysis showed bidirectional risk between maternal mood and child adjustment after earlier symptoms were statistically controlled. These findings indicate that maternal depression increases the risk of adjustment problems in children, and vice versa, underscoring the intergenerational transmission of psychopathology.
C1 Dalhousie Univ, Dept Psychol, Halifax, NS, Canada.
   Dalhousie Univ, Dept Community Hlth & Epidemiol, Halifax, NS, Canada.
   IWK Hlth Ctr, Halifax, NS, Canada.
   Dalhousie Univ, Dept Psychol, Halifax, NS, Canada.
RP Elgar, FJ (reprint author), Univ Wales Coll Cardiff, Sch Social Sci, Glamorgan Bldg,King Edward VII Ave, Cardiff CF10 3WT, S Glam, Wales.
RI Waschbusch, Daniel A/B-6433-2013; Stewart, Sherry/F-4088-2011; McGrath,
   Patrick J/F-4326-2011
OI Waschbusch, Daniel A/0000-0002-8115-1286; McGrath,
   Patrick/0000-0002-9568-2571
NR 60
TC 70
Z9 70
U1 0
U2 24
PU LAWRENCE ERLBAUM ASSOC INC
PI MAHWAH
PA 10 INDUSTRIAL AVE, MAHWAH, NJ 07430-2262 USA
SN 1537-4416
J9 J CLIN CHILD ADOLESC
JI J. Clin. Child Adolesc. Psychol.
PD SEP
PY 2003
VL 32
IS 3
BP 362
EP 374
DI 10.1207/S15374424JCCP3203_05
PG 13
WC Psychology, Clinical; Psychology, Developmental
SC Psychology
GA 705TA
UT WOS:000184409800005
PM 12881025
DA 2020-03-18
ER

PT J
AU Schneiders, J
   Drukker, M
   van der Ende, J
   Verhulst, FC
   van Os, J
   Nicolson, NA
AF Schneiders, J
   Drukker, M
   van der Ende, J
   Verhulst, FC
   van Os, J
   Nicolson, NA
TI Neighbourhood socioeconomic disadvantage and behavioural problems from
   late childhood into early adolescence
SO JOURNAL OF EPIDEMIOLOGY AND COMMUNITY HEALTH
LA English
DT Article
ID MULTILEVEL ANALYSIS; MENTAL-HEALTH; DEPRIVATION
AB Study objective: This study investigates whether neighbourhood socioeconomic disadvantage may contribute to child behavioural and emotional problems, beyond the effects of parental socioeconomic status. It also examines the influence of neighbourhood disadvantage on changes in the frequency of behavioural problems from late childhood into early adolescence.
   Design and setting: The study was conducted in a large community sample in Rotterdam, the Netherlands. An index of neighbourhood socioeconomic disadvantage was calculated for each of the city's 74 neighbourhoods. Multilevel regression analysis estimated effects of neighbourhood disadvantage and individual variables (parental socioeconomic status, child's gender, and age) on behavioural problems reported by children (Youth Self-Report) and parents (Child Behavior Checklist) and on changes in these scores over a two year follow up.
   Participants: A cohort of all children born in 1978 and living in Rotterdam. Of those eligible, 73% (n=2587) participated in the first measurement (T1), at 10-12 years; 71% of the T1 respondents participated again two years later (T2), at 12-14 years.
   Main results: Neighbourhood disadvantage was associated with higher Total, Internalising, and Externalising Problems, as assessed with both the Child Behavior Checklist and the Youth Self-Report, even after controlling for parental socioeconomic status. Neighbourhood disadvantage also seemed to contribute to increases in Total Problems over the follow up.
   Conclusions: Living in a disadvantaged neighbourhood is associated with greater behavioural problems and may lead to an exacerbation of problems as children move from childhood into adolescence. Public health interventions to improve child mental health must take the neighbourhood environment into account.
C1 Maastricht Univ, Dept Psychiat & Neuropsychol, S Limberg Mental Hlth Res Network, EURON, NL-6200 MD Maastricht, Netherlands.
   Sophia Childrens Univ Hosp, Dept Child & Adolescent Psychiat, Rotterdam, Netherlands.
RP Nicolson, NA (reprint author), Maastricht Univ, Dept Psychiat & Neuropsychol PAR 45, POB 616, NL-6200 MD Maastricht, Netherlands.
RI van Os, Jim/V-8884-2019; Nicolson, Nancy/B-8209-2009; van Os,
   Jim/C-2113-2014; van Os, Jim/I-9496-2012
OI van Os, Jim/0000-0002-7245-1586; Nicolson, Nancy/0000-0002-3106-8046;
   van Os, Jim/0000-0002-7245-1586
NR 17
TC 91
Z9 93
U1 1
U2 17
PU BRITISH MED JOURNAL PUBL GROUP
PI LONDON
PA BRITISH MED ASSOC HOUSE, TAVISTOCK SQUARE, LONDON WC1H 9JR, ENGLAND
SN 0143-005X
J9 J EPIDEMIOL COMMUN H
JI J. Epidemiol. Community Health
PD SEP
PY 2003
VL 57
IS 9
BP 699
EP 703
DI 10.1136/jech.57.9.699
PG 5
WC Public, Environmental & Occupational Health
SC Public, Environmental & Occupational Health
GA 713JJ
UT WOS:000184853800016
PM 12933776
OA Bronze, Green Published
DA 2020-03-18
ER

PT J
AU Cheng, ST
   Chan, ACM
AF Cheng, ST
   Chan, ACM
TI Factorial structure of the kidcope in Hong Kong adolescents
SO JOURNAL OF GENETIC PSYCHOLOGY
LA English
DT Article
DE adolescents; control-oriented coping; escape-oriented coping; Kidcope
ID CHRONICALLY ILL CHILDREN; COPING STRATEGIES; STRESSORS
AB The Kidcope (A. Spirito, L. J. Stark, & C. Williams, 1988), a brief screening measure of coping strategies for children and adolescents, was subjected to exploratory and confirmatory factor analyses in a sample of adolescents in Hong Kong. A 2-factor model was found to fit the data when only the 2 emotional regulation items were treated separately and were allowed to load on the 2 different factors. Further analyses showed that factor loadings, factor variances, and factor covariance were invariant across age and gender. On the basis of the factor analyses, the authors created 2 composite scores, representing control-oriented and escape-oriented coping strategies. Implications for the use of the Kidcope in research and preventive intervention are discussed.
C1 City Univ Hong Kong, Dept Appl Social Studies, Kowloon, Hong Kong, Peoples R China.
RP Cheng, ST (reprint author), City Univ Hong Kong, Dept Appl Social Studies, 83 Tat Chee Ave, Kowloon, Hong Kong, Peoples R China.
NR 13
TC 22
Z9 22
U1 0
U2 5
PU HELDREF PUBLICATIONS
PI WASHINGTON
PA 1319 EIGHTEENTH ST NW, WASHINGTON, DC 20036-1802 USA
SN 0022-1325
J9 J GENET PSYCHOL
JI J. Genet. Psychol.
PD SEP
PY 2003
VL 164
IS 3
BP 261
EP 266
DI 10.1080/00221320309597982
PG 6
WC Psychology, Developmental; Psychology; Psychology, Multidisciplinary
SC Psychology
GA 722YA
UT WOS:000185404600001
PM 14521211
DA 2020-03-18
ER

PT J
AU Goldbeck, L
   Schmid, K
AF Goldbeck, L
   Schmid, K
TI Effectiveness of autogenic relaxation training on children and
   adolescents with behavioral and emotional problems
SO JOURNAL OF THE AMERICAN ACADEMY OF CHILD AND ADOLESCENT PSYCHIATRY
LA English
DT Article
DE autogenic relaxation training; effectiveness; group intervention
ID CHILDHOOD MIGRAINE; PEDIATRIC HEADACHE; PSYCHOTHERAPY; DISORDERS
AB Objective: To investigate the effectiveness of autogenic relaxation training in a mildly disturbed outpatient population of children and adolescents with mostly internalizing symptoms, and/or some aggressive, impulsive, or attention deficit symptoms. Method: Fifty children and adolescents from southern Germany (mean age 10.2 years; range 6-15 years; mostly intact middle class family background) participated in a group intervention program. Fifteen patients were randomly assigned to a waiting-list control group. Behavior symptoms (Child Behavior Checklist), psychosomatic complaints (Giessen Complaint List), and level of stress were assessed before and after the intervention or after the waiting phase. Individual goal attainment was evaluated at the end of the intervention and in a 3-month follow-up. Results: The parent report on CBCL reflected reduced symptoms compared with control. The child report indicated reduced stress and psychosomatic complaints both in the intervention and control group, and no significant group X time interaction effects occurred on these scales. Effect sizes of 0.49 in the CBCL and 0.36 in the complaint list indicated clinically relevant effects of the intervention compared with the control group. At the end of the intervention, 56% of the children and 55% of the parents reported partial goal attainment, 38% of the children and 30% of the parents reported complete goal attainment; 71% of the parents confirmed partial goal attainment 3 months postintervention. Conclusions: Autogenic relaxation training is an effective broadband method for children and adolescents.
C1 Univ Ulm, Clin Child & Adolescent Psychiat Psychotherapy, D-89075 Ulm, Germany.
   Univ Erlangen Nurnberg, Erlangen, Germany.
RP Goldbeck, L (reprint author), Univ Ulm, Clin Child & Adolescent Psychiat Psychotherapy, Steinhoevelstr 5, D-89075 Ulm, Germany.
NR 44
TC 18
Z9 18
U1 1
U2 10
PU LIPPINCOTT WILLIAMS & WILKINS
PI PHILADELPHIA
PA 530 WALNUT ST, PHILADELPHIA, PA 19106-3621 USA
SN 0890-8567
J9 J AM ACAD CHILD PSY
JI J. Am. Acad. Child Adolesc. Psychiatr.
PD SEP
PY 2003
VL 42
IS 9
BP 1046
EP 1054
DI 10.1097/01.CHI.0000070244.24125.F
PG 9
WC Psychology, Developmental; Pediatrics; Psychiatry
SC Psychology; Pediatrics; Psychiatry
GA 714PD
UT WOS:000184921900008
PM 12960704
DA 2020-03-18
ER

PT J
AU Mauthe, K
AF Mauthe, K
TI Developing emotional competence. Principles in childhood and adolescence
SO PRAXIS DER KINDERPSYCHOLOGIE UND KINDERPSYCHIATRIE
LA German
DT Book Review
NR 1
TC 0
Z9 0
U1 0
U2 0
PU VANDENHOECK & RUPRECHT
PI GOTTINGEN
PA THEATERSTRASSE 13,, D-37073 GOTTINGEN, GERMANY
SN 0032-7034
J9 PRAX KINDERPSYCHOL K
JI Prax. Kinderpsychol. Kinderpsychiatr.
PD SEP
PY 2003
VL 52
IS 7
BP 541
EP 542
PG 2
WC Psychology, Developmental; Psychiatry
SC Psychology; Psychiatry
GA 720VQ
UT WOS:000185280900010
DA 2020-03-18
ER

PT J
AU Leung, PWL
   Wong, MMT
AF Leung, PWL
   Wong, MMT
TI Measures of child and adolescent psychopathology in Asia
SO PSYCHOLOGICAL ASSESSMENT
LA English
DT Review
ID TEACHER RATING-SCALE; GENERAL HEALTH QUESTIONNAIRE; BECK DEPRESSION
   INVENTORY; TRAIT ANXIETY INVENTORY; CONFIRMATORY FACTOR-ANALYSIS;
   REVISED CONNERS PARENT; CHINESE VERSION; HONG-KONG; EMOTIONAL-PROBLEMS;
   SCHOOL-CHILDREN
AB This article reviews measures of child and adolescent psychopathology used in Asian cultures. Sixteen imported measures from the West are identified and their psychometric equivalence across cultures is reviewed; 2 new measures are briefly introduced. Although initial evidence is generally promising, more studies are needed to support their use in Asia. One recently developed Singapore measure cannot be considered genuinely indigenous. Culture-specific items proposed for imported measures could be grouped into existing diagnostic constructs. There is, as yet, no strong theoretical support for culture-bound diagnostic constructs in Asian cultures.
C1 Chinese Univ Hong Kong, Dept Psychol, Shatin, Hong Kong, Peoples R China.
   Hong Kong Family Welf Soc, Hong Kong, Hong Kong, Peoples R China.
RP Leung, PWL (reprint author), Chinese Univ Hong Kong, Dept Psychol, 3F Sino Bldg, Shatin, Hong Kong, Peoples R China.
NR 101
TC 18
Z9 18
U1 0
U2 9
PU AMER PSYCHOLOGICAL ASSOC
PI WASHINGTON
PA 750 FIRST ST NE, WASHINGTON, DC 20002-4242 USA
SN 1040-3590
J9 PSYCHOL ASSESSMENT
JI Psychol. Assess.
PD SEP
PY 2003
VL 15
IS 3
BP 268
EP 279
DI 10.1037/1040-3590.15.3.268
PG 12
WC Psychology, Clinical
SC Psychology
GA 734NF
UT WOS:000186061800004
PM 14593827
DA 2020-03-18
ER

PT J
AU Schmid, H
AF Schmid, H
TI Developing emotional competence - Principles in childhood and
   adolescence
SO SWISS JOURNAL OF PSYCHOLOGY
LA German
DT Book Review
NR 1
TC 0
Z9 0
U1 0
U2 0
PU VERLAG HANS HUBER
PI BERN 9
PA LANGGASS-STRASSE 76, CH-3000 BERN 9, SWITZERLAND
SN 1421-0185
J9 SWISS J PSYCHOL
JI Swiss J. Psychol.
PD SEP
PY 2003
VL 62
IS 3
BP 201
EP 202
DI 10.1024//1421-0185.62.3.201
PG 2
WC Psychology, Multidisciplinary
SC Psychology
GA 725VQ
UT WOS:000185563400011
DA 2020-03-18
ER

PT J
AU Reijneveld, SA
   Crone, MR
   Verhulst, FC
   Verloove-Vanhorick, SP
AF Reijneveld, SA
   Crone, MR
   Verhulst, FC
   Verloove-Vanhorick, SP
TI The effect of a severe disaster on the mental health of adolescents: a
   controlled study
SO LANCET
LA English
DT Article
ID POSTTRAUMATIC-STRESS-DISORDER; NATURAL DISASTER; TRAUMA EXPOSURE;
   CHILDREN; POPULATION; PSYCHOPATHOLOGY; DEPRESSION; BEHAVIOR; SYMPTOMS;
   SMOKING
AB Background Disasters greatly affect the mental health of children and adolescents, but quantification of such effects is difficult. Using prospective predisaster and postdisaster data for affected and control populations, we aimed to assess the effects of a severe disaster on the mental health and substance use of adolescents.
   Methods In January, 2001, a fire in a cafe in Volendam, Netherlands, wounded 250 adolescents and killed 14. In the 15 months before the disaster, all grade 2 students (aged 12-15 years) from a school in Volendam (of whom 31 were in the cafe during the fire), and from two other schools, had been selected as controls for a study. 124 Volendam students and 830 from the other two schools had provided data for substance use, and completed the youth self-report (YSR) questionnaire about behavioural and emotional problems. 5 months after the disaster, we obtained follow-up data from 91 (response rate 73.4%) Volendam adolescents and 643 (77.5%) controls from the other two schools. The primary outcome measures were changes in score in YSR categories of total problems, alcohol misuse, smoking, and substance use. We compared changes in scores between groups using logistic regression.
   Findings Volendam adolescents had larger increases in clinical scores than controls for total problems (odds ratio 1.82, 95% CI 1.01-3.29, p=0.045) and excessive use of alcohol (4.57, 2.73-7.64, p<0.0001), but not for smoking or use of marijuana, MDMA (ecstasy), and sedatives. Increases in YSR scores were largest for being anxious or depressed (2.85, 1.23-6.61), incoherent thinking (2.16, 1.09-4.30), and aggressive behaviour (3.30, 1.30-8.36). Intention-to-treat analyses showed significantly larger for increases in rates of excessive drinking and YSR symptom subscales in Volendam adolescents than controls. Effects were mostly similar in victims and their classmates.
   Interpretation Mental health interventions after disasters should address anxiety, depression, thought problems, aggression, and alcohol abuse of directly affected adoloscents and their peer group.
C1 TNO Prevent & Hlth, NL-2301 CE Leiden, Netherlands.
   Erasmus Univ, Med Ctr Rotterdam, Sophia Childrens Hosp, Rotterdam, Netherlands.
   Leiden Univ, Med Ctr, Dept Paediat, Leiden, Netherlands.
RP Reijneveld, SA (reprint author), TNO Prevent & Hlth, POB 2215, NL-2301 CE Leiden, Netherlands.
RI Babicova, Zuzana/L-9849-2015
NR 38
TC 90
Z9 92
U1 0
U2 23
PU LANCET LTD
PI LONDON
PA 84 THEOBALDS RD, LONDON WC1X 8RR, ENGLAND
SN 0140-6736
J9 LANCET
JI Lancet
PD AUG 30
PY 2003
VL 362
IS 9385
BP 691
EP 696
DI 10.1016/S0140-6736(03)14231-6
PG 6
WC Medicine, General & Internal
SC General & Internal Medicine
GA 716NH
UT WOS:000185034800009
PM 12957091
DA 2020-03-18
ER

PT J
AU McNally, AM
   Palfai, TP
   Levine, RV
   Moore, BM
AF McNally, AM
   Palfai, TP
   Levine, RV
   Moore, BM
TI Attachment dimensions and drinking-related problems among young adults -
   The mediational role of coping motives
SO ADDICTIVE BEHAVIORS
LA English
DT Article
DE alcohol problems; attachment styles; drinking motives; emotion
   regulation; college students
ID COLLEGE-STUDENTS; BINGE-DRINKING; WORKING MODELS; STYLES; ALCOHOL; SELF;
   ADOLESCENCE; ADJUSTMENT; CONSTRUCT; INFANCY
AB Recent research has found a positive association between insecure adult attachment styles and harmful drinking patterns. In the present study, we examined the relation between alcohol-related consequences and two dimensions underlying attachment, 'model of self' and 'model of others,' among a population of college student drinkers (N = 366). It was predicted that a negative model of self would contribute significantly to the variance in drinking problems over and above that accounted for by level of alcohol consumption. In an attempt to clarify the nature of the relationship among these variables, it was further hypothesized that coping drinking motives would mediate the relationship between the self attachment dimension and alcohol consequences. Hierarchical multiple regression analyses revealed results consistent with the predictions. There was a significant relationship between negative model of self and problems which was fully mediated by coping drinking motives. The findings support the basic theoretical supposition that one primary function of interpersonal attachment is the regulation of emotions. (C) 2002 Elsevier Science Ltd. All rights reserved.
C1 Boston Univ, Dept Psychol, Boston, MA 02215 USA.
RP McNally, AM (reprint author), Boston Univ, Dept Psychol, 4th Floor,648 Beacon St, Boston, MA 02215 USA.
NR 38
TC 107
Z9 108
U1 0
U2 18
PU PERGAMON-ELSEVIER SCIENCE LTD
PI OXFORD
PA THE BOULEVARD, LANGFORD LANE, KIDLINGTON, OXFORD OX5 1GB, ENGLAND
SN 0306-4603
J9 ADDICT BEHAV
JI Addict. Behav.
PD AUG
PY 2003
VL 28
IS 6
BP 1115
EP 1127
DI 10.1016/S0306-4603(02)00224-1
PG 13
WC Psychology, Clinical; Substance Abuse
SC Psychology; Substance Abuse
GA 704RP
UT WOS:000184353900007
PM 12834654
DA 2020-03-18
ER

PT J
AU Verhulst, FC
   Achenbach, TM
   van der Ende, J
   Erol, N
   Lambert, MC
   Leung, PWL
   Silva, MA
   Zilber, N
   Zubrick, SR
AF Verhulst, FC
   Achenbach, TM
   van der Ende, J
   Erol, N
   Lambert, MC
   Leung, PWL
   Silva, MA
   Zilber, N
   Zubrick, SR
TI Comparisons of problems reported by youths from seven countries
SO AMERICAN JOURNAL OF PSYCHIATRY
LA English
DT Article
ID EMOTIONAL-PROBLEMS; SELF-REPORTS; ADOLESCENTS; CHILDREN; CULTURES;
   TEACHER; PARENTS
AB Objective: This study compared ratings for self-reported behavioral and emotional problems in adolescents from seven countries.
   Method: Youth Self-Report scores were analyzed for 7,137 adolescents ages 1118 years from general population samples from Australia, China, Israel, Jamaica, the Netherlands, Turkey, and the United States.
   Results: Comparisons of problems scores yielded small to medium effect sizes for cross-cultural variations. Youths from China and Jamaica had the highest and youths from Israel and Turkey had the lowest mean total problems scores. With cross-cultural consistency, girls scored higher for internalizing and lower for externalizing than boys. Cross-cultural correlations were high among the mean item scores.
   Conclusions: Empirically based assessment provided a robust method for assessing and comparing adolescents' self-reported problems. Self-reports thus supplemented empirically based assessments of parent-reported problems and offered a cost-effective way of identifying problems for which adolescents from diverse cultural backgrounds may need help.
C1 Erasmus MC Sophia, Dept Child & Adolescent Psychiat, NL-3015 GJ Rotterdam, Netherlands.
   Univ Vermont, Dept Psychiat, Ctr Children Youth & Families, Burlington, VT 05405 USA.
   Ankara Univ, Dept Child & Adolescent Psychiat, TR-06100 Ankara, Turkey.
   Michigan State Univ, E Lansing, MI 48824 USA.
   Chinese Univ Hong Kong, Dept Psychol, Hong Kong, Hong Kong, Peoples R China.
   CNRS, Ctr Rech Francais Jerusalem, Jerusalem, Israel.
   Falk Inst Mental Hlth & Behav Studies, Jerusalem, Israel.
   Curtin Univ Technol, Ctr Dev Hlth, TVW Telethon Inst Child Hlth Res, Perth, Australia.
RP Verhulst, FC (reprint author), Erasmus MC Sophia, Dept Child & Adolescent Psychiat, Dr Molewaterpl 60, NL-3015 GJ Rotterdam, Netherlands.
RI Zubrick, Stephen R/H-1997-2013
OI Zubrick, Stephen/0000-0002-6369-1713
FU NIMH NIH HHSUnited States Department of Health & Human ServicesNational
   Institutes of Health (NIH) - USANIH National Institute of Mental Health
   (NIMH) [MH-40305]
NR 16
TC 100
Z9 106
U1 0
U2 10
PU AMER PSYCHIATRIC PRESS, INC
PI ARLINGTON
PA 1000 WILSON BOULEVARD, STE 1825, ARLINGTON, VA 22209-3901 USA
SN 0002-953X
J9 AM J PSYCHIAT
JI Am. J. Psychiat.
PD AUG
PY 2003
VL 160
IS 8
BP 1479
EP 1485
DI 10.1176/appi.ajp.160.8.1479
PG 7
WC Psychiatry
SC Psychiatry
GA 708AK
UT WOS:000184543700018
PM 12900311
DA 2020-03-18
ER

PT J
AU LeBlanc, LA
   Goldsmith, T
   Patel, DR
AF LeBlanc, LA
   Goldsmith, T
   Patel, DR
TI Behavioral aspects of chronic illness in children and adolescents
SO PEDIATRIC CLINICS OF NORTH AMERICA
LA English
DT Article
ID DEPENDENT DIABETES-MELLITUS; CHRONIC HEALTH CONDITIONS; CHRONIC PHYSICAL
   ILLNESS; MENTAL-HEALTH; ILL CHILDREN; PSYCHOLOGICAL ADJUSTMENT;
   PSYCHOSOCIAL ADJUSTMENT; CHILDHOOD ILLNESS; REGIMEN ADHERENCE; CHRONIC
   DISEASE
AB Most children adjust to their chronic illnesses within the span of 1 year; most families achieve healthy stable functioning with accommodations for the illness. The challenge of adjusting to a chronic illness can provide an excellent opportunity for a child or adolescent to master crucial skills, such as emotion regulation and problem-solving. Mastery of these skills can engender strong self-esteem and confidence. As our knowledge about the predictive factors for positive behavioral outcomes increases, the pediatrician can be in the position to minimize the negative behavioral aspects of chronic illness and facilitate adjustment. Attention to the behavioral aspects of chronic illness, in the three critical areas of psychosocial adjustment of the patient, adjustment of the family, and adherence to regimens, allows pediatricians to play a crucial role in prevention, early identification, and early interventions.
C1 Western Michigan Univ, Dept Psychol, Kalamazoo, MI 49008 USA.
   Michigan State Univ, Kalamazoo Ctr Med Studies, Dept Pediat & Human Dev, Kalamazoo, MI 49008 USA.
RP LeBlanc, LA (reprint author), Western Michigan Univ, Dept Psychol, 1903 W Michigan Ave, Kalamazoo, MI 49008 USA.
EM linda.leblanc@wmich.edu
NR 90
TC 54
Z9 56
U1 0
U2 12
PU W B SAUNDERS CO-ELSEVIER INC
PI PHILADELPHIA
PA 1600 JOHN F KENNEDY BOULEVARD, STE 1800, PHILADELPHIA, PA 19103-2899 USA
SN 0031-3955
EI 1557-8240
J9 PEDIATR CLIN N AM
JI Pediatr. Clin. N. Am.
PD AUG
PY 2003
VL 50
IS 4
BP 859
EP +
DI 10.1016/S0031-3955(03)00072-5
PG 21
WC Pediatrics
SC Pediatrics
GA 717FW
UT WOS:000185077000008
PM 12964698
DA 2020-03-18
ER

PT J
AU van der Valk, JC
   van den Oord, EJCG
   Verhulst, FC
   Boomsma, DI
AF van der Valk, JC
   van den Oord, EJCG
   Verhulst, FC
   Boomsma, DI
TI Using shared and unique parental views to study the etiology of
   7-year-old twins' internalizing and externalizing problems
SO BEHAVIOR GENETICS
LA English
DT Article
DE behavior genetics; children, Child Behavior Checklist; problem behavior;
   multiple informants; twins
ID PROBLEM BEHAVIORS; DEPRESSIVE SYMPTOMS; EMOTIONAL-PROBLEMS; EARLY
   ADOLESCENCE; 3-YEAR-OLD TWINS; GENETIC-ANALYSIS; CHILD-BEHAVIOR; PEER
   RELATIONS; RATINGS; FAMILY
AB In a sample of 1,940 Dutch 7-year-old twin pairs we studied the etiology of individual differences in Internalizing and Externalizing behavioral problems. For the majority of twins in the sample, both maternal and paternal ratings of behavioral problems were obtained from the Child Behavior Checklist. This made it possible to take into account processes underlying agreement and disagreement between maternal and paternal ratings. For both problem behaviors, a Psychometric model fitted the data better than a Rater Bias model, implying that parents, in addition to the behaviors they similarly observed, also assessed unique aspects of their children's behaviors. Relatively large genetic influences were found for Externalizing problems, explaining over 50% of the variance in both boys and girls. For internalizing problems, the heritability was over 30% in both sexes. Shared environmental factors were nearly as important as genetic influences in explaining the variation in behavioral problems. For both Externalizing and Internalizing problems, around 30% of the variance was accounted for by the shared environmental factors.
C1 Vrije Univ Amsterdam, Dept Biol Psychol, NL-1081 BT Amsterdam, Netherlands.
   Erasmus Univ, Dept Child & Adolescent Psychiat, Rotterdam, Netherlands.
   Virginia Commonwealth Univ, Med Coll Virginia, Virginia Inst Psychiat & Behav Genet, Richmond, VA 23298 USA.
RP van der Valk, JC (reprint author), Vrije Univ Amsterdam, Dept Biol Psychol, Van Der Boechorststr 1, NL-1081 BT Amsterdam, Netherlands.
NR 35
TC 23
Z9 23
U1 0
U2 0
PU KLUWER ACADEMIC/PLENUM PUBL
PI NEW YORK
PA 233 SPRING ST, NEW YORK, NY 10013 USA
SN 0001-8244
J9 BEHAV GENET
JI Behav. Genet.
PD JUL
PY 2003
VL 33
IS 4
BP 409
EP 420
DI 10.1023/A:1025369525924
PG 12
WC Behavioral Sciences; Genetics & Heredity; Psychology, Multidisciplinary
SC Behavioral Sciences; Genetics & Heredity; Psychology
GA 713EC
UT WOS:000184842600004
PM 14574140
OA Green Published
DA 2020-03-18
ER

PT J
AU Houtzager, BA
   Grootenhuis, MA
   Hoekstra-Weebers, JEHM
   Caron, HN
   Last, BF
AF Houtzager, BA
   Grootenhuis, MA
   Hoekstra-Weebers, JEHM
   Caron, HN
   Last, BF
TI Psychosocial functioning in siblings of paediatric cancer patients one
   to six months after diagnosis
SO EUROPEAN JOURNAL OF CANCER
LA English
DT Article
DE paediatric cancer; siblings; social-emotional functioning; quality of
   life; risk factors; prospective study design
ID CHILDHOOD-CANCER; FAMILY ADAPTATION; ADJUSTMENT; CHILDREN; LEUKEMIA;
   ANXIETY; IMPACT
AB The aim of this study was to prospectively investigate the prevalence of and risk factors for psychosocial problems in siblings of paediatric cancer patients. One and 6 months after diagnosis, sibling self-reported anxiety, social-emotional problems and quality of life (QoL) were assessed, as were the predictor variables: sibling prediagnosis functioning, age and gender and the ill child's diagnosis. At 1 month, siblings reported a lower QoL and adolescent girls reported more emotional problems compared with peers. At 6 months, adolescent QoL remained relatively impaired. Over time, adolescent brothers reported fewer emotional and total problems and young girls reported decreased anxiety. No significant amelioration in QoL was found over time. The older the siblings were, the lower their observed QoL at both measurements and in several domains. The occurrence of life events predicted sisters' QoL at 1 month. Changes in sibling functioning were predicted by none of the investigated risk factors. Thus, QoL is impaired shortly after diagnosis. Adolescent siblings risk persisting problems in daily functioning. Further prospective research on other risk factors such as coping and family functioning over time is needed. (C) 2003 Elsevier Science Ltd. All rights reserved.
C1 Univ Amsterdam, Acad Med Ctr, Dept Paediat Psychosocial, NL-1105 AZ Amsterdam, Netherlands.
   Univ Groningen, Med Ctr, Groningen, Netherlands.
   Univ Amsterdam, Acad Med Ctr, Dept Paediat Oncol, NL-1105 AZ Amsterdam, Netherlands.
RP Houtzager, BA (reprint author), Univ Amsterdam, Acad Med Ctr, Dept Paediat Psychosocial, Meibergdreef 9, NL-1105 AZ Amsterdam, Netherlands.
NR 38
TC 20
Z9 21
U1 0
U2 8
PU PERGAMON-ELSEVIER SCIENCE LTD
PI OXFORD
PA THE BOULEVARD, LANGFORD LANE, KIDLINGTON, OXFORD OX5 1GB, ENGLAND
SN 0959-8049
J9 EUR J CANCER
JI Eur. J. Cancer
PD JUL
PY 2003
VL 39
IS 10
BP 1423
EP 1432
DI 10.1016/S0959-8049(03)00275-2
PG 10
WC Oncology
SC Oncology
GA 701ZN
UT WOS:000184199200026
PM 12826046
OA Green Published
DA 2020-03-18
ER

PT J
AU Scarpa, A
   Ollendick, TH
AF Scarpa, A
   Ollendick, TH
TI Community violence exposure in a young adult sample: III.
   Psychophysiology and victimization interact to affect risk for
   aggression
SO JOURNAL OF COMMUNITY PSYCHOLOGY
LA English
DT Article
ID HEART-RATE-VARIABILITY; NO SAFE HAVEN; AGE 15 YEARS;
   ANTISOCIAL-BEHAVIOR; YOUTH; ADOLESCENTS; PREVALENCE; DISTRESS; AROUSAL
AB An initial study of young adults with high and low exposure to community violence found that aggression was related to increased baseline heart rate variability (HRV), reduced baseline heart rate (HR), and increased poststressor cortisol level. Based upon previous research on biosocial interactions, this study tested specific predictions that the cardiovascular-aggression link would be found only in nonvictims and the cortisol-aggression link only in victims. Forty-seven victims and nonvictims completed self-reports of aggression and two stressor tasks. Results supported the hypotheses for HRV and cortisol. However, reduced HR was associated with aggression in both victims and nonvictims, and its variance was explained by increased HRV Findings support biosocial theories of violence and are discussed in terms of vagally mediated HR underarousal and emotion dysregulation in antisocial populations. (C) 2003 Wiley Periodicals, Inc.
C1 Virginia Polytech Inst & State Univ, Blacksburg, VA 24061 USA.
RP Scarpa, A (reprint author), Virginia Tech, Coll Arts & Sci, Dept Psychol, 5088 Derring Hall, Blacksburg, VA 24061 USA.
EM ascarpa@vt.edu
NR 46
TC 39
Z9 42
U1 0
U2 10
PU WILEY-BLACKWELL
PI MALDEN
PA COMMERCE PLACE, 350 MAIN ST, MALDEN 02148, MA USA
SN 0090-4392
J9 J COMMUNITY PSYCHOL
JI J. Community Psychol.
PD JUL
PY 2003
VL 31
IS 4
BP 321
EP 338
DI 10.1002/jcop.10058
PG 18
WC Public, Environmental & Occupational Health; Psychology,
   Multidisciplinary; Social Work
SC Public, Environmental & Occupational Health; Psychology; Social Work
GA 689NB
UT WOS:000183498700002
DA 2020-03-18
ER

PT J
AU Leadbeater, D
   Hoglund, W
   Woods, T
AF Leadbeater, D
   Hoglund, W
   Woods, T
TI Changing contexts? The effects of a primary prevention program on
   classroom levels of peer relational and physical victimization
SO JOURNAL OF COMMUNITY PSYCHOLOGY
LA English
DT Article
ID INFORMATION-PROCESSING MECHANISMS; ANTISOCIAL-BEHAVIOR;
   SOCIAL-ADJUSTMENT; CONDUCT DISORDER; SCHOOL; CHILDREN; AGGRESSION;
   IMPACT; FAMILY; YOUTH
AB Whereas school-based Prevention Programs often target deficits in individual children's social skills in order to limit their aggression or exposure to peer victimization, there is increasing evidence that school-wide and classroom-level factors can also affect the success of these programs. This short-term longitudinal study involved 432 elementary school students from 44 classrooms in 17 urban schools'. We investigated whether classroom characteristics (average levels of social competence, emotional problems, and behavioral problems) and school-wide characteristics (proportion of children on income assistance and implementation of a peer victimization prevention program-the Walk away, Ignore, Talk, and Seek help [W.LTS.] program) experienced in Grade I influences changes in children's reports of relational and physical victimization at the end of Grade 2. Findings showed that classroom levels of emotional problems predicted increases in relational victimization (beyond individual differences in emotional and behavioral problems). Classroom levels of behavioral problems predicted reports of increases in physical victimization (beyond individual differences). Classroom levels of social competence also interacted with individual levels of emotional Problems such that children with higher levels of emotional problems in classes with more socially competent children reported more relational and physical victimization. Higher school levels of poverty and lack of program involvement also predicted higher levels of physical victimization, beyond individual and classroom effects. The capacity of the W.I.T.S. program to influence classroom level characteristics and the moderating effects of school poverty on victimization were also assessed. (C) 2003 Wiley Periodicals, Inc.
C1 Univ Victoria, Dept Psychol, Victoria, BC V8W 3P5, Canada.
RP Leadbeater, D (reprint author), Univ Victoria, Dept Psychol, POB 3050 STN CSC,Cornett Bldg, Victoria, BC V8W 3P5, Canada.
NR 65
TC 59
Z9 60
U1 0
U2 11
PU JOHN WILEY & SONS INC
PI HOBOKEN
PA 111 RIVER ST, HOBOKEN, NJ 07030 USA
SN 0090-4392
J9 J COMMUNITY PSYCHOL
JI J. Community Psychol.
PD JUL
PY 2003
VL 31
IS 4
BP 397
EP 418
DI 10.1002/jcop.10057
PG 22
WC Public, Environmental & Occupational Health; Psychology,
   Multidisciplinary; Social Work
SC Public, Environmental & Occupational Health; Psychology; Social Work
GA 689NB
UT WOS:000183498700007
DA 2020-03-18
ER

PT J
AU Pines, AM
   Zaidman, N
AF Pines, AM
   Zaidman, N
TI Israeli Jews and Arabs - Similarities and differences in the utilization
   of social support
SO JOURNAL OF CROSS-CULTURAL PSYCHOLOGY
LA English
DT Article
DE social support; cross-cultural; Israeli Jews; Israeli Arabs
ID SELF-HELP; JEWISH; ATTITUDES; NETWORKS; YOUTH
AB Israeli Jews and Arabs live in one country with surprisingly little knowledge of each other. Representative samples of the Israeli Jewish (n = 485) and Arab (n = 384) populations responded to a questionnaire regarding the importance and availability of different social support functions, the quality of different social relationships, and to whom they would turn with different problems. Results show that despite similarity in the value attributed to the different support functions, there were consistent differences in the perceived availability and utilization of support. Israeli Arabs were less likely to discuss emotional problems or use professional help and more likely to use familial help. Israeli Jews were more likely to turn to a spouse, a friend, a professional, and a superior. These findings have theoretical and practical significance.
C1 Ben Gurion Univ Negev, Sch Management, IL-84105 Beer Sheva, Israel.
RP Pines, AM (reprint author), Ben Gurion Univ Negev, Sch Management, IL-84105 Beer Sheva, Israel.
EM pinesa@nihul.bgu.ac.il
NR 52
TC 31
Z9 31
U1 0
U2 6
PU SAGE PUBLICATIONS INC
PI THOUSAND OAKS
PA 2455 TELLER RD, THOUSAND OAKS, CA 91320 USA
SN 0022-0221
EI 1552-5422
J9 J CROSS CULT PSYCHOL
JI J. Cross-Cult. Psychol.
PD JUL
PY 2003
VL 34
IS 4
BP 465
EP 480
DI 10.1177/0022022103034004006
PG 16
WC Psychology, Social
SC Psychology
GA 695KD
UT WOS:000183828900006
DA 2020-03-18
ER

PT J
AU Birditt, KS
   Fingerman, KL
AF Birditt, KS
   Fingerman, KL
TI Age and gender differences in adults' descriptions of emotional
   reactions to interpersonal problems
SO JOURNALS OF GERONTOLOGY SERIES B-PSYCHOLOGICAL SCIENCES AND SOCIAL
   SCIENCES
LA English
DT Article
ID INTIMATE-RELATIONSHIPS; NEGATIVE AFFECT; LABELED ANGER; OLDER ADULTS;
   EXPERIENCE; INTENSITY; IMPACT; LIFE; EXPRESSION; MODEL
AB This study examines age and gender differences in descriptions of emotional reactions and reports of the intensity and duration of those emotional responses to interpersonal tensions. As part of a larger study, 185 (85 male and 100 female) participants aged 13 to 99 described the last time they were upset with members of their social networks. Participants then described how they felt and rated the intensity and duration of their distress. Participants' reported emotions were grouped by use of theoretically derived categories and empirically derived post hoc categories. Three emotion categories were examined: anger, sadness, and nonspecific negative emotions. Adolescents and young adults were more likely than older adults to describe anger. Adolescents and young adults also reported more intense aversive responses than older adults. Women rated their distress as more intense than men. With the exception of middle-aged and oldest-old adults, women reported that they experienced distress for a longer duration than men. Findings are interpreted in terms of theories regarding age and gender differences in emotion regulation and interpersonal tensions.
C1 Penn State Univ, Dept Human Dev & Family Studies, University Pk, PA 16802 USA.
RP Birditt, KS (reprint author), Univ Michigan, Inst Social Res, Ann Arbor, MI 48106 USA.
FU NIA NIH HHSUnited States Department of Health & Human ServicesNational
   Institutes of Health (NIH) - USANIH National Institute on Aging (NIA)
   [AG1448401, 5T32 AG00048]
NR 40
TC 115
Z9 115
U1 1
U2 15
PU GERONTOLOGICAL SOCIETY AMER
PI WASHINGTON
PA 1275 K STREET NW SUITE 350, WASHINGTON, DC 20005-4006 USA
SN 1079-5014
J9 J GERONTOL B-PSYCHOL
JI J. Gerontol. Ser. B-Psychol. Sci. Soc. Sci.
PD JUL
PY 2003
VL 58
IS 4
BP P237
EP P245
DI 10.1093/geronb/58.4.P237
PG 9
WC Geriatrics & Gerontology; Gerontology; Psychology; Psychology,
   Multidisciplinary
SC Geriatrics & Gerontology; Psychology
GA 704TX
UT WOS:000184357500008
PM 12878652
OA Bronze
DA 2020-03-18
ER

PT J
AU Vila, G
   Hayder, R
   Bertrand, C
   Falissard, B
   de Blic, J
   Mouren-Simeoni, MC
   Scheinmann, P
AF Vila, G
   Hayder, R
   Bertrand, C
   Falissard, B
   de Blic, J
   Mouren-Simeoni, MC
   Scheinmann, P
TI Psychopathology and quality of life for adolescents with asthma and
   their parents
SO PSYCHOSOMATICS
LA English
DT Article
ID CHRONIC ILLNESS; CHILDREN; ANXIETY; HEALTH; DISORDERS; SEVERITY;
   SYMPTOMS
AB Asthma is known to have a direct impact on the quality of life of children with asthma and their families as a consequence of the attacks on day-to-day life. Psychopathological factors may be associated with poor quality of life by modulating the handicap and the patient's experience of it. The authors' objective was to evaluate the relationship between emotional and behavioral problems and quality of life, as assessed by the Pediatric Asthma Quality of Life Questionnaire and the Pediatric Asthma Caregiver's Quality of Life Questionnaire. The study group consisted of 100 adolescent outpatients with asthma who were undergoing regular checkups: 70 boys and 30 girls, ages 12 to 19. They were evaluated by means of self-administered questionnaires completed by their parents. Path analysis was used to propose a model of relationships between psychopathology and quality of life. The quality of life of the children with asthma and their parents was clearly associated with the presence or absence of psychological problems in the patients. Emotional problems were associated with the quality of life of both the patients and their parents; behavioral problems had a smaller effect on the quality of life of the parents only. The authors proposed a structural model of the quality of life of adolescents with asthma and their parents in which quality of life is dependent on psychological variables and is responsible for emotional problems. Multivariate analyses indicated that the quality of life of the children with asthma and their parents and the correlation between quality of life and psychopathology depended little on medical variables such as the duration of illness, its pretreatment severity, or hospitalizations in the past year In contrast, the quality of life of the parents depended on that of the children and vice versa. This study showed that scores on the Pediatric Asthma Quality of Life Questionnaire and the Pediatric Asthma Caregiver's Quality of Life Questionnaire reflected not only the medical status of the patients but also psychological variables, which appeared to be a consequence of the functional handicap associated with asthma. Patients who assess the quality of their lives as poor would benefit from psychological evaluation and support.
C1 Grp Hosp Necker Enfants Malades, Dept Child & Adolescent Psychiat, F-75743 Paris 15, France.
   Grp Hosp Necker Enfants Malades, Dept Pediat Allergy & Pneumol, F-75743 Paris, France.
RP Vila, G (reprint author), Grp Hosp Necker Enfants Malades, Dept Child & Adolescent Psychiat, 149 Rue Sevres, F-75743 Paris 15, France.
NR 26
TC 53
Z9 55
U1 0
U2 4
PU AMER PSYCHIATRIC PRESS, INC
PI ARLINGTON
PA 1000 WILSON BOULEVARD, STE 1825, ARLINGTON, VA 22209-3901 USA
SN 0033-3182
J9 PSYCHOSOMATICS
JI Psychosomatics
PD JUL-AUG
PY 2003
VL 44
IS 4
BP 319
EP 328
DI 10.1176/appi.psy.44.4.319
PG 10
WC Psychiatry; Psychology
SC Psychiatry; Psychology
GA 694CQ
UT WOS:000183756600007
PM 12832598
DA 2020-03-18
ER

PT J
AU Weissberg, RP
   Kumpfer, KL
   Seligman, MEP
AF Weissberg, RP
   Kumpfer, KL
   Seligman, MEP
TI Prevention that works for children and youth - An introduction
SO AMERICAN PSYCHOLOGIST
LA English
DT Editorial Material
ID OF-MENTAL-HEALTH; ADOLESCENT HEALTH; PROGRAMS; SCIENCE; SETTINGS
AB The widespread implementation of effective prevention programs for children and youth is a sound investment in society's future. The most beneficial preventive interventions for young people involve coordinated, systemic efforts to enhance their social-emotional competence and health. The articles in this special issue propose standards for empirically supported programming worthy of dissemination and steps to integrate prevention science with practice. The highlight key research findings and common principles for effective programming across family, school, community, health care, and policy interventions and discuss their implications for practice. Recent advances in prevention research and growing support for evidence-based practice are encouraging developments that will increase the number of children and youth who succeed and contribute in school and life.
C1 Univ Illinois, Dept Psychol, Chicago, IL 60607 USA.
   Univ Utah, Salt Lake City, UT 84112 USA.
   Univ Penn, Philadelphia, PA 19104 USA.
RP Weissberg, RP (reprint author), Univ Illinois, Dept Psychol, M-C 285,1007 W Harrison St, Chicago, IL 60607 USA.
NR 63
TC 200
Z9 204
U1 0
U2 28
PU AMER PSYCHOLOGICAL ASSOC
PI WASHINGTON
PA 750 FIRST ST NE, WASHINGTON, DC 20002-4242 USA
SN 0003-066X
J9 AM PSYCHOL
JI Am. Psychol.
PD JUN-JUL
PY 2003
VL 58
IS 6-7
BP 425
EP 432
DI 10.1037/0003-066X.58.6-7.425
PG 8
WC Psychology, Multidisciplinary
SC Psychology
GA 708CB
UT WOS:000184548300001
PM 12971188
DA 2020-03-18
ER

PT J
AU Leibenluft, E
   Charney, DS
   Pine, DS
AF Leibenluft, E
   Charney, DS
   Pine, DS
TI Researching the pathophysiology of pediatric bipolar disorder
SO BIOLOGICAL PSYCHIATRY
LA English
DT Article; Proceedings Paper
CT Conference on Pediatric Bipolar Disorder
CY MAR, 2002
CL BOSTON, MA
DE child; bipolar disorder; attention; emotion; mania
ID FRONTAL BRAIN ASYMMETRY; DEFICIT HYPERACTIVITY DISORDER; EMISSION
   COMPUTED-TOMOGRAPHY; MANIC-DEPRESSIVE ILLNESS; ANTERIOR CINGULATE; LIFE
   EVENTS; FUNCTIONAL NEUROANATOMY; BIOLOGICAL SUBSTRATE; ORBITOFRONTAL
   CORTEX; SUSTAINED ATTENTION
AB We suggest that the core feature of bipolar disorder (BPD) is marked state fluctuations. The pathophysiology of switches into depressed, irritable, and extreme positive valence states requires study, with the latter deserving particular focus because it represents a pathognomonic feature of BPD in both adults and children. Hypotheses regarding the pathophysiology of pediatric BPD must account for these marked state fluctuations as well as for specific developmental aspects of the illness. These developmental aspects include marked irritability (in addition to euphoria and depression) and very rapid cycles, along with high rates of attention-deficit/hyperactivity disorder. We review research on neural mechanisms underlying positive valence states and state regulation, focusing on those data relevant to BPD and to development. Researchers are beginning to explore the response of manic patients and control subjects to positive affective stimuli, and considerable research in both nonhuman primates and humans has focused on the cortico-limbic-striatal circuits mediating responses to rewarding stimuli. In control subjects, positive affect affects cognition, and data indicate that prefrontal electroencephalogram asymmetry may differ between control subjects with consistently positive affect and those with more negative affect; however, this latter generalization may not apply to adolescents. With regard to the pathophysiology of state switching in pediatric BPD, data in control subjects indicating that attention regulation plays a role in emotion regulation may be germane. In addition, research detailing physiologic and psychological responses to negative emotional stimuli in bipolar patients and control subjects may increase our understanding of the mechanisms underlying both irritability and rapid cycling seen in children with BPD. Potential foci for research on the pathophysiology of pediatric BPD include reactivity to standardized positive and negative emotional stimuli, and the interaction between emotion regulation and attentional processes. (C) 2003 Society of Biological Psychiatry.
C1 NIMH, Mood & Anxiety Program, Dept Hlth & Human Serv, NIH, Bldg 10,Room 4N-208,10 Ctr Dr,MSC 1255, Bethesda, MD 20892 USA.
RP Leibenluft, E (reprint author), NIMH, Mood & Anxiety Program, Dept Hlth & Human Serv, NIH, Bldg 10,Room 4N-208,10 Ctr Dr,MSC 1255, Bethesda, MD 20892 USA.
RI anand, amit/A-7222-2009; Pine, Daniel/Z-1601-2019
NR 113
TC 82
Z9 84
U1 0
U2 11
PU ELSEVIER SCIENCE INC
PI NEW YORK
PA STE 800, 230 PARK AVE, NEW YORK, NY 10169 USA
SN 0006-3223
EI 1873-2402
J9 BIOL PSYCHIAT
JI Biol. Psychiatry
PD JUN 1
PY 2003
VL 53
IS 11
BP 1009
EP 1020
DI 10.1016/S0006-3223(03)00069-6
PG 12
WC Neurosciences; Psychiatry
SC Neurosciences & Neurology; Psychiatry
GA 686UT
UT WOS:000183339900011
PM 12788246
DA 2020-03-18
ER

PT J
AU Huizinga, GA
   van der Graaf, WTA
   Visser, A
   Dijkstra, JS
   Hoekstra-Weebers, JEHM
AF Huizinga, GA
   van der Graaf, WTA
   Visser, A
   Dijkstra, JS
   Hoekstra-Weebers, JEHM
TI Psychosocial consequences for children of a parent with cancer - A pilot
   study
SO CANCER NURSING
LA English
DT Article
DE children; parental cancer; behavioral-emotional problems; family
   functioning
ID BREAST-CANCER; TERMINAL CANCER; ADOLESCENTS; IMPACT
AB When cancer is diagnosed in a parent, this may also have consequences for the children. The purpose of this pilot study was to gain more insight into the psychosocial consequences for children of a parent with cancer, from the perspective of both the children and their parents. For this study, 14 families participated in semistructured interviews and completed standardized questionnaires. Interviews were tape-recorded, transcribed, and analyzed using content analysis techniques. No significant difference was found in behavioral and emotional problems between the children in these families and the normative sample. However, parents reported problems on a borderline and clinically elevated level in one third of the children, and three of seven children self-reported problems on these levels. The interview results showed that parents reported (temporary) behavioral problems in most children during the acute stage of their parents' illness. Other problems, such as anxiety, sleeping disorders, and compulsive behavior, persisted for longer. Parents reported that their children had more problems than the children themselves reported. This finding was not supported by the quantitative analysis. The results from the Child Behavior Checklist and the Dutch version of the Family Adaptability and Cohesion Evaluation Scales showed that children of families with poor family functioning were more vulnerable. In particular, extremely high adaptation (chaotic) and extremely low family cohesion (disengaged) seemed related to the prevalence of emotional and behavioral problems in these children. Absence of home healthcare was an additional burden for adolescent children.
C1 Univ Groningen Hosp, Dept Med Psychol, NL-9700 RB Groningen, Netherlands.
   Univ Groningen Hosp, Dept Med Oncol, NL-9700 RB Groningen, Netherlands.
RP Huizinga, GA (reprint author), Univ Groningen Hosp, Dept Med Psychol, POB 30-001, NL-9700 RB Groningen, Netherlands.
RI van der Graaf, Winette/A-5006-2014
OI van der Graaf, Winette/0000-0001-7549-3338
NR 28
TC 55
Z9 55
U1 1
U2 9
PU LIPPINCOTT WILLIAMS & WILKINS
PI PHILADELPHIA
PA 530 WALNUT ST, PHILADELPHIA, PA 19106-3621 USA
SN 0162-220X
J9 CANCER NURS
JI Cancer Nurs.
PD JUN
PY 2003
VL 26
IS 3
BP 195
EP 202
DI 10.1097/00002820-200306000-00004
PG 8
WC Oncology; Nursing
SC Oncology; Nursing
GA 683HP
UT WOS:000183142900004
PM 12832952
DA 2020-03-18
ER

PT J
AU Greenberg, LR
   Gould, JW
   Gould-Saltman, DJ
   Stahl, PM
AF Greenberg, LR
   Gould, JW
   Gould-Saltman, DJ
   Stahl, PM
TI Is the child's therapist part of the problem? What judges, attorneys,
   and mental health professionals need to know about court-related
   treatment for children
SO FAMILY LAW QUARTERLY
LA English
DT Article
ID EMOTION REGULATION; ADJUSTMENT; CONFLICT; METAANALYSIS; ARRANGEMENTS;
   ADOLESCENCE; ATTACHMENT; FAMILIES; MEMORIES; CUSTODY
C1 Los Angeles Cty Psychol Assoc, Los Angeles, CA USA.
   Gould Saltman Law Off LLP, Los Angeles, CA USA.
NR 47
TC 13
Z9 13
U1 1
U2 2
PU AMER BAR ASSOC
PI CHICAGO
PA 750 N LAKE SHORE DR, ATTN:ORDER FULFILLMENT, CHICAGO, IL 60611 USA
SN 0014-729X
J9 FAM LAW QUART
JI Fam. Law Q.
PD SUM
PY 2003
VL 37
IS 2
BP 241
EP 271
PG 31
WC Family Studies; Law
SC Family Studies; Government & Law
GA 736VW
UT WOS:000186194700005
DA 2020-03-18
ER

PT J
AU Manderson, J
   McCune, N
AF Manderson, J
   McCune, N
TI The use of HoNOSCA in a child and adolescent mental health service
SO IRISH JOURNAL OF PSYCHOLOGICAL MEDICINE
LA English
DT Article
DE Child & Adolescent Mental Health Services; profiles; outcome measurement
ID NATION OUTCOME SCALES; ROUTINE
AB Objectives: To assess the health and social functioning of patients attending a Child and Adolescent Mental Health Service (CAMHS) and to measure the impact of attendance using the Health of the Nation Outcome Scales for Children and Adolescents (HoNOSCA).
   Method: HoNOSCA was completed on 73 consecutive patients attending for initial assessment with a review assessment being completed after six months or at discharge from the clinic if this occurred sooner on 53 of these. The impact of attendance at the clinics was determined by comparing initial and review mean HoNOSCA Scores.
   Results: Of the 53, 66% were male and 34% female. Boys were more highly rated with regard to aggressive behaviour, performance in peer relationships and family life relationships whilst girls were rated as having more nonorganic and emotional symptoms. Older children showed the highest rates of poor school attendance, non accidental (self) injury and emotional problems while younger children showed the greatest aggressive behaviour and language skill problems. An improvement in the total HoNOSCA score from initial assessment to review was seen in 92%. There was an improvement in the HoNOSCA mean score from initial assessment to review.
   Conclusions: Age, sex and symptom profiles of patients attending the service were similar to other CAMHS. Attendance at CAMHS produces improvements in patient outcomes over a six month period as measured Using HoNOSCA, which proved to be a useful if somewhat time consuming tool.
C1 Child & Family Clin, Portadown BT63 5SG, North Ireland.
RP McCune, N (reprint author), Child & Family Clin, Bocombra Lodge,2 Old Lurgan Rd, Portadown BT63 5SG, North Ireland.
NR 9
TC 8
Z9 8
U1 0
U2 3
PU MED-MEDIA LTD
PI DUBLIN
PA 25 ADELAIDE ST, MEDIA HOUSE DUN LAOGHAIRE, CO, DUBLIN, IRELAND
SN 0790-9667
J9 IRISH J PSYCHOL MED
JI Irish J. Psychol. Med.
PD JUN
PY 2003
VL 20
IS 2
BP 52
EP 55
DI 10.1017/S0790966700007618
PG 5
WC Psychiatry; Psychology; Psychology, Multidisciplinary
SC Psychiatry; Psychology
GA 693PK
UT WOS:000183725800004
PM 30440209
DA 2020-03-18
ER

PT J
AU Buckley, M
   Storino, M
   Saarni, C
AF Buckley, M
   Storino, M
   Saarni, C
TI Promoting emotional competence in children and adolescents: Implications
   for school psychologists
SO SCHOOL PSYCHOLOGY QUARTERLY
LA English
DT Article
ID MENTAL-HEALTH; RISK-FACTORS; RESILIENCE; BEHAVIOR; YOUTH
AB This article articulates the central role school psychologists can play in enhancing the emotional competence of students. An overview of the theoretical basis of emotional competence is provided, as well as an exploration of the relevance of emotional competence for positive youth development. Emerging applications for the assessment of emotional competence are presented. In addition, school-based methods of enhancing emotional competence are offered. The article concludes with suggestions for future research on the development of child and adolescent emotional competence in the context of school-related behavior.
C1 Sonoma State Univ, Counseling Dept, Rohnert Pk, CA 94928 USA.
RP Buckley, M (reprint author), Sonoma State Univ, Counseling Dept, 1801 E Cotati Ave,Rohnert Pk, Rohnert Pk, CA 94928 USA.
EM maureen.buckley@sonoma.edu
NR 41
TC 46
Z9 49
U1 0
U2 16
PU AMER PSYCHOLOGICAL ASSOC
PI WASHINGTON
PA 750 FIRST ST NE, WASHINGTON, DC 20002-4242 USA
SN 1045-3830
EI 1939-1560
J9 SCHOOL PSYCHOL QUART
JI Sch. Psychol. Q.
PD SUM
PY 2003
VL 18
IS 2
BP 177
EP 191
DI 10.1521/scpq.18.2.177.21855
PG 15
WC Psychology, Educational
SC Psychology
GA 704GY
UT WOS:000184332300006
DA 2020-03-18
ER

PT J
AU Baker, AJL
   McKay, MM
   Lynn, CJ
   Schlange, H
   Auville, A
AF Baker, AJL
   McKay, MM
   Lynn, CJ
   Schlange, H
   Auville, A
TI Recidivism at a shelter for adolescents: First-time versus repeat
   runaways
SO SOCIAL WORK RESEARCH
LA English
DT Article
DE mental health problems; recidivism; runaways; shelter
ID HOMELESS YOUTH; FAMILY REUNIFICATION; RISK BEHAVIORS; SUBSTANCE USE;
   VICTIMIZATION; DISORDERS; SERVICES; PROGRAM; CHILD
AB This article presents the results of a study that examined child and family influences on recidivism for 166 youths admitted to a shelter. The youths fell into two groups: (1) those who had run away before (repeat runaways) and (2) those who had run away for the first time (first-time runaways). Results indicated divergent pathways to shelter use and return within a 12-month period between these subgroups. Youth emotional problems were significantly related to recidivism for repeat runaways, whereas family changes and length of stay at the shelter were significantly related to recidivism for first-time runaways. Implications for design and delivery of a system of care to meet the complex mental health needs of runaway adolescents are discussed.
C1 Ctr Child Welf Res, Dobbs Ferry, NY 10552 USA.
   Columbia Univ, Sch Social Work, New York, NY USA.
RP Baker, AJL (reprint author), Ctr Child Welf Res, Childrens Village, Dobbs Ferry, NY 10552 USA.
RI McCarthy, Jodie/B-5760-2012
NR 39
TC 20
Z9 21
U1 0
U2 4
PU NATL ASSOC SOCIAL WORKERS
PI WASHINGTON
PA 750 FIRST ST, NE, STE 700, WASHINGTON, DC 20002-4241 USA
SN 1070-5309
J9 SOC WORK RES
JI Soc. Work Res.
PD JUN
PY 2003
VL 27
IS 2
BP 84
EP 93
DI 10.1093/swr/27.2.84
PG 10
WC Social Work
SC Social Work
GA 694HU
UT WOS:000183769600003
DA 2020-03-18
ER

PT J
AU Yoder, KA
   Whitbeck, LB
   Hoyt, DR
AF Yoder, KA
   Whitbeck, LB
   Hoyt, DR
TI Gang involvement and membership among homeless and runaway youth
SO YOUTH & SOCIETY
LA English
DT Article
DE homeless and runaway youth; gang members; gang involvement
ID VICTIMIZATION; DELINQUENCY; RISK; ADOLESCENTS; PERSPECTIVE; CONFLICT;
   VIOLENCE; STREETS; MODEL
AB The present study documented the extent of gang involvement and gang membership in a sample of 602 homeless and runaway youth from four midwestern states. The study also compared gang members, gang-involved youth who were not members, and nongang youth on several dimensions including sociodemographic characteristics, family background, school experiences, street experiences and exposure, emotional problems, alcohol and drug use, and other delinquent and deviant behaviors. Findings indicated that a significant number of these youth were gang members (15.4% of the sample) or involved in gangs (32.2% of the sample). Youth gang members and gang-involved youth reported more family legal problems, had been suspended from school more, ran away at a younger age, used more alcohol and drugs, were exposed to more deviant peers, and attempted suicide more than did nongang youth. In addition, youth gang members reported less parental monitoring, more severe abuse, more street victimization, and more deviant subsistence strategies than did either gang-involved or noninvolved youth.
C1 Rutgers State Univ, Inst Hlth Hlth Care Policy & Aging Res, Piscataway, NJ 08855 USA.
   Univ Nebraska, Bur Social Res, Lincoln, NE USA.
RP Yoder, KA (reprint author), Rutgers State Univ, Inst Hlth Hlth Care Policy & Aging Res, Piscataway, NJ 08855 USA.
EM kyoder@rci.rutgers.edu
OI Hoyt, Danny/0000-0002-4017-5396
NR 58
TC 45
Z9 45
U1 1
U2 16
PU SAGE PUBLICATIONS INC
PI THOUSAND OAKS
PA 2455 TELLER RD, THOUSAND OAKS, CA 91320 USA
SN 0044-118X
EI 1552-8499
J9 YOUTH SOC
JI Youth Soc.
PD JUN
PY 2003
VL 34
IS 4
BP 441
EP 467
DI 10.1177/0044118X03034004003
PG 27
WC Social Issues; Social Sciences, Interdisciplinary; Sociology
SC Social Issues; Social Sciences - Other Topics; Sociology
GA 676CC
UT WOS:000182733500003
DA 2020-03-18
ER

PT J
AU Wang, JL
   Hughes, J
   Murphy, GT
   Rigby, JA
   Langille, DB
AF Wang, JL
   Hughes, J
   Murphy, GT
   Rigby, JA
   Langille, DB
TI Suicidal behaviours among adolescents in northern Nova Scotia - Gender
   difference, risk factors and health service utilization
SO CANADIAN JOURNAL OF PUBLIC HEALTH-REVUE CANADIENNE DE SANTE PUBLIQUE
LA English
DT Article
ID HIGH-SCHOOL-STUDENTS; SUBSTANCE USE; IDEATION; CHILDREN; PREVALENCE;
   FAMILY; SAMPLE
AB Objectives: To estimate the 12-month prevalence of suicidal behaviours by gender and to investigate the gender-specific factors associated with suicidal behaviours and to describe health service utilization by suicidal adolescents.
   Methods: This was a cross-sectional study. The baseline data of the Adolescent Health Study conducted in northern Nova Scotia were used.
   Results: Female students were more likely to report suicidal behaviours than male students (p<0.005). There was no gender difference in injurious suicide attempts. Depression was the strongest risk factor for suicidal behaviours in the two genders (p<0.005). Female students who reported drug use and living in a non-intact family were at higher risk of suicide attempts. Low self-esteem was positively associated with suicidal ideation and suicide planning among male students. Suicidal girls were more likely to seek professional help for emotional disturbance than boys. Family doctors were the most frequently contacted professional by suicidal adolescents.
   Conclusions: Some factors associated with suicidal behaviours among adolescents may be gender specific. Suicidal behaviours have been considered a depressive symptom. Most suicidal students, however, had not contacted a health professional for an emotional problem in this population. This presents challenges for prevention of suicidal behaviours among adolescents.
C1 Univ Calgary, Dept Psychiat, Fac Med, Calgary, AB T1Y 6J4, Canada.
   Univ Calgary, Dept Community Hlth Sci, Fac Med, Calgary, AB T1Y 6J4, Canada.
   Dalhousie Univ, Sch Nursing, Halifax, NS B3H 3J5, Canada.
   Dalhousie Univ, Fac Med, Dept Epidemiol & Community Hlth, Halifax, NS B3H 3J5, Canada.
RP Wang, JL (reprint author), Univ Calgary, Dept Psychiat, Fac Med, Room 3645,3500-26 Ave NE, Calgary, AB T1Y 6J4, Canada.
NR 38
TC 15
Z9 15
U1 0
U2 4
PU CANADIAN PUBLIC HEALTH ASSOC
PI OTTAWA
PA 1565 CARLING AVE, SUITE 400, OTTAWA, ONTARIO K1Z 8R1, CANADA
SN 0008-4263
J9 CAN J PUBLIC HEALTH
JI Can. J. Public Health-Rev. Can. Sante Publ.
PD MAY-JUN
PY 2003
VL 94
IS 3
BP 207
EP 211
DI 10.1007/BF03405068
PG 5
WC Public, Environmental & Occupational Health
SC Public, Environmental & Occupational Health
GA 685WR
UT WOS:000183287500012
PM 12790496
OA Green Published
DA 2020-03-18
ER

PT J
AU Berg-Nielsen, TS
   Vika, A
   Dahl, AA
AF Berg-Nielsen, TS
   Vika, A
   Dahl, AA
TI When adolescents disagree with their mothers: CBCL-YSR discrepancies
   related to maternal depression and adolescent self-esteem
SO CHILD CARE HEALTH AND DEVELOPMENT
LA English
DT Article
DE CBCL; child; adolescent; psychiatry; self-esteem; depression
ID PARENT-CHILD AGREEMENT; HOSPITAL ANXIETY; EMOTIONAL-PROBLEMS; BEHAVIOR
   PROBLEMS; RATINGS; SCALE; SYMPTOMS; VALIDITY; PERCEPTIONS; RELIABILITY
AB Objective To facilitate understanding of disagreement between mothers and adolescents when they report on adolescents' mental symptoms, discrepancy of reports were studied in relation to depressive symptoms of mothers and self-esteem of adolescents.
   Participants Sixty-eight mother-adolescent pairs participated. All the adolescents (11-17 years) were referred to child and adolescent psychiatric outpatient clinics in Norway for emotional or behavioural disorders.
   Methods The adolescents completed the questionnaire Youth Self Report (YSR), and mothers completed the corresponding Child Behaviour Checklist (CBCL). Maternal depression was measured with the Hospital Anxiety and Depression Scales and adolescent self-esteem was measured with Self-Perception Profile for Adolescents.
   Results Mothers' level of depression emerged as a significant variable (P < 0.001) predicting CBCL-YSR discrepancy on internalizing disorders, explaining 41% of the variance. With increased levels of depression mothers tended to report more internalizing problems compared to the adolescents. For mother-adolescent discrepancy on externalizing problems, adolescents' age was the most significant variable. With increasing age the adolescents were more in agreement with their mothers when reporting their externalizing problems. But also self-esteem problems concerning their looks made adolescents inclined to admit more externalizing problems, thus being more in agreement with their mothers.
   Conclusions Subjective, psychological variables such as mothers' level of depression and self-esteem of adolescents may be useful to consider when interpreting informant discrepancy concerning the mental problems of adolescents.
C1 Norwegian Univ Sci & Technol, Dept Psychol, NTNU, N-7491 Trondheim, Norway.
   Univ Oslo, Dept Psychiat, N-0320 Oslo, Norway.
RP Berg-Nielsen, TS (reprint author), Norwegian Univ Sci & Technol, Dept Psychol, NTNU, N-7491 Trondheim, Norway.
NR 40
TC 90
Z9 93
U1 1
U2 14
PU BLACKWELL PUBLISHING LTD
PI OXFORD
PA 9600 GARSINGTON RD, OXFORD OX4 2DG, OXON, ENGLAND
SN 0305-1862
J9 CHILD CARE HLTH DEV
JI Child Care Health Dev.
PD MAY
PY 2003
VL 29
IS 3
BP 207
EP 213
DI 10.1046/j.1365-2214.2003.00332.x
PG 7
WC Psychology, Developmental; Pediatrics
SC Psychology; Pediatrics
GA 674RZ
UT WOS:000182650900006
PM 12752611
DA 2020-03-18
ER

PT J
AU Visser, JH
   van der Ende, J
   Koot, HM
   Verhulst, FC
AF Visser, JH
   van der Ende, J
   Koot, HM
   Verhulst, FC
TI Predicting change in psychopathology in youth referred to mental health
   services in childhood or adolescence
SO JOURNAL OF CHILD PSYCHOLOGY AND PSYCHIATRY AND ALLIED DISCIPLINES
LA English
DT Article
DE Child Behaviour Check List; continuity; epidemiology; follow-up studies;
   longitudinal studies; prediction
ID PSYCHIATRIC-DISORDERS; YOUNG-ADULTS; CONTINUITY; CHILDREN
AB Background: Little evidence is available on factors associated with persistence and change of psychopathology, and little is known about the predictive value of factors regarding change once problem behaviours exist. This study aims to evaluate change in level of scores of empirically derived problem patterns and to study factors that influence this change for children and adolescents referred to mental health services. Method: A referred sample (N = 1,652), aged 4 to 18 years at initial assessment, was followed up after a mean interval of 6.2 years. We used standardised information from parents, teachers and subjects, including the CBCL, YSR and TRF at both assessments. Results: Subjects at follow-up scored significantly above the expected mean norm scores, although for most scores improvement was found. The strongest predicting factor for time 2 psychopathology was the corresponding time 1 score, odds ratios ranging from 1.6 to 21.7. Males and children older at intake improved more than females and younger children, respectively. Conclusions: Few child, family and treatment-related factors had additional predictive value over and above earlier psychopathology, and their contribution to the prediction of outcome was small. Findings indicate continuity of behavioural and emotional problems in clinically referred children and adolescents, and these problems should be viewed as chronic conditions. Girls referred for behavioural and emotional problems may form a group especially at risk for poor outcome.
C1 Erasmus Univ, Sophia Childrens Hosp, Rotterdam, Netherlands.
RP Visser, JH (reprint author), Acad Hosp Rotterdam Sophia, Dept Child & Adolescent Psychiat, POB 2060, NL-3000 CB Rotterdam, Netherlands.
RI Koot, Hans M./D-9466-2012
OI Koot, Hans M./0000-0002-9643-2363
NR 25
TC 36
Z9 36
U1 0
U2 9
PU BLACKWELL PUBL LTD
PI OXFORD
PA 108 COWLEY RD, OXFORD OX4 1JF, OXON, ENGLAND
SN 0021-9630
J9 J CHILD PSYCHOL PSYC
JI J. Child Psychol. Psychiatry Allied Discip.
PD MAY
PY 2003
VL 44
IS 4
BP 509
EP 519
DI 10.1111/1469-7610.00140
PG 11
WC Psychology, Developmental; Psychiatry; Psychology
SC Psychology; Psychiatry
GA 674BF
UT WOS:000182615900004
PM 12751843
DA 2020-03-18
ER

PT J
AU Soltesz, G
AF Soltesz, G
TI Diabetes in the young: a paediatric and epidemiological perspective
SO DIABETOLOGIA
LA English
DT Article
DE type 1 diabetes; children and adolescents epidemiology; incidence;
   nongenetic (environmental) risk factors; genes and environment
ID PATERNAL UNIPARENTAL DISOMY; WEIGHT-GAIN; VITAMIN-D; METABOLIC-CONTROL;
   INCREASED RISK; LINEAR GROWTH; CHILDHOOD; TRANSIENT; MELLITUS; CHILDREN
AB The spectrum of diabetes in the young has widened; it now includes monogenic diseases, for example the various forms of permanent and transient neonatal diabetes and MODY as well as the emerging obesity-associated Type 2 diabetes in late childhood, but the main form is still Type 1 diabetes. Age-related major medical, physiological, social and emotional problems make the clinical management of diabetes in children and adolescents a difficult task for the physician and the family. Overall glycaemic control remains moderate or poor despite a treatment schedule, which interferes with several elements of "normal" childhood.
   There is an up to tenfold geographical variation in the incidence of childhood Type I diabetes within Europe with relatively stable incidence rates in some countries (mainly northern), but dynamic increases in incidence in other countries (mainly central European).
   A number of nongenetic (environmental) factors have been associated with the risk of Type 1 diabetes. Among these, perinatal factors, early nutrition, growth and vaccinations, atopic diseases and vitamin D are discussed in detail. The important interplay between genes, organism and environment is illustrated with new genetic data supporting the importance of environmental pressures in the evolution of this major disease.
   Although Type 1 diabetes usually accounts for only a minority of the total impact of diabetes in a population, it is the predominant form of the disease in younger age-groups in most developed countries. It is estimated that on an annual basis almost 100 000 children younger than 15 years of age develop Type I diabetes worldwide. The autoimmune destruction of the pancreatic beta cells in Type 1 diabetes leads to absolute insulin dependence and a high rate of complications typically occuring at a relatively young age. Therefore, Type 1 diabetes places a particulary heavy burden on the individual, the family and health services.
C1 Univ Pecs, Dept Paediat, H-7623 Pecs, Hungary.
RP Soltesz, G (reprint author), Univ Pecs, Dept Paediat, 7 Jozsef Attila St, H-7623 Pecs, Hungary.
EM gyula.soltesz@aok.pte.hu
NR 74
TC 45
Z9 48
U1 0
U2 10
PU SPRINGER
PI NEW YORK
PA 233 SPRING ST, NEW YORK, NY 10013 USA
SN 0012-186X
EI 1432-0428
J9 DIABETOLOGIA
JI Diabetologia
PD APR
PY 2003
VL 46
IS 4
BP 447
EP 454
DI 10.1007/s00125-003-1101-0
PG 8
WC Endocrinology & Metabolism
SC Endocrinology & Metabolism
GA 684HD
UT WOS:000183198600001
PM 12690439
OA Bronze
DA 2020-03-18
ER

PT J
AU Dunn, DW
AF Dunn, DW
TI Neuropsychiatric aspects of epilepsy in children
SO EPILEPSY & BEHAVIOR
LA English
DT Review
DE epilepsy; childhood; adolescence; behavior; intervention
ID QUALITY-OF-LIFE; COMPLEX PARTIAL SEIZURES; BEHAVIOR PROBLEMS; IDIOPATHIC
   EPILEPSY; PEDIATRIC EPILEPSY; DEPRESSION; ADOLESCENTS; DISORDERS;
   SYMPTOMS; FAMILIES
AB Children with epilepsy are at increased risk of behavioral and emotional problems compared with both children from the general population and children with other chronic illnesses not involving the central nervous system. Risk factors are multiple and include additional neurological impairment, intractable seizures, and family dysfunction. The case of Peter is used to illustrate the neuropsychiatric aspects of epilepsy and to discuss possible interventions for the child with epilepsy and psychiatric problems. (C) 2003 Elsevier Science (USA). All rights reserved.
C1 Indiana Univ, Sch Med, Dept Psychiat, Indianapolis, IN 46202 USA.
   Indiana Univ, Sch Med, Dept Neurol, Indianapolis, IN 46202 USA.
RP Dunn, DW (reprint author), Riley Hosp 3701, 702 Barnhill Dr, Indianapolis, IN 46202 USA.
NR 61
TC 37
Z9 38
U1 0
U2 7
PU ACADEMIC PRESS INC ELSEVIER SCIENCE
PI SAN DIEGO
PA 525 B ST, STE 1900, SAN DIEGO, CA 92101-4495 USA
SN 1525-5050
J9 EPILEPSY BEHAV
JI Epilepsy Behav.
PD APR
PY 2003
VL 4
IS 2
BP 101
EP 106
DI 10.1016/S1525-5050(03)00022-2
PG 6
WC Behavioral Sciences; Clinical Neurology; Psychiatry
SC Behavioral Sciences; Neurosciences & Neurology; Psychiatry
GA 674JP
UT WOS:000182633900003
PM 12697132
DA 2020-03-18
ER

PT J
AU Callaghan, J
   Pace, F
   Young, B
   Vostanis, P
AF Callaghan, J
   Pace, F
   Young, B
   Vostanis, P
TI Primary Mental Health Workers within Youth Offending Teams: a new
   service model
SO JOURNAL OF ADOLESCENCE
LA English
DT Article
ID FEMALE JUVENILE-OFFENDERS; NATION OUTCOME SCALES; YOUNG OFFENDERS;
   ADOLESCENTS HONOSCA; CRIMINAL-JUSTICE; CHILDREN; DISORDER; CHILDHOOD;
   NEEDS; INTERFACE
AB Primary Mental Health Workers (PMHWs) have been deployed to address the mental health needs of young offenders referred to Youth Offending Teams (YOTs) in two UK areas. The mental health characteristics of 60 young people consecutively referred to these PMHWs, the assessment outcome and interventions offered, are described. In addition to the anticipated concerns about oppositional/aggressive behaviour, young people were referred for a range of mental health problems. There were high levels of emotional problems, self-harm, peer and family relationships difficulties, and school non-attendance. PMHWs offered a range of direct interventions, as well as consultation to YOT staff. The service findings indicate the usefulness of such an inter-agency model in strengthening the links between specialist CAMHS and YOTs, and providing an accessible, responsive and effective service to a needy group of young people. (C) 2003 The Association for Professionals in Services for Adolescents. Published by Elsevier Science Ltd. All rights reserved.
C1 Univ Leicester, Greenwood Inst Child Hlth, Leicester LE3 0QU, Leics, England.
   Univ Leicester, Div Child & Adolescent Psychiat, Leicester LE1 7RH, Leics, England.
   Univ Leicester, Dept Epidemiol & Publ Hlth, Leicester LE1 7RH, Leics, England.
RP Vostanis, P (reprint author), Univ Leicester, Greenwood Inst Child Hlth, Westcotes House,Westcotes Dr, Leicester LE3 0QU, Leics, England.
RI Callaghan, Jane/I-7524-2019; Young, Bridget/A-2184-2014
OI Callaghan, Jane/0000-0002-5241-3398; Young, Bridget/0000-0001-6041-9901
NR 52
TC 15
Z9 15
U1 0
U2 8
PU ACADEMIC PRESS LTD ELSEVIER SCIENCE LTD
PI LONDON
PA 24-28 OVAL RD, LONDON NW1 7DX, ENGLAND
SN 0140-1971
J9 J ADOLESCENCE
JI J. Adolesc.
PD APR
PY 2003
VL 26
IS 2
BP 185
EP 199
DI 10.1016/S0140-1971(02)00131-8
PG 15
WC Psychology, Developmental
SC Psychology
GA 651ZF
UT WOS:000181353300004
PM 12581726
DA 2020-03-18
ER

PT J
AU Krol, Y
   Grootenhuis, MA
   Destree-Vonk, A
   Lubbers, LJ
   Koopman, HM
   Last, BF
AF Krol, Y
   Grootenhuis, MA
   Destree-Vonk, A
   Lubbers, LJ
   Koopman, HM
   Last, BF
TI Health related quality of life in children with congenital heart disease
SO PSYCHOLOGY & HEALTH
LA English
DT Article
DE health-related quality of life; children; congenital heart disease;
   proxy; chronic disease
ID OF-LIFE; EMOTIONAL-PROBLEMS; ADOLESCENTS; ADJUSTMENT; PARENT;
   PERCEPTIONS; DEFECTS; IMPACT
AB Health-related quality of life in children with congenital heart disease (CHD) was compared to that of healthy children. Furthermore, agreement between child and parent reports was examined. In addition, differences in quality of life related to the severity of CHD were evaluated. One hundred children with CHD aged between 8-18 years and their parents answered a health-related quality of life-questionnaire during their visit to the paediatric cardiology outpatient department. CHD children reported reduced motor functioning and autonomy compared to healthy children. Parents of children with CHD reported their children to have a reduced quality of life in the domains of. motor functioning, autonomy and cognitive functioning. Agreement between child and parent reports was moderate. Children systematically reported lower health related quality of life on the domain of positive emotions than did parents. Health related quality of life in children with CHD appeared not to be influenced by severity of the disease. In conclusion, regardless of the severity of the disease, children with CHD reported their health related quality of life on several domains to be lower than that of healthy children. This means that on several domains, the emotional impact of problems in health status is greater for children with CHD than for healthy children. When CHD patients visit the clinic, it is important that physicians actively ask patients as well as parents about the child's motor functioning, autonomy and cognitive functioning. Children with problems in these domains can then be identified, and psychological interventions can take place at an early stage.
C1 Univ Amsterdam, Emma Childrens Hosp, Acad Med Ctr, Psychosocial Dept, NL-1100 DD Amsterdam, Netherlands.
   Dept Paediat Cardiol, NL-1100 DD Amsterdam, Netherlands.
   Leiden Univ, Ctr Med, Dept Paediat, NL-2300 RC Leiden, Netherlands.
RP Krol, Y (reprint author), Univ Amsterdam, Emma Childrens Hosp, Acad Med Ctr, Psychosocial Dept, G8-224,POB 22660, NL-1100 DD Amsterdam, Netherlands.
NR 30
TC 40
Z9 43
U1 0
U2 1
PU TAYLOR & FRANCIS LTD
PI ABINGDON
PA 4 PARK SQUARE, MILTON PARK, ABINGDON OX14 4RN, OXON, ENGLAND
SN 0887-0446
J9 PSYCHOL HEALTH
JI Psychol. Health
PD APR
PY 2003
VL 18
IS 2
BP 251
EP 260
DI 10.1080/0887044021000058076
PG 10
WC Public, Environmental & Occupational Health; Psychology,
   Multidisciplinary
SC Public, Environmental & Occupational Health; Psychology
GA 662BL
UT WOS:000181925800006
DA 2020-03-18
ER

PT J
AU Gomes, JT
   Bertrand, LD
   Paetsch, JJ
   Hornick, JP
AF Gomes, JT
   Bertrand, LD
   Paetsch, JJ
   Hornick, JP
TI Self-reported delinquency among Alberta's youth: Findings from a survey
   of 2,001 junior and senior high school students
SO ADOLESCENCE
LA English
DT Article
ID VICTIMIZATION; LINK
AB This article draws on data from a 1999 survey on youth victimization, crime and delinquency in Alberta conducted by the Canadian Research Institute for Law and the Family in collaboration with researchers from the University of Alberta. The survey included 2,001 youth attending Grades 7 to 12 in public and Catholic schools in selected urban and rural areas in the province. Analyses focus on self-reported past-year delinquency. Statistically significant results were found for relationships between extent of delinquency and gender, grade level, psychosocial problems (as measured by conduct, hyperactivity, and emotional problems), and extent of past-year victimization. For low/moderate delinquency, females were comparable to males, and even reported slightly higher rates for low/moderate violence-related delinquency. Younger students were more likely to indicate engaging in violence-related delinquency, while older students were more likely to report property-related delinquent acts. Overall, Grade 9 students had the highest rates of delinquency. For personal characteristics, a high score on conduct problems was most strongly correlated with moderate/high delinquency. The relationship between high levels of delinquency and victimization was stronger for violence-related delinquency than for property-related delinquency.
C1 Univ Calgary, Fac Law, Canadian Res Inst Law & Family, Calgary, AB T2N 1N4, Canada.
RP Gomes, JT (reprint author), Univ Calgary, Fac Law, Canadian Res Inst Law & Family, 2500 Univ Dr NW, Calgary, AB T2N 1N4, Canada.
NR 19
TC 6
Z9 6
U1 0
U2 0
PU LIBRA PUBLISHERS INC
PI SAN DIEGO
PA 3089C CLAIREMONT DR SUITE 383, SAN DIEGO, CA 92117 USA
SN 0001-8449
J9 ADOLESCENCE
JI Adolescence
PD SPR
PY 2003
VL 38
IS 149
BP 75
EP 91
PG 17
WC Psychology, Developmental
SC Psychology
GA 687LQ
UT WOS:000183378500006
PM 12803455
DA 2020-03-18
ER

PT J
AU Reuber, M
   Pukrop, R
   Bauer, J
   Helmstaedter, C
   Tessendorf, N
   Elger, CE
AF Reuber, M
   Pukrop, R
   Bauer, J
   Helmstaedter, C
   Tessendorf, N
   Elger, CE
TI Outcome in psychogenic nonepileptic seizures: 1 to 10-year follow-up in
   164 patients
SO ANNALS OF NEUROLOGY
LA English
DT Article
ID PERSONALITY-DISORDER; CONVERSION DISORDER; PSEUDOSEIZURES; PROGNOSIS;
   DISSOCIATION; SOMATIZATION; ADOLESCENTS; DIAGNOSIS; CHILDREN; TRAITS
AB Our knowledge of longer term outcome in psychogcnic nonepileptic seizures (PNESs) patients is limited; we know less still about factors predicting prognosis. This study was intended to describe outcome in a large cohort and to identify predictive clinical and psychological factors to generate new ideas for treatment. One hundred sixty-four adult patients with PNESs (66.7%) responded to outcome, personality, and psychosymptomatology questionnaires (Dimensional Assessment of Personality Pathology-Basic Questionnaire [DAPP-BQ], Dissociative Experiences Scale, and Screening Test for Somatoform Symptoms) a mean of 11.9 years after manifestation and 4.1 years after diagnosis of PNES. Additional clinical data were retrieved from hospital records. The responses showed that 71.2% of patients continued to have seizures and 56.4% we're dependent on social security. Dependence increased with follow-up. Outcome was better in patients with greater educational attainments, younger onset and diagnosis, attacks with less dramatic features, fewer additional somatoform complaints, and lower dissociation scores. Better outcome was associated with lower scores of the higher order personality dimensions "inhibitedness," "emotional dysregulation," and "compulsivity" but not "dissocial behavior" (DAPP-BQ). Outcome in PNESs is poor but variable. Clinical and personality factors can be used to provide an individualized prognosis. By generating a patient-specific profile, they show particular maladaptive traits or tendencies that can identify goals for psychological therapy.
C1 Sheffield Teaching Hosp, NHS Trust, Dept Neurol, Sheffield 510 2JF, S Yorkshire, England.
   Univ Cologne, Dept Psychiat & Physchotherapy, Cologne, Germany.
   Univ Bonn, Dept Epileptol, D-5300 Bonn, Germany.
RP Reuber, M (reprint author), Sheffield Teaching Hosp, NHS Trust, Dept Neurol, Glossop Rd, Sheffield 510 2JF, S Yorkshire, England.
EM mreuber@doctors.org.uk
RI Reuber, Markus/B-4095-2009
NR 49
TC 220
Z9 224
U1 2
U2 18
PU WILEY
PI HOBOKEN
PA 111 RIVER ST, HOBOKEN 07030-5774, NJ USA
SN 0364-5134
EI 1531-8249
J9 ANN NEUROL
JI Ann. Neurol.
PD MAR
PY 2003
VL 53
IS 3
BP 305
EP 311
DI 10.1002/ana.3000
PG 7
WC Clinical Neurology; Neurosciences
SC Neurosciences & Neurology
GA 649HB
UT WOS:000181200400005
PM 12601698
DA 2020-03-18
ER

PT J
AU Marsh, P
   McFarland, FC
   Allen, JP
   McElhaney, KB
   Land, D
AF Marsh, P
   McFarland, FC
   Allen, JP
   McElhaney, KB
   Land, D
TI Attachment, autonomy, and multifinality in adolescent internalizing and
   risky behavioral symptoms
SO DEVELOPMENT AND PSYCHOPATHOLOGY
LA English
DT Article
ID FAMILY INTERACTIONS; EMOTION REGULATION; PSYCHOPATHOLOGY; RELATEDNESS;
   PREDICTORS; ASSOCIATIONS; DELINQUENCY; PERSPECTIVE; ADJUSTMENT;
   DEPRESSION
AB A diathesis-stress interaction model is used to describe multifinality in adolescent internalizing and risky behavioral outcomes. Problematic behavior associated with adolescent insecure preoccupation (a diathesis) was expected to interact with the level of maternal autonomous discourse (a stressor) to predict specific adolescent outcomes. Assessments of adolescent preoccupied attachment organization, observations of maternal displays of autonomy in mother-adolescent interactions, and adolescent reports of internalizing symptoms and risky behaviors were obtained at age 16. As predicted, maternal autonomy in the mother-adolescent relationship helped to explain multifinality in dysfunctional symptoms among preoccupied adolescents. Adolescent preoccupation was more strongly linked to internalizing behavior when mothers demonstrated low levels of autonomy in interactions with their adolescents and more strongly linked to risky behavior when mothers displayed extremely high levels of autonomy. Implications for autonomy processes in increasing our understanding of how adolescent insecure-preoccupation relates to profiles of specific problems during adolescence are discussed as is the importance of exploring the role of attachment in different contexts.
C1 Johns Hopkins Univ, Baltimore, MD 21218 USA.
RP Allen, JP (reprint author), Univ Virginia, Dept Psychol, POB 400400, Charlottesville, VA 22904 USA.
FU NIMH NIH HHSUnited States Department of Health & Human ServicesNational
   Institutes of Health (NIH) - USANIH National Institute of Mental Health
   (NIMH) [R01 MH044934, R01-MH58066, R01 MH058066, R01-MH44934]
NR 44
TC 42
Z9 44
U1 1
U2 20
PU CAMBRIDGE UNIV PRESS
PI NEW YORK
PA 40 WEST 20TH ST, NEW YORK, NY 10011-4221 USA
SN 0954-5794
J9 DEV PSYCHOPATHOL
JI Dev. Psychopathol.
PD SPR
PY 2003
VL 15
IS 2
BP 451
EP 467
DI 10.1017/S0954579403000245
PG 17
WC Psychology, Developmental
SC Psychology
GA 695NY
UT WOS:000183838200012
PM 12931837
OA Green Accepted
DA 2020-03-18
ER

PT J
AU Camfield, C
   Breau, L
   Camfield, P
AF Camfield, C
   Breau, L
   Camfield, P
TI Assessing the impact of pediatric epilepsy and concomitant behavioral,
   cognitive, and physical/neurologic disability: Impact of Childhood
   Neurologic Disability Scale
SO DEVELOPMENTAL MEDICINE AND CHILD NEUROLOGY
LA English
DT Article
ID QUALITY-OF-LIFE; CHILDREN; ADOLESCENTS; FAMILIES
AB Epilepsy has a significant impact on a child's life, the extent to which is based on four factors: epilepsy, cognition, behavioral, and physical/neurologic function. This study evaluates the ability of the 44-item Impact of Childhood Neurologic Disability Scale (ICND) to assess each of these four realms. Parents of children (aged 2 to 18 years) with epilepsy rated their child's overall quality of life and completed the ICND. External validation compared the ICND with (1) neurologists' reports of children's behavior, cognitive abilities, physical/neurologic disability, and epilepsy; and (2) parents, teachers, and children's ratings on six 'criterion standard' questionnaires. Families of 68 children with epilepsy only and 29 children with 'epilepsy-plus' (additional cognitive, behavioral, or physical/neurologic disability; 39 males, 58 females; mean age at testing 10 years 3 months [SD 4.5] age range 2 to 17 years) participated. Internal consistency was excellent (Cronbach's alpha=0.92) as was test-retest reliability (intraclass correlation=0.89). Caregivers distinguished the impact of each of the four realms. Scores were negatively related to quality of life (Pearson's r=-0.59). Children with high ICND scores had more difficulties at home and school. Their parents saw them as less rewarding and adaptable and the children saw themselves as less intelligent and less popular with more emotional problems. In addition, children with 'epilepsy-plus' had significantly higher total ICND scores as well as markedly elevated scores within each of the four realms when compared with the epilepsy-only group. It is concluded that the ICND is an accurate, quick measurement tool reflecting the impact of behavior, cognitive learning ability, physical/neurologic disability, and epilepsy on children and their families.
C1 IWK Hlth Ctr, Halifax, NS B3J 3G9, Canada.
   Dalhousie Univ, Dept Pediat & Psychol, Halifax, NS, Canada.
RP Camfield, C (reprint author), IWK Hlth Ctr, POB 3070, Halifax, NS B3J 3G9, Canada.
NR 25
TC 48
Z9 49
U1 0
U2 9
PU CAMBRIDGE UNIV PRESS
PI NEW YORK
PA 40 WEST 20TH ST, NEW YORK, NY 10011-4221 USA
SN 0012-1622
J9 DEV MED CHILD NEUROL
JI Dev. Med. Child Neurol.
PD MAR
PY 2003
VL 45
IS 3
BP 152
EP 159
DI 10.1017/S0012162203000306
PG 8
WC Clinical Neurology; Pediatrics
SC Neurosciences & Neurology; Pediatrics
GA 648RV
UT WOS:000181165100003
PM 12613770
DA 2020-03-18
ER

PT J
AU Clarke, AR
   Tonge, BJ
   Einfeld, SL
   Mackinnon, A
AF Clarke, AR
   Tonge, BJ
   Einfeld, SL
   Mackinnon, A
TI Assessment of change with the Developmental Behaviour Checklist
SO JOURNAL OF INTELLECTUAL DISABILITY RESEARCH
LA English
DT Article
DE change; Developmental Behaviour Checklist; psychopathology
ID INTELLECTUAL DISABILITY; POPULATION PREVALENCE; ADOLESCENTS; CHILDREN;
   PSYCHOPATHOLOGY
AB Background The Developmental Behaviour Checklist (DBC) is a 96-item instrument designed for assessing behavioural and emotional problems among young people with intellectual disability.
   Methods The present study investigated the validity of the DBC as a measure of change. Changes in individual's DBC scores were correlated with changes in expert clinicians' ratings of the same subjects.
   Results A high correlation was found between expert clinician ratings of change in behaviour and change in the total behaviour problem score of the DBC.
   Conclusions The DBC is able to measure changes in behaviour and emotions which are recognized by an experienced clinician who is following the progress of a child with ID.
C1 Univ New S Wales, Sch Psychiat, Kogarah, NSW 2217, Australia.
   Monash Univ, Ctr Dev Psychiat, Melbourne, Vic 3004, Australia.
   Univ New S Wales, Sch Psychiat, Sydney, NSW, Australia.
RP Einfeld, SL (reprint author), Univ New S Wales, Sch Psychiat, 2 Short St, Kogarah, NSW 2217, Australia.
RI Tonge, Bruce J/T-8036-2018; Mackinnon, Andrew J/A-4901-2008
OI Tonge, Bruce J/0000-0002-4236-9688; Mackinnon,
   Andrew/0000-0003-0831-9801
NR 5
TC 13
Z9 13
U1 0
U2 5
PU BLACKWELL PUBLISHING LTD
PI OXFORD
PA 9600 GARSINGTON RD, OXFORD OX4 2DG, OXON, ENGLAND
SN 0964-2633
J9 J INTELL DISABIL RES
JI J. Intell. Disabil. Res.
PD MAR
PY 2003
VL 47
BP 210
EP 212
DI 10.1046/j.1365-2788.2003.00470.x
PN 3
PG 3
WC Education, Special; Genetics & Heredity; Clinical Neurology; Psychiatry;
   Rehabilitation
SC Education & Educational Research; Genetics & Heredity; Neurosciences &
   Neurology; Psychiatry; Rehabilitation
GA 647RW
UT WOS:000181108700007
PM 12603518
DA 2020-03-18
ER

PT J
AU Berg-Nielsen, TS
   Vikan, A
   Dahl, AA
AF Berg-Nielsen, TS
   Vikan, A
   Dahl, AA
TI Specific parenting problems when adolescents have emotional and
   behavioural disorders
SO NORDIC JOURNAL OF PSYCHIATRY
LA English
DT Article
DE adolescent; behaviour disorder; parenting; psychiatry
ID DEPRESSIVE SYMPTOMS; PSYCHIATRIC-DISORDER; ANTISOCIAL-BEHAVIOR; CONDUCT
   PROBLEMS; LATE CHILDHOOD; SUBSTANCE USE; DRUG-USE; CHILDREN; FAMILY;
   PSYCHOPATHOLOGY
AB Specific parenting dimensions were explored of parents with adolescents (11-17 years old) referred to outpatient clinics for behavioural and emotional problems. Eighty-seven parent-adolescent pairs participated. Parents completed a parenting interview, and the adolescents were administered a diagnostic interview, the Child Assessment Schedule. Parents of adolescents with behaviour disorders showed impairment in 8/10 parenting dimensions compared to parents of adolescents with emotional disorders or parents of adolescents with no disorder. Parents with behaviour-disordered adolescents had more problems with Appreciation, Involvement, Setting Limits, Consistency, Monitoring Contact, Parenting Priority and Negative Attributions than did other parents. Impaired parenting by the same-gender parent was more related to the adolescent's problems than the opposite-gender parent. Fathers' lack of contact with their sons strongly correlated with their sons' expression of anger.
C1 Norwegian Univ Sci & Technol, Dept Psychol, NO-7491 Trondheim, Norway.
   Aker Univ Hosp, Psychiat Clin, NO-0320 Oslo, Norway.
RP Berg-Nielsen, TS (reprint author), Norwegian Univ Sci & Technol, Dept Psychol, NO-7491 Trondheim, Norway.
NR 57
TC 8
Z9 8
U1 1
U2 7
PU TAYLOR & FRANCIS AS
PI OSLO
PA CORT ADELERSGT 17, PO BOX 2562, SOLLI, 0202 OSLO, NORWAY
SN 0803-9488
J9 NORD J PSYCHIAT
JI Nord. J. Psychiatr.
PD MAR
PY 2003
VL 57
IS 2
BP 139
EP 146
DI 10.1080/08039480310000978
PG 8
WC Psychiatry
SC Psychiatry
GA 678UV
UT WOS:000182885600098
PM 12745777
DA 2020-03-18
ER

PT J
AU Eapen, V
   Revesz, T
AF Eapen, V
   Revesz, T
TI Psychosocial correlates of paediatric cancer in the United Arab Emirates
SO SUPPORTIVE CARE IN CANCER
LA English
DT Article; Proceedings Paper
CT 18th UICC International Cancer Congress
CY JUN-JUL -, 2002
CL OSLO, NORWAY
SP UICC
DE childhood cancer; psychosocial factors; Arab culture
ID QUALITY-OF-LIFE; SELF-PERCEPTION PROFILE; LONG-TERM SURVIVORS;
   CHILDHOOD-CANCER; ADJUSTMENT; CHILDREN; ILLNESS; PARENTS; ADOLESCENT;
   ADAPTATION
AB To study the psychosocial factors and illness variables associated with children's and parents' perceptions of and ways of coping with cancer, in 38 childhood cancer patients aged 5-15 years, coping was studied in relation to sociodemographic variables and self-perception in terms of competence, behaviour and self-worth. Less optimal coping was found to be associated with poor family communications and lack of sharing/expression of emotions (P=0.005), presence of behavioural and emotional problems in the child (P=0.008) and parental lack of hope (P=0.001). No association was found with gender, parental education or occupation, socioeconomic status, or child's self-perception including global estimation of self-worth. Furthermore, none of the illness variables was found to be associated with coping. Awareness about health-related issues was found to be strongly associated with parental education (P=0.000). Our findings suggest that parental hope and both social and family communication are integral to helping patients and families cope with the illness experience.
C1 United Arab Emirates Univ, Fac Med & Hlth Sci, Al Ain, U Arab Emirates.
   Wilhelmina Univ Hosp Children, Dept Hematol Oncol, NL-3508 Utrecht, Netherlands.
RP Eapen, V (reprint author), United Arab Emirates Univ, Fac Med & Hlth Sci, POB 17666, Al Ain, U Arab Emirates.
RI Eapen, Valsamma/N-9608-2017
OI Eapen, Valsamma/0000-0001-6296-8306
NR 31
TC 14
Z9 15
U1 0
U2 1
PU SPRINGER-VERLAG
PI NEW YORK
PA 175 FIFTH AVE, NEW YORK, NY 10010 USA
SN 0941-4355
J9 SUPPORT CARE CANCER
JI Support. Care Cancer
PD MAR
PY 2003
VL 11
IS 3
BP 185
EP 189
DI 10.1007/s00520-002-0423-7
PG 5
WC Oncology; Health Care Sciences & Services; Rehabilitation
SC Oncology; Health Care Sciences & Services; Rehabilitation
GA 657JT
UT WOS:000181663300010
PM 12618929
DA 2020-03-18
ER

PT J
AU Bergin, C
   Talley, S
   Hamer, L
AF Bergin, C
   Talley, S
   Hamer, L
TI Prosocial behaviours of young adolescents: a focus group study
SO JOURNAL OF ADOLESCENCE
LA English
DT Article
ID GENDER DIFFERENCES; PRESCHOOLERS RESPONSES; RELATIONAL AGGRESSION;
   MIDDLE CHILDHOOD; EMPATHY; RESPONSIVENESS; PERCEPTIONS; CONCEPTIONS;
   ADJUSTMENT; CHILDREN
AB This study investigated young adolescents' perceptions of their peers' prosocial behaviours. In eight focus groups, 53 11- to 13-year olds described specific prosocial acts of their peers. Results suggest that traditional research has not addressed the diversity of prosocial behaviours that youth enact, nor emphasized behaviours that are salient to young adolescents. Such behaviours included standing up for others, encouraging others, helping others develop skills, including others who are left out, and being humorous. Facilitating emotional regulation of others emerged as an important component of prosocial behaviour. These data can help guide future research on prosocial development to include a broader array of authentic behaviours of young adolescents. (C) 2002 The Association for Professionals in Services for Adolescents. Published by Elsevier Science Ltd. All rights reserved.
C1 Univ Toledo, Columbia, MO 65203 USA.
   Utah State Univ, Uintah Basin, UT USA.
   Bowling Green State Univ, Bowling Green, OH 43403 USA.
RP Bergin, C (reprint author), Univ Toledo, 4304 Royal Aberdeen, Columbia, MO 65203 USA.
OI Bergin, Christi/0000-0001-7658-8697
NR 57
TC 43
Z9 43
U1 1
U2 16
PU ACADEMIC PRESS LTD ELSEVIER SCIENCE LTD
PI LONDON
PA 24-28 OVAL RD, LONDON NW1 7DX, ENGLAND
SN 0140-1971
J9 J ADOLESCENCE
JI J. Adolesc.
PD FEB
PY 2003
VL 26
IS 1
BP 13
EP 32
AR PII S0140-1971(02)00112-4
DI 10.1016/S0140-1971(02)00112-4
PG 20
WC Psychology, Developmental
SC Psychology
GA 647LC
UT WOS:000181093400002
PM 12550819
DA 2020-03-18
ER

PT J
AU van den Oord, EJCG
   Pickles, A
   Waldman, ID
AF van den Oord, EJCG
   Pickles, A
   Waldman, ID
TI Normal variation and abnormality: an empirical study of the liability
   distributions underlying depression and delinquency
SO JOURNAL OF CHILD PSYCHOLOGY AND PSYCHIATRY AND ALLIED DISCIPLINES
LA English
DT Article
DE behavioural and emotional problems; item response theory; non-normality;
   liability; multifactorial threshold model; assessment; symptom counts
ID MAXIMUM-LIKELIHOOD ESTIMATION; RIGHT STATISTICAL MEASURE; LATENT CLASS
   MODEL; TWIN CONCORDANCE; CHILD; BEHAVIOR; POISSON; IDENTIFICATION;
   ASSOCIATIONS; ADOLESCENTS
AB Background: Scale scores in studies of emotional and behavioural. problems often possess highly skewed distributions. The long upper tails of these distributions place a small proportion of the population at some distance from the main body of the distribution. This invites an interpretation of their forming an abnormal group, one that may be qualitatively distinct. Methods: Item-response models were fitted to data on parent and self-rated depression and delinquency from four large samples of children or adolescents. Results: We found that underlying liability distributions show very little or no evidence of non-normality. Conclusions: The results suggest that (i) the skewed nature of the scale scores may be largely measurement artefacts, (ii) the distributions provide no evidence of a qualitatively distinct process generating abnormality as compared to normal variation and (iii) for characterising the whole distribution, including normality and abnormality, the selection of items in typical current assessments of emotional and behavioural problems is not optimal.
C1 Virginia Commonwealth Univ, Med Coll Virginia, Dept Psychiat, Richmond, VA 23298 USA.
   Univ Manchester, Manchester M13 9PL, Lancs, England.
   Emory Univ, Atlanta, GA 30322 USA.
RP van den Oord, EJCG (reprint author), Virginia Commonwealth Univ, Med Coll Virginia, Dept Psychiat, POB 980126, Richmond, VA 23298 USA.
RI Pickles, Andrew/A-9625-2011
OI Pickles, Andrew/0000-0003-1283-0346
FU NICHD NIH HHSUnited States Department of Health & Human ServicesNational
   Institutes of Health (NIH) - USANIH Eunice Kennedy Shriver National
   Institute of Child Health & Human Development (NICHD) [P01-HD31921]
NR 53
TC 48
Z9 48
U1 0
U2 7
PU BLACKWELL PUBL LTD
PI OXFORD
PA 108 COWLEY RD, OXFORD OX4 1JF, OXON, ENGLAND
SN 0021-9630
J9 J CHILD PSYCHOL PSYC
JI J. Child Psychol. Psychiatry Allied Discip.
PD FEB
PY 2003
VL 44
IS 2
BP 180
EP 192
PG 13
WC Psychology, Developmental; Psychiatry; Psychology
SC Psychology; Psychiatry
GA 637ZV
UT WOS:000180544300004
PM 12587855
DA 2020-03-18
ER

PT J
AU Whitfield, CL
   Anda, RF
   Dube, SR
   Felitti, VJ
AF Whitfield, CL
   Anda, RF
   Dube, SR
   Felitti, VJ
TI Violent childhood experiences and the risk of intimate partner violence
   in adults - Assessment in a large health maintenance organization
SO JOURNAL OF INTERPERSONAL VIOLENCE
LA English
DT Article
DE domestic violence; family violence; childhood trauma; child abuse;
   screen; protection
ID ADOLESCENT PROBLEM BEHAVIORS; REPORTED ABUSE HISTORY; SEXUAL ABUSE;
   HOUSEHOLD DYSFUNCTION; EMOTION DYSREGULATION; PHYSICAL ABUSE; WOMEN;
   VICTIMIZATION; CHILDREN; RECOLLECTIONS
AB Information about the relationship of experiencing abuse or witnessing domestic violence in childhood to the risk of intimate partner violence (IPV) in adulthood is scant. The relationship of childhood physical or sexual abuse or growing up with a battered mother to the risk of being a victim of IPV for women or a perpetrator for men was studied among 8,629 participants in the Adverse Childhood Experiences Study conducted in a large HMO. Each of the three violent childhood experiences increased the risk of victimization or perpetration of IPV approximately two-fold. A statistically significant graded relationship was found between the number of violent experiences and the risk of IPV Among persons who had all three forms of violent childhood experiences, the risk of victimization and perpetration was increased 3.5 fold for women and 3.8-fold for men. These data suggest that as part of risk assessment for IPV in adults, screening for a history of childhood abuse or exposure to domestic violence is needed.
C1 Natl Ctr Chron Dis Prevent & Hlth Promot, Atlanta, GA 30333 USA.
NR 67
TC 393
Z9 395
U1 14
U2 116
PU SAGE PUBLICATIONS INC
PI THOUSAND OAKS
PA 2455 TELLER RD, THOUSAND OAKS, CA 91320 USA
SN 0886-2605
J9 J INTERPERS VIOLENCE
JI J. Interpers. Violence
PD FEB
PY 2003
VL 18
IS 2
BP 166
EP 185
DI 10.1177/0886260502238733
PG 20
WC Criminology & Penology; Family Studies; Psychology, Applied
SC Criminology & Penology; Family Studies; Psychology
GA 637YQ
UT WOS:000180541700004
DA 2020-03-18
ER

PT J
AU Dworkin, JB
   Larson, R
   Hansen, D
AF Dworkin, JB
   Larson, R
   Hansen, D
TI Adolescents' accounts of growth experiences in youth activities
SO JOURNAL OF YOUTH AND ADOLESCENCE
LA English
DT Article
DE growth; identity; initiative; emotional regulation; team work; social
   capital; adolescence; youth activities; after school activities;
   extracurricular activities
ID COMMUNITY-SERVICE; PSYCHOLOGY
AB Little theory and research exists on the developmental processes that occur during adolescents' participation in extracurricular and community based-activities. As a step in that direction, we conducted 10 focus groups aimed at getting high school students' descriptions of their "growth experiences" in these activities. The youth reported both personal and interpersonal processes of development. The personal experiences included experimentation and identity work, development of initiative skills such as learning to set goals and manage time, and learning strategies for emotional regulation. The interpersonal experiences included acquiring new peer relationships and knowledge, developing group social skills such as taking responsibility and how to work together as a team, and developing valuable connections to adults. Across domains, adolescents described themselves as the agents of their own development and change. Youth activities appear to be a context in which adolescents are active producers of development.
C1 Univ Illinois, Dept Human & Community Dev, Urbana, IL 61801 USA.
RP Dworkin, JB (reprint author), Univ Illinois, Dept Human & Community Dev, 1105 W Nevada St, Urbana, IL 61801 USA.
OI Hansen, David/0000-0002-2025-4855
NR 52
TC 195
Z9 196
U1 1
U2 44
PU KLUWER ACADEMIC/PLENUM PUBL
PI NEW YORK
PA 233 SPRING ST, NEW YORK, NY 10013 USA
SN 0047-2891
J9 J YOUTH ADOLESCENCE
JI J. Youth Adolesc.
PD FEB
PY 2003
VL 32
IS 1
BP 17
EP 26
DI 10.1023/A:1021076222321
PG 10
WC Psychology, Developmental
SC Psychology
GA 615CB
UT WOS:000179227300003
DA 2020-03-18
ER

PT J
AU Mount, RH
   Hastings, RP
   Reilly, S
   Cass, H
   Charman, T
AF Mount, RH
   Hastings, RP
   Reilly, S
   Cass, H
   Charman, T
TI Towards a behavioral phenotype for Rett syndrome
SO AMERICAN JOURNAL ON MENTAL RETARDATION
LA English
DT Article
ID SEVERE INTELLECTUAL DISABILITY; EMOTIONAL DISTURBANCE;
   MENTAL-RETARDATION; MECP2 MUTATIONS; FRAGILE-X; CHILDREN; ADOLESCENTS;
   CHECKLIST; DISORDERS; GENETICS
AB Despite considerable interest in Rett syndrome, there have been few studies of associated behavioral and emotional problems. In the present study, 143 girls with Rett syndrome were compared on the Developmental Behavior Checklist with 85 girls with severe to profound mental retardation of mixed etiologies. After controlling for the effects of physical disabilities, we found that the girls with Rett syndrome presented more "autistic-relating" and fewer antisocial behaviors. A subsample of children with autism was also compared to the girls with Rett syndrome on autistic-relating behaviors, revealing that the Rett syndrome group did not present with classic autistic behavioral features The implications of these results for the identification of a Rett syndrome behavioral phenotype are discussed.
C1 Univ Wales, Sch Psychol, Bangor LL57 2DG, Gwynedd, Wales.
   La Trobe Univ, Melbourne, Vic, Australia.
   Inst Child Hlth, London, England.
RP Hastings, RP (reprint author), Univ Wales, Sch Psychol, Bangor LL57 2DG, Gwynedd, Wales.
RI Reilly, Sheena/D-5120-2012; Reilly, Sheena/A-7035-2016; Cass,
   Hilary/L-6780-2019; Charman, Tony/A-2085-2014; Hastings, Richard
   P/D-9657-2013
OI Reilly, Sheena/0000-0001-6506-4767; Reilly, Sheena/0000-0001-6506-4767;
   Cass, Hilary/0000-0001-8598-9134; Charman, Tony/0000-0003-1993-6549;
   Hastings, Richard P/0000-0002-0495-8270
NR 56
TC 33
Z9 33
U1 0
U2 3
PU AMER ASSOC MENTAL RETARDATION
PI WASHINGTON
PA 444 N CAPITOL ST, NW, STE 846, WASHINGTON, DC 20001-1512 USA
SN 0895-8017
J9 AM J MENT RETARD
JI Am. J. Ment. Retard.
PD JAN
PY 2003
VL 108
IS 1
BP 1
EP 12
DI 10.1352/0895-8017(2003)108<0001:TABPFR>2.0.CO;2
PG 12
WC Education, Special; Rehabilitation
SC Education & Educational Research; Rehabilitation
GA 632NY
UT WOS:000180230500001
PM 12475362
DA 2020-03-18
ER

PT J
AU Watson, KD
   Papageorgiou, AC
   Jones, GT
   Taylor, S
   Symmons, DPM
   Silman, AJ
   Macfarlane, GJ
AF Watson, KD
   Papageorgiou, AC
   Jones, GT
   Taylor, S
   Symmons, DPM
   Silman, AJ
   Macfarlane, GJ
TI Low back pain in schoolchildren: the role of mechanical and psychosocial
   factors
SO ARCHIVES OF DISEASE IN CHILDHOOD
LA English
DT Article
ID SCHOOL-CHILDREN; QUESTIONNAIRE SURVEY; PREVALENCE; ADOLESCENTS
AB Background: Low back pain (LBP) in schoolchildren with no apparent clinical cause is known to be a common problem, but considerably less is understood regarding the aetiology of such pain.
   Aim: To assess the role of both mechanical and psychosocial factors (including emotional and behavioural problems and other somatic pain complaints) in childhood LBP.
   Methods: A cross sectional study was carried out in a population of 1446 schoolchildren aged 11-14 years. Information on these potential risk factors for LBP was sought using a self complete questionnaire and a five day bag weight diary.
   Results: Mechanical factors such as physical activity and school bag weight were not associated with LBP. However, strong associations with LBP were observed for emotional problems, conduct problems, troublesome headaches, abdominal pain, sore throats, and daytime tiredness.
   Conclusion: Results suggest that psychosocial factors rather than mechanical factors are more important in LBP occurring in young populations and could possibly be a reflection of distress in school-children.
C1 Univ Manchester, Sch Epidemiol & Hlth Sci, Arthrit Res Campaign, Manchester M13 9PT, Lancs, England.
RP Macfarlane, GJ (reprint author), Univ Manchester, Unit Chron Dis Epidemiol, Sch Med, Oxford Rd, Manchester M13 9PT, Lancs, England.
RI Macfarlane, Gary J/I-9521-2014
OI Macfarlane, Gary J/0000-0003-2322-3314; Symmons,
   Deborah/0000-0002-8625-1200
FU Arthritis Research UKVersus Arthritis [17552]
NR 20
TC 143
Z9 151
U1 0
U2 6
PU BRITISH MED JOURNAL PUBL GROUP
PI LONDON
PA BRITISH MED ASSOC HOUSE, TAVISTOCK SQUARE, LONDON WC1H 9JR, ENGLAND
SN 0003-9888
J9 ARCH DIS CHILD
JI Arch. Dis. Child.
PD JAN
PY 2003
VL 88
IS 1
BP 12
EP 17
DI 10.1136/adc.88.1.12
PG 6
WC Pediatrics
SC Pediatrics
GA 632PG
UT WOS:000180231400006
PM 12495949
OA Bronze, Green Published
DA 2020-03-18
ER

PT J
AU Frick, PJ
   Kimonis, ER
   Dandreaux, DM
   Farell, JM
AF Frick, PJ
   Kimonis, ER
   Dandreaux, DM
   Farell, JM
TI The 4 year stability of psychopathic traits in non-referred youth
SO BEHAVIORAL SCIENCES & THE LAW
LA English
DT Article
ID CALLOUS-UNEMOTIONAL TRAITS; SEVERE CONDUCT PROBLEMS; JUVENILE
   PSYCHOPATHY; PERSONALITY-TRAITS; RESPONSE PERSEVERATION; PARENTING
   PRACTICES; BEHAVIOR DISORDERS; EMOTIONAL-PROBLEMS; REWARD DOMINANCE;
   SELF-REPORT
AB One significant limitation in research extending the construct of psychopathy to youth has been the absence of longitudinal studies testing the stability of psychopathic traits prior to adulthood. To begin to address this limitation, the current study estimated the stability of psychopathic traits over a 4 year period in a sample of non-referred children in the third, fourth, sixth, and seventh grades at the first assessment. For parent ratings of psychopathic traits, stability estimates using intra-class correlation coefficients ranged from 0.80 to 0.88 across 2-4 years, with a stability estimate of 0.93 across all four assessments. There were also distinct trends in the patterns of stability found in the sample. Specifically, children rated as being initially high on these traits were more likely to be rated lower at later assessments than was the case for children rated initially low on these traits. Finally, the child's level of conduct problems, the socioeconomic status of the child's family, and the quality of parenting the child received were the most consistent predictors of stability of psychopathic traits. Copyright (C) 2003 John Wiley Sons, Ltd.
C1 Univ New Orleans, Dept Psychol, New Orleans, LA 70148 USA.
RP Frick, PJ (reprint author), Univ New Orleans, Dept Psychol, 2001 Geol & Psychol Bldg, New Orleans, LA 70148 USA.
EM pfrick@uno.edu
OI Kimonis, Eva/0000-0002-4325-6108; Frick, Paul/0000-0001-7335-1299
FU NIMH NIH HHSUnited States Department of Health & Human ServicesNational
   Institutes of Health (NIH) - USANIH National Institute of Mental Health
   (NIMH) [MH 55654]
NR 77
TC 251
Z9 254
U1 2
U2 33
PU WILEY-BLACKWELL
PI MALDEN
PA COMMERCE PLACE, 350 MAIN ST, MALDEN 02148, MA USA
SN 0735-3936
J9 BEHAV SCI LAW
JI Behav. Sci. Law
PY 2003
VL 21
IS 6
BP 713
EP 736
DI 10.1002/bsl.568
PG 24
WC Psychology, Applied; Law
SC Psychology; Government & Law
GA 761MB
UT WOS:000187911600003
PM 14696028
DA 2020-03-18
ER

PT J
AU Burkhardt, K
   Loxton, H
   Muris, P
AF Burkhardt, K
   Loxton, H
   Muris, P
TI Fears and fearfulness in South-African children
SO BEHAVIOUR CHANGE
LA English
DT Article
ID COMMON CHILDHOOD FEARS; EMOTIONAL-PROBLEMS; ANXIETY DISORDERS;
   AMERICAN-CHILDREN; SURVEY SCHEDULE; PARENT REPORTS; ADOLESCENTS;
   EPIDEMIOLOGY; RELIABILITY; THAI
AB The present study examined common childhood fears in 9- to 13-year-old South-African children (N = 404) from white, coloured, and black cultural groups. Fears were assessed by means of two methods - the fear list method and the Fear Survey Schedule for Children-Revised (FSSC-R). Results showed that fear rank orders as obtained with the fear list method were quite different from those derived from the FSSC-R. Furthermore, clear differences in fear levels were found among the three cultural groups. More specifically, coloured and black South-African children displayed significantly higher fear levels than white children. Finally, differences were also found as to the content of prevalent fears in the three cultural groups. For example, common fears in coloured and black children were more frequently related to violence than in white children.
C1 Maastricht Univ, Dept Med Clin & Expt Psychol, NL-6200 MD Maastricht, Netherlands.
   Univ Stellenbosch, ZA-7600 Stellenbosch, South Africa.
RP Muris, P (reprint author), Maastricht Univ, Dept Med Clin & Expt Psychol, POB 616, NL-6200 MD Maastricht, Netherlands.
EM p.muris@dep.unimaas.nl
NR 36
TC 23
Z9 23
U1 0
U2 4
PU CAMBRIDGE UNIV PRESS
PI NEW YORK
PA 32 AVENUE OF THE AMERICAS, NEW YORK, NY 10013-2473 USA
SN 0813-4839
EI 2049-7768
J9 BEHAV CHANGE
JI Behav. Change
PY 2003
VL 20
IS 2
BP 94
EP 102
DI 10.1375/bech.20.2.94.24837
PG 9
WC Psychology, Clinical
SC Psychology
GA 767TX
UT WOS:000188469700003
DA 2020-03-18
ER

PT J
AU Gazelle, H
   Ladd, GW
AF Gazelle, H
   Ladd, GW
TI Anxious solitude and peer exclusion: A diathesis-stress model of
   internalizing trajectories in childhood
SO CHILD DEVELOPMENT
LA English
DT Article
ID SOCIAL WITHDRAWAL; EXTERNALIZING PROBLEMS; CHILDRENS PERCEPTIONS;
   SOCIOMETRIC STATUS; NONSOCIAL PLAY; BEHAVIOR; AGGRESSION; ADOLESCENCE;
   DEPRESSION; MEDIATOR
AB A diathesis-stress model was proposed in which the joint forces of individual vulnerability (anxious solitude) and interpersonal adversity (peer exclusion) predict depressive symptoms in children over time. Children's (N = 388; 50% female) social behavior, peer exclusion, and emotional adjustment were assessed at kindergarten entry and every spring thereafter through 4th grade, primarily by teacher report. Results indicated that anxious solitude and peer exclusion co-occur in children soon after kindergarten entry and that anxious solitary children who are excluded early on, in comparison with their nonexcluded anxious solitary counterparts, display greater stability in their subsequent display of anxious solitude. As hypothesized, the joint influence of anxious solitude and exclusion predicted the most elevated depressive symptom trajectories.
C1 Duke Univ, Dept Psychol, Durham, NC 27708 USA.
   Univ N Carolina, Ctr Dev Sci, Chapel Hill, NC USA.
   Arizona State Univ, Dept Family & Human Dev, Tempe, AZ 85287 USA.
   Arizona State Univ, Dept Psychol, Tempe, AZ 85287 USA.
RP Gazelle, H (reprint author), Duke Univ, Dept Psychol, Box 90085, Durham, NC 27708 USA.
RI Gazelle, Heidi/I-2890-2019
OI Gazelle, Heidi/0000-0002-8071-1691
FU NIMH NIH HHSUnited States Department of Health & Human ServicesNational
   Institutes of Health (NIH) - USANIH National Institute of Mental Health
   (NIMH) [1-R01MH-49223, 2-R01MH-49223]
NR 41
TC 313
Z9 320
U1 0
U2 44
PU BLACKWELL PUBLISHERS
PI MALDEN
PA 350 MAIN STREET, STE 6, MALDEN, MA 02148 USA
SN 0009-3920
J9 CHILD DEV
JI Child Dev.
PD JAN-FEB
PY 2003
VL 74
IS 1
BP 257
EP 278
DI 10.1111/1467-8624.00534
PG 22
WC Psychology, Educational; Psychology, Developmental
SC Psychology
GA 647RR
UT WOS:000181108300018
PM 12625449
DA 2020-03-18
ER

PT J
AU Allen, JP
   McElhaney, KB
   Land, DJ
   Kuperminc, GP
   Moore, CW
   O'Beirne-Kelly, H
   Kilmer, SL
AF Allen, JP
   McElhaney, KB
   Land, DJ
   Kuperminc, GP
   Moore, CW
   O'Beirne-Kelly, H
   Kilmer, SL
TI A secure base in adolescence: Markers of attachment security in the
   mother-adolescent relationship
SO CHILD DEVELOPMENT
LA English
DT Article
ID ADULT ATTACHMENT; MATERNAL SENSITIVITY; FAMILY INTERACTIONS; WORKING
   MODELS; EMOTION REGULATION; INFANT ATTACHMENT; CHILD; REPRESENTATIONS;
   AUTONOMY; FATHERS
AB This study sought to identify ways in which adolescent attachment security as assessed via the Adult Attachment Interview, is manifest in qualities of the secure base provided by the mother-adolescent relationship. Assessments included data coded from mother-adolescent interactions, test-based data, and adolescent self-reports obtained from an ethnically and socioeconomically diverse sample of moderately at-risk 9th and 10th graders. This study found several robust markers of adolescent attachment security in the mother-adolescent relationship. Each of these markers was found to contribute unique variance to explaining adolescent security, and in combination, they accounted for as much as 40% of the raw variance in adolescent security. These findings suggest that security is closely connected to the workings of the mother-adolescent relationship via a secure-base phenomenon, in which the teen can explore independence in thought and speech from the secure base of a maternal relationship characterized by maternal attunement to the adolescent and maternal supportiveness.
C1 Univ Virginia, Dept Psychol, Charlottesville, VA 22904 USA.
   Johns Hopkins Univ, Ctr Social Org, Baltimore, MD 21218 USA.
   Georgia State Univ, Dept Psychol, Atlanta, GA 30303 USA.
   Harvard Univ, Sch Med, Judge Baker Childrens Ctr, Cambridge, MA 02138 USA.
   Amer Psychol Assoc, Washington, DC 20002 USA.
RP Allen, JP (reprint author), Univ Virginia, Dept Psychol, Box 400400, Charlottesville, VA 22904 USA.
FU NICHD NIH HHSUnited States Department of Health & Human ServicesNational
   Institutes of Health (NIH) - USANIH Eunice Kennedy Shriver National
   Institute of Child Health & Human Development (NICHD) [R01 HD058305];
   NIMH NIH HHSUnited States Department of Health & Human ServicesNational
   Institutes of Health (NIH) - USANIH National Institute of Mental Health
   (NIMH) [R01 MH044934, R01 MH058066, R01-MH58066, R01-MH44934]
NR 51
TC 145
Z9 149
U1 2
U2 32
PU BLACKWELL PUBLISHERS
PI MALDEN
PA 350 MAIN STREET, STE 6, MALDEN, MA 02148 USA
SN 0009-3920
J9 CHILD DEV
JI Child Dev.
PD JAN-FEB
PY 2003
VL 74
IS 1
BP 292
EP 307
DI 10.1111/1467-8624.t01-1-00536
PG 16
WC Psychology, Educational; Psychology, Developmental
SC Psychology
GA 647RR
UT WOS:000181108300020
PM 12625451
OA Green Published
DA 2020-03-18
ER

PT J
AU Perquin, CW
   Hunfeld, JAM
   Hazebroek-Kampschreur, AAJM
   van Suijlekom-Smit, LWA
   Passchier, J
   Koes, BW
   van der Wouden, JC
AF Perquin, CW
   Hunfeld, JAM
   Hazebroek-Kampschreur, AAJM
   van Suijlekom-Smit, LWA
   Passchier, J
   Koes, BW
   van der Wouden, JC
TI The natural course of chronic benign pain in childhood and adolescence:
   a two-year population-based follow-up study
SO EUROPEAN JOURNAL OF PAIN
LA English
DT Article
DE adolescents; children; chronic pain; course; prognosis; follow-up
ID RECURRENT ABDOMINAL-PAIN; QUALITY-OF-LIFE; CHILDREN; MIGRAINE;
   PREVALENCE; PROGNOSIS; HEADACHE; IMPACT
AB Study objective. To assess the course of chronic benign pain in childhood and adolescence longitudinally.
   Setting. Cohort of children with chronic pain recruited from the open population.
   Patients. A cohort of 987 children and adolescents aged 0-18 years with chronic pain (continuous or recurrent pain > 3 months), who were identified in a previous population-based prevalence study, were approached for a two-year follow-up study. Subjects were asked to keep a 3-week diary on their pain and to fill out questionnaires about background factors, pain and pain-related consequences. This assessment was repeated annually for two years.
   Results. At baseline, 254 subjects reported chronic benign pain; of these, 124 (48%) and 77 (30%) subjects still experienced chronic benign pain at one-year and two-year follow-up, respectively. Except for the estimated pain intensity, which decreased marginally, pain remained stable over the follow-up period. Minor changes occurred in the consequences of pain; the main changes were a decrease of the impact of pain on the child's behavior, social functioning and use of health care. Subjects with persistent pain (9.4%) differed from those with non-persistent pain in frequency, history and location of the pain, emotional problems and their mother's health.
   Conclusions. Chronic benign pain in childhood and adolescence is common, and seems to persist in a considerable proportion (30-45%), although pain generally does not deteriorate over time. (C) 2003 European Federation of Chapters of the International Association for the Study of Pain. Published by Elsevier Ltd. All rights reserved.
C1 Erasmus Univ, Med Ctr, Dept Gen Practice, NL-3000 DR Rotterdam, Netherlands.
   Erasmus Univ, Med Ctr, Dept Med Psychol & Psychotherapy, NL-3000 DR Rotterdam, Netherlands.
   Municipal Hlth Serv, Rotterdam, Netherlands.
   Erasmus MC, Sophia Childrens Hosp, Dept Pediat, Rotterdam, Netherlands.
RP van der Wouden, JC (reprint author), Erasmus Univ, Med Ctr, Dept Gen Practice, Room FF 325,POB 1738, NL-3000 DR Rotterdam, Netherlands.
EM j.vanderwouden@erasmusmc.nl
RI van der Wouden, Johannes/C-2597-2009; van der Wouden, Johannes
   C/O-5109-2019; Koes, Bart w/K-4614-2016
OI van der Wouden, Johannes C/0000-0001-6639-6050; Koes, Bart
   w/0000-0002-0450-9969
NR 37
TC 77
Z9 77
U1 1
U2 7
PU WILEY
PI HOBOKEN
PA 111 RIVER ST, HOBOKEN 07030-5774, NJ USA
SN 1090-3801
EI 1532-2149
J9 EUR J PAIN
JI Eur. J. Pain
PY 2003
VL 7
IS 6
BP 551
EP 559
DI 10.1016/S1090-3801(03)00060-0
PG 9
WC Anesthesiology; Clinical Neurology; Neurosciences
SC Anesthesiology; Neurosciences & Neurology
GA 740NH
UT WOS:000186408100008
PM 14575668
DA 2020-03-18
ER

PT J
AU Nicham, R
   Weitzdorfer, R
   Hauser, E
   Freidl, M
   Schubert, M
   Wurst, E
   Lubec, G
   Seidl, R
AF Nicham, R
   Weitzdorfer, R
   Hauser, E
   Freidl, M
   Schubert, M
   Wurst, E
   Lubec, G
   Seidl, R
TI Spectrum of cognitive, behavioural and emotional problems in children
   and young adults with Down syndrome
SO JOURNAL OF NEURAL TRANSMISSION-SUPPLEMENT
LA English
DT Article
ID ALZHEIMERS-DISEASE; INTELLECTUAL DISABILITY; NEUROTRANSMITTER DEFICITS;
   PSYCHIATRIC-DISORDERS; PATHOLOGICAL EVIDENCE; MALADAPTIVE BEHAVIOR;
   RETARDED-CHILDREN; DEMENTIA; PREVALENCE; SIBLINGS
AB In comparison to most other groups with intellectual disability individuals with Down syndrome are at lower risk for significant psychopathology, although relative to their typically developing peers they have higher rates of behavioural and emotional problems. A total of 43 Down syndrome patients (21 females and 22 males), who ranged in age from 5.33 to 30.58 years, were examined for the presence of age-related changes in the spectrum of externalizing and internalizing problems. Intelligence tests included Hamburg-Wechsler-Intelligenz Test fur Kinder III (HAWIK-III), Hamburg-Wechsler-Intelligenz Test ffir Erwachsene (HAWIE-R) and Kaufman-Assessment-Battery for Children, German Version (K-ABC). Behavioural and emotional problems were assessed by the the Strengths and Difficulties Questionnaire for Parents, German Version (SDQ) and the Clinical Assessment Scale for Child and Adolescent Psychopathology (CASCAP). IQ was significantly inversly related to the age of patients. Externalizing behaviours (dominant, opposing/refusing, impulsiveness, inattention and increased motor activity) were significantly higher in the 5-10 years old group, whereas internalizing behaviours (shy/insecure, low selfconfidence, decreased motor activity) where more prevalent in adolescents and adults (10-30 years). Possible relationships between this age-related changes and increased risks of later-onset psychopathology (depression and dementia) are discussed.
C1 Univ Vienna, Dept Pediat, A-1090 Vienna, Austria.
RP Seidl, R (reprint author), Univ Vienna, Dept Pediat, Wahringer Gurtel 18-20, A-1090 Vienna, Austria.
EM rainer.seidl@akh-wien.ac.at
OI Lubec, Gert/0000-0002-6333-9461
NR 58
TC 20
Z9 20
U1 0
U2 16
PU SPRINGER
PI NEW YORK
PA 233 SPRING ST, NEW YORK, NY 10013 USA
SN 0303-6995
J9 J NEURAL TRANSM-SUPP
JI J. Neural Transm.-Suppl.
PY 2003
IS 67
BP 173
EP 191
PG 19
WC Neurosciences
SC Neurosciences & Neurology
GA 762AK
UT WOS:000187947500017
PM 15068250
DA 2020-03-18
ER

PT J
AU Horn, AB
   Hautzinger, M
AF Horn, AB
   Hautzinger, M
TI Emotion regulation and thought suppression: Aspects of the development
   of depression and their implications
SO KINDHEIT UND ENTWICKLUNG
LA German
DT Review
DE developmental psychopathology; depression; emotion regulation; thought
   suppression; prevention; expressive writing
ID WORKING-MEMORY CAPACITY/; AUTOBIOGRAPHICAL MEMORY; MENTAL CONTROL;
   COGNITIVE VULNERABILITY; INTRUSIVE MEMORIES; LIFE EVENTS; MOOD;
   ADOLESCENCE; CHILDREN; PSYCHOPATHOLOGY
AB A prominent feature of depression is the disorder of mood and emotion regulation. However, emotion regulation is frequently neglected in the conceptionalizing of depression and its treatment. In this article emotion regulation in the development of depression is discussed, focusing especially on thought suppression as one possible intent of emotion regulation. The intentional suppression of thoughts that are feared to worsen mood leads to an increase in the occurrence of these thoughts and a loss of mental control. Beside this, there are several other cognitive and emotional effects of thought suppression that may play an important role in the development of depression. The implications of these findings arc discussed and Pennebaker's expressive writing is presented as a tool to enhance emotion regulation in prevention programs of depression like JES! (a youth prevention program with expressive writing).
C1 Univ Tubingen, Abt Klin & Physiol Psychol, D-72072 Tubingen, Germany.
RP Horn, AB (reprint author), Univ Ulm Klinikum, Sekt Gesundheitspsychol, Abt Psychosomat Med Psychotherapie, Hochstr 8, D-89080 Ulm, Germany.
OI Horn, Andrea B./0000-0003-2729-7062
NR 105
TC 9
Z9 9
U1 0
U2 17
PU HOGREFE & HUBER PUBLISHERS
PI GOTTINGEN
PA ROHNSWEG 25, D-37085 GOTTINGEN, GERMANY
SN 0942-5403
J9 KINDH ENTWICKL
JI Kindh. Entwickl.
PY 2003
VL 12
IS 3
BP 133
EP 144
DI 10.1026//0942-5403.12.3.133
PG 12
WC Psychology, Developmental
SC Psychology
GA 717CF
UT WOS:000185067500002
DA 2020-03-18
ER

PT J
AU Friedman, SR
   Rapport, LJ
   Lumley, M
   Tzelepis, A
   VanVoorhis, A
   Stettner, L
   Kakaati, L
AF Friedman, SR
   Rapport, LJ
   Lumley, M
   Tzelepis, A
   VanVoorhis, A
   Stettner, L
   Kakaati, L
TI Aspects of social and emotional competence in adult
   attention-deficit/hyperactivity disorder
SO NEUROPSYCHOLOGY
LA English
DT Article
ID DEFICIT-HYPERACTIVITY DISORDER; TORONTO-ALEXITHYMIA-SCALE; CONCURRENT
   VALIDITY; CHILDREN; ADHD; INFORMATION; ADOLESCENCE; RECOGNITION;
   ADJUSTMENT; ABILITIES
AB Social and emotional competence were evaluated using self-report and behavioral measures in adults with attention-deficit/hyperactivity disorder (ADHD) and controls. Adults with ADHD viewed themselves as less socially competent but more sensitive toward violations of social norms than controls. Films depicting emotional interactions were used to assess linguistic properties of free recall and perceived emotional intensity. Although adults with ADHD used more words to describe the scenes, they used fewer emotion-related words, despite rating the emotions depicted as more intense than did controls. In contrast, no group differences for words depicting social or cognitive processes were observed. Overall, adults with ADHD appear more aware of their problems in social versus emotional skills. Findings may have implications for improving the psychosocial functioning of these adults.
C1 Wayne State Univ, Dept Psychol, Detroit, MI 48202 USA.
   Wayne State Univ, Dept Psychol, Detroit, MI 48202 USA.
   Wayne State Univ, Dept Internal Med, Detroit, MI 48202 USA.
RP Rapport, LJ (reprint author), Wayne State Univ, Dept Psychol, 71 W Warren Ave, Detroit, MI 48202 USA.
NR 56
TC 89
Z9 91
U1 0
U2 17
PU AMER PSYCHOLOGICAL ASSOC
PI WASHINGTON
PA 750 FIRST ST NE, WASHINGTON, DC 20002-4242 USA
SN 0894-4105
J9 NEUROPSYCHOLOGY
JI Neuropsychology
PD JAN
PY 2003
VL 17
IS 1
BP 50
EP 58
DI 10.1037/0894-4105.17.1.50
PG 9
WC Psychology, Clinical; Neurosciences; Psychology
SC Psychology; Neurosciences & Neurology
GA 644DD
UT WOS:000180901900006
PM 12597073
DA 2020-03-18
ER

PT J
AU West, AE
   Newman, DL
AF West, Amy E.
   Newman, Denise L.
TI Worried and Blue: Mild Parental Anxiety and Depression in Relation to
   the Development of Young Children's Temperament and Behavior Problems
SO PARENTING-SCIENCE AND PRACTICE
LA English
DT Article
ID MATERNAL DEPRESSION; ADOLESCENT MOTHERS; SYMPTOMS; RATINGS;
   QUESTIONNAIRE; COMORBIDITY; VALIDATION; ATTACHMENT; MODEL
AB Objective. This study explores relations between mild parental symptoms of anxiety and depression and the temperament and behavior patterns in preschool age children. Design. Parental report and laboratory observations were collected in a community sample (N = 65) of Head Start and other preschool attendees, ages 3-5 years. Results. Mild parental dysphoria is associated with measures of both child temperament and problem behaviors and these child personality measures vary with parental symptomatology. Mild parental depression was diffusely associated with increased levels of both internalizing and externalizing behavior problems, and with attention and emotion regulatory difficulties in children's temperament. Mild parental anxiety was more circumscribed in its association with child problem behavior but was specifically related to children's temperamental difficulties in attention and emotion regulation. Patterns differentiating association with depression and anxiety symptoms were evident from both parental and observer sources of information. Conclusions. Even mild levels of parental distress may relate to both parental perceptions of child temperament and behavior as well as what is observed by others.
C1 [West, Amy E.] Univ Virginia, Charlottesville, VA 22903 USA.
   [Newman, Denise L.] Tulane Univ, Dept Psychol, New Orleans, LA 70118 USA.
RP West, AE (reprint author), Univ Virginia, Charlottesville, VA 22903 USA.
EM dlnewman-@tulane.edu
NR 38
TC 33
Z9 33
U1 0
U2 20
PU LAWRENCE ERLBAUM ASSOC INC-TAYLOR & FRANCIS
PI PHILADELPHIA
PA 325 CHESTNUT STREET, STE 800, PHILADELPHIA, PA 19106 USA
SN 1529-5192
J9 PARENT-SCI PRACT
JI Parent.-Sci. Pract.
PY 2003
VL 3
IS 2
BP 133
EP 154
AR PII 785828654
DI 10.1207/S15327922PAR0302_02
PG 22
WC Family Studies; Psychology, Developmental
SC Family Studies; Psychology
GA V12OW
UT WOS:000207609500002
DA 2020-03-18
ER

PT J
AU Rindermann, H
   Wendt, V
AF Rindermann, H
   Wendt, V
TI Developing emotional competence: Principles in childhoood and
   adolescence
SO PSYCHOLOGIE IN ERZIEHUNG UND UNTERRICHT
LA German
DT Book Review
NR 1
TC 0
Z9 0
U1 0
U2 1
PU ERNST REINHARDT GMBH CO VERLAG
PI MUNICH 19
PA KEMNATENSTRASSE 46, D-80639 MUNICH 19, GERMANY
SN 0342-183X
J9 PSYCHOL ERZ UNTERR
JI Psychol. Erzieh. Unterr.
PY 2003
VL 50
IS 4
BP 409
EP 410
PG 2
WC Psychology, Educational
SC Psychology
GA 737WK
UT WOS:000186254600007
DA 2020-03-18
ER

PT S
AU Hinshaw, SP
AF Hinshaw, SP
BE King, JA
   Ferris, CF
   Lederhendler, II
TI Impulsivity, emotion regulation, and developmental psychopathology:
   Specificity versus generality of linkages
SO ROOTS OF MENTAL ILLNESS IN CHILDREN
SE ANNALS OF THE NEW YORK ACADEMY OF SCIENCES
LA English
DT Article; Proceedings Paper
CT Conference on Roots of Mental Illness in Children
CY MAR 15-17, 2003
CL New York, NY
SP NY Acad Sci, NIMH, Janssen Pharmaceutica Inc
DE impulsivity; response inhibition; attention-deficit/hyperactivity
   disorder (ADHD); disruptive behavior disorders; aggression; comorbidity;
   neuropsychology; emotion regulation
ID ATTENTION-DEFICIT/HYPERACTIVITY DISORDER; CHILD PSYCHOPATHOLOGY;
   MULTIMODAL-TREATMENT; DISRUPTIVE BEHAVIOR; CONDUCT DISORDER;
   HYPERACTIVITY; COMORBIDITY; MODERATORS; MEDIATORS; TAXONOMY
AB Impulsivity, closely related to the construct of response (dis)inhibition, is central to conceptions of both attention-deficit/hyperactivity (ADHD) and aggressive-spectrum or disruptive behavior disorders. The multifaceted nature of inhibitory deficits requires careful specification in any explanatory accounts of psychopathology. A host of brain regions and neural interconnections are involved in response inhibition; neural models are likely to be complex at the levels of neurotransmitter systems and white-matter tracts. Despite the substantial heritability of ADHD and the substantial continuity of early-onset forms of aggression, developmental processes (including gene-environment correlations and interactions) and transactional models are crucial to the unfolding of regulated versus dysregulated behavioral outcomes. Thus, stressful prenatal and childhood environments must be investigated with as much precision as genetic loci and neural pathways. Differentiating executive inhibition (believed to be largely dopaminergic and frontal/frontal-striatal in nature) from motivational inhibition (believed to be largely noradrenergic/ serotonergic and limbic in nature) is necessary to distinguish subtypes of youth with attentional and aggressive problems, and to differentiate key etiologic processes. Indeed, the executive function deficits in children with ADHD appear to independent of their emotion dysregulation, which is specific to an aggressive subgroup. Sex differences in response inhibition and sex differences in its linkages to psychopathology are relatively unexplored. For progress in subsequent research to occur, the following are required: precision in measurement at both biological and behavioral levels; contrasts with clinical comparison samples and comorbid groups (as well as normal control samples); prospective longitudinal investigations; and attention to both developmental processes and contextual variables, including stressful life events, socialization practices, and cultural parameters.
C1 Univ Calif Berkeley, Dept Psychol, Berkeley, CA 94720 USA.
RP Hinshaw, SP (reprint author), Univ Calif Berkeley, Dept Psychol, Tolman Hall 1650, Berkeley, CA 94720 USA.
EM hinshaw@socrates.berkeley.edu
FU NIMH NIH HHSUnited States Department of Health & Human ServicesNational
   Institutes of Health (NIH) - USANIH National Institute of Mental Health
   (NIMH) [NIMH R01 45064, NIMH N01 12009]
NR 46
TC 47
Z9 49
U1 1
U2 22
PU NEW YORK ACAD SCIENCES
PI NEW YORK
PA 2 EAST 63RD ST, NEW YORK, NY 10021 USA
SN 0077-8923
BN 1-57331-478-1
J9 ANN NY ACAD SCI
JI Ann.NY Acad.Sci.
PY 2003
VL 1008
BP 149
EP 159
DI 10.1196/annals.1301.016
PG 11
WC Psychology, Developmental; Multidisciplinary Sciences; Pediatrics;
   Psychology
SC Psychology; Science & Technology - Other Topics; Pediatrics
GA BY70S
UT WOS:000189443700015
PM 14998881
DA 2020-03-18
ER

PT J
AU Medina-Mora, ME
   Cravioto, P
   Villatoro, J
   Fleiz, C
   Galvan-Castillo, F
   Tapia-Conyer, R
AF Medina-Mora, ME
   Cravioto, P
   Villatoro, J
   Fleiz, C
   Galvan-Castillo, F
   Tapia-Conyer, R
TI Drug used among adolescents: results from the National Survey on
   Addictions, 1998
SO SALUD PUBLICA DE MEXICO
LA Spanish
DT Article
DE street drug; adolescence; risk factors; national survey; Mexico
ID MEXICAN
AB Objective. The aim of this paper is to describe drug and associated factors use among adolescents ( 12 to 17 years of age). Material and Methods. Data come from the recent Encuesra Nacional de Adicciones, 1998 (National Survey on Addictions) undertaken in urban areas of Mexico, A probabilistic, multi-stage, stratified cluster sampling design was used to select the study population. The sampling unit was the individual in each household, Statistical analysis consisted of the estimation of prevalences of drug use, with 95% confidence intervals, Associations were analyzed using logistic regressions models. Results. Excluding tobacco and alcohol, 3.57% of males and 0.6% of females have used one or more drugs; 2.14% and 0.45% used them in the 12 months previous to the survey, and 1.4% and 0.3% in the previous 30 days, respectively. Marihuana was the drug more often used by males (2.4%) and females (0.45%), followed by inhaled solvents (1.08% and 0.20%), and cocaine (0.99% and 0.22%), respectively. The risk of using illicit drugs was associated to being male, having dropped out from school, perceiving availability, drug use by family and friends, social tolerance among friends, and symptoms of depression. Conclusions. Adolescents between 12 to 17 years of age are exposed to increasing drug use, The rates of drug use have risen, especially in the northern region of Mexico and in the big urban areas (Tijuana, Mexico City and GuadalaJara). These findings emphasize the need to develop campaigns to detect emotional problems. Preventive measures should provide appropriate care to prevent drug use as a mechanism to cope with such emotional conflicts. Also, more intense preventive interventions should be targeted to adolescents with a high probability of developing drug abuse.
C1 Inst Nacl Psiquiatria Ramon Fuente Muniz, Mexico City, DF, Mexico.
   Secretaria Salud Mexico, Mexico City, DF, Mexico.
RP Medina-Mora, ME (reprint author), Inst Nacl Psiquiatria Ramon Fuente Muniz, Mexico City, DF, Mexico.
NR 27
TC 34
Z9 36
U1 0
U2 19
PU INST NACIONAL SALUD PUBLICA
PI CUERNAVACA
PA AV UNIVERSIDAD 655, COL SANTA MARIA AHUACATITLAN, CUERNAVACA 62508,
   MORELOS, MEXICO
SN 0036-3634
J9 SALUD PUBLICA MEXICO
JI Salud Publica Mexico
PY 2003
VL 45
SU 1
BP S16
EP S25
DI 10.1590/S0036-36342003000700005
PG 10
WC Public, Environmental & Occupational Health
SC Public, Environmental & Occupational Health
GA 638DD
UT WOS:000180554200005
PM 12602144
OA DOAJ Gold
DA 2020-03-18
ER

PT J
AU Melfsen, S
   Florin, I
AF Melfsen, S
   Florin, I
TI Aspects of emotional competence in socially anxious children
SO ZEITSCHRIFT FUR KLINISCHE PSYCHOLOGIE UND PSYCHOTHERAPIE
LA German
DT Article
DE social anxiety; school-aged children; adolescence; emotions; facial
   expressiveness
ID SCHOOL-AGED CHILDREN; NONVERBAL-COMMUNICATION; PEER RELATIONSHIPS;
   EXPRESSIONS; ANXIETY; PHOBIA
AB Background: There, is some evidence that a disregulation of emotional development may be part of the etiology of anxiety disorders. Objective: The aim of our study, was to investigate aspects of emotional competence in socially anxious children and their mothers. Methods: Fifty socially anxious and 25 socially non-anxious children and their mothers participated in a series' of three experimental tasks. The first task was a: facial expression posing task. In the second task the spontaneous facial expression was investigated in,a frustrating achievement situation and during a funny movie. In the third task the children themselves had to classify facial expressions of emotions. Results: The socially anxious children differed qualitatively from controls in their deliberate facial expression of emotions. Furthermore, for the socially anxious children it seems to be more difficult to show spontaneously positive emotions like happiness than, negative emotions like anger. In classifying facial expressions of emotions the socially anxious children reported significantly more often that they saw emotions when neutral faces were presented. Moreover, reaction times were longer. Conclusions: The results show socially anxious children's deficits in emotional, competence. If the results could, be could be confirmed they should have consequences for therapy of socially anxious children.
C1 Univ Wurzburg, Klin & Poliklin Kinder & Jugendpsychiat & Psychot, D-97080 Wurzburg, Germany.
   Univ Marburg, Fachbereich Psychol, D-3550 Marburg, Germany.
RP Melfsen, S (reprint author), Univ Wurzburg, Klin & Poliklin Kinder & Jugendpsychiat & Psychot, Fuchsleinstr 15, D-97080 Wurzburg, Germany.
NR 29
TC 4
Z9 4
U1 0
U2 5
PU HOGREFE & HUBER PUBLISHERS
PI GOTTINGEN
PA ROHNSWEG 25, D-37085 GOTTINGEN, GERMANY
SN 1616-3443
J9 Z KL PSYCH PSYCHOTH
JI Z. Klin. Psychol. Psychother.
PY 2003
VL 32
IS 4
BP 307
EP 314
DI 10.1026//1616-3443.32.4.307
PG 8
WC Psychology, Clinical
SC Psychology
GA 736WJ
UT WOS:000186195900007
DA 2020-03-18
ER

PT J
AU Wilens, TE
   Biederman, J
   Bredin, E
   Hahesy, AL
   Abrantes, A
   Neft, D
   Millstein, R
   Spencer, TJ
AF Wilens, TE
   Biederman, J
   Bredin, E
   Hahesy, AL
   Abrantes, A
   Neft, D
   Millstein, R
   Spencer, TJ
TI A family study of the high-risk children of opioid- and
   alcohol-dependent parents
SO AMERICAN JOURNAL ON ADDICTIONS
LA English
DT Article
ID SUBSTANCE USE DISORDERS; DRUG-USE; EMOTIONAL-PROBLEMS; YOUNG ADULTHOOD;
   LATE ADOLESCENT; PSYCHOPATHOLOGY; ABUSE; CHILDHOOD; PATTERNS; ADHD
AB In this article, the author sought to use a high-risk study design focused on the children of parents with opioid or alcohol use disorders and children of parents with no substance use disorder (SUD) to evaluate the specificity of the risk conferred by the hype of parental SUD. Using structured psychiatric interviews, cognitive assessments, and measures of social, academic, and family functioning, the authors studied 96 families ( 187 parents and 183 children, mean age of 11.6 years). Sixteen families had parental opioid dependence (22 children, 64% male), 14 families had parental alcohol dependence (22 children; 59% male), and 66 families had no SUD (controls; 139 children; 58% male). Fifty-nine percent of children of opioid-dependent parents had at least one major psychopathological condition, compared to 41% of the alcohol group and 28% of the control group (p < 0.01). The children of opioid- and alcohol-dependent parents were of lower socioeconomic status and had significantly more difficulties in academic, social, and family functioning than did controls. Children of opioid- and alcohol-dependent parents have significantly, higher rates of psychopathology as well as more difficulties in academic, social, and family functioning compared to the children of non-SUD parents. In addition, notable trends emerged for the opioid group to have more psychopathology and functional impairment than the alcohol group. With a growing consensus that certain risk factors for later SUD start in childhood with potentially treatable childhood-onset disorders, new preventive approaches for individuals at risk may be developed targeting childhood precursors of SUD.
C1 Massachusetts Gen Hosp, ACC 725, Pediat Psychopharmacol Unit, Clin Res Program Pediat Psychopharmacol, Boston, MA 02114 USA.
   Harvard Univ, Sch Med, Boston, MA USA.
RP Wilens, TE (reprint author), Massachusetts Gen Hosp, ACC 725, Pediat Psychopharmacol Unit, Clin Res Program Pediat Psychopharmacol, 15 Parkman St, Boston, MA 02114 USA.
FU NIDA NIH HHSUnited States Department of Health & Human ServicesNational
   Institutes of Health (NIH) - USANIH National Institute on Drug Abuse
   (NIDA) [DA-1192901A, DA-R2911315]; NIMH NIH HHSUnited States Department
   of Health & Human ServicesNational Institutes of Health (NIH) - USANIH
   National Institute of Mental Health (NIMH) [MH-K2001175A]
NR 70
TC 33
Z9 35
U1 1
U2 8
PU BRUNNER-ROUTLEDGE
PI PHILADELPHIA
PA 325 CHESTNUT ST, 8TH FL, PHILADELPHIA, PA 19106 USA
SN 1055-0496
J9 AM J ADDICTION
JI Am. J. Addict.
PD WIN
PY 2002
VL 11
IS 1
BP 41
EP 51
DI 10.1080/10550490252801620
PG 11
WC Substance Abuse
SC Substance Abuse
GA 524LQ
UT WOS:000174015200004
PM 11876582
DA 2020-03-18
ER

PT J
AU Hovels-Gurich, HH
   Konrad, K
   Wiesner, M
   Minkenberg, R
   Herpertz-Dahlmann, B
   Messmer, BJ
   von Bernuth, G
AF Hovels-Gurich, HH
   Konrad, K
   Wiesner, M
   Minkenberg, R
   Herpertz-Dahlmann, B
   Messmer, BJ
   von Bernuth, G
TI Long term behavioural outcome after neonatal arterial switch operation
   for transposition of the great arteries
SO ARCHIVES OF DISEASE IN CHILDHOOD
LA English
DT Article
ID CONGENITAL HEART-DISEASE; HYPOTHERMIC CIRCULATORY ARREST; FLOW
   CARDIOPULMONARY BYPASS; BRUCE TREADMILL TEST; EMOTIONAL-PROBLEMS; MOTOR
   DEVELOPMENT; FOLLOW-UP; CHILDREN; ADOLESCENTS; HEALTH
AB Aims: To evaluate behavioural outcome and quality of life in children aged 8-14 years after neonatal arterial switch operation for transposition of the great arteries.
   Methods: Sixty children operated as neonates with combined deep hypothermic circulatory arrest and low flow cardiopulmonary bypass were evaluated at age 7.9-14.3 years by the Child Behaviour Checklist (CBCL) and the Inventory for the Assessment of the Quality of Life in Children and Adolescents (IQCL).
   Results: Parent reported behavioural outcome on all CBCL problem and competence scores was worse, whereas quality of life on self reported IQCL scores was not reduced compared to the normal population. On multivariate analysis, severe preoperative hypoxia was related to parent reported social problems; peri- and postoperative cardiocirculatory insufficiency was associated with internalising, externalising, attention, and total behavioural problems. Reduced expressive language was associated with total behavioural problems, and poor academic achievement was related to parent reported deficits in school performance. Impaired neurological status and reduced endurance capacity both predicted self reported stress by illness.
   Conclusions: The neonatal arterial switch operation with combined circulatory arrest and low flow bypass is associated with parent reported long term behavioural impairment, but not with self reported general reduction in quality of life. This discrepancy may be a result of different perception of illness. In our experience, increased risk of long term psychosocial maladjustment after neonatal corrective cardiac surgery is related to the presence of neurological impairment and reduced endurance capacity.
C1 Rhein Westfal TH Aachen, Dept Paediat Cardiol, D-52057 Aachen, Germany.
   Rhein Westfal TH Aachen, Dept Child & Adolescent Psychiat, D-52057 Aachen, Germany.
   Repges & Partner, Inst Med Res & Inflammat Proc, D-52057 Aachen, Germany.
   Rhein Westfal TH Aachen, Dept Thorac & Cardiovasc Surg, D-52057 Aachen, Germany.
RP Hovels-Gurich, HH (reprint author), Rhein Westfal TH Aachen, Dept Paediat Cardiol, Pauwelsstr 30, D-52057 Aachen, Germany.
RI Konrad, Kerstin/H-7747-2013
OI Konrad, Kerstin/0000-0001-9039-2615
NR 40
TC 95
Z9 100
U1 0
U2 3
PU BRITISH MED JOURNAL PUBL GROUP
PI LONDON
PA BRITISH MED ASSOC HOUSE, TAVISTOCK SQUARE, LONDON WC1H 9JR, ENGLAND
SN 0003-9888
J9 ARCH DIS CHILD
JI Arch. Dis. Child.
PD DEC
PY 2002
VL 87
IS 6
BP 506
EP 510
DI 10.1136/adc.87.6.506
PG 5
WC Pediatrics
SC Pediatrics
GA 622PJ
UT WOS:000179655200013
PM 12456550
OA Green Published, Bronze
DA 2020-03-18
ER

PT J
AU Mathur, VK
   Freeman, DG
AF Mathur, VK
   Freeman, DG
TI A theoretical model of adolescent suicide and some evidence from US data
SO HEALTH ECONOMICS
LA English
DT Article
DE youth suicide; economics of the family
ID TIME-SERIES ANALYSIS; EMOTIONAL-PROBLEMS; UNITED-STATES; CHILDREN;
   BEHAVIOR; SUPPORT; DIVORCE; RATES
AB Suicide rates for adolescents have doubled since 1970 and tripled since 1960, even as rates for other age groups have declined. Using a Becker-type model of household production and consumption, we demonstrate conditions under which utility maximizing parents allocate time away from time-intensive commodities like children's well-being, and towards market work and less time-intensive consumption commodities. This reallocation of time towards market work has mixed effects on children' mental health: higher money income tends to improve family and children's wellbeing, but the loss of parental time has an opposite effect on children's mental health and increases the risk of adolescent suicide. Empirical evidence using state panel regressions of adolescent suicide rates on economic, social and demographic variables is consistent with predictions based on our model; our results indicate that the favorable effect of higher incomes has more than offset the negative effect of lost parental time. Copyright (C) 2002 John Wiley Sons, Ltd.
C1 Sam Houston State Univ, Dept Econ & Int Business, Huntsville, TX 77341 USA.
   Cleveland State Univ, Dept Econ, Cleveland, OH 44115 USA.
RP Freeman, DG (reprint author), Sam Houston State Univ, Dept Econ & Int Business, 1821 Ave 1, Huntsville, TX 77341 USA.
RI Freeman, Donald/A-8746-2009
NR 53
TC 12
Z9 12
U1 0
U2 6
PU JOHN WILEY & SONS LTD
PI W SUSSEX
PA BAFFINS LANE CHICHESTER, W SUSSEX PO19 1UD, ENGLAND
SN 1057-9230
J9 HEALTH ECON
JI Health Econ.
PD DEC
PY 2002
VL 11
IS 8
BP 695
EP 708
DI 10.1002/hec.704
PG 14
WC Economics; Health Care Sciences & Services; Health Policy & Services
SC Business & Economics; Health Care Sciences & Services
GA 628XB
UT WOS:000180020900004
PM 12457370
DA 2020-03-18
ER

PT J
AU Dahl, RE
   Lewin, DS
AF Dahl, RE
   Lewin, DS
TI Pathways to adolescent health: Sleep regulation and behavior
SO JOURNAL OF ADOLESCENT HEALTH
LA English
DT Article; Proceedings Paper
CT 2nd Conference on Health Futures of Youth
CY SEP 14-16, 1998
CL ANNAPOLIS, MARYLAND
SP Off Adolescent Hlth, Maternal & Child Hlth Bureau, Hlth Resources & Serv Adm, Dept Hlth & Human Serv, Mission Off Adolescent Hlth
DE adolescence; affect regulation; sleep
ID MAJOR DEPRESSION; MATCHED CONTROLS; CHILDREN; DEPRIVATION; ATTENTION;
   DISORDER; AROUSAL; AGE
AB There are several converging reasons to focus on sleep regulation in relation to healthy adolescent development: (a) Sleep appears to be particularly important during periods of brain maturation; (b) there are substantial biological and psychosocial changes in sleep and circadian regulation exist across pubertal development; (c) interactions between physical and psychosocial domains can lead to dramatic alterations in sleep patterns and habits during adolescence; (d) increasing evidence that many adolescents frequently obtain insufficient sleep exists; (e) there is mounting evidence that sleep deprivation has its greatest negative effects on the control of behavior, emotion, and attention, a regulatory interface that is critical in the development of social and academic competence, and psychiatric disorders; (f) the most obvious direct health consequences of insufficient sleep are high-risk behaviors associated with substance abuse and automobile accidents; (g) substantial evidence for bidirectional effects between sleep and behavioral/emotional regulation exists. Although the past decade has seen research progress in these areas, there continue to be major gaps in existing knowledge and a paucity of well-controlled studies to guide specific health policy decisions and recommendations regarding sleep in adolescence. In particular, there is need for improved understanding of the acute and chronic effects of inadequate sleep in adolescents, guidelines for defining adequate sleep in adolescents, and a better delineation of the links among sleep, behavior, and affect regulation. Finally, this paper briefly examines one specific application of this knowledge area regarding early starting times among some high schools Society for Adolescent Medicine, 2002.
C1 Univ Pittsburgh, Western Psychiat Inst & Clin, Sch Med, Child & Adolescent Neurobehav Lab, Pittsburgh, PA 15213 USA.
RP Dahl, RE (reprint author), Univ Pittsburgh, Western Psychiat Inst & Clin, Sch Med, Child & Adolescent Neurobehav Lab, 3811 Ohara St, Pittsburgh, PA 15213 USA.
NR 53
TC 465
Z9 470
U1 9
U2 120
PU ELSEVIER SCIENCE INC
PI NEW YORK
PA 360 PARK AVE SOUTH, NEW YORK, NY 10010-1710 USA
SN 1054-139X
J9 J ADOLESCENT HEALTH
JI J. Adolesc. Health
PD DEC
PY 2002
VL 31
IS 6
SU S
BP 175
EP 184
AR PII S1054-139X(02)00506-2
DI 10.1016/S1054-139X(02)00506-2
PG 10
WC Psychology, Developmental; Public, Environmental & Occupational Health;
   Pediatrics
SC Psychology; Public, Environmental & Occupational Health; Pediatrics
GA 623WB
UT WOS:000179724900007
PM 12470913
DA 2020-03-18
ER

PT J
AU Sprafkin, J
   Gadow, KD
   Salisbury, H
   Schneider, J
   Loney, J
AF Sprafkin, J
   Gadow, KD
   Salisbury, H
   Schneider, J
   Loney, J
TI Further evidence of reliability and validity of the Child Symptom
   Inventory-4: Parent checklist in clinically referred boys
SO JOURNAL OF CLINICAL CHILD AND ADOLESCENT PSYCHOLOGY
LA English
DT Article
ID ATTENTION-DEFICIT/HYPERACTIVITY DISORDER; DISRUPTIVE BEHAVIOR DISORDERS;
   DSM-IV; DIAGNOSTIC INTERVIEW; SCALES; COMORBIDITY; SUBTYPES;
   PSYCHOPATHOLOGY; ADOLESCENTS; POPULATION
AB Examined reliability and validity of the parent version of the Child Symptom Inventory (CSI-4) in 247 boys between 6.0 and 10 years 11 months old referred for evaluation of behavioral and emotional problems. The CSI-4 is a behavior rating scale whose items correspond to the symptoms of disorders defined by the Diagnostic and Statistical Manual of Mental Disorders (4th ed. (DSM-IV); American Psychiatric Association, 1994). Results indicated satisfactory internal consistency reliability, test-retest reliability, and temporal stability over a 4-year period for most symptom categories. CSI-4 ratings converged and diverged in a theoretically consistent pattern with respective scales of the Child Behavior Checklist (CBCL; Achenbach, 1991a) and the Diagnostic Interview for Children and Adolescents-Revised-Parent Version (DICA-P; Reich, Shayka, & Taibleson, 1991). Discriminant validity was established in that boys with specific DICA-P diagnoses received significantly higher corresponding CSI-4 parent symptom ratings than boys not so diagnosed. Clinical utility (sensitivity, specificity, positive predictive power, negative predictive power) was evaluated for screening cutoffs based on categorical (DSM-IV) and dimensional (normative distribution of Symptom Severity scores) scoring methods.
C1 SUNY Stony Brook, Dept Psychiat, Stony Brook, NY 11794 USA.
RP Sprafkin, J (reprint author), SUNY Stony Brook, Dept Psychiat & Behav Sci, Putnam Hall,South Campus, Stony Brook, NY 11794 USA.
FU NIMH NIH HHSUnited States Department of Health & Human ServicesNational
   Institutes of Health (NIH) - USANIH National Institute of Mental Health
   (NIMH) [MH44733]
NR 50
TC 140
Z9 140
U1 0
U2 4
PU LAWRENCE ERLBAUM ASSOC INC
PI MAHWAH
PA 10 INDUSTRIAL AVE, MAHWAH, NJ 07430-2262 USA
SN 1537-4416
J9 J CLIN CHILD ADOLESC
JI J. Clin. Child Adolesc. Psychol.
PD DEC
PY 2002
VL 31
IS 4
BP 513
EP 524
DI 10.1207/153744202320802188
PG 12
WC Psychology, Clinical; Psychology, Developmental
SC Psychology
GA 603FX
UT WOS:000178549200009
PM 12402570
DA 2020-03-18
ER

PT J
AU Achenbach, TM
   Dumenci, L
   Rescorla, LA
AF Achenbach, TM
   Dumenci, L
   Rescorla, LA
TI Ten-year comparisons of problems and competencies for national samples
   of youth: Self, parent, and teacher reports
SO JOURNAL OF EMOTIONAL AND BEHAVIORAL DISORDERS
LA English
DT Article
ID EMOTIONAL-PROBLEMS; UNITED-STATES; EPIDEMIOLOGICAL COMPARISONS;
   AMERICAN-CHILDREN; DUTCH CHILDREN; AGES 6-11; ADOLESCENTS; CULTURES;
   BEHAVIOR; JAMAICA
AB The Youth Self-Report (YSR; Achenbach, 1995), Child Behavior Checklist (CBCL; Achenbach, 2001), and Teacher's Report Form (TRF; Achenbach & Rescorla, 2001) were used to compare U.S. national samples of 11- to 18-year-olds assessed in 1989 and 1999. Reports by all informants concurred in showing small improvements in competencies and adaptive functioning and small declines in problems from 1989 to 1999. Correlations of 98 to 99 between mean problem item scores in 1989 and 1999 indicated very high stability for assessment via self-reports, parent reports, and teacher reports over 10 years. Cross-informant correlations were (a) YSR x CBCL = .38, (b) CBCL x TRF = .36, and (c) TRF x YSR = .20. No scales showed significant differences between scores obtained from any type of informant for youths assessed shortly before and after the Columbine High School shootings.
C1 Univ Vermont, Dept Psychiat, Burlington, VT 05401 USA.
   Bryn Mawr Coll, Dept Psychiat, Bryn Mawr, PA 19010 USA.
RP Achenbach, TM (reprint author), Univ Vermont, Dept Psychiat, 1 S Prospect St, Burlington, VT 05401 USA.
RI Achenbach, Thomas/E-8254-2010
NR 32
TC 138
Z9 139
U1 2
U2 28
PU PRO-ED INC
PI AUSTIN
PA 8700 SHOAL CREEK BLVD, AUSTIN, TX 78757-6897 USA
SN 1063-4266
J9 J EMOT BEHAV DISORD
JI J. Emot. Behav. Disord.
PD WIN
PY 2002
VL 10
IS 4
BP 194
EP 203
DI 10.1177/10634266020100040101
PG 10
WC Education, Special; Psychology, Educational; Psychology,
   Multidisciplinary
SC Education & Educational Research; Psychology
GA 617PM
UT WOS:000179370100001
DA 2020-03-18
ER

PT J
AU Benjet, C
   Hernandez-Guzman, L
AF Benjet, C
   Hernandez-Guzman, L
TI A short-term longitudinal study of pubertal change, gender, and
   psychological well-being of Mexican early adolescents
SO JOURNAL OF YOUTH AND ADOLESCENCE
LA English
DT Article
DE adolescence; hispanic; depression; self-esteem; body-image
ID SELF-ESTEEM; DEPRESSIVE SYMPTOMS; SUBSTANCE USE; BODY-IMAGE; CONDUCT
   PROBLEMS; GIRLS; BEHAVIORS; MENARCHE; IMPACT; CHILDREN
AB This study examined the role of pubertal development on depression, externalizing behavior problems, self-esteem, and body-image of 951 Mexican early adolescents. The 5th through 7th grade students were assessed at the beginning and end of the school year. The main finding of this study is that the acute experience of menarche adversely affected Mexican adolescent girls psychological well-being, most specifically in terms of depressive symptomatology. On the other hand, pubertal change in Mexican boys, as measured by voice-change, did not appear to adversely affect psychological well-being above and beyond a nonsignificant minimal and temporal readjustment and in fact had a positive effect on body-image. Results suggest that perceived maternal control, prior social-emotional adjustment, and menstrual attitudes may moderate the effects of pubertal change.
C1 Natl Inst Psychiat, Div Epidemiol & Psychosocial Res, Mexico City 14370, DF, Mexico.
   Univ Nacl Autonoma Mexico, Mexico City 04510, DF, Mexico.
RP Benjet, C (reprint author), Natl Inst Psychiat, Div Epidemiol & Psychosocial Res, Calzada Mexico Xochimilco 101, Mexico City 14370, DF, Mexico.
EM cbenjet@imp.edu.mx
RI Benjet, Corina/D-7363-2012
OI Benjet, Corina/0000-0002-4569-6094
NR 61
TC 48
Z9 48
U1 3
U2 14
PU SPRINGER/PLENUM PUBLISHERS
PI NEW YORK
PA 233 SPRING ST, NEW YORK, NY 10013 USA
SN 0047-2891
EI 1573-6601
J9 J YOUTH ADOLESCENCE
JI J. Youth Adolesc.
PD DEC
PY 2002
VL 31
IS 6
BP 429
EP 442
AR UNSP pp574-joyo-378533
DI 10.1023/A:1020259019866
PG 14
WC Psychology, Developmental
SC Psychology
GA 593JB
UT WOS:000177986500003
DA 2020-03-18
ER

PT J
AU Tyson, GA
   Stones, CR
AF Tyson, GA
   Stones, CR
TI South African adolescents' explanations for juvenile delinquency
SO SOUTH AFRICAN JOURNAL OF PSYCHOLOGY
LA English
DT Article
ID LAY THEORIES; YOUTH CRIME; ATTRIBUTIONS; PERSONALITY; BRITISH
AB Research in other parts of the world suggests that adolescents invoke a multiplicity of causes to explain juvenile offending. The extent to which the different explanations are endorsed appears partly to be a function of cultural and demographic characteristics. The aim of this study was to investigate South African adolescents' explanations for delinquency and to examine cultural differences in these explanations. A total of 554 secondary school pupils from two Eastern Cape high schools rated 39 explanations for juvenile offending on a Likert scale. Principal component analysis and a varimax rotation of the responses identified seven factors - Home Environment, Antisocial Tendency, Influencability, Social Control, Emotional Adjustment, Deprivation and Social Alienation. The results showed that there were large differences between the Black and White learners in terms of the perceived importance of a number of the explanatory causes.
C1 Charles Sturt Univ, Bathurst, NSW 2795, Australia.
   Rhodes Univ, ZA-6140 Grahamstown, South Africa.
RP Tyson, GA (reprint author), Charles Sturt Univ, Bathurst, NSW 2795, Australia.
RI Tyson, Graham/A-7203-2008
NR 22
TC 5
Z9 5
U1 0
U2 2
PU PSYCHOLOGICAL SOC SOUTH AFRICA
PI BROADWAY
PA PO BOX 66083, BROADWAY 2020, SOUTH AFRICA
SN 0081-2463
J9 S AFR J PSYCHOL
JI South Afr. J. Psychol.
PD DEC
PY 2002
VL 32
IS 3
BP 1
EP 6
PG 6
WC Psychology, Multidisciplinary
SC Psychology
GA 661KQ
UT WOS:000181890100001
DA 2020-03-18
ER

PT J
AU Rose, AJ
AF Rose, AJ
TI Co-rumination in the friendships of girls and boys
SO CHILD DEVELOPMENT
LA English
DT Article
ID GENDER DIFFERENCES; DEPRESSED MOOD; EARLY ADOLESCENCE; MIDDLE CHILDHOOD;
   RESPONSE STYLES; PEER; CHILDREN; ANXIETY; EMERGENCE; INTIMACY
AB This research addresses a new construct, co-rumination. Co-rumination refers to extensively discussing and revisiting problems, speculating about problems, and focusing on negative feelings. Friendship research indicates that self-disclosure leads to close relationships; however, coping research indicates that dwelling on negative topics leads to emotional difficulties. Co-rumination is a single construct that integrates both perspectives and is proposed to be related both to positive friendship adjustment and problematic emotional adjustment. Third-, fifth-, seventh-, and ninth-grade participants (N = 608) responded to questionnaires, including a new measure of co-rumination. Co-rumination was related to high-quality close friendships and aspects of depression and anxiety. Girls reported co-ruminating more than did boys, which helped to account for girls' more positive friendship adjustment and greater internalizing symptoms. Other analyses addressed whether co-rumination and the related constructs of self-disclosure and rumination had different relations with friendship and emotional adjustment.
C1 Univ Missouri, Dept Psychol Sci, Columbia, MO 65211 USA.
RP Rose, AJ (reprint author), Univ Missouri, Dept Psychol Sci, 210 McAlester Hall, Columbia, MO 65211 USA.
FU NIMH NIH HHSUnited States Department of Health & Human ServicesNational
   Institutes of Health (NIH) - USANIH National Institute of Mental Health
   (NIMH) [MH 63753-01]
NR 42
TC 428
Z9 437
U1 19
U2 85
PU BLACKWELL PUBLISHERS
PI MALDEN
PA 350 MAIN STREET, STE 6, MALDEN, MA 02148 USA
SN 0009-3920
J9 CHILD DEV
JI Child Dev.
PD NOV-DEC
PY 2002
VL 73
IS 6
BP 1830
EP 1843
DI 10.1111/1467-8624.00509
PG 14
WC Psychology, Educational; Psychology, Developmental
SC Psychology
GA 621DM
UT WOS:000179573300015
PM 12487497
DA 2020-03-18
ER

PT J
AU Pierrehumbert, B
   Bader, M
   Miljkovitch, R
   Mazet, P
   Amar, M
   Halfon, O
AF Pierrehumbert, B
   Bader, M
   Miljkovitch, R
   Mazet, P
   Amar, M
   Halfon, O
TI Strategies of emotion regulation in adolescents and young adults with
   substance dependence or eating disorders
SO CLINICAL PSYCHOLOGY & PSYCHOTHERAPY
LA English
DT Article
ID FAMILY ENVIRONMENT; ANOREXIA-NERVOSA; DRUG-USE; ATTACHMENT;
   PSYCHOPATHOLOGY; CHILDHOOD; INFANCY; SECURITY; ABUSE; RESPONSES
AB Some authors argue that both substance dependence and eating disorders should be considered as dependent behaviours. Similarities and differences between these disorders, however, remain unclear. This study compares processes of emotion regulation in adolescents and young adults (15 to 25 years old) with substance dependence (SD) or eating disorders (ED). One hundred and thirteen SD, 50 ED and 86 non-clinical subjects (NC), recruited in four French and Swiss locations, completed a self-report questionnaire of emotion regulation strategies. This questionnaire addresses the subjects' relationships, concerning past and present family, and refers to Main's (1990) concept of primary strategy (balanced activation and deactivation of attachment behaviours), and of secondary strategies (hyperactivation or excessive deactivation of the attachment system). Participants were also questioned in structured interviews, about life events and DSM-IV classification criteria. SD reported more adverse events than ED and NC. SD and ED reported using fewer primary strategies than NC, and SD had secondary strategies that were different from those of ED. Patients with eating disorders reported more hyperactivation, and SD reported more deactivation of the attachment system. It is hypothesized that while subjects with SD and ED have in common poorly regulated strategies, they differ in the way they process emotion or relationship-related information. Copyright (C) 2002 John Wiley Sons, Ltd.
C1 Univ Lausanne, Serv Psychiat Enfant & Adolescent, CH-1005 Lausanne, Switzerland.
   Grp Hosp Pitie Salpetriere, F-75634 Paris, France.
   CHU Nantes, F-44035 Nantes, France.
RP Pierrehumbert, B (reprint author), Univ Lausanne, Serv Psychiat Enfant & Adolescent, 25A Rue Bugnon, CH-1005 Lausanne, Switzerland.
NR 65
TC 24
Z9 25
U1 0
U2 27
PU JOHN WILEY & SONS LTD
PI W SUSSEX
PA BAFFINS LANE CHICHESTER, W SUSSEX PO19 1UD, ENGLAND
SN 1063-3995
J9 CLIN PSYCHOL PSYCHOT
JI Clin. Psychol. Psychother.
PD NOV-DEC
PY 2002
VL 9
IS 6
BP 384
EP 394
DI 10.1002/cpp.339
PG 11
WC Psychology, Clinical
SC Psychology
GA 629BR
UT WOS:000180031000002
DA 2020-03-18
ER

PT J
AU Lahey, BB
   Loeber, R
   Burke, J
   Rathouz, PJ
   McBurnett, K
AF Lahey, BB
   Loeber, R
   Burke, J
   Rathouz, PJ
   McBurnett, K
TI Waxing and waning in concert: Dynamic comorbidity of conduct disorder
   with other disruptive and emotional problems over 7 years among
   clinic-referred boys
SO JOURNAL OF ABNORMAL PSYCHOLOGY
LA English
DT Article
ID ADOLESCENT DEPRESSIVE SYMPTOMS; OPPOSITIONAL DEFIANT DISORDER;
   ANTISOCIAL-BEHAVIOR; MENTAL-DISORDERS; MAJOR DEPRESSION; FOLLOW-UP;
   CHILDREN; COOCCURRENCE; RISK; PSYCHOPATHOLOGY
AB Six waves of structured diagnostic assessments were conducted of 168 clinic-referred 7- to 12-year-olds, over 7 years. Wave-to-wave changes in the number of conduct disorder (CD) behaviors were paralleled by correlated changes in the numbers of symptoms of oppositional defiant disorder (ODD), attention-deficit/hyperactivity disorder (ADHD), depression, and anxiety. In addition, CD in Wave 1 predicted levels of ODD, ADHD, depression, and anxiety in later waves when initial levels of those symptoms were controlled, but only ODD in Wave 1 predicted CD in later waves when initial CD levels were controlled: These findings indicate a striking degree of dynamic comorbidity between CD and other types of psychopathology and provide an initial empirical framework for needed developmental models of comorbidity.
C1 Univ Chicago, Dept Psychiat, Chicago, IL 60637 USA.
   Univ Pittsburgh, Dept Psychiat, Pittsburgh, PA 15260 USA.
   Univ Chicago, Dept Hlth Studies, Chicago, IL 60637 USA.
RP Lahey, BB (reprint author), Univ Chicago, Dept Psychiat, MC 3077,5841 S Maryland Ave, Chicago, IL 60637 USA.
RI Burke, Jeffrey/B-3502-2009
FU NIMH NIH HHSUnited States Department of Health & Human ServicesNational
   Institutes of Health (NIH) - USANIH National Institute of Mental Health
   (NIMH) [R02 MH-42529]
NR 49
TC 142
Z9 144
U1 0
U2 16
PU AMER PSYCHOLOGICAL ASSOC
PI WASHINGTON
PA 750 FIRST ST NE, WASHINGTON, DC 20002-4242 USA
SN 0021-843X
J9 J ABNORM PSYCHOL
JI J. Abnorm. Psychol.
PD NOV
PY 2002
VL 111
IS 4
BP 556
EP 567
DI 10.1037//0021-843X.111.4.556
PG 12
WC Psychology, Clinical; Psychiatry
SC Psychology; Psychiatry
GA 610BV
UT WOS:000178941600003
PM 12428769
DA 2020-03-18
ER

PT J
AU Lous, AM
   de Wit, CAM
   De Bruyn, EEJ
   Riksen-Walraven, JM
AF Lous, AM
   de Wit, CAM
   De Bruyn, EEJ
   Riksen-Walraven, JM
TI Depression markers in young children's play: a comparison between
   depressed and nondepressed 3-to 6-year-olds in various play situations
SO JOURNAL OF CHILD PSYCHOLOGY AND PSYCHIATRY AND ALLIED DISCIPLINES
LA English
DT Article
DE assessment; attachment; depression; emotion regulation; play
ID BEHAVIOR PROBLEMS; EARLY-CHILDHOOD; ATTACHMENT; AGREEMENT; MOTHERS;
   ADOLESCENTS; INTERVIEW; DISORDER; INFANTS
AB Background and method: The behaviour of 30 depressed 3- to 6-year-olds was observed in three play situations (solitary free play, interactive free play, and play narratives) and compared to the behaviour of 30 nondepressed clinical and 30 nondepressed nonclinical peers. Results: Depressed children showed significantly less play, particularly less symbolic play, than nondepressed children. Instead, they exhibited more nonplay bchaviours, such as exploration and undirected behaviours, than the control children. Moreover, the behaviour of the depressed children was less coherent than that of the nondepressed children, as evident from a greater number of shifts from one type of behaviour to another. Conclusions: Differences between depressed and nondepressed children were most prominent during the play narratives and were particularly striking when a sad mood was presented.
C1 Univ Nijmegen, Dept Dev Psychol, NL-6500 HE Nijmegen, Netherlands.
RP de Wit, CAM (reprint author), Univ Nijmegen, Dept Dev Psychol, POB 9104, NL-6500 HE Nijmegen, Netherlands.
NR 41
TC 20
Z9 20
U1 0
U2 10
PU BLACKWELL PUBL LTD
PI OXFORD
PA 108 COWLEY RD, OXFORD OX4 1JF, OXON, ENGLAND
SN 0021-9630
J9 J CHILD PSYCHOL PSYC
JI J. Child Psychol. Psychiatry Allied Discip.
PD NOV
PY 2002
VL 43
IS 8
BP 1029
EP 1038
DI 10.1111/1469-7610.00230
PG 10
WC Psychology, Developmental; Psychiatry; Psychology
SC Psychology; Psychiatry
GA 613VV
UT WOS:000179152900006
PM 12455924
DA 2020-03-18
ER

PT J
AU Haffner, J
   Esther, C
   Munch, H
   Parzer, P
   Raue, B
   Steen, R
   Klett, M
   Resch, F
AF Haffner, J
   Esther, C
   Munch, H
   Parzer, P
   Raue, B
   Steen, R
   Klett, M
   Resch, F
TI Parent-reported problems of six year old pre-school children -
   Prevalence and risk factors in an epidemiological study
SO PRAXIS DER KINDERPSYCHOLOGIE UND KINDERPSYCHIATRIE
LA German
DT Article
ID EXTERNALIZING BEHAVIOR PROBLEMS; EMOTIONAL-PROBLEMS; MOTHERS; FAMILIES;
   IMPACT; PSYCHOPATHOLOGY; DISCIPLINE; ADJUSTMENT; CHECKLIST; YOUTH
AB Behavioral and emotional problems based on parents information from the Child Behavior Checklist (CBCL) were investigated in a large epidemiological sample of 4363 six year old preschool children from the area of Heidelberg and Rhein-Neckar county. An overview about symptom frequencies of boys and girls is given, taking age specific evaluations into account. Considdering symptoms and syndromes, externalizing and attention problems show high prevalence, especially for boys. Family problems are the most important predictors of child global symptomatology, explaining about 10% of variance of the CBCL total score. Other factors like gender, chronical illness, adverse living conditions, family constellation or amount of TV consumption prove as additional independent predictors. An overall model explains about 20% of variance of child symptomatology. Results are discussed from the view of normal child development, developmental psychopathology, changing norms and altered socio-cultural conditions.
C1 Heidelberg Univ, Abt Kinder & Jugendpsychiat, Heidelberg, Germany.
RP Haffner, J (reprint author), Univ Klinikum Heidelberg, Abt Kinder & Jugendpsychiat, Blumenstr 8, D-69115 Heidelberg, Germany.
EM Johann.Haffner@med.uni-heidelberg.de
NR 48
TC 21
Z9 21
U1 0
U2 3
PU VANDENHOECK & RUPRECHT GMBH & CO KG
PI GOTTINGEN
PA VIENNA UNIV PRESS, ROBERT BOSCH BREITE 6, D-37079 GOTTINGEN, GERMANY
SN 0032-7034
EI 2196-8225
J9 PRAX KINDERPSYCHOL K
JI Prax. Kinderpsychol. Kinderpsychiatr.
PD NOV
PY 2002
VL 51
IS 9
BP 675
EP 696
PG 22
WC Psychology, Developmental; Psychiatry
SC Psychology; Psychiatry
GA 627QM
UT WOS:000179945100001
PM 12500433
DA 2020-03-18
ER

PT J
AU Hamilton, SS
AF Hamilton, SS
TI Evaluation of clumsiness in children
SO AMERICAN FAMILY PHYSICIAN
LA English
DT Article
ID DEVELOPMENTAL COORDINATION DISORDER; MOTOR
AB Parents and physicians often dismiss seemingly minor motor difficulties in children. Approximately 6 percent of school-aged children have coordination problems serious enough to interfere with academic performance and social integration. These problems often arise during the early school years and manifest in difficulties with such simple motor tasks As running, buttoning, or using scissors. Increasing evidence shows that rather than improving over time, these motor difficulties remain stable throughout adolescence and adulthood. While these children are initially singled out for motor difficulties, their problems are rarely limited to poor motor coordination. Many of them have a range of associated deficits, such as attention-deficit/hyperactivity disorder, learning disabilities, poor handwriting and drawing skills, and emotional immaturity. Associated problems magnify with time, and as teenagers, these children have higher rates of educational, social, and emotional problems. Diagnosis is determined by taking a careful history that includes a review of fine motor, visual, adaptive, and gross motor milestones, and performing a physical examination. Formal, standardized testing may be indicated. Referral to occupational therapy that is appropriately individualized to the needs of each child appears to be effective. To aid in management, the family physician must be aware of this condition, as well as the associated coexisting deficits. Copyright (C) 2002 American Academy of Family Physicians.
C1 Virginia Commonwealth Univ, Blackstone Family Practice Residency, Blackstone, VA 23824 USA.
RP Hamilton, SS (reprint author), Virginia Commonwealth Univ, Blackstone Family Practice Residency, 920 S Main St, Blackstone, VA 23824 USA.
EM hamilton@bfpc.net
NR 26
TC 38
Z9 40
U1 0
U2 7
PU AMER ACAD FAMILY PHYSICIANS
PI KANSAS CITY
PA 8880 WARD PARKWAY, KANSAS CITY, MO 64114-2797 USA
SN 0002-838X
EI 1532-0650
J9 AM FAM PHYSICIAN
JI Am. Fam. Physician
PD OCT 15
PY 2002
VL 66
IS 8
BP 1435
EP 1440
PG 6
WC Primary Health Care; Medicine, General & Internal
SC General & Internal Medicine
GA 608VQ
UT WOS:000178868300008
PM 12408418
DA 2020-03-18
ER

PT J
AU Sanders, MR
AF Sanders, MR
TI Parenting interventions and the prevention of serious mental health
   problems in children
SO MEDICAL JOURNAL OF AUSTRALIA
LA English
DT Article
ID BEHAVIORAL FAMILY INTERVENTION; CONDUCT PROBLEMS; ADOLESCENTS; PROGRAMS;
   EDUCATION; DISORDER; STANDARD; THERAPY; CARE
AB The reduction of coercive or inadequate parenting is essential if the mental health status of Australian children and adolescents is to be improved.
   Of the available approaches that address parenting practices, behavioural family interventions have the strongest empirical support and are effective in reducing parenting practices that contribute to the development of behavioural and emotional problems in children. However, only a small proportion of parents access such interventions.
   A comprehensive multilevel, evidence-based parenting and family support strategy needs to be implemented on a wide scale to reduce the prevalence of mental health problems in children and youth.
   The Triple P - Positive Parenting Program is an example of a population-level strategy that can be used to improve the mental health status of children and their parents.
C1 Univ Queensland, Sch Psychol, Brisbane, Qld 4072, Australia.
RP Sanders, MR (reprint author), Univ Queensland, Sch Psychol, Brisbane, Qld 4072, Australia.
EM matts@psy.uq.edu.au
RI Sanders, Matthew/O-6900-2019; Sanders, Matthew R/C-1941-2013
OI Sanders, Matthew/0000-0003-3479-6337; Sanders, Matthew
   R/0000-0003-3479-6337
NR 53
TC 14
Z9 14
U1 1
U2 5
PU AUSTRALASIAN MED PUBL CO LTD
PI PYRMONT
PA LEVEL 2, 26-32 PYRMONT BRIDGE RD, PYRMONT, NSW 2009, AUSTRALIA
SN 0025-729X
EI 1326-5377
J9 MED J AUSTRALIA
JI Med. J. Aust.
PD OCT 7
PY 2002
VL 177
SU S
BP S87
EP S92
PG 6
WC Medicine, General & Internal
SC General & Internal Medicine
GA 609CB
UT WOS:000178884100002
PM 12358563
DA 2020-03-18
ER

PT J
AU LaFrance, WC
   Devinsky, O
AF LaFrance, WC
   Devinsky, O
TI Treatment of nonepileptic seizures
SO EPILEPSY & BEHAVIOR
LA English
DT Article
DE nonepileptic seizures; psychogenic; pseudoseizures; pseudoepilepsy;
   hysterical seizures; nonepileptic attack disorder; psychotherapy;
   combined treatment; serotonin
ID PSYCHOGENIC SEIZURES; PSEUDOSEIZURES; DIAGNOSIS; ADOLESCENTS; NEUROLOGY;
   DISORDER; CHILDREN
AB Studies on nonepileptic seizures (NES) provide dichotomous data sets: extensive observational findings, but a paucity of controlled treatment data. Psychosocial stressors, whose full impact may lie outside a patient's awareness, often underlie NES. These stressors, along with patient's learned patterns of coping, may bring forth or potentiate comorbid psychiatric disorders. Patients with NES often have dysfunction in emotion regulation and family dynamics, as well as unemployment/disability. High percentages of comorbid disorders such as major depressive disorder, post-traumatic stress disorder, and cluster B personality with impulsivity (all disorders associated with scrotonin system function) also exist in the NES population. The preliminary observational evidence suggests that specific psychotherapies and pharmacotherapy directed at comorbid conditions may be the most effective treatment for NES. (C) 2002 Elsevier Science (USA). All rights reserved.
C1 Rhode Isl Hosp, Brown Med Sch, Dept Neurol, Providence, RI 02903 USA.
   Rhode Isl Hosp, Brown Med Sch, Dept Psychiat, Providence, RI 02903 USA.
   NYU, Mt Sinai Med Ctr, Sch Med, New York, NY USA.
RP LaFrance, WC (reprint author), Rhode Isl Hosp, Brown Med Sch, Dept Neurol, Potter 3,593 Eddy St, Providence, RI 02903 USA.
OI Devinsky, Orrin/0000-0003-0044-4632
NR 39
TC 69
Z9 72
U1 0
U2 7
PU ACADEMIC PRESS INC ELSEVIER SCIENCE
PI SAN DIEGO
PA 525 B ST, STE 1900, SAN DIEGO, CA 92101-4495 USA
SN 1525-5050
J9 EPILEPSY BEHAV
JI Epilepsy Behav.
PD OCT
PY 2002
VL 3
IS 5
SU S
BP S19
EP S23
AR PII S1525-5069(02)00505-4
DI 10.1016/S1525-5069(02)00505-4
PN 2
PG 5
WC Behavioral Sciences; Clinical Neurology; Psychiatry
SC Behavioral Sciences; Neurosciences & Neurology; Psychiatry
GA 623HT
UT WOS:000179698000005
PM 12609316
DA 2020-03-18
ER

PT J
AU Gould, MS
   Munfakh, JLH
   Lubell, K
   Kleinman, M
   Parker, S
AF Gould, MS
   Munfakh, JLH
   Lubell, K
   Kleinman, M
   Parker, S
TI Seeking help from the Internet during adolescence
SO JOURNAL OF THE AMERICAN ACADEMY OF CHILD AND ADOLESCENT PSYCHIATRY
LA English
DT Article
DE Internet; help-seeking; adolescence
ID SUICIDE-PREVENTION; HOPELESSNESS SCALE; COPING STRATEGIES; CHILDREN;
   YOUTH; PERCEPTIONS; IMPAIRMENT; DEPRESSION; DISORDERS; STUDENTS
AB Objective: To assess the prevalence and demographic and psychological correlates of Internet use as a help-seeking resource for emotional problems in a community sample of adolescents. Method: A self-report survey was completed by 9th- through 12th-grade students (n = 519) enrolled in health courses in six New York State high schools in the fall/winter of 1999. The relationship between Internet help-seeking behavior and demographic characteristics, hopelessness, functional impairment, and use of various treatment services was examined. Results: Nearly one fifth (18.2%) of the adolescents sought help on the Internet for emotional problems in the previous year. The proportions of males and females seeking help on the Internet did not significantly differ (15.6% and 20.8%, respectively). Internet help-seekers were significantly more likely than non-help-seekers to score above the clinical threshold on the Columbia Impairment Scale (34% versus 20.6%; chi(1)(2) = 7.4, p < .01) or Beck Depression Inventory (16.1% versus 9.1%; chi(1)(2) = 3.8, p < .05). These at-risk youths tended to combine Internet help-seeking with other sources of help, rather than substituting it for other resources. More than 20% of Internet help-seekers were dissatisfied with the help they received, and only 14% thought it had helped them very much. Conclusions: For the Internet to realize its potential as an effective resource for teenagers struggling with emotional problems, further development is needed.
C1 New York State Psychiat Inst & Hosp, Div Child & Adolescent Psychiat, New York, NY 10032 USA.
   Columbia Univ, Coll Phys & Surg, Div Child & Adolescent Psychiat, New York, NY USA.
   Columbia Univ, Sch Publ Hlth, Dept Epidemiol, New York, NY 10027 USA.
   Ctr Dis Control & Prevent, Div Child & Adolescent Psychiat, Atlanta, GA USA.
   Ctr Dis Control & Prevent, Natl Ctr Injury Prevent & Control, Div Violence Prevent, Atlanta, GA USA.
RP Gould, MS (reprint author), New York State Psychiat Inst & Hosp, Div Child & Adolescent Psychiat, 1051 Riverside Dr,Unit 72, New York, NY 10032 USA.
EM gouldm@childpsych.columbia.edu
NR 45
TC 145
Z9 147
U1 3
U2 24
PU ELSEVIER SCIENCE INC
PI NEW YORK
PA STE 800, 230 PARK AVE, NEW YORK, NY 10169 USA
SN 0890-8567
EI 1527-5418
J9 J AM ACAD CHILD PSY
JI J. Am. Acad. Child Adolesc. Psychiatr.
PD OCT
PY 2002
VL 41
IS 10
BP 1182
EP 1189
DI 10.1097/00004583-200210000-00007
PG 8
WC Psychology, Developmental; Pediatrics; Psychiatry
SC Psychology; Pediatrics; Psychiatry
GA 597CC
UT WOS:000178203700007
PM 12364839
DA 2020-03-18
ER

PT J
AU Horwitz, SM
   Kelleher, K
   Boyce, T
   Jensen, P
   Murphy, M
   Perrin, E
   Stein, REK
   Weitzman, M
AF Horwitz, SM
   Kelleher, K
   Boyce, T
   Jensen, P
   Murphy, M
   Perrin, E
   Stein, REK
   Weitzman, M
TI Barriers to health care research for children and youth with
   psychosocial problems
SO JAMA-JOURNAL OF THE AMERICAN MEDICAL ASSOCIATION
LA English
DT Article; Proceedings Paper
CT Annual Meeting of the Pediatric-Academic-Societies
CY APR 29-MAY 13, 2001
CL BALTIMORE, MARYLAND
SP Pediatr Acad Soci
ID PEDIATRIC PRIMARY CARE; IDENTIFICATION; PREVALENCE; DISORDERS
AB Context The 1999 surgeon general's report on mental health concluded that insufficient attention to mental health disorders is being paid in children's primary medical care services. This lack of attention has occurred despite considerable attention to this issue in the planning documents of many federal agencies.
   Objective To assess the extent to which federal agencies' portfolios of funded research grants were consistent with the directives for primary care-based mental health services for children and adolescents featured in their planning documents.
   Data Source A cross-sectional review of the 66749 abstracts listed in the April 2001 Computer Retrieval of information on Scientific Projects (CRISP) database of currently funded research grants supported by the US Department of Health and Human Services. Abstracts were rated by whether they targeted primary care, examined behavioral or emotional issues, and examined or modified a facet of primary care.
   Data Synthesis Of the 45022 research abstracts in the CRISP database, 2720 (6%) contained the words children, adolescents, or youth. Sixty-three abstracts contained work on children, adolescents, or youth in primary care (0.14% of the portfolio). Of these 63 abstracts, only 21 (0.05% of the portfolio) addressed behavioral or emotional issues. Of the 21 projects, only 11 examined aspects of the primary care process. When the distribution of child and adult studies on the treatment of depression within primary care settings was examined, it was found that adults received 15 times the research attention compared with children.
   Conclusion Even though the importance of primary care as a system for identifying and treating behavioral and emotional problems in children has been recognized for more than 20 years, little attention is being paid to this topic in the research portfolios of the National Institutes of Health and other federal agencies that support research.
C1 Yale Univ, Sch Med, Ctr Child Study, Dept Epidemiol & Publ Hlth, New Haven, CT 06520 USA.
   Ohio State Univ, Childrens Res Inst, Columbus, OH 43210 USA.
   Univ Calif Berkeley, Sch Publ Hlth, Inst Human Dev, Berkeley, CA 94720 USA.
   Columbia Univ, Ctr Advancement Childrens Mental Hlth, New York, NY USA.
   Massachusetts Gen Hosp, Child Psychiat Serv, Boston, MA 02114 USA.
   Tufts Univ, New England Med Ctr, Dept Pediat, Boston, MA 02111 USA.
   Childrens Hosp Montefiore, Albert Einstein Coll Med, Bronx, NY USA.
   Amer Acad Pediat Ctr Child Hlth Res, Rochester, NY USA.
   Univ Rochester, Sch Med & Dent, Strong Childrens Res Ctr, Rochester, NY USA.
RP Horwitz, SM (reprint author), Yale Univ, Sch Med, Ctr Child Study, Dept Epidemiol & Publ Hlth, 60 Coll St,Box 208034, New Haven, CT 06520 USA.
OI Jensen, Peter/0000-0003-2387-0650; Horwitz, Sarah/0000-0002-5262-1170
NR 15
TC 30
Z9 30
U1 0
U2 2
PU AMER MEDICAL ASSOC
PI CHICAGO
PA 515 N STATE ST, CHICAGO, IL 60610 USA
SN 0098-7484
J9 JAMA-J AM MED ASSOC
JI JAMA-J. Am. Med. Assoc.
PD SEP 25
PY 2002
VL 288
IS 12
BP 1508
EP 1512
DI 10.1001/jama.288.12.1508
PG 5
WC Medicine, General & Internal
SC General & Internal Medicine
GA 596AT
UT WOS:000178142000022
PM 12243638
DA 2020-03-18
ER

PT J
AU Ma, X
AF Ma, X
TI The first ten years in Canada: A multi-level assessment of behavioural
   and emotional problems of immigrant children
SO CANADIAN PUBLIC POLICY-ANALYSE DE POLITIQUES
LA English
DT Article
ID ADOLESCENTS
AB Using data from the National Longitudinal Survey of Children and Youth, the current study examines behavioural and emotional problems of immigrant children, in comparison with non-immigrant children. Multi-level analyses (children nested within cities) showed that immigrant children fared better in behaviours and emotions than non-immigrant children. Gender was the most important child-level variable responsible for behavioural and emotional problems of immigrant children. City characteristics had much stronger effects with population characteristics, socio-economic conditions, social climate, and social services conditions being responsible for behavioural and emotional problems of immigrant children. In contrast, child characteristics were more important than city characteristics for non-immigrant children. Social equity was a critical issue for non-immigrant children, whereas social environment was important for immigrant children.
C1 Univ Alberta, Canadian Ctr Adv Studies Natl Databases, Edmonton, AB T6G 2M7, Canada.
RP Ma, X (reprint author), Univ Alberta, Canadian Ctr Adv Studies Natl Databases, Edmonton, AB T6G 2M7, Canada.
NR 30
TC 12
Z9 12
U1 0
U2 5
PU CANADIAN PUBLIC POLICY
PI GUELPH
PA UNIV GUELPH, ROOM 039 MACKINNON BLDG, GUELPH, ONTARIO N1G 2W1, CANADA
SN 0317-0861
J9 CAN PUBLIC POL
JI Can. Public Policy-Anal. Polit.
PD SEP
PY 2002
VL 28
IS 3
BP 395
EP 418
DI 10.2307/3552229
PG 24
WC Economics; Public Administration
SC Business & Economics; Public Administration
GA 604QV
UT WOS:000178633300004
DA 2020-03-18
ER

PT J
AU DuBois, DL
   Burk-Braxton, C
   Swenson, LP
   Tevendale, HD
   Hardesty, JL
AF DuBois, DL
   Burk-Braxton, C
   Swenson, LP
   Tevendale, HD
   Hardesty, JL
TI Race and gender influences on adjustment in early adolescence:
   Investigation of an integrative model
SO CHILD DEVELOPMENT
LA English
DT Article
ID MAJOR LIFE EVENTS; SELF-ESTEEM; ETHNIC-IDENTITY; MENTAL-HEALTH; STRESS;
   RACISM; WOMEN; IDENTIFICATION; DISCRIMINATION; EXPERIENCES
AB This research investigated an integrative model of race- and gender-related influences on adjustment during early adolescence using a sample of 350 Black and White youth. In the proposed model, prejudice / discrimination events, as well as race and gender daily hassles, contribute to a general stress context. The stress context, in turn, influences levels of emotional and behavioral problems in adjustment, with these associations mediated (in part) by intervening effects on self-esteem. Racial and gender identity similarly have positive effects on adjustment via their intermediary linkages with self-esteem. Structural equation modeling analyses provided support for all of these aspects of the model. Findings also revealed theoretically predicted differences in model parameters across race by gender subgroups. These include a direct effect of prejudice / discrimination events on emotional problems specific to Black youth and an effect of gender identity on self-esteem specific to girls. Black girls appeared to be most vulnerable to exhibiting significant adjustment difficulties as a result of the processes under investigation.
C1 Univ Missouri, Dept Psychol Sci, Columbia, MO 65211 USA.
RP DuBois, DL (reprint author), Univ Missouri, Dept Psychol Sci, 210 McAlester Hall, Columbia, MO 65211 USA.
EM duboisd@missouri.edu
RI DuBois, David/F-9967-2013
OI DuBois, David/0000-0002-9955-7954
FU NIMH NIH HHSUnited States Department of Health & Human ServicesNational
   Institutes of Health (NIH) - USANIH National Institute of Mental Health
   (NIMH) [5 R29 MH55050]
NR 85
TC 110
Z9 110
U1 1
U2 22
PU WILEY
PI HOBOKEN
PA 111 RIVER ST, HOBOKEN 07030-5774, NJ USA
SN 0009-3920
EI 1467-8624
J9 CHILD DEV
JI Child Dev.
PD SEP-OCT
PY 2002
VL 73
IS 5
BP 1573
EP 1592
DI 10.1111/1467-8624.00491
PG 20
WC Psychology, Educational; Psychology, Developmental
SC Psychology
GA 598RX
UT WOS:000178291200018
PM 12361320
DA 2020-03-18
ER

PT J
AU Cowan, PA
   Cowan, CP
AF Cowan, PA
   Cowan, CP
TI Interventions as tests of family systems theories: Marital and family
   relationships in children's development and psychopathology
SO DEVELOPMENT AND PSYCHOPATHOLOGY
LA English
DT Review
ID MENTAL-HEALTH-PROGRAMS; PREVENTION PROGRAM; ECONOMIC HARDSHIP; BEHAVIOR
   PROBLEMS; PROCESS MODEL; ADJUSTMENT; CONFLICT; DEPRESSION; PARENTS;
   DIVORCE
AB This paper addresses the role of family-based studies of preventive and therapeutic interventions in our understanding of normal development and psychopathology. The emphasis is on interventions designed to improve parent-child and/or marital relationships as a way of facilitating development and reducing psychopathology in children and adolescents. Intervention designs provide the gold standard for testing causal hypotheses. We begin by discussing the complexity of validating these hypotheses and the implications of the shift from it traditional emphasis on theories of etiology to developmental psychopathology's newer paradigm describing risks --> pathways --> outcomes. We summarize correlational studies that document the fact that difficult and ineffective parent-child and marital relationships function as risk factors for children's cognitive, social, and emotional problems in childhood and adolescence. We then review prevention studies and therapy evaluation studies that establish some specific parenting and marital variables as causal risk factors with respect to these Outcomes. Our discussion focuses on what intervention studies have revealed so far and suggests an agenda for further research.
C1 Univ Calif Berkeley, Inst Human Dev, Berkeley, CA 94720 USA.
RP Cowan, PA (reprint author), Univ Calif Berkeley, Inst Human Dev, 1203 Tolman Hall, Berkeley, CA 94720 USA.
EM pcowan@socrates.berkeley.edu; ccowan@uclink4.berkeley.edu
NR 165
TC 113
Z9 113
U1 5
U2 66
PU CAMBRIDGE UNIV PRESS
PI NEW YORK
PA 32 AVENUE OF THE AMERICAS, NEW YORK, NY 10013-2473 USA
SN 0954-5794
EI 1469-2198
J9 DEV PSYCHOPATHOL
JI Dev. Psychopathol.
PD FAL
PY 2002
VL 14
IS 4
BP 731
EP 759
DI 10.1017/S0954579402004054
PG 29
WC Psychology, Developmental
SC Psychology
GA 628UZ
UT WOS:000180016100005
PM 12549702
DA 2020-03-18
ER

PT J
AU Garnefski, N
   Van den Kommer, T
   Kraaij, V
   Teerds, J
   Legerstee, J
   Onstein, E
AF Garnefski, N
   Van den Kommer, T
   Kraaij, V
   Teerds, J
   Legerstee, J
   Onstein, E
TI The relationship between cognitive emotion regulation strategies and
   emotional problems: Comparison between a clinical and a non-clinical
   sample
SO EUROPEAN JOURNAL OF PERSONALITY
LA English
DT Article
ID DEFENSE-MECHANISMS; PSYCHOPATHOLOGY; RUMINATION; DISORDERS; STRESS;
   ADOLESCENCE; DISTRESS; EVENTS; FUTURE; SCALE
AB This study focuses on the relationship between the use of specific cognitive emotion regulation strategies and emotional problems. Two samples were included: 99 adults from a clinical population and 99 matched non-clinical adults. Data was obtained in both groups on the use of nine cognitive emotion regulation strategies: self-blame, other-blame, rumination, catastrophizing, putting into perspective, positive refocusing, positive reappraisal, acceptance, and refocus on planning.
   Logistic regression analyses show that self-blame, catastrophizing, and positive reappraisal were, relative to the other strategies, the most important variables for distinguishing between the two samples. While the first two strategies were reported significantly more often by the clinical than by the non-clinical sample, positive reappraisal was reported significantly more often by the non-clinical sample. The results suggest that cognitive emotion regulation strategies may be a useful target for prevention and intervention. Copyright (C) 2002 John Wiley Sons, Ltd.
C1 Leiden Univ, Dept Psychol, Div Clin & Hlth Psychol, NL-2300 RB Leiden, Netherlands.
   Outpatient Psychiat Clin Jelgersma, Leiden, Netherlands.
RP Garnefski, N (reprint author), Leiden Univ, Dept Psychol, Div Clin & Hlth Psychol, POB 9555, NL-2300 RB Leiden, Netherlands.
NR 42
TC 106
Z9 108
U1 2
U2 47
PU JOHN WILEY & SONS LTD
PI W SUSSEX
PA BAFFINS LANE CHICHESTER, W SUSSEX PO19 1UD, ENGLAND
SN 0890-2070
J9 EUR J PERSONALITY
JI Eur. J. Personal.
PD SEP-OCT
PY 2002
VL 16
IS 5
BP 403
EP 420
DI 10.1002/per.458
PG 18
WC Psychology, Social
SC Psychology
GA 605VP
UT WOS:000178698000005
OA Green Published
DA 2020-03-18
ER

PT J
AU McArdle, P
   Moseley, D
   Quibell, T
   Johnson, R
   Allen, A
   Hammal, D
   leCouteur, A
AF McArdle, P
   Moseley, D
   Quibell, T
   Johnson, R
   Allen, A
   Hammal, D
   leCouteur, A
TI School-based indicated prevention: a randomised trial of group therapy
SO JOURNAL OF CHILD PSYCHOLOGY AND PSYCHIATRY AND ALLIED DISCIPLINES
LA English
DT Article
DE randomised controlled trial; group therapy; selective/indicated
   prevention
ID MENTAL-HEALTH; PSYCHIATRIC STATUS; HYPERACTIVE BOYS; CHILDREN;
   ADOLESCENTS; INTERVENTION; DEPRESSION; PREVALENCE; DISORDER
AB Background: One hundred and twenty-two children identified by teachers as at risk for behavioural or emotional problems were randomly allocated to drama-group therapy or to a curriculum-studies control, based in school. Methods: One hundred and seventeen completed the intervention phase of the trial, which comprised 12 hour-long sessions. Post-intervention self-reports showed significant effects associated with both interventions. Results: However, there was a clear advantage of group therapy over both a waiting list control and curriculum studies, according to teacher reports. This was true also of categorical analyses focusing on those with the most severe symptoms. Conclusions: These analyses confirmed sustained teacher-reported improvement over a year-long follow-up period.
C1 Fleming Nuffield Unit, Newcastle Upon Tyne NE2 3AE, Tyne & Wear, England.
RP McArdle, P (reprint author), Fleming Nuffield Unit, Burdon terrace,Jesmond, Newcastle Upon Tyne NE2 3AE, Tyne & Wear, England.
NR 39
TC 22
Z9 22
U1 0
U2 10
PU BLACKWELL PUBL LTD
PI OXFORD
PA 108 COWLEY RD, OXFORD OX4 1JF, OXON, ENGLAND
SN 0021-9630
J9 J CHILD PSYCHOL PSYC
JI J. Child Psychol. Psychiatry Allied Discip.
PD SEP
PY 2002
VL 43
IS 6
BP 705
EP 712
DI 10.1111/1469-7610.00091
PG 8
WC Psychology, Developmental; Psychiatry; Psychology
SC Psychology; Psychiatry
GA 584QG
UT WOS:000177478700003
PM 12236606
DA 2020-03-18
ER

PT J
AU Zeman, J
   Shipman, K
   Suveg, C
AF Zeman, J
   Shipman, K
   Suveg, C
TI Anger and sadness regulation: Predictions to internalizing and
   externalizing symptoms in children
SO JOURNAL OF CLINICAL CHILD AND ADOLESCENT PSYCHOLOGY
LA English
DT Article
ID DEPRESSION; ADOLESCENCE; COMPETENCE; CHILDHOOD; EMOTIONS; PROGRESS;
   ANXIETY; FAMILY
AB Examined the relation between children's self-reported anger and sadness regulation and the presence of internalizing and externalizing symptoms. Participants were 121 boys and 106 girls in the fourth and fifth grades who completed the Children's Depression Inventory (CDI), State-Trait Anxiety Inventory for Children (STAIC), Emotion Expression Scale for Children (EESC), and Children's Emotion Management Scales (CSMS, CAMS) and rated each other on aggressive behavior Results of multiple regression analyses indicated that the inability to identify emotional states, the inhibition of anger the dysregulation of anger and sadness, and the constructive coping with anger predicted internalizing symptoms. The dysregulated expression of sadness and constructive coping with anger were inversely related to externalizing symptoms.
C1 Univ Maine, Dept Psychol, Orono, ME 04469 USA.
   Univ Georgia, Dept Psychol, Athens, GA 30602 USA.
   Univ Maine, Dept Psychol, Orono, ME 04469 USA.
RP Zeman, J (reprint author), Univ Maine, Dept Psychol, 5742 Little Hall, Orono, ME 04469 USA.
EM Zeman@maine.edu
NR 26
TC 226
Z9 227
U1 4
U2 71
PU ROUTLEDGE JOURNALS, TAYLOR & FRANCIS LTD
PI ABINGDON
PA 2-4 PARK SQUARE, MILTON PARK, ABINGDON OX14 4RN, OXON, ENGLAND
SN 1537-4416
EI 1537-4424
J9 J CLIN CHILD ADOLESC
JI J. Clin. Child Adolesc. Psychol.
PD SEP
PY 2002
VL 31
IS 3
BP 393
EP 398
DI 10.1207/153744202760082658
PG 6
WC Psychology, Clinical; Psychology, Developmental
SC Psychology
GA 574VQ
UT WOS:000176910600010
PM 12149977
DA 2020-03-18
ER

PT J
AU Busch, B
   Biederman, J
   Cohen, LG
   Sayer, JM
   Monuteaux, MC
   Mick, E
   Zallen, B
   Faraone, SV
AF Busch, B
   Biederman, J
   Cohen, LG
   Sayer, JM
   Monuteaux, MC
   Mick, E
   Zallen, B
   Faraone, SV
TI Correlates of ADHD among children in pediatric and psychiatric clinics
SO PSYCHIATRIC SERVICES
LA English
DT Article; Proceedings Paper
CT Annual Meeting of the
   American-Academy-of-Pediatrics/Ambulatory-Pediatric-Association/Society-
   for-Pediatric-Research
CY MAY 12-16, 2000
CL BOSTON, MASSACHUSETTS
SP Amer Acad Pediatr, Ambulat Pediatr Assoc, Soc Pediatr Res
ID ATTENTION-DEFICIT HYPERACTIVITY; GREAT SMOKY MOUNTAINS;
   DEFICIT/HYPERACTIVITY DISORDER; PRIMARY-CARE; LEARNING-DISABILITIES;
   PSYCHOSOCIAL PROBLEMS; GENERAL-POPULATION; EMOTIONAL-PROBLEMS; COMMUNITY
   SAMPLE; COMORBIDITY
AB Objective: Conventional wisdom among pediatricians has been that children with attention-deficit hyperactivity disorder (ADHD) who receive their diagnosis and are managed in the primary care setting have fewer comorbid psychiatric disorders and milder impairments than those seen in psychiatric clinics. The authors sought to determine whether comorbidity and clinical correlates of ADHD differ among children in these two settings. Methods: A case-control study design was used. Participants were 522 children and adolescents of both sexes, six to 18 years of age, with (N=280) and without (N=242) ADHD. Participants were drawn from pediatric and psychiatric clinics in a tertiary care hospital and a health maintenance organization in a large metropolitan area. Assessments were conducted with standardized measures of psychiatric, cognitive, social, academic, and family function. Results: The number, type, clusters, and a e at onset of ADHD symptoms were nearly identical for youths at pediatric and psychiatric ascertainment sources. Regardless of source, participants with ADHD were significantly more likely than controls to have a higher prevalence of mood disorders, other disruptive behavior, anxiety disorders, and substance use disorders. Significant impairments of intellectual, academic, interpersonal, and family functioning did not differ between ascertainment sources. Conclusions: Children with ADHD from both psychiatric and pediatric practices have prototypical symptoms of the disorder; high levels of comorbidity with mood, anxiety, and disruptive behavior disorders; and impairments in cognitive, interpersonal, and academic function that do not differ by ascertainment source. These findings suggest that children cared for in pediatric practice have similar levels of comorbidity and dysfunction as psychiatrically referred youth.
C1 Massachusetts Gen Hosp, Pediat Psychopharmacol Unit, Boston, MA 02114 USA.
   Tufts Univ, Sch Med, Dept Pediat, Boston, MA 02111 USA.
   Harvard Pilgrim Hlth Care, Boston, MA USA.
   Massachusetts Gen Hosp, Dept Psychiat, Boston, MA 02114 USA.
RP Biederman, J (reprint author), Massachusetts Gen Hosp, Pediat Psychopharmacol Unit, WACC 725,15 Parkman St, Boston, MA 02114 USA.
RI Faraone, Stephen/AAE-7334-2019; Busch, Betsy/H-9249-2019; Faraone,
   Stephen V/O-7239-2018; Monuteaux, Michael C/O-5032-2018
OI Faraone, Stephen/0000-0002-9217-3982; Busch, Betsy/0000-0002-1467-3391;
   Faraone, Stephen V/0000-0002-9217-3982; Mick, Eric/0000-0001-8505-8145
FU NICHD NIH HHSUnited States Department of Health & Human ServicesNational
   Institutes of Health (NIH) - USANIH Eunice Kennedy Shriver National
   Institute of Child Health & Human Development (NICHD) [HD36317-02]; NIMH
   NIH HHSUnited States Department of Health & Human ServicesNational
   Institutes of Health (NIH) - USANIH National Institute of Mental Health
   (NIMH) [R01-MH-50657-07]
NR 60
TC 87
Z9 89
U1 1
U2 7
PU AMER PSYCHIATRIC PRESS, INC
PI WASHINGTON
PA 1400 K ST, N W, STE 1101, WASHINGTON, DC 20005 USA
SN 1075-2730
J9 PSYCHIATR SERV
JI Psychiatr. Serv.
PD SEP
PY 2002
VL 53
IS 9
BP 1103
EP 1111
DI 10.1176/appi.ps.53.9.1103
PG 9
WC Health Policy & Services; Public, Environmental & Occupational Health;
   Psychiatry
SC Health Care Sciences & Services; Public, Environmental & Occupational
   Health; Psychiatry
GA 590BH
UT WOS:000177797000009
PM 12221308
DA 2020-03-18
ER

PT J
AU Liu, XC
   Zhou, HB
AF Liu, XC
   Zhou, HB
TI Sleep duration, insomnia and behavioral problems among Chinese
   adolescents
SO PSYCHIATRY RESEARCH
LA English
DT Article
DE behavioral problems; emotional problems; insomnia; sleep duration
ID PSYCHIATRIC-DISORDERS; PSYCHOLOGICAL CHARACTERISTICS; DAYTIME
   SLEEPINESS; EMOTIONAL-PROBLEMS; COLLEGE-STUDENTS; REPORTED SLEEP;
   CHILDREN; QUALITY; DEPRESSION; PREVALENCE
AB This study examined the associations among sleep duration, insomnia, and behavioral problems in a sample of 1359 Chinese adolescents. Participants completed a self-administrated questionnaire that included questions on sleep duration and insomnia symptoms and the Youth Self-Report of Child Behavior Checklist. It was found that adolescents who complained of insomnia reported sleep duration only half an hour shorter than did those without insomnia. Sleep duration did not differ among adolescents reporting three different types of insomnia (difficulty initiating sleep, difficulty maintaining sleep, and early morning awakening). Adolescents with insomnia reported more behavioral problems than did those without complaints of insomnia. After adjustment for age and sex, sleep duration of less than 7 It a day was significantly associated with most behavioral problems in those without complaints of insomnia but with only a few behavioral problems in adolescents reporting insomnia. Results suggest that sleep duration in adolescents with insomnia is short, but not as short as reported in previous clinical studies. Insomnia and short sleep duration are associated with a wide range of behavioral and emotional problems in adolescents. (C) 2002 Elsevier Science Ireland Ltd. All rights reserved.
C1 Arizona State Univ, Dept Family & Human Dev, Tempe, AZ 85287 USA.
   Arizona State Univ, Prevent Res Program, Tempe, AZ 85287 USA.
   Shandong Univ, Sch Publ Hlth, Jinan 250100, Peoples R China.
   Univ N Carolina, Dept Biostat, Chapel Hill, NC USA.
RP Liu, XC (reprint author), Arizona State Univ, Dept Family & Human Dev, POB 876005, Tempe, AZ 85287 USA.
NR 45
TC 113
Z9 118
U1 0
U2 20
PU ELSEVIER SCI IRELAND LTD
PI CLARE
PA CUSTOMER RELATIONS MANAGER, BAY 15, SHANNON INDUSTRIAL ESTATE CO, CLARE,
   IRELAND
SN 0165-1781
J9 PSYCHIAT RES
JI Psychiatry Res.
PD AUG 5
PY 2002
VL 111
IS 1
BP 75
EP 85
AR PII S0165-1781(02)00131-2
DI 10.1016/S0165-1781(02)00131-2
PG 11
WC Psychiatry
SC Psychiatry
GA 585EK
UT WOS:000177511200009
PM 12140122
DA 2020-03-18
ER

PT J
AU Sbarra, DA
   Rimm-Kaufman, SE
   Pianta, RC
AF Sbarra, DA
   Rimm-Kaufman, SE
   Pianta, RC
TI The behavioral and emotional correlates of epilepsy in adolescence: a
   7-year follow-up study
SO EPILEPSY & BEHAVIOR
LA English
DT Article
DE epilepsy; adolescence; psychopathology
ID CHILD-MOTHER INTERACTION; PSYCHOSOCIAL ADJUSTMENT; ILLNESS SCALE;
   ASTHMA; COMPETENCE; ATTITUDE; FAMILIES; LIFE
AB This 7-year follow-up study examined the behavioral and emotional adjustment of 29 adolescents who experienced regular moderate seizures during middle childhood. Compared with national nonreferred norms on Achenbach checklists. both mothers and adolescents reported clinically significant difficulties in multiple areas regardless of current seizure status. Adolescents who currently experience regular seizures (N = 10) reported no differences on psychological outcomes compared with nonseizing counterparts; in contrast, current seizure status was a strong predictor of mother-reported externalizing problems. Hierarchical regression analyses indicated that feelings about having or having had a seizure disorder and mother-adolescent relationship factors were significant predictors of current adjustment over and above current seizure status. Early mother-child relationship process variables and early medical risk were not associated with current adolescent outcomes. The findings are discussed in terms of the multidetermined nature of psychological adjustment to chronic medical illness and factors that may produce versus maintain behavioral and emotional problems in children and adolescents with seizure disorders. (C) 2002 Elsevier Science (USA). All rights reserved.
C1 Univ Virginia, Dept Psychol, Charlottesville, VA 22904 USA.
   Univ Virginia, Curry Sch Educ, Charlottesville, VA 22904 USA.
RP Sbarra, DA (reprint author), Univ Virginia, Dept Psychol, 102 Gilmer Hall,POB 400400, Charlottesville, VA 22904 USA.
OI Rimm-Kaufman, Sara/0000-0002-1354-8249; Pianta,
   Robert/0000-0002-6280-8051
NR 40
TC 38
Z9 38
U1 0
U2 11
PU ACADEMIC PRESS INC ELSEVIER SCIENCE
PI SAN DIEGO
PA 525 B ST, STE 1900, SAN DIEGO, CA 92101-4495 USA
SN 1525-5050
J9 EPILEPSY BEHAV
JI Epilepsy Behav.
PD AUG
PY 2002
VL 3
IS 4
BP 358
EP 367
DI 10.1016/S1525-5050(02)00035-5
PG 10
WC Behavioral Sciences; Clinical Neurology; Psychiatry
SC Behavioral Sciences; Neurosciences & Neurology; Psychiatry
GA 607GZ
UT WOS:000178784900010
PM 12609334
DA 2020-03-18
ER

PT J
AU Harland, P
   Reijneveld, SA
   Brugman, E
   Verloove-Vanhorick, SP
   Verhulst, FC
AF Harland, P
   Reijneveld, SA
   Brugman, E
   Verloove-Vanhorick, SP
   Verhulst, FC
TI Family factors and life events as risk factors for behavioural and
   emotional problems in children
SO EUROPEAN CHILD & ADOLESCENT PSYCHIATRY
LA English
DT Article
DE life events; child behaviour; divorce; separation; unemployment
ID PEDIATRIC PRIMARY-CARE; HEALTH-SERVICE USE; PSYCHOSOCIAL PROBLEMS;
   CONDUCT DISORDER; PSYCHOPATHOLOGY; ADOLESCENTS; NETHERLANDS; SAMPLE;
   IDENTIFICATION; MANAGEMENT
AB The aim of this study was to identify groups of children at increased risk of behavioural or emotional problems on the basis of socio-demographic characteristics, family characteristics, and recent life events with a focus on unemployment and divorce or separation. We obtained data on the Child Behavior Checklist (CBCL) from a community-based national sample of 4480 parents of school-aged children and interviewed them about their demographic and family characteristics and about the child's recent life events. Results showed that family characteristics and recent life events were more strongly associated with children's risks of behavioural and emotional problems as measured by the CBCL than other demographic characteristics. Risks were somewhat higher for children who had experienced parental unemployment and divorce or separation recently, as compared to those who had experienced these events in the more distant past. We conclude that children with recent experience of parental unemployment or parental divorce or separation are at a relatively high risk of behavioural and emotional problems as reported by parents. Although relatively high, the risks that were found do not justify restriction of screening for behavioural and emotional problems to these children.
C1 TNO Prevent & Hlth, NL-2301 CE Leiden, Netherlands.
   Erasmus Univ, Acad Hosp Rotterdam Sophia, Rotterdam, Netherlands.
RP Reijneveld, SA (reprint author), TNO Prevent & Hlth, POB 2215, NL-2301 CE Leiden, Netherlands.
RI Babicova, Zuzana/L-9849-2015
NR 34
TC 95
Z9 97
U1 2
U2 31
PU DR DIETRICH STEINKOPFF VERLAG
PI DARMSTADT
PA PO BOX 10 04 62, D-64204 DARMSTADT, GERMANY
SN 1018-8827
J9 EUR CHILD ADOLES PSY
JI Eur. Child Adolesc. Psych.
PD AUG
PY 2002
VL 11
IS 4
BP 176
EP 184
DI 10.1007/s00787-002-0277-z
PG 9
WC Psychology, Developmental; Pediatrics; Psychiatry
SC Psychology; Pediatrics; Psychiatry
GA 621WN
UT WOS:000179614200004
PM 12444427
DA 2020-03-18
ER

PT J
AU Clark, R
   Novak, JD
   Dupree, D
AF Clark, R
   Novak, JD
   Dupree, D
TI Relationship of perceived parenting practices to anger regulation and
   coping strategies in African-American adolescents
SO JOURNAL OF ADOLESCENCE
LA English
DT Article
ID FAMILY ENVIRONMENT; SUBSTANCE USE; CHILDREN; YOUTH; ACHIEVEMENT;
   PRESSURE; STYLES; PERCEPTIONS; DELINQUENCY; EXPRESSION
AB This study examined the relationship of perceived parenting practices to anger and coping in a sample of 70 African-American adolescents. Regression analyses reveled that perceptions of parental strictness were negatively related to anger temperament, anger-out, and avoidance (all p<0.05), and was positively associated with engaging in demanding activities (p<0.02). Additionally, perceptions of parental involvement were positively related to seeking diversions (P<0.04), and perceptions of parental autonomy granting were negatively related to anger-out (p<0.02). These findings highlight the potential importance of the perceived parent-adolescent relationship for African-American adolescents. (C) 2002 The Association for Professionals in Services for Adolescents. Published by Elsevier Science Ltd. All rights reserved.
C1 Wayne State Univ, Dept Psychol, Biobehav Res Lab, Detroit, MI 48202 USA.
RP Clark, R (reprint author), Wayne State Univ, Dept Psychol, Biobehav Res Lab, 71 W Warren Ave, Detroit, MI 48202 USA.
EM rclark@sun.science.wayne.edu
FU NIMH NIH HHSUnited States Department of Health & Human ServicesNational
   Institutes of Health (NIH) - USANIH National Institute of Mental Health
   (NIMH) [1 K01 MH01867-01]
NR 44
TC 19
Z9 19
U1 0
U2 5
PU ACADEMIC PRESS LTD ELSEVIER SCIENCE LTD
PI LONDON
PA 24-28 OVAL RD, LONDON NW1 7DX, ENGLAND
SN 0140-1971
J9 J ADOLESCENCE
JI J. Adolesc.
PD AUG
PY 2002
VL 25
IS 4
BP 373
EP 384
DI 10.1006/jado.2002.0482
PG 12
WC Psychology, Developmental
SC Psychology
GA 825WK
UT WOS:000221789200003
PM 12175994
DA 2020-03-18
ER

PT J
AU Gregory, AM
   O'Connor, TG
AF Gregory, AM
   O'Connor, TG
TI Sleep problems in childhood: A longitudinal study of developmental
   change and association with behavioral problems
SO JOURNAL OF THE AMERICAN ACADEMY OF CHILD AND ADOLESCENT PSYCHIATRY
LA English
DT Article
DE sleep problems; behavioral/emotional problems
ID ATTENTION-DEFICIT/HYPERACTIVITY DISORDER; PSYCHIATRIC-DISORDERS; MAJOR
   DEPRESSION; CHILDREN; ADOLESCENTS; PREVALENCE; SYMPTOMS; PATTERNS;
   METAANALYSIS; DISTURBANCES
AB Objective: The objective of the study was to examine specificity, order of appearance, and developmental changes in the relationships between sleep problems and behavioral problems in children. Method: Four hundred ninety children were selected from a large-scale longitudinal study of children growing up in adoptive and nonadoptive (biological) families in Colorado. Parental ratings of children's sleep and behavioral problems on the Child Behavior Checklist were obtained from ages 4 to 15 years. Results: Sleep problems decreased from age 4 years to mid-adolescence, but there was modest stability of individual differences across this age range (r = 0.29). Regression analyses indicated that sleep problems at age 4 predicted behavioral/emotional problems in mid-adolescence after accounting for child sex, adoptive status, and stability of behavioral/emotional problems. Finally, the correlation between sleep problems and depression/anxiety increased significantly during this age period from r = 0.39 at age 4 years to r = 0.52 at mid-adolescence. Conclusions: Early sleep problems may forecast behavioral/emotional problems, and there may be important developmental change in the overlap between sleep problems and behavioral/emotional problems.
C1 Kings Coll London, Inst Psychiat, Social Genet & Dev Psychiat Res Ctr, London SE5 8AF, England.
RP Gregory, AM (reprint author), Kings Coll London, Inst Psychiat, Social Genet & Dev Psychiat Res Ctr, De Crespigny Pk, London SE5 8AF, England.
EM a.gregory@iop.kcl.ac.uk
RI Gregory, Alice/AAF-8022-2019; O'Connor, Tom/AAG-1598-2020
OI O'Connor, Tom/0000-0002-8590-5057
FU NICHD NIH HHSUnited States Department of Health & Human ServicesNational
   Institutes of Health (NIH) - USANIH Eunice Kennedy Shriver National
   Institute of Child Health & Human Development (NICHD) [HD18426,
   HD10333]; NIDA NIH HHSUnited States Department of Health & Human
   ServicesNational Institutes of Health (NIH) - USANIH National Institute
   on Drug Abuse (NIDA) [DA11015]; NIMH NIH HHSUnited States Department of
   Health & Human ServicesNational Institutes of Health (NIH) - USANIH
   National Institute of Mental Health (NIMH) [MH43899]
NR 48
TC 309
Z9 311
U1 3
U2 52
PU LIPPINCOTT WILLIAMS & WILKINS
PI PHILADELPHIA
PA 530 WALNUT ST, PHILADELPHIA, PA 19106-3621 USA
SN 0890-8567
J9 J AM ACAD CHILD PSY
JI J. Am. Acad. Child Adolesc. Psychiatr.
PD AUG
PY 2002
VL 41
IS 8
AR UNSP 0890-8567/02/4108-0964
DI 10.1097/00004583-200208000-00015
PG 8
WC Psychology, Developmental; Pediatrics; Psychiatry
SC Psychology; Pediatrics; Psychiatry
GA 576FX
UT WOS:000176993100014
PM 12162632
DA 2020-03-18
ER

PT J
AU Weisbrot, DM
   Ettinger, AB
AF Weisbrot, DM
   Ettinger, AB
TI Aggression and violence in mood disorders
SO CHILD AND ADOLESCENT PSYCHIATRIC CLINICS OF NORTH AMERICA
LA English
DT Review
ID INTERMITTENT EXPLOSIVE DISORDER; BORDERLINE PERSONALITY-DISORDER;
   BIPOLAR DISORDER; CONDUCT DISORDER; DEPRESSIVE-DISORDERS; ANXIETY
   DISORDERS; DIVALPROEX TREATMENT; JUVENILE-OFFENDERS; EMOTION REGULATION;
   SUICIDE ATTEMPTS
AB As a common component of mood disorders, aggression can have many adverse effects on the child's or adolescent's life, including disrupting school performance and causing personal rejection by family, peers, and teachers. The problems of children and adolescents with mood disorders are compounded by comorbid aggressiveness. Without effective treatment for both problems, many of these aggressive, depressed children and adolescents go on to experience multiple failures in life leading to disturbances in character and the inability to establish fulfilling interpersonal relationships. This article is intended to heighten clinician awareness of the complex relationship between mood disorders and aggression.
C1 SUNY Stony Brook, Dept Psychiat & Behav Sci, Div Child & Adolescent Psychiat, Stony Brook, NY 11790 USA.
   Albert Einstein Coll Med, Long Isl Jewish Comprehens Epilepsy Ctr, Dept Neurol, New Hyde Pk, NY 11040 USA.
RP Weisbrot, DM (reprint author), SUNY Stony Brook, Dept Psychiat & Behav Sci, Div Child & Adolescent Psychiat, Putnam Hall S Campus, Stony Brook, NY 11790 USA.
EM Deborah.Weisbrot@StonyBrook.edu
NR 135
TC 10
Z9 10
U1 0
U2 6
PU W B SAUNDERS CO-ELSEVIER INC
PI PHILADELPHIA
PA 1600 JOHN F KENNEDY BOULEVARD, STE 1800, PHILADELPHIA, PA 19103-2899 USA
SN 1056-4993
EI 1558-0490
J9 CHILD ADOL PSYCH CL
JI Child Adolesc. Psychiatr. N. Am.
PD JUL
PY 2002
VL 11
IS 3
BP 649
EP +
AR PII S1056-4993(02)00016-0
DI 10.1016/S1056-4993(02)00016-0
PG 24
WC Psychiatry
SC Psychiatry
GA 588QC
UT WOS:000177711300014
PM 12222088
DA 2020-03-18
ER

PT J
AU Udry, JR
   Chantala, K
AF Udry, JR
   Chantala, K
TI Risk assessment of adolescents with same-sex relationships
SO JOURNAL OF ADOLESCENT HEALTH
LA English
DT Article
DE homosexual; same-sex partners; risk behavior; add health
ID SCHOOL; BEHAVIOR; ORIENTATION; VIOLENCE; SAMPLE; HEALTH
AB Purpose: To compare the risk status on health and behavior for those with same-sex partners and those without.
   Methods: Add Health data provide a sample of 20,745 adolescents in grades 7 through 12 interviewed at home. The risk statuses of respondents with no partners, same-sex-only partners, and partners of both sexes were compared to respondents with opposite-sex partners only. Respondents were evaluated on selected personal and social attributes (verbal IQ, family structure, masculinity, popularity), and risk status (substance use, depression, suicidal thoughts, anal sex, general delinquency, being physically attacked, perceived risk of being killed or getting AIDS). Data were analyzed by logistic and linear regression using STATA to adjust for clustering and sampling weights.
   Results: Compared to boys with opposite-sex-only partners, boys with same-sex-only partners were at high risk for emotional problems, but not delinquency or substance use. Boys with partners of both sexes were at high risk for delinquency and substance use, but not for emotional problems. Neither group of boys with same-sex partners is at high risk of being attacked compared to those with opposite-sex partners only. Girls with only same-sex partners are never a high-risk group, while girls with partners of both sexes are the high-risk category in every case.
   Conclusions: Adolescents with same-sex-only partners do not resemble those with partners of both sexes in risk status. Combining the two categories obscures the unique risk profile of those with both-sex partners, and obscures the low risk on most variables but the high emotional risk of boys with only same-sex partners. Society for Adolescent Medicine, 2002.
C1 Univ N Carolina, Carolina Populat Ctr, Chapel Hill, NC 27516 USA.
RP Udry, JR (reprint author), Univ N Carolina, Carolina Populat Ctr, CB8120 Univ Sq, Chapel Hill, NC 27516 USA.
FU NICHD NIH HHSUnited States Department of Health & Human ServicesNational
   Institutes of Health (NIH) - USANIH Eunice Kennedy Shriver National
   Institute of Child Health & Human Development (NICHD) [P01-HD31921]
NR 14
TC 94
Z9 94
U1 0
U2 5
PU ELSEVIER SCIENCE INC
PI NEW YORK
PA 360 PARK AVE SOUTH, NEW YORK, NY 10010-1710 USA
SN 1054-139X
J9 J ADOLESCENT HEALTH
JI J. Adolesc. Health
PD JUL
PY 2002
VL 31
IS 1
BP 84
EP 92
AR PII S1054-139X(02)00374-9
DI 10.1016/S1054-139X(02)00374-9
PG 9
WC Psychology, Developmental; Public, Environmental & Occupational Health;
   Pediatrics
SC Psychology; Public, Environmental & Occupational Health; Pediatrics
GA 569XC
UT WOS:000176627100015
PM 12090969
DA 2020-03-18
ER

PT J
AU Niemeyer, C
   Kleber, B
   Trobs, RB
   Bennek, J
AF Niemeyer, C
   Kleber, B
   Trobs, RB
   Bennek, J
TI Temporary changes of personality traits in children suffering from solid
   tumor - a prospective study
SO KLINISCHE PADIATRIE
LA German
DT Article
DE children; cancer; personality traits; psychology
ID LONG-TERM SURVIVORS; CHILDHOOD-CANCER; PSYCHOLOGICAL ADJUSTMENT;
   ADOLESCENTS; PARENTS; SEQUELAE; LEUKEMIA
AB Background: The objective of this prospective study was to assess the changes of personality traits in children suffering from solid tumors. Patients and methods: For evaluation we used a self-rating personality questionnaire for children between 9 and 14 years. 39 children with solid tumor compared to 67 healthy children of the general community were examined. For the assessment of children we choose three points in time: 1. Immediately after diagnosis, 2. at the end of therapy and 3. one to three years after. Results: Initially, the children had significantly more behavioral and emotional problems than children of the community. At the end of therapy the patients showed unambiguous changes in personality traits. In the patients population we noticed to have a higher tendency to behave aggressively and egocentric. Patients tended to isolate themselves socially compared to healthy children in the community. No significant differences between children suffering from cancer and the control group were found one to three years after finishing the therapy. Conclusion: The distress of cancer patients during therapy seems to influence the personality development. In the longer term, the prevalence of psychological problems experienced by children treated for cancer does not differ from that found in children of the general community.
C1 Univ Klinikum Leipzig AoR, Klin & Poliklin Kinderchirurg, D-04317 Leipzig, Germany.
RP Niemeyer, C (reprint author), Univ Klinikum Leipzig AoR, Klin & Poliklin Kinderchirurg, Oststr 21-25, D-04317 Leipzig, Germany.
OI Trobs, Ralf-Bodo/0000-0003-0406-5584
NR 23
TC 0
Z9 0
U1 0
U2 2
PU GEORG THIEME VERLAG KG
PI STUTTGART
PA RUDIGERSTR 14, D-70469 STUTTGART, GERMANY
SN 0300-8630
J9 KLIN PADIATR
JI Klinische Padiatr.
PD JUL-AUG
PY 2002
VL 214
IS 4
BP 240
EP 246
DI 10.1055/s-2002-33187
PG 7
WC Pediatrics
SC Pediatrics
GA 587JX
UT WOS:000177637700017
PM 12165909
DA 2020-03-18
ER

PT J
AU Gotze, C
   Liljenqvist, UR
   Slomka, A
   Gotze, HG
   Steinbeck, J
AF Gotze, C
   Liljenqvist, UR
   Slomka, A
   Gotze, HG
   Steinbeck, J
TI Quality of life and back pain - Outcome 16.7 years after Harrington
   instrumentation
SO SPINE
LA English
DT Article
DE idiopathic scoliosis; Harrington instrumentation; health-related quality
   of life; back pain
ID ADOLESCENT IDIOPATHIC SCOLIOSIS; HEALTH SURVEY SF-36; NATURAL-HISTORY;
   FOLLOW-UP; FUSION; SELECTION
AB Study Design. A study on the quality of life of 82 patients with idiopathic scoliosis treated with Harrington instrumentation.
   Objective. To analyze long-term health-related quality of life and low back pain an average of 16.7 years after surgery.
   Summary and Background Data. Quality of life evaluated by self-assessment questionnaires is an accepted outcome measure of surgical procedures. The purpose of this study was to evaluate the health status with the German version of internationally accepted and psychometrically tested questionnaires.
   Methods. Quality of life was measured with the Short Form-36 health profile. Low back pain was assessed using the Roland-Morris Questionnaire. Demographic data (age, sex, follow-up time), radiographic analysis (Kings classification, Cobb angle, extension and site of fusion), and rib cage deformity were correlated with these data. Radiologic parameters were analyzed longitudinally.
   Results. In comparison with the age-matched healthy population, there was no significant difference in the physical Short Form-36 scale (P = 0.98). Surgically treated patients showed significantly lower scores than at baseline in the psychologic Short Form-36 scale (P = 0.005); vitality (P < 0.001), general mental health (P = 0.003), and role activities because of emotional problems (P < 0.001) were significantly different from those of the age-matched population. Sixty-five (79.3%) of the 82 patients reported no or occasional back pain in the Roland-Morris Questionnaire. Five patients (6.1%) reported chronic back pain. Neither patient age at the time of surgery (P = 0.74) nor time of follow-up (P = 0.44), type of scoliosis (P = 0.56), or extent of fusion (P = 0.12) was associated with health-related quality of life or pain. The size of the preoperative (P = 0.06) and postoperative (P = 0.12) curves and preoperative (P = 0.28) and postoperative (P = 0.7) rib cage deformities did not correlate with the data of the Short Form-36 scale and the Roland-Morris Questionnaire.
   Conclusions. In comparison with the age-matched population, the long-term effect of surgery does not affect the physical quality of life. The psychologic health status is, however, significantly impaired. Neither the type of curve, the size of scoliosis, nor the rib cage deformity influences the data.
C1 Univ Munster, Dept Orthoped Surg, Munster, Germany.
   St Marien Hosp, Dept Orthopaed Surg, Hamm, Germany.
RP Gotze, C (reprint author), Univ Klinikum Munster, Klin & Poliklin Allgemeine Orthopaed, Albert Schweitzer Str 33, D-48129 Munster, Germany.
NR 37
TC 51
Z9 53
U1 0
U2 1
PU LIPPINCOTT WILLIAMS & WILKINS
PI PHILADELPHIA
PA 530 WALNUT ST, PHILADELPHIA, PA 19106-3621 USA
SN 0362-2436
J9 SPINE
JI SPINE
PD JUL 1
PY 2002
VL 27
IS 13
BP 1456
EP 1463
DI 10.1097/00007632-200207010-00016
PG 8
WC Clinical Neurology; Orthopedics
SC Neurosciences & Neurology; Orthopedics
GA 575HC
UT WOS:000176940000015
PM 12131746
DA 2020-03-18
ER

PT J
AU Hildyard, KL
   Wolfe, DA
AF Hildyard, KL
   Wolfe, DA
TI Child neglect: developmental issues and outcomes
SO CHILD ABUSE & NEGLECT
LA English
DT Article
DE child neglect; child abuse; development; consequences
ID PHYSICALLY ABUSED-CHILDREN; MENTAL REPRESENTATIONS; EMOTION
   DYSREGULATION; VIOLENCE PREVENTION; EARLY MALTREATMENT; EARLY ADULTHOOD;
   PUBLIC-POLICY; ATTACHMENT; PRESCHOOLERS; RISK
AB Objective: This article highlights the manner in which child neglect, the most common form of maltreatment, affects children's development.
   Method: The review is organized according to three developmental periods (i.e., infancy/preschool, school-aged and younger adolescents, and older adolescents and adults) and major developmental processes (cognitive, social-emotional, and behavioral). Although the focus is on specific and unique effects of various forms of child neglect, particular attention is paid to studies that allow comparisons of neglect and abuse that clarify their similarities and differences.
   Results: Past as well as very recent findings converge on the conclusion that child neglect can have severe, deleterious short- and long-term effects on children's cognitive, socio-emotional, and behavioral development. Consistent with attachment and related theories, neglect occurring early in life is particularly detrimental to subsequent development. Moreover, neglect is associated with effects that are, in many areas, unique from physical abuse, especially throughout childhood and early adolescence. Relative to physically abused children, neglected children have more severe cognitive and academic deficits, social withdrawal and limited peer interactions, and internalizing (as opposed to externalizing) problems.
   Conclusions: The current review offers further support for the long-standing conclusion that child neglect poses a significant challenge to children's development and well-being. Limitations with regard,to the state of the knowledge are discussed and directions for future research are outlined. (C) 2002 Elsevier Science Ltd. All rights reserved.
C1 Univ Western Ontario, Dept Psychol, London, ON N6A 5C2, Canada.
RP Wolfe, DA (reprint author), Univ Western Ontario, Dept Psychol, London, ON N6A 5C2, Canada.
OI Wolfe, David/0000-0003-1658-0903
NR 85
TC 377
Z9 389
U1 16
U2 123
PU PERGAMON-ELSEVIER SCIENCE LTD
PI OXFORD
PA THE BOULEVARD, LANGFORD LANE, KIDLINGTON, OXFORD OX5 1GB, ENGLAND
SN 0145-2134
EI 1873-7757
J9 CHILD ABUSE NEGLECT
JI Child Abuse Negl.
PD JUN
PY 2002
VL 26
IS 6-7
BP 679
EP 695
AR PII S0145-2134(02)00341-1
DI 10.1016/S0145-2134(02)00341-1
PG 17
WC Family Studies; Psychology, Social; Social Work
SC Family Studies; Psychology; Social Work
GA 573PL
UT WOS:000176840000012
PM 12201162
DA 2020-03-18
ER

PT J
AU Kuo, PH
   Yang, HJ
   Soong, WT
   Chen, WJ
AF Kuo, PH
   Yang, HJ
   Soong, WT
   Chen, WJ
TI Substance use among adolescents in Taiwan: associated personality
   traits, incompetence, and behavioral/emotional problems
SO DRUG AND ALCOHOL DEPENDENCE
LA English
DT Article
DE substance use; Junior Eysenck Personality Questionnaire Tridimensional
   Personality Questionnaire; Child Behavior Checklist
ID ILLICIT DRUG-USE; YOUNG ADULTHOOD; MARIJUANA USE; USE DISORDERS;
   RISK-FACTORS; ALCOHOL-USE; CHILDHOOD; INITIATION; DEPRESSION; STUDENTS
AB Background: Despite that adolescent substance use is increasingly prevalent throughout the world and leads to increased risk of progression to illicit drug use. few, Studies have examined in detail individual features that are associated with such use. We aimed to examine personality traits. incompetence, and behavioral/emotional problems in relation to adolescent substance use and possible interactions between these factors. Methods: Junior high school adolescents (N = 905) randomly selected from Taipei in 1996 completed a questionnaire consisting of substance use experience. the Junior Eysenck Personality Questionnaire (JEPQ). and the Tridimensional Personality Questionnaire (TPQ). Students' parents (N 854) were asked to complete the Child Behavior Checklist. Logistic regression was used to assess the relationship between substance use and personality traits or behavioral problems. Results. The most commonly used substance was liquid substance (alcohol and refreshing beverage), followed by tobacco and betel nut with an age-related trend in boys. Associated factors of substance use included higher Extroversion and lower Lie Scale (as measured in the JEPQ). higher Novelty Seeking (as measured in the TPQ), poorer School Competence, and more Delinquent Behavior, Aggressive Behavior. and Somatic Complaints. The associations remained unchanged with potential confounders controlled for. Conclusions: Adolescents who use substance have specific individual features that are readily assessable by existing instruments. This bears important implications for the early intervention Of Substance abuse in adolescents. (C) 2002 Elsevier Science Ireland Ltd. All rights reserved.
C1 Natl Taiwan Univ, Coll Publ Hlth, Inst Epidemiol, Taipei 100, Taiwan.
   Natl Taiwan Univ, Coll Med, Dept Psychiat, Taipei, Taiwan.
   Natl Taiwan Univ Hosp, Dept Psychiat, Taipei, Taiwan.
RP Chen, WJ (reprint author), Natl Taiwan Univ, Coll Publ Hlth, Inst Epidemiol, 1 Jen Ai Rd,Sec 1, Taipei 100, Taiwan.
RI Kuo, Po-Hsiu/H-9882-2013
OI Kuo, Po-Hsiu/0000-0003-0365-3587; Chen, Wei Jen/0000-0001-5899-5870
NR 57
TC 41
Z9 43
U1 0
U2 10
PU ELSEVIER SCI IRELAND LTD
PI CLARE
PA CUSTOMER RELATIONS MANAGER, BAY 15, SHANNON INDUSTRIAL ESTATE CO, CLARE,
   IRELAND
SN 0376-8716
J9 DRUG ALCOHOL DEPEN
JI Drug Alcohol Depend.
PD JUN 1
PY 2002
VL 67
IS 1
BP 27
EP 39
AR PII S0376-8716(02)00006-6
DI 10.1016/S0376-8716(02)00006-6
PG 13
WC Substance Abuse; Psychiatry
SC Substance Abuse; Psychiatry
GA 569RX
UT WOS:000176617000003
PM 12062777
DA 2020-03-18
ER

PT J
AU Laukkanen, E
   Shemeikka, S
   Notkola, IL
   Koivumaa-Honkanen, H
   Nissinen, A
AF Laukkanen, E
   Shemeikka, S
   Notkola, IL
   Koivumaa-Honkanen, H
   Nissinen, A
TI Externalizing and internalizing problems at school as signs of
   health-damaging behaviour and incipient marginalization
SO HEALTH PROMOTION INTERNATIONAL
LA English
DT Article
DE adolescence; behavioural problems; health habits; marginalization
ID FOLLOW-UP; PSYCHIATRIC-DISORDERS; SUBSTANCE USE; ADOLESCENTS; CHILDHOOD;
   PREDICTORS; STABILITY; CHILDREN; SMOKING; FINLAND
AB This study aimed to investigate whether behavioural or emotional problems in adolescents detected by their teachers are signs of a common psychosocial maladjustment and of the beginning of social marginalization. Altogether, 171 pupils (15 years of age) from the eastern part of Finland participated in the survey, Behavioural and emotional problems and academic achievements were assessed separately by two teachers. Pupils filled in a questionnaire about alcohol use, smoking, physical exercise and fitness, self-rated health, psychosomatic symptoms, social relationships and future educational plans. Results showed that poor success at school and the absence of or limited educational plans were associated with both externalizing and internalizing problems. Externalizing problems were associated with health-damaging behaviour and with bullying others. Internalizing problems were associated with poor perceived health and a low level of exercise, with mental symptoms, and with problems in social relationships, Thus, the pupils in both problem groups had a clustering of different risk factors. We conclude that the accumulation in adolescents of self-reported health-damaging behaviour, problems related to school, to future educational plans and to social relationships are already obvious in pupils with externalizing and/or internalizing problems detected by their teachers at the age of 15 years. The capacity of teachers to identify pupils at risk as early as possible should therefore be utilized. The development of a vicious circle might be prevented through early intervention at school, by offering pupils guidance, counselling and treatment.
C1 Kuopio Univ Hosp, Dept Psychiat 3703, FIN-70211 Kuopio, Finland.
   Univ Kuopio, Dept Publ Hlth & Gen Practice, FIN-70211 Kuopio, Finland.
   Univ Helsinki, Dept Sociol, FIN-00014 Helsinki, Finland.
RP Laukkanen, E (reprint author), Kuopio Univ Hosp, Dept Psychiat 3703, POB 1777, FIN-70211 Kuopio, Finland.
RI Koivumaa-Honkanen, Heli TJ/L-1274-2015
NR 30
TC 30
Z9 30
U1 0
U2 9
PU OXFORD UNIV PRESS
PI OXFORD
PA GREAT CLARENDON ST, OXFORD OX2 6DP, ENGLAND
SN 0957-4824
J9 HEALTH PROMOT INT
JI Health Promot. Int.
PD JUN
PY 2002
VL 17
IS 2
BP 139
EP 146
DI 10.1093/heapro/17.2.139
PG 8
WC Health Policy & Services; Public, Environmental & Occupational Health
SC Health Care Sciences & Services; Public, Environmental & Occupational
   Health
GA 558HF
UT WOS:000175959700005
PM 11986295
OA Bronze
DA 2020-03-18
ER

PT J
AU Barber, CC
   Neese, DT
   Coyne, L
   Fultz, J
   Fonagy, P
AF Barber, CC
   Neese, DT
   Coyne, L
   Fultz, J
   Fonagy, P
TI The Target Symptom Rating: A brief clinical measure of acute psychiatric
   symptoms in children and adolescents
SO JOURNAL OF CLINICAL CHILD AND ADOLESCENT PSYCHOLOGY
LA English
DT Article
ID PARENT
AB Describes the development and psychometric properties of the Target Symptom Rating (TSR), a brief multi-informant measure of commonly observed symptoms in child and adolescent clinical work. In a large sample of children and adolescents in inpatient and residential treatment, the 13 TSR items fell into 2 subscales: Emotional Problems and Behavior Problems, which were associated in expected ways with the Internalizing and Externalizing factors of the Achenbach scales and the Child and Adolescent Functional Assessment Scale (CAFAS). The measure was sensitive to change in brief and extended treatment, as rated by parents, patients, primary clinicians, and family therapists, and shows promise as a tool for outcome research in applied settings.
C1 Menninger Clin, Clin Protocols & Outcomes Ctr, Topeka, KS USA.
RP Barber, CC (reprint author), 1308 SW 10th St, Topeka, KS 66604 USA.
EM Carrie-Barber@msn.com
OI Fonagy, Peter/0000-0003-0229-0091
NR 23
TC 12
Z9 12
U1 0
U2 1
PU ROUTLEDGE JOURNALS, TAYLOR & FRANCIS LTD
PI ABINGDON
PA 2-4 PARK SQUARE, MILTON PARK, ABINGDON OX14 4RN, OXON, ENGLAND
SN 1537-4416
EI 1537-4424
J9 J CLIN CHILD ADOLESC
JI J. Clin. Child Adolesc. Psychol.
PD JUN
PY 2002
VL 31
IS 2
BP 181
EP 192
DI 10.1207/153744202753604467
PG 12
WC Psychology, Clinical; Psychology, Developmental
SC Psychology
GA 545JV
UT WOS:000175214600003
PM 12056102
DA 2020-03-18
ER

PT J
AU Doyle, KW
   Wolchik, SA
   Dawson-McClure, S
AF Doyle, KW
   Wolchik, SA
   Dawson-McClure, S
TI Development of the Stepfamily Events Profile
SO JOURNAL OF FAMILY PSYCHOLOGY
LA English
DT Article
ID CHILD-BEHAVIOR PROFILE; MAJOR LIFE EVENTS; ADJUSTMENT PROBLEMS;
   EMOTIONAL-PROBLEMS; MANIFEST ANXIETY; SOCIAL SUPPORT; DAILY HASSLES;
   AGED 6-11; DIVORCE; STRESS
AB This project developed and examined the validity of a tailor-made life events checklist specific to the experiences of adolescents in stepfamilies (i.e., the Stepfamily Events Profile; STEP). The STEP was developed from information gathered in focus groups and interviews and includes positive and negative events that are meaningful to adolescents in stepfamilies. The STEP was given to 90 adolescents residing with their biological mother and stepfather. Negative events were significantly related to adolescent report of maladjustment, and positive events were significantly related to mother and adolescent report of internalizing problems, above and beyond the effects of several covariates. Also, the effects of negative and positive events were uniquely predictive of adolescent maladjustment. Events reflecting interactions within the adolescent's dyadic family relationships were most strongly predictive of adolescent maladjustment.
C1 Arizona State Univ, Dept Psychol, Prevent Res Program, Tempe, AZ 85287 USA.
   Johns Hopkins Univ, Dept Mental Hlth, Baltimore, MD 21218 USA.
RP Doyle, KW (reprint author), Arizona State Univ, Dept Psychol, Prevent Res Program, POB 876005, Tempe, AZ 85287 USA.
FU NIMH NIH HHSUnited States Department of Health & Human ServicesNational
   Institutes of Health (NIH) - USANIH National Institute of Mental Health
   (NIMH) [T32MH18834, 5T32MH18387, 2P30MH39346]
NR 73
TC 7
Z9 7
U1 0
U2 9
PU AMER PSYCHOLOGICAL ASSOC
PI WASHINGTON
PA 750 FIRST ST NE, WASHINGTON, DC 20002-4242 USA
SN 0893-3200
J9 J FAM PSYCHOL
JI J. Fam. Psychol.
PD JUN
PY 2002
VL 16
IS 2
BP 128
EP 143
DI 10.1037//0893-3200.16.2.128
PG 16
WC Psychology, Clinical; Family Studies
SC Psychology; Family Studies
GA 562AH
UT WOS:000176174900003
PM 12085727
DA 2020-03-18
ER

PT J
AU Huesca, RS
   Cruz, VMG
   Encinas, RMO
   Pontoja, GD
AF Huesca, RS
   Cruz, VMG
   Encinas, RMO
   Pontoja, GD
TI Early detection of risk factors associated with illegal drug use
SO SALUD MENTAL
LA Spanish
DT Article
DE substance dependence; domestic violence; sexual abuse; school
   difficulties; alcohol abuse
ID SUBSTANCE USE DISORDERS; DOMESTIC VIOLENCE; SEXUAL ABUSE; CHILDHOOD
   ABUSE; ALCOHOL; ADULTS; WOMEN; ADOLESCENTS; STUDENTS
AB Introduction In daily clinical experience with addicts it is very common to find certain childhood conditions that seem to be related to substance use and abuse later in life. Identifying conditions during childhood or early adolescence leading to future drug use is a very important subject that needs to be studied in order to prevent and treat this disorder.
   In Mexico, there are only a few research studies about high-risk factors influencing illegal drug dependence or abuse. Thus the Centro de Integration Juvenil (CIJ), a specialized institution in the field of addiction prevention and treatment, decided to carry out a study that included the variables mentioned in international literature and those identified among its own patients. The variables are as follows: a) domestic violence; b) sexual abuse; c) elementary school difficulties, and d) alcohol and/or illicit drug abuse present in one or both parents and/or older siblings
   Methodology We used the operative research method based on paired groups in order to compare variables between a group of illegal drug users and a group of non-users. The user group was made up of patients classified as "substance dependent", according to the criteria of the Mental Disorders Statistical Manual, Fourth Version (DSM-IV).
   The control group (non-users) was paired according to four criteria: place of residence, gender, age, and social status. We used a non-self applicable questionnaire in both groups that explored the four variables included in the study. Each of those variables was defined as follows: 1) Domestic violence: recurrent physical maltreatment (blows) among parents or from these tu their children during the childhoods of the subjects; 2) sexual abuse: rape during childhood from a relative or stranger, as an isolated or recurrent event; 3) elementary school difficulties: failing at (one or more school grades at the elementary level; 4) alcohol and/or illegal drug abuse in one or both parents and/or older siblings. For the purposes of this investigation, alcohol abuse is referred to as alcohol consumption to the point of drunkenness at least once a week, and illegal drug use is referred as the consumption of any illegal drug at least once in life.
   Results Domestic violence was the variable most frequently found in the addict group (70%). This leads us to assume this is a high-risk factor for illegal substance use. Sexual abuse was reported only in the addict group. Even though child tape was perpetrated only in two cases, another two subjects reported tape attempts and another one said he was forced to witness how his older brother raped a girl in various occasions.
   School failure was more frequent in the addict group, but it was not reported as resulting from learning problems, but from rebellious, restless or disobedient behaviors that ended up in subjects being expelled from school or just quitting to avoid adaptation problems.
   Frequent alcohol abuse among parents was similar in both groups (addicts and non-users), but we observed a qualitative difference between the two. Addicts perceived this abuse as a "problem", while non-users considered it as "normal". These different perceptions can result from the fact that addicts associate alcohol use with domestic violence, according to what they reported during the therapeutic interviews.
   Only the addict group reported illegal drug use among family members (parents and/or siblings); this amounted to 20 addicts from the sample (50%). This high-risk variable is the second in importance from the four variables investigated in our study.
   Conclusions Domestic violence was the variable that presented more differences between the addict and the control groups. This could imply an association between physical maltreatment from parents and/or older siblings and illegal drug use.
   This finding is interesting because the frequency was very high even though we used a limited definition of domestic violence by considering only physical maltreatment. It would be interesting to know the results bid the definition of domestic violence included subjective elements such as psychological maltreatment through words, behaviors or attitudes.
   The second risk variable showing a significant difference between the two groups was the use of illicit drugs among family members. This is an extremely relevant data both for prevention and treatment. Regarding prevention, it is evident that treatment for alcohol and/or illegal drug adult users is an intervention that could help to prevent children or younger siblings front imitating this behavior. As for treatment, it reinforces the need to achieve higher therapeutic efficiency rates by including the family in the treatment model.
   Although they were not so common (two cases of rape, two cases of rape attempt and one case of rape witnessing), the findings associated with sexual abuse during childhood in the addict group, made a qualitative difference with the non-user group, where no one reported such an experience during childhood.
   To understand the significance of this information, it is important to consider that this variable was delimited in very precise terms by investigating only actual rapes. The purpose of doing it in such fashion was to analyze the most evident and concrete data as possible. Doubts remain about the results that would have come up had the definition of sexual abuse been broader.
   Concerning elementary school difficulties, we found out that the addict group presented higher failure levels. However, as mentioned before, this failure was unrelated to learning problems, but it did have an association with behavioral ones. Multiple causes explain such a behavior during childhood: alterations or lack of neurological maturity, emotional problems, family conflict, etc. From a qualitative point of view, these are data that could have a relation with illicit drug use and so we recommend its further study and analysis.
   The four variables were not found simultaneously in any of the addicts or non-users. The presence of two or three of them was most frequently reported in the addict group, which allows us to suppose there is no causal association between each separate variable. It is more common that illegal drug use predisposition results from a combination of various complex variables.
C1 Ctr Integrac Juvenil, Ctr Hermosillo, Mexico City 06100, DF, Mexico.
   Ctr Integrac Juvenil, Dept Consulta Externa, Mexico City 06100, DF, Mexico.
RP Huesca, RS (reprint author), Ctr Integrac Juvenil, Ctr Hermosillo, AC Vicente Suarez 149,Col Hipodroma Condesa, Mexico City 06100, DF, Mexico.
NR 38
TC 5
Z9 7
U1 3
U2 23
PU INST MEX PSIQUIATRIA
PI MEXICO CITY
PA CALZ MEXICO-XOCHIMILCO #101, MEXICO CITY 22 DF, MEXICO
SN 0185-3325
J9 SALUD MENT
JI Salud Ment.
PD JUN
PY 2002
VL 25
IS 3
BP 1
EP 11
PG 11
WC Psychiatry
SC Psychiatry
GA 580YJ
UT WOS:000177264100001
DA 2020-03-18
ER

PT J
AU Ludman, L
   Spitz, L
   Tsuji, H
   Pierro, A
AF Ludman, L
   Spitz, L
   Tsuji, H
   Pierro, A
TI Hirschsprung's disease: functional and psychological follow up comparing
   total colonic and rectosigmoid aganglionosis
SO ARCHIVES OF DISEASE IN CHILDHOOD
LA English
DT Article
ID ANORECTAL ANOMALIES; FECAL INCONTINENCE; MENTAL-HEALTH; PSYCHOSOCIAL
   ADJUSTMENT; SURGICAL-CORRECTION; ADOLESCENTS; CHILDHOOD; MANAGEMENT;
   CHILDREN
AB Aims: To compare the long term functional and psychosocial outcomes following surgical treatment for total colonic aganglionosis (TCA) with those in an age and gender matched group of patients with rectosigmoid aganglionosis (RSA).
   Methods: Fifteen patients with TCA matched for age and gender with 15 patients with RSA were studied 7-17 years after the definitive operation. The internal and external sphincters were examined using anal endosonography. Functional outcome (faecal continence) was assessed by a surgeon not involved in the patients' care, and by a research psychologist in separate assessment sessions. The behavioural and emotional status of the patients was also assessed.
   Results: Based on the surgeon's assessment, 6/15 TCA and 7/15 RSA patients were continent. In comparison, based on the psychological interview, 2/15 TCA and 6/15 RSA patients were continent. The TCA patients reported significantly more behavioural/emotional problems and lower levels of self esteem than the RSA patients. The parent and teacher assessments of psychosocial status revealed no differences between the groups. There was no association between incontinence and psychosocial adjustment in either group. There was no association between the assessments of functional outcome, and the endosonographic appearance of the anal sphincters.
   Conclusions: The proportion of patients with faecal incontinence 7-17 years after definitive surgery was high in both groups, but no association was found between incontinence and the psychosocial outcome measures. TCA patients perceived themselves as less well adjusted than their matched pairs. Differences between the groups in length of hospitalisation and severity of illness, especially in infancy and early childhood, may account for these differences.
C1 UCL, Inst Child Hlth, Dept Paediat Surg, London WC1N 1EH, England.
RP Ludman, L (reprint author), UCL, Inst Child Hlth, Dept Paediat Surg, 30 Guilford St, London WC1N 1EH, England.
EM L.Ludman@ich.ucl.ac.uk
NR 26
TC 57
Z9 59
U1 0
U2 8
PU B M J PUBLISHING GROUP
PI LONDON
PA BRITISH MED ASSOC HOUSE, TAVISTOCK SQUARE, LONDON WC1H 9JR, ENGLAND
SN 0003-9888
J9 ARCH DIS CHILD
JI Arch. Dis. Child.
PD MAY
PY 2002
VL 86
IS 5
BP 348
EP 351
DI 10.1136/adc.86.5.348
PG 4
WC Pediatrics
SC Pediatrics
GA 548MG
UT WOS:000175391300011
PM 11970929
OA Green Published, Bronze
DA 2020-03-18
ER

PT J
AU Ciarrochi, J
   Deane, FP
   Wilson, CJ
   Rickwood, D
AF Ciarrochi, J
   Deane, FP
   Wilson, CJ
   Rickwood, D
TI Adolescents who need help the most are the least likely to seek it: the
   relationship between low emotional competence and low intention to seek
   help
SO BRITISH JOURNAL OF GUIDANCE & COUNSELLING
LA English
DT Article
ID SUICIDAL IDEATION; METHOD VARIANCE; INTELLIGENCE; ALEXITHYMIA;
   HOPELESSNESS; RECOGNITION; PREVENTION; CONSTRUCT; AWARENESS; COMMON
AB It has been found that university students who were the least skilled at managing their emotions also had the lowest intention of seeking help from a variety of nonprofessional sources (e. g. family and friends). The present study sought to extend these findings by focusing on adolescents, examining a larger number of emotional competencies, and exploring the possibility that social support explains the relationship between emotional competence and help-seeking. A total of 137 adolescents (aged 16-18) completed an anonymous survey that assessed social support, emotional competencies, and intention to seek help from a variety of professional and nonprofessional sources. As expected, adolescents who were low in emotional awareness, and who were poor at identifying, describing, and managing their emotions, were the least likely to seek help from nonprofessional sources and had the highest intention of refusing help from everyone. However, low emotional competence was not related to intention to seek help from professional sources (e.g. mental health professionals). The significant results involving nonprofessional sources were only partially explained by social support, suggesting that even adolescents who had high quality support were less likely to make use of that support if they were low in emotional competence.
C1 Univ Wollongong, Dept Psychol, Wollongong, NSW 2522, Australia.
RP Ciarrochi, J (reprint author), Univ Wollongong, Dept Psychol, Wollongong, NSW 2522, Australia.
RI Ciarrochi, Joseph/F-5823-2016; Ciarrochi, Joseph/F-2592-2011
OI Ciarrochi, Joseph/0000-0003-0471-8100; Deane, Frank/0000-0002-6247-7416;
   Rickwood, Debra/0000-0002-4227-0231
NR 46
TC 65
Z9 69
U1 0
U2 9
PU CARFAX PUBLISHING
PI BASINGSTOKE
PA RANKINE RD, BASINGSTOKE RG24 8PR, HANTS, ENGLAND
SN 0306-9885
J9 BRIT J GUID COUNS
JI Brit. J. Guid. Couns.
PD MAY
PY 2002
VL 30
IS 2
BP 173
EP 188
DI 10.1080/03069880220128047
PG 16
WC Psychology, Applied
SC Psychology
GA 555MB
UT WOS:000175796900004
DA 2020-03-18
ER

PT J
AU Cox, ME
   Orme, JG
   Rhodes, KW
AF Cox, ME
   Orme, JG
   Rhodes, KW
TI Willingness to foster special needs children and foster family
   utilization
SO CHILDREN AND YOUTH SERVICES REVIEW
LA English
DT Article
AB The chronic shortage of foster families is exacerbated by the underutilization of foster families. Better utilization may be linked to the willingness of families to foster children with special needs and teenagers. This study used data from the National Survey of Current and Former Foster Parents to examine the extent of foster family underutilization and the relationship between willingness to foster particular types of children and utilization. Findings showed that over one-third of licensed families did not have foster children in their homes. Families willing to foster special-needs children and teenagers had fostered more children and more types of special-needs children, had more foster children in their homes, were licensed to care for more children, had fostered longer, and were less likely to report an intention to discontinue fostering. In particular, utilization was predicted by willingness to foster children who were physically handicapped or seriously ill, children who had serious behavioral or emotional problems, or children who were sexually abused. Implications for recruitment, training, placement, and support are discussed.
C1 Univ Tennessee, Childrens Mental Hlth Serv Res Ctr, Knoxville, TN 37996 USA.
RP Orme, JG (reprint author), Univ Tennessee, Childrens Mental Hlth Serv Res Ctr, 128 Henson Hall, Knoxville, TN 37996 USA.
NR 18
TC 20
Z9 20
U1 0
U2 8
PU PERGAMON-ELSEVIER SCIENCE LTD
PI OXFORD
PA THE BOULEVARD, LANGFORD LANE, KIDLINGTON, OXFORD OX5 1GB, ENGLAND
SN 0190-7409
J9 CHILD YOUTH SERV REV
JI Child. Youth Serv. Rev.
PD MAY
PY 2002
VL 24
IS 5
BP 293
EP 317
AR PII S0190-7409(02)00179-2
DI 10.1016/S0190-7409(02)00179-2
PG 25
WC Family Studies; Social Work
SC Family Studies; Social Work
GA 559DE
UT WOS:000176009200001
DA 2020-03-18
ER

PT J
AU Haselager, GJT
   Cillessen, AHN
   Van Lieshout, CFM
   Riksen-Walraven, JMA
   Hartup, WW
AF Haselager, GJT
   Cillessen, AHN
   Van Lieshout, CFM
   Riksen-Walraven, JMA
   Hartup, WW
TI Heterogeneity among peer-rejected boys across middle childhood:
   Developmental pathways of social behavior
SO DEVELOPMENTAL PSYCHOLOGY
LA English
DT Article; Proceedings Paper
CT 15th Biennial Meeting of the
   International-Society-for-the-Study-of-Behavioral-Development
CY JUL 01-04, 1998
CL BERN, SWITZERLAND
SP Int Soc Study Behav Dev
ID ADOLESCENT DISORDER; CLUSTER-ANALYSIS; AGGRESSION; STABILITY; CHILDREN;
   SUBTYPES; PATTERNS
AB The purpose of this longitudinal study was to identify subgroups of rejected boys with different developmental pathways of aggression and prosocial behavior across the elementary school years, Peer, teacher. and parent reports and behavior observations yielded composite scores for aggression and prosocial behavior at 3 measurement waves. A cluster analysis with these composites on 87 initially rejected boys identified 4 subgroups with different developmental pathways of prosocial behavior and aggression that were associated with different patterns of sociometric acceptance and rejection over time and with social emotional adjustment in the last measurement wave. Changes in acceptance and rejection tend to precede changes in aggression and prosocial behavior. Cluster differences on social emotional adjustment indicators converged into I moderately discriminating factor, Social Maladaptation in Peer-Oriented Behavior.
C1 Univ Nijmegen, Dept Dev Psychol, NL-6500 HE Nijmegen, Netherlands.
   Univ Connecticut, Dept Psychol, Storrs, CT 06269 USA.
   Univ Minnesota, Inst Child Dev, Minneapolis, MN 55455 USA.
RP Haselager, GJT (reprint author), Univ Nijmegen, Dept Dev Psychol, Box 9104, NL-6500 HE Nijmegen, Netherlands.
RI Cillessen, Antonius H. N./A-5978-2010; Haselager, Gerbert/E-3351-2012
OI Cillessen, Antonius H. N./0000-0002-5884-907X; Haselager,
   Gerbert/0000-0001-8508-1185
NR 47
TC 51
Z9 51
U1 0
U2 9
PU AMER PSYCHOLOGICAL ASSOC
PI WASHINGTON
PA 750 FIRST ST NE, WASHINGTON, DC 20002-4242 USA
SN 0012-1649
J9 DEV PSYCHOL
JI Dev. Psychol.
PD MAY
PY 2002
VL 38
IS 3
BP 446
EP 456
DI 10.1037//0012-1649.38.3.446
PG 11
WC Psychology, Developmental
SC Psychology
GA 545LC
UT WOS:000175217900010
PM 12005387
DA 2020-03-18
ER

PT J
AU Barnow, S
   Schuckit, MA
   Lucht, M
   John, U
   Freyberger, HJ
AF Barnow, S
   Schuckit, MA
   Lucht, M
   John, U
   Freyberger, HJ
TI The importance of a positive family history of alcoholism, parental
   rejection and emotional warmth, behavioral problems and peer substance
   use for alcohol problems in teenagers: A path analysis
SO JOURNAL OF STUDIES ON ALCOHOL
LA English
DT Article
ID ADULT CHILDREN; SELF-ESTEEM; FIT INDEXES; RISK; DRINKING; ABUSE;
   DISORDERS; ADOLESCENCE; PERSONALITY; MODEL
AB Objective: The purpose of this study was to test a hypothetical model of alcohol problems in German adolescents. Among 180 offspring, family history of alcoholism, parenting styles, behavioral and emotional problems, peer-group characteristics, feelings of self-esteem, behavioral problems and psychiatric comorbidity of the parents were examined. Method: Data were generated from the Study of Health in Pomerania (SHIP), in which families were randomly selected if 12-18 year old biological offspring were members of the household; a smaller group of subjects was selected from local outpatient treatment centers. Members of 133 families, including 180 (50.6% male) offspring who were appropriate for the current analyses, received personal semistructured diagnostic interviews and several self-rating questionnaires. Analyses compared offspring with alcohol problems (AP; n = 40) and with no alcohol problems (NAP; n = 140), and used structural equation modeling to test a hypothetical model. Results: The comparisons revealed that the AP group had significantly more behavioral problems (e.g., aggression/delinquency), more perceived parental rejection and less emotional warmth, a higher amount of alcohol consumption, were more likely to associate with substance-using peers and more often received a diagnosis of conduct disorder or antisocial personality disorder. Whereas the family history of alcoholism did not differ significantly between groups, parents of offspring with an alcohol use disorder had significantly more additional diagnoses on DSM-IV Axis 1. The evaluation of the model supported the importance of aggression/delinquency and association with substance-using peers for alcohol problems in people. An additional diagnosis in the parents was directly and indirectly (through aggression/delinquency) related to alcohol problems of the adolescents. Conclusions: The data indicate that alcohol problems in the offspring are associated with several domains of influence in their environment. Prospective studies measuring both biological and environmental factors using sufficient sample sizes will be needed for optimal understanding of the development of alcohol problems in youth.
C1 Ernst Moritz Arndt Univ Greifswald, Dept Psychiat & Psychotherapy, Greifswald, Germany.
   Univ Calif San Diego, Dept Psychiat, San Diego, CA 92103 USA.
RP Barnow, S (reprint author), Ernst Moritz Arndt Univ Greifswald, Dept Psychiat, Ellernholz Str 1-2, D-17487 Greifswald, Germany.
EM barnow@mail.uni-greifswald.de
OI John, Ulrich/0000-0003-0587-5298
NR 87
TC 106
Z9 110
U1 3
U2 38
PU ALCOHOL RES DOCUMENTATION INC CENT ALCOHOL STUD RUTGERS UNIV
PI PISCATAWAY
PA C/O DEIRDRE ENGLISH, 607 ALLISON RD, PISCATAWAY, NJ 08854-8001 USA
SN 0096-882X
J9 J STUD ALCOHOL
JI J. Stud. Alcohol
PD MAY
PY 2002
VL 63
IS 3
BP 305
EP 315
DI 10.15288/jsa.2002.63.305
PG 11
WC Substance Abuse; Psychology
SC Substance Abuse; Psychology
GA 564CB
UT WOS:000176296200007
PM 12086131
DA 2020-03-18
ER

PT J
AU Diehl, AS
   Prout, MF
AF Diehl, AS
   Prout, MF
TI Effects of posttraumatic stress disorder and child sexual abuse on
   self-efficacy development
SO AMERICAN JOURNAL OF ORTHOPSYCHIATRY
LA English
DT Article
ID ADOLESCENTS
AB The symptoms of child sexual abuse and posttraumatic stress disorder (PTSD) affect a child's self-efficacy. A child's self-efficacy beliefs impact the course and treatment of PTSD, because perceived self-efficacy plays a mediating role in children's ability to cope with trauma. Self-efficacy research indicates that emotional competence can be learned and may provide treatment for PTSD that provides symptom reduction as well as a means of substituting problem-solving coping skills for emotion-focused coping skills.
C1 Widener Univ, Inst Grad Clin Psychol, Sch Human Serv Profess, Chester, PA 19013 USA.
   Assessment & Treatment Alternat, Philadelphia, PA USA.
RP Prout, MF (reprint author), Widener Univ, Inst Grad Clin Psychol, Sch Human Serv Profess, 1 Univ Pl, Chester, PA 19013 USA.
NR 25
TC 20
Z9 23
U1 1
U2 9
PU AMER ORTHOPSYCHIATRIC ASSOC
PI NEW YORK
PA 330 SEVENTH AVE, 18TH FL, NEW YORK, NY 10001 USA
SN 0002-9432
J9 AM J ORTHOPSYCHIAT
JI Am. J. Orthopsychiatr.
PD APR
PY 2002
VL 72
IS 2
BP 262
EP 265
DI 10.1037/0002-9432.72.2.262
PG 4
WC Psychiatry; Social Work
SC Psychiatry; Social Work
GA 830YQ
UT WOS:000222160500009
PM 15792065
DA 2020-03-18
ER

PT J
AU Varni, JW
   Burwinkle, TM
   Katz, ER
   Meeske, K
   Dickinson, P
AF Varni, JW
   Burwinkle, TM
   Katz, ER
   Meeske, K
   Dickinson, P
TI The PedsQL (TM) in pediatric cancer - Reliability and validity of the
   Pediatric Quality of Life Inventory (TM) Generic Core Scales,
   Multidimensional Fatigue Scale, and Cancer Module
SO CANCER
LA English
DT Article
DE health-related quality of life; cancer; pediatrics; health status;
   children; adolescents
ID HEALTH SURVEY SF-36; FUNCTIONAL ASSESSMENT; EMOTIONAL-PROBLEMS;
   INSTRUMENT; CHILDREN; QUESTIONNAIRE; ADOLESCENTS; VALIDATION; PCQL-32;
   TESTS
AB BACKGROUND. The Pediatric Quality of Life Inventory (PedsQL) is a modular instrument designed to measure health-related quality of life (HRQOL) in children and adolescents ages 2-18 years. The PedsQL 4.0 Generic Core Scales are multidimensional child self-report and parent proxy-report scales developed as the generic core measure to be integrated with the PedsQL disease specific modules. The PedsQL Multidimensional Fatigue Scale was designed to measure fatigue in pediatric patients. The PedsQL 3.0 Cancer Module was designed to measure pediatric cancer specific HRQOL.
   METHODS. The PedsQL Generic Core Scales, Multidimensional Fatigue Scale, and Cancer Module were administered to 339 families (220 child self-reports; 337 parent proxy-reports).
   RESULTS. Internal consistency reliability for the PedsQL Generic Core Total Scale Score (alpha = 0.88 child, 0.93 parent report), Multidimensional Fatigue Total Scale Score (alpha = 0.89 child, 0.92 parent report) and most Cancer Module Scales (average alpha = 0.72 child, 0.87 parent report) demonstrated reliability acceptable for group comparisons. Validity was demonstrated using the known-groups method. The PedsQL distinguished between healthy children and children with cancer as a group, and among children on-treatment versus off-treatment. The validity of the PedsQL Multidimensional Fatigue Scale was further demonstrated through hypothesized intercorrelations with dimensions of generic and cancer specific HRQOL.
   CONCLUSIONS. The results demonstrate the reliability and validity of the PedsQL Generic Core Scales, Multidimensional Fatigue Scale, and Cancer Module in pediatric cancer. The PedsQL may be utilized as an outcome measure in clinical trials, research, and clinical practice.
C1 Childrens Hosp & Hlth Ctr, Ctr Child Hlth Outcomes, San Diego, CA 92123 USA.
   Univ Calif San Diego, Sch Med, Dept Psychiat, San Diego, CA 92103 USA.
   Childrens Hosp Los Angeles, Ctr Canc & Blood Dis, Los Angeles, CA 90027 USA.
   Univ So Calif, Sch Med, Dept Pediat, Los Angeles, CA 90033 USA.
RP Varni, JW (reprint author), Childrens Hosp & Hlth Ctr, Ctr Child Hlth Outcomes, 3020 Childrens Way, San Diego, CA 92123 USA.
EM jvarni@chsd.org
NR 46
TC 729
Z9 746
U1 2
U2 45
PU WILEY
PI HOBOKEN
PA 111 RIVER ST, HOBOKEN 07030-5774, NJ USA
SN 0008-543X
EI 1097-0142
J9 CANCER-AM CANCER SOC
JI Cancer
PD APR 1
PY 2002
VL 94
IS 7
BP 2090
EP 2106
DI 10.1002/cncr.10428
PG 17
WC Oncology
SC Oncology
GA 536TJ
UT WOS:000174717700025
PM 11932914
DA 2020-03-18
ER

PT J
AU Greening, L
   Stoppelbein, L
   Docter, R
AF Greening, L
   Stoppelbein, L
   Docter, R
TI The mediating effects of attributional style and event-specific
   attributions on postdisaster adjustment
SO COGNITIVE THERAPY AND RESEARCH
LA English
DT Article
DE attributional style; depression; natural disasters; PTSD
ID POSTTRAUMATIC-STRESS-DISORDER; SELF-BLAME; CAUSAL ATTRIBUTIONS;
   PERCEIVED CONTROL; NATURAL DISASTER; DEPRESSION; SYMPTOMS; RAPE;
   ADOLESCENTS; COGNITIONS
AB Attributional style and event-specific internal attributions were examined as cognitive mediators for the negative effect of disaster exposure on emotional adjustment following the Northridge earthquake. The positive relation between disaster exposure and emotional sequelae was found to be mediated by ascribing to a depressogenic attributional style in which negative outcomes were attributed to internal, stable, and global causes. Ascribing to a depressogenic attributional style did not mediate the relation between PTSD symptoms and disaster exposure, thus providing some support for an attributional-style-symptom-specific relation in the context of postdisaster adjustment.
C1 Univ Alabama, Dept Psychol, Tuscaloosa, AL 35487 USA.
   Calif State Univ Northridge, Dept Psychol, Northridge, CA 91330 USA.
RP Greening, L (reprint author), Univ Alabama, Dept Psychol, Box 870348, Tuscaloosa, AL 35487 USA.
NR 49
TC 24
Z9 24
U1 0
U2 7
PU KLUWER ACADEMIC/PLENUM PUBL
PI NEW YORK
PA 233 SPRING ST, NEW YORK, NY 10013 USA
SN 0147-5916
J9 COGNITIVE THER RES
JI Cogn. Ther. Res.
PD APR
PY 2002
VL 26
IS 2
BP 261
EP 274
DI 10.1023/A:1014530021675
PG 14
WC Psychology, Clinical
SC Psychology
GA 535ZB
UT WOS:000174675300009
DA 2020-03-18
ER

PT J
AU Stanger, C
   Kamon, J
   Dumenci, L
   Higgins, ST
   Bickel, WK
   Grabowski, J
   Amass, L
AF Stanger, C
   Kamon, J
   Dumenci, L
   Higgins, ST
   Bickel, WK
   Grabowski, J
   Amass, L
TI Predictors of internalizing and externalizing problems among children of
   cocaine and opiate dependent parents
SO DRUG AND ALCOHOL DEPENDENCE
LA English
DT Article
DE children of drug abusers; family problems; gender differences
ID ADOLESCENT SUBSTANCE USE; ADDICTED MOTHERS; PROTECTIVE FACTORS;
   EMOTIONAL-PROBLEMS; TREATMENT-SEEKING; BEHAVIOR PROBLEMS; NATIONAL
   SAMPLE; DRUG-USE; RISK; PSYCHOPATHOLOGY
AB We tested associations in structural models among parent individual problems (severity of drug problems, medical problems, psychiatric symptoms), family problems, and children's internalizing and externalizing problems. Results were compared for cocaine versus opiate dependent parents, mothers versus fathers, boys versus girls, and older versus younger children. Cocaine and opiate dependent parents in treatment (N=211) were interviewed about their substance use, psychiatric symptoms, and interpersonal problems and completed a measure of family problems. Parents also rated children's internalizing and externalizing problems. In structural models controlling for the significant correlations between parent and family problems and between children's internalizing and externalizing problems. family problems but not individual parent problems predicted children's internalizing and externalizing symptoms. Models were similar across all groups compared with the exception of parent gender, with significant relations between parent and family problems for mothers but not for fathers. In addition. older girls were more deviant relative to their same-age and gender peers than the younger girls and boys. These results suggest that the personal problems of drug dependent mothers may influence children's problems indirectly by increasing family problems. For drug dependent fathers, family problems were an independent predictor of children's problems. (C) 2002 Elsevier Science Ireland Ltd. All rights reserved.
C1 Univ Vermont, Dept Psychiat, Burlington, VT 05401 USA.
   Univ Texas, Hlth Sci Ctr, Dept Psychiat, Houston, TX 77030 USA.
   Friends Res Inst Inc, Los Angeles, CA 90025 USA.
RP Stanger, C (reprint author), Univ Vermont, Dept Psychiat, 1 S Prospect St, Burlington, VT 05401 USA.
RI Bickel, Warren/M-5413-2019
FU NIDA NIH HHSUnited States Department of Health & Human ServicesNational
   Institutes of Health (NIH) - USANIH National Institute on Drug Abuse
   (NIDA) [DA-08606, DA-10821]
NR 48
TC 15
Z9 15
U1 1
U2 6
PU ELSEVIER SCI IRELAND LTD
PI CLARE
PA CUSTOMER RELATIONS MANAGER, BAY 15, SHANNON INDUSTRIAL ESTATE CO, CLARE,
   IRELAND
SN 0376-8716
J9 DRUG ALCOHOL DEPEN
JI Drug Alcohol Depend.
PD APR 1
PY 2002
VL 66
IS 2
BP 199
EP 212
AR PII S0376-8716(01)00201-0
DI 10.1016/S0376-8716(01)00201-0
PG 14
WC Substance Abuse; Psychiatry
SC Substance Abuse; Psychiatry
GA 538XE
UT WOS:000174839700011
PM 11906807
DA 2020-03-18
ER

PT J
AU Varni, JW
   Seid, M
   Knight, TS
   Uzark, K
   Szer, IS
AF Varni, JW
   Seid, M
   Knight, TS
   Uzark, K
   Szer, IS
TI The PedsQL (TM) 4.0 Generic Core Scales: Sensitivity, responsiveness,
   and impact on clinical decision-making
SO JOURNAL OF BEHAVIORAL MEDICINE
LA English
DT Article
DE health-related quality of life; pediatrics; children; cardiology;
   orthopedics; rheumatology
ID QUALITY-OF-LIFE; JUVENILE RHEUMATOID-ARTHRITIS; CHRONIC MUSCULOSKELETAL
   PAIN; CROSS-INFORMANT VARIANCE; FUNCTIONAL DISABILITY; INVENTORY-32
   PCQL-32; EMOTIONAL-PROBLEMS; HEALTH-STATUS; CANCER; CHILDREN
AB The PedsQL(TM) 4.0 (Pediatric Quality of Life Inventory(TM)) Generic Core Scales are child self-report and parent proxy-report scales developed to measure health-related quality of life (HRQOL) in children and adolescents ages 2-18. The PedsQL(TM) 4.0 Generic Core Scales consist of 23 items applicable for healthy school and community populations and pediatric populations with acute and chronic health conditions. The 4 PedsQL(TM) 4.0 Generic Core Scales (Physical, Emotional, Social., School) were administered to 209 children and 269 parents (289 subjects accrued overall) recruited from pediatric cardiology, orthopedics, and rheumatology clinics. Sensitivity, responsiveness, and the impact on clinical decision-making were determined. The PedsQL(TM) was differentially sensitive to increasing degrees of cardiac disease severity in the cardiology clinic setting and responsive to clinical change over time in the pediatric orthopedics clinic setting. In the pediatric rheumatology clinic setting, the PedsQL(TM) demonstrated an impact on clinical decision-making, resulting in subsequent increases in HRQOL.
C1 Childrens Hosp & Med Ctr, Ctr Child Hlth Outcomes, San Diego, CA 92123 USA.
   Univ Calif San Diego, Sch Med, Dept Psychiat, La Jolla, CA 92093 USA.
   Childrens Hosp & Med Ctr, Childrens Heart Inst, San Diego, CA 92123 USA.
   Childrens Hosp & Med Ctr, Div Pediat Rheumatol, San Diego, CA USA.
   Univ Calif San Diego, Sch Med, Dept Pediat, La Jolla, CA 92093 USA.
RP Varni, JW (reprint author), Childrens Hosp & Med Ctr, Ctr Child Hlth Outcomes, 3020 Childrens Way, San Diego, CA 92123 USA.
NR 38
TC 332
Z9 354
U1 0
U2 19
PU KLUWER ACADEMIC/PLENUM PUBL
PI NEW YORK
PA 233 SPRING ST, NEW YORK, NY 10013 USA
SN 0160-7715
J9 J BEHAV MED
JI J. Behav. Med.
PD APR
PY 2002
VL 25
IS 2
BP 175
EP 193
DI 10.1023/A:1014836921812
PG 19
WC Psychology, Clinical
SC Psychology
GA 542GB
UT WOS:000175034200005
PM 11977437
DA 2020-03-18
ER

PT J
AU Vaalamo, I
   Pulkkinen, L
   Kinnunen, T
   Kaprio, J
   Rose, RJ
AF Vaalamo, I
   Pulkkinen, L
   Kinnunen, T
   Kaprio, J
   Rose, RJ
TI Interactive effects of internalizing and externalizing problem behaviors
   on recurrent pain in children
SO JOURNAL OF PEDIATRIC PSYCHOLOGY
LA English
DT Article
DE recurrent pain; emotion regulation; externalizing problem behavior;
   internalizing problem behavior
ID LONG-TERM UNEMPLOYMENT; EMOTION REGULATION; ABDOMINAL-PAIN; YOUNG
   ADULTHOOD; PSYCHOSOMATIC SYMPTOMS; NEGATIVE AFFECTIVITY; MUSCULOSKELETAL
   PAIN; CHILDHOOD MIGRAINE; SELF-CONTROL; ADOLESCENTS
AB Objective: To examine, in children, relationships between self-reported recurrent pain and emotion regulation indicated by rated internalizing and externalizing problem behaviors and adjustment.
   Method. Finnish 11-12-year-old schoolchildren (N = 414) completed a questionnaire measuring recurrent pain. Emotion regulation was assessed by a Multidimensional Peer Nomination Inventory, Teacher Rating Form. Relationships between recurrent pain and emotion regulation were examined in logistic regression analyses, after controlling for past injuries and chronic illnesses.
   Results: Independent of injuries and chronic illnesses, externalizing and internalizing problem behaviors related to recurrent pain, and more so together than separately. Gender differences were found; constructive behavior associated with recurrent pain only in girls.
   Conclusions. Low self-control of emotions, indicated by internalizing and externalizing problem behaviors, was related to pain in both boys and girls; high self-control of emotions, indicated by constructive behavior, associated with pain only in girls.
C1 Univ Jyvaskyla, SF-40351 Jyvaskyla, Finland.
   Harvard Univ, Sch Med, Cambridge, MA 02138 USA.
   Univ Helsinki, FIN-00014 Helsinki, Finland.
   Oulu Univ, Oulu, Finland.
   Indiana Univ, Bloomington, IN 47405 USA.
RP Vaalamo, I (reprint author), Ammatsantie 18, Pohja 36840, Finland.
EM ievaalam@hotmail.com
RI Kaprio, Jaakko/A-1820-2008
OI Kaprio, Jaakko/0000-0002-3716-2455; Pulkkinen, Lea/0000-0002-4290-6690;
   Vaalamo, Inka/0000-0003-2612-5197
FU NIAAA NIH HHSUnited States Department of Health & Human ServicesNational
   Institutes of Health (NIH) - USANIH National Institute on Alcohol Abuse
   & Alcoholism (NIAAA) [AA-09203, AA-00145]
NR 89
TC 18
Z9 18
U1 0
U2 5
PU OXFORD UNIV PRESS INC
PI CARY
PA JOURNALS DEPT, 2001 EVANS RD, CARY, NC 27513 USA
SN 0146-8693
EI 1465-735X
J9 J PEDIATR PSYCHOL
JI J. Pediatr. Psychol.
PD APR-MAY
PY 2002
VL 27
IS 3
BP 245
EP 257
DI 10.1093/jpepsy/27.3.245
PG 13
WC Psychology, Developmental
SC Psychology
GA 541LP
UT WOS:000174986300004
PM 11909932
OA Bronze
DA 2020-03-18
ER

PT J
AU Lee, LC
   Rebok, GW
AF Lee, LC
   Rebok, GW
TI Anxiety and depression in children: A test of the positive-negative
   affect model
SO JOURNAL OF THE AMERICAN ACADEMY OF CHILD AND ADOLESCENT PSYCHIATRY
LA English
DT Article
DE depression; anxiety; positive-negative affect
ID AFFECTIVE-DISORDERS; 1ST-GRADE CHILDREN; TRIPARTITE MODEL; COMORBIDITY;
   SYMPTOMS; ADOLESCENTS; MOOD; CLASSIFICATION; PREVALENCE; UTILITY
AB Objective: To examine whether the two-factor model of affect presented by Watson and colleagues is applicable to school children. Method: A child self-report scale of symptoms of depression and anxiety was administered to 624 school children in the third and sixth grades. Factor analyses were applied to extract factors of positive and negative affect. Reliabilities, correlations, and longitudinal analyses were performed to examine the developmental pathway of positive affect (PA) and negative affect (NA). Results: In contrast to Watson's early findings, our results indicate that the PA and NA scales are significantly negatively correlated cross-sectionally as well as longitudinally. Moreover, our findings indicate that children with high NA and low PA in the third grade display a worse prognosis than children who have either high NA or low PA. Conclusions: A new affect model is needed for describing children's mood status. In addition, an important implication of these findings is that the occurrence of comorbid mood status in children confers a high risk for later emotional problems,
C1 Univ N Carolina, Sch Publ Hlth, Dept Maternal & Child Hlth, Chapel Hill, NC 27599 USA.
   Johns Hopkins Univ, Bloomberg Sch Publ Hlth, Dept Mental Hyg, Baltimore, MD USA.
RP Lee, LC (reprint author), Univ N Carolina, Sch Publ Hlth, Dept Maternal & Child Hlth, CB 7445, Chapel Hill, NC 27599 USA.
FU NIMH NIH HHSUnited States Department of Health & Human ServicesNational
   Institutes of Health (NIH) - USANIH National Institute of Mental Health
   (NIMH) [1R01 MH42968, P50 MH38725]
NR 55
TC 12
Z9 12
U1 1
U2 5
PU ELSEVIER SCIENCE INC
PI NEW YORK
PA STE 800, 230 PARK AVE, NEW YORK, NY 10169 USA
SN 0890-8567
EI 1527-5418
J9 J AM ACAD CHILD PSY
JI J. Am. Acad. Child Adolesc. Psychiatr.
PD APR
PY 2002
VL 41
IS 4
BP 419
EP 426
DI 10.1097/00004583-200204000-00014
PG 8
WC Psychology, Developmental; Pediatrics; Psychiatry
SC Psychology; Pediatrics; Psychiatry
GA 533HM
UT WOS:000174523600015
PM 11931598
DA 2020-03-18
ER

PT J
AU Varni, JW
   Seid, M
   Knight, TS
   Burwinkle, T
   Brown, J
   Szer, IS
AF Varni, JW
   Seid, M
   Knight, TS
   Burwinkle, T
   Brown, J
   Szer, IS
TI The PedsQL (TM) in pediatric rheumatology - Reliability, validity, and
   responsiveness of the Pediatric Quality of Life Inventory (TM) generic
   core scales and rheumatology module
SO ARTHRITIS AND RHEUMATISM
LA English
DT Article
ID CHRONIC MUSCULOSKELETAL PAIN; DISABILITY MEASUREMENT TOOL;
   CROSS-INFORMANT VARIANCE; HEALTH SURVEY SF-36; OF-LIFE; FUNCTIONAL
   ASSESSMENT; EMOTIONAL-PROBLEMS; CHILDREN; CANCER; ARTHRITIS
AB Objective. The Pediatric Quality of Life Inventory (PedsQL) is a modular instrument designed to measure health-related quality of life (HRQOL) in children and adolescents ages 2-18 years. The 23-item PedsQL 4.0 Generic Core Scales are multidimensional child self-report and parent proxy-report scales developed as the generic core measure to be integrated with the PedsQL disease-specific modules. The 22-item PedsQL 3.0 Rheumatology Module was designed to measure pediatric rheumatology-specific HRQOL. This study was undertaken to demonstrate the reliability, validity, and responsiveness of the PedsQL 4.0 Generic Core Scales and the PedsQL 3.0 Rheumatology Module in pediatric rheumatology.
   Methods. The 4 PedsQL 4.0 Generic Core Scales (physical, emotional, social, and school functioning) and the 5 PedsQL 3.0 Rheumatology Module scales (pain and hurt, daily activities, treatment, worry, an communication) were administered to 231 children and 244 parents (271 subjects accrued overall) recruited from a pediatric rheumatology clinic.
   Results. Internal consistency reliability for the PedsQL Generic Core total scale score (alpha = 0.91 for child self report, alpha = 0.93 for parent proxy report), physical health summary score (alpha = 0.87 for child self report, alpha = 0.89 for parent proxy, report), and psychosocial health summary score (alpha = 0.86 for child self report, alpha = 0.90 for parent proxy report) were acceptable for group comparisons. The Rheumatology Module scales also demonstrated acceptable reliability for group comparisons (alpha = 0.75-0.86 for child self report, alpha = 0.82-0.91 for parent proxy, report). Validity was demonstrated using the known-groups method. The PedsQL distinguished between healthy children and children with rheumatic diseases as a group. The responsiveness of the PedsQL was demonstrated through patient change over time as a result of clinical intervention.
   Conclusion. The results demonstrate the reliability, validity, and responsiveness of the PedsQL 4.0 Generic Core Scales and the PedsQL 3.0 Rheumatology Module in pediatric rheumatology.
C1 Childrens Hosp & Hlth Ctr, Ctr Child Hlth Outcomes, San Diego, CA 92123 USA.
   Univ Calif San Diego, Sch Med, San Diego, CA 92103 USA.
RP Varni, JW (reprint author), Childrens Hosp & Hlth Ctr, Ctr Child Hlth Outcomes, 3020 Childrens Way, San Diego, CA 92123 USA.
NR 47
TC 346
Z9 351
U1 0
U2 12
PU WILEY-LISS
PI NEW YORK
PA DIV JOHN WILEY & SONS INC, 605 THIRD AVE, NEW YORK, NY 10158-0012 USA
SN 0004-3591
J9 ARTHRITIS RHEUM
JI Arthritis Rheum.
PD MAR
PY 2002
VL 46
IS 3
BP 714
EP 725
DI 10.1002/art.10095
PG 12
WC Rheumatology
SC Rheumatology
GA 531HD
UT WOS:000174409200018
PM 11920407
DA 2020-03-18
ER

PT J
AU Dong, Q
   Wang, YP
   Ollendick, TH
AF Dong, Q
   Wang, YP
   Ollendick, TH
TI Consequences of divorce on the adjustment of children in China
SO JOURNAL OF CLINICAL CHILD AND ADOLESCENT PSYCHOLOGY
LA English
DT Article
ID EMOTIONAL-PROBLEMS; DEPRESSION; PARENTS; ADOLESCENTS; FAMILIES; ANXIETY;
   RISK
AB Explored the consequences of divorce on children in China. In contrast to Western countries, divorce in China is relatively rare, occurring in approximately 10% to 15% of the population. Children from divorced families (n = 174) and matched intact families (n = 174) were selected from a larger sample of 1,294 children between 8 and 14 years of age. Divorce was relatively low in this sample (13.45%) of participants, consistent with rates observed in epidemiological studies in China. Mothers of divorced children reported higher levels of education but lower levels of income than mothers in intact families. Children in divorced families reported higher levels of anxiety and depression, and their mothers and teachers rated them as possessing more behavior problems on the Achenbach (1991) Child Behavior Checklist scales. Regression analyses revealed that rejecting and inattentive parenting styles, along with family status (divorce or intact), high maternal depression, and sex (boys) predicted significant amounts of variance associated with these negative outcomes. Results are discussed in terms of familial and cultural issues associated with these findings.
C1 Beijing Normal Univ, Inst Dev Psychol, Beijing 100875, Peoples R China.
   Virginia Polytech Inst & State Univ, Dept Psychol, Child Study Ctr, Blacksburg, VA 24060 USA.
RP Dong, Q (reprint author), Beijing Normal Univ, Inst Dev Psychol, Beijing 100875, Peoples R China.
NR 43
TC 20
Z9 20
U1 1
U2 10
PU LAWRENCE ERLBAUM ASSOC INC
PI MAHWAH
PA 10 INDUSTRIAL AVE, MAHWAH, NJ 07430-2262 USA
SN 1537-4416
J9 J CLIN CHILD ADOLESC
JI J. Clin. Child Adolesc. Psychol.
PD MAR
PY 2002
VL 31
IS 1
BP 101
EP 110
DI 10.1207/S15374424JCCP3101_12
PG 10
WC Psychology, Clinical; Psychology, Developmental
SC Psychology
GA 528FF
UT WOS:000174233200010
PM 11845642
DA 2020-03-18
ER

PT J
AU Redmond, C
   Spoth, R
   Trudeau, L
AF Redmond, C
   Spoth, R
   Trudeau, L
TI Family- and community-level predictors of parent support seeking
SO JOURNAL OF COMMUNITY PSYCHOLOGY
LA English
DT Article
ID MENTAL-HEALTH-SERVICES; HELP-SEEKING; DRUG-USE; PREVENTIVE
   INTERVENTIONS; EMOTIONAL-PROBLEMS; RURAL COMMUNITIES; SUBSTANCE USE;
   ADOLESCENTS; CHILDREN; MODEL
[truncated: 757,856 more chars]
