# Supplementary material for: Mapping Phenomena Relevant to Adolescent Emotion Regulation: A Text-Mining Systematic Review
Source: Adolesc Res Rev. 2021 May 21;7(1):127–39. doi: 10.1007/s40894-021-00160-7 (PMC8138847; doi:10.1007/s40894-021-00160-7)
Supplement: Supplementary file 1 — Supplementary file1 (ZIP 54379 kb) [file 40894_2021_160_MOESM1_ESM.zip › veni_sysrev-master/recs/18-3-2020/14.txt]

FN Clarivate Analytics Web of Science
VR 1.0
PT J
AU SAWYER, SM
   ROSIER, MJ
   PHELAN, PD
   BOWES, G
AF SAWYER, SM
   ROSIER, MJ
   PHELAN, PD
   BOWES, G
TI THE SELF-IMAGE OF ADOLESCENTS WITH CYSTIC-FIBROSIS
SO JOURNAL OF ADOLESCENT HEALTH
LA English
DT Article
DE CYSTIC FIBROSIS; ADOLESCENCE; CHRONIC ILLNESS; SELF-ESTEEM
ID EMOTIONAL ADJUSTMENT; CHRONIC ILLNESS
AB Purpose:  The changing expectations, therapies and outcomes for young people with cystic fibrosis (CF) necessitate a re-evaluation of the impact of this chronic illness on adolescent development.  The aim of this study was to assess the psychological well-being and adjustment of contemporary adolescents with CF.
   Methods:  Forty-nine adolescents with CF (24 males, 25 females) aged 14-18 years were enrolled from the Royal Children's Hospital CF Clinic, Melbourne, Australia.  The Offer Self-Image Questionnaire was administered to participating subjects whose growth and pubertal developmental and pulmonary function was assessed.
   Results:  The mean (SD) FEV1% was 82 (21), and mean (SD) National Institute of Health clinical score was 81 (12).  There were no significant differences between males and females in pulmonary function or clinical scores, but growth and pubertal development were delayed in both sexes.  Females, but not males, with CF were less well-adjusted than their healthy peers.  Two-way analysis of variance was performed and showed significant sex differences in sub-scales of the Offer questionnaire numbers I, II, III, VI, VIII, IX, as well as in the total score.  Age was significant only for scales II and VIII, and only scale II displayed an interaction between sex and age.
   Conclusions:  This study suggests that adjustment and self-esteem are less than ideal in young people with CF, especially females.
C1 ROYAL CHILDRENS HOSP,DEPT THORAC MED,PARKVILLE,VIC 3052,AUSTRALIA.
   ROYAL CHILDRENS HOSP,CTR ADOLESCENT HLTH,PARKVILLE,VIC 3052,AUSTRALIA.
NR 31
TC 40
Z9 41
U1 1
U2 6
PU ELSEVIER SCIENCE PUBL CO INC
PI NEW YORK
PA 655 AVENUE OF THE AMERICAS, NEW YORK, NY 10010
SN 1054-139X
J9 J ADOLESCENT HEALTH
JI J. Adolesc. Health
PD MAR
PY 1995
VL 16
IS 3
BP 204
EP 208
DI 10.1016/1054-139X(94)00071-L
PG 5
WC Psychology, Developmental; Public, Environmental & Occupational Health;
   Pediatrics
SC Psychology; Public, Environmental & Occupational Health; Pediatrics
GA QP516
UT WOS:A1995QP51600006
PM 7779830
DA 2020-03-18
ER

PT J
AU RICE, KG
   FITZGERALD, DP
   WHALEY, TJ
   GIBBS, CL
AF RICE, KG
   FITZGERALD, DP
   WHALEY, TJ
   GIBBS, CL
TI CROSS-SECTIONAL AND LONGITUDINAL EXAMINATION OF ATTACHMENT,
   SEPARATION-INDIVIDUATION, AND COLLEGE-STUDENT ADJUSTMENT
SO JOURNAL OF COUNSELING AND DEVELOPMENT
LA English
DT Article; Proceedings Paper
CT 1991 Biennial Meeting of the Society-for-Research-in-Child-Development
CY APR   20, 1991
CL SEATTLE, WA
SP Soc Res Child Dev
ID CHILDHOOD EMOTIONAL BONDS; PSYCHOLOGICAL SEPARATION; PARENTAL
   ATTACHMENT; FAMILY-STRUCTURE; PEER ATTACHMENT; SOCIAL SUPPORT;
   ADOLESCENCE; VALIDATION; CONSTRUCT; MODEL
AB This article examined stability and change in late adolescent attachment relations and the interrelationship among attachment, separation-individuation, and college adjustment variables. Two studies are reported In the first cross-sectional study, freshman and upperclassmen college students completed self-report measures of attachment, separation, and adjustment. In the second study, students completed measures of attachment in their freshman year and 2 years later as juniors. In junior year, students also completed several measures of separation and adjustment to college. The results of both studies suggested stability in attachment to parents, over time, for both men and women. Security of attachment proved to be inversely related to independence from parents in cross-sectional and prospective/longitudinal analyses. Security of attachment to parents was positively and pervasively associated with a variety of concurrent indexes of college student adjustment. Secure attachment assessed in freshman year also was positively associated with academic and emotional adjustment in junior year, although the longitudinal results were not as pervasive as the cross-sectional findings, The results supported the importance of current and past perceptions of attachment for understanding late adolescent development and adjustment.
C1 UNIV NOTRE DAME,NOTRE DAME,IN 46556.
   NE LOUISIANA UNIV,DEPT EDUC LEADERSHIP & COUNSELING,MONROE,LA 71209.
RP RICE, KG (reprint author), PURDUE UNIV,DEPT EDUC STUDIES,1446 LAEB,W LAFAYETTE,IN 47907, USA.
NR 54
TC 72
Z9 72
U1 0
U2 5
PU AMER COUNSELING ASSOC
PI ALEXANDRIA
PA 5999 STEVENSON AVE, ALEXANDRIA, VA 22304-3300
SN 0748-9633
J9 J COUNS DEV
JI J. Couns. Dev.
PD MAR-APR
PY 1995
VL 73
IS 4
BP 463
EP 474
DI 10.1002/j.1556-6676.1995.tb01781.x
PG 12
WC Psychology, Applied
SC Psychology
GA RU084
UT WOS:A1995RU08400015
DA 2020-03-18
ER

PT J
AU SPIRITO, A
   STARK, LJ
   GIL, KM
   TYC, VL
AF SPIRITO, A
   STARK, LJ
   GIL, KM
   TYC, VL
TI COPING WITH EVERYDAY AND DISEASE-RELATED STRESSORS BY CHRONICALLY ILL
   CHILDREN AND ADOLESCENTS
SO JOURNAL OF THE AMERICAN ACADEMY OF CHILD AND ADOLESCENT PSYCHIATRY
LA English
DT Article
DE CHRONIC ILLNESS; STRESSORS; COPING STRATEGIES
ID PHYSICAL ILLNESS; COMMON PROBLEMS; STRATEGIES; CHILDHOOD; ADJUSTMENT;
   PAIN
AB This study examines those aspects of disease that chronically ill children find stressful and the coping strategies they report using a manage these stressors. In particular, we examined whether a state or trait conceptualization of coping was most applicable to this population. Method: A total of 177 children with varying chronic illnesses were asked to complete a coping checklist in response to a self-generated illness-related problem and an everyday problem. Results: Analyses of coping strategy stability revealed gender but not age effects. Some coping strategies were used equally across varying illness-related stressors, but others, e.g, distraction, blaming others, and emotional regulation, varied by type of stressor. Moderately consistent patterns were found across illness-related and non-illness-related situations for the same individual. Conclusions: The results suggest that coping strategies used by chronically ill children have some stability but do vary across situations. Clinicians might benefit from routine screening of coping in chronically ill children.
C1 BROWN UNIV, SCH MED, DEPT PSYCHIAT & HUMAN BEHAV, PROVIDENCE, RI 02912 USA.
   DUKE UNIV, SCH MED, DURHAM, NC 27706 USA.
   ST JUDE CHILDRENS RES HOSP, MEMPHIS, TN 38101 USA.
   UNIV TENNESSEE CTR HLTH SCI, MEMPHIS, TN 38163 USA.
NR 23
TC 59
Z9 62
U1 0
U2 7
PU ELSEVIER SCIENCE BV
PI AMSTERDAM
PA PO BOX 211, 1000 AE AMSTERDAM, NETHERLANDS
SN 0890-8567
J9 J AM ACAD CHILD PSY
JI J. Am. Acad. Child Adolesc. Psychiatr.
PD MAR
PY 1995
VL 34
IS 3
BP 283
EP 290
DI 10.1097/00004583-199503000-00011
PG 8
WC Psychology, Developmental; Pediatrics; Psychiatry
SC Psychology; Pediatrics; Psychiatry
GA QK025
UT WOS:A1995QK02500011
PM 7896667
DA 2020-03-18
ER

PT J
AU ACHENBACH, TM
   HOWELL, CT
   MCCONAUGHY, SH
   STANGER, C
AF ACHENBACH, TM
   HOWELL, CT
   MCCONAUGHY, SH
   STANGER, C
TI 6-YEAR PREDICTORS OF PROBLEMS IN A NATIONAL SAMPLE OF CHILDREN AND YOUTH
   .1. CROSS-INFORMANT SYNDROMES
SO JOURNAL OF THE AMERICAN ACADEMY OF CHILD AND ADOLESCENT PSYCHIATRY
LA English
DT Article
DE CHILD BEHAVIOR CHECKLIST; EMPIRICALLY BASED SYNDROMES
ID BEHAVIORAL EMOTIONAL-PROBLEMS; 4-YEAR FOLLOW-UP; EPIDEMIOLOGIC SAMPLE;
   3-YEAR COURSE; PSYCHIATRIC DIAGNOSES; STABILITY; 16-YEAR-OLDS;
   ADOLESCENTS; TEACHER; ADHD
AB Objective:  To illuminate the development of psychopathology by tracing 6-year predictive paths to outcomes assessed in terms of empirically based syndromes.  Method:  A national sample assessed at ages 4 through 12 years via parent reports was reassessed 3 and 6 years later via parent, teacher, and self-reports.  Results:  For syndromes having the clearest DSM counterparts, cross-informant predictive paths revealed similar traitlike patterns for Aggressive Behavior in both sexes; Delinquent Behavior was less traitlike, with greater sex differences in predictive paths; the Attention Problems syndrome was developmentally stable, but, surprisingly, it was associated with more diverse difficulties among girls than boys; conversely, Anxious/Depressed was associated with more diverse difficulties among boys than girls.  Conclusions:  Quantification of problems via empirically based syndromes can detect important sex, age, and developmental variations that may be masked by uniform diagnostic cutoff points for both sexes and diverse ages.  This may be especially true for diagnostic cutoff points derived mainly from clinical cases of one sex, such as depression for girls versus attention and conduct disorders for boys.
RP ACHENBACH, TM (reprint author), UNIV VERMONT,DEPT PSYCHIAT,1 S PROSPECT ST,BURLINGTON,VT 05401, USA.
RI Achenbach, Thomas/E-8254-2010
FU NIMH NIH HHSUnited States Department of Health & Human ServicesNational
   Institutes of Health (NIH) - USANIH National Institute of Mental Health
   (NIMH) [NIMH 40305]
NR 32
TC 130
Z9 134
U1 1
U2 9
PU WILLIAMS & WILKINS
PI BALTIMORE
PA 351 WEST CAMDEN ST, BALTIMORE, MD 21201-2436
SN 0890-8567
J9 J AM ACAD CHILD PSY
JI J. Am. Acad. Child Adolesc. Psychiatr.
PD MAR
PY 1995
VL 34
IS 3
BP 336
EP 347
DI 10.1097/00004583-199503000-00020
PG 12
WC Psychology, Developmental; Pediatrics; Psychiatry
SC Psychology; Pediatrics; Psychiatry
GA QK025
UT WOS:A1995QK02500020
PM 7896676
DA 2020-03-18
ER

PT J
AU WILKINSON, SC
   TROVATO, J
   HARRIS, J
   TYRE, C
AF WILKINSON, SC
   TROVATO, J
   HARRIS, J
   TYRE, C
TI BEHAVIOR PROBLEMS IN CANADIAN AND WELSH SCHOOLS - A CROSS-NATIONAL
   COMPARISON
SO BEHAVIORAL DISORDERS
LA English
DT Article
ID EMOTIONAL-PROBLEMS; AMERICAN-CHILDREN; EPIDEMIOLOGICAL COMPARISONS;
   REFERRAL PROBLEMS; DUTCH CHILDREN; PARENT REPORTS; UNITED-STATES; AGED
   6-11; CHECKLIST; ADOLESCENTS
AB Behavior problems prevalent in schools were examined for a Canadian and a Welsh sample of students, aged 6 to 11, who were referred by their teachers. Their scores from the Achenbach Child Behavior Checklist (Teacher's Report Form) were compared. Similarities were found in the severity and frequency of acting-out or undercontrolled behaviors, while significant differences were seen in inhibited or overcontrolled behaviors. Canadian teachers observed more overcontrolled behaviors among their students who were referred for assistance. Implications regarding cross-national differences in the nature of behavior problems observed in classrooms, their effect on school performance, and teacher expectations are discussed.
C1 BRITISH INST MENTAL HANDICAP,KIDDERMINSTER,ENGLAND.
   SCH PSYCHOL SERV,CARDIFF,S GLAM,WALES.
RP WILKINSON, SC (reprint author), BOARD EDUC CITY HAMILTON,HAMILTON,ON,CANADA.
NR 20
TC 2
Z9 2
U1 0
U2 0
PU COUNCIL CHILDREN BEHAVIORAL DISORDERS
PI RESTON
PA 1920 ASSOCIATION DR, RESTON, VA 22091-1589
J9 BEHAV DISORDERS
JI Behav. Disord.
PD FEB
PY 1995
VL 20
IS 2
BP 118
EP 126
PG 9
WC Psychology, Clinical; Education, Special; Psychology, Educational
SC Psychology; Education & Educational Research
GA RZ811
UT WOS:A1995RZ81100004
DA 2020-03-18
ER

PT J
AU KATZ, RC
   MILLS, K
   SINGH, NN
   BEST, AM
AF KATZ, RC
   MILLS, K
   SINGH, NN
   BEST, AM
TI KNOWLEDGE AND ATTITUDES ABOUT AIDS - A COMPARISON OF PUBLIC
   HIGH-SCHOOL-STUDENTS, INCARCERATED DELINQUENTS, AND
   EMOTIONALLY-DISTURBED ADOLESCENTS
SO JOURNAL OF YOUTH AND ADOLESCENCE
LA English
DT Article
AB This study compared AIDS knowledge and attitudes in public high school students (N = 167), incarcerated delinquents (N = 166), and emotionally disturbed (SED) adolescents (N = 151). The response measure was a 50-item Acquired Immunodeficiency Syndrome (AIDS) questionnaire that was previously used by Bell et al., in their 1991 study of learning disabled adolescents. Although AIDS knowledge was moderately high in all three groups, widespread misunderstandings about disease transmission and awareness of high-risk groups and practices were noted Knowledge scores were significantly higher in the public school sample than in the SED adolescents; moreover they tended to be slightly higher (p < .10) than the delinquent group as well. Teenagers with the severest emotional problems were by far the least informed Age and race were also predictive of AIDS knowledge. Other results showed that delinquents were more permissive in their attitudes about sex more inclined to disdain safe sex practices, and more likely to feel threatened by high-risk groups as well as powerless to protect themselves against AIDS. Generally speaking, the findings extend the work of other investigators on the needs for AIDS education in adolescents. The need is especially urgent in delinquent and emotionally disturbed youth who may require a more comprehensive intervention because of their greater knowledge deficits, propensity for high-risk practices, and tendency to deny or underestimate their own vulnerability.
C1 UNIV CALIF SAN FRANCISCO, INST HLTH & AGING, SAN FRANCISCO, CA 94143 USA.
   VIRGINIA COMMONWEALTH UNIV, MED COLL VIRGINIA, DEPT PSYCHIAT, RICHMOND, VA 23298 USA.
RP KATZ, RC (reprint author), UNIV PACIFIC, STOCKTON, CA 95211 USA.
RI Best, Al/F-6425-2012
OI Best, Al/0000-0002-6300-3925
NR 8
TC 20
Z9 20
U1 0
U2 0
PU SPRINGER/PLENUM PUBLISHERS
PI NEW YORK
PA 233 SPRING ST, NEW YORK, NY 10013 USA
SN 0047-2891
EI 1573-6601
J9 J YOUTH ADOLESCENCE
JI J. Youth Adolesc.
PD FEB
PY 1995
VL 24
IS 1
BP 117
EP 131
DI 10.1007/BF01537563
PG 15
WC Psychology, Developmental
SC Psychology
GA QL277
UT WOS:A1995QL27700006
DA 2020-03-18
ER

PT J
AU Verhulst, FC
AF Verhulst, FC
TI Recent developments in the assessment and diagnosis of child
   psychopathology
SO EUROPEAN JOURNAL OF PSYCHOLOGICAL ASSESSMENT
LA English
DT Article
DE child psychopathology; CBCL
ID BEHAVIORAL EMOTIONAL-PROBLEMS; EPIDEMIOLOGICAL COMPARISONS; INTERVIEW
   SCHEDULE; DUTCH CHILDREN; AMERICAN; ADOLESCENTS
AB In this article, recent developments in the assessment and diagnosis of child psychopathology are discussed with an emphasis on standardized methodologies that provide data that can be scored on empirically derived groupings of problems that tend to co-occur. Assessment methodologies are highlighted that especially take account of the Following three basic characteristics of child psychopathology: (1) the quantitative nature of child psychopathology; (2) the role of developmental differences in the occurrence of problem behaviors, and (3) the need for multiple informants. Cross-cultural research is needed to test the applicability of assessment procedures across different settings as well as the generalizability of taxonomic constructs. Assessments of children in different cultures con be compared or pooled to arrive at a multicultural knowledge base which may be much stronger than knowledge based on only one culture. It is essential to avoid assuming that data From any single source reveal the significance of particular problems. Instead, comprehensive assessment of psychopathology requires coordination of multisource data using a multiaxial assessment approach.
RP Verhulst, FC (reprint author), ERASMUS UNIV ROTTERDAM,SOPHIA CHILDRENS HOSP,DEPT CHILD & ADOLESCENT PSYCHIAT,3015 GJ ROTTERDAM,NETHERLANDS.
NR 37
TC 4
Z9 4
U1 0
U2 2
PU HOGREFE & HUBER PUBLISHERS
PI KIRKLAND
PA PO BOX 2487, KIRKLAND, WA 98083-2487
SN 1015-5759
J9 EUR J PSYCHOL ASSESS
JI Eur. J. Psychol. Assess.
PY 1995
VL 11
IS 3
BP 203
EP 212
DI 10.1027/1015-5759.11.3.203
PG 10
WC Psychology, Applied
SC Psychology
GA UR991
UT WOS:A1995UR99100009
DA 2020-03-18
ER

PT J
AU Barbarin, OA
   Sargent, JR
   Sahler, OJZ
   Carpenter, PJ
   Copeland, DR
   Dolgin, MJ
   Mulhern, RK
   Roghmann, KJ
   Zeltzer, LK
AF Barbarin, OA
   Sargent, JR
   Sahler, OJZ
   Carpenter, PJ
   Copeland, DR
   Dolgin, MJ
   Mulhern, RK
   Roghmann, KJ
   Zeltzer, LK
TI Sibling adaptation to childhood cancer collaborative study: Parental
   views of pre- and postdiagnosis adjustment of siblings of children with
   cancer
SO JOURNAL OF PSYCHOSOCIAL ONCOLOGY
LA English
DT Article
AB In open-ended interviews, parents of 254 siblings of children with cancer evaluated the pre- and postdiagnosis adjustment of their children. One-fourth of the siblings were asymptomatic both before and after the diagnosis. Behavior and emotional problems were the most frequently reported problems arising after the diagnosis. Before the diagnosis, less than 12 percent of the siblings had either behavioral or affective symptoms, whereas 26 percent had such symptoms after the diagnosis. Type of maladjustment was unrelated to sex, birth order, or severity of the patient's illness. On the positive side, parents also reported favorable changes because of the illness in siblings' maturity, supportiveness, and independence. These positive effects were more likely to occur among adolescent and first-born siblings and when the patient's prognosis was poorer.
C1 UNIV UTAH, SALT LAKE CITY, UT USA.
   AMER ACAD PEDIAT, DEPT EDUC, ELKS GROVE VILLAGE, IL USA.
   UNIV ROCHESTER, BEHAV MED UNIT, ROCHESTER, NY USA.
   UNIV ROCHESTER, DIV PEDIAT HEMATOL ONCOL, PSYCHOSOCIAL SERV, ROCHESTER, NY USA.
   UNIV TEXAS, MD ANDERSON CANCER CTR, HOUSTON, TX 77030 USA.
   CHILDRENS MED CTR, SAMBUR CTR PEDIAT HEMATOL ONCOL, PETAH TIQWA, ISRAEL.
   ST JUDE CHILDRENS RES HOSP, DIV BEHAV MED, MEMPHIS, TN USA.
   UNIV ROCHESTER, DEPT PEDIAT, ROCHESTER, NY USA.
   UNIV CALIF LOS ANGELES, SCH MED, PEDIAT PAIN PROGRAM, LOS ANGELES, CA USA.
RP Barbarin, OA (reprint author), UNIV MICHIGAN, FAMILY DEV PROJECT, SOCIAL WORK CTR BLDG, 1015 E HURON, ANN ARBOR, MI 48109 USA.
OI Zeltzer, Lonnie/0000-0001-9306-9450
NR 18
TC 36
Z9 37
U1 0
U2 8
PU ROUTLEDGE JOURNALS, TAYLOR & FRANCIS LTD
PI ABINGDON
PA 4 PARK SQUARE, MILTON PARK, ABINGDON OX14 4RN, OXFORDSHIRE, ENGLAND
SN 0734-7332
J9 J PSYCHOSOC ONCOL
JI J. Psychosoc. Oncol.
PY 1995
VL 13
IS 3
BP 1
EP 20
DI 10.1300/J077V13N03_01
PG 20
WC Psychology, Social
SC Psychology
GA TW552
UT WOS:A1995TW55200001
DA 2020-03-18
ER

PT J
AU Varni, JW
   Katz, ER
   Colegrove, R
   Dolgin, M
AF Varni, JW
   Katz, ER
   Colegrove, R
   Dolgin, M
TI Adjustment of children with newly diagnosed cancer: Cross-informant
   variance
SO JOURNAL OF PSYCHOSOCIAL ONCOLOGY
LA English
DT Article
ID LONG-TERM SURVIVORS; CHILDHOOD-CANCER; EMOTIONAL-PROBLEMS; ADOLESCENTS;
   DEPRESSION; AGREEMENT; BEHAVIOR; LEUKEMIA; SYMPTOMS; PARENTS
AB In recent years, more and more intensive treatment protocols have been initiated with the goal of improving long-term survival of pediatric cancer patients. Empirical evaluation of the psychological and social adjustment of the cohort of children with newly diagnosed cancer being treated with these modem regimens is essential to enhance quality of life. Inconsistencies in the literature on the ''average'' adjustment of children with cancer can be attributed to a number of methodological differences across studies. Assessment of physically healthy children's adjustment based on independently derived information from the children, parents, and teachers has consistently shown a lack of congruence among these three sources. This discordance or lack of agreement among reports of child adjustment was termed ''cross-informant variance'' for the purposes of the present investigation. Cross-informant variance among child, parent, and teacher report measures has not been systematically investigated for pediatric cancer patients. Consistent with the general empirical literature on children, the results of the study generally demonstrated small to medium effect sizes (rs ranged from .10 to .50) across the three measures, indicating the need for cross-informant assessment to determine the quality of life of pediatric cancer patients more adequately.
C1 UNIV CALIF SAN DIEGO,SCH MED,DEPT PSYCHIAT,SAN DIEGO,CA 92103.
   UNIV CALIF LOS ANGELES,SCH MED,LOS ANGELES,CA 90024.
   JONATHAN JAQUES CHILDRENS CANC CTR,LOS ANGELES,CA.
   CHILDRENS HOSP LOS ANGELES,DIV HEMATOL ONCOL,LOS ANGELES,CA 90027.
   CHILDRENS MED CTR,SAMBUR CTR PEDIAT HEMATOL ONCOL,PETAH TIQWA,ISRAEL.
RP Varni, JW (reprint author), CHILDRENS HOSP & HLTH CTR,DIV HEMATOL ONCOL,PSYCHOSOCIAL & BEHAV SCI PROGRAM,3020 CHILDRENS WAY,SAN DIEGO,CA 92123, USA.
NR 35
TC 53
Z9 54
U1 0
U2 1
PU HAWORTH PRESS INC
PI BINGHAMTON
PA 10 ALICE ST, BINGHAMTON, NY 13904-1580
SN 0734-7332
J9 J PSYCHOSOC ONCOL
JI J. Psychosoc. Oncol.
PY 1995
VL 13
IS 4
BP 23
EP 38
PG 16
WC Psychology, Social
SC Psychology
GA UM258
UT WOS:A1995UM25800002
DA 2020-03-18
ER

PT J
AU LOSEL, F
   BLIESENER, T
AF LOSEL, F
   BLIESENER, T
TI SOME HIGH-RISK ADOLESCENTS DO NOT DEVELOP CONDUCT PROBLEMS - A STUDY OF
   PROTECTIVE FACTORS
SO INTERNATIONAL JOURNAL OF BEHAVIORAL DEVELOPMENT
LA English
DT Article; Proceedings Paper
CT Symposium on Protective Factors Against Delinquent and Disruptive
   Behavior, at the 11th Biennial Meeting of the ISSBD
CY JUL 03-07, 1991
CL MINNEAPOLIS, MN
SP INTER SOC STUDY BEHAV DEV
ID ANTISOCIAL-BEHAVIOR; PSYCHIATRIC-DISORDER; COMPETENCE; CHILDHOOD;
   CHILDREN; STRESS; PSYCHOPATHOLOGY; PERSONALITY; RESISTANCE; PREDICTORS
AB Research on the origins of conduct problems such as disruptive, aggressive, and delinquent behaviour has focused mainly on deficits and risk factors. Protective factors have received more attention only recently in the context of resilience research. In the present study cross-sectional and longitudinal (2-year interval) comparisons were made of two groups of 14- to 17-year-olds from residential homes. Both groups have grown up under accumulated stressful life events and circumstances (multi-problem milieu). One group (N = 66) has so far shown no serious behavioral and emotional problems (Resilients); the other (N = 80) has developed manifest disorders, particularly in the externalising syndrome. Potential protective factors (intelligence, temperament, self-related cognitions, coping styles, experience with reference persons, social support, social climate, etc.) were recorded with tests, questionnaires, and interviews. Protective factors functioned additively, subtypes could not be differentiated. Findings from the longitudinal survey showed somewhat lower effects in personal resources and were only partially consistent with the cross-sectional comparison. Possible reasons for these discrepancies are discussed, and it is suggested that the construct of resiliency in multi-problem milieus requires a dynamic, development- and context-related interpretation.
RP LOSEL, F (reprint author), UNIV ERLANGEN NURNBERG, DEPT PSYCHOL, BISMARCKSTR 1, D-91054 ERLANGEN, GERMANY.
NR 89
TC 51
Z9 53
U1 0
U2 9
PU SAGE PUBLICATIONS LTD
PI LONDON
PA 1 OLIVERS YARD, 55 CITY ROAD, LONDON EC1Y 1SP, ENGLAND
SN 0165-0254
EI 1464-0651
J9 INT J BEHAV DEV
JI Int. J. Behav. Dev.
PD DEC
PY 1994
VL 17
IS 4
BP 753
EP 777
DI 10.1177/016502549401700411
PG 25
WC Psychology, Developmental
SC Psychology
GA PZ192
UT WOS:A1994PZ19200011
DA 2020-03-18
ER

PT J
AU SANDBERG, DE
   BROOK, AE
   CAMPOS, SP
AF SANDBERG, DE
   BROOK, AE
   CAMPOS, SP
TI SHORT STATURE - A PSYCHOSOCIAL BURDEN REQUIRING GROWTH-HORMONE THERAPY
SO PEDIATRICS
LA English
DT Article
DE SHORT STATURE; GROWTH HORMONE; PSYCHOSOCIAL FUNCTIONING;
   CLINIC-REFERRED; CHILD BEHAVIOR CHECKLIST; YOUTH SELF REPORT; BEHAVIORAL
   SURVEY
ID SELF-ESTEEM; NEUROSECRETORY DYSFUNCTION; TURNER SYNDROME; SOCIAL STIGMA;
   DEFICIENCY; CHILDREN; WOMEN
AB Background. Changes in the diagnosis of endocrine-based growth disorders and the advent of biosynthetic growth hormone have altered the long-standing policy of treating only those individuals with ''classic'' growth hormone deficiency. One justification for treating short children is to improve their psychosocial adaptation. The present investigation assessed the positive and negative behavioral adaptation, self-perceptions of domain-specific competencies, and global self-worth of a large, diagnostically heterogeneous sample of children and adolescents referred to pediatric endocrinologists for a growth evaluation.
   Methods. All patients seen in a pediatric endocrine clinic (180 boys and 78 girls; 4 to 18 years) with a height at the fifth percentile or lower were included. Parents of all participating children completed the Child Behavior Checklist. Patients 8 years and older completed the Self-Perception Profile and those 11 years and older, in addition, completed the Youth Self Report. Short-stature (SS) subjects were compared with normative and psychiatric samples.
   Results. The SS boys were described by parents as being significantly less socially competent and showing more behavioral and emotional problems than a normative sample selected for mental health. However, they were significantly more socially competent and showed fewer psychopathologic symptoms than a psychiatric referred sample of comparable age. The SS boys described themselves as less socially active but did not report more behavior disturbance than the normative sample. The SS boys' self-perceptions of domain-specific competencies and global self-worth were comparable to a normative comparison group with the exception that older subjects (13 years or older) described their athletic abilities more positively and their work competence more negatively. The SS girls were, with few exceptions, indistinguishable from the normal comparison groups on both parent- and self-report measures of social competency and behavior disturbance. Younger SS girls (ages 8 to 12 years) described their athletic competence and behavioral conduct more positively than the comparison group on the self-esteem questionnaire. Patient height deficit was unrelated to scores on the three questionnaires. Finally, no statistically significant differences in psychosocial functioning were detected between children with ''normal-variant'' SS and those with pathologic growth disorders.
   Conclusions. Short-stature girls show more adaptive psychosocial functioning than SS boys. In either sex, SS does not appear to be associated with clinically significant psychosocial morbidity. Severity of the height deficit does not correlate with the level of behavioral adaptation. These observations challenge the justification of providing growth hormone therapy for all short children to improve their psychosocial functioning.
C1 CHILDRENS HOSP,DIV ENDOCRINOL,BUFFALO,NY 14222.
   SUNY BUFFALO,DEPT PSYCHIAT,BUFFALO,NY.
   SUNY BUFFALO,DEPT PEDIAT,BUFFALO,NY.
RP SANDBERG, DE (reprint author), CHILDRENS HOSP,DIV CHILD ADOLESCENT PSYCHIAT,219 BRYANT ST,BUFFALO,NY 14222, USA.
RI Sandberg, David E./Q-5106-2019
OI Sandberg, David E./0000-0002-7389-8283
NR 59
TC 114
Z9 117
U1 2
U2 3
PU AMER ACAD PEDIATRICS
PI ELK GROVE VILLAGE
PA 141 NORTH-WEST POINT BLVD, ELK GROVE VILLAGE, IL 60007-1098
SN 0031-4005
J9 PEDIATRICS
JI Pediatrics
PD DEC
PY 1994
VL 94
IS 6
BP 832
EP 840
PN 1
PG 9
WC Pediatrics
SC Pediatrics
GA PU835
UT WOS:A1994PU83500008
PM 7970998
DA 2020-03-18
ER

PT J
AU RENSHAW, DC
AF RENSHAW, DC
TI BEACONS, BREASTS, SYMBOLS, SEX AND CANCER
SO THEORETICAL MEDICINE
LA English
DT Article
DE BREASTS; CANCER; SEX; SEX THERAPY; SYMBOLS
ID ORAL-CONTRACEPTIVE USE; YOUNG-WOMEN; SWEDEN
AB Since the 1950's effective control of conception has allowed modem men and women to differentiate procreational from recreational sexual exchange. What is considered highly erotic has differed widely through time and in various cultures. In the U.S. the female breast has come to mean far more than nurturing an infant. Sexuality symbolizes youth, attractiveness, desirability and as such is used for effective commercial marketing. The reality of cancer remains to be dealt with in health care at a physical level but more is needed to assist the emotional adjustment of affected women and their partners. Brief sex therapy for sex symptoms is outlined.
RP RENSHAW, DC (reprint author), LOYOLA UNIV,DEPT PSYCHIAT,SEXUAL DISFUNCT CLIN,2160 S 1ST AVE,MAYWOOD,IL 60153, USA.
NR 18
TC 3
Z9 3
U1 0
U2 1
PU KLUWER ACADEMIC PUBL
PI DORDRECHT
PA SPUIBOULEVARD 50, PO BOX 17, 3300 AA DORDRECHT, NETHERLANDS
SN 0167-9902
J9 THEOR MED
JI Theor. Med.
PD DEC
PY 1994
VL 15
IS 4
BP 349
EP 360
DI 10.1007/BF00993793
PG 12
WC Medicine, Legal; Social Issues
SC Legal Medicine; Social Issues
GA QF099
UT WOS:A1994QF09900002
PM 7533948
DA 2020-03-18
ER

PT J
AU WIERS, RW
   SERGEANT, JA
   GUNNING, WB
AF WIERS, RW
   SERGEANT, JA
   GUNNING, WB
TI PSYCHOLOGICAL MECHANISMS OF ENHANCED RISK OF ADDICTION IN CHILDREN OF
   ALCOHOLICS - A DUAL PATHWAY
SO ACTA PAEDIATRICA
LA English
DT Article; Proceedings Paper
CT Symposium on Drug and Alcohol Dependency during Pregnancy, Long-term
   Effects on Child Development
CY SEP 04-05, 1993
CL AMSTERDAM, NETHERLANDS
DE ALCOHOLIC PARENTS; ALCOHOLISM VULNERABILITY; ALCOHOL-RELATED
   EXPECTANCIES; CHILDREN AT RISK; CHILDREN OF ALCOHOLICS; PERSONALITY
   DEVELOPMENT; PREFRONTAL CORTEX DYSFUNCTION; PSYCHOPATHOLOGY IN CHILDREN
ID INHERITED PREDISPOSITION; ADOLESCENT DRINKING; EXPECTANCIES; BEHAVIOR
AB The background and rationale of a recently started project of the Amsterdam Institute for Addiction Research are outlined. This project is aimed at the psychological mechanisms underlying an enhanced risk of(later) addiction in children of alcoholics and the relationship with childhood psychopathology. A dual pathway mechanism is proposed, in which the type of alcoholism of the parent plays a major role. The child of a multigenerational primary alcoholic parent may suffer from an inherited mild dysfunction of the prefrontal cortex, expressed in neuropsychological and personality characteristics similar to those of the alcoholic parent. These are impulsive, aggressive and reward-seeking behaviour, response perseveration and, in some children, related psychopathology such as conduct disorders. For a child of a secondary alcoholic parent, another mechanism is proposed. In these children, stress and social learning may lead to negative affectivity and repressive coping style, with emotional problems at a later age, and the risk of falling into the ''circle of secondary alcoholism''. In both pathways, alcohol-related expectancies are suggested to constitute a ''final common pathway'' between different risk factors and later alcohol abuse. Specific expectancies might be related to different pathways and to gender differences in later drinking patterns.
C1 UNIV AMSTERDAM,INST ADDICT RES,AMSTERDAM,NETHERLANDS.
   UNIV AMSTERDAM,FAC PSYCHOL,DEPT CLIN PSYCHOL,AMSTERDAM,NETHERLANDS.
RP WIERS, RW (reprint author), UNIV AMSTERDAM,ACAD MED CTR,DEPT CHILD & ADOLESCENT PSYCHIAT,TAFELBERGWEG 25,1105 BC AMSTERDAM,NETHERLANDS.
OI Wiers, Reinout/0000-0002-4312-9766
NR 36
TC 25
Z9 25
U1 1
U2 5
PU SCANDINAVIAN UNIVERSITY PRESS
PI OSLO
PA PO BOX 2959 TOYEN, JOURNAL DIVISION CUSTOMER SERVICE, N-0608 OSLO,
   NORWAY
SN 0803-5253
J9 ACTA PAEDIATR
JI Acta Paediatr.
PD NOV
PY 1994
VL 83
SU 404
BP 9
EP 13
DI 10.1111/j.1651-2227.1994.tb13377.x
PG 5
WC Pediatrics
SC Pediatrics
GA PU664
UT WOS:A1994PU66400005
PM 7841640
DA 2020-03-18
ER

PT J
AU CASEAU, DL
   LUCKASSON, R
   KROTH, RL
AF CASEAU, DL
   LUCKASSON, R
   KROTH, RL
TI SPECIAL-EDUCATION SERVICES FOR GIRLS WITH SERIOUS EMOTIONAL DISTURBANCE
   - A CASE OF GENDER BIAS
SO BEHAVIORAL DISORDERS
LA English
DT Article
ID PSYCHIATRIC-DISORDERS; PREVALENCE; DEPRESSION; BOYS
AB Despite the fact that boys greatly outnumber girls in receiving services under the category Serious Emotional Disturbance (SED), the possibility of bias against girls with SED has received relatively little attention. Data on three groups of adolescent students were analysed: (a) students served as SED by the public schools (ED Sch, n = 53) (b) students identified by the schools as SED bur served as inpatients at a private psychiatric hospital (ED Psy, n = 24) and (c) students not identified as SED by the public schools but who received services at a private psychiatric hospital (NI Psy n = 40). Girls were a small proportion of the ED Sch and ED Psy groups, but the majority of the NI Psy group. These preliminary data indicate that some girls with serious emotional problems are not identified by the public schools yet are being served by private psychiatric hospitals. Possible reasons for this potentially inequitable allocation of school special education resources are suggested. Consideration and further study of the gender issues and identification and services to students with SED are discussed.
C1 UNIV NEW MEXICO,DEPT SPECIAL EDUC,ALBUQUERQUE,NM 87131.
RP CASEAU, DL (reprint author), CALIF STATE UNIV FRESNO,FRESNO,CA 93740, USA.
NR 33
TC 24
Z9 24
U1 0
U2 1
PU COUNCIL CHILDREN BEHAVIORAL DISORDERS
PI RESTON
PA 1920 ASSOCIATION DR, RESTON, VA 22091-1589
J9 BEHAV DISORDERS
JI Behav. Disord.
PD NOV
PY 1994
VL 20
IS 1
BP 51
EP 60
PG 10
WC Psychology, Clinical; Education, Special; Psychology, Educational
SC Psychology; Education & Educational Research
GA RZ810
UT WOS:A1994RZ81000004
DA 2020-03-18
ER

PT J
AU VANDELL, DL
   HEMBREE, SE
AF VANDELL, DL
   HEMBREE, SE
TI PEER SOCIAL-STATUS AND FRIENDSHIP - INDEPENDENT CONTRIBUTORS TO
   CHILDRENS SOCIAL AND ACADEMIC ADJUSTMENT
SO MERRILL-PALMER QUARTERLY-JOURNAL OF DEVELOPMENTAL PSYCHOLOGY
LA English
DT Article
ID EARLY ADOLESCENCE; PERCEIVED COMPETENCE; SOCIOMETRIC STATUS; SCHOOL
   ADJUSTMENT; MIDDLE CHILDHOOD; KINDERGARTEN; ACCEPTANCE; BOYS
AB Peer social status, friendships, and adjustment were measured for 326 school-aged children (M age = 8 years, 8 months).  Although status and friendship were related, they were not redundant.  Some rejected and neglected children had friends; and some popular and average children did not have friends.  Both peer social status and friendship were found to contribute uniquely to children's socio-emotional adjustment, academic competence, and self-concept.  These results argue for the functional importance of both types of peer relationships for school-aged children.
RP VANDELL, DL (reprint author), UNIV WISCONSIN,DEPT EDUC PSYCHOL,MADISON,WI 53706, USA.
NR 37
TC 78
Z9 79
U1 0
U2 14
PU WAYNE STATE UNIV PRESS
PI DETROIT
PA 4809 WOODWARD AVE, DETROIT, MI 48201-1309
SN 0272-930X
J9 MERRILL PALMER QUART
JI Merrill-Palmer Q.-J. Dev. Psychol.
PD OCT
PY 1994
VL 40
IS 4
BP 461
EP 477
PG 17
WC Psychology, Developmental
SC Psychology
GA PR012
UT WOS:A1994PR01200001
DA 2020-03-18
ER

PT J
AU LUDMAN, L
   SPITZ, L
   KIELY, EH
AF LUDMAN, L
   SPITZ, L
   KIELY, EH
TI SOCIAL AND EMOTIONAL IMPACT OF FECAL INCONTINENCE AFTER SURGERY FOR
   ANORECTAL ABNORMALITIES
SO ARCHIVES OF DISEASE IN CHILDHOOD
LA English
DT Article
ID PSYCHIATRIC-DISORDER; IMPERFORATE ANUS; CHILD HEALTH; ADJUSTMENT;
   VALIDITY; QUALITY; SCALES
AB A significant proportion of children with anorectal malformations have long term problems with faecal continence. The psychological consequences of this chronic disability was assessed in 160 children and adolescents.
   The prevalence of clinically significant emotional problems among the sample overall, as assessed by a diagnostic psychiatric interview (19%), parental assessment (27%), and child self report depressive scale (24%) was higher than expected relative to normative populations. With the exception of the young girls (6-11 years), the incontinent children and adolescents were not judged to be less well adjusted than those with good bowel control.
   Treatment for anorectal malformations appears to be associated with an increased risk for behavioural and social problems, but this was not related to the level of continence. Parental factors and gender were significantly associated with outcome. These children and families would benefit from psychological evaluation and support especially during early childhood.
C1 HOSP SICK CHILDREN,CITY HOSP NHS TRUST,LONDON WC1N 1EH,ENGLAND.
RP LUDMAN, L (reprint author), INST CHILD HLTH,DEPT PAEDIAT SURG,30 GUILFORD ST,LONDON WC1N 1EH,ENGLAND.
NR 29
TC 43
Z9 44
U1 0
U2 0
PU BRITISH MED JOURNAL PUBL GROUP
PI LONDON
PA BRITISH MED ASSOC HOUSE, TAVISTOCK SQUARE, LONDON, ENGLAND WC1H 9JR
SN 0003-9888
J9 ARCH DIS CHILD
JI Arch. Dis. Child.
PD SEP
PY 1994
VL 71
IS 3
BP 194
EP 200
DI 10.1136/adc.71.3.194
PG 7
WC Pediatrics
SC Pediatrics
GA PH412
UT WOS:A1994PH41200004
PM 7979490
OA Green Published, Bronze
DA 2020-03-18
ER

PT J
AU RICKWOOD, DJ
   BRAITHWAITE, VA
AF RICKWOOD, DJ
   BRAITHWAITE, VA
TI SOCIAL-PSYCHOLOGICAL FACTORS AFFECTING HELP-SEEKING FOR
   EMOTIONAL-PROBLEMS
SO SOCIAL SCIENCE & MEDICINE
LA English
DT Article
DE HELP-SEEKING; EMOTIONAL PROBLEMS
ID MINOR PSYCHIATRIC MORBIDITY; SEX-DIFFERENCES; LIFE STRESS; HEALTH;
   PREVALENCE; ILLNESS; COMMUNITY; SUPPORT; EVENTS; CARE
AB Predictors of the attitudinal measure of orientation toward help-seeking for emotional problems have been shown to include demographic, network, and personality variables. This research determined whether these same variables predict the behavioral outcome measure of help-seeking, both in general and from professional services in particular. Help-seeking in response to emotional problems was studied in a sample of Australian adolescents. General help-seeking was predicted by more symptoms of psychological distress, being female, availability of social support, knowing someone who had sought professional help, and the personality characteristics of high private self-consciousness and willingness to disclose mental health. When only those with evident emotional distress were considered, only gender and willingness to disclose remained significant predictors. These same variables did not account for those who sought professional help rather than relying upon their informal network. Level of psychological distress was the only significant predictor of professional consultation. Psychological symptoms and gender were shown to be more relevant predictors of the behavioral measure of help-seeking than network or personality characteristics.
C1 AUSTRALIAN NATL UNIV, RES SCH SOCIOL SCI, URBAN RES UNIT, CANBERRA, ACT 2601, AUSTRALIA.
RP RICKWOOD, DJ (reprint author), AUSTRALIAN NATL UNIV, RES SCH SOCIAL SCI, DEPT SOCIOL, POB 4, CANBERRA, ACT 2601, AUSTRALIA.
RI Braithwaite, Valerie/O-5281-2014
OI Rickwood, Debra/0000-0002-4227-0231
NR 50
TC 269
Z9 274
U1 3
U2 36
PU PERGAMON-ELSEVIER SCIENCE LTD
PI OXFORD
PA THE BOULEVARD, LANGFORD LANE, KIDLINGTON, OXFORD OX5 1GB, ENGLAND
SN 0277-9536
J9 SOC SCI MED
JI Soc. Sci. Med.
PD AUG
PY 1994
VL 39
IS 4
BP 563
EP 572
DI 10.1016/0277-9536(94)90099-X
PG 10
WC Public, Environmental & Occupational Health; Social Sciences, Biomedical
SC Public, Environmental & Occupational Health; Biomedical Social Sciences
GA NU865
UT WOS:A1994NU86500012
PM 7973856
DA 2020-03-18
ER

PT J
AU BLAIR, C
   CULL, A
   FREEMAN, CP
AF BLAIR, C
   CULL, A
   FREEMAN, CP
TI PSYCHOSOCIAL FUNCTIONING OF YOUNG-ADULTS WITH CYSTIC-FIBROSIS AND THEIR
   FAMILIES
SO THORAX
LA English
DT Article
ID EMOTIONAL ADJUSTMENT; PRENATAL-DIAGNOSIS; ANOREXIA-NERVOSA; ADOLESCENTS;
   ATTITUDES; DISEASE; PARENTS; CHILDREN; IMPACT
AB Background - The psychosocial functioning of adolescents and young adults with cystic fibrosis still living in the parental home was investigated. With its proven genetic aetiology cystic fibrosis is an ideal model with which to assess the impact of a chronic and life threatening disorder on family and individual psychological and social functioning.
   Methods - Twenty nine patients with cystic fibrosis and their families were compared with those of 27 patients with anorexia nervosa and 31 well controls. Assessments were made using self reporting, interview, and observational methods.
   Results - Most patients with cystic fibrosis were in robust psychological health and only differed from their healthy peers in that they were much less likely to be in employment. Mothers of patients with cystic fibrosis or anorexia nervosa were more likely than the mothers of the well group to be emotionally distressed, although this was not so for fathers. Young people in both illness groups were more likely to have parents with high levels of expressed emotion. Most families of patients with cystic fibrosis had good problem solving abilities.
   Conclusions - In spite of the burden of illness in cystic fibrosis psychological functioning in many respects matches that of well young people.
C1 WESTERN GEN HOSP,IMPERIAL CANC RES FUND,MED ONCOL UNIT,EDINBURGH EH4 2XU,MIDLOTHIAN,SCOTLAND.
RP BLAIR, C (reprint author), UNIV EDINBURGH,ROYAL EDINBURGH HOSP,DEPT PSYCHIAT,EDINBURGH EH10 5HF,MIDLOTHIAN,SCOTLAND.
NR 36
TC 48
Z9 49
U1 0
U2 2
PU BRITISH MED JOURNAL PUBL GROUP
PI LONDON
PA BRITISH MED ASSOC HOUSE, TAVISTOCK SQUARE, LONDON, ENGLAND WC1H 9JR
SN 0040-6376
J9 THORAX
JI Thorax
PD AUG
PY 1994
VL 49
IS 8
BP 798
EP 802
DI 10.1136/thx.49.8.798
PG 5
WC Respiratory System
SC Respiratory System
GA PB707
UT WOS:A1994PB70700014
PM 8091327
OA Green Published, Bronze
DA 2020-03-18
ER

PT J
AU BOND, L
   NOLAN, T
   ADLER, R
   ROBERTSON, C
AF BOND, L
   NOLAN, T
   ADLER, R
   ROBERTSON, C
TI THE CHILD-BEHAVIOR CHECKLIST IN A MELBOURNE URBAN SAMPLE
SO AUSTRALIAN PSYCHOLOGIST
LA English
DT Article
ID PSYCHOLOGICAL ADJUSTMENT; EPIDEMIOLOGICAL COMPARISONS;
   EMOTIONAL-PROBLEMS; AMERICAN-CHILDREN; DUTCH CHILDREN; FOLLOW-UP;
   ADOLESCENTS; INFORMANTS; FAMILIES; LEUKEMIA
AB Child Behaviour Checklist scores for 7-, 12-, and 15-year-olds from a two-stage cluster sample of Melbourne schoolchildren were compared with U.S. 1991 norms and with children from Sydney. This study was prompted by a previous finding that Sydney parents rated children substantially higher on behaviour problems compared with U.S. norms. Response rates in Melbourne parents varied from 30-60% for the different age groups with 7-year-olds having the highest response rate. The Melbourne 7-year-olds' mean problem scores were not significantly different from the U.S. norms. The 12- and 15-year-olds' scores were slightly lower than U.S. norms. No significant differences were found for the total competence score except for the 7-year-old boys, who scored lower than the U.S. norms. In contrast, both the Melbourne and U.S. samples scored significantly lower than Sydney on the problem scores and the younger Sydney children scored significantly higher than Melbourne 7-year-olds on the competence score. Due to the modest response rates, especially for the older children, the low scores need to be interpreted with caution and should not be interpreted as Australian normative data. The differences between Melbourne and Sydney scores could not be fully explained, however, by differences in sample selection or SES distribution. Despite the restrictions of this study, these results suggest.there is additional support for the view that the U.S. normative data may be appropriate for use with Australian children.
C1 ROYAL CHILDRENS HOSP,CLIN EPIDEMIOL & BIOSTAT UNIT,PARKVILLE,VIC 3052,AUSTRALIA.
RI Nolan, Terry/A-2236-2008
OI Nolan, Terry/0000-0001-6018-3863
NR 30
TC 8
Z9 8
U1 0
U2 0
PU AUSTRALIAN PSYCHOLOGICAL SOC
PI CARLTON
PA 1 GRATTAN STREET, CARLTON VICTORIA 3053, AUSTRALIA
SN 0005-0067
J9 AUST PSYCHOL
JI Aust. Psychol.
PD JUL
PY 1994
VL 29
IS 2
BP 103
EP 109
DI 10.1080/00050069408257332
PG 7
WC Psychology, Multidisciplinary
SC Psychology
GA PK594
UT WOS:A1994PK59400005
DA 2020-03-18
ER

PT J
AU PRIOER, M
   KINSELLA, G
   SAWYER, M
   BRYAN, D
   ANDERSON, V
AF PRIOER, M
   KINSELLA, G
   SAWYER, M
   BRYAN, D
   ANDERSON, V
TI COGNITIVE AND PSYCHOSOCIAL OUTCOME AFTER HEAD-INJURY IN CHILDREN
SO AUSTRALIAN PSYCHOLOGIST
LA English
DT Article
ID EMOTIONAL-PROBLEMS; COMMUNITY; BEHAVIOR; ADOLESCENTS; ADJUSTMENT;
   SEQUELAE; TRAUMA
AB Neuropsychological and psychosocial assessment of 58 Victorian and South Australian school-aged children who sustained a closed head injury was carried out immediately postinjury and at 6 months follow-up. For those children whose head injury was defined as mild (length of coma less than 1 hour) outcome on all variables was good at both time points. Children with moderate to severe injury (length of coma greater than 1 hour) had lower WISC-R IQ scores at both time points and were particularly poor on reading and spelling measures. There was no improvement over time on the academic measures. Family and parental functioning was in the normative range and, although some children showed a clinical level of behaviour problems, there was no consistency in their clinical status over time nor across parent and teacher informants. Our results suggest that there are no particular concerns for the long-term outcome of mildly head-injured children but that cognitive and school learning problems for moderate to severely head-injured children puts them at continuing risk.
C1 ADELAIDE CHILDRENS HOSP INC,ADELAIDE,SA 5006,AUSTRALIA.
RP PRIOER, M (reprint author), LA TROBE UNIV,DEPT PSYCHOL,BUNDOORA,VIC 3083,AUSTRALIA.
RI Kinsella, Glynda/O-6347-2017
OI Kinsella, Glynda/0000-0002-5859-0934
NR 34
TC 18
Z9 18
U1 0
U2 3
PU AUSTRALIAN PSYCHOLOGICAL SOC
PI CARLTON
PA 1 GRATTAN STREET, CARLTON VICTORIA 3053, AUSTRALIA
SN 0005-0067
J9 AUST PSYCHOL
JI Aust. Psychol.
PD JUL
PY 1994
VL 29
IS 2
BP 116
EP 123
DI 10.1080/00050069408257334
PG 8
WC Psychology, Multidisciplinary
SC Psychology
GA PK594
UT WOS:A1994PK59400007
DA 2020-03-18
ER

PT J
AU HINDLEY, PA
   HILL, PD
   MCGUIGAN, S
   KITSON, N
AF HINDLEY, PA
   HILL, PD
   MCGUIGAN, S
   KITSON, N
TI PSYCHIATRIC-DISORDER IN DEAF AND HEARING-IMPAIRED CHILDREN AND
   YOUNG-PEOPLE - A PREVALENCE STUDY
SO JOURNAL OF CHILD PSYCHOLOGY AND PSYCHIATRY AND ALLIED DISCIPLINES
LA English
DT Article
DE DEAF; HEARING IMPAIRED; CHILDREN; PSYCHOPATHOLOGY
ID EMOTIONAL ADJUSTMENT; SPECIAL SCHOOLS
AB Psychiatric screening questionnaires for deaf children and adolescents were piloted in a group of 62 children, aged 11-16 years, attending a residential school. The questionnaires, Parent's Checklist (PCL) and Teacher's Checklist (TCL) were then used to screen a group of 93 children attending one Deaf School and three Hearing Impaired Units (HIU). Psychiatric assessments were conducted with a highly structured diagnostic interview, the Child Assessment Schedule (CAS). The interview with signing deaf children was conducted with a sign language interpreter. The prevalence of psychiatric disorder in the whole group was 50.3%, 42.4% in the group attending the Deaf School and 60.9% for the group attending the HIUs. An aetiological model of psychiatric disorder in this group is proposed.
RP HINDLEY, PA (reprint author), ST GEORGE HOSP,SCH MED,DEPT MENTAL HLTH SCI,CHILD & ADOLESCENT PSYCHIAT SECT,LONDON SW17 0RE,ENGLAND.
NR 35
TC 76
Z9 76
U1 0
U2 6
PU CAMBRIDGE UNIV PRESS
PI NEW YORK
PA 40 WEST 20TH STREET, NEW YORK, NY 10011-4211
SN 0021-9630
J9 J CHILD PSYCHOL PSYC
JI J. Child Psychol. Psychiatry Allied Discip.
PD JUL
PY 1994
VL 35
IS 5
BP 917
EP 934
DI 10.1111/j.1469-7610.1994.tb02302.x
PG 18
WC Psychology, Developmental; Psychiatry; Psychology
SC Psychology; Psychiatry
GA PA028
UT WOS:A1994PA02800008
PM 7962248
DA 2020-03-18
ER

PT J
AU GUEVREMONT, DC
   DUMAS, MC
AF GUEVREMONT, DC
   DUMAS, MC
TI PEER RELATIONSHIP PROBLEMS AND DISRUPTIVE BEHAVIOR DISORDERS
SO JOURNAL OF EMOTIONAL AND BEHAVIORAL DISORDERS
LA English
DT Article
ID ADOLESCENT MALE-OFFENDERS; SOCIAL-SKILLS; HYPERACTIVE-CHILDREN;
   AGGRESSIVE BOYS; FOLLOW-UP; GROUP ANGER; SHORT-TERM; LONG-TERM;
   METHYLPHENIDATE; TASK
AB About half of all children with attention deficit-hyperactivity disorder (ADHD) have significant problems with their peer relationships. These social difficulties appear to be related to a high rate of intrusive behavior, deficits in conversation and reciprocity, social-cognitive biases, and poor emotional regulation. Social skills interventions have been advocated to teach children and adolescents how to interact more successfully with their peers. To date, few studies have systematically evaluated social skills interventions for children with ADHD. However, studies with children and adolescents who are disruptive have pointed to serious limitations in the generalization of treatment effects to the natural environment and questionable changes in peer relationships as a result of these treatments. These limitations and potentially useful adjunctive and alternative treatment strategies are discussed, including careful attention to setting events, the strategic use of peers, and the impact of medications on peer interactions.
C1 UNIV MASSACHUSETTS,MED CTR,DEPT PEDIAT,AMHERST,MA 01003.
   UNIV MASSACHUSETTS,MED CTR,CTR ATTENT DEFICIT HYPERACT DISORDER,AMHERST,MA 01003.
RP GUEVREMONT, DC (reprint author), UNIV MASSACHUSETTS,MED CTR,DEPT PSYCHIAT,55 LAKE AVE N,WORCESTER,MA 01655, USA.
NR 62
TC 57
Z9 57
U1 0
U2 6
PU PRO-ED INC
PI AUSTIN
PA 8700 SHOAL CREEK BLVD, AUSTIN, TX 78757-6897
SN 1063-4266
J9 J EMOT BEHAV DISORD
JI J. Emot. Behav. Disord.
PD JUL
PY 1994
VL 2
IS 3
BP 164
EP 172
DI 10.1177/106342669400200304
PG 9
WC Education, Special; Psychology, Educational; Psychology,
   Multidisciplinary
SC Education & Educational Research; Psychology
GA NZ988
UT WOS:A1994NZ98800004
DA 2020-03-18
ER

PT J
AU DUBOIS, DL
   FELNER, RD
   SHERMAN, MD
   BULL, CA
AF DUBOIS, DL
   FELNER, RD
   SHERMAN, MD
   BULL, CA
TI SOCIOENVIRONMENTAL EXPERIENCES, SELF-ESTEEM, AND EMOTIONAL
   BEHAVIORAL-PROBLEMS IN EARLY ADOLESCENCE
SO AMERICAN JOURNAL OF COMMUNITY PSYCHOLOGY
LA English
DT Article
DE SELF-ESTEEM; SOCIAL SUPPORT; STRESSFUL EVENTS; EARLY ADOLESCENCE
ID JUNIOR-HIGH-SCHOOL; SOCIAL SUPPORT; LIFE EVENTS; DRUG-USE; PSYCHOLOGICAL
   SYMPTOMATOLOGY; DEVELOPMENTAL PERSPECTIVE; COVARIANCE-STRUCTURES;
   ACADEMIC-ACHIEVEMENT; YOUNG ADOLESCENTS; RISK-FACTORS
AB Tested the role of self-esteem as a mediator of relationships between socio-environmental experiences and emotional/behavioral problems using a sample of 215 young adolescents (Grades 7-9). Socioenvironmental experiences were assessed using self-report questionnaire measures of social support and major and minor stressful events. Self-esteem was assessed using a self-report questionnaire, an interview, and a parent-report questionnaire. Emotional/behavioral problems were assessed using self-report, parent-report and teacher-report questionnaires. Utilizing structural equation modeling, the data were used to test a model in which self-esteem mediated the relationship between socioenvironmental experiences and emotional/behavioral problems. The hypothesized model provided a reasonably good fit to the data (normed fit index = .90). However, an alternative model which also allowed for direct effects of socioenvironmental experiences on emotional/behavioral problems produced a significant improvement in model fit. In this model, socio-environmental experiences had significant effects on emotional problems via both direct effects and indirect effects that indicated a mediating role of self-esteem. Only direct effects of socioenvironmental experiences were evident for behavioral problems.
C1 UNIV ILLINOIS, CTR PREVENT RES & DEV, URBANA, IL 61801 USA.
RP DUBOIS, DL (reprint author), UNIV MISSOURI, DEPT PSYCHOL, 210 MCALESTER HALL, COLUMBIA, MO 65211 USA.
RI DuBois, David/F-9967-2013
OI DuBois, David/0000-0002-9955-7954; Sherman, Michelle/0000-0003-1055-9433
NR 71
TC 37
Z9 37
U1 0
U2 6
PU WILEY
PI HOBOKEN
PA 111 RIVER ST, HOBOKEN 07030-5774, NJ USA
SN 0091-0562
EI 1573-2770
J9 AM J COMMUN PSYCHOL
JI Am. J. Community Psychol.
PD JUN
PY 1994
VL 22
IS 3
BP 371
EP 397
DI 10.1007/BF02506871
PG 27
WC Public, Environmental & Occupational Health; Psychology,
   Multidisciplinary; Social Work
SC Public, Environmental & Occupational Health; Psychology; Social Work
GA QC810
UT WOS:A1994QC81000005
PM 7879747
DA 2020-03-18
ER

PT J
AU SILBERG, JL
   ERICKSON, MT
   MEYER, JM
   EAVES, LJ
   RUTTER, ML
   HEWITT, JK
AF SILBERG, JL
   ERICKSON, MT
   MEYER, JM
   EAVES, LJ
   RUTTER, ML
   HEWITT, JK
TI THE APPLICATION OF STRUCTURAL EQUATION MODELING TO MATERNAL RATINGS OF
   TWINS BEHAVIORAL AND EMOTIONAL-PROBLEMS
SO JOURNAL OF CONSULTING AND CLINICAL PSYCHOLOGY
LA English
DT Article
ID POPULATION-BASED TWIN; GENERALIZED ANXIETY DISORDER;
   COLORADO-ADOPTION-PROJECT; GENETIC INFLUENCES; MAJOR DEPRESSION;
   PATH-ANALYSIS; AGED 6-11; GENOTYPE; WOMEN; ALCOHOLISM
AB The application of structural equation modeling to twin data is used to assess the impact of genetic and environmental factors on children's behavioral and emotional functioning. The models are applied to the maternal ratings of behavior of a subsample of 515 monozygotic and 749 dizygotic juvenile twin pairs, ages 8 through 16, obtained through mailed questionnaires as part of the Medical College of Virginia Adolescent Behavioral Development Twin Project. The importance of genetic, shared, and specific environmental factors for explaining variation is reported for both externalizing and internalizing behaviors, as well as significant differences in the causes of variation in externalizing behaviors among young boys and girls. The usefulness of applying structural equation models to data on monozygotic and dizygotic twins and the potential implications for addressing clinically relevant questions regarding the causes of psychopathology are discussed.
C1 VIRGINIA COMMONWEALTH UNIV,DEPT PSYCHOL,RICHMOND,VA 23284.
   INST PSYCHIAT,DEPT CHILD & ADOLESCENT PSYCHIAT,LONDON SE5 8AF,ENGLAND.
   UNIV COLORADO,INST BEHAV GENET,BOULDER,CO 80309.
RP SILBERG, JL (reprint author), VIRGINIA COMMONWEALTH UNIV,MED COLL VIRGINIA,DEPT HUMAN GENET,BOX 3,MCV STN,RICHMOND,VA 23298, USA.
RI Rutter, Michael/C-8570-2013
FU NIAAA NIH HHSUnited States Department of Health & Human ServicesNational
   Institutes of Health (NIH) - USANIH National Institute on Alcohol Abuse
   & Alcoholism (NIAAA) [AA08672]; NIMH NIH HHSUnited States Department of
   Health & Human ServicesNational Institutes of Health (NIH) - USANIH
   National Institute of Mental Health (NIMH) [MH45268, MH19392]
NR 67
TC 59
Z9 59
U1 0
U2 5
PU AMER PSYCHOLOGICAL ASSOC
PI WASHINGTON
PA 750 FIRST ST NE, WASHINGTON, DC 20002-4242
SN 0022-006X
J9 J CONSULT CLIN PSYCH
JI J. Consult. Clin. Psychol.
PD JUN
PY 1994
VL 62
IS 3
BP 510
EP 521
DI 10.1037//0022-006X.62.6.510
PG 12
WC Psychology, Clinical
SC Psychology
GA NR923
UT WOS:A1994NR92300009
PM 8063977
DA 2020-03-18
ER

PT J
AU ROBERTS, SB
   RICKARDS, FW
AF ROBERTS, SB
   RICKARDS, FW
TI A SURVEY OF GRADUATES OF AN AUSTRALIAN INTEGRATED AUDITORY ORAL
   PRESCHOOL .2. ACADEMIC-ACHIEVEMENT, UTILIZATION OF SUPPORT SERVICES, AND
   FRIENDSHIP PATTERNS
SO VOLTA REVIEW
LA English
DT Article
ID HEARING-IMPAIRED CHILDREN; EMOTIONAL ADJUSTMENT; MATHEMATICS
   ACHIEVEMENT; EDUCATIONAL-SETTINGS; SPECIAL SCHOOLS; STUDENTS;
   ADOLESCENTS; PROGRAMS; DEAF; LEVEL
AB This is the second of two papers reporting the results of a questionnaire completed by 100 graduates of an Australian integrated auditory/oral preschool. The children were aged between 7 and 17 years, with hearing losses ranging from mild to profound, and were attending either an integrated (n=55), unit(n=37), or segregated educational setting (n=8). The aim of this study was to obtain the children's perceptions of their academic achievement, use of support services, and friendship patterns and to investigate the relationship between these perceptions and selected student characteristics. Eighty-three percent of children perceived their overall academic progress to be ''average'' or ''above average'' as compared to their class peers. Nearly all children received audiological support and over one-third were supported by speech therapists and integration aides. Interpreters and notetakers were used by students in two of the seven unit settings. Nearly two-thirds of the children reported that most of their friends had normal hearing.
C1 UNIV MELBOURNE,DEPT EDUC PSYCHOL & SPECIAL EDUC,DEAFNESS STUDIES UNIT,PARKVILLE,VIC 3052,AUSTRALIA.
RP ROBERTS, SB (reprint author), TARALYE,BLACKBURN,VIC,AUSTRALIA.
NR 52
TC 12
Z9 12
U1 0
U2 0
PU ALEXANDER GRAHAM BELL ASSOC FOR THE DEAF
PI WASHINGTON
PA 3417 VOLTA PLACE NW, WASHINGTON, DC 20007
SN 0042-8639
J9 VOLTA REV
JI Volta Rev.
PD SUM
PY 1994
VL 96
IS 3
BP 207
EP 236
PG 30
WC Education, Special; Rehabilitation
SC Education & Educational Research; Rehabilitation
GA QN582
UT WOS:A1994QN58200003
DA 2020-03-18
ER

PT J
AU FEEHAN, M
   STANTON, W
   MCGEE, R
   SILVA, PA
AF FEEHAN, M
   STANTON, W
   MCGEE, R
   SILVA, PA
TI A LONGITUDINAL-STUDY OF BIRTH-ORDER, HELP-SEEKING AND PSYCHOPATHOLOGY
SO BRITISH JOURNAL OF CLINICAL PSYCHOLOGY
LA English
DT Article
ID DSM-III DISORDERS; LARGE SAMPLE; FAMILY-SIZE; CHILDREN; DELINQUENTS
AB Recent studies have suggested an association between birth order and psychopathology. However, the association remains unclear due to a lack of consideration of the confounding effects of family size. At age seven years the family size and birth order of children from a large cohort of New Zealand children were examined in relation to parental help seeking for behavioural and emotional problems, and the development of DSM-III (American Psychiatric Association, 1980) disorder in pre-adolescence and adolescence. Neither the child's gender, birth order nor family size were associated with parental help seeking or the prevalence of DSM-III disorder in pre-adolescence at age 11. In adolescence at age 15, however, significantly more girls, first-borns and children from small families had DSM-III disorder, but the interactions between these factors were not significant. In particular, these associations were found with internalizing disorders. The appropriateness of further studies of birth order in relation to psychopathology is discussed.
C1 UNIV QUEENSLAND,SCH MED,CANC PREVENT RES CTR,ST LUCIA,QLD 4067,AUSTRALIA.
   UNIV OTAGO,SCH MED,DEPT PREVENT & SOCIAL MED,DUNEDIN,NEW ZEALAND.
RP FEEHAN, M (reprint author), UNIV OTAGO,SCH MED,DEPT PAEDIAT & CHILD HLTH,DUNEDIN MULTIDISCIPLINARY HLTH & DEV RES UNIT,DUNEDIN,NEW ZEALAND.
OI McGee, Rob/0000-0003-2429-6304
FU NIMH NIH HHSUnited States Department of Health & Human ServicesNational
   Institutes of Health (NIH) - USANIH National Institute of Mental Health
   (NIMH) [1-R01-MH43746, 1-23-MH42723-01]
NR 24
TC 8
Z9 8
U1 0
U2 3
PU BRITISH PSYCHOLOGICAL SOC
PI LEICESTER
PA ST ANDREWS HOUSE, 48 PRINCESS RD EAST, LEICESTER, LEICS, ENGLAND LE1 7DR
SN 0144-6657
J9 BRIT J CLIN PSYCHOL
JI Br. J. Clin. Psychol.
PD MAY
PY 1994
VL 33
BP 143
EP 150
DI 10.1111/j.2044-8260.1994.tb01105.x
PN 2
PG 8
WC Psychology, Clinical
SC Psychology
GA NN643
UT WOS:A1994NN64300002
PM 8038730
DA 2020-03-18
ER

PT J
AU BARBARIN, OA
   WHITTEN, CF
   BONDS, SM
AF BARBARIN, OA
   WHITTEN, CF
   BONDS, SM
TI ESTIMATING RATES OF PSYCHOSOCIAL PROBLEMS IN URBAN AND POOR CHILDREN
   WITH SICKLE-CELL-ANEMIA
SO HEALTH & SOCIAL WORK
LA English
DT Article
DE AFRICAN AMERICAN; CHILDREN; PAIN; PSYCHOSOCIAL STRESSORS; SICKLE CELL
   ANEMIA
ID ADJUSTMENT; DISEASE; ADOLESCENTS; ILLNESS
AB The risk of adjustment problems increases when a child has a serious life-threatening illness. This article estimates the frequency of adjustment problems across multiple domains for children and adolescents with sickle cell anemia (SCA). Parents provided information on the social, emotional, academic, and family adjustment of 327 children with SCA who were being treated at a comprehensive sickle cell clinic serving a predominantly poor and urban population. More than 25 percent of these children had emotional adjustment problems in the form of internalizing symptoms such as anxiety and depression. In addition, at least one child in five had problems related to social functioning and academic performance. These impairments were related significantly to the frequency of serious pain episodes but not to absolute family income. No significant differences in the data were found based on family income. The data also showed that the disruptive effects of the illness were related to gender and age.
C1 WAYNE STATE UNIV, CTR COMPREHENS SICKLE CELL, DETROIT, MI 48202 USA.
   CHILDRENS HOSP, CTR SICKLE CELL, DETROIT, MI USA.
RP BARBARIN, OA (reprint author), UNIV MICHIGAN, SCH SOCIAL WORK, CTR CHILD & FAMILY, 1007 E HURON, ANN ARBOR, MI 48104 USA.
FU NICHD NIH HHSUnited States Department of Health & Human ServicesNational
   Institutes of Health (NIH) - USANIH Eunice Kennedy Shriver National
   Institute of Child Health & Human Development (NICHD) [R01-HD23968]
NR 15
TC 33
Z9 33
U1 0
U2 1
PU OXFORD UNIV PRESS INC
PI CARY
PA JOURNALS DEPT, 2001 EVANS RD, CARY, NC 27513 USA
SN 0360-7283
EI 1545-6854
J9 HEALTH SOC WORK
JI Health Soc. Work
PD MAY
PY 1994
VL 19
IS 2
BP 112
EP 119
DI 10.1093/hsw/19.2.112
PG 8
WC Social Work
SC Social Work
GA NM523
UT WOS:A1994NM52300005
PM 8045444
DA 2020-03-18
ER

PT J
AU ROSENBERG, LA
   BROWN, J
   SINGER, HS
AF ROSENBERG, LA
   BROWN, J
   SINGER, HS
TI SELF-REPORTING OF BEHAVIOR PROBLEMS IN PATIENTS WITH TIC DISORDERS
SO PSYCHOLOGICAL REPORTS
LA English
DT Article
ID EMOTIONAL-PROBLEMS
AB Self-awareness of behavioral or emotional problems was examined in 25 children and adolescents with tic disorders by comparing the Youth, Parent, and Teacher forms of the Child Behavior Checklist. In general, their parents reported a significant number of deviant behaviors which were denied by the patients.
C1 JOHNS HOPKINS UNIV,SCH MED,BALTIMORE,MD 21205.
FU NICHD NIH HHSUnited States Department of Health & Human ServicesNational
   Institutes of Health (NIH) - USANIH Eunice Kennedy Shriver National
   Institute of Child Health & Human Development (NICHD) [HD 25806]
NR 8
TC 13
Z9 13
U1 0
U2 2
PU PSYCHOLOGICAL REPORTS
PI MISSOULA
PA P O BOX 9229, MISSOULA, MT 59807
SN 0033-2941
J9 PSYCHOL REP
JI Psychol. Rep.
PD APR
PY 1994
VL 74
IS 2
BP 653
EP 654
DI 10.2466/pr0.1994.74.2.653
PG 2
WC Psychology, Multidisciplinary
SC Psychology
GA NE106
UT WOS:A1994NE10600058
PM 8197302
DA 2020-03-18
ER

PT J
AU HAGERMAN, RJ
   FULTON, MJ
   LEAMAN, A
   RIDDLE, J
   HAGERMAN, K
   SOBESKY, W
AF HAGERMAN, RJ
   FULTON, MJ
   LEAMAN, A
   RIDDLE, J
   HAGERMAN, K
   SOBESKY, W
TI A SURVEY OF FLUOXETINE THERAPY IN FRAGILE-X SYNDROME
SO DEVELOPMENTAL BRAIN DYSFUNCTION
LA English
DT Article
DE PSYCHOPHARMACOLOGY; FRAGILE X SYNDROME; AGGRESSION; ANXIETY; FLUOXETINE;
   SELECTIVE SEROTONIN REUPTAKE BLOCKER
ID PRADER-WILLI SYNDROME; AUTISTIC DISORDER; PSYCHOLOGICAL PROFILE; FEMALE
   CARRIERS; DEPRESSION; ADOLESCENTS; CHILDREN; BEHAVIOR; SUICIDE; WOMEN
AB Fluoxetine is a selective serotonin reuptake inhibitor used in the treatment of aggression, depression, and other mood disorders. Low levels of serotonin in the central nervous system have been associated with a variety of problems including depression, aggression, obsessive-compulsive behavior, eating disorders, and panic disorders. Fluoxetine has been shown to be effective for many of these problems in the general population and in the developmentally disabled population. Males and females who are affected with the FMR-1 mutation commonly exhibit behavioral and emotional problems. Previous reports have shown that depression, anxiety, and schizoid features are common in the heterozygotes, and aggression is seen in approximately 30% of the affected males. This study surveys the effectiveness of fluoxetine treatment in all fragile X patients known in our clinic who have taken fluoxetine. Eighteen females with the FMR-1 mutation were treated with fluoxetine with an overall response rate of 83%. Ten out of 14 (71%) patients who had depression were helped. All patients who had problems with mood lability, panic attacks, and outburst behavior were improved. Three out of 4 patients (75%) with obsessive-compulsive symptoms were helped along with 5 out of 6 (83%) with anxiety. Persistent side effects were seen in 44%, and the most common were weight gain and weight loss. Seventeen males with fragile X syndrome were treated with fluoxetine for physical and/or verbal aggression. Overall, 12 out of 17 male patients (70.5%) were improved by fluoxetine treatment. Eleven were very much improved, and 1 was somewhat improved. In addition to aggression, the following symptoms in males also responded to treatment: mood lability (9 of 13, 69%), obsessive-compulsive symptoms (3 of 5, 60%), hyperactivity (5 of 6, 83%), depression (5 of 6, 83%), self-abuse (6 of 8, 75%), and anxiety (2 of 4, 50%). Persistent side effects were seen in 29.4%, and they included nausea. This survey suggests that fluoxetine is an effective and relatively safe medication for the treatment of depression and mood lability in heterozygotes and of aggression in males with fragile X syndrome. Further studies including controlled treatment trials of fluoxetine in fragile X syndrome are warranted.
C1 CHILDRENS HOSP,KEMPE RES CTR,DENVER,CO 80218.
   UNIV COLORADO,HLTH SCI CTR,DEPT PEDIAT,DENVER,CO.
RP HAGERMAN, RJ (reprint author), CHILDRENS HOSP,CHILD DEV UNIT B140 7560,1056 E 19TH AVE,DENVER,CO 80218, USA.
NR 64
TC 40
Z9 41
U1 1
U2 19
PU KARGER
PI BASEL
PA ALLSCHWILERSTRASSE 10, CH-4009 BASEL, SWITZERLAND
SN 1019-5815
J9 DEV BRAIN DYSFUNCT
JI Dev. Brain Dysfunct.
PD MAR-JUN
PY 1994
VL 7
IS 2-3
BP 155
EP 164
PG 10
WC Developmental Biology; Neurosciences
SC Developmental Biology; Neurosciences & Neurology
GA PR591
UT WOS:A1994PR59100012
DA 2020-03-18
ER

PT J
AU EPPING, JE
   WILLMUTH, ME
AF EPPING, JE
   WILLMUTH, ME
TI ART-THERAPY IN THE REHABILITATION OF ADOLESCENTS WITH SPINAL-CORD
   INJURIES - A CASE-STUDY
SO AMERICAN JOURNAL OF ART THERAPY
LA English
DT Article
AB This case study highlights the usefulness of art as a therapeutic modality in the rehabilitation of adolescents with quadriplegia. It often is difficult to engage adolescents in verbal psychotherapy. Art therapy is shown to be an effective alternative means of self-expression that serves as a catalyst for adjustment. Drawings and clinical material from the therapy of a 13-year-old girl with quadriplegia resulting from spinal cord injury are presented. Themes of disturbed body image, isolation, and concern over control are evident in her work. The significance of these otherwise unexpressed inner conflicts is discussed in the context of her overall progress in rehabilitation.
   Adolescents with quadriplegia present unique emotional problems during rehabilitation. They frequently exhibit denial (Geller and Greydanus, 1979; Gordon, 1987), which makes traditional forms of psychotherapy difficult. Furthermore, they may project anger over the disability onto the staff of the rehabilitation facility, preventing the formation of a therapeutic alliance. In addition to the general adjustment difficulties experienced by people with spinal cord injuries, adolescents often have developmentally congruent concerns regarding autonomy, control, and body image which may be difficult for them to articulate.
   Art therapy is based on the concept that defense mechanisms commonly used in speech are not readily transferable to drawings (Labarca, 1979). Some clients are able to express their inner conflicts through art; thus the therapy provides a forum in which emotions can be revealed. Art therapy has been used successfully in health care settings to treat adolescents, including oncology patients (O'Neill, 1989; Walker, 1989) and anorectic patients (Wolf, Willmuth, Gazda, & Watkins, 1985). However, there has been no documented study of its use with adolescents who have spinal cord injuries.
   In this case study, a brief introduction to the patient will be followed by a discussion of her artwork, a series of drawings rendered in individual psychotherapy sessions over a period of several months during an inpatient rehabilitation stay.
C1 MED CTR HOSP VERMONT,DEPT MED PSYCHOL,BURLINGTON,VT 05401.
   UNIV VERMONT,BURLINGTON,VT.
NR 6
TC 2
Z9 2
U1 0
U2 3
PU AMER J ART THERAPY
PI MONTPELIER
PA VERMONT COLL OF NORWICH UNIV, MONTPELIER, VT 05602
SN 0007-4764
J9 AM J ART THER
JI Am. J. Art. Ther.
PD FEB
PY 1994
VL 32
IS 3
BP 79
EP 82
PG 4
WC Rehabilitation
SC Rehabilitation
GA MU861
UT WOS:A1994MU86100004
DA 2020-03-18
ER

PT J
AU SIMPSON, GA
   FOWLER, MG
AF SIMPSON, GA
   FOWLER, MG
TI GEOGRAPHIC-MOBILITY AND CHILDRENS EMOTIONAL/BEHAVIORAL ADJUSTMENT AND
   SCHOOL FUNCTIONING
SO PEDIATRICS
LA English
DT Article
DE GEOGRAPHIC MOBILITY; EMOTIONAL PROBLEMS; BEHAVIORAL PROBLEMS; SCHOOL
   PROBLEMS
ID PSYCHOPATHOLOGY; ADOLESCENTS; FAMILIES
AB Objective. To evaluate the relationship of geographic mobility to children's emotional/behavioral adjustment and school functioning.
   Design. Analysis of data from the 1988 National Health Interview Survey of Child Health in which multistage probability sampling was used to obtain data for nationally representative estimates of health and demographic characteristics of US children.
   Participants. 10 362 US school-age children and their families. Measurements. The 1988 National Health Interview Survey of Child Health includes data on health and demographic characteristics, emotional/behavioral variables, school functioning, and geographic mobility for 10 362 US school-age children. This study examined the relationship of children's geographic mobility to children's reported emotional problems, use of psychological help, scores on a Behavior Problem Index, repeating a grade in school, and being suspended or expelled from school.
   Results. Twenty-four percent of children have never moved, 35% of children have moved once or twice, and 39% of children aged 6 to 17 years have moved three or more times in their lifetime. Using multiple logistic regression to control for important demographic variables, children who moved three or more times were 2.3 times more likely to have had emotional/behavioral problems, 2.2 times more likely to have received psychological help, 1.7 times more likely to have repeated a grade, and 1.9 times more likely to have been suspended or expelled from school compared with children who had never moved. Multiple regression was also used to analyze the impact of mobility in relation to scores on the Behavior Problem Index. Children who moved three or more times were 1.6 times more likely to be in the top tenth percentile of scores on the Behavior Problem Index compared with children who had never moved.
   Conclusions. Children who move three or more times are at increased risk for emotional/behavioral and school problems. Thus, pediatricians, other health professionals, and educators should be alert to the potential educational and psychological problems among children from highly mobile families.
C1 NIAID,BETHESDA,MD.
RP SIMPSON, GA (reprint author), NATL CTR HLTH STAT,DIV HIS,ROOM 850,6525 BELCREST RD,HYATTSVILLE,MD 20782, USA.
NR 28
TC 108
Z9 108
U1 0
U2 7
PU AMER ACAD PEDIATRICS
PI ELK GROVE VILLAGE
PA 141 NORTH-WEST POINT BLVD, ELK GROVE VILLAGE, IL 60007-1098
SN 0031-4005
J9 PEDIATRICS
JI Pediatrics
PD FEB
PY 1994
VL 93
IS 2
BP 303
EP 309
PG 7
WC Pediatrics
SC Pediatrics
GA MU934
UT WOS:A1994MU93400030
PM 8121745
DA 2020-03-18
ER

PT J
AU LONG, P
   FOREHAND, R
   WIERSON, M
   MORGAN, A
AF LONG, P
   FOREHAND, R
   WIERSON, M
   MORGAN, A
TI DOES PARENT TRAINING WITH YOUNG NONCOMPLIANT CHILDREN HAVE LONG-TERM
   EFFECTS
SO BEHAVIOUR RESEARCH AND THERAPY
LA English
DT Article
ID ALCOHOLISM SCREENING TEST
AB The current study was a long-term follow-up (approx. 14 yr following treatment) of 26 late adolescents/young adults (17 yr and older) who had participated in parent training with their mothers when they were young (2-7 yr old) noncompliant children. Parent training, consisting of teaching mothers to use attends and rewards for appropriate behavior, clear commands and time-out, had reduced deviant behavior and increased compliance immediately following treatment. At this follow-up, these individuals were compared to a matched community sample on various measures of delinquency, emotional adjustment, academic progress and relationship with parents. No differences emerged between the two groups on any of the measures, suggesting that noncompliant children who participated in parent training during their early years are functioning as well as nonclinic individuals as they move into adulthood.
C1 OKLAHOMA STATE UNIV,DEPT PSYCHOL,STILLWATER,OK 74078.
   UNIV GEORGIA,DEPT PSYCHOL,ATHENS,GA 30602.
   POMONA COLL,DEPT PSYCHOL,CLAREMONT,CA 91711.
NR 19
TC 76
Z9 77
U1 0
U2 2
PU PERGAMON-ELSEVIER SCIENCE LTD
PI OXFORD
PA THE BOULEVARD, LANGFORD LANE, KIDLINGTON, OXFORD, ENGLAND OX5 1GB
SN 0005-7967
J9 BEHAV RES THER
JI Behav. Res. Ther.
PD JAN
PY 1994
VL 32
IS 1
BP 101
EP 107
DI 10.1016/0005-7967(94)90088-4
PG 7
WC Psychology, Clinical
SC Psychology
GA MK111
UT WOS:A1994MK11100012
PM 8135705
DA 2020-03-18
ER

PT J
AU KOBAK, R
   FERENZGILLIES, R
   EVERHART, E
   SEABROOK, L
AF KOBAK, R
   FERENZGILLIES, R
   EVERHART, E
   SEABROOK, L
TI MATERNAL ATTACHMENT STRATEGIES AND EMOTION REGULATION WITH ADOLESCENT
   OFFSPRING
SO JOURNAL OF RESEARCH ON ADOLESCENCE
LA English
DT Article; Proceedings Paper
CT Workshop on Affective Processes in Adolescence
CY OCT 19-20, 1992
CL BETHESDA, MD
SP NIMH
ID WORKING MODELS; MOTHER; REPRESENTATIONS
AB This study examined the relation between mothers' attachment strategies and emotion regulation in a sample of 42 families with two high-school-aged siblings.  Maternal attachment strategies were assessed with the Adult Attachment Interview (AAI), an interview about mothers' own childhood attachment relationships.  Mothers with Preoccupied AAI strategies had difficulty regulating emotion during conversations with their older teenagers.  These mothers were more anxious and intrusive, and their teenagers had difficulty discussing their goals and plans for the future.  Mothers with Secure AAI strategies perceived their daughters as more ego-resilient or capable of modulating emotion in situationally appropriate ways.  These findings suggest that mothers' attachment strategies have important implications for how they perceive and respond to their children in an emotionally challenging situation during late adolescence.
RP KOBAK, R (reprint author), UNIV DELAWARE,DEPT PSYCHOL,220 WOLF HALL,NEWARK,DE 19716, USA.
NR 27
TC 27
Z9 27
U1 0
U2 6
PU LAWRENCE ERLBAUM ASSOC INC
PI MAHWAH
PA 10 INDUSTRIAL AVE, MAHWAH, NJ 07430-2262
SN 1050-8392
J9 J RES ADOLESCENCE
JI J. Res. Adolesc.
PY 1994
VL 4
IS 4
BP 553
EP 566
DI 10.1207/s15327795jra0404_7
PG 14
WC Family Studies; Psychology, Developmental
SC Family Studies; Psychology
GA QL367
UT WOS:A1994QL36700007
DA 2020-03-18
ER

PT J
AU BRENNAN, JL
AF BRENNAN, JL
TI FAMILY RELATIONSHIPS AND THE DEVELOPMENT OF SOCIAL COMPETENCE IN
   ADOLESCENCE
SO JOURNAL OF PAEDIATRICS AND CHILD HEALTH
LA English
DT Article; Proceedings Paper
CT Australian-Rotary-Health-Research-Fund 5th International Symposium -
   Adolescent Health Behaviour: Identifying Vulnerability and Resilience
CY NOV, 1992
CL AUSTR NATL UNIV, CANBERRA, AUSTRALIA
SP AUSTR ROTARY HLTH RES FUND, COMPERDOWN CHILDRENS HOSP
HO AUSTR NATL UNIV
DE ADOLESCENCE; COMPETENCE; FAMILY; RELATIONSHIPS; TEMPERAMENT
ID ENVIRONMENTAL-INFLUENCES; MOTHER ATTACHMENT; SELF
AB Resilient adolescents are notable for their social competence, which enables them to form and maintain close relationships. The evidence is that adolescents' social competence is derived from their experience of close relationships within their family. On the basis of structured interviews, adolescents' working models of attachments can be categorized into secure, dismissive, or pre-occupied. These attachment styles are associated with very divergent beliefs about the self and others, with differing patterns of emotion regulation and with differing risk profiles for maladjustment. Parenting styles and family relationships appear to have considerable influence on attachment behaviour. Further evidence for the importance of the family comes from research on ego development. Family level behavioural patterns have been discerned from family research interviews which are associated with stagnation or advancement in ego development during adolescence. Though the results suggest causal connections, the direction of effects is far from clear. Longitudinal research underpins the importance of childhood temperament as a contributing factor to the quality of the family environment that the child and then adolescent experiences.
RP BRENNAN, JL (reprint author), PRINCE WALES HOSP,DEPT CHILD & ADOLESCENT PSYCHIAT,HIGH ST,RANDWICK,NSW 2031,AUSTRALIA.
RI Nguyen, Linh/H-3611-2012
NR 37
TC 1
Z9 1
U1 0
U2 12
PU BLACKWELL SCIENCE
PI CARLTON
PA 54 UNIVERSITY ST, P O BOX 378, CARLTON VICTORIA 3053, AUSTRALIA
SN 1034-4810
J9 J PAEDIATR CHILD H
JI J. Paediatr. Child Health
PD DEC
PY 1993
VL 29
SU 1
BP S37
EP S41
DI 10.1111/j.1440-1754.1993.tb02259.x
PG 5
WC Pediatrics
SC Pediatrics
GA MN005
UT WOS:A1993MN00500008
PM 8268021
DA 2020-03-18
ER

PT J
AU HOGE, RD
   RENZULLI, JS
AF HOGE, RD
   RENZULLI, JS
TI EXPLORING THE LINK BETWEEN GIFTEDNESS AND SELF-CONCEPT
SO REVIEW OF EDUCATIONAL RESEARCH
LA English
DT Article
ID EMOTIONAL ADJUSTMENT; ACADEMIC-ACHIEVEMENT; CONCEPT SCALE; CHILDREN;
   STUDENTS; CONSTRUCT; ADOLESCENTS; VALIDATION; ATTITUDES; CLASSROOM
AB We explored three broad issues in the article. First, do gifted and nongifted children differ in their self-concepts? Second, what are the effects on the self-concept of labeling the child as gifted? Third, are there any effects on self-concept of placing a child in special programs for the gifted? The review begins with a discussion of theoretical and methodological issues associated with the self-concept and giftedness constructs. This is followed by a meta-analysis of studies bearing on the three issues. Two types of studies are reviewed: (a) cases. where gifted and average students are compared in terms of the self-concept and (b) studies in which gifted children are exposed to differential programming and the effects on self-concept explored. The studies indicated generally higher academic self-concepts for gifted students, but otherwise the results of the investigations were highly variable. The article concludes with a discussion of research and practical implications.
C1 UNIV CONNECTICUT,NATL RES CTR GIFTED & TALENTED,STORRS,CT 06269.
   UNIV CONNECTICUT,DEPT EDUC PSYCHOL,STORRS,CT 06269.
RP HOGE, RD (reprint author), CARLETON UNIV,DEPT PSYCHOL,C575 LOEB BLDG,COLONEL BY DR,OTTAWA K1S 5B6,ONTARIO,CANADA.
NR 72
TC 94
Z9 94
U1 1
U2 24
PU AMER EDUCATIONAL RESEARCH ASSOC
PI WASHINGTON
PA 1230 17TH ST NW, WASHINGTON, DC 20036-3078
SN 0034-6543
J9 REV EDUC RES
JI Rev. Educ. Res.
PD WIN
PY 1993
VL 63
IS 4
BP 449
EP 465
DI 10.2307/1170496
PG 17
WC Education & Educational Research
SC Education & Educational Research
GA NH664
UT WOS:A1993NH66400003
DA 2020-03-18
ER

PT J
AU COSTELLO, EJ
   BURNS, BJ
   ANGOLD, A
   LEAF, PJ
AF COSTELLO, EJ
   BURNS, BJ
   ANGOLD, A
   LEAF, PJ
TI HOW CAN EPIDEMIOLOGY IMPROVE MENTAL-HEALTH-SERVICES FOR CHILDREN AND
   ADOLESCENTS
SO JOURNAL OF THE AMERICAN ACADEMY OF CHILD AND ADOLESCENT PSYCHIATRY
LA English
DT Article
DE EPIDEMIOLOGY; MENTAL HEALTH SERVICES; CHILDREN AND ADOLESCENTS; PLANNING
ID DEVELOPMENTAL PSYCHOPATHOLOGY; PSYCHIATRIC EPIDEMIOLOGY;
   EMOTIONAL-PROBLEMS; PRIMARY CARE; DISORDERS; PREVALENCE; DEPRESSION;
   PARENTS; PROGRAM
AB Epidemiology, the study of patterns of disease distribution in time and space, can help to improve mental health services for children and adolescents by increasing understanding of the causes, development, and course of psychiatric disorders. For the purpose of service delivery, epidemiologic research on child psychopathology can provide information on need for services, availability of services, and effectiveness of services. For both scientific and planning purposes, epidemiologic research can inform us about (1) the developmental course of psychiatric disorders during childhood and adolescence, (2) the effect of psychiatric disorder on the course of normal childhood development, and (3) the effect of childhood development on the developmental course of psychiatric disorder. Information about prevalence and incidence is useful for planning primary, secondary, and tertiary prevention and treatment services. The same information is scientifically useful to the extent that it helps to answer questions about causation, course, and outcome. However, one aim of this paper is to show that epidemiology is about a great deal more than rates of disorder.
C1 JOHNS HOPKINS UNIV,DEPT MENTAL HYG,BALTIMORE,MD 21218.
RP COSTELLO, EJ (reprint author), DUKE UNIV,MED CTR,DEPT PSYCHIAT,BOX 3454,DURHAM,NC 27710, USA.
NR 58
TC 102
Z9 104
U1 0
U2 4
PU WILLIAMS & WILKINS
PI BALTIMORE
PA 351 WEST CAMDEN ST, BALTIMORE, MD 21201-2436
SN 0890-8567
J9 J AM ACAD CHILD PSY
JI J. Am. Acad. Child Adolesc. Psychiatr.
PD NOV
PY 1993
VL 32
IS 6
BP 1106
EP 1113
DI 10.1097/00004583-199311000-00002
PG 8
WC Psychology, Developmental; Pediatrics; Psychiatry
SC Psychology; Pediatrics; Psychiatry
GA MD603
UT WOS:A1993MD60300002
PM 8282654
DA 2020-03-18
ER

PT J
AU VERHULST, FC
   ACHENBACH, TM
   FERDINAND, RF
   KASIUS, MC
AF VERHULST, FC
   ACHENBACH, TM
   FERDINAND, RF
   KASIUS, MC
TI EPIDEMIOLOGIC COMPARISONS OF AMERICAN AND DUTCH ADOLESCENTS SELF-REPORTS
SO JOURNAL OF THE AMERICAN ACADEMY OF CHILD AND ADOLESCENT PSYCHIATRY
LA English
DT Article
DE YOUTH SELF-REPORT; EPIDEMIOLOGY; CROSS-CULTURAL RESEARCH
ID BEHAVIORAL EMOTIONAL-PROBLEMS; AGES 6; CHILDREN; PARENTS; AGREEMENT
AB Objective: To determine the cross-cultural applicability of self-reports of adolescents' problems and competencies. Method: Youth Self-Reports (YSRs) were completed by 803 American and 803 Dutch nonreferred adolescents matched by gender, age, and socioeconomic status Results: Comparisons revealed that American adolescents reported many more problems than did Dutch adolescents. This finding contrasts sharply with the American/Dutch similarities in parents' and teachers' reports of children's problem behaviors. Competence scores also were much higher for the American than the Dutch sample. Conclusions: Cutpoints for discriminating the normal and the clinical range of YSR scores need to be adjusted to local norms for the Dutch sample. Cultural factors may be responsible for the cross-national differences.
C1 UNIV VERMONT,DEPT PSYCHIAT,CTR CHILDREN YOUTH & FAMILIES,BURLINGTON,VT 05405.
RP VERHULST, FC (reprint author), ERASMUS UNIV ROTTERDAM,HOSP DIJKZIGT,ROTTERDAM,NETHERLANDS.
RI Achenbach, Thomas/E-8254-2010
FU NIMH NIH HHSUnited States Department of Health & Human ServicesNational
   Institutes of Health (NIH) - USANIH National Institute of Mental Health
   (NIMH) [NIMH 40305]
NR 23
TC 36
Z9 36
U1 0
U2 4
PU WILLIAMS & WILKINS
PI BALTIMORE
PA 351 WEST CAMDEN ST, BALTIMORE, MD 21201-2436
SN 0890-8567
J9 J AM ACAD CHILD PSY
JI J. Am. Acad. Child Adolesc. Psychiatr.
PD NOV
PY 1993
VL 32
IS 6
BP 1135
EP 1144
DI 10.1097/00004583-199311000-00005
PG 10
WC Psychology, Developmental; Pediatrics; Psychiatry
SC Psychology; Pediatrics; Psychiatry
GA MD603
UT WOS:A1993MD60300006
PM 8282657
DA 2020-03-18
ER

PT J
AU EISENBERG, N
   FABES, RA
   BERNZWEIG, J
   KARBON, M
   POULIN, R
   HANISH, L
AF EISENBERG, N
   FABES, RA
   BERNZWEIG, J
   KARBON, M
   POULIN, R
   HANISH, L
TI THE RELATIONS OF EMOTIONALITY AND REGULATION TO PRESCHOOLERS SOCIAL
   SKILLS AND SOCIOMETRIC STATUS
SO CHILD DEVELOPMENT
LA English
DT Article
ID COPING STRATEGIES; BEHAVIOR PROBLEMS; STRESSFUL EVENTS; TEMPERAMENT;
   CHILDHOOD; CHILDREN; ADOLESCENTS; PERSONALITY; HYPOTHESIS; ADJUSTMENT
AB The purpose of this study was to examine the relations of emotionality (intensity and negative emotion) and regulation (coping and attentional regulation) to preschoolers' social skills (as rated by adults) and sociometric status. Teachers' ratings of children's constructive coping and attentional control were positively related to boys' social skills and peer status, whereas negative affect was negatively related. Acting out (vs. avoidant) coping and emotional intensity were negatively related to girls' and boys' social skills and boys' peer status. In addition, mothers' reports of boys' coping by seeking social support and low emotional intensity were associated with boys' positive social functioning, whereas avoidant coping was positively related to girls' rated social skills. The results are discussed in relation to research on emotion regulation and coping with emotion in interpersonal contexts.
RP EISENBERG, N (reprint author), ARIZONA STATE UNIV,DEPT PSYCHOL,TEMPE,AZ 85287, USA.
FU NIMH NIH HHSUnited States Department of Health & Human ServicesNational
   Institutes of Health (NIH) - USANIH National Institute of Mental Health
   (NIMH) [K02 MH00903-01]
NR 62
TC 347
Z9 351
U1 3
U2 58
PU UNIV CHICAGO PRESS
PI CHICAGO
PA 5720 S WOODLAWN AVE, CHICAGO, IL 60637
SN 0009-3920
J9 CHILD DEV
JI Child Dev.
PD OCT
PY 1993
VL 64
IS 5
BP 1418
EP 1438
DI 10.2307/1131543
PG 21
WC Psychology, Educational; Psychology, Developmental
SC Psychology
GA MC128
UT WOS:A1993MC12800008
PM 8222881
DA 2020-03-18
ER

PT J
AU DADDS, MR
   BRADDOCK, D
   CUERS, S
   ELLIOTT, A
   KELLY, A
AF DADDS, MR
   BRADDOCK, D
   CUERS, S
   ELLIOTT, A
   KELLY, A
TI PERSONAL AND FAMILY DISTRESS IN HOMELESS ADOLESCENTS
SO COMMUNITY MENTAL HEALTH JOURNAL
LA English
DT Article
ID PERCEPTIONS; CHILDREN; PARENTS
AB Previous research has indicated that homeless children exhibit high rates of behavioral and emotional problems and come from families characterised by conflict and rejection. Further, some evidence exists to show that family variables may relate to adolescent distress differently for homeless males and females. In this study, 117 homeless adolescents were compared to a sample of non-homeless youths on the self reported incidence of personal and family problems. The homeless children reported the highest incidence of all behavioral and emotional problems, parental marital discord, overprotection, and the lowest levels of parental care and acceptance. Sex effects were not evident in reported levels of personal or family problems. However, substantially more variance in the adolescents level of behavioral and emotional disturbance was predictable from family measures for females than males. Overall, the results point to the importance of incorporating family distress models in the understanding and remediation of adolescent homelessness.
RP DADDS, MR (reprint author), UNIV QUEENSLAND,DEPT PSYCHOL,ST LUCIA,QLD 4072,AUSTRALIA.
RI Dadds, Mark/F-8017-2011; Kelly, Adrian/G-4531-2011
OI Kelly, Adrian/0000-0001-5546-4994; Dadds, Mark/0000-0002-2900-1715
NR 17
TC 44
Z9 44
U1 2
U2 6
PU HUMAN SCI PRESS INC
PI NEW YORK
PA 233 SPRING ST, NEW YORK, NY 10013-1578
SN 0010-3853
J9 COMMUNITY MENT HLT J
JI Community Ment. Health J.
PD OCT
PY 1993
VL 29
IS 5
BP 413
EP 422
DI 10.1007/BF00754409
PG 10
WC Health Policy & Services; Public, Environmental & Occupational Health;
   Psychiatry
SC Health Care Sciences & Services; Public, Environmental & Occupational
   Health; Psychiatry
GA MA377
UT WOS:A1993MA37700002
PM 8243047
DA 2020-03-18
ER

PT J
AU SZATMARI, P
   BOYLE, MH
   OFFORD, DR
AF SZATMARI, P
   BOYLE, MH
   OFFORD, DR
TI FAMILIAL AGGREGATION OF EMOTIONAL AND BEHAVIORAL-PROBLEMS OF CHILDHOOD
   IN THE GENERAL-POPULATION
SO AMERICAN JOURNAL OF PSYCHIATRY
LA English
DT Article
ID PSYCHIATRIC-DISORDERS; HEALTH; PREVALENCE; CONDUCT; HYPERACTIVITY;
   CHILDREN; RATES
AB This study sought to evaluate the existence and implications of familial aggregation of emotional and behavioral problems of childhood in a general population sample. Method: The children included in the study were chosen with the use of a sampling technique that identified households in which there were two or more children aged 4-16 years living at home at the time of the survey. Ratings on checklists of emotional and behavioral problems were obtained from Parents, teachers of children in elementary school, and the children themselves if they were adolescents aged 12-16. Children were classified as having problems if their scores on scales of conduct, attention deficit, or emotional problems were in the top 1 0% of the distribution of scores from any informant. Results: There was evidence for familial aggregation of these problems, particularly conduct and emotional problems. However, this was largely derived from the parents' reports of symptoms, not the teachers' or adolescents' reports. The degree of familial aggregation varied according to certain sibship characteristics and patterns of comorbidity. Conclusions: Familial aggregation of emotional and behavioral problems does exist in a community population and is not simply an artifact of clinic attendance.
C1 MCMASTER UNIV,FAC HLTH SCI,DEPT PSYCHIAT,CHILD EPIDEMIOL UNIT,HAMILTON L8S 4L8,ONTARIO,CANADA.
RP SZATMARI, P (reprint author), CHEDOKE MCMASTER HOSP,DEPT PSYCHIAT,CTR CHILD & FAMILY,CHEDOKE DIV,PATTERSON BLDG,POB 2000,STN A,HAMILTON L8N 3Z5,ONTARIO,CANADA.
NR 22
TC 32
Z9 34
U1 0
U2 3
PU AMER PSYCHIATRIC ASSOCIATION
PI WASHINGTON
PA 1400 K ST NW, WASHINGTON, DC 20005
SN 0002-953X
J9 AM J PSYCHIAT
JI Am. J. Psychiat.
PD SEP
PY 1993
VL 150
IS 9
BP 1398
EP 1403
PG 6
WC Psychiatry
SC Psychiatry
GA LV197
UT WOS:A1993LV19700018
PM 8352353
DA 2020-03-18
ER

PT J
AU LUTHAR, SS
   DOERNBERGER, CH
   ZIGLER, E
AF LUTHAR, SS
   DOERNBERGER, CH
   ZIGLER, E
TI RESILIENCE IS NOT A UNIDIMENSIONAL CONSTRUCT - INSIGHTS FROM A
   PROSPECTIVE-STUDY OF INNER-CITY ADOLESCENTS
SO DEVELOPMENT AND PSYCHOPATHOLOGY
LA English
DT Article
ID PROBLEM-SOLVING SKILLS; STRESSFUL LIFE EVENTS; SOCIAL SUPPORT; CHILDRENS
   DEPRESSION; SCHOOL-CHILDREN; COMPETENCE; ADJUSTMENT; VULNERABILITY;
   DISORDERS; CHILDHOOD
AB The maintenance of high social competence despite stress was examined in a 6-month prospective study of 138 inner-city ninth-grade students. The purpose was to provide a replication and extension of findings derived from previous cross-sectional research involving a comparable sample of children. Specifically, goals were to examine the extent to which high-stress children with superior functioning on one or more aspects of school-based social competence could evade significant difficulties in (a) other spheres of competence at school and (b) emotional adjustment. Measurements of stress were based on uncontrollable negative life events. Competence was assessed via behavioral indices including school grades, teacher ratings, and peer ratings, and emotional distress was measured via self-reports. Results indicated that high-stress children who showed impressive behavioral competence were highly vulnerable to emotional distress over time. Furthermore, almost 85% of the high-stress children who seemed resilient based on at least one domain of social competence at Time 1 had significant difficulties in one or more domains examined when assessed at both Time 1 and Time 2. Findings are discussed in terms of conceptual and empirical issues in resilience research.
RP LUTHAR, SS (reprint author), YALE UNIV,DEPT PSYCHIAT,29 SYLVAN AVE,NEW HAVEN,CT 06519, USA.
FU NIDA NIH HHSUnited States Department of Health & Human ServicesNational
   Institutes of Health (NIH) - USANIH National Institute on Drug Abuse
   (NIDA) [K21 DA000202]
NR 41
TC 151
Z9 152
U1 0
U2 31
PU CAMBRIDGE UNIV PRESS
PI NEW YORK
PA 40 WEST 20TH STREET, NEW YORK, NY 10011-4211
SN 0954-5794
J9 DEV PSYCHOPATHOL
JI Dev. Psychopathol.
PD FAL
PY 1993
VL 5
IS 4
BP 703
EP 717
DI 10.1017/S0954579400006246
PG 15
WC Psychology, Developmental
SC Psychology
GA MW907
UT WOS:A1993MW90700014
PM 25722542
OA Green Accepted
DA 2020-03-18
ER

PT J
AU BURKET, RC
   HODGIN, JD
AF BURKET, RC
   HODGIN, JD
TI PEDIATRICIANS PERCEPTIONS OF CHILD-PSYCHIATRY CONSULTATIONS
SO PSYCHOSOMATICS
LA English
DT Article
ID LIAISON
AB To ascertain pediatrician's expectations of child psychiatric consultants at our facility, a self-report questionnaire was sent to the 135 members of the Department of Pediatrics, The University of Florida Health Science Center, in 1991. The 73 respondents (54%) reported high rates of emotional problems and adverse family situations in their patients, and a majority said they used psychiatric consultation sometimes or often. Adolescents were the patient group most frequently referred, and behavioral problems were the most frequent reasons for consultation requests. Pediatricians most valued a timely response and accessibility from consultants. These results are discussed with reference to the further development of a consultation-liaison service within a child and adolescent psychiatry training program.
RP BURKET, RC (reprint author), UNIV FLORIDA,DEPT PSYCHIAT,DIV CHILD & ADOLESCENT PSYCHIAT,POB 100234,GAINESVILLE,FL 32610, USA.
NR 14
TC 4
Z9 4
U1 2
U2 2
PU AMER PSYCHIATRIC ASSOCIATION
PI WASHINGTON
PA 1400 K ST NW, WASHINGTON, DC 20005
SN 0033-3182
J9 PSYCHOSOMATICS
JI Psychosomatics
PD SEP-OCT
PY 1993
VL 34
IS 5
BP 402
EP 408
DI 10.1016/S0033-3182(93)71843-5
PG 7
WC Psychiatry; Psychology
SC Psychiatry; Psychology
GA LU809
UT WOS:A1993LU80900004
PM 8140189
DA 2020-03-18
ER

PT J
AU WEISZ, JR
   SUWANLERT, S
   CHAIYASIT, W
   WEISS, B
   ACHENBACH, TM
   EASTMAN, KL
AF WEISZ, JR
   SUWANLERT, S
   CHAIYASIT, W
   WEISS, B
   ACHENBACH, TM
   EASTMAN, KL
TI BEHAVIORAL AND EMOTIONAL-PROBLEMS AMONG THAI AND AMERICAN ADOLESCENTS -
   PARENT REPORTS FOR AGES 12-16
SO JOURNAL OF ABNORMAL PSYCHOLOGY
LA English
DT Article
ID CHILDREN; PSYCHOPATHOLOGY
AB We studied adolescents' behavioral and emotional problems in the United States and in Thailand, a Buddhist country in which, reportedly, aggression is discouraged and self-control. emotional restraint, and social inhibition are encouraged. Standardized parent reports on 118 problems revealed 45 Thai-US. differences. Thai adolescents were reported to show more overcontrolled problems (e.g., shyness, compulsivity, inhibition of talking, fearfulness, and constipation) than American adolescents (p <.0001). The two groups did not differ reliably in total undercontrolled problems, but Americans showed higher levels of direct, overt, and interpersonally aggressive undercontrol (e.g., fighting and bullying), whereas Thais showed more indirect and subtle undercontrol that was not interpersonally aggressive (e.g., sulking and sullenness). The findings suggest that different cultures may be linked to different styles of adolescent problem behavior.
C1 VANDERBILT UNIV,DEPT PSYCHOL & HUMAN DEV,NASHVILLE,TN 37240.
   UNIV VERMONT,DEPT PSYCHIAT,BURLINGTON,VT 05405.
RP WEISZ, JR (reprint author), UNIV CALIF LOS ANGELES,DEPT PSYCHOL,FRANZ HALL,405 HILGARD AVE,LOS ANGELES,CA 90024, USA.
RI Achenbach, Thomas/E-8254-2010
FU NIMH NIH HHSUnited States Department of Health & Human ServicesNational
   Institutes of Health (NIH) - USANIH National Institute of Mental Health
   (NIMH) [1 R01 MH38240]
NR 34
TC 43
Z9 44
U1 0
U2 7
PU AMER PSYCHOLOGICAL ASSOC
PI WASHINGTON
PA 750 FIRST ST NE, WASHINGTON, DC 20002-4242
SN 0021-843X
J9 J ABNORM PSYCHOL
JI J. Abnorm. Psychol.
PD AUG
PY 1993
VL 102
IS 3
BP 395
EP 403
DI 10.1037/0021-843X.102.3.395
PG 9
WC Psychology, Clinical; Psychiatry
SC Psychology; Psychiatry
GA LU080
UT WOS:A1993LU08000007
PM 8408951
DA 2020-03-18
ER

PT J
AU MALINOSKYRUMMELL, R
   HANSEN, DJ
AF MALINOSKYRUMMELL, R
   HANSEN, DJ
TI LONG-TERM CONSEQUENCES OF CHILDHOOD PHYSICAL ABUSE
SO PSYCHOLOGICAL BULLETIN
LA English
DT Article
ID SEXUAL ABUSE; PSYCHIATRIC-ILLNESS; NEGLECTED CHILDREN; VIOLENCE;
   BEHAVIOR; ADOLESCENTS; VICTIMS; DELINQUENTS; HISTORIES; FAMILY
AB This article reviews the literature on the long-term consequences of childhood physical abuse. Empirical research is discussed within 7 topic areas: aggressive and violent behavior, nonviolent criminal behavior, substance abuse, self-injurious and suicidal behavior, emotional problems, interpersonal problems, and academic and vocational difficulties. The studies reviewed involve primarily adult populations, although pertinent findings from literature on children and adolescents are briefly summarized. Some variables that affect the relation between physical abuse and long-term consequences are examined. These moderator variables include maltreatment characteristics, individual factors, family factors, and environmental factors. The article ends with suggestions for future research on long-term consequences and variables that may affect these outcomes.
C1 W VIRGINIA UNIV,MORGANTOWN,WV 26506.
   UNIV NEBRASKA,LINCOLN,NE 68588.
NR 77
TC 403
Z9 409
U1 3
U2 57
PU AMER PSYCHOLOGICAL ASSOC
PI WASHINGTON
PA 750 FIRST ST NE, WASHINGTON, DC 20002-4242
SN 0033-2909
J9 PSYCHOL BULL
JI Psychol. Bull.
PD JUL
PY 1993
VL 114
IS 1
BP 68
EP 79
DI 10.1037/0033-2909.114.1.68
PG 12
WC Psychology; Psychology, Multidisciplinary
SC Psychology
GA LL161
UT WOS:A1993LL16100004
PM 8346329
OA Green Published
DA 2020-03-18
ER

PT J
AU FEEHAN, M
   MCGEE, R
   STANTON, WR
AF FEEHAN, M
   MCGEE, R
   STANTON, WR
TI HELPING AGENCY CONTACT FOR EMOTIONAL-PROBLEMS IN CHILDHOOD AND EARLY
   ADOLESCENCE AND THE RISK OF LATER DISORDER
SO AUSTRALIAN AND NEW ZEALAND JOURNAL OF PSYCHIATRY
LA English
DT Article
ID MENTAL-HEALTH-SERVICES; DSM-III DISORDERS; LARGE SAMPLE; CHILDREN;
   SEEKING; ZEALAND; CARE
AB Despite waning enthusiasm for labelling theories in the development of psychopathology, it has been claimed that contact with professional agencies in childhood can be associated with increased levels of later problem behaviour. In this study, help-seeking by parents for children with behaviour problems was examined using a birth cohort followed longitudinally to age 15 years. No evidence was found to support the hypothesis that agency contact increased the risk of later mental health disorder, either in childhood or adolescence. Rather, the results suggested that help-seeking was associated with a reduction in both the risk of DSM-III disorder and problem behaviour scores, up to five years after agency contact.
C1 UNIV OTAGO,SCH MED,DEPT PREVENT & SOCIAL MED,DUNEDIN,NEW ZEALAND.
RP FEEHAN, M (reprint author), UNIV OTAGO,SCH MED,DEPT PAEDIAT & CHILD HLTH,DUNEDIN MULTIDISCIPLINARY HLTH & DEV RES UNIT,DUNEDIN,NEW ZEALAND.
OI McGee, Rob/0000-0003-2429-6304
FU NIMH NIH HHSUnited States Department of Health & Human ServicesNational
   Institutes of Health (NIH) - USANIH National Institute of Mental Health
   (NIMH) [R01-MH-45070, R01-MH-43746]
NR 26
TC 7
Z9 7
U1 0
U2 0
PU AUSTRALIAN NZ J PSYCHIATRY
PI KARRINYUP
PA P O BOX 126, KARRINYUP 6018, AUSTRALIA
SN 0004-8674
J9 AUST NZ J PSYCHIAT
JI Aust. N. Z. J. Psych.
PD JUN
PY 1993
VL 27
IS 2
BP 270
EP 274
DI 10.3109/00048679309075776
PG 5
WC Psychiatry
SC Psychiatry
GA LM593
UT WOS:A1993LM59300010
PM 8363536
DA 2020-03-18
ER

PT J
AU KATZ, ER
   VARNI, JW
AF KATZ, ER
   VARNI, JW
TI SOCIAL SUPPORT AND SOCIAL COGNITIVE PROBLEM-SOLVING IN CHILDREN WITH
   NEWLY-DIAGNOSED CANCER
SO CANCER
LA English
DT Article; Proceedings Paper
CT WORKSHOP ON CHILDREN WITH CANCER
CY SEP 05-06, 1991
CL NAPLES, FL
SP AMER CANC SOC
DE CANCER; CHILDREN; SOCIAL SKILLS TRAINING; SCHOOL REINTEGRATION
ID PSYCHOLOGICAL ADJUSTMENT; SKILLS; ADOLESCENTS; STRESS; FAMILIES; ISSUES
AB Children newly diagnosed with cancer have been documented to be at increased risk for difficulties in their return to school and ongoing positive social experiences. This article reviews the critical role of social support in helping children adjust to their illness and treatment. Social skills training for newly diagnosed children is presented as an important intervention strategy for increasing positive social interactions and overall psychosocial adjustment. A randomized, clinical research trial currently in progress that will evaluate the impact of social skills training on newly diagnosed children 5-13 years of age is delineated. The potentially positive impact of social skills training on the prevention of emotional problems and increased biologic survival are discussed.
C1 UNIV CALIF LOS ANGELES,SCH MED,DEPT PEDIAT,LOS ANGELES,CA 90024.
   UNIV CALIF SAN DIEGO,SCH MED,DEPT PSYCHIAT,LA JOLLA,CA 92093.
   CHILDRENS HOSP & HLTH CTR,DIV HEMATOL ONCOL,SAN DIEGO,CA.
RP KATZ, ER (reprint author), LONG BEACH MEM MED CTR,JONATHAN JAQUES CHILDRENS CANC CTR,2801 ATLANTIC AVE,LONG BEACH,CA 90801, USA.
NR 47
TC 24
Z9 25
U1 1
U2 5
PU WILEY-LISS
PI NEW YORK
PA DIV JOHN WILEY & SONS INC 605 THIRD AVE, NEW YORK, NY 10158-0012
SN 0008-543X
J9 CANCER
JI Cancer
PD MAY 15
PY 1993
VL 71
IS 10
SU S
BP 3314
EP 3319
DI 10.1002/1097-0142(19930515)71:10+<3314::AID-CNCR2820711729>3.0.CO;2-1
PG 6
WC Oncology
SC Oncology
GA LD570
UT WOS:A1993LD57000026
PM 8490874
DA 2020-03-18
ER

PT J
AU UTENS, EMWJ
   VERHULST, FC
   MEIJBOOM, FJ
   DUIVENVOORDEN, HJ
   ERDMAN, RAM
   BOS, E
   ROELANDT, JTC
   HESS, J
AF UTENS, EMWJ
   VERHULST, FC
   MEIJBOOM, FJ
   DUIVENVOORDEN, HJ
   ERDMAN, RAM
   BOS, E
   ROELANDT, JTC
   HESS, J
TI BEHAVIORAL AND EMOTIONAL-PROBLEMS IN CHILDREN AND ADOLESCENTS WITH
   CONGENITAL HEART-DISEASE
SO PSYCHOLOGICAL MEDICINE
LA English
DT Article
ID DEFECTS
AB Behavioural/emotional problems were assessed at least nine years after surgical correction for congenital heart disease (ConHD) in childhood. Parents of 144 10-15-year-old ConHD-children completed the Child Behavior Checklist (CBCL) and 179, 11-17-year-old, ConHD-adolescents completed the Youth Self-Report (YSR). On the CBCL and YSR ConHD-children and adolescents obtained significantly higher problem scores than same-aged peers from normative reference groups. No significant differences were found between problem scores for different cardiac diagnostic groups. A negative correlation was found between CBCL total problem sores and IQ-scores of ConHD-children; for YSR total problem scores no such relationship was found.
C1 ERASMUS UNIV ROTTERDAM,DEPT CHILD & ADOLESCENT PSYCHIAT,3000 DR ROTTERDAM,NETHERLANDS.
   ERASMUS UNIV ROTTERDAM,DEPT THORAC & CARDIOVASC SURG,3000 DR ROTTERDAM,NETHERLANDS.
   ERASMUS UNIV ROTTERDAM,SOPHIA CHILDRENS HOSP,DEPT PAEDIAT CARDIOL,3000 DR ROTTERDAM,NETHERLANDS.
   ERASMUS UNIV ROTTERDAM,DEPT MED PSYCHOL & PSYCHOTHERAPY,3000 DR ROTTERDAM,NETHERLANDS.
NR 21
TC 95
Z9 98
U1 0
U2 4
PU CAMBRIDGE UNIV PRESS
PI NEW YORK
PA 40 WEST 20TH STREET, NEW YORK, NY 10011-4211
SN 0033-2917
J9 PSYCHOL MED
JI Psychol. Med.
PD MAY
PY 1993
VL 23
IS 2
BP 415
EP 424
DI 10.1017/S0033291700028518
PG 10
WC Psychology, Clinical; Psychiatry; Psychology
SC Psychology; Psychiatry
GA LF189
UT WOS:A1993LF18900018
PM 8332658
DA 2020-03-18
ER

PT J
AU SAWYER, MG
   CLARK, JJ
   BAGHURST, PA
AF SAWYER, MG
   CLARK, JJ
   BAGHURST, PA
TI CHILDHOOD EMOTIONAL AND BEHAVIORAL-PROBLEMS - A COMPARISON OF CHILDRENS
   REPORTS WITH REPORTS FROM PARENTS AND TEACHERS
SO JOURNAL OF PAEDIATRICS AND CHILD HEALTH
LA English
DT Article
DE ADOLESCENTS; ASSESSMENT; BEHAVIORAL PROBLEMS; CHILDREN; EMOTIONAL
   PROBLEMS
ID PSYCHIATRIC INTERVIEW; AGREEMENT; CHECKLIST; PREVALENCE; DISORDERS;
   SYMPTOMS; RATINGS
AB Paediatricians are often asked to assess children with emotional and behavioural problems and are faced with the dilemma that reports about the children's behaviour obtained from the children, and from their parents and teachers, may differ. This study compares the number of childhood emotional and behavioural problems reported by children living in the community, with the number of problems reported by their parents and teachers. When describing both internalizing and externalizing problems, the children consistently reported that they had more problems than were reported by either their parents or teachers. This pattern was particularly evident with reports from older female children who reported many more internalizing problems than were reported by their parents and teachers. Possible reasons for the differences between reports from children and the other informants are discussed.
C1 CSIRO,DIV HUMAN NUTR,ADELAIDE,SA 5000,AUSTRALIA.
RP SAWYER, MG (reprint author), ADELAIDE CHILDRENS HOSP INC,EVALUAT UNIT,ADELAIDE,SA 5006,AUSTRALIA.
NR 26
TC 13
Z9 13
U1 0
U2 2
PU BLACKWELL SCIENCE
PI CARLTON
PA 54 UNIVERSITY ST, P O BOX 378, CARLTON VICTORIA 3053, AUSTRALIA
SN 1034-4810
J9 J PAEDIATR CHILD H
JI J. Paediatr. Child Health
PD APR
PY 1993
VL 29
IS 2
BP 119
EP 125
PG 7
WC Pediatrics
SC Pediatrics
GA KT992
UT WOS:A1993KT99200013
PM 8489791
DA 2020-03-18
ER

PT J
AU STRICKLAND, AL
AF STRICKLAND, AL
TI LONG-TERM RESULTS OF TREATMENT WITH LOW-DOSE FLUOXYMESTERONE IN
   CONSTITUTIONAL DELAY OF GROWTH AND PUBERTY AND IN GENETIC SHORT STATURE
SO PEDIATRICS
LA English
DT Article
DE GROWTH; PUBERTY; HEIGHT; FLUOXYMESTERONE
ID OXANDROLONE TREATMENT; TESTOSTERONE TREATMENT; FINAL HEIGHT; ADULT
   HEIGHT; BOYS; CHILDREN; ADOLESCENTS; THERAPY
AB This prospective study was designed to assess growth response, side effects, other possible long-term effects, and final adult height in boys treated with the oral androgen, fluoxymesterone. From 1973 to 1984, eighty-two short boys (71 with constitutional delay of growth and puberty [CDGP] and 11 with genetic short stature [GSS]) were treated with daily oral doses of 2.5 mg of fluoxymesterone from 6 to 60 months. Final height assessment was made from 1989 to 1991. A group of 34 untreated boys (26 with CDGP and 8 with GSS) were also followed to assess the accuracy of the Greulich-Pyle and Bayley-Pinneau (GP-BP) and sexual maturity index height prediction methods. During treatment, each patient had a 1.7- to 2.5-fold increase in linear growth velocity. Accelerated velocity (over baseline) continued as long as the bone age was less than 14 years. No adverse androgenic effects (or undue acceleration of puberty) were observed. Final height exceeded pretreatment predictions for CDGP + GSS by 6.1 +/- 3.5 (SD) cm (GP-BP) and 5.4 +/- 3.2 cm (sexual maturity index). It is concluded that a daily oral dose of 2.5 mg of fluoxymesterone can be used to accelerate linear growth in boys with CDGP and GSS when needed to alleviate emotional problems secondary to slow growth and short stature without fear of compromising final adult height.
RP STRICKLAND, AL (reprint author), SPARTANBURG REG MED CTR, 101 E WOOD ST, SPARTANBURG, SC 29303 USA.
NR 39
TC 7
Z9 7
U1 0
U2 0
PU AMER ACAD PEDIATRICS
PI ELK GROVE VILLAGE
PA 141 NORTH-WEST POINT BLVD,, ELK GROVE VILLAGE, IL 60007-1098 USA
SN 0031-4005
EI 1098-4275
J9 PEDIATRICS
JI Pediatrics
PD APR
PY 1993
VL 91
IS 4
BP 716
EP 720
PG 5
WC Pediatrics
SC Pediatrics
GA KW567
UT WOS:A1993KW56700005
PM 8464656
DA 2020-03-18
ER

PT J
AU STANGER, C
   LEWIS, M
AF STANGER, C
   LEWIS, M
TI AGREEMENT AMONG PARENTS, TEACHERS, AND CHILDREN ON INTERNALIZING AND
   EXTERNALIZING BEHAVIOR PROBLEMS
SO JOURNAL OF CLINICAL CHILD PSYCHOLOGY
LA English
DT Article
ID CHILDHOOD DEPRESSION; PSYCHOPATHOLOGY; VALIDITY; RATINGS
AB Investigated agreement between mothers, fathers, teachers, and children on equivalent forms of a standardized measure of behavioral and emotional problems. Ninety-eight children, age 13 years, completed the Youth Self-Report (Achenbach, 1991d). Their mothers and fathers completed the Child Behavior Checklist (Achenbach, 1991b), and their teachers completed the Teacher Report Form (Achenbach, 1991c). Children generally reported the most problems and teachers the least. Agreement was highest between mothers and fathers on internalizing and externalizing problems, and lowest for rater pairs involving teachers on internalizing problems. Analyses of a multitrait-multimethod matrix for ratings of internalizing and externalizing problems indicated good convergent validity, large rater effects, and weaker discriminant validity. Conditional probabilities for agreement on deviant and nondeviant scores indicated that ratings by no informant could substitute for those of any other rater. Teacher ratings of externalizing problems were the best predictor of referral for mental health services.
C1 UNIV MED & DENT NEW JERSEY,INST STUDY CHILD DEV,97 PATERSON ST,NEW BRUNSWICK,NJ 08903.
   UNIV VERMONT,BURLINGTON,VT 05405.
NR 30
TC 299
Z9 304
U1 1
U2 52
PU LAWRENCE ERLBAUM ASSOC INC
PI MAHWAH
PA 10 INDUSTRIAL AVE, MAHWAH, NJ 07430-2262
SN 0047-228X
J9 J CLIN CHILD PSYCHOL
JI J. Clin. Child Psychol.
PD MAR
PY 1993
VL 22
IS 1
BP 107
EP 115
DI 10.1207/s15374424jccp2201_11
PG 9
WC Psychology, Clinical; Psychology, Developmental
SC Psychology
GA LJ643
UT WOS:A1993LJ64300011
DA 2020-03-18
ER

PT J
AU FISCHER, M
   BARKLEY, RA
   FLETCHER, KE
   SMALLISH, L
AF FISCHER, M
   BARKLEY, RA
   FLETCHER, KE
   SMALLISH, L
TI THE ADOLESCENT OUTCOME OF HYPERACTIVE-CHILDREN - PREDICTORS OF
   PSYCHIATRIC, ACADEMIC, SOCIAL, AND EMOTIONAL ADJUSTMENT
SO JOURNAL OF THE AMERICAN ACADEMY OF CHILD AND ADOLESCENT PSYCHIATRY
LA English
DT Article
DE ATTENTION-DEFICIT HYPERACTIVITY DISORDER; ADOLESCENCE; OUTCOME;
   PREDICTION
ID ATTENTION DEFICIT DISORDER; ANTISOCIAL-BEHAVIOR; FOLLOW-UP; RESEARCH
   CRITERIA; CONDUCT DISORDER; BOYS; AGE; CHILDHOOD; PSYCHOPATHOLOGY;
   DELINQUENCY
AB Objective: To investigate predictors of adolescent outcome in a large sample of hyperactive children. Method: 123 hyperactive children were followed prospectively over an 8-year period. Multiple linear and logistical regression equations were used to relate childhood predictor variables to adolescent academic, psychiatric, social, and emotional adjustment. Results: Adolescent academic skills were related to childhood cognitive and academic competence while school conduct was predicted by other variables including early family stress. Duration of mental health treatment received often was negatively related to outcome, apparently serving as a marker variable for severity of disturbance in the child. Childhood impulsivity-hyperactivity and paternal antisocial acts were associated with later oppositional-defiant behaviors. Only child defiance and not hyperactivity predicted later arrests, however. Emotional problems in adolescence were predicted by more special education enrollment. Adolescent social competence was associated with parental personal competence, whereas maternal mental health status at outcome was related to variables unassociated with child adjustment. Conclusions: Various outcome domains had different sets of predictors; no single predictor cut across all domains. Although a limited amount of variance in outcome was explained, findings suggest that promoting family and parental competence as well as assessing and treating defiance and aggression very early may improve outcome.
C1 UNIV MASSACHUSETTS,MED CTR,DEPT PSYCHIAT,WORCESTER,MA 01605.
   UNIV MASSACHUSETTS,MED CTR,DEPT NEUROL,WORCESTER,MA 01605.
RP FISCHER, M (reprint author), MED COLL WISCONSIN,DEPT NEUROL,NEUROPSYCHOL SECT,9200 W WISCONSIN AVE,MILWAUKEE,WI 53226, USA.
FU NIMH NIH HHSUnited States Department of Health & Human ServicesNational
   Institutes of Health (NIH) - USANIH National Institute of Mental Health
   (NIMH) [MH42181]
NR 43
TC 84
Z9 88
U1 0
U2 11
PU WILLIAMS & WILKINS
PI BALTIMORE
PA 351 WEST CAMDEN ST, BALTIMORE, MD 21201-2436
SN 0890-8567
J9 J AM ACAD CHILD PSY
JI J. Am. Acad. Child Adolesc. Psychiatr.
PD MAR
PY 1993
VL 32
IS 2
BP 324
EP 332
DI 10.1097/00004583-199303000-00013
PG 9
WC Psychology, Developmental; Pediatrics; Psychiatry
SC Psychology; Pediatrics; Psychiatry
GA KN981
UT WOS:A1993KN98100015
PM 8444761
DA 2020-03-18
ER

PT J
AU KOBAK, RR
   COLE, HE
   FERENZGILLIES, R
   FLEMING, WS
   GAMBLE, W
AF KOBAK, RR
   COLE, HE
   FERENZGILLIES, R
   FLEMING, WS
   GAMBLE, W
TI ATTACHMENT AND EMOTION REGULATION DURING MOTHER-TEEN PROBLEM-SOLVING - A
   CONTROL-THEORY ANALYSIS
SO CHILD DEVELOPMENT
LA English
DT Article
ID ADAPTATION; ADOLESCENCE; CONTINUITY; COMPETENCE; PATTERNS; INFANCY;
   MODELS
AB We present a control theory analysis of adolescents' attachment strategies in the Adult Attachment Interview (AAI). In Study 1, Q-sort prototypes for secure/anxious and deactivating/hyperactivating strategies were used to differentiate between Main and Goldwyn's AAI classifications. In Study 2, we examined how AAI strategies were associated with emotion regulation during mother-teen problem solving. 4 aspects of mother-teen problem solving (dysfunctional anger, support/validation, avoidance of problem solving, and maternal dominance) were used to predict teens' AAI strategies. Teens with secure strategies engaged in problem-solving discussions characterized by less dysfunctional anger and less avoidance of problem solving. In addition, attachment security showed a curvilinear relation with maternal dominance, indicating that secure teens maintained balanced assertiveness with their mothers. Teens with deactivating strategies engaged in problem-solving interactions characterized by higher levels of maternal dominance and dysfunctional anger. The contribution of attachment strategies to teens' autonomy and to transformations in mother-teen relationships is discussed.
C1 UNIV ARIZONA,TUCSON,AZ 85721.
RP KOBAK, RR (reprint author), UNIV DELAWARE,DEPT PSYCHOL,NEWARK,DE 19716, USA.
FU NIMH NIH HHSUnited States Department of Health & Human ServicesNational
   Institutes of Health (NIH) - USANIH National Institute of Mental Health
   (NIMH) [R03-MH44885]
NR 45
TC 450
Z9 454
U1 1
U2 41
PU UNIV CHICAGO PRESS
PI CHICAGO
PA 5720 S WOODLAWN AVE, CHICAGO, IL 60637
SN 0009-3920
J9 CHILD DEV
JI Child Dev.
PD FEB
PY 1993
VL 64
IS 1
BP 231
EP 245
DI 10.2307/1131448
PG 15
WC Psychology, Educational; Psychology, Developmental
SC Psychology
GA KL983
UT WOS:A1993KL98300015
PM 8436031
DA 2020-03-18
ER

PT J
AU SPURKLAND, I
   BJORNSTAD, PG
   LINDBERG, H
   SEEM, E
AF SPURKLAND, I
   BJORNSTAD, PG
   LINDBERG, H
   SEEM, E
TI MENTAL-HEALTH AND PSYCHOSOCIAL FUNCTIONING IN ADOLESCENTS WITH
   CONGENITAL HEART-DISEASE - A COMPARISON BETWEEN ADOLESCENTS BORN WITH
   SEVERE HEART DEFECT AND ATRIAL SEPTAL-DEFECT
SO ACTA PAEDIATRICA
LA English
DT Article
DE ADOLESCENTS; CHILD BEHAVIOR CHECKLIST; CONGENITAL HEART DISEASE;
   EMOTIONAL PROBLEMS; PHYSICAL DISABILITY; PSYCHOSOCIAL FUNCTIONING
ID PSYCHIATRIC EPIDEMIOLOGY; RECENT ONSET; CHILDREN; INTELLIGENCE;
   ADJUSTMENT
AB Twenty-six adolescents, aged 13-18 years, with severe congenital heart disease were matched for sex, age and living area with 26 adolescents with repaired atrial septal defect and regarded as physically fit. These two groups were compared according to somatic condition, psychopathology, psychosocial functioning and chronic family difficulties. A higher rate of psychiatric problems in the complex group, an association between psychosocial functioning and physical capacity, as well as an association between psychosocial functioning and chronic family difficulties were observed. These findings suggest that physical capacity is of crucial importance for mental health and functioning of adolescents with congenital heart disease. The association with chronic family difficulties also suggests that a comprehensive biopsychosocial approach is necessary in the treatment and rehabilitation of these patients.
C1 NATL HOSP NORWAY,DEPT PSYCHOSOMAT,OSLO 1,NORWAY.
   NATL HOSP NORWAY,PEDIAT CLIN,OSLO 1,NORWAY.
   NATL HOSP NORWAY,DEPT THORAC & CARDIOVASC SURG,OSLO 1,NORWAY.
RP SPURKLAND, I (reprint author), UNIV OSLO,CHILD PSYCHIAT CLIN,POSTBOKS 59 VINDEREN,N-0319 OSLO 3,NORWAY.
NR 39
TC 51
Z9 51
U1 0
U2 2
PU SCANDINAVIAN UNIVERSITY PRESS
PI OSLO
PA PO BOX 2959 TOYEN, JOURNAL DIVISION CUSTOMER SERVICE, N-0608 OSLO,
   NORWAY
SN 0803-5253
J9 ACTA PAEDIATR
JI Acta Paediatr.
PD JAN
PY 1993
VL 82
IS 1
BP 71
EP 76
DI 10.1111/j.1651-2227.1993.tb12520.x
PG 6
WC Pediatrics
SC Pediatrics
GA KQ323
UT WOS:A1993KQ32300016
PM 8453226
DA 2020-03-18
ER

PT J
AU RYE, H
   HUNDEVADT, L
AF RYE, H
   HUNDEVADT, L
TI EMOTIONAL-PROBLEMS AND TREATMENT IN MINIMAL-BRAIN-DYSFUNCTION
SO NORDIC JOURNAL OF PSYCHIATRY
LA English
DT Article
DE EMOTIONAL PROBLEMS; TREATMENT; MBD/DAMP/ADHD
AB This paper presents and discusses the most common emotional and social problems relating to minimal brain dysfunction (MBD) in childhood and adolescence, as well as traditional and new approaches to treatment. The emotional problems are described as either reactions to primary symptoms - that is, perceptual, cognitive, language, or motor dysfunctions causing obstacles and frustrations in learning and mastery of social, academic, and recreational activities - or reactions mainly caused by the interactive conflicts that may develop as a result of a combination of even slight developmental dysfunctions and lack of understanding and support by the social environment. Some of the most common emotional problems described are aggression, lack of self-confidence, anxiety, depression, and anti-social behaviour. The psychosocial development of these children will be influenced by the extent to which information and understanding are given by the social environment and access to professional treatment and support is given. The importance of early detection of dysfunctions and intervention is stressed, as is the need for development of a proper service for youth and adults with MBD problems. New methods in prevention and early treatment of psychosocial problems, with focus on early child-caregiver interactions, seem to be very promising and deserve further investigation in relation to children with MBD problems.
C1 NIC WAALS INST,N-0801 OSLO,NORWAY.
NR 48
TC 0
Z9 0
U1 0
U2 0
PU SCANDINAVIAN UNIVERSITY PRESS
PI OSLO
PA PO BOX 2959 TOYEN, JOURNAL DIVISION CUSTOMER SERVICE, N-0608 OSLO,
   NORWAY
SN 0803-9488
J9 NORD J PSYCHIAT
JI Nord. J. Psychiatr.
PY 1993
VL 47
IS 2
BP 123
EP 132
DI 10.3109/08039489309095022
PG 10
WC Psychiatry
SC Psychiatry
GA MX119
UT WOS:A1993MX11900008
DA 2020-03-18
ER

PT J
AU MCCONAUGHY, SH
AF MCCONAUGHY, SH
TI ADVANCES IN EMPIRICALLY BASED ASSESSMENT OF CHILDRENS BEHAVIORAL AND
   EMOTIONAL-PROBLEMS
SO SCHOOL PSYCHOLOGY REVIEW
LA English
DT Article
ID SOCIAL COMPETENCE; LEARNING-DISABILITIES; DEPRESSED MOTHERS; NATIONAL
   SAMPLE; 3-YEAR COURSE; 16-YEAR-OLDS; DISTURBANCE; 4-YEAR-OLDS;
   PERCEPTIONS; DEFINITION
AB Recent revisions of the scoring profiles for the Child Behavior Checklist (CBCL), Teacher's Report Form (TRF), and Youth Self-Report (YSR) represent important advances in empirically based assessment of children's behavioral and emotional problems. This article reviews research to derive cross-informant syndrome scales for the 1991 profiles of the CBCL, TRF, and YSR, focusing on findings that are particularly relevant for the practice of school psychology. Studies of reliability and validity are summarized, as well as findings on cross-informant agreement, stability of parent ratings, cross-informant prediction, and comparisons of profile scores for children with serious emotional disturbance and learning disabilities.
RP MCCONAUGHY, SH (reprint author), UNIV VERMONT,DEPT PSYCHIAT,1 S PROSPECT ST,BURLINGTON,VT 05401, USA.
NR 61
TC 63
Z9 63
U1 1
U2 5
PU NATL ASSN SCHOOL PSYCHOL
PI HARRISONBURG
PA JAMES MADISON UNIV DEPT PSYCHOL, HARRISONBURG, VA 22807
SN 0279-6015
J9 SCHOOL PSYCHOL REV
JI Sch. Psychol. Rev.
PY 1993
VL 22
IS 2
BP 285
EP 307
PG 23
WC Psychology, Educational
SC Psychology
GA LN235
UT WOS:A1993LN23500011
DA 2020-03-18
ER

PT J
AU MARTENS, BK
AF MARTENS, BK
TI SOCIAL LABELING, PRECISION OF MEASUREMENT, AND PROBLEM-SOLVING - KEY
   ISSUES IN THE ASSESSMENT OF CHILDRENS EMOTIONAL-PROBLEMS
SO SCHOOL PSYCHOLOGY REVIEW
LA English
DT Article
AB This article discusses key issues and assumptions which underlie the use of behavior rating scales for assessing children's emotional problems. Three arguments are advanced supporting the use of structured informant reports in social-emotional assessment: (a) informant reports initiate intervention efforts by mental health professionals in general; (b) reliable instruments reduce competing explanations for what is observed; and (c) differences across informants have implications for the design of treatment. Recent revisions to the Child Behavior Checklist, Teacher's Report Form, and Youth Self-Report are evaluated in light of the issues discussed.
RP MARTENS, BK (reprint author), SYRACUSE UNIV, DEPT PSYCHOL, 430 HUNTINGTON HALL, SYRACUSE, NY 13244 USA.
NR 26
TC 7
Z9 7
U1 0
U2 2
PU NATL ASSOC SCHOOL PSYCHOLOGISTS
PI BETHESDA
PA 4340 EAST WEST HWY, STE 402, BETHESDA, MD 20814 USA
SN 0279-6015
J9 SCHOOL PSYCHOL REV
JI Sch. Psychol. Rev.
PY 1993
VL 22
IS 2
BP 308
EP 312
PG 5
WC Psychology, Educational
SC Psychology
GA LN235
UT WOS:A1993LN23500012
DA 2020-03-18
ER

PT J
AU REICHER, H
AF REICHER, H
TI FAMILY AND PEER RELATIONS AND SOCIAL-EMOTIONAL PROBLEMS IN ADOLESCENCE
SO STUDIA PSYCHOLOGICA
LA English
DT Article
ID DEPRESSION; SUPPORT
RP REICHER, H (reprint author), GRAZ UNIV,DEPT EDUC PSYCHOL,HANS SACHS GASSE 3-2,A-8010 GRAZ,AUSTRIA.
NR 36
TC 6
Z9 6
U1 0
U2 0
PU SLOVAK ACAD SCIENCES INST EXPERIMENTAL PSYCHOLOGY
PI BRATISLAVA
PA DUBRAVSKA CESTA 9, BRATISLAVA, 813 64, SLOVAK REPUBLIC
SN 0039-3320
J9 STUD PSYCHOL
JI Studia Psychol.
PY 1993
VL 35
IS 4-5
BP 403
EP 408
PG 6
WC Psychology, Multidisciplinary
SC Psychology
GA NK871
UT WOS:A1993NK87100030
DA 2020-03-18
ER

PT J
AU ROTHLISBERGER, C
AF ROTHLISBERGER, C
TI COPING STRATEGIES OF ADULT PATIENTS WITH CYSTIC-FIBROSIS .1. COPING,
   PERSONALITY, WELL-BEING
SO ZEITSCHRIFT FUR KLINISCHE PSYCHOLOGIE PSYCHIATRIE UND PSYCHOTHERAPIE
LA German
DT Article
ID EMOTIONAL ADJUSTMENT; ADOLESCENTS; HEALTH
AB The data of a coping-study of 46 adult patients suffering from Cystic Fibrosis is given. Due to severel instruments of coping, personality and well-being and due to the fact, that coping with Cystic Fibrosis is here investigated for the first time with standardized coping-inventorys, we emphazise high stability of coping, average values of personality, and well-being. Furthermore we can suggest several Clusters of an adequate coping with Cystic Fibrosis.
C1 UNIV BERN,INSELSPITAL,MED KINDERKLIN,CH-3010 BERN,SWITZERLAND.
NR 40
TC 5
Z9 5
U1 0
U2 3
PU VERLAG FERDINAND SCHONINGH
PI PADERBORN
PA POSTFACH 2540, W-4790 PADERBORN, GERMANY
SN 0723-6557
J9 Z KLIN PSYCHOL PSYCH
JI Z. Klin. Psychol. Psychopath. Psychother.
PY 1993
VL 41
IS 4
BP 358
EP 372
PG 15
WC Psychology, Clinical
SC Psychology
GA MA156
UT WOS:A1993MA15600004
PM 8212776
DA 2020-03-18
ER

PT J
AU VERHULST, FC
   VANDERENDE, J
AF VERHULST, FC
   VANDERENDE, J
TI 6-YEAR STABILITY OF PARENT-REPORTED PROBLEM BEHAVIOR IN AN EPIDEMIOLOGIC
   SAMPLE
SO JOURNAL OF ABNORMAL CHILD PSYCHOLOGY
LA English
DT Article
ID 4-YEAR FOLLOW-UP; EMOTIONAL-PROBLEMS; CHILDREN; ADOLESCENT; DIMENSIONS;
   CHILDHOOD; DISORDER; TEACHERS; RATINGS; SCALE
AB An epidemiological sample of 936 Dutch children originally aged 4-11 years was assessed at 2-year intervals over a 6-year period. Parents completed the Child Behavior Checklist (CBCL) on all four occasions. Stability coefficients computed for eight CBCL syndromes, Internalizing and Externalizing dimensions, and total problems revealed considerable long-term stability. There was no significant difference in the 6-year stability of internalizing vs. externalizing scores. This finding was at odds with reports of considerably lower stability of internalizing behavior, and was consistent with findings suggesting that the stability of internalizing problems should not be underestimated. The magnitude and specificity of the long-term stability of internalizing and externalizing scores lends support to the validity of these behavioral dimensions as tapped by the CBCL. No significant sex or age differences in the stability of problem behaviors were found.
RP VERHULST, FC (reprint author), ERASMUS UNIV,SOPHIA CHILDRENS HOSP,DEPT CHILD & ADOLESCENT PSYCHIAT,GORDELWEG 160,3038 GE ROTTERDAM,NETHERLANDS.
NR 36
TC 55
Z9 55
U1 0
U2 5
PU PLENUM PUBL CORP
PI NEW YORK
PA 233 SPRING ST, NEW YORK, NY 10013
SN 0091-0627
J9 J ABNORM CHILD PSYCH
JI J. Abnorm. Child Psychol.
PD DEC
PY 1992
VL 20
IS 6
BP 595
EP 610
DI 10.1007/BF00911243
PG 16
WC Psychology, Clinical; Psychology, Developmental
SC Psychology
GA KB667
UT WOS:A1992KB66700006
PM 1487599
DA 2020-03-18
ER

PT J
AU SHAPIRO, RS
AF SHAPIRO, RS
TI PAROXYSMAL SNEEZING IN CHILDREN - 2 NEW CASES
SO JOURNAL OF OTOLARYNGOLOGY
LA English
DT Article
AB Paroxysmal sneezing is an uncommon condition primarily affecting adolescents. Most of the reported cases were thought to be psychogenic, and only two were felt to be due to nasal sensitivity. This paper reports two adolescents with paroxysmal sneezing, neither of whom had apparent psychologic or emotional problems. In one child the sneezing continued during sleep. The other child was successfully treated with topical nasal anesthesia. Both children were felt to have nasal sensitivity as the etiology of their paroxysmal sneezing. The evaluation of the patient with paroxysmal sneezing requires a thorough history and physical examination. One must not assume that every case of paroxysmal sneezing is of psychogenic origin. Topical nasal anesthesia should be tried for control of intractable paroxysmal sneezing.
C1 MCGILL UNIV,DEPT OTOLARYNGOL,MONTREAL H3A 2T5,QUEBEC,CANADA.
NR 0
TC 7
Z9 7
U1 0
U2 0
PU DECKER PERIODICALS INC
PI HAMILTON
PA 4 HUGHSON STREET SOUTH PO BOX 620, LCD 1, HAMILTON ON L8N 3K7, CANADA
SN 0381-6605
J9 J OTOLARYNGOL
JI J. Otolaryngol.
PD DEC
PY 1992
VL 21
IS 6
BP 437
EP 438
PG 2
WC Otorhinolaryngology
SC Otorhinolaryngology
GA KF229
UT WOS:A1992KF22900012
PM 1494188
DA 2020-03-18
ER

PT J
AU ESSER, G
   SCHMIDT, MH
   BLANZ, B
   FATKENHEUER, B
   FRITZ, A
   KOPPE, T
   LAUCHT, M
   RENSCH, B
   ROTHENBERGER, W
AF ESSER, G
   SCHMIDT, MH
   BLANZ, B
   FATKENHEUER, B
   FRITZ, A
   KOPPE, T
   LAUCHT, M
   RENSCH, B
   ROTHENBERGER, W
TI PREVALENCE AND COURSE OF PSYCHIATRIC-DISORDERS IN CHILDHOOD AND
   ADOLESCENCE - RESULTS OF A PROSPECTIVE LONGITUDINAL EPIDEMIOLOGIC-STUDY
   FROM AGE 8 TO 18
SO ZEITSCHRIFT FUR KINDER-UND JUGENDPSYCHIATRIE UND PSYCHOTHERAPIE
LA German
DT Article
DE LONG TERM COURSE OF PSYCHIATRIC DISORDERS; EPIDEMIOLOGY; CHILDHOOD;
   YOUTH; GENDER DIFFERENCES
ID CHILDREN
AB Prevalence and course of psychiatric disorders in childhood and adolescence. Results of a prospective longitudinal epidemiological study from age 8 to 18. In a prospective longitudinal epidemiological study with assessments at age 8, 13 and 18 the prevalence rate for psychiatric disorders remained constant at about 16%. The sex ratio for severe disorders was male dominated even in adolescence, which was a consequence of the high rate of unsocialized disturbances of conduct in boys. Persistence of psychiatric disorders between age 13 and 18 was about 50%, as had previously been the case between age 8 and 13. One child in four suffered from a psychiatric disorder for at least 10 years. In childhood, conduct disorders had a very poor prognosis and emotional disorders a very good one. In adolescence, the course of disorders depended on an interaction between diagnosis and gender. Boys with unsocialized disturbances and girls with emotional problems had a poor prognosis.
RP ESSER, G (reprint author), SEEL GESUNDHEIT,ZENTRALINST,KINDER & JUGENDPSYCHIAT KLIN,35 POSTFACH 122120,W-6800 MANNHEIM 1,GERMANY.
NR 13
TC 40
Z9 40
U1 0
U2 3
PU VERLAG HANS HUBER
PI BERN 9
PA LANGGASS-STRASSE 76, CH-3000 BERN 9, SWITZERLAND
SN 0301-6811
J9 Z KINDER JUG-PSYCH
JI Z. Kinder-und Jugendpsy. Psychother.
PD DEC
PY 1992
VL 20
IS 4
BP 232
EP 242
PG 11
WC Psychiatry
SC Psychiatry
GA KE457
UT WOS:A1992KE45700002
PM 1288032
DA 2020-03-18
ER

PT J
AU ALDRIDGE, D
AF ALDRIDGE, D
TI SUICIDAL-BEHAVIOR - A CONTINUING CAUSE FOR CONCERN
SO BRITISH JOURNAL OF GENERAL PRACTICE
LA English
DT Review
DE SUICIDE; PSYCHOSOCIAL FACTORS; INTERPERSONAL RELATIONS; EMOTIONAL
   PROBLEMS; FAMILY RELATIONSHIPS
ID ADOLESCENTS; FEMALES; RATES; DEATH
AB There is an increase in suicidal behaviour in the western world providing a major challenge to health care providers. There is an increase in the number of suicides among elderly people in Europe. The problem of suicides among elderly people is in itself a social problem, not solely a medical one. The general practitioner may be the only source of social contact for the elderly. Elderly individuals often present their problems to doctors as somatic complaints, these complaints must not be taken at face value but understood as expressions of psychosocial and social distress. The rise in suicide rates among young people is also alarming. The warning signs of escalating distress in adolescents are known and a treatment programme coordinating medical initiatives, such that recidivism of suicidal behaviour in adolescents is reduced, is necessary. The general practitioner is urged to sense when the problem presented by the individual stems from a source which is predominantly social, and to suggest an appropriate solution which may entail a family intervention. The general practitioner is in the front line of treatment and he or she may be better advised to treat both the social situation and the individual person in cases of attempted suicide. Medical initiatives must incorporate aspects of social medicine whereby community solutions are found for the management of individual distress. Social disruption, isolation, conflict and neglect are the doors to the house of despair. While medicine must respond to those who enter that house, it is the social level at which we must be the architects of change. People will die. It is what we contribute to the quality of their living which is of importance.
RP ALDRIDGE, D (reprint author), UNIV WITTEN HERDECKE,FAK MED,BECKWEG 4,W-5804 HERDECKE,GERMANY.
RI McCarthy, Jodie/B-5760-2012; Aldridge, David/A-6737-2010
NR 62
TC 7
Z9 7
U1 0
U2 0
PU ROYAL COL GEN PRACTITIONERS
PI LONDON
PA 14 PRINCES GATE HYDE PARK, LONDON, ENGLAND SW7 1PU
SN 0960-1643
J9 BRIT J GEN PRACT
JI Br. J. Gen. Pract.
PD NOV
PY 1992
VL 42
IS 364
BP 482
EP 485
PG 4
WC Primary Health Care; Medicine, General & Internal
SC General & Internal Medicine
GA JY107
UT WOS:A1992JY10700011
PM 1472397
DA 2020-03-18
ER

PT J
AU BECKWITH, L
   RODNING, C
   COHEN, S
AF BECKWITH, L
   RODNING, C
   COHEN, S
TI PRETERM CHILDREN AT EARLY ADOLESCENCE AND CONTINUITY AND DISCONTINUITY
   IN MATERNAL RESPONSIVENESS FROM INFANCY
SO CHILD DEVELOPMENT
LA English
DT Article
ID COGNITIVE-DEVELOPMENT; CHILDHOOD; BIRTH
AB Patterns in mother-child interaction from infancy to age 12 were investigated in a prospective, longitudinal study of 44 English-speaking mothers and their preterm children. Maternal responsiveness was assessed by home observations during infancy and the Family Interaction Q-Sort at age 12, derived from 2 structured laboratory situations requiring cooperation of mother and child. A cluster of maternal behaviors of critical control toward the toddler was assessed at age 2 years. Children of mothers who were consistently more responsive during both infancy and early adolescence, as well as children whose mothers became more responsive by age 12, achieved higher IQ and arithmetic scores, had more positive self-esteem, and their teachers reported fewer behavioral and emotional problems than children of mothers who were consistently less responsive both during infancy and at age 12. Continuity in parenting behaviors was related to control and criticism beginning in the toddler period and not to degree of responsiveness to the infant.
RP BECKWITH, L (reprint author), UNIV CALIF LOS ANGELES, DEPT PEDIAT, 300 MED CTR, LOS ANGELES, CA 90024 USA.
FU NICHD NIH HHSUnited States Department of Health & Human ServicesNational
   Institutes of Health (NIH) - USANIH Eunice Kennedy Shriver National
   Institute of Child Health & Human Development (NICHD) [HD18621,
   1-HD-3-2776]; NIMH NIH HHSUnited States Department of Health & Human
   ServicesNational Institutes of Health (NIH) - USANIH National Institute
   of Mental Health (NIMH) [NIMH 36902]
NR 36
TC 55
Z9 56
U1 0
U2 8
PU WILEY
PI HOBOKEN
PA 111 RIVER ST, HOBOKEN 07030-5774, NJ USA
SN 0009-3920
EI 1467-8624
J9 CHILD DEV
JI Child Dev.
PD OCT
PY 1992
VL 63
IS 5
BP 1198
EP 1208
DI 10.1111/j.1467-8624.1992.tb01689.x
PG 11
WC Psychology, Educational; Psychology, Developmental
SC Psychology
GA JR929
UT WOS:A1992JR92900011
PM 1446549
DA 2020-03-18
ER

PT J
AU MCCONAUGHY, SH
   STANGER, C
   ACHENBACH, TM
AF MCCONAUGHY, SH
   STANGER, C
   ACHENBACH, TM
TI 3-YEAR COURSE OF BEHAVIORAL EMOTIONAL-PROBLEMS IN A NATIONAL SAMPLE OF
   4-YEAR-OLDS TO 16-YEAR-OLDS .1. AGREEMENT AMONG INFORMANTS
SO JOURNAL OF THE AMERICAN ACADEMY OF CHILD AND ADOLESCENT PSYCHIATRY
LA English
DT Article; Proceedings Paper
CT 1991 ANNUAL CONF OF THE NEW ZEALAND ASSOC FOR ADOLESCENT HEALTH AND
   DEVELOPMENT
CY AUG 23-25, 1991
CL NEW ZEALAND
SP NEW ZEALAND ASSOC ADOLESCENT HLTH & DEV
DE CHILD BEHAVIOR CHECKLIST; CROSS-INFORMANT ASSESSMENT; EPIDEMIOLOGY;
   LONGITUDINAL STUDIES; PSYCHOPATHOLOGY
ID CHILD PSYCHIATRIC EPIDEMIOLOGY; FOLLOW-UP; ADOLESCENT-PSYCHIATRY;
   LONGITUDINAL RESEARCH
AB Quantitative and categorical indices of psychopathology are reported for a nationally representative longitudinal sample assessed via eight empirically derived cross-informant syndromes, internalizing, externalizing, and total problems. Results showed medium to large stabilities for parents' ratings during a 3-year interval on all comparable scales.  Predictive correlations between time 1 parents' ratings and time 2 teacher and self-ratings were weaker than parent-to-parent correlations. Classification of children as deviant showed weaker predictive relations than did quantitative scores. Odds ratios showed that children classified as deviant by parents' time 1 ratings were much more likely to be deviant at time 2 on corresponding parent, teacher, and self-ratings than were children initially classified as nondeviant.
RP MCCONAUGHY, SH (reprint author), UNIV VERMONT,DEPT PSYCHIAT,1 S PROSPECT ST,BURLINGTON,VT 05401, USA.
RI Achenbach, Thomas/E-8254-2010
FU PHS HHSUnited States Public Health Service [40305]
NR 25
TC 143
Z9 143
U1 0
U2 6
PU WILLIAMS & WILKINS
PI BALTIMORE
PA 351 WEST CAMDEN ST, BALTIMORE, MD 21201-2436
SN 0890-8567
J9 J AM ACAD CHILD PSY
JI J. Am. Acad. Child Adolesc. Psychiatr.
PD SEP
PY 1992
VL 31
IS 5
BP 932
EP 940
DI 10.1097/00004583-199209000-00023
PG 9
WC Psychology, Developmental; Pediatrics; Psychiatry
SC Psychology; Pediatrics; Psychiatry
GA JM584
UT WOS:A1992JM58400023
PM 1400128
DA 2020-03-18
ER

PT J
AU WESTBOM, L
AF WESTBOM, L
TI WELL-BEING OF CHILDREN WITH CHRONIC ILLNESS - A POPULATION-BASED STUDY
   IN A SWEDISH PRIMARY CARE DISTRICT
SO ACTA PAEDIATRICA
LA English
DT Article
DE CHRONIC DISEASE; EMOTIONAL WELL-BEING; LIVING CONDITIONS; PEER CONTACTS;
   PRIMARY HEALTH CARE; SCHOOL HEALTH SERVICES; SCHOOL SITUATION
ID ADOLESCENTS; HEALTH
AB According to a previous study, 8% of all children in Dalby primary care district were chronically ill. he impact of the illness on the children's well-being was investigated using parental questionnaires. No difference in socio-demographic variables was found between responders (70%) and non-responders. The study comprised 98 index and 168 control children. Comfort and well-being in school and pre-school were lower among the index than among the control children and lower among the index children in normal compared with special schools. According to the parents many teachers had insufficient knowledge of disorders/handicaps. Children with a physical disability more often had special remedial education compared with healthy children. The chronically ill children were bullied more often, had fewer contacts with peers and more emotional problems than the control group. Improved knowledge of chronic childhood disorders/disabilities and recognition of the psychosocial consequences at school/pre-school and in the child health services is advocated.
C1 UNIV LUND,DEPT COMMUNITY HLTH,DALBY,SWEDEN.
   NORD SCH PUBL HLTH,GOTHENBURG,SWEDEN.
RP WESTBOM, L (reprint author), UNIV LUND HOSP,DEPT PAEDIAT,S-22185 LUND,SWEDEN.
RI Westbom, Lena/AAH-5365-2020
OI Westbom, Lena/0000-0001-6138-4843
NR 20
TC 27
Z9 27
U1 0
U2 4
PU SCANDINAVIAN UNIVERSITY PRESS
PI OSLO
PA PO BOX 2959 TOYEN, JOURNAL DIVISION CUSTOMER SERVICE, N-0608 OSLO,
   NORWAY
SN 0803-5253
J9 ACTA PAEDIATR
JI Acta Paediatr.
PD AUG
PY 1992
VL 81
IS 8
BP 625
EP 629
DI 10.1111/j.1651-2227.1992.tb12314.x
PG 5
WC Pediatrics
SC Pediatrics
GA JK485
UT WOS:A1992JK48500012
PM 1392388
DA 2020-03-18
ER

PT J
AU MARTIN, SL
   BURCHINAL, MR
AF MARTIN, SL
   BURCHINAL, MR
TI YOUNG WOMENS ANTISOCIAL-BEHAVIOR AND THE LATER EMOTIONAL AND BEHAVIORAL
   HEALTH OF THEIR CHILDREN
SO AMERICAN JOURNAL OF PUBLIC HEALTH
LA English
DT Article
AB Objectives. Antisocial and criminal behavior are increasing among US youth, especially among females. Thus, questions arise concerning whether youthful female deviant behavior eventually will have negative behavioral and emotional consequences for the later children of these women.
   Methods. Associations between the severity of early female antisocial behavior (including both drug-related and non-drug-related offenses) and the later behavioral and emotional health of the children of these women were examined among 1425 mother-child pairs of the National Longitudinal Survey of Youth.
   Results. Multiple linear regression procedures indicated a significant positive relationship between the severity of the mothers' early non-drug-related offenses and the later severity of the children's scores on the Antisocial, Hyperactive, Anxious/Depressed, Headstrong, Peer Conflict/Social Withdrawal, Immature Dependency, and Total Problem subscales of the Behavior Problem Index.
   Conclusions. This study demonstrated an association between the antisocial behavior of female youth and the later behavioral and emotional problems of the children of these women. Future research needs to determine the mechanisms underlying the intergenerational transmission of these types of problems so that effective preventive and therapeutic public health practices may be designed and implemented.
C1 UNIV N CAROLINA,FRANK PORTER GRAHAM CHILD DEV CTR,CHAPEL HILL,NC 27514.
   UNIV N CAROLINA,DEPT PSYCHOL,CHAPEL HILL,NC 27514.
RP MARTIN, SL (reprint author), UNIV N CAROLINA,SCH PUBL HLTH,DEPT MATERNAL & CHILD HLTH,CHAPEL HILL,NC 27599, USA.
NR 16
TC 11
Z9 11
U1 0
U2 2
PU AMER PUBLIC HEALTH ASSOC INC
PI WASHINGTON
PA 1015 FIFTEENTH ST NW, WASHINGTON, DC 20005
SN 0090-0036
J9 AM J PUBLIC HEALTH
JI Am. J. Public Health
PD JUL
PY 1992
VL 82
IS 7
BP 1007
EP 1010
DI 10.2105/AJPH.82.7.1007
PG 4
WC Public, Environmental & Occupational Health
SC Public, Environmental & Occupational Health
GA JB539
UT WOS:A1992JB53900013
PM 1609899
OA Green Published, Bronze
DA 2020-03-18
ER

PT J
AU UTENS, EMWJ
   MEIJBOOM, FJ
   VERHULST, FC
AF UTENS, EMWJ
   MEIJBOOM, FJ
   VERHULST, FC
TI BEHAVIORAL AND EMOTIONAL-PROBLEMS IN CHILDREN AND ADOLESCENTS WITH
   CONGENITAL HEART-DISEASE
SO INTERNATIONAL JOURNAL OF PSYCHOLOGY
LA English
DT Meeting Abstract
C1 SOPHIA CHILDRENS UNIV HOSP,ROTTERDAM,NETHERLANDS.
   ERASMUS UNIV,3000 DR ROTTERDAM,NETHERLANDS.
NR 0
TC 0
Z9 0
U1 0
U2 0
PU PSYCHOLOGY PRESS
PI HOVE
PA 27 CHURCH RD, HOVE, EAST SUSSEX, ENGLAND BN3 2FA
SN 0020-7594
J9 INT J PSYCHOL
JI Int. J. Psychol.
PD JUN-AUG
PY 1992
VL 27
IS 3-4
BP 617
EP 617
PG 1
WC Psychology, Multidisciplinary
SC Psychology
GA JF420
UT WOS:A1992JF42003284
DA 2020-03-18
ER

PT J
AU FREY, C
AF FREY, C
TI PSYCHOSOCIAL-ASPECTS OF CYSTIC-FIBROSIS
SO SCHWEIZERISCHE MEDIZINISCHE WOCHENSCHRIFT
LA German
DT Article
ID YOUNG-ADULTS; PSYCHOLOGIC ADJUSTMENT; EMOTIONAL ADJUSTMENT; ADOLESCENTS;
   CHILDREN; ADAPTATION; SEVERITY; ILLNESS; PARENTS
AB Psychosocial stress and coping in families with cystic fibrosis (CF) are described. The illness does not lead to specific psychopathological disturbances, but with additional intra- or extrafamilial stress, patients and family members are more vulnerable to psychoreactive disorders. Interdisciplinary and family oriented bio-psycho-social care is required. The role of the child psychiatrist is discussed.
RP FREY, C (reprint author), UNIV BERN,INSELSPITAL,MED KINDERKLIN PSYCHOSOMAT,CH-3010 BERN,SWITZERLAND.
NR 28
TC 1
Z9 1
U1 0
U2 2
PU SCHWABE & CO AG VERLAG
PI MUTTENZ 1
PA FARNSBURGERSTRASSE 8, CH-4132 MUTTENZ 1, SWITZERLAND
SN 0036-7672
J9 SCHWEIZ MED WSCHR
JI Schweiz. Med. Wochenschr.
PD JAN 25
PY 1992
VL 122
IS 4
BP 117
EP 122
PG 6
WC Medicine, General & Internal
SC General & Internal Medicine
GA HB031
UT WOS:A1992HB03100006
PM 1734502
DA 2020-03-18
ER

PT J
AU VARNI, JW
   SETOGUCHI, Y
AF VARNI, JW
   SETOGUCHI, Y
TI SCREENING FOR BEHAVIORAL AND EMOTIONAL-PROBLEMS IN CHILDREN AND
   ADOLESCENTS WITH CONGENITAL OR ACQUIRED LIMB DEFICIENCIES
SO AMERICAN JOURNAL OF DISEASES OF CHILDREN
LA English
DT Article
ID MORBIDITY; HEALTH; CARE; INSTRUMENT; DISORDERS; CHECKLIST
AB Children with chronic physical handicaps have been found to be at risk for psychological and social adjustment problems.  Accurately identifying in a timely manner those physically handicapped children who are functioning at clinically significant levels of maladjustment may aid in preventing further psychosocial morbidity.  The parents of 111 children and adolescents with congenital/acquired limb deficiencies completed the Child Behavior Checklist as a screening instrument to facilitate the identification of behavioral and emotional problems and social incompetence.  Based on normalized T scores, the children manifested significantly greater behavioral and emotional problems and lower social competence than the normative community sample.  Twenty-three percent of the children were reported to function in the clinically significant maladjustment range for behavioral and emotional problems; 14% were reported in the social maladjustment range.  Correlations between parent report and child, adolescent, and teacher reports of adjustment ranged from r values of .23 to .41.  The findings are discussed in terms of the "new hidden morbidity" in pediatric practice.
C1 SHRINERS HOSP CRIPPLED CHILDREN,LOS ANGELES,CA.
RP VARNI, JW (reprint author), UNIV CALIF LOS ANGELES,DEPT PEDIAT,10833 LE CONTE AVE,12-311 MDCC,LOS ANGELES,CA 90024, USA.
NR 32
TC 64
Z9 65
U1 0
U2 3
PU AMER MEDICAL ASSOC
PI CHICAGO
PA 515 N STATE ST, CHICAGO, IL 60610
SN 0002-922X
J9 AM J DIS CHILD
JI Am. J. Dis. Child.
PD JAN
PY 1992
VL 146
IS 1
BP 103
EP 107
DI 10.1001/archpedi.1992.02160130105030
PG 5
WC Pediatrics
SC Pediatrics
GA GY446
UT WOS:A1992GY44600027
PM 1531284
DA 2020-03-18
ER

PT J
AU WHITE, JL
   MOFFITT, TE
   SILVA, PA
AF WHITE, JL
   MOFFITT, TE
   SILVA, PA
TI NEUROPSYCHOLOGICAL AND SOCIOEMOTIONAL CORRELATES OF SPECIFIC-ARITHMETIC
   DISABILITY
SO ARCHIVES OF CLINICAL NEUROPSYCHOLOGY
LA English
DT Article
ID DSM-III DISORDERS; LARGE SAMPLE; GENERAL-POPULATION; CHILDREN;
   ADOLESCENTS; ABILITIES
AB Neuropsychological and socio-emotional factors associated with specific-arithmetic disability were investigated in an unselected sample of New Zealand children. Subjects were 17 specific-arithmetic disabled, 27 specific-reading disabled, 63 generally disabled, and 50 nondisabled 13 year olds. Evidence was sought for an association between specific-arithmetic disability and the neuropsychological and socio-emotional correlates of Nonverbal Learning Disability syndrome (NLD). NLD is characterized by a pattern of nonverbal and verbal neuropsychological strengths and weaknesses, and appears to place individuals at greater risk for internalizing psychopathology, than other learning disabilities. Only specific-arithmetic disabled subjects were found to show a neuropsychological profile reminiscent of NLD. Evidence of poor socio-emotional adjustment was found across all three learning-disabled groups, and was greatest among generally disabled subjects. We found that the specific-arithmetic-disabled subjects exhibited the greatest degree of overlap between internalizing psychopathology and a NLD neuropsychological profile. The results are interpreted as providing some support for the idea that specific-arithmetic-disabled individuals may be at greater risk for the NLD syndrome than either generally disabled or specific-reading-disabled individuals.
C1 UNIV OTAGO,DUNEDIN,NEW ZEALAND.
RP WHITE, JL (reprint author), UNIV WISCONSIN,DEPT PSYCHOL,1202 W JOHNSON ST,MADISON,WI 53706, USA.
RI Moffitt, Terrie E/D-5295-2011
OI Moffitt, Terrie E/0000-0002-8589-6760
NR 40
TC 37
Z9 40
U1 0
U2 6
PU PERGAMON-ELSEVIER SCIENCE LTD
PI OXFORD
PA THE BOULEVARD, LANGFORD LANE, KIDLINGTON, OXFORD, ENGLAND OX5 1GB
SN 0887-6177
J9 ARCH CLIN NEUROPSYCH
JI Arch. Clin. Neuropsychol.
PY 1992
VL 7
IS 1
BP 1
EP 16
DI 10.1016/0887-6177(92)90014-E
PG 16
WC Psychology, Clinical; Psychology
SC Psychology
GA GY517
UT WOS:A1992GY51700001
PM 14589674
DA 2020-03-18
ER

PT J
AU MAGISTE, E
AF MAGISTE, E
TI SOCIAL-ISOLATION AND JUVENILE-DELINQUENCY IN 2ND-GENERATION IMMIGRANTS
SO STUDIA PSYCHOLOGICA
LA English
DT Article
DE YOUTH; SOCIAL ADJUSTMENT; CRIME; SOCIAL INTERACTION; PREJUDICES
AB School results and socio-emotional adjustment were followed in 1 236 second generation immigrants and 13 881 Swedish boys and girls. All belonged to the Metropolitan Project, a longitudinal study of a Stockholm cohort born 1953. Intellectual capacity was measured by marks in grade 6 and 9 and by intelligence tests of the spatial, logical and verbal factor. Social adjustment was assessed by sociometric tests and delinquency according to official records. As regards school results, no differences in performance were obtained between the Swedish and immigrant group. The main differences between the groups were on the socio-emotional level. Generally, immigrants were more isolated and showed a higher rate of delinquency. Both groups showed a regular pattern between popularity and crime: The greater the popularity the lower the crime rate. Best predictors of future crime were sociometric questions about situations demanding personal involvement.  The importance of social interaction between groups was stressed due to its beneficial effects on verbal ability and various prejudices.
RP MAGISTE, E (reprint author), UPPSALA UNIV,DEPT PSYCHOL,BOX 1854,S-75148 UPPSALA,SWEDEN.
NR 19
TC 0
Z9 0
U1 0
U2 3
PU SLOVAK ACAD SCIENCES INST EXPERIMENTAL PSYCHOLOGY
PI BRATISLAVA
PA DUBRAVSKA CESTA 9, BRATISLAVA, 813 64, SLOVAK REPUBLIC
SN 0039-3320
J9 STUD PSYCHOL
JI Studia Psychol.
PY 1992
VL 34
IS 2
BP 153
EP 165
PG 13
WC Psychology, Multidisciplinary
SC Psychology
GA LY101
UT WOS:A1992LY10100008
DA 2020-03-18
ER

PT J
AU Thompson, RA
AF Thompson, Ross A.
TI Emotional Regulation and Emotional Development
SO EDUCATIONAL PSYCHOLOGY REVIEW
LA English
DT Article
DE emotion; self-regulation; development
ID YOUNG-CHILDREN; COGNITIVE-DEVELOPMENT; 10-MONTH-OLD INFANTS; PERCEIVED
   COMPETENCE; AFFECTIVE EXPRESSION; SOCIAL EXPECTATIONS; STRANGE
   SITUATION; MATERNAL CARE; DISPLAY RULES; SELF-CONTROL
AB Current neofunctionalist views of emotion underscore the biologically adaptive and psychologically constructive contributions of emotion to organized behavior, but little is known of the development of the emotional regulatory processes by which this is fostered. Emotional regulation refers to the extrinsic and intrinsic processes responsible for monitoring, evaluating, and modifying emotional reactions. This review provides a developmental outline of emotional regulation and its relation to emotional development throughout the life-span. The biological foundations of emotional self-regulation and individual differences in regulatory tendencies are summarized. Extrinsic influences on the early regulation of a child's emotion and their long-term significance are then discussed, including a parent's direct intervention strategies, selective reinforcement and modeling processes, affective induction, and the caregiver's ecological control of opportunity for heightened emotion and its management. Intrinsic contributors to the growth of emotional self-regulatory capacities include the emergence of language and cognitive skills, the child's growing emotional and self-understanding (and cognized strategies of emotional self-control), and the emergence of a "theory of personal emotion" in adolescence.
C1 Univ Nebraska, Dept Psychol, Lincoln, NE 68588 USA.
RP Thompson, RA (reprint author), Univ Nebraska, Dept Psychol, 209 Burnett Hall, Lincoln, NE 68588 USA.
NR 191
TC 170
Z9 177
U1 2
U2 84
PU SPRINGER/PLENUM PUBLISHERS
PI NEW YORK
PA 233 SPRING ST, NEW YORK, NY 10013 USA
SN 1040-726X
EI 1573-336X
J9 EDUC PSYCHOL REV
JI Educ. Psychol. Rev.
PD DEC
PY 1991
VL 3
IS 4
BP 269
EP 307
DI 10.1007/BF01319934
PG 39
WC Psychology, Educational
SC Psychology
GA V19FV
UT WOS:000208059200001
DA 2020-03-18
ER

PT J
AU BARKLEY, RA
   ANASTOPOULOS, AD
   GUEVREMONT, DC
   FLETCHER, KE
AF BARKLEY, RA
   ANASTOPOULOS, AD
   GUEVREMONT, DC
   FLETCHER, KE
TI ADOLESCENTS WITH ADHD - PATTERNS OF BEHAVIORAL-ADJUSTMENT, ACADEMIC
   FUNCTIONING, AND TREATMENT UTILIZATION
SO JOURNAL OF THE AMERICAN ACADEMY OF CHILD AND ADOLESCENT PSYCHIATRY
LA English
DT Article
DE ATTENTION DEFICIT HYPERACTIVITY DISORDER; ADOLESCENTS; BEHAVIORAL
   PROBLEMS; SUBSTANCE USE
ID ATTENTION DEFICIT DISORDER; CHILDHOOD HYPERACTIVITY; CHILDREN;
   PREVALENCE; SAMPLE; BOYS
AB Adolescents with attention deficit hyperactivity disorder (ADHD) were compared with a control group on a comprehensive assessment battery.  More ADHD teenagers had oppositional defiant disorder (68%) and conduct disorder (39%) and were rated as more impaired in social competence, behavioral and emotional adjustment, and school performance by parents and teachers than control teens.  The ADHD youths, however, rated themselves as better adjusted than did their parents and teachers, differing only from controls in depressive symptoms and antisocial acts.  Poorer performances in verbal learning and vigilance and greater ADHD behaviors during a math task also distinguished the ADHD from control teenagers.
C1 UNIV MASSACHUSETTS,MED CTR,DEPT NEUROL,WORCESTER,MA 01655.
RP BARKLEY, RA (reprint author), UNIV MASSACHUSETTS,MED CTR,DEPT PSYCHIAT,55 LAKE AVE N,WORCESTER,MA 01655, USA.
FU PHS HHSUnited States Public Health Service [41583]
NR 42
TC 146
Z9 148
U1 1
U2 23
PU WILLIAMS & WILKINS
PI BALTIMORE
PA 351 WEST CAMDEN ST, BALTIMORE, MD 21201-2436
SN 0890-8567
J9 J AM ACAD CHILD PSY
JI J. Am. Acad. Child Adolesc. Psychiatr.
PD SEP
PY 1991
VL 30
IS 5
BP 752
EP 761
DI 10.1016/S0890-8567(10)80010-3
PG 10
WC Psychology, Developmental; Pediatrics; Psychiatry
SC Psychology; Pediatrics; Psychiatry
GA GF283
UT WOS:A1991GF28300009
PM 1938790
DA 2020-03-18
ER

PT J
AU VERHULST, FC
   VANDERENDE, J
AF VERHULST, FC
   VANDERENDE, J
TI ASSESSMENT OF CHILD PSYCHOPATHOLOGY - RELATIONSHIPS BETWEEN DIFFERENT
   METHODS, DIFFERENT INFORMANTS AND CLINICAL JUDGMENT OF SEVERITY
SO ACTA PSYCHIATRICA SCANDINAVICA
LA English
DT Article
DE CHILD PSYCHIATRY; YOUTH PSYCHIATRY; RATING SCALE
ID BEHAVIORAL EMOTIONAL-PROBLEMS; EPIDEMIOLOGICAL COMPARISONS;
   INTERNATIONAL ADOPTEES; ASSESSMENT SCHEDULE; DUTCH CHILDREN;
   RELIABILITY; INTERVIEW; AGREEMENT; VALIDITY; TEACHERS
AB The purpose of this study was to assess the relationships between information on children's problem behavior obtained by different methods (rating scales and clinical interviews) and from different sources (adolescent, parents and teacher). From a sample of 132 14-year-old international adoptees and their parents, information was obtained via the Child Behavior Checklist (CBCL), the Youth Self-Report and the Teacher's Report Form, the Child Assessment Schedule, and the Graham and Rutter Parent Interview. Agreement between the CBCL and the clinical judgment of the severity of psychopathology was substantial. Assessment procedures providing data on the adolescents' functioning derived from different sources revealed less agreement than those derived from the same informant. Agreement was higher for externalizing than for internalizing behaviors. Data from different sources made unique contributions to clinicians' judgments of the severity of psychopathology.
RP VERHULST, FC (reprint author), ERASMUS UNIV,SOPHIA CHILDRENS HOSP,DEPT CHILD PSYCHIAT,GORDELWEG 160,3038 GE ROTTERDAM,NETHERLANDS.
NR 19
TC 72
Z9 72
U1 0
U2 7
PU MUNKSGAARD INT PUBL LTD
PI COPENHAGEN
PA 35 NORRE SOGADE, PO BOX 2148, DK-1016 COPENHAGEN, DENMARK
SN 0001-690X
J9 ACTA PSYCHIAT SCAND
JI Acta Psychiatr. Scand.
PD AUG
PY 1991
VL 84
IS 2
BP 155
EP 159
DI 10.1111/j.1600-0447.1991.tb03120.x
PG 5
WC Psychiatry
SC Psychiatry
GA GE154
UT WOS:A1991GE15400008
PM 1950609
DA 2020-03-18
ER

PT J
AU HECHTMAN, L
AF HECHTMAN, L
TI RESILIENCE AND VULNERABILITY IN LONG-TERM OUTCOME OF ATTENTION-DEFICIT
   HYPERACTIVE DISORDER
SO CANADIAN JOURNAL OF PSYCHIATRY-REVUE CANADIENNE DE PSYCHIATRIE
LA English
DT Article
ID 10-YEAR FOLLOW-UP; YOUNG-ADULTS; 75 CHILDREN; ADOLESCENCE; CHILDHOOD;
   BOYS; BEHAVIOR
AB Follow-up studies of children with attention deficit hyperactive disorder show that they continue to have problems with restlessness, over-activity, impulsive behaviour and inattention, often resulting in serious academic, social and emotional problems in adolescence.  Outcome in adulthood generally falls into three groups:  fairly normal outcome, persistent attentional, social, emotional and impulse problems, and serious psychiatric and/or social pathology.  Factors affecting outcome include characteristics related to the child (for example, health, temperament, IQ) and characteristics of the family (for example, socioeconomic status, emtional and psychological aspects of the family, family composition and structure, and the larger social and physical environment.
C1 DEPT PSYCHIAT,MONTREAL,QUEBEC,CANADA.
RP HECHTMAN, L (reprint author), MONTREAL CHILDRENS HOSP,DEPT PSYCHIAT,MONTREAL H3H 1P3,QUEBEC,CANADA.
NR 35
TC 40
Z9 40
U1 0
U2 5
PU CANADIAN PSYCHIATRIC ASSOC
PI OTTAWA
PA SUITE 200, 237 ARGYLE AVE, OTTAWA ON K2P 1B8, CANADA
SN 0706-7437
J9 CAN J PSYCHIAT
JI Can. J. Psychiat.-Rev. Can. Psychiat.
PD AUG
PY 1991
VL 36
IS 6
BP 415
EP 421
DI 10.1177/070674379103600606
PG 7
WC Psychiatry
SC Psychiatry
GA GD202
UT WOS:A1991GD20200006
PM 1933744
DA 2020-03-18
ER

PT J
AU OFFER, D
   HOWARD, KI
   SCHONERT, KA
   OSTROV, E
AF OFFER, D
   HOWARD, KI
   SCHONERT, KA
   OSTROV, E
TI TO WHOM DO ADOLESCENTS TURN FOR HELP - DIFFERENCES BETWEEN DISTURBED AND
   NONDISTURBED ADOLESCENTS
SO JOURNAL OF THE AMERICAN ACADEMY OF CHILD AND ADOLESCENT PSYCHIATRY
LA English
DT Article
DE ADOLESCENCE; HELP SEEKING; EPIDEMIOLOGY; DISTURBANCE
ID PSYCHIATRIC-DISORDERS; HEALTH CONCERNS; PREVALENCE; POPULATION;
   CHILDREN; NEEDS; CARE; PERCEPTIONS; WILLINGNESS; SAMPLE
AB The focus of this investigation was to 1) identify those adolescents experiencing distress; 2) examine the formal and informal helping agents that adolescents seek out for help for emotional problems; and 3) describe adolescents' perceptions of the helpfulness of selected helping agents.  Adolescents (N = 497) from three high schools in a large metropolitan area in the Midwest, representing a broad socioeconomic spectrum, were administered instruments related to self-image, delinquency, symptomatology, and help seeking.  The prevalence rate of disturbance was 22.3%.  Results show that disturbed adolescents sought help from alcohol/drug abuse centers, teenage drop-in centers, and mental health professionals more frequently than nondisturbed adolescents.  In additional, both groups frequently sought help from parents and friends and perceived this help as beneficial.  Implications of these findings for the development of adolescent mental health services are discussed.
C1 UNIV CHICAGO,COMM HUMAN DEV,CHICAGO,IL 60637.
   RUSH PRESBYTERIAN ST LUKES MED CTR,DEPT PSYCHIAT,CHICAGO,IL 60612.
RP OFFER, D (reprint author), NORTHWESTERN UNIV,SCH MED,DEPT PSYCHIAT,303 E SUPER ST,CHICAGO,IL 60611, USA.
FU NIMH NIH HHSUnited States Department of Health & Human ServicesNational
   Institutes of Health (NIH) - USANIH National Institute of Mental Health
   (NIMH) [R0 1MH42901]
NR 47
TC 130
Z9 133
U1 0
U2 11
PU WILLIAMS & WILKINS
PI BALTIMORE
PA 351 WEST CAMDEN ST, BALTIMORE, MD 21201-2436
SN 0890-8567
J9 J AM ACAD CHILD PSY
JI J. Am. Acad. Child Adolesc. Psychiatr.
PD JUL
PY 1991
VL 30
IS 4
BP 623
EP 630
DI 10.1097/00004583-199107000-00015
PG 8
WC Psychology, Developmental; Pediatrics; Psychiatry
SC Psychology; Pediatrics; Psychiatry
GA FX321
UT WOS:A1991FX32100015
PM 1890097
DA 2020-03-18
ER

PT J
AU ASPIN, AJ
AF ASPIN, AJ
TI PSYCHOLOGICAL CONSEQUENCES OF CYSTIC-FIBROSIS IN ADULTS
SO BRITISH JOURNAL OF HOSPITAL MEDICINE
LA English
DT Article
ID YOUNG-ADULTS; PSYCHOSOCIAL ADJUSTMENT; EMOTIONAL ADJUSTMENT;
   ADOLESCENTS; ADAPTATION; CHILDREN; OLDER; LIFE
AB Increasing numbers of cystic fibrosis sufferers are surviving to adulthood.  This article reviews the findings of psychological research into this group during the last decade.  The psychological difficulties met by patients, families and doctors are reported.  Illness coping strategies developed by sufferers, which may be applicable to other chronic diseases, are discussed.
C1 UNIV NOTTINGHAM,DEPT PSYCHIAT,NOTTINGHAM NG7 2RD,ENGLAND.
NR 31
TC 5
Z9 5
U1 0
U2 5
PU MARK ALLEN PUBLISHING LTD
PI LONDON
PA CROXTED MEWS, 286A-288 CROXTED ROAD, LONDON, ENGLAND SE24 9BY
SN 0007-1064
J9 BRIT J HOSP MED
JI Br. J. Hosp. Med.
PD JUN
PY 1991
VL 45
IS 6
BP 368
EP 371
PG 4
WC Medicine, General & Internal
SC General & Internal Medicine
GA FU087
UT WOS:A1991FU08700014
PM 2070167
DA 2020-03-18
ER

PT J
AU SCHACHTER, DC
   PLESS, IB
   BRUCK, M
AF SCHACHTER, DC
   PLESS, IB
   BRUCK, M
TI THE PREVALENCE AND CORRELATES OF BEHAVIOR PROBLEMS IN LEARNING-DISABLED
   CHILDREN
SO CANADIAN JOURNAL OF PSYCHIATRY-REVUE CANADIENNE DE PSYCHIATRIE
LA English
DT Article
ID READING RETARDATION; PSYCHIATRIC-DISORDERS; SOCIAL COMPETENCE; BOYS;
   DISABILITY; HEALTH
AB A retrospective cross sectional study of the prevalence of emotional problems among 502 learning disabled children seen in a specialized learning centre was conducted. Learning disabled children, diagnosed by an experienced clinician, were tested for emotional disturbances using the Child Behavior Checklist. The prevalence of behaviour problems among these children was 43%. This was much higher than the ten percent expected when this measure is used in a general population. There was no greater frequency of behaviour problems in children by teachers than in those referred by parents. Results of logistic regression analyses reveal that children who were adolescents, from non intact families, or from lower social class backgrounds had an increased odds of having behaviour problems. The implications of these findings are examined, especially in light of possible methodological problems including selection bias, which may account for the association between emotional problems and learning disabilities found in other studies.
C1 MCGILL MONTREAL CHILDRENS HOSP LEARNING CTR, MONTREAL, QUEBEC, CANADA.
   MONTREAL CHILDRENS HOSP, MONTREAL H3H 1P3, QUEBEC, CANADA.
RP SCHACHTER, DC (reprint author), CLARKE INST PSYCHIAT, 250 COLL ST, TORONTO M5T 1R8, ONTARIO, CANADA.
NR 34
TC 16
Z9 16
U1 0
U2 3
PU CANADIAN PSYCHIATRIC ASSOC
PI OTTAWA
PA 141 LAURIER AVENUE WEST, STE 701, OTTAWA, ONTARIO K1P 5J3, CANADA
SN 0706-7437
J9 CAN J PSYCHIAT
JI Can. J. Psychiat.-Rev. Can. Psychiat.
PD JUN
PY 1991
VL 36
IS 5
BP 323
EP 331
DI 10.1177/070674379103600502
PG 9
WC Psychiatry
SC Psychiatry
GA FV395
UT WOS:A1991FV39500002
PM 1884332
DA 2020-03-18
ER

PT J
AU REYNOLDS, JM
   GARRALDA, ME
   POSTLETHWAITE, RJ
   GOH, D
AF REYNOLDS, JM
   GARRALDA, ME
   POSTLETHWAITE, RJ
   GOH, D
TI CHANGES IN PSYCHOSOCIAL ADJUSTMENT AFTER RENAL-TRANSPLANTATION
SO ARCHIVES OF DISEASE IN CHILDHOOD
LA English
DT Article
ID KIDNEY TRANSPLANTATION; CHILDREN; FAILURE; HEMODIALYSIS; FAMILIES
AB The psychological aspects of transplantation were studied in 29 children and adolescents with functioning renal transplants.  Most parents rated their child's physical health as considerably improved after transplantation.  They also noted improvements in the child's behaviour and in the quality of family life.  When compared with a sample of children being treated by hospital haemodialysis, children who had received transplants had more favourable parental views of behavioural and emotional adjustment, better parental psychiatric adjustment, and indications of superior child rated mood, self concept, and social functioning.  Children who had received transplants did, however, show an increase in minor behavioural symptoms compared with healthy controls, and most parents required continuing psychological and social support as well as attention to physical aspects of the child's condition.
   Kidney transplantation is associated with improved psychosocial behaviour in children, but there is a continuing need for support for parents in dealing with minor psychological problems after the transplant.
C1 UNIV MANCHESTER,BOOTH HALL CHILDRENS HOSP,DEPT PAEDIAT NEPHROL,MANCHESTER M9 2AA,ENGLAND.
RP REYNOLDS, JM (reprint author), UNIV MANCHESTER,BOOTH HALL CHILDRENS HOSP,DEPT PSYCHIAT,CHARLESTOWN RD,MANCHESTER M9 2AA,ENGLAND.
NR 18
TC 29
Z9 31
U1 0
U2 0
PU BRITISH MED JOURNAL PUBL GROUP
PI LONDON
PA BRITISH MED ASSOC HOUSE, TAVISTOCK SQUARE, LONDON, ENGLAND WC1H 9JR
SN 0003-9888
J9 ARCH DIS CHILD
JI Arch. Dis. Child.
PD APR
PY 1991
VL 66
IS 4
BP 508
EP 513
DI 10.1136/adc.66.4.508
PG 6
WC Pediatrics
SC Pediatrics
GA FG602
UT WOS:A1991FG60200015
PM 2031611
OA Green Published, Bronze
DA 2020-03-18
ER

PT J
AU RICHARDS, PS
AF RICHARDS, PS
TI RELIGIOUS DEVOUTNESS IN COLLEGE-STUDENTS - RELATIONS WITH EMOTIONAL
   ADJUSTMENT AND PSYCHOLOGICAL SEPARATION FROM PARENTS
SO JOURNAL OF COUNSELING PSYCHOLOGY
LA English
DT Article
ID MENTAL-HEALTH; EXTRINSIC RELIGIOUSNESS; HUMANISTIC VALUES; LATE
   ADOLESCENTS; META-ANALYSIS; PSYCHOTHERAPY; DEPRESSION
RP RICHARDS, PS (reprint author), BRIGHAM YOUNG UNIV,DEPT EDUC PSYCHOL,320-D MCKB,PROVO,UT 84602, USA.
RI , Scott/R-8219-2019
NR 51
TC 29
Z9 29
U1 0
U2 2
PU AMER PSYCHOLOGICAL ASSOC
PI WASHINGTON
PA 750 FIRST ST NE, WASHINGTON, DC 20002-4242
SN 0022-0167
J9 J COUNS PSYCHOL
JI J. Couns. Psychol.
PD APR
PY 1991
VL 38
IS 2
BP 189
EP 196
DI 10.1037/0022-0167.38.2.189
PG 8
WC Psychology, Educational; Psychology, Applied
SC Psychology
GA FE978
UT WOS:A1991FE97800012
DA 2020-03-18
ER

PT J
AU MANDOKI, MW
   SUMNER, GS
AF MANDOKI, MW
   SUMNER, GS
TI KLINEFELTER SYNDROME - THE NEED FOR EARLY IDENTIFICATION AND TREATMENT
SO CLINICAL PEDIATRICS
LA English
DT Article
ID CHILDREN
AB A 14-year-old boy presented with severe academic difficulties, emotional disturbance, borderline mental retardation, tall stature, delayed sexual development, small testes, and gynecomastia.  Chromosomal analysis revealed an additional X chromosome compatible with the diagnosis of 47, XXY Klinefelter Syndrome.  This case retrospectively follows the progression of learning and behavioral problems occurring in the primary grades prior to the diagnosis of Klinefelter Syndrome and reports the effects of psychiatric treatment, modified educational placement, testosterone supplementation, and corrective surgery in adolescence.  The early identification of Klinefelter Syndrome is vital to the XXY male in that many of the developmental, behavioral and emotional problems associated with an additional X chromosome are amenable to treatment.
C1 UNIV FLORIDA,HLTH SCI CTR,DEPT PEDIAT,JACKSONVILLE,FL 32209.
RP MANDOKI, MW (reprint author), UNIV FLORIDA,HLTH SCI CTR,DEPT PSYCHIAT,DIV CHILD & ADOLESCENT PSYCHIAT,653 W 8TH ST,JACKSONVILLE,FL 32209, USA.
NR 19
TC 25
Z9 25
U1 0
U2 1
PU WESTMINSTER PUBL INC
PI GLEN HEAD
PA 708 GLEN COVE AVE, GLEN HEAD, NY 11545
SN 0009-9228
J9 CLIN PEDIATR
JI Clin. Pediatr.
PD MAR
PY 1991
VL 30
IS 3
BP 161
EP 164
DI 10.1177/000992289103000305
PG 4
WC Pediatrics
SC Pediatrics
GA FF830
UT WOS:A1991FF83000005
PM 2009722
DA 2020-03-18
ER

PT J
AU PEARSON, DDA
   PUMARIEGA, AJ
   SEILHEIMER, DK
AF PEARSON, DDA
   PUMARIEGA, AJ
   SEILHEIMER, DK
TI THE DEVELOPMENT OF PSYCHIATRIC SYMPTOMATOLOGY IN PATIENTS WITH
   CYSTIC-FIBROSIS
SO JOURNAL OF THE AMERICAN ACADEMY OF CHILD AND ADOLESCENT PSYCHIATRY
LA English
DT Article
DE CYSTIC FIBROSIS; PSYCHOLOGICAL ADJUSTMENT; CHILDREN; ADOLESCENTS; ADULTS
ID PSYCHOSOCIAL ADJUSTMENT; EMOTIONAL ADJUSTMENT; YOUNG-ADULTS;
   ADOLESCENTS; CHILDREN; ILLNESS
AB Psychiatric symptomatology was compared in 61 cystic fibrosis patients, ages 8 to 15 years, and 36 cystic fibrosis patients, ages 16 to 40 years.  When the prevalence of psychiatric symptomatology was compared in the two groups, a developmental pattern emerged:  Symptoms of depression and anxiety were more frequent in the older group, while symptoms associated with eating disorders were more frequent in the younger group.  Although duration of illness was longer and severity of illness was greater in the older group, these factors were largely unrelated to psychiatric symptomatology in either group.  It is hypothesized that younger patients may express psychological distress through less direct means than older patients.
C1 UNIV TEXAS,MED BRANCH,GALVESTON,TX 77550.
   BAYLOR UNIV,HOUSTON,TX 77030.
RP PEARSON, DDA (reprint author), UNIV TEXAS,SCH MED,DEPT PSYCHIAT & BEHAV SCI,1300 MOURSUND,HOUSTON,TX 77030, USA.
FU NCRR NIH HHSUnited States Department of Health & Human ServicesNational
   Institutes of Health (NIH) - USANIH National Center for Research
   Resources (NCRR) [RR05425]
NR 43
TC 45
Z9 45
U1 0
U2 5
PU WILLIAMS & WILKINS
PI BALTIMORE
PA 351 WEST CAMDEN ST, BALTIMORE, MD 21201-2436
SN 0890-8567
J9 J AM ACAD CHILD PSY
JI J. Am. Acad. Child Adolesc. Psychiatr.
PD MAR
PY 1991
VL 30
IS 2
BP 290
EP 297
DI 10.1097/00004583-199103000-00019
PG 8
WC Psychology, Developmental; Pediatrics; Psychiatry
SC Psychology; Pediatrics; Psychiatry
GA FB921
UT WOS:A1991FB92100019
PM 2016234
DA 2020-03-18
ER

PT J
AU CARTLEDGE, G
   PAUL, PV
   JACKSON, D
   COCHRAN, LL
AF CARTLEDGE, G
   PAUL, PV
   JACKSON, D
   COCHRAN, LL
TI TEACHERS PERCEPTIONS OF THE SOCIAL SKILLS OF ADOLESCENTS WITH HEARING
   IMPAIRMENT IN RESIDENTIAL AND PUBLIC-SCHOOL SETTINGS
SO REMEDIAL AND SPECIAL EDUCATION
LA English
DT Article
ID EMOTIONAL ADJUSTMENT; SPECIAL-EDUCATION; CHILDREN; BEHAVIOR; STUDENTS
C1 OHIO STATE UNIV,DEPT EDUC SERV & RES,COLUMBUS,OH 43210.
   OHIO STATE UNIV,DEPT PSYCHOL,COLUMBUS,OH 43210.
NR 27
TC 12
Z9 12
U1 0
U2 2
PU PRO-ED INC
PI AUSTIN
PA 8700 SHOAL CREEK BLVD, AUSTIN, TX 78757-6897
SN 0741-9325
J9 REM SPEC EDUC
JI Remedial Spec. Educ.
PD MAR-APR
PY 1991
VL 12
IS 2
BP 34
EP &
DI 10.1177/074193259101200207
PG 0
WC Education, Special
SC Education & Educational Research
GA FK412
UT WOS:A1991FK41200004
DA 2020-03-18
ER

PT J
AU SPIRITO, A
   DELAWYER, DD
   STARK, LJ
AF SPIRITO, A
   DELAWYER, DD
   STARK, LJ
TI PEER RELATIONS AND SOCIAL-ADJUSTMENT OF CHRONICALLY ILL CHILDREN AND
   ADOLESCENTS
SO CLINICAL PSYCHOLOGY REVIEW
LA English
DT Review
ID SICKLE-CELL DISEASE; CYSTIC-FIBROSIS; CHRONIC ILLNESS; PSYCHOLOGICAL
   ADJUSTMENT; PSYCHOSOCIAL ADJUSTMENT; EMOTIONAL ADJUSTMENT;
   HANDICAPPED-CHILDREN; ASTHMATIC-CHILDREN; RESISTANCE FACTORS; HEALTHY
   SIBLINGS
RP SPIRITO, A (reprint author), BROWN UNIV, RHODE ISL HOSP, PROGRAM MED, 593 EDDY ST, PROVIDENCE, RI 02903 USA.
NR 118
TC 52
Z9 52
U1 0
U2 11
PU PERGAMON-ELSEVIER SCIENCE LTD
PI OXFORD
PA THE BOULEVARD, LANGFORD LANE, KIDLINGTON, OXFORD OX5 1GB, ENGLAND
SN 0272-7358
EI 1873-7811
J9 CLIN PSYCHOL REV
JI Clin. Psychol. Rev.
PY 1991
VL 11
IS 5
BP 539
EP 564
DI 10.1016/0272-7358(91)90003-D
PG 26
WC Psychology, Clinical
SC Psychology
GA GJ796
UT WOS:A1991GJ79600003
DA 2020-03-18
ER

PT J
AU SHAPIRO, ES
AF SHAPIRO, ES
TI TRAINING SCHOOL-PSYCHOLOGISTS FOR SERVICE DELIVERY TO CHILDREN WITH
   SEVERE EMOTIONAL DISTURBANCE
SO SCHOOL PSYCHOLOGY REVIEW
LA English
DT Article
AB Students with severe emotional disturbance (SED) present one of the most challenging populations for school psychologists. To provide effective service delivery to this population, school psychologists need to be expert in effective interventions for children with SED. In addition, the types of challenging behaviors presented by students with SED are equally problematic for teachers when they occur in regular classrooms among students without SED. Unfortunately, many school psychologists enter the profession with only limited hands-on or actual teaching experience with this population leading to potential credibility problems as teacher consultants. Likewise, school psychologists often spend much time in their training program emphasizing assessment over the delivery of direct interventions for academic and social/emotional problems of children and youth, The purpose of the described project is to train school psychology students at the preservice level in intervention techniques especially applicable to children and youth with SED.
RP SHAPIRO, ES (reprint author), LEHIGH UNIV,SCH PSYCHOL PROGRAM,IACOCCA HALL,111 RES DR,BETHLEHEM,PA 18015, USA.
NR 30
TC 4
Z9 4
U1 0
U2 0
PU NATL ASSN SCHOOL PSYCHOL
PI HARRISONBURG
PA JAMES MADISON UNIV DEPT PSYCHOL, HARRISONBURG, VA 22807
SN 0279-6015
J9 SCHOOL PSYCHOL REV
JI Sch. Psychol. Rev.
PY 1991
VL 20
IS 4
BP 485
EP 497
PG 13
WC Psychology, Educational
SC Psychology
GA GX105
UT WOS:A1991GX10500005
DA 2020-03-18
ER

PT J
AU RICHARDSON, TM
   BENBOW, CP
AF RICHARDSON, TM
   BENBOW, CP
TI LONG-TERM EFFECTS OF ACCELERATION ON THE SOCIAL-EMOTIONAL ADJUSTMENT OF
   MATHEMATICALLY PRECOCIOUS YOUTHS
SO JOURNAL OF EDUCATIONAL PSYCHOLOGY
LA English
DT Article
RP RICHARDSON, TM (reprint author), IOWA STATE UNIV SCI & TECHNOL,DEPT PSYCHOL,AMES,IA 50011, USA.
NR 43
TC 32
Z9 32
U1 0
U2 6
PU AMER PSYCHOLOGICAL ASSOC
PI WASHINGTON
PA 750 FIRST ST NE, WASHINGTON, DC 20002-4242
SN 0022-0663
J9 J EDUC PSYCHOL
JI J. Educ. Psychol.
PD SEP
PY 1990
VL 82
IS 3
BP 464
EP 470
DI 10.1037/0022-0663.82.3.464
PG 7
WC Psychology, Educational
SC Psychology
GA DZ311
UT WOS:A1990DZ31100008
DA 2020-03-18
ER

PT J
AU FEEHAN, M
   STANTON, W
   MCGEE, R
   SILVA, PA
AF FEEHAN, M
   STANTON, W
   MCGEE, R
   SILVA, PA
TI PARENTAL HELP-SEEKING FOR BEHAVIORAL AND EMOTIONAL-PROBLEMS IN CHILDHOOD
   AND ADOLESCENCE
SO COMMUNITY HEALTH STUDIES
LA English
DT Article
RP FEEHAN, M (reprint author), UNIV OTAGO,SCH MED,DEPT PAEDIAT & CHILD HLTH,DUNEDIN,NEW ZEALAND.
OI McGee, Rob/0000-0003-2429-6304
NR 21
TC 17
Z9 17
U1 0
U2 7
PU PUBLIC HEALTH ASSOC AUSTRALIA INC
PI CANBERRA
PA GPO BOX 2204 ATTN:FIONA BRAY, CANBERRA 2601, AUSTRALIA
SN 0314-9021
J9 COMMUNITY HEALTH ST
PY 1990
VL 14
IS 3
BP 303
EP 309
PG 7
WC Public, Environmental & Occupational Health
SC Public, Environmental & Occupational Health
GA EF277
UT WOS:A1990EF27700012
PM 2253467
DA 2020-03-18
ER

PT J
AU KAZAK, AE
   MEADOWS, AT
AF KAZAK, AE
   MEADOWS, AT
TI FAMILIES OF YOUNG ADOLESCENTS WHO HAVE SURVIVED CANCER -
   SOCIAL-EMOTIONAL ADJUSTMENT, ADAPTABILITY, AND SOCIAL SUPPORT
SO JOURNAL OF PEDIATRIC PSYCHOLOGY
LA English
DT Article
C1 UNIV PENN, CHILDRENS HOSP, CHILDRENS CANC RES CTR, DEPT PSYCHIAT, PHILADELPHIA, PA 19104 USA.
RP KAZAK, AE (reprint author), UNIV PENN, CHILDRENS HOSP, CHILDRENS CANC RES CTR, DEPT PEDIAT, 34TH ST & CIVIC CTR BLVD, PHILADELPHIA, PA 19104 USA.
NR 42
TC 110
Z9 110
U1 0
U2 11
PU OXFORD UNIV PRESS INC
PI CARY
PA JOURNALS DEPT, 2001 EVANS RD, CARY, NC 27513 USA
SN 0146-8693
EI 1465-735X
J9 J PEDIATR PSYCHOL
JI J. Pediatr. Psychol.
PD JUN
PY 1989
VL 14
IS 2
BP 175
EP 191
DI 10.1093/jpepsy/14.2.175
PG 17
WC Psychology, Developmental
SC Psychology
GA AC652
UT WOS:A1989AC65200003
PM 2754573
DA 2020-03-18
ER

PT J
AU LYTLE, RR
   FEINSTEIN, C
   JONAS, B
AF LYTLE, RR
   FEINSTEIN, C
   JONAS, B
TI SOCIAL AND EMOTIONAL ADJUSTMENT IN DEAF ADOLESCENTS AFTER TRANSFER TO A
   RESIDENTIAL SCHOOL FOR THE DEAF
SO JOURNAL OF THE AMERICAN ACADEMY OF CHILD AND ADOLESCENT PSYCHIATRY
LA English
DT Article
C1 GALLAUDET COLL,MODEL SECONDARY SCH DEAF,WASHINGTON,DC 20002.
   BROWN UNIV,PSYCHIAT,PROVIDENCE,RI 02912.
   BRADLEY HOSP,PROGRAM AUTISM & DEV DISABIL,1011 VET MEM PKWY,E PROVIDENCE,RI 02915.
NR 14
TC 2
Z9 2
U1 0
U2 0
PU WILLIAMS & WILKINS
PI BALTIMORE
PA 351 WEST CAMDEN ST, BALTIMORE, MD 21201-2436
SN 0890-8567
J9 J AM ACAD CHILD PSY
JI J. Am. Acad. Child Adolesc. Psychiatr.
PD MAR
PY 1987
VL 26
IS 2
BP 237
EP 241
DI 10.1097/00004583-198703000-00021
PG 5
WC Psychology, Developmental; Pediatrics; Psychiatry
SC Psychology; Pediatrics; Psychiatry
GA G5112
UT WOS:A1987G511200021
PM 3584025
DA 2020-03-18
ER

PT J
AU ACHENBACH, TM
   MCCONAUGHY, SH
   HOWELL, CT
AF ACHENBACH, TM
   MCCONAUGHY, SH
   HOWELL, CT
TI CHILD ADOLESCENT BEHAVIORAL AND EMOTIONAL-PROBLEMS - IMPLICATIONS OF
   CROSS-INFORMANT CORRELATIONS FOR SITUATIONAL SPECIFICITY
SO PSYCHOLOGICAL BULLETIN
LA English
DT Review
RP ACHENBACH, TM (reprint author), UNIV VERMONT,DEPT PSYCHIAT,1 S PROSPECT ST,BURLINGTON,VT 05401, USA.
RI Achenbach, Thomas/E-8254-2010
FU NIMH NIH HHSUnited States Department of Health & Human ServicesNational
   Institutes of Health (NIH) - USANIH National Institute of Mental Health
   (NIMH) [MH40305]
NR 148
TC 3466
Z9 3499
U1 11
U2 217
PU AMER PSYCHOLOGICAL ASSOC
PI WASHINGTON
PA 750 FIRST ST NE, WASHINGTON, DC 20002-4242
SN 0033-2909
J9 PSYCHOL BULL
JI Psychol. Bull.
PD MAR
PY 1987
VL 101
IS 2
BP 213
EP 232
DI 10.1037/0033-2909.101.2.213
PG 20
WC Psychology; Psychology, Multidisciplinary
SC Psychology
GA G4913
UT WOS:A1987G491300003
PM 3562706
DA 2020-03-18
ER

PT J
AU BRODY, LE
   BENBOW, CP
AF BRODY, LE
   BENBOW, CP
TI SOCIAL AND EMOTIONAL ADJUSTMENT OF ADOLESCENTS EXTREMELY TALENTED IN
   VERBAL OR MATHEMATICAL REASONING
SO JOURNAL OF YOUTH AND ADOLESCENCE
LA English
DT Article
C1 IOWA STATE UNIV SCI & TECHNOL,STUDY MATH PRECOCIOUS YOUTH,AMES,IA 50011.
   JOHNS HOPKINS UNIV,STUDY MATH PRECOCIOUS YOUTH,BALTIMORE,MD 21218.
NR 57
TC 42
Z9 42
U1 0
U2 3
PU PLENUM PUBL CORP
PI NEW YORK
PA 233 SPRING ST, NEW YORK, NY 10013
SN 0047-2891
J9 J YOUTH ADOLESCENCE
JI J. Youth Adolesc.
PD FEB
PY 1986
VL 15
IS 1
BP 1
EP 18
DI 10.1007/BF02140780
PG 18
WC Psychology, Developmental
SC Psychology
GA C6470
UT WOS:A1986C647000001
PM 24301525
DA 2020-03-18
ER

PT J
AU SIMMONS, RJ
   COREY, M
   COWEN, L
   KEENAN, N
   ROBERTSON, J
   LEVISON, H
AF SIMMONS, RJ
   COREY, M
   COWEN, L
   KEENAN, N
   ROBERTSON, J
   LEVISON, H
TI EMOTIONAL ADJUSTMENT OF EARLY ADOLESCENTS WITH CYSTIC-FIBROSIS
SO PSYCHOSOMATIC MEDICINE
LA English
DT Article
C1 HOSP SICK CHILDREN,DEPT PEDIAT,TORONTO M5G 1X8,ONTARIO,CANADA.
   HOSP SICK CHILDREN,DEPT SOCIAL WORK,TORONTO M5G 1X8,ONTARIO,CANADA.
RP SIMMONS, RJ (reprint author), HOSP SICK CHILDREN,DEPT PSYCHIAT,CYST FIBROSIS CLIN,555 UNIV AVE,TORONTO M5G 1X8,ONTARIO,CANADA.
NR 29
TC 43
Z9 43
U1 0
U2 7
PU WILLIAMS & WILKINS
PI BALTIMORE
PA 351 WEST CAMDEN ST, BALTIMORE, MD 21201-2436
SN 0033-3174
J9 PSYCHOSOM MED
JI Psychosom. Med.
PY 1985
VL 47
IS 2
BP 111
EP 121
DI 10.1097/00006842-198503000-00002
PG 11
WC Psychiatry; Psychology; Psychology, Multidisciplinary
SC Psychiatry; Psychology
GA ADW53
UT WOS:A1985ADW5300002
PM 4048358
DA 2020-03-18
ER

PT J
AU PELCOVITZ, M
   DEMASO, DR
   RUSSO, D
   FREED, MD
AF PELCOVITZ, M
   DEMASO, DR
   RUSSO, D
   FREED, MD
TI INTERPERSONAL-BEHAVIOR AND EMOTIONAL ADJUSTMENT IN ADOLESCENTS WITH
   CONGENITAL HEART-DISEASE
SO CIRCULATION
LA English
DT Meeting Abstract
C1 CHILDRENS HOSP MED CTR,BOSTON,MA 02115.
NR 0
TC 2
Z9 2
U1 0
U2 0
PU AMER HEART ASSOC
PI DALLAS
PA 7272 GREENVILLE AVENUE, DALLAS, TX 75231-4596
SN 0009-7322
J9 CIRCULATION
JI Circulation
PY 1984
VL 70
IS 4
BP 459
EP 459
PG 1
WC Cardiac & Cardiovascular Systems; Peripheral Vascular Disease
SC Cardiovascular System & Cardiology
GA TN454
UT WOS:A1984TN45401842
DA 2020-03-18
ER

PT J
AU GRODEN, G
   PUESCHEL, SM
   DOMINGUE, D
   DEIGNAN, L
AF GRODEN, G
   PUESCHEL, SM
   DOMINGUE, D
   DEIGNAN, L
TI BEHAVIORAL EMOTIONAL-PROBLEMS IN MENTALLY-RETARDED CHILDREN AND YOUTH
SO PSYCHOLOGICAL REPORTS
LA English
DT Article
C1 UNIV RHODE ISL,KINGSTON,RI 02881.
   BROWN UNIV,PROVIDENCE,RI 02912.
NR 11
TC 4
Z9 4
U1 0
U2 0
PU PSYCHOLOGICAL REPORTS
PI MISSOULA
PA P O BOX 9229, MISSOULA, MT 59807
SN 0033-2941
J9 PSYCHOL REP
JI Psychol. Rep.
PY 1982
VL 51
IS 1
BP 143
EP 146
DI 10.2466/pr0.1982.51.1.143
PG 4
WC Psychology, Multidisciplinary
SC Psychology
GA PB503
UT WOS:A1982PB50300031
PM 7134337
DA 2020-03-18
ER

PT J
AU BHATIA, SK
   FINE, P
AF BHATIA, SK
   FINE, P
TI EMOTIONAL-PROBLEMS IN THE ADOLESCENT - DEPRESSION
SO PAEDIATRICIAN
LA English
DT Article
RP BHATIA, SK (reprint author), CHILD & FAMILY PSYCHIAT SERV,819 DORCAS ST,OMAHA,NE 68108, USA.
NR 0
TC 1
Z9 1
U1 2
U2 2
PU KARGER
PI BASEL
PA ALLSCHWILERSTRASSE 10, CH-4009 BASEL, SWITZERLAND
SN 0300-1245
J9 PAEDIATRICIAN
PY 1981
VL 10
IS 4
BP 216
EP 223
PG 8
WC Pediatrics
SC Pediatrics
GA LY923
UT WOS:A1981LY92300005
PM 7267130
DA 2020-03-18
ER

PT J
AU HARAN, J
   FRIEDMAN, SB
AF HARAN, J
   FRIEDMAN, SB
TI MANAGING EMOTIONAL-PROBLEMS OF CHILDREN AND ADOLESCENTS
SO PEDIATRIC ANNALS
LA English
DT Article
RP HARAN, J (reprint author), UNIV MARYLAND,SCH MED,BALTIMORE,MD 21201, USA.
NR 0
TC 0
Z9 0
U1 0
U2 0
PU SLACK INC
PI THOROFARE
PA 6900 GROVE RD, THOROFARE, NJ 08086
SN 0090-4481
J9 PEDIATR ANN
JI Pediatr. Annu.
PY 1980
VL 9
IS 6
BP 24
EP &
DI 10.3928/0090-4481-19800601-07
PG 0
WC Pediatrics
SC Pediatrics
GA JW225
UT WOS:A1980JW22500003
DA 2020-03-18
ER

PT J
AU DUCHE, DJ
AF DUCHE, DJ
TI EMOTIONAL-PROBLEMS OF ADOLESCENTS - FR - LAUFER,M
SO NEUROPSYCHIATRIE DE L ENFANCE ET DE L ADOLESCENCE
LA French
DT Book Review
NR 1
TC 0
Z9 0
U1 0
U2 0
PU EXPANSION SCI FRANCAISE
PI PARIS
PA 31 BLVD LATOUR MAUBOURG, 75007 PARIS, FRANCE
SN 0222-9617
J9 NEUROPSYCHIAT ENFAN
PY 1979
VL 27
IS 10-1
BP 481
EP 481
PG 1
WC Psychiatry
SC Psychiatry
GA JA227
UT WOS:A1979JA22700011
DA 2020-03-18
ER

PT J
AU PACE, MA
AF PACE, MA
TI EMOTIONAL-PROBLEMS OF ADOLESCENTS - GALLAGHER,JR, HARRIS,HI
SO FAMILY COORDINATOR
LA English
DT Book Review
RP PACE, MA (reprint author), GEORGIA SO COLL,STATESBORO,GA 30458, USA.
NR 1
TC 0
Z9 0
U1 0
U2 0
PU NATL COUNCIL FAMILY RELATIONS
PI MINNEAPOLIS
PA 3989 CENTRAL AVE NE #550, MINNEAPOLIS, MN 55421
SN 0014-7214
J9 FAM COORD
PY 1978
VL 27
IS 4
BP 493
EP 494
DI 10.2307/583486
PG 2
WC Family Studies; Social Issues; Social Work
SC Family Studies; Social Issues; Social Work
GA FV988
UT WOS:A1978FV98800056
DA 2020-03-18
ER

PT J
AU BOYLE, IR
   SANTAGNESE, PAD
   SACK, S
   MILLICAN, F
   KULCZYCKI, LL
AF BOYLE, IR
   SANTAGNESE, PAD
   SACK, S
   MILLICAN, F
   KULCZYCKI, LL
TI EMOTIONAL ADJUSTMENT OF ADOLESCENTS AND YOUNG-ADULTS WITH
   CYSTIC-FIBROSIS
SO JOURNAL OF PEDIATRICS
LA English
DT Article
C1 CHILDRENS HOSP, WASHINGTON, DC USA.
   NIAMDD, PEDIAT METAB BRANCH, BLDG 10 ROOM 8N250, BETHESDA, MD 20014 USA.
NR 23
TC 92
Z9 92
U1 0
U2 9
PU MOSBY-ELSEVIER
PI NEW YORK
PA 360 PARK AVENUE SOUTH, NEW YORK, NY 10010-1710 USA
SN 0022-3476
EI 1097-6833
J9 J PEDIATR-US
JI J. Pediatr.
PY 1976
VL 88
IS 2
BP 318
EP 326
PG 9
WC Pediatrics
SC Pediatrics
GA BD830
UT WOS:A1976BD83000030
PM 1249700
DA 2020-03-18
ER

PT J
AU HERSOV, L
AF HERSOV, L
TI EMOTIONAL-PROBLEMS OF CHILDHOOD AND ADOLESCENCE - SCHOOL REFUSAL
SO BRITISH MEDICAL JOURNAL
LA English
DT Article
NR 0
TC 16
Z9 16
U1 0
U2 3
PU BRITISH MED JOURNAL PUBL GROUP
PI LONDON
PA BRITISH MED ASSOC HOUSE, TAVISTOCK SQUARE, LONDON WC1H 9JR, ENGLAND
SN 0959-8138
J9 BRIT MED J
JI Br. Med. J.
PY 1972
VL 3
IS 5818
BP 102
EP &
DI 10.1136/bmj.3.5818.102
PG 0
WC Medicine, General & Internal
SC General & Internal Medicine
GA M8736
UT WOS:A1972M873600017
PM 5041117
OA Green Published, Bronze
DA 2020-03-18
ER

PT B
AU RUBENFEL.S
AF RUBENFEL.S
TI HIGH SCHOOL ADOLESCENT - UNDERSTANDING AND TREATING HIS EMOTIONAL
   PROBLEMS - SKLANSKY,MA, SILVERMAN,SW AND RABICHOW,WG
SO PSYCHIATRY
LA English
DT Book Review
NR 1
TC 0
Z9 0
U1 0
U2 0
PU GUILFORD PUBLICATIONS INC
PI NEW YORK
PA 72 SPRING STREET, NEW YORK, NY 10012
J9 PSYCHIATR
PY 1971
VL 34
IS 3
BP 348
EP 349
PG 2
WC Psychiatry
SC Psychiatry
GA K0356
UT WOS:A1971K035600019
DA 2020-03-18
ER

PT J
AU NAGERA, H
AF NAGERA, H
TI HIGH SCHOOL ADOLESCENT - UNDERSTANDING AND TREATING HIS EMOTIONAL
   PROBLEMS - SKLANSKY,MA, SILVERMAN,SW AND RABICHOW,HG
SO PSYCHOANALYTIC QUARTERLY
LA English
DT Book Review
NR 1
TC 0
Z9 0
U1 0
U2 0
PU PSYCHOANALYTIC QUARTERLY
PI NEW YORK
PA 175 FIFTH AVE ROOM 210, NEW YORK, NY 10010
SN 0033-2828
J9 PSYCHOANAL QUART
JI Psychoanal. Q.
PY 1971
VL 40
IS 1
BP 172
EP 173
PG 2
WC Psychology, Psychoanalysis
SC Psychology
GA Y0334
UT WOS:A1971Y033400025
DA 2020-03-18
ER

PT J
AU KONOPKA, G
AF KONOPKA, G
TI HIGH SCHOOL ADOLESCENT - UNDERSTANDING AND TREATING HIS EMOTIONAL
   PROBLEMS - SKLANSKY,MA, SILVERMAN,SW AND RABICHOW,HG
SO SOCIAL SERVICE REVIEW
LA English
DT Book Review
C1 UNIV MINNESOTA,SCH SOCIAL WORK & CTR YOUTH DEV & RES,MINNEAPOLIS,MN 55414.
NR 1
TC 0
Z9 0
U1 0
U2 0
PU UNIV CHICAGO PRESS
PI CHICAGO
PA 5720 SOUTH WOODLAWN AVE, CHICAGO, IL 60637-1603
SN 0037-7961
J9 SOC SERV REV
JI Soc. Serv. Rev.
PY 1971
VL 45
IS 2
BP 228
EP 229
DI 10.1086/642706
PG 2
WC Social Work
SC Social Work
GA J6522
UT WOS:A1971J652200020
DA 2020-03-18
ER

PT J
AU QUACKENBUSH, JF
AF QUACKENBUSH, JF
TI ROLE OF RESIDENTIAL TREATMENT CENTER IN TREATMENT OF CHILDREN AND
   ADOLESCENTS WITH EMOTIONAL PROBLEMS
SO SOUTHERN MEDICAL JOURNAL
LA English
DT Article
NR 3
TC 0
Z9 0
U1 0
U2 0
PU LIPPINCOTT WILLIAMS & WILKINS
PI PHILADELPHIA
PA TWO COMMERCE SQ, 2001 MARKET ST, PHILADELPHIA, PA 19103 USA
SN 0038-4348
EI 1541-8243
J9 SOUTH MED J
JI South.Med.J.
PY 1971
VL 64
IS 6
BP 671
EP +
DI 10.1097/00007611-197106000-00007
PG 1
WC Medicine, General & Internal
SC General & Internal Medicine
GA J5268
UT WOS:A1971J526800007
PM 5089140
DA 2020-03-18
ER

PT J
AU [Anonymous]
AF [Anonymous]
TI HIGH SCHOOL ADOLESCENT, UNDERSTANDING AND TREATING HIS EMOTIONAL
   PROBLEMS - SKLANSKY,MA, SILVERMAN,SW AND RABICHOW,HG
SO ADOLESCENCE
LA English
DT Book Review
NR 1
TC 0
Z9 0
U1 0
U2 0
PU LIBRA PUBLISHERS INC
PI SAN DIEGO
PA 3089C CLAIREMONT DR SUITE 383, SAN DIEGO, CA 92117
SN 0001-8449
J9 ADOLESCENCE
JI Adolescence
PY 1970
VL 5
IS 17
BP 138
EP 138
PG 1
WC Psychology, Developmental
SC Psychology
GA F9431
UT WOS:A1970F943100031
DA 2020-03-18
ER

PT J
AU MAROHN, RC
AF MAROHN, RC
TI HIGH SCHOOL ADOLESCENT - UNDERSTANDING AND TREATING HIS EMOTIONAL
   PROBLEM - SKLANSKY,MA, SILVERMAN,SW AND RABICHOW,HG
SO ARCHIVES OF GENERAL PSYCHIATRY
LA English
DT Book Review
NR 1
TC 0
Z9 0
U1 0
U2 0
PU AMER MEDICAL ASSOC
PI CHICAGO
PA 515 N STATE ST, CHICAGO, IL 60610
SN 0003-990X
J9 ARCH GEN PSYCHIAT
JI Arch. Gen. Psychiatry
PY 1970
VL 23
IS 6
BP 575
EP 575
PG 1
WC Psychiatry
SC Psychiatry
GA H9565
UT WOS:A1970H956500012
DA 2020-03-18
ER

PT J
AU HAYNAM, M
AF HAYNAM, M
TI HIGH SCHOOL ADOLESCENT - UNDERSTANDING AND TREATING HIS EMOTIONAL
   PROBLEMS - SKLANSKY,MA, SILVERMAN,SW AND RABICHOW,HG
SO SOCIAL CASEWORK
LA English
DT Book Review
C1 YOUTH SERV,CLEVELAND,OH.
NR 1
TC 0
Z9 0
U1 0
U2 0
PU FAMILY SERVICE AMER
PI MILWAUKEE
PA 11700 WEST LAKE PARK DRIVE, MILWAUKEE, WI 53224
SN 0037-7678
J9 SOC CASEWORK-JCSW
PY 1970
VL 51
IS 6
BP 377
EP 378
PG 2
WC Social Work
SC Social Work
GA G5463
UT WOS:A1970G546300010
DA 2020-03-18
ER

PT J
AU CURRAN, FJ
AF CURRAN, FJ
TI EMOTIONAL PROBLEMS AND HOSPITAL TREATMENT OF ADOLESCENTS
SO HOSPITAL AND COMMUNITY PSYCHIATRY
LA English
DT Article
C1 ST LUKES HOSP,NEW YORK,NY.
NR 20
TC 1
Z9 1
U1 0
U2 0
PU AMER PSYCHIATRIC PRESS, INC
PI WASHINGTON
PA 1400 K ST, N W, STE 1101, WASHINGTON, DC 20005
SN 0022-1597
J9 HOSP COMMUNITY PSYCH
PY 1969
VL 20
IS 2
BP 44
EP 49
PG 6
WC Public, Environmental & Occupational Health; Psychiatry
SC Public, Environmental & Occupational Health; Psychiatry
GA Y5411
UT WOS:A1969Y541100003
PM 5775096
DA 2020-03-18
ER

PT J
AU RIBEIRODASILVA, A
AF RIBEIRODASILVA, A
TI EMOTIONAL PROBLEMS OF ADOLESCENTS - SPANISH - HARRIS,HI, GALLOGHER,JR
SO ARQUIVOS BRASILEIROS DE PSICOLOGIA APLICADA
LA Portuguese
DT Book Review
NR 1
TC 0
Z9 0
U1 0
U2 0
PU FUNDACAO GETULIO VARGAS
PI RIO DE JANEIRO RJ
PA PRAIA DE BOTAFOGO 188 CAIX POSTAL 9 052 ZC-02, RIO DE JANEIRO RJ, BRAZIL
SN 0100-8692
J9 ARQ BRAS PSICOL APL
PY 1968
VL 20
IS 2
BP 147
EP 148
PG 2
WC Psychology, Applied; Psychology
SC Psychology
GA ZY176
UT WOS:A1968ZY17600015
DA 2020-03-18
ER

PT J
AU MCLAUGHLIN, BE
AF MCLAUGHLIN, BE
TI TREATMENT OF EMOTIONAL PROBLEMS IN ADOLESCENTS
SO DISEASES OF THE NERVOUS SYSTEM
LA English
DT Meeting Abstract
NR 0
TC 0
Z9 0
U1 0
U2 0
PU PHYSICIANS POSTGRADUATE PRESS
PI MEMPHIS
PA P O BOX 752870, MEMPHIS, TN 38175-2870 USA
SN 0012-3714
J9 DIS NERV SYST
JI Dis. Nerv. Syst.
PY 1967
VL 28
IS 7P2
BP 50
EP +
PG 1
WC Psychiatry
SC Psychiatry
GA 97138
UT WOS:A19679713800009
PM 4157298
DA 2020-03-18
ER

PT J
AU JONES, HB
AF JONES, HB
TI CHAPMAN,AH - MANAGEMENT OF EMOTIONAL PROBLEMS OF CHILDREN AND
   ADOLESCENTS
SO PROCEEDINGS OF THE ROYAL SOCIETY OF MEDICINE-LONDON
LA English
DT Book Review
NR 1
TC 0
Z9 0
U1 0
U2 0
PU ROYAL SOC MEDICINE PRESS LTD
PI LONDON
PA 1 WIMPOLE STREET, LONDON W1M 8AE, ENGLAND
SN 0035-9157
J9 P ROY SOC MED
PY 1967
VL 60
IS 2
BP 203
EP &
DI 10.1177/003591576706000247
PG 0
WC Medicine, General & Internal
SC General & Internal Medicine
GA 88032
UT WOS:A19678803200057
OA Bronze
DA 2020-03-18
ER

PT J
AU WORK, HH
AF WORK, HH
TI MANAGEMENT OF EMOTIONAL PROBLEMS OF CHILDREN AND ADOLESCENTS
SO AMERICAN JOURNAL OF DISEASES OF CHILDREN
LA English
DT Book Review
NR 1
TC 0
Z9 0
U1 0
U2 0
PU AMER MEDICAL ASSOC
PI CHICAGO
PA 515 N STATE ST, CHICAGO, IL 60610
SN 0002-922X
J9 AM J DIS CHILD
JI Am. J. Dis. Child.
PY 1966
VL 111
IS 3
BP 337
EP &
DI 10.1001/archpedi.1966.02090060147026
PG 0
WC Pediatrics
SC Pediatrics
GA 73946
UT WOS:A19667394600025
DA 2020-03-18
ER

PT J
AU FRYE, NG
AF FRYE, NG
TI MANAGEMENT OF EMOTIONAL PROBLEMS OF CHILDREN AND ADOLESCENTS -
   CHAPMAN,AH
SO AMERICAN JOURNAL OF NURSING
LA English
DT Book Review
C1 UNIV MICHIGAN,CHILDRENS PSYCHIAT HOSP,ANN ARBOR,MI.
NR 1
TC 0
Z9 0
U1 0
U2 0
PU LIPPINCOTT WILLIAMS & WILKINS
PI PHILADELPHIA
PA 227 EAST WASHINGTON SQ, PHILADELPHIA, PA 19106
SN 0002-936X
J9 AM J NURS
JI Am. J. Nurs.
PY 1966
VL 66
IS 7
BP 1614
EP 1614
PG 1
WC Nursing
SC Nursing
GA ZG888
UT WOS:A1966ZG88800013
DA 2020-03-18
ER

PT J
AU BUCKNAM, FG
AF BUCKNAM, FG
TI MANAGEMENT OF EMOTIONAL PROBLEMS OF CHILDREN AND ADOLESCENTS
SO AMERICAN JOURNAL OF PSYCHIATRY
LA English
DT Book Review
NR 1
TC 0
Z9 0
U1 0
U2 0
PU AMER PSYCHIATRIC PRESS, INC
PI WASHINGTON
PA 1400 K ST, N W, STE 1101, WASHINGTON, DC 20005
SN 0002-953X
J9 AM J PSYCHIAT
JI Am. J. Psychiat.
PY 1966
VL 122
IS 9
BP 1076
EP &
PG 0
WC Psychiatry
SC Psychiatry
GA 73844
UT WOS:A19667384400039
DA 2020-03-18
ER

PT J
AU SHEPHERD, M
AF SHEPHERD, M
TI MANAGEMENT OF EMOTIONAL PROBLEMS OF CHILDREN AND ADOLESCENTS
SO BRITISH MEDICAL JOURNAL
LA English
DT Book Review
NR 1
TC 0
Z9 0
U1 0
U2 0
PU BRITISH MED JOURNAL PUBL GROUP
PI LONDON
PA BRITISH MED ASSOC HOUSE, TAVISTOCK SQUARE, LONDON WC1H 9JR, ENGLAND
SN 0959-8138
J9 BRIT MED J
JI Br. Med. J.
PY 1966
VL 1
IS 5489
BP 726
EP &
DI 10.1136/bmj.1.5489.726
PG 0
WC Medicine, General & Internal
SC General & Internal Medicine
GA 74533
UT WOS:A19667453300032
DA 2020-03-18
ER

PT B
AU STEELE, M
AF STEELE, M
TI CHAPMAN AH - MANAGEMENT OF EMOTIONAL PROBLEMS OF CHILDREN AND
   ADOLESCENTS
SO CALIFORNIA MEDICINE
LA English
DT Book Review
NR 1
TC 0
Z9 0
U1 0
U2 0
J9 CALIF MED
PY 1966
VL 105
IS 3
BP 248
EP &
PG 0
WC Medicine, General & Internal
SC General & Internal Medicine
GA 82531
UT WOS:A19668253100031
DA 2020-03-18
ER

PT J
AU [Anonymous]
AF [Anonymous]
TI MANAGEMENT OF EMOTIONAL PROBLEMS OF CHILDREN AND ADOLESCENTS -
   CHAPMAN,AH
SO CANADAS MENTAL HEALTH
LA English
DT Book Review
NR 1
TC 0
Z9 0
U1 0
U2 0
PU CANADAS MENTAL HEALTH
PI OTTAWA
PA HEALTH SERV PROMOTION BRANCH, OTTAWA ON K1A 1B4, CANADA
SN 0008-2791
J9 CAN MENT HEALTH
PY 1966
VL 14
IS 4
BP 47
EP 47
PG 1
WC Public, Environmental & Occupational Health; Psychiatry
SC Public, Environmental & Occupational Health; Psychiatry
GA ZE264
UT WOS:A1966ZE26400020
DA 2020-03-18
ER

PT J
AU [Anonymous]
AF [Anonymous]
TI CHAPMAN AH - MANAGEMENT OF EMOTIONAL PROBLEMS OF CHILDREN AND
   ADOLESCENTS
SO CANADIAN MEDICAL ASSOCIATION JOURNAL
LA English
DT Book Review
NR 1
TC 0
Z9 0
U1 0
U2 0
PU CMA-CANADIAN MEDICAL ASSOC
PI OTTAWA
PA 1867 ALTA VISTA DR, OTTAWA, ONTARIO K1G 5W8, CANADA
SN 0820-3946
EI 1488-2329
J9 CAN MED ASSOC J
JI Can. Med. Assoc. J.
PY 1966
VL 95
IS 5
BP 243
EP +
PG 1
WC Medicine, General & Internal
SC General & Internal Medicine
GA 80556
UT WOS:A19668055600021
DA 2020-03-18
ER

PT J
AU FINCH, SM
AF FINCH, SM
TI MANAGEMENT OF EMOTIONAL PROBLEMS OF CHILDREN AND ADOLESCENTS
SO CLINICAL PEDIATRICS
LA English
DT Book Review
NR 1
TC 0
Z9 0
U1 0
U2 0
PU WESTMINSTER PUBL INC
PI GLEN HEAD
PA 708 GLEN COVE AVE, GLEN HEAD, NY 11545
SN 0009-9228
J9 CLIN PEDIATR
JI Clin. Pediatr.
PY 1966
VL 5
IS 4
BP 258
EP &
PG 0
WC Pediatrics
SC Pediatrics
GA 75636
UT WOS:A19667563600015
DA 2020-03-18
ER

PT J
AU GARDNER, WI
AF GARDNER, WI
TI SOCIAL AND EMOTIONAL ADJUSTMENT OF MILDLY RETARDED CHILDREN AND
   ADOLESCENTS - CRITICAL REVIEW
SO EXCEPTIONAL CHILDREN
LA English
DT Review
C1 UNIV WISCONSIN,CTR BEHAVIORAL DISABILITIES,MADISON,WI.
NR 33
TC 16
Z9 16
U1 0
U2 0
PU COUNCIL EXCEPTIONAL CHILDREN
PI RESTON
PA 1920 ASSOCIATION DR, RESTON, VA 22091-1589
SN 0014-4029
J9 EXCEPT CHILDREN
JI Except. Child.
PY 1966
VL 33
IS 2
BP 97
EP 105
PG 9
WC Education, Special; Rehabilitation
SC Education & Educational Research; Rehabilitation
GA ZA343
UT WOS:A1966ZA34300004
PM 5343064
DA 2020-03-18
ER

PT B
AU LOWRY, EC
AF LOWRY, EC
TI MANAGEMENT OF EMOTIONAL PROBLEMS OF CHILDREN AND ADOLESCENTS
SO JOURNAL-LANCET
LA English
DT Book Review
NR 1
TC 0
Z9 0
U1 0
U2 0
J9 J LANCET
PY 1966
VL 86
IS 3
BP 157
EP &
PG 0
WC Medicine, General & Internal; Medicine, Research & Experimental
SC General & Internal Medicine; Research & Experimental Medicine
GA 74224
UT WOS:A19667422400018
DA 2020-03-18
ER

PT J
AU CODDING, RD
AF CODDING, RD
TI MANAGEMENT OF EMOTIONAL PROBLEMS OF CHILDREN AND ADOLESCENTS
SO JOURNAL OF PEDIATRICS
LA English
DT Book Review
NR 1
TC 0
Z9 0
U1 0
U2 0
PU MOSBY-ELSEVIER
PI NEW YORK
PA 360 PARK AVENUE SOUTH, NEW YORK, NY 10010-1710 USA
SN 0022-3476
EI 1097-6833
J9 J PEDIATR-US
JI J. Pediatr.
PY 1966
VL 68
IS 6
BP 1001
EP +
DI 10.1016/S0022-3476(66)80228-7
PG 0
WC Pediatrics
SC Pediatrics
GA 77638
UT WOS:A19667763800025
DA 2020-03-18
ER

PT J
AU LAMM, SS
AF LAMM, SS
TI MANAGEMENT OF EMOTIONAL PROBLEMS OF CHILDREN AND ADOLESCENTS
SO NEW YORK STATE JOURNAL OF MEDICINE
LA English
DT Book Review
NR 1
TC 0
Z9 0
U1 0
U2 0
PU MED SOC STATE OF NY
PI LAKE SUCCESS
PA 420 LAKEVILLE RD P O BOX 5404, LAKE SUCCESS, NY 11042
SN 0028-7628
J9 NEW YORK STATE J MED
PY 1966
VL 66
IS 5
BP 663
EP &
PG 0
WC Medicine, General & Internal
SC General & Internal Medicine
GA 73499
UT WOS:A19667349900020
DA 2020-03-18
ER

PT J
AU HARRIS, HI
AF HARRIS, HI
TI MANAGEMENT OF EMOTIONAL PROBLEMS OF CHILDREN AND ADOLESCENTS
SO PEDIATRICS
LA English
DT Book Review
NR 1
TC 0
Z9 0
U1 0
U2 0
PU AMER ACAD PEDIATRICS
PI ELK GROVE VILLAGE
PA 141 NORTH-WEST POINT BLVD, ELK GROVE VILLAGE, IL 60007-1098
SN 0031-4005
J9 PEDIATRICS
JI Pediatrics
PY 1966
VL 37
IS 3
BP 544
EP &
PG 0
WC Pediatrics
SC Pediatrics
GA 74651
UT WOS:A19667465100028
DA 2020-03-18
ER

PT J
AU [Anonymous]
AF [Anonymous]
TI MANAGEMENT OF EMOTIONAL PROBLEMS OF CHILDREN AND ADOLESCENTS
SO PRACTITIONER
LA English
DT Book Review
NR 1
TC 0
Z9 0
U1 0
U2 0
PU MILLER FREEMAN TECHNICAL LTD
PI LONDON
PA 30 CALDERWOOD ST, LONDON SE18 6QH, ENGLAND
SN 0032-6518
J9 PRACTITIONER
JI Practitioner
PY 1966
VL 196
IS 1176
BP 881
EP &
PG 0
WC Medicine, General & Internal
SC General & Internal Medicine
GA 78528
UT WOS:A19667852800041
DA 2020-03-18
ER

PT B
AU DOSTER, ME
AF DOSTER, ME
TI EMOTIONAL-PROBLEMS OF ADOLESCENTS - GALLAGHER,JR, HARRIS,HI
SO AMERICAN JOURNAL OF PUBLIC HEALTH AND THE NATIONS HEALTH
LA English
DT Book Review
NR 1
TC 0
Z9 0
U1 0
U2 0
J9 AM J PUBLIC HEALTH N
PY 1965
VL 55
IS 10
BP 1676
EP 1676
DI 10.2105/AJPH.55.10.1676-a
PG 1
WC Public, Environmental & Occupational Health
SC Public, Environmental & Occupational Health
GA CAX38
UT WOS:A1965CAX3800039
DA 2020-03-18
ER

PT J
AU HEMMING, J
AF HEMMING, J
TI EMOTIONAL-PROBLEMS OF ADOLESCENTS - GALLAGHER,JR, HARRIS,HI
SO BRITISH JOURNAL OF EDUCATIONAL PSYCHOLOGY
LA English
DT Book Review
NR 1
TC 0
Z9 0
U1 0
U2 0
PU BRITISH PSYCHOLOGICAL SOC
PI LEICESTER
PA ST ANDREWS HOUSE, 48 PRINCESS RD EAST, LEICESTER LE1 7DR, LEICS, ENGLAND
SN 0007-0998
J9 BRIT J EDUC PSYCHOL
JI Br. J. Educ. Psychol.
PY 1965
VL 35
IS 1
BP 104
EP 104
PG 1
WC Psychology, Educational
SC Psychology
GA CHB80
UT WOS:A1965CHB8000022
DA 2020-03-18
ER

PT B
AU [Anonymous]
AF [Anonymous]
TI MANAGEMENT OF EMOTIONAL-PROBLEMS OF CHILDREN AND ADOLESCENTS -
   CHAPMAN,AH
SO CHILDREN
LA English
DT Book Review
NR 1
TC 0
Z9 0
U1 0
U2 0
PU US CHILDRENS BUREAU
PI WASHINGTON
PA  WASHINGTON DC
J9 CHILDREN
PY 1965
VL 12
IS 6
BP 239
EP 239
PG 1
WC Psychology, Developmental
SC Psychology
GA CFB42
UT WOS:A1965CFB4200010
DA 2020-03-18
ER

PT J
AU [Anonymous]
AF [Anonymous]
TI EMOTIONAL-PROBLEMS OF ADOLESCENTS - GALLAGHER,JR
SO JOURNAL OF SCHOOL HEALTH
LA English
DT Book Review
NR 1
TC 0
Z9 0
U1 0
U2 0
PU AMER SCHOOL HEALTH ASSOC
PI KENT
PA PO BOX 708, KENT, OH 44240
SN 0022-4391
J9 J SCHOOL HEALTH
JI J. Sch. Health
PY 1965
VL 35
IS 7
BP 317
EP 317
PG 1
WC Education & Educational Research; Education, Scientific Disciplines;
   Health Care Sciences & Services; Public, Environmental & Occupational
   Health
SC Education & Educational Research; Health Care Sciences & Services;
   Public, Environmental & Occupational Health
GA CDG65
UT WOS:A1965CDG6500015
DA 2020-03-18
ER

PT J
AU HARRIS, HI
AF HARRIS, HI
TI METHODS OF TREATING EVERYDAY EMOTIONAL PROBLEMS IN ADOLESCENTS
SO MEDICAL CLINICS OF NORTH AMERICA
LA English
DT Article
NR 0
TC 0
Z9 0
U1 0
U2 0
PU W B SAUNDERS CO
PI PHILADELPHIA
PA INDEPENDENCE SQUARE WEST CURTIS CENTER, STE 300, PHILADELPHIA, PA
   19106-3399
SN 0025-7125
J9 MED CLIN N AM
JI Med. Clin. N. Am.
PY 1965
VL 49
IS 2
BP 371
EP &
DI 10.1016/S0025-7125(16)33334-X
PG 0
WC Medicine, General & Internal
SC General & Internal Medicine
GA 62151
UT WOS:A19656215100010
PM 14281460
DA 2020-03-18
ER

PT J
AU BLAINE, GB
AF BLAINE, GB
TI SOME EMOTIONAL PROBLEMS OF ADOLESCENTS
SO MEDICAL CLINICS OF NORTH AMERICA
LA English
DT Article
NR 0
TC 2
Z9 2
U1 0
U2 0
PU W B SAUNDERS CO
PI PHILADELPHIA
PA INDEPENDENCE SQUARE WEST CURTIS CENTER, STE 300, PHILADELPHIA, PA
   19106-3399
SN 0025-7125
J9 MED CLIN N AM
JI Med. Clin. N. Am.
PY 1965
VL 49
IS 2
BP 387
EP &
DI 10.1016/S0025-7125(16)33335-1
PG 0
WC Medicine, General & Internal
SC General & Internal Medicine
GA 62151
UT WOS:A19656215100012
PM 14281461
DA 2020-03-18
ER

PT J
AU HEALD, FP
AF HEALD, FP
TI EMOTIONAL PROBLEMS OF ADOLESCENTS
SO PEDIATRICS
LA English
DT Book Review
NR 1
TC 0
Z9 0
U1 0
U2 0
PU AMER ACAD PEDIATRICS
PI ELK GROVE VILLAGE
PA 141 NORTH-WEST POINT BLVD, ELK GROVE VILLAGE, IL 60007-1098
SN 0031-4005
J9 PEDIATRICS
JI Pediatrics
PY 1965
VL 35
IS 1P1
BP 107
EP &
PG 0
WC Pediatrics
SC Pediatrics
GA 60622
UT WOS:A19656062200018
DA 2020-03-18
ER

PT J
AU KAROWE, HE
   MCCANDLESS, FD
AF KAROWE, HE
   MCCANDLESS, FD
TI EMOTIONAL PROBLEMS OF ADOLESCENCE
SO POSTGRADUATE MEDICINE
LA English
DT Meeting Abstract
NR 0
TC 1
Z9 1
U1 0
U2 1
PU MCGRAW HILL HEALTHCARE PUBLICATIONS
PI MINNEAPOLIS
PA 4530 WEST 77TH ST, MINNEAPOLIS, MN 55435-5000
SN 0032-5481
J9 POSTGRAD MED
JI Postgrad. Med.
PY 1963
VL 33
IS 3
BP 237
EP &
DI 10.1080/00325481.1963.11692799
PG 0
WC Medicine, General & Internal
SC General & Internal Medicine
GA 1971C
UT WOS:A19631971C00018
PM 14042100
DA 2020-03-18
ER

PT J
AU STEWART, LH
AF STEWART, LH
TI SOCIAL AND EMOTIONAL ADJUSTMENT DURING ADOLESCENCE AS RELATED TO
   DEVELOPMENT OF PSYCHOSOMATIC ILLNESS IN ADULTHOOD
SO GENETIC PSYCHOLOGY MONOGRAPHS
LA English
DT Article
NR 8
TC 12
Z9 11
U1 0
U2 0
PU HELDREF PUBLICATIONS
PI WASHINGTON
PA 1319 EIGHTEENTH ST NW, WASHINGTON, DC 20036-1802
SN 0016-6677
J9 GENET PSYCHOL MONOGR
PY 1962
VL 65
IS FEB
BP 175
EP &
PG 0
WC Psychology, Multidisciplinary
SC Psychology
GA 1840B
UT WOS:A19621840B00004
PM 13917151
DA 2020-03-18
ER

PT J
AU GALLAGHER, JJ
AF GALLAGHER, JJ
TI EMOTIONAL-PROBLEMS OF ADOLESCENTS - GALLAGHER,JR
SO AMERICAN JOURNAL OF MENTAL DEFICIENCY
LA English
DT Book Review
NR 1
TC 0
Z9 0
U1 0
U2 0
PU AMER ASSOC MENTAL RETARDATION
PI WASHINGTON
PA 444 N CAPITOL ST, NW, STE 846, WASHINGTON, DC 20001-1512
SN 0002-9351
J9 AM J MENT DEF
PY 1960
VL 64
IS 6
BP 1063
EP 1063
PG 1
WC Psychiatry
SC Psychiatry
GA CBX86
UT WOS:A1960CBX8600021
DA 2020-03-18
ER

PT B
AU HARRIS, DB
AF HARRIS, DB
TI EMOTIONAL-PROBLEMS OF ADOLESCENTS - GALLAGHER,JR, HARAS,HI
SO MARRIAGE AND FAMILY LIVING
LA English
DT Book Review
NR 1
TC 0
Z9 0
U1 0
U2 0
J9 MARRIAGE FAM LIVING
PY 1960
VL 22
IS 3
BP 288
EP 288
DI 10.2307/347668
PG 1
WC Family Studies
SC Family Studies
GA CBH48
UT WOS:A1960CBH4800025
DA 2020-03-18
ER

PT J
AU SPIRER, J
AF SPIRER, J
TI EMOTIONAL-PROBLEMS OF ADOLESCENTS - GALLAGHER,JR, HARRIS,HI
SO AMERICAN JOURNAL OF PSYCHOLOGY
LA English
DT Book Review
NR 1
TC 0
Z9 0
U1 0
U2 0
PU UNIV ILLINOIS PRESS
PI CHAMPAIGN
PA 1325 S OAK ST, CHAMPAIGN, IL 61820
SN 0002-9556
J9 AM J PSYCHOL
JI Am. J. Psychol.
PY 1959
VL 72
IS 4
BP 657
EP 657
DI 10.2307/1419530
PG 1
WC Psychology, Multidisciplinary
SC Psychology
GA CAM35
UT WOS:A1959CAM3500040
DA 2020-03-18
ER

PT B
AU WARREN, W
AF WARREN, W
TI EMOTIONAL-PROBLEMS OF ADOLESCENTS - GALLAGHER,JR
SO BRITISH JOURNAL OF DELINQUENCY
LA English
DT Book Review
NR 1
TC 0
Z9 0
U1 0
U2 0
J9 BR J DELINQUENCY
PY 1959
VL 10
IS 1
BP 73
EP 73
PG 1
WC Criminology & Penology
SC Criminology & Penology
GA CLB99
UT WOS:A1959CLB9900018
DA 2020-03-18
ER

PT J
AU METCALFE, M
AF METCALFE, M
TI EMOTIONAL-PROBLEMS OF ADOLESCENTS - GALLAGHER,JR, HARRIS,HI
SO BRITISH JOURNAL OF EDUCATIONAL PSYCHOLOGY
LA English
DT Book Review
NR 1
TC 0
Z9 0
U1 0
U2 0
PU BRITISH PSYCHOLOGICAL SOC
PI LEICESTER
PA ST ANDREWS HOUSE, 48 PRINCESS RD EAST, LEICESTER LE1 7DR, LEICS, ENGLAND
SN 0007-0998
J9 BRIT J EDUC PSYCHOL
JI Br. J. Educ. Psychol.
PY 1959
VL 29
IS 3
BP 270
EP 271
PG 2
WC Psychology, Educational
SC Psychology
GA CHB64
UT WOS:A1959CHB6400017
DA 2020-03-18
ER

PT J
AU WALTERS, RH
AF WALTERS, RH
TI EMOTIONAL-PROBLEMS OF ADOLESCENTS - GALLAGHER,JR, HARRIS,HI
SO CONTEMPORARY PSYCHOLOGY
LA English
DT Book Review
NR 1
TC 0
Z9 0
U1 0
U2 0
PU AMER PSYCHOLOGICAL ASSOC
PI WASHINGTON
PA 750 FIRST ST NE, WASHINGTON, DC 20002-4242
SN 0010-7549
J9 CONTEMP PSYCHOL
JI Comtemp. Psychol.
PY 1959
VL 4
IS 7
BP 220
EP 221
PG 2
WC Psychology, Multidisciplinary
SC Psychology
GA CDA33
UT WOS:A1959CDA3300020
DA 2020-03-18
ER

PT J
AU HARRIMAN, BL
AF HARRIMAN, BL
TI EMOTIONAL-PROBLEMS OF ADOLESCENTS - GALLAGHER,JR, HARRIS,HI
SO FEDERAL PROBATION
LA English
DT Book Review
NR 1
TC 0
Z9 0
U1 0
U2 0
PU US COURTS
PI WASHINGTON
PA ADMIN OFFICE SUPREME COURT BLDG, WASHINGTON, DC 20544
SN 0014-9128
J9 FED PROBAT
JI Fed. Probat.
PY 1959
VL 23
IS 4
BP 70
EP 71
PG 2
WC Criminology & Penology; Law
SC Criminology & Penology; Government & Law
GA CCS57
UT WOS:A1959CCS5700024
DA 2020-03-18
ER

PT J
AU [Anonymous]
AF [Anonymous]
TI EMOTIONAL-PROBLEMS OF ADOLESCENCE - GALLAGHER,JR, HARRIS,HI
SO PSYCHIATRIC QUARTERLY
LA English
DT Book Review
NR 1
TC 0
Z9 0
U1 0
U2 0
PU KLUWER ACADEMIC-HUMAN SCIENCES PRESS
PI NEW YORK
PA 233 SPRING ST, NEW YORK, NY 10013-1578
SN 0033-2720
J9 PSYCHIAT QUART
JI Psychiatr. Q.
PY 1959
VL 33
IS 2
BP 393
EP 394
PG 2
WC Psychiatry
SC Psychiatry
GA CGQ98
UT WOS:A1959CGQ9800071
DA 2020-03-18
ER

PT J
AU BLOS, P
AF BLOS, P
TI EMOTIONAL-PROBLEMS OF ADOLESCENTS - GALLAGHER,JR, HARRIS,HI
SO PSYCHOANALYTIC QUARTERLY
LA English
DT Book Review
NR 1
TC 0
Z9 0
U1 0
U2 0
PU PSYCHOANALYTIC QUARTERLY
PI NEW YORK
PA 175 FIFTH AVE ROOM 210, NEW YORK, NY 10010
SN 0033-2828
J9 PSYCHOANAL QUART
JI Psychoanal. Q.
PY 1959
VL 28
IS 4
BP 554
EP 554
PG 1
WC Psychology, Psychoanalysis
SC Psychology
GA CCQ23
UT WOS:A1959CCQ2300017
DA 2020-03-18
ER

PT B
AU [Anonymous]
AF [Anonymous]
TI EMOTIONAL-PROBLEMS OF ADOLESCENTS - GALLAGHER,JR, HARRIS,HI
SO CHILDREN
LA English
DT Book Review
NR 1
TC 0
Z9 0
U1 0
U2 0
PU US CHILDRENS BUREAU
PI WASHINGTON
PA  WASHINGTON, DC
J9 CHILDREN
PY 1958
VL 5
IS 6
BP 229
EP 229
PG 1
WC Psychology, Developmental
SC Psychology
GA CFA99
UT WOS:A1958CFA9900007
DA 2020-03-18
ER

PT J
AU Meyerson, L
AF Meyerson, Lee
TI The Visually Handicapped
SO REVIEW OF EDUCATIONAL RESEARCH
LA English
DT Review
ID PARTIALLY SEEING CHILDREN; FACIAL VISION; EMOTIONAL ADJUSTMENT; SIGHTED
   CHILDREN; BLIND; PERCEPTION; OBSTACLES; DEAF; ADOLESCENTS; EDUCATION
C1 Univ Kansas, Lawrence, KS USA.
NR 105
TC 7
Z9 7
U1 0
U2 0
PU SAGE PUBLICATIONS INC
PI THOUSAND OAKS
PA 2455 TELLER RD, THOUSAND OAKS, CA 91320 USA
SN 0034-6543
J9 REV EDUC RES
JI Rev. Educ. Res.
PD DEC
PY 1953
VL 23
IS 5
BP 476
EP 491
PG 16
WC Education & Educational Research
SC Education & Educational Research
GA V50TY
UT WOS:000203431800006
DA 2020-03-18
ER

PT J
AU Hindman, BM
AF Hindman, Baker M.
TI THE EMOTIONAL PROBLEMS OF NEGRO HIGH SCHOOL YOUTH WHICH ARE RELATED TO
   SEGREGATION AND DISCRIMINATION IN A SOUTHERN URBAN COMMUNITY
SO JOURNAL OF EDUCATIONAL SOCIOLOGY
LA English
DT Article
NR 9
TC 4
Z9 4
U1 0
U2 0
PU AMER SOCIOLOGICAL ASSOC
PI WASHINGTON
PA 1307 NEW YORK AVE NW #700, WASHINGTON, DC 20005-4712 USA
SN 0885-3525
J9 J EDUC SOCIOL
JI J. Educ. Sociol.
PD NOV
PY 1953
VL 27
IS 3
BP 115
EP 127
DI 10.2307/2263222
PG 13
WC Education & Educational Research
SC Education & Educational Research
GA V67XH
UT WOS:000204589700004
DA 2020-03-18
ER

PT J
AU Levi, J
   Michelson, B
AF Levi, Joseph
   Michelson, Barbara
TI Emotional Problems of Physically Handicapped Adolescents - a Study of
   Ten Adolescent Boys
SO EXCEPTIONAL CHILDREN
LA English
DT Article
NR 1
TC 4
Z9 4
U1 0
U2 3
PU COUNCIL EXCEPTIONAL CHILDREN
PI ARLINGTON
PA 1110 N GLEBE RD, ARLINGTON, VA 22201-5704 USA
SN 0014-4029
J9 EXCEPT CHILDREN
JI Except. Child.
PD APR
PY 1952
VL 18
IS 7
BP 200
EP 206
DI 10.1177/001440295201800703
PG 7
WC Education, Special; Rehabilitation
SC Education & Educational Research; Rehabilitation
GA V56RJ
UT WOS:000203830700003
DA 2020-03-18
ER

PT J
AU Frank, LK
AF Frank, Lawrence K.
TI Physical Fitness and Health Problems of the Adolescent. Physiological
   and Emotional Problems of Adolescence
SO AMERICAN JOURNAL OF PUBLIC HEALTH AND THE NATIONS HEALTH
LA English
DT Article
C1 Inst Human Dev, New York, NY USA.
NR 0
TC 0
Z9 0
U1 0
U2 0
PU AMER PUBLIC HEALTH ASSOC INC
PI WASHINGTON
PA 800 I STREET, NW, WASHINGTON, DC 20001-3710 USA
J9 AM J PUBLIC HEALTH N
JI Am. J. Public Health Nation Health
PD JUN
PY 1945
VL 35
IS 6
BP 575
EP 578
PG 4
WC Public, Environmental & Occupational Health
SC Public, Environmental & Occupational Health
GA V95FT
UT WOS:000206436900005
DA 2020-03-18
ER

PT J
AU FRANK, LK
AF FRANK, LK
TI PHYSICAL FITNESS AND HEALTH PROBLEMS OF THE ADOLESCENT - PHYSIOLOGICAL
   AND EMOTIONAL PROBLEMS OF ADOLESCENCE
SO AMERICAN JOURNAL OF PUBLIC HEALTH
LA English
DT Article
NR 0
TC 0
Z9 0
U1 0
U2 0
PU AMER PUBLIC HEALTH ASSOC INC
PI WASHINGTON
PA 800 I STREET, NW, WASHINGTON, DC 20001-3710 USA
SN 0090-0036
J9 AM J PUBLIC HEALTH
JI Am. J. Public Health
PY 1945
VL 35
IS 6
BP 575
EP 578
PG 4
WC Public, Environmental & Occupational Health
SC Public, Environmental & Occupational Health
GA XR158
UT WOS:A1945XR15800005
DA 2020-03-18
ER

PT J
AU Morgan, DH
AF Morgan, DH
TI Emotional adjustment of visually-handicapped adolescents
SO JOURNAL OF EDUCATIONAL PSYCHOLOGY
LA English
DT Article
NR 6
TC 8
Z9 8
U1 0
U2 0
PU AMER PSYCHOLOGICAL ASSOC
PI WASHINGTON
PA 750 FIRST ST NE, WASHINGTON, DC 20002-4242 USA
SN 0022-0663
EI 1939-2176
J9 J EDUC PSYCHOL
JI J. Educ. Psychol.
PY 1944
VL 35
BP 65
EP 81
DI 10.1037/h0054956
PG 17
WC Psychology, Educational
SC Psychology
GA V40WX
UT WOS:000202763500007
DA 2020-03-18
ER

PT J
AU MacDonald, MW
AF MacDonald, Martha W.
TI Impact of War on Children and Youth-Intensification of Emotional
   Problems
SO AMERICAN JOURNAL OF PUBLIC HEALTH AND THE NATIONS HEALTH
LA English
DT Article
C1 US Dept Labor, Childrens Bur, Washington, DC USA.
NR 0
TC 5
Z9 5
U1 0
U2 0
PU AMER PUBLIC HEALTH ASSOC INC
PI WASHINGTON
PA 800 I STREET, NW, WASHINGTON, DC 20001-3710 USA
J9 AM J PUBLIC HEALTH N
JI Am. J. Public Health Nation Health
PD APR
PY 1943
VL 33
IS 4
BP 336
EP 338
DI 10.2105/AJPH.33.4.336
PG 3
WC Public, Environmental & Occupational Health
SC Public, Environmental & Occupational Health
GA V95ET
UT WOS:000206434300004
PM 18015764
OA Green Published
DA 2020-03-18
ER

PT J
AU Zachry, CB
AF Zachry, Caroline B.
TI EMOTIONAL PROBLEMS OF ADOLESCENCE
SO BULLETIN OF THE MENNINGER CLINIC
LA English
DT Article
NR 0
TC 2
Z9 2
U1 0
U2 1
PU GUILFORD PUBLICATIONS INC
PI NEW YORK
PA 72 SPRING STREET, NEW YORK, NY 10012 USA
SN 0025-9284
J9 B MENNINGER CLIN
JI Bull. Menninger Clin.
PD MAY
PY 1940
VL 4
IS 3
BP 63
EP 73
PG 11
WC Psychiatry; Psychology, Psychoanalysis
SC Psychiatry; Psychology
GA V98NG
UT WOS:000206659200001
DA 2020-03-18
ER

PT J
AU Curran, FJ
AF Curran, Frank J.
TI The Adolescent and His Emotional Problems
SO DISEASES OF THE NERVOUS SYSTEM
LA English
DT Article
NR 0
TC 5
Z9 5
U1 0
U2 0
PU PHYSICIANS POSTGRADUATE PRESS
PI MEMPHIS
PA P O BOX 240008, MEMPHIS, TN 38124 USA
SN 0012-3714
J9 DIS NERV SYST
JI Dis. Nerv. Syst.
PD MAY
PY 1940
VL 1
IS 5
BP 144
EP 147
PG 4
WC Psychiatry
SC Psychiatry
GA V00JA
UT WOS:000206783200004
DA 2020-03-18
ER

EF
