# Supplementary material for: Mapping Phenomena Relevant to Adolescent Emotion Regulation: A Text-Mining Systematic Review
Source: Adolesc Res Rev. 2021 May 21;7(1):127–39. doi: 10.1007/s40894-021-00160-7 (PMC8138847; doi:10.1007/s40894-021-00160-7)
Supplement: Supplementary file 1 — Supplementary file1 (ZIP 54379 kb) [file 40894_2021_160_MOESM1_ESM.zip › veni_sysrev-master/recs/18-3-2020/2.txt]

FN Clarivate Analytics Web of Science
VR 1.0
PT J
AU Murray, DW
   Rosanbalm, K
   Christopoulos, C
   Meyer, AL
AF Murray, Desiree W.
   Rosanbalm, Katie
   Christopoulos, Christina
   Meyer, Aleta L.
TI An Applied Contextual Model for Promoting Self-Regulation Enactment
   Across Development: Implications for Prevention, Public Health and
   Future Research
SO JOURNAL OF PRIMARY PREVENTION
LA English
DT Review
DE Self-regulation; Co-regulation; Translational; Developmental; Social
   ecological
ID ADVERSE CHILDHOOD EXPERIENCES; EXECUTIVE FUNCTION;
   INDIVIDUAL-DIFFERENCES; EMOTION REGULATION; AGE-DIFFERENCES;
   RISK-TAKING; CLOSE RELATIONSHIPS; INHIBITORY CONTROL; EFFORTFUL CONTROL;
   AFRICAN-AMERICAN
AB This theoretical paper presents a public health approach for promoting self-regulation across development that is based in cross-disciplinary theory and research. The self-regulation promotion model includes three key approaches that are each dependent on the relationship that children and youth have with caregivers: teaching self-regulation skills, building supportive environments, and providing co-regulation. This model extends the science of self-regulation insofar as it: (1) focuses on promoting wellbeing (not only reducing risks) across domains of functioning, (2) addresses self-regulation intervention across childhood and through young adulthood, (3) integrates multiple theories and applies them to intervention in meaningful ways, and (4) identifies specific strategies that can be used in natural developmental contexts and that address the social ecological environment as well as the individual child. We describe seven key principles that support the model including a description of self-regulation processes and implications for promoting self-regulation at each developmental stage. We end with broad implications for intervention, highlighting the relevance of the self-regulation promotion model for practitioners, policy makers, and prevention researchers.
C1 [Murray, Desiree W.] Univ North Carolina Chapel Hill, Frank Porter Graham Child Dev Inst, Campus Box 8185, Chapel Hill, NC 27599 USA.
   [Murray, Desiree W.] Duke Univ, Sanford Sch Publ Policy, Durham, NC 27706 USA.
   [Rosanbalm, Katie; Christopoulos, Christina] Duke Univ, Ctr Child & Family Policy, Durham, NC 27706 USA.
   [Meyer, Aleta L.] US Dept Hlth & Human Serv, Off Planning Res & Evaluat, Adm Children & Families, Washington, DC USA.
RP Murray, DW (reprint author), Univ North Carolina Chapel Hill, Frank Porter Graham Child Dev Inst, Campus Box 8185, Chapel Hill, NC 27599 USA.; Murray, DW (reprint author), Duke Univ, Sanford Sch Publ Policy, Durham, NC 27706 USA.
EM desiree.murray@unc.edu
OI Murray, Desiree/0000-0002-1554-1665
FU Office of Planning, Research and Evaluation, Administration for Children
   and Families, U.S. Department of Health and Human Services
   [HHSP23320095636WC]
FX This work was supported by a contract with the Office of Planning,
   Research and Evaluation, Administration for Children and Families, U.S.
   Department of Health and Human Services (HHSP23320095636WC).
NR 161
TC 0
Z9 0
U1 1
U2 1
PU SPRINGER
PI NEW YORK
PA 233 SPRING ST, NEW YORK, NY 10013 USA
SN 0278-095X
EI 1573-6547
J9 J PRIM PREV
JI J. Prim. Prev.
PD AUG
PY 2019
VL 40
IS 4
BP 367
EP 403
DI 10.1007/s10935-019-00556-1
PG 37
WC Public, Environmental & Occupational Health
SC Public, Environmental & Occupational Health
GA IO2ZB
UT WOS:000479249200001
PM 31372788
DA 2020-03-18
ER

PT J
AU Michels, N
   Van de Wiele, T
   Fouhy, F
   O'Mahony, S
   Clarke, G
   Keane, J
AF Michels, Nathalie
   Van de Wiele, Tom
   Fouhy, Fiona
   O'Mahony, Siobhain
   Clarke, Gerard
   Keane, James
TI Gut microbiome patterns depending on children's psychosocial stress:
   Reports versus biomarkers
SO BRAIN BEHAVIOR AND IMMUNITY
LA English
DT Article
DE Gut microbiota; Children; Adolescents; Parasympathetic; Cortisol;
   Happiness; Emotions
ID BODY-MASS INDEX; FECAL MICROBIOTA; FERMENTED MILK; BRAIN; QUESTIONNAIRE;
   CONSEQUENCES; CONSUMPTION; ADAPTATION; PROBIOTICS; COMMUNITY
AB Aim" Chronic stress increases disease vulnerability factors including inflammation, a pathological characteristic potentially regulated by the gut microbiota. We checked the association between the gut microbiome and psychosocial stress in children/adolescents and investigated which stress parameter (negative versus positive emotion, self-report versus parental report, events versus emotions, biomarker cortisol versus parasympathetic activity) is the most relevant indicator herein.
   Methods: Gut microbiome sequencing was completed in fecal samples from 93 Belgian 8-16y olds. Stress measures included negative events, negative emotions, emotional problems reported by parents, happiness, hair cortisol and heart rate variability (pnn50 parameter reflecting parasympathetic activity). Alpha diversity, beta diversity and linear discriminant analysis were the unadjusted analyses. Age, sex, socio-economic status, diet, physical activity, sleep and weight status were adjusted for via a redundancy analysis and differential abundance via zero-inflated negative binomial regression.
   Results: High stress as reflected by low pnn50 and more negative events were associated with a lower alpha diversity as indicated by the Simpson index. Happiness and pnn50 showed significant differences between high and low stress groups based on weighted UniFrac distance, and this remained significant after confounder adjustment. Adjusted and unadjusted taxonomic differences were also most pronounced for happiness and pnn50 being associated respectively with 24 OTU (=11.8% of bacterial counts) and 31 OTU (=13.0%). As a general pattern, high stress was associated with lower Firmicutes at the phylum level and higher Bacteroides, Parabacteroides, Rhodococcus, Methanobrevibacter and Roseburia but lower Phascolarctobacterium at genus level. Several genera gave conflicting results between different stress measures e.g. Ruminococcaceae UCG014, Tenericutes, Eubacterium coprostanoligenes, Prevotella 9 and Christensenellaceae R7. Differential results in preadolescents versus adolescents were also evident.
   Conclusion: Even in this young healthy population, stress parameters were cross-sectionally associated with gut microbial composition but this relationship was instrument specific. Positive emotions and parasympathetic activity appeared the strongest parameters and should be integrated in future microbiota projects amongst other stress measures.
C1 [Michels, Nathalie] Univ Ghent, Dept Publ Hlth, Fac Med & Hlth Sci, Ghent, Belgium.
   [Van de Wiele, Tom] Univ Ghent, Fac Bioengn, Lab Microbial Ecol & Technol, Ghent, Belgium.
   [Fouhy, Fiona] Teagasc Food Res Ctr, Cork, Ireland.
   [Fouhy, Fiona; O'Mahony, Siobhain; Clarke, Gerard; Keane, James] Univ Coll Cork, APC Microbiome Ireland, Cork, Ireland.
   [O'Mahony, Siobhain] Univ Coll Cork, Dept Anat & Neurosci, Cork, Ireland.
   [Clarke, Gerard] Univ Coll Cork, Dept Psychiat & Neurobehav Sci, Cork, Ireland.
   [Michels, Nathalie] 4K3 De Pintelaan 185, B-9000 Ghent, Belgium.
RP Michels, N (reprint author), Univ Ghent, Dept Publ Hlth, Fac Med & Hlth Sci, Ghent, Belgium.; Michels, N (reprint author), 4K3 De Pintelaan 185, B-9000 Ghent, Belgium.
EM Nathalie.michels@ugent.be
OI Clarke, Gerard/0000-0001-9771-3979
FU Research Foundation - FlandersFWO [FWO.3E0.2015.0043.01]; Institute for
   the Promotion of Innovation through Science and Technology in
   FlandersInstitute for the Promotion of Innovation by Science and
   Technology in Flanders (IWT) [SBO-120054]; Science Foundation Ireland
   (SFI), through the Irish Government's National Development PlanScience
   Foundation Ireland [12/RC/2273]
FX The authors want to thank the participating children and their parents
   for their voluntary participation. This work was supported by the
   Research Foundation - Flanders (grant number FWO.3E0.2015.0043.01). The
   hair cortisol analyses were sponsored by the Institute for the Promotion
   of Innovation through Science and Technology in Flanders (grant number
   SBO-120054; project: www.rewardstudy.be).This support did not result in
   a conflict of interest. We also acknowledge the bimetra biobank UGent
   for storage of our samples and the lab of Tom Fiers for the
   collaboration in hair cortisol analysis. APC Microbiome Ireland is a
   research centre funded by Science Foundation Ireland (SFI), through the
   Irish Government's National Development Plan (grant no. 12/RC/2273).
NR 72
TC 1
Z9 1
U1 11
U2 16
PU ACADEMIC PRESS INC ELSEVIER SCIENCE
PI SAN DIEGO
PA 525 B ST, STE 1900, SAN DIEGO, CA 92101-4495 USA
SN 0889-1591
EI 1090-2139
J9 BRAIN BEHAV IMMUN
JI Brain Behav. Immun.
PD AUG
PY 2019
VL 80
BP 751
EP 762
DI 10.1016/j.bbi.2019.05.024
PG 12
WC Immunology; Neurosciences; Psychiatry
SC Immunology; Neurosciences & Neurology; Psychiatry
GA IM6LX
UT WOS:000478105500070
PM 31112792
DA 2020-03-18
ER

PT J
AU Wang, MZ
AF Wang, Mingzhong
TI Harsh parenting and adolescent aggression: Adolescents' effortful
   control as the mediator and parental warmth as the moderator
SO CHILD ABUSE & NEGLECT
LA English
DT Article
DE Harsh fathering; Harsh mothering; Paternal warmth; Maternal warmth;
   Aggression
ID CHILD AGGRESSION; MATERNAL WARMTH; EXTERNALIZING PROBLEMS; EMOTIONAL
   DYSREGULATION; HOSTILE ATTRIBUTIONS; PHYSICAL PUNISHMENT; CORPORAL
   PUNISHMENT; DISCIPLINE; BEHAVIOR; ASSOCIATIONS
AB Although researchers have examined the potential contribution of harsh parenting to child aggression, they have rarely explored how one parent's harsh discipline could interact with warmth by another parent to affect child aggression. We sought to clarify whether the impact of harsh parenting by one parent on child effortful control could be buffered by warmth of the other parent, further reducing the likelihood of child aggression. 867 adolescents were chosen from two public middle schools situated in Jinan, the provincial city in Northern China. Data were gathered with adolescents reporting effortful control, their parents reporting harsh parenting, and their classmates nominating aggressive peers. A moderated mediation model was used to test the mediating and moderating hypotheses. Results indicated that adolescent effortful control partially mediated the relation of harsh fathering to adolescent aggression and completely mediated the relation of harsh mothering to adolescent aggression. Moreover, harsh fathering was only negatively associated with effortful control among adolescents with low maternal warmth and harsh mothering was only negatively associated with effortful control among adolescents with low paternal warmth, thus lowering the risk for aggression. The main conclusion is that harsh parenting by one parent could only indirectly impact on adolescent aggression via the mediator of effortful control only for adolescents with low warmth by the other parent. Our findings add to extant understandings on how different parenting practices by both parents may interact to influence children's aggressive behaviors.
C1 [Wang, Mingzhong] Qufu Normal Univ, Fac Educ, Qufu 273165, Peoples R China.
RP Wang, MZ (reprint author), Qufu Normal Univ, Fac Educ, Qufu 273165, Peoples R China.
EM w.mingzhong@yahoo.com
FU Chinese National Education Sciences Planning General Project Titled
   "Empirical Research on the Detrimental Impact of Harsh Parenting on
   Children and Adolescents' School Adaptation" [BBA170238]
FX This research was supported by Chinese National Education Sciences
   Planning General Project Titled "Empirical Research on the Detrimental
   Impact of Harsh Parenting on Children and Adolescents' School
   Adaptation" (Grant Number: BBA170238).
NR 65
TC 1
Z9 1
U1 8
U2 13
PU PERGAMON-ELSEVIER SCIENCE LTD
PI OXFORD
PA THE BOULEVARD, LANGFORD LANE, KIDLINGTON, OXFORD OX5 1GB, ENGLAND
SN 0145-2134
EI 1873-7757
J9 CHILD ABUSE NEGLECT
JI Child Abuse Negl.
PD AUG
PY 2019
VL 94
AR UNSP 104021
DI 10.1016/j.chiabu.2019.05.014
PG 11
WC Family Studies; Psychology, Social; Social Work
SC Family Studies; Psychology; Social Work
GA IM6MJ
UT WOS:000478106700002
PM 31150797
DA 2020-03-18
ER

PT J
AU Jones, RM
   Pattwell, SS
AF Jones, Rebecca M.
   Pattwell, Siobhan S.
TI Future considerations for pediatric cancer survivorship: Translational
   perspectives from developmental neuroscience
SO DEVELOPMENTAL COGNITIVE NEUROSCIENCE
LA English
DT Article; Proceedings Paper
CT 5th Flux Congress
CY SEP 16-18, 2017
CL Portland, OR
ID BDNF VAL66MET POLYMORPHISM; LONG-TERM SURVIVORS; NEUROTROPHIC FACTOR
   VAL66MET; MEDIAL PREFRONTAL CORTEX; ACTIVITY-DEPENDENT SECRETION;
   YOUNG-ADULT CANCER; QUALITY-OF-LIFE; CHILDHOOD-CANCER;
   POSTTRAUMATIC-STRESS; EXECUTIVE FUNCTION
AB Breakthroughs in modern medicine have increased pediatric cancer survival rates throughout the last several decades. Despite enhanced cure rates, a subset of pediatric cancer survivors exhibit life-long psychological side effects. A large body of work has addressed potential mechanisms for secondary symptoms of anxiety, post-traumatic stress, impaired emotion regulation and cognitive deficits in adults. Yet, absent from many studies are the ways in which cancer treatment can impact the developing brain. Additionally, it remains less known whether typical neurobiological changes during adolescence and early adulthood may potentially buffer or exacerbate some of the known negative cancer survivorship outcomes. This review highlights genetic, animal, and human neuroimaging research across development. We focus on the neural circuitry associated with aversive learning, which matures throughout childhood, adolescence and early adulthood. We argue that along with other individual differences, the precise timing of oncological treatment insults on such neural circuitry may expose particular vulnerabilities for pediatric cancer patients. We also explore other moderators of treatment outcomes, including genetic polymorphisms and neural mechanisms underlying memory and cognitive control. We discuss how neural maturation extending into young adulthood may also provide a sensitive period for intervention to improve psychological and cognitive outcomes in pediatric cancer survivors.
C1 [Jones, Rebecca M.] Weill Cornell Med, Dept Psychiat, Sackler Inst Dev Psychobiol, New York, NY 10065 USA.
   [Pattwell, Siobhan S.] Fred Hutchinson Canc Res Ctr, Human Biol Div, 1100 Fairview Ave North,Mailstop C3 168, Seattle, WA 98109 USA.
RP Pattwell, SS (reprint author), Fred Hutchinson Canc Res Ctr, Human Biol Div, 1100 Fairview Ave North,Mailstop C3 168, Seattle, WA 98109 USA.
EM spattwel@fredhutch.org
FU National Institutes of HealthUnited States Department of Health & Human
   ServicesNational Institutes of Health (NIH) - USA [T32 CA9657-25, U54
   DK106829, R21 CA223531]; Jacobs Foundation Research Fellowship; Leon
   Levy Foundation
FX National Institutes of Health, T32 CA9657-25 (S.S.P), U54 DK106829
   (S.S.P), R21 CA223531 (S.S.P.); Jacobs Foundation Research Fellowship
   (S.S.P.). A generous gift from the Mortimer D. Sackler. Family (R.M.J)
   and the Leon Levy Foundation (R.M.J).
NR 200
TC 1
Z9 1
U1 1
U2 1
PU ELSEVIER SCI LTD
PI OXFORD
PA THE BOULEVARD, LANGFORD LANE, KIDLINGTON, OXFORD OX5 1GB, OXON, ENGLAND
SN 1878-9293
EI 1878-9307
J9 DEV COGN NEUROS-NETH
JI Dev. Cogn. Neurosci.
PD AUG
PY 2019
VL 38
AR UNSP 100657
DI 10.1016/j.dcn.2019.100657
PG 12
WC Psychology, Developmental; Neurosciences
SC Psychology; Neurosciences & Neurology
GA IM5CA
UT WOS:000478010600012
PM 31158802
OA DOAJ Gold, Green Published
DA 2020-03-18
ER

PT J
AU Martin, RE
   Silvers, JA
   Hardi, F
   Stephano, T
   Helion, C
   Insel, C
   Franz, PJ
   Ninova, E
   Lander, JP
   Mischel, W
   Casey, BJ
   Ochsner, KN
AF Martin, Rebecca E.
   Silvers, Jennifer A.
   Hardi, Felicia
   Stephano, Theodore
   Helion, Chelsea
   Insel, Catherine
   Franz, Peter J.
   Ninova, Emilia
   Lander, Jared P.
   Mischel, Walter
   Casey, B. J.
   Ochsner, Kevin N.
TI Longitudinal changes in brain structures related to appetitive
   reactivity and regulation across development
SO DEVELOPMENTAL COGNITIVE NEUROSCIENCE
LA English
DT Article; Proceedings Paper
CT 5th Flux Congress
CY SEP 16-18, 2017
CL Portland, OR
DE Longitudinal; Neuroimaging; Food; Emotion regulation; Child development;
   Adolescent development; Reward; Brain structure
ID BODY-MASS INDEX; COGNITIVE REAPPRAISAL; CORTICAL THICKNESS;
   CEREBRAL-CORTEX; CHILDREN; MATURATION; ADOLESCENTS; CHILDHOOD; FMRI;
   FOOD
AB In the United States over one-third of the population, including children and adolescents, are overweight or obese. Despite the prevalence of obesity, few studies have examined how food cravings and the ability to regulate them change throughout development. Here, we addressed this gap in knowledge by examining structural brain and behavioral changes associated with regulation of craving across development. In a longitudinal design, individuals ages 6-26 completed two structural scans as well as a behavioral task where they used a cognitive regulatory strategy to decrease the appetitive value of foods. Behaviorally, we found that the ability to regulate craving improved with age. Neurally, improvements in regulatory ability were associated with cortical thinning in medial and lateral prefrontal cortex. We also found that models with cortical thickness measurements and age chosen by a lasso-based variable selection method could predict an individual's regulation behavior better than age and other behavioral factors alone. Additionally, when controlling for age, smaller ventral striatal volumes were associated with higher body mass index and predicted greater increases in weight two years later. Taken together, these results demonstrate a role for structural brain changes in supporting the ability to resist cravings for appetitive foods across development.
C1 [Martin, Rebecca E.; Silvers, Jennifer A.; Hardi, Felicia; Stephano, Theodore; Helion, Chelsea; Insel, Catherine; Franz, Peter J.; Ninova, Emilia; Lander, Jared P.; Mischel, Walter; Casey, B. J.; Ochsner, Kevin N.] Columbia Univ, Dept Psychol, 406 Schermerhorn Hall,1190 Amsterdam Ave, New York, NY 10027 USA.
   [Martin, Rebecca E.] NYU, New York, NY 10003 USA.
RP Martin, RE; Ochsner, KN (reprint author), Columbia Univ, Dept Psychol, 406 Schermerhorn Hall,1190 Amsterdam Ave, New York, NY 10027 USA.; Martin, RE (reprint author), NYU, New York, NY 10003 USA.
EM rmartin@psych.columbia.edu; ochsner@psych.columbia.edu
FU National Institutes of HealthR01United States Department of Health &
   Human ServicesNational Institutes of Health (NIH) - USA [HD069178, R01
   AG043463, F31 NIMH 107119]
FX This work was supported by funding from the National Institutes of
   HealthR01 HD069178 and R01 AG043463 to K. Ochsner, and F31 NIMH 107119
   to R. Martin.
NR 67
TC 0
Z9 0
U1 2
U2 2
PU ELSEVIER SCI LTD
PI OXFORD
PA THE BOULEVARD, LANGFORD LANE, KIDLINGTON, OXFORD OX5 1GB, OXON, ENGLAND
SN 1878-9293
EI 1878-9307
J9 DEV COGN NEUROS-NETH
JI Dev. Cogn. Neurosci.
PD AUG
PY 2019
VL 38
AR UNSP 100675
DI 10.1016/j.dcn.2019.100675
PG 9
WC Psychology, Developmental; Neurosciences
SC Psychology; Neurosciences & Neurology
GA IM5CA
UT WOS:000478010600016
PM 31279245
OA DOAJ Gold, Green Published
DA 2020-03-18
ER

PT J
AU Jenness, JL
   Peverill, M
   King, KM
   Hankin, BL
   McLaughlin, KA
AF Jenness, Jessica L.
   Peverill, Matthew
   King, Kevin M.
   Hankin, Benjamin L.
   McLaughlin, Katie A.
TI Dynamic Associations Between Stressful Life Events and Adolescent
   Internalizing Psychopathology in a Multiwave Longitudinal Study
SO JOURNAL OF ABNORMAL PSYCHOLOGY
LA English
DT Article
DE stress sensitization; stress generation; depression; anxiety;
   adolescents
ID GENE-ENVIRONMENT INTERACTIONS; ADULT PSYCHIATRIC-DISORDERS; CHILDHOOD
   ADVERSITIES; DEPRESSIVE SYMPTOMS; 1ST ONSET; COGNITIVE VULNERABILITY;
   EMOTION REGULATION; GENDER-DIFFERENCES; YOUNG ADULTHOOD; BETWEEN-PERSON
AB Associations between stressful life events (SLEs) and internalizing psychopathology are complex and bidirectional, involving interactions among stressors across development to predict psychopathology (i.e., stress sensitization) and psychopathology predicting greater exposure to SLEs (i.e., stress generation). Although stress sensitization and generation theoretical models inherently focus on within-person effects, most previous research has compared average levels of stress and psychopathology across individuals in a sample (i.e., between-person effects). The present study addressed this gap by investigating stress sensitization and stress generation effects in a multiwave, prospective study of SLEs and adolescent depression and anxiety symptoms. Depression, anxiety, and SLE exposure were assessed every 3 months for 2 years (8 waves of data) in a sample of adolescents (n = 382, aged 11 to 15 at baseline). Multilevel modeling revealed within-person stress sensitization effects such that the association between within-person increases in SLEs and depression, but not anxiety, symptoms were stronger among adolescents who experienced higher average levels of SLEs across 2 years. We also observed within-person stress generation effects, such that adolescents reported a greater number of dependent-interpersonal SLEs during time periods after experiencing higher levels of depression at the previous wave than was typical for them. Although no within-person stress generation effects emerged for anxiety. higher overall levels of anxiety predicted greater exposure to dependent-interpersonal SLEs. Our findings extend prior work by demonstrating stress sensitization in predicting depression following normative forms of SLEs and stress generation effects for both depression and anxiety using a multilevel modeling approach. Clinical implications include an individualized approach to interventions.
C1 [Jenness, Jessica L.] Univ Washington, Dept Psychiat & Behav Sci, 6200 North East 74th St,Bldg 29, Seattle, WA 98115 USA.
   [Peverill, Matthew; King, Kevin M.] Univ Washington, Dept Psychol, Seattle, WA 98115 USA.
   [Hankin, Benjamin L.] Univ Illinois, Dept Psychol, Champaign, IL USA.
   [McLaughlin, Katie A.] Harvard Univ, Dept Psychol, Cambridge, MA 02138 USA.
RP Jenness, JL (reprint author), Univ Washington, Dept Psychiat & Behav Sci, 6200 North East 74th St,Bldg 29, Seattle, WA 98115 USA.
EM jennessj@uw.edu
FU Social Sciences and Research Council of Canada; National Alliance for
   Research on Schizophrenia and DepressionNARSAD; American Foundation for
   Suicide Prevention; National Institute of Mental HealthUnited States
   Department of Health & Human ServicesNational Institutes of Health (NIH)
   - USANIH National Institute of Mental Health (NIMH) [K23-MH112872,
   R01-MH103291, R01-MH106482, R03-MH 066845]
FX This research was approved by the Institutional Review Board at
   University of Illinois at Chicago and the University of Montreal
   ("Cognitive Factors in Emotions During Adolescence") and supported by
   research Grants from the Social Sciences and Research Council of Canada
   and the National Alliance for Research on Schizophrenia and Depression
   awarded to John R. Z. Abela; research Grants from the National Institute
   of Mental Health (Jessica L. Jenness: K23-MH112872; Katie A. McLaughlin:
   R01-MH103291 and R01-MH106482; Benjamin L. Hankin: R03-MH 066845) and
   the American Foundation for Suicide Prevention awarded to Benjamin L.
   Hankin.
NR 90
TC 0
Z9 0
U1 9
U2 16
PU AMER PSYCHOLOGICAL ASSOC
PI WASHINGTON
PA 750 FIRST ST NE, WASHINGTON, DC 20002-4242 USA
SN 0021-843X
EI 1939-1846
J9 J ABNORM PSYCHOL
JI J. Abnorm. Psychol.
PD AUG
PY 2019
VL 128
IS 6
SI SI
BP 596
EP 609
DI 10.1037/abn0000450
PG 14
WC Psychology, Clinical; Psychiatry
SC Psychology; Psychiatry
GA IM5HF
UT WOS:000478024300012
PM 31368736
DA 2020-03-18
ER

PT J
AU White, RE
   Kuehn, MM
   Duckworth, AL
   Kross, E
   Ayduk, O
AF White, Rachel E.
   Kuehn, Maya M.
   Duckworth, Angela L.
   Kross, Ethan
   Ayduk, Ozlem
TI Focusing on the Future From Afar: Self-Distancing From Future Stressors
   Facilitates Adaptive Coping
SO EMOTION
LA English
DT Article
DE self-distancing; anxiety; prospection; imagery vividness; emotion
   regulation
ID PHENOMENAL CHARACTERISTICS; PROSPECTIVE COGNITIONS; NEGATIVE
   EXPERIENCES; MENTAL-IMAGERY; VANTAGE POINT; PROSPECTION; DEPRESSION;
   MEMORIES; EMOTION; ANXIETY
AB Prior research indicates that visual self-distancing enhances adaptive self-reflection about negative past events (Kross & Ayduk, 2011). However, whether this process is similarly useful when people reflect on anxiety-provoking future negative experiences, and if so, whether a similar set of mechanisms underlie its benefits in this context, is unknown. Here we addressed these questions using a combination of experimental and individual difference methods with adults and adolescents (total N = 2,344). In Studies 1 and 2, spontaneous self-distancing predicted less anxious emotional reactivity among adults and adolescents. This effect was mediated by differences in how vividly participants imagined a future anxiety-provoking event. Study 3 provided causal evidence in an adult sample: Adopting a self-distanced (vs. self-immersed) perspective when reflecting on a future stressor led to lower levels of anxiety as well as lower imagery vividness. Consistent with Studies 1 and 2, reductions in imagery vividness mediated the emotion regulatory benefits of self-distancing. A meta-analysis of all three studies further confirmed these findings across samples. Thus, the current studies extend previous research on the benefits of self-distancing to future stressors. In addition, they highlight a novel mechanism for this relation: imagery vividness.
C1 [White, Rachel E.] Hamilton Coll, Dept Psychol, 198 Coll Hill Rd, Clinton, NY 13323 USA.
   [White, Rachel E.; Duckworth, Angela L.] Univ Penn, Dept Psychol, Philadelphia, PA 19104 USA.
   [Kuehn, Maya M.; Ayduk, Ozlem] Univ Calif Berkeley, Dept Psychol, 3411 Tolman Hall,2121 Berkeley Way, Berkeley, CA 94720 USA.
   [Kross, Ethan] Univ Michigan, Dept Psychol, Ann Arbor, MI 48109 USA.
RP White, RE (reprint author), Hamilton Coll, Dept Psychol, 198 Coll Hill Rd, Clinton, NY 13323 USA.; Ayduk, O (reprint author), Univ Calif Berkeley, Dept Psychol, 3411 Tolman Hall,2121 Berkeley Way, Berkeley, CA 94720 USA.
EM rewhite@hamilton.edu; ayduk@berkeley.edu
OI , Ethan/0000-0002-8664-2711
FU John F. Templeton Foundation [24226, 21564]
FX This research was partly funded by grants from the John F. Templeton
   Foundation awarded to Ozlem Ayduk and Ethan Kross (24226) and to Angela
   L. Duckworth and Ethan Kross (21564). We thank Brian Vickers for his
   assistance on statistical analysis.
NR 79
TC 0
Z9 0
U1 7
U2 10
PU AMER PSYCHOLOGICAL ASSOC
PI WASHINGTON
PA 750 FIRST ST NE, WASHINGTON, DC 20002-4242 USA
SN 1528-3542
EI 1931-1516
J9 EMOTION
JI Emotion
PD AUG
PY 2019
VL 19
IS 5
BP 903
EP 916
DI 10.1037/emo0000491
PG 14
WC Psychology, Experimental
SC Psychology
GA IK9AQ
UT WOS:000476887300013
PM 30221949
DA 2020-03-18
ER

PT J
AU Martin, MJ
   Sturge-Apple, ML
   Davies, PT
   Gutierrez, G
AF Martin, Meredith J.
   Sturge-Apple, Melissa L.
   Davies, Patrick T.
   Gutierrez, Guadalupe
TI Attachment Behavior and Hostility as Explanatory Factors Linking
   Parent-Adolescent Conflict and Adolescent Adjustment
SO JOURNAL OF FAMILY PSYCHOLOGY
LA English
DT Article; Proceedings Paper
CT Biennial Conference of the Society-for-Research-in-Adolescence
CY APR, 2018
CL Minneapolis, MN
SP Soc Res Adolescence
DE parent-adolescent conflict; adolescence; attachment; spillover;
   adjustment
ID CHILD ATTACHMENT; EMOTION REGULATION; SECURE BASE; MEDIATION ANALYSIS;
   STABILITY; INFANCY; METAANALYSIS; SPILLOVER; SYMPTOMS; ANXIETY
AB This study examined whether adolescents' behavior in a support-seeking context helped to explain associations between increases in mother-adolescent conflict during early adolescence and changes in adolescents' internalizing and externalizing symptoms. A sample of 194 adolescents aged 12 to 14 (51% female) and their mothers were followed over 1 year. Mother-adolescent pairs participated in a speech task introducing an external social stressor into the parent-child relationship. Using a latent difference score model, adolescents' observed attachment behavior and hostility were compared as potential explanatory processes. Analyses suggest specificity in the spillover process from conflict to adolescent behavior in a nonconflictual parent-child interaction context, with hostility uniquely linking increasing mother-adolescent conflict and externalizing problems, and disruptions in adolescent attachment behavior uniquely explaining the link with internalizing problems.
C1 [Martin, Meredith J.; Gutierrez, Guadalupe] Univ Nebraska, Dept Educ Psychol, Lincoln, NE 68588 USA.
   [Sturge-Apple, Melissa L.; Davies, Patrick T.] Univ Rochester, Dept Clin & Social Sci Psychol, Rochester, NY 14627 USA.
RP Martin, MJ (reprint author), Univ Nebraska, Dept Educ Psychol, Lincoln, NE 68588 USA.
EM meredith.martin@unl.edu
FU Eunice Kennedy Shriver National Institute of Child Health and Human
   DevelopmentUnited States Department of Health & Human ServicesNational
   Institutes of Health (NIH) - USANIH Eunice Kennedy Shriver National
   Institute of Child Health & Human Development (NICHD) [R01 060789]
FX This study was supported by the Eunice Kennedy Shriver National
   Institute of Child Health and Human Development awarded to Melissa L.
   Sturge-Apple and Patrick T. Davies (R01 060789). We are incredibly
   grateful to the adolescents and parents who participated in this project
   and to the staff and student researchers who helped to make this
   research possible.
NR 56
TC 0
Z9 0
U1 4
U2 8
PU AMER PSYCHOLOGICAL ASSOC
PI WASHINGTON
PA 750 FIRST ST NE, WASHINGTON, DC 20002-4242 USA
SN 0893-3200
EI 1939-1293
J9 J FAM PSYCHOL
JI J. Fam. Psychol.
PD AUG
PY 2019
VL 33
IS 5
BP 586
EP 596
DI 10.1037/fam0000529
PG 11
WC Psychology, Clinical; Family Studies
SC Psychology; Family Studies
GA IM0QZ
UT WOS:000477694600009
PM 30896202
DA 2020-03-18
ER

PT J
AU Yang, X
   Daches, S
   George, CJ
   Kiss, E
   Kapornai, K
   Baji, I
   Kovacs, M
AF Yang, Xiao
   Daches, Shimrit
   George, Charles J.
   Kiss, Eniko
   Kapornai, Krisztina
   Baji, Ildiko
   Kovacs, Maria
TI Autonomic correlates of lifetime suicidal thoughts and behaviors among
   adolescents with a history of depression
SO PSYCHOPHYSIOLOGY
LA English
DT Article
DE adolescents; autonomic nervous system; depression; pre-ejection period;
   respiratory sinus arrhythmia; suicidal thoughts and behaviors
ID HEART-RATE-VARIABILITY; RESPIRATORY SINUS ARRHYTHMIA; EMOTION
   REGULATION; PARASYMPATHETIC REGULATION; NEUROVISCERAL INTEGRATION;
   CARDIOVASCULAR REACTIVITY; SELF-REGULATION; CHILDREN; IDEATION;
   RESPONSES
AB Suicidal thoughts and behaviors (STBs) have been associated with emotion dysregulation and atypical responses to affective and stressful stimuli. To investigate the psychophysiology involved, we measured changes in respiratory sinus arrhythmia (RSA) and cardiac pre-ejection period (PEP; indexing parasympathetic and sympathetic functioning, respectively) in response to stressful- and sadness-eliciting laboratory probes. Our sample included adolescents with a history of depression and STBs (n = 177), adolescents with a history of depression but no history of STBs (n = 47), and healthy controls (n = 175). The outcome of interest was the most severe form of clinician-rated STBs across the subject's lifetime. In partial support of our hypotheses, during the stressful task, adolescents with a history of depression and STBs did not evidence the RSA decrease that was exhibited by controls and displayed greater PEP shortening compared to ever-depressed adolescents with no lifetime STBs. No group differences were found in either RSA or PEP reactivity to the sadness-eliciting stimulus. As expected, severity of STBs was positively correlated with the extent of PEP shortening during the stressful task. The results suggest that adolescents with a history of depression and STBs experience blunted parasympathetic responses to stress along with compensatory efforts. Our findings contribute to a better understanding of STBs among youths and underscore that future studies should examine physiological risk factors for these psychopathological outcomes.
C1 [Yang, Xiao; Daches, Shimrit; Kovacs, Maria] Univ Pittsburgh, Sch Med, Dept Psychiat, Pittsburgh, PA USA.
   [George, Charles J.] Univ Pittsburgh, Med Ctr, Dept Psychiat, Pittsburgh, PA USA.
   [Kiss, Eniko; Kapornai, Krisztina; Baji, Ildiko] Univ Szeged, Dept Child & Adolescent Psychiat, Szeged, Hungary.
RP Yang, X (reprint author), Univ Pittsburgh, Dept Psychiat, WPIC 3811 OHara St, Pittsburgh, PA 15213 USA.
EM yangx@pitt.edu
FU National Institute of Mental HealthUnited States Department of Health &
   Human ServicesNational Institutes of Health (NIH) - USANIH National
   Institute of Mental Health (NIMH) [PO1 MH056193, RO1 MH084938];
   Hungarian Scientific Research Fund grant [NN85285]
FX National Institute of Mental Health grants (PO1 MH056193, RO1 MH084938);
   Hungarian Scientific Research Fund grant (NN85285)
NR 79
TC 1
Z9 1
U1 0
U2 1
PU WILEY
PI HOBOKEN
PA 111 RIVER ST, HOBOKEN 07030-5774, NJ USA
SN 0048-5772
EI 1469-8986
J9 PSYCHOPHYSIOLOGY
JI Psychophysiology
PD AUG
PY 2019
VL 56
IS 8
AR UNSP e13378
DI 10.1111/psyp.13378
PG 12
WC Psychology, Biological; Neurosciences; Physiology; Psychology;
   Psychology, Experimental
SC Psychology; Neurosciences & Neurology; Physiology
GA IK6FM
UT WOS:000476681200007
PM 31002191
DA 2020-03-18
ER

PT J
AU Arslan, G
AF Arslan, Gokmen
TI Exploring the Effects of Positive Psychological Strengths on
   Psychological Adjustment in Adolescents
SO CHILD INDICATORS RESEARCH
LA English
DT Article
DE Covitality; Resilience; Positive youth development; Positive psychology;
   Mental health problems
ID EMOTIONAL HEALTH SURVEY; SOCIAL SUPPORT; SELF-EFFICACY; MENTAL-HEALTH;
   ACADEMIC-ACHIEVEMENT; LIFE SATISFACTION; SCHOOL; VALIDATION; STUDENTS;
   PERSONALITY
AB The present study reported an exploration of the association between covitality constructs and psychological adjustment-subjective wellbeing, academic achievement, and internalizing and externalizing behavior problems-in adolescents. Participants of the study comprised of 547 adolescents, with 51.1% female and 48.9% male, ranging in age from 13 to 19 years (M = 15.57, SD = 1.13). Findings from the study indicated that higher levels of belief-in-others and engaged living were significant predictors of increased subjective wellbeing. Higher levels of belief-in-self, belief-in-others, and engaged living were also found the significant predictors of increased academic achievement. Thereafter, results from the predictive effect of covitality constructs on mental health problems revealed that higher levels of belief-in-self, belief-in-others, and engaged living were significant predictors of decreased internalizing behavior problems, whereas externalizing behavior problems were significantly predicted by belief-in-self and emotional competence in adolescents. What is more, the combined effect of each of the covitality constructs on adolescents' psychological adjustment indicators was greater than the effect of this each positive psychological domain individually. Taken together, these outcomes should contribute to the design of prevention and intervention services in order to promote mental health and wellbeing.
C1 [Arslan, Gokmen] Suleyman Demirel Univ, Isparta, Turkey.
RP Arslan, G (reprint author), Suleyman Demirel Univ, Isparta, Turkey.
EM gkmnarslan@gmail.com.tr
RI Arslan, Gokmen/E-9543-2018
OI Arslan, Gokmen/0000-0001-9427-1554
NR 77
TC 4
Z9 4
U1 4
U2 6
PU SPRINGER
PI DORDRECHT
PA VAN GODEWIJCKSTRAAT 30, 3311 GZ DORDRECHT, NETHERLANDS
SN 1874-897X
EI 1874-8988
J9 CHILD INDIC RES
JI Child Indic. Res.
PD AUG
PY 2019
VL 12
IS 4
BP 1449
EP 1464
DI 10.1007/s12187-018-9589-5
PG 16
WC Social Sciences, Interdisciplinary
SC Social Sciences - Other Topics
GA IK3UO
UT WOS:000476514100017
DA 2020-03-18
ER

PT J
AU Hu, GX
   Bao, ZZ
   Nie, T
   Liu, YZ
   Zhu, JJ
AF Hu, Gaoxi
   Bao, Zhenzhou
   Nie, Ting
   Liu, Yaozhong
   Zhu, Jianjun
TI The Association Between Corporal Punishment and Problem Behaviors Among
   Chinese Adolescents: The Indirect Role of Self-Control and School
   Engagement
SO CHILD INDICATORS RESEARCH
LA English
DT Article
DE Corporal punishment; Self-control; School engagement; Problem behaviors
ID DEVIANT PEER AFFILIATION; DEPRESSIVE SYMPTOMS; PHYSICAL MALTREATMENT;
   ANTISOCIAL-BEHAVIOR; EMOTION REGULATION; CUMULATIVE STRESS; SUBSTANCE
   USE; IMPULSIVITY; AGGRESSION; AMERICAN
AB There is a large gap in knowledge about the mechanism by which corporal punishment is associated with problem behaviors. The current study addressed this by testing a model involving self-control and school engagement as mediators in a sample of Chinese adolescents. A sample of 505 adolescents completed anonymous questionnaires regarding corporal punishment, self-control, school engagement, and problem behaviors. Structural equation models showed that self-control mediated the association between corporal punishment and school engagement; self-control exerted an indirect effect on problem behaviors via school engagement; furthermore, corporal punishment might impact problem behaviors by the way of self-control and school engagement in sequence, implying the crucial roles of self-control and school engagement as particularly valuable intervention points. The present study contributes to our understanding of key mechanisms underlying the association between corporal punishment and adolescent problem behavior and can be used to guide future intervention development.
C1 [Hu, Gaoxi] Guangdong Polytech Normal Univ, Tianhe Coll, Guangzhou, Guangdong, Peoples R China.
   [Hu, Gaoxi; Nie, Ting] Macau Univ Sci & Technol, Sch Business, Macau, Peoples R China.
   [Bao, Zhenzhou] GanNan Normal Univ, Sch Educ Sci, Ganzhou, Jiangxi, Peoples R China.
   [Liu, Yaozhong] Jinan Univ, Sch Management, Guangzhou, Guangdong, Peoples R China.
   [Zhu, Jianjun] South China Normal Univ, Sch Psychol, Guangzhou, Guangdong, Peoples R China.
RP Liu, YZ (reprint author), Jinan Univ, Sch Management, Guangzhou, Guangdong, Peoples R China.; Zhu, JJ (reprint author), South China Normal Univ, Sch Psychol, Guangzhou, Guangdong, Peoples R China.
EM liuyaozhong518@163.com; zjjydycg@163.com
FU Foundation of Discipline Construction, Team Innovation and Feature Major
   Construction in Tianhe College of Guangdong Polytechnic Normal
   University [Xjt201703, THXY201612, 2017XJJG01]; Science and Technology
   Project of Department of Education of Jiangxi Province [GJJ170841]
FX This research was funded by the Foundation of Discipline Construction,
   Team Innovation and Feature Major Construction in Tianhe College of
   Guangdong Polytechnic Normal University (Xjt201703, THXY201612,
   2017XJJG01) and supported by the Science and Technology Project of
   Department of Education of Jiangxi Province (GJJ170841). The views
   expressed in this paper are those of the authors' and do not necessarily
   reflect the views of the granting agencies. We thank the adolescents who
   participated in our study and the schools that assisted our study in
   various ways.
NR 65
TC 0
Z9 0
U1 6
U2 8
PU SPRINGER
PI DORDRECHT
PA VAN GODEWIJCKSTRAAT 30, 3311 GZ DORDRECHT, NETHERLANDS
SN 1874-897X
EI 1874-8988
J9 CHILD INDIC RES
JI Child Indic. Res.
PD AUG
PY 2019
VL 12
IS 4
BP 1465
EP 1479
DI 10.1007/s12187-018-9592-x
PG 15
WC Social Sciences, Interdisciplinary
SC Social Sciences - Other Topics
GA IK3UO
UT WOS:000476514100018
DA 2020-03-18
ER

PT J
AU Milojevich, HM
   Norwalk, KE
   Sheridan, MA
AF Milojevich, Helen M.
   Norwalk, Kate E.
   Sheridan, Margaret A.
TI Deprivation and threat, emotion dysregulation, and psychopathology:
   Concurrent and longitudinal associations
SO DEVELOPMENT AND PSYCHOPATHOLOGY
LA English
DT Article
DE abuse; Dimensional Model of Adversity and Psychopathology; emotion
   dysregulation; maltreatment; neglect; psychopathology
ID POSTTRAUMATIC-STRESS-DISORDER; COMMUNITY VIOLENCE EXPOSURE; LINKING
   CHILD MALTREATMENT; COPING STRATEGIES; PSYCHOLOGICAL MALTREATMENT;
   PSYCHIATRIC-DISORDERS; DEPRESSIVE SYMPTOMS; HEALTH-PROBLEMS; MISSING
   DATA; IMPACT
AB Maltreatment increases risk for psychopathology in childhood and adulthood, thus identifying mechanisms that influence these associations is necessary for future prevention and intervention. Emotion dysregulation resulting from maltreatment is one potentially powerful mechanism explaining risk for psychopathology. This study tests a conceptual model that distinguishes deprivation and threat as distinct forms of exposure with different pathways to psychopathology. Here we operationalize threat as exposure to physical and/or sexual abuse and deprivation as exposure to neglect. We test the hypothesis that threat and deprivation differentially predict use of avoidant strategies and total regulation. Data were drawn from the Longitudinal Studies on Child Abuse and Neglect (LONGSCAN study; N = 866), which followed high-risk children from age 4 to 18. At age 6, children and their parents reported on adversity exposure. Case records documented exposure to abuse and neglect. At 18, adolescents reported on regulation strategies and psychopathology. Regression analyses indicated that greater exposure to threat, but not deprivation, predicted greater use of avoidant strategies in adolescence. Moreover, avoidance partially mediated the longitudinal association between exposure to threat in early childhood and symptoms of internalizing psychopathology in adolescence. Results suggest that abuse and neglect differentially predict regulation strategy use and that regulation strategy use predicts psychopathology.
C1 [Milojevich, Helen M.] Univ N Carolina, Ctr Dev Sci, 100 East Franklin St, Chapel Hill, NC 27514 USA.
   [Norwalk, Kate E.] North Carolina State Univ, Dept Psychol, Raleigh, NC 27695 USA.
   [Sheridan, Margaret A.] Univ N Carolina, Dept Psychol & Neurosci, Chapel Hill, NC 27515 USA.
RP Milojevich, HM (reprint author), Univ N Carolina, Ctr Dev Sci, 100 East Franklin St, Chapel Hill, NC 27514 USA.
EM hmilojev@email.unc.edu
FU National Institute of Child Health and Human Development through the
   Center for Developmental Science, University of North Carolina at Chapel
   Hill [T32-HD07376]; Office on Child Abuse and Neglect (OCAN), Children's
   Bureau, Administration for Children and Families, Department of Health
   and Human Services (National Center on Child Abuse and Neglect [NCCAN],
   under the Office of Human Services [90CA1467, 90CA1481, 90CA1466,
   90CA1458, 90CA1572, 90CA1569, 90CA1568, 90CA1566, 90CA1678, 90CA1681,
   90CA1680, 90CA1676, 90CA1677, 90CA1679, 90CA1744, 90CA1745, 90CA1746,
   90CA1747, 90CA1748, 90CA1749]
FX Funding for the project was provided by the Office on Child Abuse and
   Neglect (OCAN), Children's Bureau, Administration for Children and
   Families, Department of Health and Human Services (National Center on
   Child Abuse and Neglect [NCCAN], under the Office of Human Services
   funded this consortium of studies during the early years of data
   collection from 04/01/1991 until NCCAN became part of OCAN in 1998;
   Award Number: 90CA1467, 90CA1481, 90CA1466, 90CA1458, 90CA1572,
   90CA1569, 90CA1568, 90CA1566, 90CA1678, 90CA1681, 90CA1680, 90CA1676,
   90CA1677, 90CA1679, 90CA1744, 90CA1745, 90CA1746, 90CA1747, 90CA1748,
   90CA1749). The collector of the original data, the funder, NDACAN,
   Cornell University, and their agents or employees bear no responsibility
   for the analyses or interpretations presented here. This work was
   supported in part by Postdoctoral Fellowship T32-HD07376 (to H. M.M.)
   provided by the National Institute of Child Health and Human Development
   through the Center for Developmental Science, University of North
   Carolina at Chapel Hill.
NR 91
TC 0
Z9 0
U1 8
U2 11
PU CAMBRIDGE UNIV PRESS
PI NEW YORK
PA 32 AVENUE OF THE AMERICAS, NEW YORK, NY 10013-2473 USA
SN 0954-5794
EI 1469-2198
J9 DEV PSYCHOPATHOL
JI Dev. Psychopathol.
PD AUG
PY 2019
VL 31
IS 3
SI SI
BP 847
EP 857
AR PII S0954579419000294
DI 10.1017/S0954579419000294
PG 11
WC Psychology, Developmental
SC Psychology
GA II0UF
UT WOS:000474919900005
PM 31014408
OA Green Published
DA 2020-03-18
ER

PT J
AU Cardinale, EM
   Subar, AR
   Brotman, MA
   Leibenluft, E
   Kircanski, K
   Pine, DS
AF Cardinale, Elise M.
   Subar, Anni R.
   Brotman, Melissa A.
   Leibenluft, Ellen
   Kircanski, Katharina
   Pine, Daniel S.
TI Inhibitory control and emotion dysregulation: A framework for research
   on anxiety
SO DEVELOPMENT AND PSYCHOPATHOLOGY
LA English
DT Article
DE antisaccade task; anxiety eye movements; inhibitory control; latency
ID EXECUTIVE FUNCTION; ATTENTION BIAS; SELF-CONTROL; LIFE STRESS; CHILDREN;
   ANTISACCADE; IMPULSIVITY; PSYCHOPATHOLOGY; CONNECTIVITY; DEFICITS
AB While emotional dysregulation is a broad construct, the current paper adopts a narrow approach to facilitate translational neuroscience research on pediatric anxiety. The paper first presents data on an adapted version of the antisaccade task and then integrates these data into a research framework. Data on an adapted version of the antisaccade task were collected in 57 youth, including 35 seeking treatment for an anxiety disorder. Associations were examined between performance on the antisaccade task and (a) age, (b) performance on other cognitive-control tasks (i.e., the stop-signal delay and flanker tasks), and (c) level of anxiety symptoms. Better performance on the antisaccade task occurred in older relative to younger subjects and correlated with better performance on the flanker task. Across the 57 youth, higher levels of anxiety correlated with shorter latency for correct antisaccades. These data can be placed within a three-step framework for translational neuroscience research. In the first step, a narrow index of emotion dysregulation is targeted. In the second step, this narrow index is linked to other correlated indicators of the same underlying narrow latent construct. In the third and final step, associations are examined with clinical outcomes and response to treatment.
C1 [Cardinale, Elise M.; Subar, Anni R.; Brotman, Melissa A.; Leibenluft, Ellen; Kircanski, Katharina; Pine, Daniel S.] NIMH, Emot & Dev Branch, Bethesda, MD 20892 USA.
RP Cardinale, EM (reprint author), NIMH, Bldg 15K,MSC 2670, Bethesda, MD 20892 USA.
EM elise.cardinale@nih.gov
RI Kircanski, Katharina/W-3951-2019; Pine, Daniel/Z-1601-2019
FU NIMH Intramural Research ProgramUnited States Department of Health &
   Human ServicesNational Institutes of Health (NIH) - USANIH National
   Institute of Mental Health (NIMH) [ZIAMH002781]; Bench-to-Bedside Award
   [479969]
FX Supported by the NIMH Intramural Research Program (ZIAMH002781),
   conducted under NIH Clinical Study Protocols 01-M-0192
   (ClinicalTrials.gov identifier: NCT00018057), and by Bench-to-Bedside
   Award 479969.
NR 57
TC 0
Z9 0
U1 2
U2 5
PU CAMBRIDGE UNIV PRESS
PI NEW YORK
PA 32 AVENUE OF THE AMERICAS, NEW YORK, NY 10013-2473 USA
SN 0954-5794
EI 1469-2198
J9 DEV PSYCHOPATHOL
JI Dev. Psychopathol.
PD AUG
PY 2019
VL 31
IS 3
SI SI
BP 859
EP 869
AR PII S0954579419000300
DI 10.1017/S0954579419000300
PG 11
WC Psychology, Developmental
SC Psychology
GA II0UF
UT WOS:000474919900006
PM 30968800
DA 2020-03-18
ER

PT J
AU Haines, N
   Bell, Z
   Crowell, S
   Hahn, H
   Kamara, D
   McDonough-Caplan, H
   Shader, T
   Beauchaine, TP
AF Haines, Nathaniel
   Bell, Ziv
   Crowell, Sheila
   Hahn, Hunter
   Kamara, Dana
   McDonough-Caplan, Heather
   Shader, Tiffany
   Beauchaine, Theodore P.
TI Using automated computer vision and machine learning to code facial
   expressions of affect and arousal: Implications for emotion
   dysregulation research
SO DEVELOPMENT AND PSYCHOPATHOLOGY
LA English
DT Article
DE arousal; emotion dysregulation; facial expression; negative valence
   system; positive valence system
ID NONSUICIDAL SELF-INJURY; NONVERBAL-COMMUNICATION; CONTEXT MATTERS;
   RECOGNITION; CHILDREN; BEHAVIOR; PERSONALITY; ADOLESCENTS; MECHANISMS;
   DEPRESSION
AB As early as infancy, caregivers' facial expressions shape children's behaviors, help them regulate their emotions, and encourage or dissuade their interpersonal agency. In childhood and adolescence, proficiencies in producing and decoding facial expressions promote social competence, whereas deficiencies characterize several forms of psychopathology. To date, however, studying facial expressions has been hampered by the labor-intensive, time-consuming nature of human coding. We describe a partial solution: automated facial expression coding (AFEC), which combines computer vision and machine learning to code facial expressions in real time. Although AFEC cannot capture the full complexity of human emotion, it codes positive affect, negative affect, and arousal-core Research Domain Criteria constructs-as accurately as humans, and it characterizes emotion dysregulation with greater specificity than other objective measures such as autonomic responding. We provide an example in which we use AFEC to evaluate emotion dynamics in mother-daughter dyads engaged in conflict. Among other findings, AFEC (a) shows convergent validity with a validated human coding scheme, (b) distinguishes among risk groups, and (c) detects developmental increases in positive dyadic affect correspondence as teen daughters age. Although more research is needed to realize the full potential of AFEC, findings demonstrate its current utility in research on emotion dysregulation.
C1 [Haines, Nathaniel; Bell, Ziv; Hahn, Hunter; Kamara, Dana; McDonough-Caplan, Heather; Shader, Tiffany; Beauchaine, Theodore P.] Ohio State Univ, Dept Psychol, 1835 Neil Ave, Columbus, OH 43210 USA.
   [Crowell, Sheila] Univ Utah, Dept Psychol, Salt Lake City, UT 84112 USA.
   [Crowell, Sheila] Univ Utah, Dept Psychiat, Salt Lake City, UT USA.
RP Beauchaine, TP (reprint author), Ohio State Univ, Dept Psychol, 1835 Neil Ave, Columbus, OH 43210 USA.
EM beauchaine.1@osu.edu
FU National Institutes of HealthUnited States Department of Health & Human
   ServicesNational Institutes of Health (NIH) - USA [DE025980, MH074196];
   National Institutes of Health Science of Behavior Change (SoBC) Common
   FundUnited States Department of Health & Human ServicesNational
   Institutes of Health (NIH) - USA
FX Work on this article was supported by Grants DE025980 (to T.P.B.) and
   MH074196 (to S.C.) and from the National Institutes of Health, and by
   the National Institutes of Health Science of Behavior Change (SoBC)
   Common Fund.
NR 139
TC 1
Z9 1
U1 5
U2 9
PU CAMBRIDGE UNIV PRESS
PI NEW YORK
PA 32 AVENUE OF THE AMERICAS, NEW YORK, NY 10013-2473 USA
SN 0954-5794
EI 1469-2198
J9 DEV PSYCHOPATHOL
JI Dev. Psychopathol.
PD AUG
PY 2019
VL 31
IS 3
SI SI
BP 871
EP 886
AR PII S0954579419000312
DI 10.1017/S0954579419000312
PG 16
WC Psychology, Developmental
SC Psychology
GA II0UF
UT WOS:000474919900007
PM 30919792
DA 2020-03-18
ER

PT J
AU Cardinale, EM
   Kircanski, K
   Brooks, J
   Gold, AL
   Towbin, KE
   Pine, DS
   Leibenluft, E
   Brotman, MA
AF Cardinale, Elise M.
   Kircanski, Katharina
   Brooks, Julia
   Gold, Andrea L.
   Towbin, Kenneth E.
   Pine, Daniel S.
   Leibenluft, Ellen
   Brotman, Melissa A.
TI Parsing neurodevelopmental features of irritability and anxiety:
   Replication and validation of a latent variable approach
SO DEVELOPMENT AND PSYCHOPATHOLOGY
LA English
DT Article
DE anxiety; bifactor model; cortical structure; irritability; subcortical
   volume
ID SEVERE MOOD DYSREGULATION; HUMAN CEREBRAL-CORTEX; GRAY-MATTER VOLUME;
   CORTICAL THICKNESS; BRAIN STRUCTURE; PERMUTATION INFERENCE; ADOLESCENT
   ANXIETY; AMYGDALA VOLUMES; BIPOLAR DISORDER; SEGMENTATION
AB Irritability and anxiety are two common clinical phenotypes that involve high-arousal negative affect states (anger and fear), and that frequently co-occur. Elucidating how these two forms of emotion dysregulation relate to perturbed neurodevelopment may benefit from alternate phenotyping strategies. One such strategy applies a bifactor latent variable approach that can parse shared versus unique mechanisms of these two phenotypes. Here, we aim to replicate and extend this approach and examine associations with neural structure in a large transdiagnostic sample of youth (N = 331; M = 13.57, SD = 2.69 years old; 45.92% male). FreeSurfer was used to extract cortical thickness, cortical surface area, and subcortical volume. The current findings replicated the bifactor model and demonstrate measurement invariance as a function of youth age and sex. There were no associations of youth's factor scores with cortical thickness, surface area, or subcortical volume. However, we found strong convergent and divergent validity between parent-reported irritability and anxiety factors with clinician-rated symptoms and impairment. A general negative affectivity factor was robustly associated with overall functional impairment across symptom domains. Together, these results support the utility of the bifactor model as an alternative phenotyping strategy for irritability and anxiety, which may aid in the development of targeted treatments.
C1 [Cardinale, Elise M.; Kircanski, Katharina; Brooks, Julia; Gold, Andrea L.; Towbin, Kenneth E.; Pine, Daniel S.; Leibenluft, Ellen; Brotman, Melissa A.] NIMH, Emot & Dev Branch, Bethesda, MD 20892 USA.
RP Cardinale, EM (reprint author), NIMH, 9000 Rockville Pike,Bldg 15K,MSC 2670, Bethesda, MD 20892 USA.
EM elise.cardinale@nih.gov
RI Pine, Daniel/Z-1601-2019; Kircanski, Katharina/W-3951-2019
FU NIMH Intramural Research ProgramUnited States Department of Health &
   Human ServicesNational Institutes of Health (NIH) - USANIH National
   Institute of Mental Health (NIMH) [15-M-0182, 02-M-0021, 00-M-0198,
   01-M-0192]
FX Supported by the NIMH Intramural Research Program, conducted under NIH
   Clinical Study Protocols 15-M-0182 (ClinicalTrials. gov identifier:
   NCT02531893), 02-M-0021 (ClinicalTrials. gov identifier: NCT00025935),
   and 00-M-0198 (ClinicalTrials. gov identifier: NCT00006177) and
   01-M-0192 (ClinicalTrials. gov identifier: NCT00018057).
NR 80
TC 0
Z9 0
U1 0
U2 1
PU CAMBRIDGE UNIV PRESS
PI NEW YORK
PA 32 AVENUE OF THE AMERICAS, NEW YORK, NY 10013-2473 USA
SN 0954-5794
EI 1469-2198
J9 DEV PSYCHOPATHOL
JI Dev. Psychopathol.
PD AUG
PY 2019
VL 31
IS 3
SI SI
BP 917
EP 929
AR PII S095457941900035X
DI 10.1017/S095457941900035X
PG 13
WC Psychology, Developmental
SC Psychology
GA II0UF
UT WOS:000474919900010
PM 31064595
DA 2020-03-18
ER

PT J
AU Neuhaus, E
   Webb, SJ
   Bernier, RA
AF Neuhaus, Emily
   Webb, Sara J.
   Bernier, Raphael A.
TI Linking social motivation with social skill: The role of emotion
   dysregulation in autism spectrum disorder
SO DEVELOPMENT AND PSYCHOPATHOLOGY
LA English
DT Article
DE autism; emotion dysregulation; externalizing; internalizing; social
   motivation
ID PERVASIVE DEVELOPMENTAL DISORDERS; SEX-DIFFERENCES; ANXIETY SYMPTOMS;
   DEPRESSIVE SYMPTOMS; PRESCHOOL-CHILDREN; YOUNG-CHILDREN; BEHAVIOR;
   ASSOCIATION; ADULTS; TEMPERAMENT
AB Autism spectrum disorder (ASD) is associated with pervasive social deficits as well as marked emotion dysregulation across the life span. Decreased social motivation accounts in part for social difficulties, but factors moderating its influence are not fully understood. In this paper, we (a) characterize social and emotional functioning among children and adolescents with ASD, (b) explore contributions of social motivation and emotion dysregulation to social skill, and (c) consider biological sex and intellectual functioning as moderators of these associations. In a sample of 2,079 children and adolescents with ASD from the Simons Simplex Collection, we document direct effects of social motivation, internalizing symptoms, aggression, attention problems, irritability, and self-injurious behavior on children's social skills. Furthermore, dysregulation in several domains moderated the association between social motivation and social skill, suggesting a blunting effect on social motivation in the context of emotional difficulties. Moreover, when considering only individuals with intellectual skills in the average range or higher, biological sex further moderated these associations. Findings add to our understanding of social-emotional processes in ASD, suggest emotion dysregulation as a target of intervention in the service of social skill improvements, and build on efforts to understand sources of individual difference that contribute to heterogeneity among individuals with ASD.
C1 [Neuhaus, Emily; Webb, Sara J.] Seattle Childrens Res Inst, Ctr Child Hlth Behav & Dev, Seattle, WA USA.
   [Neuhaus, Emily; Bernier, Raphael A.] Seattle Childrens Hosp, Autism Ctr, Seattle, WA USA.
   [Webb, Sara J.; Bernier, Raphael A.] Univ Washington, Dept Psychiat & Behav Sci, Seattle, WA 98195 USA.
RP Neuhaus, E (reprint author), Seattle Childrens Hosp, POB 5371 M-S CAC, Seattle, WA 98145 USA.
EM emily.neuhaus@seattlechildrens.org
NR 75
TC 0
Z9 0
U1 12
U2 15
PU CAMBRIDGE UNIV PRESS
PI NEW YORK
PA 32 AVENUE OF THE AMERICAS, NEW YORK, NY 10013-2473 USA
SN 0954-5794
EI 1469-2198
J9 DEV PSYCHOPATHOL
JI Dev. Psychopathol.
PD AUG
PY 2019
VL 31
IS 3
SI SI
BP 931
EP 943
AR PII S0954579419000361
DI 10.1017/S0954579419000361
PG 13
WC Psychology, Developmental
SC Psychology
GA II0UF
UT WOS:000474919900011
PM 30957732
DA 2020-03-18
ER

PT J
AU Roth, G
   Vansteenkiste, M
   Ryan, RM
AF Roth, Guy
   Vansteenkiste, Maarten
   Ryan, Richard M.
TI Integrative emotion regulation: Process and development from a
   self-determination theory perspective
SO DEVELOPMENT AND PSYCHOPATHOLOGY
LA English
DT Article
DE integrative emotion regulation; self-determination theory; autonomy;
   mindfulness; emotion dysregulation
ID PSYCHOLOGICAL NEED SATISFACTION; PARENTAL CONDITIONAL REGARD; AUTONOMY
   SUPPORT; MODERATING ROLE; YOUNG-ADULTS; MOTIVATION; WELL; DYSREGULATION;
   CONSEQUENCES; ADOLESCENTS
AB Grounded in self-determination theory's (SDT; Ryan & Deci, 2017) organismic perspective, we present a process view of integrative emotion regulation. SDT describes three general types of emotion regulation: integrative emotion regulation, which focuses on emotions as carrying information that is brought to awareness; controlled emotion regulation, which is focused on diminishing emotions through avoidance, suppression, or enforced expression or reappraisal; and amotivated emotion regulation, in which emotions are uncontrolled or dysregulated. We review survey and experimental research contrasting these emotion regulation styles, providing evidence for the benefits of integrative emotion regulation for volitional functioning, personal well-being, and high-quality relationships, and for the costs of controlled emotion regulation and dysregulation. The development of emotion regulation styles is discussed, especially the role of autonomy-supportive parenting in fostering more integrative emotion regulation, and the role of controlling parenting in contributing to controlled or dysregulated emotion processing. Overall, integrative emotion regulation represents a beneficial style of processing emotions, which develops most effectively in a nonjudgmental and autonomy-supportive environment, an issue relevant to both development and psychotherapy.
C1 [Roth, Guy] Ben Gurion Univ Negev, Dept Educ, Beer Sheva, Israel.
   [Vansteenkiste, Maarten] Univ Ghent, Dept Dev Personal & Social Psychol, Ghent, Belgium.
   [Ryan, Richard M.] Australian Catholic Univ, IPPE, Sydney, NSW 2059, Australia.
RP Ryan, RM (reprint author), Australian Catholic Univ, IPPE, Sydney, NSW 2059, Australia.
EM richard.ryan@acu.edu.au
RI Ryan, Richard M./H-1459-2019
OI Ryan, Richard M./0000-0002-2355-6154
NR 112
TC 3
Z9 3
U1 8
U2 14
PU CAMBRIDGE UNIV PRESS
PI NEW YORK
PA 32 AVENUE OF THE AMERICAS, NEW YORK, NY 10013-2473 USA
SN 0954-5794
EI 1469-2198
J9 DEV PSYCHOPATHOL
JI Dev. Psychopathol.
PD AUG
PY 2019
VL 31
IS 3
SI SI
BP 945
EP 956
AR PII S0954579419000403
DI 10.1017/S0954579419000403
PG 12
WC Psychology, Developmental
SC Psychology
GA II0UF
UT WOS:000474919900012
PM 31113502
DA 2020-03-18
ER

PT J
AU Fu, XX
   Nelson, EE
   Borge, M
   Buss, KA
   Perez-Edgar, K
AF Fu, Xiaoxue
   Nelson, Eric E.
   Borge, Marcela
   Buss, Kristin A.
   Perez-Edgar, Koraly
TI Stationary and ambulatory attention patterns are differentially
   associated with early temperamental risk for socioemotional problems:
   Preliminary evidence from a multimodal eye-tracking investigation
SO DEVELOPMENT AND PSYCHOPATHOLOGY
LA English
DT Article
DE attention bias; behavioral inhibition; dot-probe task; eye-tracking;
   mobile eye-tracking
ID INFORMATION-PROCESSING BIASES; BEHAVIORAL-INHIBITION; ANXIOUS YOUTH;
   ANXIETY DISORDERS; SOCIAL WITHDRAWAL; SELF-REGULATION; NEGATIVE AFFECT;
   YOUNG-CHILDREN; THREAT; CHILDHOOD
AB Behavioral Inhibition (BI) is a temperament type that predicts social withdrawal in childhood and anxiety disorders later in life. However, not all BI children develop anxiety. Attention bias (AB) may enhance the vulnerability for anxiety in BI children, and interfere with their development of effective emotion regulation. In order to fully probe attention patterns, we used traditional measures of reaction time (RT), stationary eye-tracking, and recently emerging mobile eye-tracking measures of attention in a sample of 5- to 7-year-olds characterized as BI (N = 23) or non-BI (N = 58) using parent reports. There were no BI-related differences in RT or stationary eye-tracking indices of AB in a dot-probe task. However, findings in a subsample from whom eye-tracking data were collected during a live social interaction indicated that BI children (N = 12) directed fewer gaze shifts to the stranger than non-BI children (N = 25). Moreover, the frequency of gazes toward the stranger was positively associated with stationary AB only in BI, but not in non-BI, children. Hence, BI was characterized by a consistent pattern of attention across stationary and ambulatory measures. We demonstrate the utility of mobile eye-tracking as an effective tool to extend the assessment of attention and regulation to social interactive contexts.
C1 [Fu, Xiaoxue; Nelson, Eric E.] Nationwide Childrens Hosp, Ctr Biobehav Hlth, Fac Off Bldg 3 FB3244,700 Childrens Dr, Columbus, OH 43205 USA.
   [Fu, Xiaoxue; Nelson, Eric E.] Ohio State Univ, Dept Pediat, Columbus, OH 43210 USA.
   [Borge, Marcela] Penn State Univ, Dept Learning & Performance Syst, University Pk, PA 16802 USA.
   [Buss, Kristin A.; Perez-Edgar, Koraly] Penn State Univ, Dept Psychol, University Pk, PA 16802 USA.
RP Fu, XX (reprint author), Nationwide Childrens Hosp, Ctr Biobehav Hlth, Fac Off Bldg 3 FB3244,700 Childrens Dr, Columbus, OH 43205 USA.
EM xiaoxue.fu@nationwidechildrens.org
FU National Institute of Mental HealthUnited States Department of Health &
   Human ServicesNational Institutes of Health (NIH) - USANIH National
   Institute of Mental Health (NIMH) [R21 MH111980]; Research Institute at
   Nationwide Children's HospitalOhio State University
FX The study was supported by the National Institute of Mental Health Grant
   R21 MH111980 (to K.P.E.). Preparation of the manuscript was supported by
   internal funding from the Research Institute at Nationwide Children's
   Hospital.
NR 133
TC 0
Z9 0
U1 2
U2 5
PU CAMBRIDGE UNIV PRESS
PI NEW YORK
PA 32 AVENUE OF THE AMERICAS, NEW YORK, NY 10013-2473 USA
SN 0954-5794
EI 1469-2198
J9 DEV PSYCHOPATHOL
JI Dev. Psychopathol.
PD AUG
PY 2019
VL 31
IS 3
SI SI
BP 971
EP 988
AR PII S0954579419000427
DI 10.1017/S0954579419000427
PG 18
WC Psychology, Developmental
SC Psychology
GA II0UF
UT WOS:000474919900014
PM 31097053
OA Green Accepted
DA 2020-03-18
ER

PT J
AU Alba, LA
   Flannery, J
   Shapiro, M
   Tottenham, N
AF Alba, Laura Alicia
   Flannery, Jessica
   Shapiro, Mor
   Tottenham, Nim
TI Working memory moderates the association between early institutional
   care and separation anxiety symptoms in late childhood and adolescence
SO DEVELOPMENT AND PSYCHOPATHOLOGY
LA English
DT Article
DE cortisol; early caregiving adversity; emotion dysregulation; separation
   anxiety; working memory
ID HUMAN AMYGDALA; INDIVIDUAL-DIFFERENCES; HIPPOCAMPAL-FORMATION;
   GENERALIZED ANXIETY; IMPLICIT REGULATION; CAREGIVING CONTEXT; EMOTION
   REGULATION; BEHAVIOR PROBLEMS; CLINICAL ANXIETY; STRESS
AB Adverse caregiving, for example, previous institutionalization (PI), is often associated with emotion dysregulation that increases anxiety risk. However, the concept of developmental multifinality predicts heterogeneity in anxiety outcomes. Despite this well-known heterogeneity, more work is needed to identify sources of this heterogeneity and how these sources interact with environmental risk to influence mental health. Here, working memory (WM) was examined during late childhood/adolescence as an intra-individual factor to mitigate the risk for separation anxiety, which is particularly susceptible to caregiving adversities. A modified "object-in-place" task was administered to 110 youths (10-17 years old), with or without a history of PI. The PI youths had elevated separation anxiety scores, which were anticorrelated with morning cortisol levels, yet there were no group differences in WM. PI youths showed significant heterogeneity in separation anxiety symptoms and morning cortisol levels, and WM moderated the link between caregiving and separation anxiety and mediated the association between separation anxiety and morning cortisol in PI youth. Findings suggest that (a) institutional care exerts divergent developmental consequences on separation anxiety versus WM, (b) WM interacts with adversity-related emotion dysregulation, and (c) WM may be a therapeutic target for separation anxiety following early caregiving adversity.
C1 [Alba, Laura Alicia] Univ Calif Riverside, Dept Sch Psychol, Riverside, CA 92521 USA.
   [Flannery, Jessica] Univ Oregon, Dept Psychol, Eugene, OR 97403 USA.
   [Shapiro, Mor] Kaiser Permanente, Oakland, CA USA.
   [Tottenham, Nim] Columbia Univ, Dept Psychol, 1190 Amsterdam Ave,MC5501, New York, NY 10027 USA.
RP Tottenham, N (reprint author), Columbia Univ, Dept Psychol, 1190 Amsterdam Ave,MC5501, New York, NY 10027 USA.
EM nlt7@columbia.edu
OI Alba, Laura/0000-0002-5044-9741
FU National Institute of Mental HealthUnited States Department of Health &
   Human ServicesNational Institutes of Health (NIH) - USANIH National
   Institute of Mental Health (NIMH) [R01MH091864]
FX This research was supported by in part by Grant R01MH091864 from the
   National Institute of Mental Health. The content is solely the
   responsibility of the authors and does not necessarily represent the
   views of funding agencies.
NR 95
TC 1
Z9 1
U1 0
U2 0
PU CAMBRIDGE UNIV PRESS
PI NEW YORK
PA 32 AVENUE OF THE AMERICAS, NEW YORK, NY 10013-2473 USA
SN 0954-5794
EI 1469-2198
J9 DEV PSYCHOPATHOL
JI Dev. Psychopathol.
PD AUG
PY 2019
VL 31
IS 3
SI SI
BP 989
EP 997
AR PII S0954579419000452
DI 10.1017/S0954579419000452
PG 9
WC Psychology, Developmental
SC Psychology
GA II0UF
UT WOS:000474919900015
PM 31038094
OA Green Accepted, Bronze
DA 2020-03-18
ER

PT J
AU Adrian, M
   Jenness, JL
   Kuehn, KS
   Smith, MR
   McLaughlin, KA
AF Adrian, Molly
   Jenness, Jessica L.
   Kuehn, Kevin S.
   Smith, Michele R.
   McLaughlin, Katie A.
TI Emotion regulation processes linking peer victimization to anxiety and
   depression symptoms in adolescence
SO DEVELOPMENT AND PSYCHOPATHOLOGY
LA English
DT Article
DE anxiety; depression; emotion dysregulation; emotion regulation; peer
   victimization
ID INTERNALIZING SYMPTOMS; DISTRESS TOLERANCE; NEGATIVE URGENCY;
   PERSONALITY-DISORDER; BEHAVIORAL MEASURES; DYSREGULATION;
   PSYCHOPATHOLOGY; RUMINATION; REACTIVITY; CHILDREN
AB Difficulties with emotion regulation can take many forms, including increased sensitivity to emotional cues and habitual use of maladaptive cognitive or behavioral regulation strategies. Despite extensive research on emotion regulation and youth adjustment, few studies integrate multiple measures of emotion regulation. The present study evaluated the underlying structure of emotion regulation processes in adolescence using both task- and survey-based measures and determined whether differences in these emotion regulation latent factors mediated the association between peer victimization and internalizing psychopathology. Adolescents aged 16-17 years (n = 287; 55% female; 42% White) recruited in three urban centers in the United States completed baseline and follow-up assessments 4 months apart. Three models of emotion regulation were evaluated with confirmatory factor analysis. A three-factor model fit the data best, including cognitive regulation, behavioral regulation, and emotional reactivity latent factors. Task-based measures did not load onto these latent factors. Difficulties with behavioral regulation mediated the association between peer victimization and depression symptoms, whereas cognitive regulation difficulties mediated the association with anxiety symptoms. Findings point to potential targets for intervention efforts to reduce risk for internalizing problems in adolescents following experiences of peer victimization.
C1 [Adrian, Molly; Jenness, Jessica L.] Univ Washington, Dept Psychiat & Behav Sci, 6200 NE 74th St,Ste 110, Seattle, WA 98195 USA.
   [Kuehn, Kevin S.; Smith, Michele R.] Univ Washington, Dept Psychol, Seattle, WA 98195 USA.
   [McLaughlin, Katie A.] Harvard Univ, Dept Psychol, 33 Kirkland St, Cambridge, MA 02138 USA.
RP Adrian, M (reprint author), Univ Washington, Dept Psychiat & Behav Sci, 6200 NE 74th St,Ste 110, Seattle, WA 98195 USA.
EM adriam@uw.edu
FU Jacobs Foundation; Agency for Healthcare Research and Quality
   GrantUnited States Department of Health & Human ServicesAgency for
   Healthcare Research & Quality [K12HS022982]; National Institute of
   Mental HealthUnited States Department of Health & Human ServicesNational
   Institutes of Health (NIH) - USANIH National Institute of Mental Health
   (NIMH) [K23MH112872, F31MH117827]
FX Funding for data collection and analysis was provided by the Jacobs
   Foundation through a research grant awarded to Katie Anne McLaughlin,
   Kevin King, and Kathryn Monahan. The preparation of this article was
   supported in part by the Agency for Healthcare Research and Quality
   Grant K12HS022982 (to M.A.) and the National Institute of Mental Health
   Grants K23MH112872 (to J.L.J.) and F31MH117827 (to K.S.K.).
NR 89
TC 0
Z9 0
U1 12
U2 18
PU CAMBRIDGE UNIV PRESS
PI NEW YORK
PA 32 AVENUE OF THE AMERICAS, NEW YORK, NY 10013-2473 USA
SN 0954-5794
EI 1469-2198
J9 DEV PSYCHOPATHOL
JI Dev. Psychopathol.
PD AUG
PY 2019
VL 31
IS 3
SI SI
BP 999
EP 1009
AR PII S0954579419000543
DI 10.1017/S0954579419000543
PG 11
WC Psychology, Developmental
SC Psychology
GA II0UF
UT WOS:000474919900016
PM 31097052
OA Green Accepted
DA 2020-03-18
ER

PT J
AU Kircanski, K
   Sisk, LM
   Ho, TC
   Humphreys, KL
   King, LS
   Colich, NL
   Ordaz, SJ
   Gotlib, IH
AF Kircanski, Katharina
   Sisk, Lucinda M.
   Ho, Tiffany C.
   Humphreys, Kathryn L.
   King, Lucy S.
   Colich, Natalie L.
   Ordaz, Sarah J.
   Gotlib, Ian H.
TI Early life stress, cortisol, frontolimbic connectivity, and depressive
   symptoms during puberty
SO DEVELOPMENT AND PSYCHOPATHOLOGY
LA English
DT Article
DE cortisol; depression; diffusion tensor imaging; emotion dysregulation;
   early life stress; puberty
ID WHITE-MATTER MICROSTRUCTURE; CHILDHOOD MALTREATMENT; UNCINATE
   FASCICULUS; EMOTION REGULATION; PSYCHIATRIC-DISORDERS; PSYCHOSOCIAL
   STRESS; SEX-DIFFERENCES; SOCIAL STRESS; REACTIVITY; ADOLESCENTS
AB Early life stress (ELS) is a risk factor for the development of depression in adolescence; the mediating neurobiological mechanisms, however, are unknown. In this study, we examined in early pubertal youth the associations among ELS, cortisol stress responsivity, and white matter microstructure of the uncinate fasciculus and the fornix, two key frontolimbic tracts; we also tested whether and how these variables predicted depressive symptoms in later puberty. A total of 208 participants (117 females; M age = 11.37 years; M Tanner stage = 2.03) provided data across two or more assessment modalities: ELS; salivary cortisol levels during a psychosocial stress task; diffusion magnetic resonance imaging; and depressive symptoms. In early puberty there were significant associations between higher ELS and decreased cortisol production, and between decreased cortisol production and increased fractional anisotropy in the uncinate fasciculus. Further, increased fractional anisotropy in the uncinate fasciculus predicted higher depressive symptoms in later puberty, above and beyond earlier symptoms. In post hoc analyses, we found that sex moderated several additional associations. We discuss these findings within a broader conceptual model linking ELS, emotion dysregulation, and depression across the transition through puberty, and contend that brain circuits implicated in the control of hypothalamic-pituitary-adrenal axis function should be a focus of continued research.
C1 [Kircanski, Katharina] NIMH, Emot & Dev Branch, 9000 Rockville Pike,Bldg 15K,MSC-2670, Bethesda, MD 20892 USA.
   [Sisk, Lucinda M.; Ho, Tiffany C.; King, Lucy S.; Ordaz, Sarah J.; Gotlib, Ian H.] Stanford Univ, Dept Psychol, Stanford, CA 94305 USA.
   [Humphreys, Kathryn L.] Vanderbilt Univ, Dept Psychol & Human Dev, 221 Kirkland Hall, Nashville, TN 37235 USA.
   [Colich, Natalie L.] Univ Washington, Dept Psychol, Seattle, WA 98195 USA.
RP Kircanski, K (reprint author), NIMH, Emot & Dev Branch, 9000 Rockville Pike,Bldg 15K,MSC-2670, Bethesda, MD 20892 USA.
EM kircanskik@mail.nih.gov
RI Kircanski, Katharina/W-3951-2019
OI Sisk, Lucinda/0000-0003-4900-9770
FU National Institutes of HealthUnited States Department of Health & Human
   ServicesNational Institutes of Health (NIH) - USA [R37-MH101495,
   F32-MH096385, F32-MH107129, F32-MH114317, K01-MH106805, K01-MH117442];
   Brain and Behavior Research Foundation [20814, 23582, 23819]; National
   Science FoundationNational Science Foundation (NSF); Klingenstein Third
   Generation Foundation; Jacobs Foundation; Stanford Precision Health and
   Integrated Diagnostics Center
FX This research was supported by National Institutes of Health Grants
   R37-MH101495, F32-MH096385, F32-MH107129, F32-MH114317, K01-MH106805,
   and K01-MH117442; the Brain and Behavior Research Foundation, Young
   Investigator Awards 20814, 23582, and 23819; the National Science
   Foundation; the Klingenstein Third Generation Foundation; the Jacobs
   Foundation; and the Stanford Precision Health and Integrated Diagnostics
   Center. The funding agencies played no role in the preparation of this
   article. The content is solely the responsibility of the authors and
   does not necessarily represent the official views of the National
   Institutes of Health.
NR 82
TC 0
Z9 0
U1 7
U2 10
PU CAMBRIDGE UNIV PRESS
PI NEW YORK
PA 32 AVENUE OF THE AMERICAS, NEW YORK, NY 10013-2473 USA
SN 0954-5794
EI 1469-2198
J9 DEV PSYCHOPATHOL
JI Dev. Psychopathol.
PD AUG
PY 2019
VL 31
IS 3
SI SI
BP 1011
EP 1022
AR PII S0954579419000555
DI 10.1017/S0954579419000555
PG 12
WC Psychology, Developmental
SC Psychology
GA II0UF
UT WOS:000474919900017
PM 31064568
DA 2020-03-18
ER

PT J
AU Van Beveren, ML
   Mueller, SC
   Braet, C
AF Van Beveren, Marie-Lotte
   Mueller, Sven C.
   Braet, Caroline
TI Emotion dysregulation, temperamental vulnerability, and parental
   depression in adolescents: Correspondence between physiological and
   informant-report measures
SO DEVELOPMENT AND PSYCHOPATHOLOGY
LA English
DT Article
DE adolescence; emotion regulation; negative emotionality; respiratory
   sinus arrhythmia
ID RESPIRATORY SINUS ARRHYTHMIA; HEART-RATE-VARIABILITY; GENERAL
   PSYCHOPATHOLOGY FACTOR; REGULATION STRATEGIES; VAGAL TONE; NEUROVISCERAL
   INTEGRATION; BIOLOGICAL SENSITIVITY; INDIVIDUAL-DIFFERENCES; NEGATIVE
   EMOTIONALITY; POLYVAGAL THEORY
AB Although numerous studies reveal altered respiratory sinus arrhythmia (RSA) among children, adolescents, and adults who exhibit emotion dysregulation, effects of temperamental vulnerability and parental mental health on RSA remain unclear. We evaluated the relationship among emotion regulation, RSA, and RSA reactivity in a pooled sample of 24 vulnerable and 31 resilient adolescents (mean age = 13.69 years; 60% girls), including associations with temperamental vulnerability and parental depressive symptoms. Participants watched a neutral film clip while their resting RSA was recorded, and then completed a reward and frustration task, using an affective Posner paradigm. Temperament and emotion regulation were assessed via self-report and parent report, and parents reported on their own depressive symptoms. Low resting RSA was associated with temperamental negative emotionality, whereas greater RSA reactivity to frustration was associated with maladaptive emotion regulation strategies. No significant relations were found between RSA and parental depressive symptoms. This study elucidates the role of RSA as a biomarker of individual differences in emotion dysregulation and temperamental vulnerability and stresses the importance of considering multiple units of analyses, as well as functional domains, when studying emotional responding and regulation in adolescents.
C1 [Van Beveren, Marie-Lotte; Braet, Caroline] Univ Ghent, Dept Dev Personal & Social Psychol, Henri Dunantlaan 2, B-9000 Ghent, Belgium.
   [Mueller, Sven C.] Univ Ghent, Dept Expt Clin & Hlth Psychol, Ghent, Belgium.
RP Van Beveren, ML (reprint author), Univ Ghent, Dept Dev Personal & Social Psychol, Henri Dunantlaan 2, B-9000 Ghent, Belgium.
EM MarieLotte.VanBeveren@Ugent.be
OI Braet, Caroline/0000-0003-2458-287X
NR 135
TC 0
Z9 0
U1 1
U2 3
PU CAMBRIDGE UNIV PRESS
PI NEW YORK
PA 32 AVENUE OF THE AMERICAS, NEW YORK, NY 10013-2473 USA
SN 0954-5794
EI 1469-2198
J9 DEV PSYCHOPATHOL
JI Dev. Psychopathol.
PD AUG
PY 2019
VL 31
IS 3
SI SI
BP 1023
EP 1035
AR PII S0954579419000567
DI 10.1017/S0954579419000567
PG 13
WC Psychology, Developmental
SC Psychology
GA II0UF
UT WOS:000474919900018
PM 31046860
DA 2020-03-18
ER

PT J
AU Vogel, AC
   Jackson, JJ
   Barch, DM
   Tillman, R
   Luby, JL
AF Vogel, Alecia C.
   Jackson, Joshua J.
   Barch, Deanna M.
   Tillman, Rebecca
   Luby, Joan L.
TI Excitability and irritability in preschoolers predicts later
   psychopathology: The importance of positive and negative emotion
   dysregulation
SO DEVELOPMENT AND PSYCHOPATHOLOGY
LA English
DT Article
DE depression; emotion dysregulation; exploratory factor analysis; mood
   lability; preschool
ID PEDIATRIC BIPOLAR DISORDER; ADVERSE CHILDHOOD EXPERIENCES; SEVERE MOOD
   DYSREGULATION; DEVELOPMENTAL PSYCHOPATHOLOGY; INDIVIDUAL-DIFFERENCES;
   DEPRESSIVE SYMPTOMS; DISRUPTIVE BEHAVIOR; REWARD ANTICIPATION;
   FUNCTIONAL OUTCOMES; TRAIT IMPULSIVITY
AB Emotion dysregulation is a risk factor for the development of a variety of psychopathologic outcomes. In children, irritability, or dysregulated negative affect, has been the primary focus, as it predicts later negative outcomes even in very young children. However, dysregulation of positive emotion is increasingly recognized as a contributor to psychopathology. Here we used an exploratory factor analysis and defined four factors of emotion dysregulation: irritability, excitability, sadness, and anhedonia, in the preschool-age psychiatric assessment collected in a sample of 302 children ages 3-5 years enriched for early onset depression. The irritability and excitability factor scores defined in preschoolers predicted later diagnosis of mood and externalizing disorders when controlling for other factor scores, social adversity, maternal history of mood disorders, and externalizing diagnoses at baseline. The preschool excitability factor score predicted emotion lability in late childhood and early adolescence when controlling for other factor scores, social adversity, and maternal history. Both excitability and irritability factor scores in preschoolers predicted global functioning into the teen years and early adolescence, respectively. These findings underscore the importance of positive, as well as negative, affect dysregulation as early as the preschool years in predicting later psychopathology, which deserves both further study and clinical consideration.
C1 [Vogel, Alecia C.; Barch, Deanna M.; Tillman, Rebecca; Luby, Joan L.] Washington Univ, Sch Med, Dept Psychiat, St Louis, MO 63110 USA.
   [Jackson, Joshua J.; Barch, Deanna M.] Washington Univ, Dept Psychol & Brain Sci, St Louis, MO 63110 USA.
RP Vogel, AC (reprint author), Washington Univ, Sch Med, Early Emot Dev Program, 4444 Forest Pk Pkwy,Campus Box 8511, St Louis, MO 63108 USA.
EM vogela@wustl.edu
FU NIMHUnited States Department of Health & Human ServicesNational
   Institutes of Health (NIH) - USANIH National Institute of Mental Health
   (NIMH) [R01 MH064769, MH090786, T32 MH100019]
FX Funding for this work was provided by NIMH Grants R01 MH064769 (to
   J.L.), MH090786 (to J.L. and D.B.), and T32 MH100019 (to A.V.). The NIMH
   had no further role in the design and conduct of the study; collection,
   management, analysis, and interpretation of data; or preparation,
   review, or approval of the manuscript.
NR 100
TC 1
Z9 1
U1 2
U2 3
PU CAMBRIDGE UNIV PRESS
PI NEW YORK
PA 32 AVENUE OF THE AMERICAS, NEW YORK, NY 10013-2473 USA
SN 0954-5794
EI 1469-2198
J9 DEV PSYCHOPATHOL
JI Dev. Psychopathol.
PD AUG
PY 2019
VL 31
IS 3
SI SI
BP 1067
EP 1083
AR PII S0954579419000609
DI 10.1017/S0954579419000609
PG 17
WC Psychology, Developmental
SC Psychology
GA II0UF
UT WOS:000474919900021
PM 31109387
DA 2020-03-18
ER

PT J
AU Silverman, MH
   Wilson, S
   Ramsay, IS
   Hunt, RH
   Thomas, KM
   Krueger, RF
   Iacono, WG
AF Silverman, Merav H.
   Wilson, Sylia
   Ramsay, Ian S.
   Hunt, Ruskin H.
   Thomas, Kathleen M.
   Krueger, Robert F.
   Iacono, William G.
TI Trait neuroticism and emotion neurocircuitry: Functional magnetic
   resonance imaging evidence for a failure in emotion regulation
SO DEVELOPMENT AND PSYCHOPATHOLOGY
LA English
DT Article
DE amygdala; emotion dysregulation; functional magnetic resonance imaging;
   negative emotion processing; neuroticism
ID PREFRONTAL CORTEX; HUMAN AMYGDALA; PERSONALITY-DISORDER; MODEL; ANXIETY;
   CONNECTIVITY; HABITUATION; RESPONSES; FEARFUL; BRAIN
AB Though theory suggests that individual differences in neuroticism (a tendency to experience negative emotions) would be associated with altered functioning of the amygdala (which has been linked with emotionality and emotion dysregulation in childhood, adolescence, and adulthood), results of functional neuroimaging studies have been contradictory and inconclusive. We aimed to clarify the relationship between neuroticism and three hypothesized neural markers derived from functional magnetic resonance imaging during negative emotion face processing: amygdala activation, amygdala habituation, and amygdala-prefrontal connectivity, each of which plays an important role in the experience and regulation of emotions. We used general linear models to examine the relationship between trait neuroticism and the hypothesized neural markers in a large sample of over 500 young adults. Although neuroticism was not significantly associated with magnitude of amygdala activation or amygdala habituation, it was associated with amygdala-ventromedial prefrontal cortex connectivity, which has been implicated in emotion regulation. Results suggest that trait neuroticism may represent a failure in top-down control and regulation of emotional reactions, rather than overactive emotion generation processes, per se. These findings suggest that neuroticism, which has been associated with increased rates of transdiagnostic psychopathology, may represent a failure in the inhibitory neurocircuitry associated with emotion regulation.
C1 [Silverman, Merav H.] Minneapolis Vet Affairs Hlth Care Syst, Minneapolis, MN USA.
   [Wilson, Sylia; Krueger, Robert F.; Iacono, William G.] Univ Minnesota, Dept Psychol, Minneapolis, MN USA.
   [Ramsay, Ian S.] Univ Minnesota, Dept Psychiat, Minneapolis, MN 55455 USA.
   [Hunt, Ruskin H.; Thomas, Kathleen M.] Univ Minnesota, Inst Child Dev, 51 E River Rd, Minneapolis, MN 55455 USA.
RP Silverman, MH (reprint author), Minneapolis VA Healthcare Syst, 1 Vet Dr, Minneapolis, MN 55417 USA.
EM merav.silverman@va.gov
FU University of Minnesota's Center for Magnetic Resonance Research
   [P41-RR008079, P41-EB015894, P30-NS076408]; National Science
   FoundationNational Science Foundation (NSF) [NSF00039202]; National
   Institute on Drug Abuse of the National Institutes of HealthUnited
   States Department of Health & Human ServicesNational Institutes of
   Health (NIH) - USANIH National Institute on Drug Abuse (NIDA)
   [K01DA037280, R01DA036216, R37DA005147]
FX This research was supported by resources from the University of
   Minnesota's Center for Magnetic Resonance Research (Grants P41-RR008079,
   P41-EB015894, and P30-NS076408) and the Minnesota Supercomputing
   Institute. Research reported in this paper was supported by the National
   Science Foundation Grant NSF00039202 (to M.H.S.) and the National
   Institute on Drug Abuse of the National Institutes of Health Grants
   K01DA037280 (to S.W.), R01DA036216 (to W.G.I.), and R37DA005147 (to
   W.G.I.).
NR 120
TC 1
Z9 1
U1 3
U2 5
PU CAMBRIDGE UNIV PRESS
PI NEW YORK
PA 32 AVENUE OF THE AMERICAS, NEW YORK, NY 10013-2473 USA
SN 0954-5794
EI 1469-2198
J9 DEV PSYCHOPATHOL
JI Dev. Psychopathol.
PD AUG
PY 2019
VL 31
IS 3
SI SI
BP 1085
EP 1099
AR PII S0954579419000610
DI 10.1017/S0954579419000610
PG 15
WC Psychology, Developmental
SC Psychology
GA II0UF
UT WOS:000474919900022
PM 31156078
DA 2020-03-18
ER

PT J
AU Davies, PT
   Pearson, JK
   Cicchetti, D
   Martin, MJ
   Cummings, EM
AF Davies, Patrick T.
   Pearson, Joanna K.
   Cicchetti, Dante
   Martin, Meredith J.
   Cummings, E. Mark
TI Emotional insecurity as a mediator of the moderating role of dopamine
   genes in the association between interparental conflict and youth
   externalizing problems
SO DEVELOPMENT AND PSYCHOPATHOLOGY
LA English
DT Article
DE interparental conflict; dopamine genes; emotional insecurity;
   externalizing symptoms; adolescence
ID DIFFERENTIAL SUSCEPTIBILITY; CHILD ADJUSTMENT; MARITAL CONFLICT;
   TRANSPORTER GENE; DEVELOPMENTAL PSYCHOPATHOLOGY; DIFFICULTIES
   QUESTIONNAIRE; NEURAL SYSTEMS; SENSITIVITY; BEHAVIOR; SECURITY
AB This study tested whether the association between interparental conflict and adolescent externalizing symptoms was moderated by a polygenic composite indexing low dopamine activity (i.e., 7-repeat allele of DRD4; Val alleles of COMT; 10-repeat variants of DAT1) in a sample of seventh-grade adolescents (Mean age = 13.0 years) and their parents. Using a longitudinal, autoregressive design, observational assessments of interparental conflict at Wave 1 predicted increases in a multi-informant measurement of youth externalizing symptoms 2 years later at Wave 3 only for children who were high on the hypodopaminergic composite. Moderation was expressed in a "for better" or "for worse" form hypothesized by differential susceptibility theory. Thus, children high on the dopaminergic composite experienced more externalizing problems than their peers when faced with more destructive conflicts but also fewer externalizing problems when exposed to more constructive interparental conflicts. Mediated moderation findings indicated that adolescent reports of their emotional insecurity in the interparental relationship partially explained the greater genetic susceptibility experienced by these children. More specifically, the dopamine composite moderated the association between Wave 1 interparental conflict and emotional insecurity 1 year later at Wave 2 in the same "for better" or "for worse" pattern as externalizing symptoms. Adolescent insecurity at Wave 2, in turn, predicted their greater externalizing symptoms 1 year later at Wave 3. Post hoc analyses further revealed that the 7-repeat allele of the dopamine receptor D4 (DRD4) gene was the primary source of plasticity in the polygenic composite. Results are discussed as to how they advance process-oriented Gene x Environment models of emotion regulation.
C1 [Davies, Patrick T.; Pearson, Joanna K.] Univ Rochester, Dept Clin & Social Sci Psychol, Rochester, NY 14627 USA.
   [Cicchetti, Dante] Univ Minnesota, Inst Child Dev, 51 E River Rd, Minneapolis, MN 55455 USA.
   [Cicchetti, Dante] Univ Minnesota, Dept Psychiat, Minneapolis, MN 55455 USA.
   [Martin, Meredith J.] Univ Nebraska, Dept Educ Psychol, Lincoln, NE 68588 USA.
   [Cummings, E. Mark] Univ Notre Dame, Dept Psychol, Notre Dame, IN 46556 USA.
RP Davies, PT (reprint author), Univ Rochester, Dept Clin & Social Sci Psychol, Rochester, NY 14627 USA.
EM patrick.davies@rochester.edu
FU National Institute of Mental HealthUnited States Department of Health &
   Human ServicesNational Institutes of Health (NIH) - USANIH National
   Institute of Mental Health (NIMH) [2R01 MH57318]
FX This research was supported by the National Institute of Mental Health
   Grant 2R01 MH57318.
NR 87
TC 0
Z9 0
U1 4
U2 8
PU CAMBRIDGE UNIV PRESS
PI NEW YORK
PA 32 AVENUE OF THE AMERICAS, NEW YORK, NY 10013-2473 USA
SN 0954-5794
EI 1469-2198
J9 DEV PSYCHOPATHOL
JI Dev. Psychopathol.
PD AUG
PY 2019
VL 31
IS 3
SI SI
BP 1111
EP 1126
AR PII S0954579419000634
DI 10.1017/S0954579419000634
PG 16
WC Psychology, Developmental
SC Psychology
GA II0UF
UT WOS:000474919900024
PM 31057130
DA 2020-03-18
ER

PT J
AU Weissman, DG
   Guyer, AE
   Ferrer, E
   Robins, RW
   Hastings, PD
AF Weissman, David G.
   Guyer, Amanda E.
   Ferrer, Emilio
   Robins, Richard W.
   Hastings, Paul D.
TI Tuning of brain-autonomic coupling by prior threat exposure:
   Implications for internalizing problems in Mexican-origin adolescents
SO DEVELOPMENT AND PSYCHOPATHOLOGY
LA English
DT Article
DE adversity; community crime; discrimination; functional magnetic
   resonance imaging; peer victimization; physiology
ID HEART-RATE-VARIABILITY; RESPIRATORY SINUS ARRHYTHMIA; AMYGDALA
   FUNCTIONAL CONNECTIVITY; NEURAL DEVELOPMENT DEPRIVATION; EARLY-LIFE
   STRESS; EMOTION REGULATION; MENTAL-HEALTH; CHILDHOOD MALTREATMENT; PEER
   VICTIMIZATION; EARLY EXPERIENCE
AB Exposure to threat increases the risk for internalizing problems in adolescence. Deficits in integrating bodily cues into representations of emotion are thought to contribute to internalizing problems. Given the role of the medial prefrontal cortex in regulating bodily responses and integrating them into representations of emotional states, coordination between activity in the medial prefrontal cortex and autonomic nervous system responses may be influenced by past threat exposure with consequences for the emergence of internalizing problems. A sample of 179 Mexican-origin adolescents (88 female) reported on neighborhood and school crime, peer victimization, and discrimination when they were 10-16 years old. At age 17, participants underwent a functional neuroimaging scan during which they viewed pictures of emotional faces while respiratory sinus arrhythmia (RSA) and skin conductance responses were measured. Adolescents also reported symptoms of internalizing problems. Greater exposure to threats across adolescence was associated with more internalizing problems. Threat exposure was also associated with stronger negative coupling between the ventromedial prefrontal cortex and RSA. Stronger negative ventromedial prefrontal cortex-RSA coupling was associated with fewer internalizing problems. These results suggest the degree of coordinated activity between the brain and parasympathetic nervous system is both enhanced by threat experiences and decreased in adolescents with more internalizing problems.
C1 [Weissman, David G.] Harvard Univ, Dept Psychol, William James Hall,33 Kirkland St, Cambridge, MA 02138 USA.
   [Weissman, David G.; Guyer, Amanda E.; Hastings, Paul D.] Univ Calif Davis, Ctr Mind & Brain, Davis, CA 95616 USA.
   [Guyer, Amanda E.] Univ Calif Davis, Dept Human Ecol, Davis, CA 95616 USA.
   [Weissman, David G.; Ferrer, Emilio; Robins, Richard W.; Hastings, Paul D.] Univ Calif Davis, Dept Psychol, Davis, CA 95616 USA.
RP Weissman, DG (reprint author), Harvard Univ, Dept Psychol, William James Hall,33 Kirkland St, Cambridge, MA 02138 USA.
EM dweissman@fas.harvard.edu
RI Guyer, Amanda/AAG-2459-2019; Weissman, David/W-5063-2019
OI Weissman, David/0000-0001-9966-3338
FU National Institutes of HealthUnited States Department of Health & Human
   ServicesNational Institutes of Health (NIH) - USA [R01-MH098370,
   R01-DA017902, 5T32MH020006-19]; National Science FoundationNational
   Science Foundation (NSF) [IBSS 1327768]; US Department of Health and
   Human Services Poverty Research Center grant
FX This work was supported by National Institutes of Health Grants
   R01-MH098370 (to A.E.G. and P.D.H.), R01-DA017902 (to R.W.R., Conger,
   and Widaman), and 5T32MH020006-19 (to Johnson and Gross), the National
   Science Foundation Grant IBSS 1327768 (to Page, P.D.H., Conger, and
   A.E.G.), and a US Department of Health and Human Services Poverty
   Research Center grant (to Stevens and Page).
NR 154
TC 1
Z9 1
U1 3
U2 4
PU CAMBRIDGE UNIV PRESS
PI NEW YORK
PA 32 AVENUE OF THE AMERICAS, NEW YORK, NY 10013-2473 USA
SN 0954-5794
EI 1469-2198
J9 DEV PSYCHOPATHOL
JI Dev. Psychopathol.
PD AUG
PY 2019
VL 31
IS 3
SI SI
BP 1127
EP 1141
AR PII S0954579419000646
DI 10.1017/S0954579419000646
PG 15
WC Psychology, Developmental
SC Psychology
GA II0UF
UT WOS:000474919900025
PM 31084645
OA Green Accepted
DA 2020-03-18
ER

PT J
AU Chapman, AL
AF Chapman, Alexander L.
TI Borderline personality disorder and emotion dysregulation
SO DEVELOPMENT AND PSYCHOPATHOLOGY
LA English
DT Article
DE borderline personality disorder; development; emotion; emotion
   dysregulation
ID DIALECTICAL BEHAVIOR-THERAPY; NONSUICIDAL SELF-INJURY; PROSPECTIVE
   FOLLOW-UP; AXIS-I COMORBIDITY; SUICIDAL-BEHAVIOR; FEMALE-PATIENTS;
   COGNITIVE VULNERABILITY; SEXUAL ABUSE; RISK-FACTORS; CHILDHOOD
AB Borderline personality disorder (BPD) is a severe and complex disorder characterized by instability across many life domains, including interpersonal relations, behavior, and emotions. A core feature and contributor to BPD, emotion dysegulation (ED), consists of deficits in the ability to regulate emotions in a manner that allows the individual to pursue important goals or behave effectively in various contexts. Biosocial developmental models of BPD have emphasized a transaction of environmental conditions (e.g., invalidating environments and adverse childhood experiences) with key genetically linked vulnerabilities (e.g., impulsivity and emotional vulnerability) in the development of ED and BPD. Emerging evidence has begun to highlight the complex, heterotypic pathways to the development of BPD, with key heritable vulnerability factors possibly interacting with aspects of the rearing environment to produce worsening ED and an adolescent trajectory consisting of self-damaging behaviors and eventual BPD. Adults with BPD have shown evidence of a variety of cognitive, physiological, and behavioral characteristics of ED. As the precursors to the development of ED and BPD have become clearer, prevention and treatment efforts hold great promise for reducing the long-term suffering, functional impairment, and considerable societal costs associated with BPD.
C1 [Chapman, Alexander L.] Simon Fraser Univ, Dept Psychol, Vancouver, BC, Canada.
RP Chapman, AL (reprint author), Simon Fraser Univ, Dept Psychol, 8888 Univ Dr, Burnaby, BC V5A 1S6, Canada.
EM chapman_lab@sfu.ca
FU Michael Smith Foundation for Health Research Career Investigator
   AwardMichael Smith Foundation for Health Research; Simon Fraser
   University FASS Dean's Research Grant
FX Work on this chapter was supported by a Michael Smith Foundation for
   Health Research Career Investigator Award and a Simon Fraser University
   FASS Dean's Research Grant.
NR 153
TC 1
Z9 1
U1 18
U2 25
PU CAMBRIDGE UNIV PRESS
PI NEW YORK
PA 32 AVENUE OF THE AMERICAS, NEW YORK, NY 10013-2473 USA
SN 0954-5794
EI 1469-2198
J9 DEV PSYCHOPATHOL
JI Dev. Psychopathol.
PD AUG
PY 2019
VL 31
IS 3
SI SI
BP 1143
EP 1156
AR PII S0954579419000658
DI 10.1017/S0954579419000658
PG 14
WC Psychology, Developmental
SC Psychology
GA II0UF
UT WOS:000474919900026
PM 31169118
DA 2020-03-18
ER

PT J
AU De France, K
   Hollenstein, T
AF De France, Kalee
   Hollenstein, Tom
TI Emotion Regulation and Relations to Well-Being Across the Lifespan
SO DEVELOPMENTAL PSYCHOLOGY
LA English
DT Article
DE emotion regulation; ER strategies; life span development; relative ER
   strategy reliance
ID SOCIOEMOTIONAL SELECTIVITY THEORY; AGE-DIFFERENCES;
   INDIVIDUAL-DIFFERENCES; EXECUTIVE FUNCTION; ADOLESCENCE; EXPERIENCE;
   ADULTHOOD; INVENTORY; STRENGTH; EXPOSURE
AB The specific strategies that individuals use to regulate their emotions have shown strong associations with various indices of well-being. However, theoretical accounts suggest that strategy use, and the associations between strategy use and well-being, may change across the life span. Attempts have been made to assess whether levels of strategy use, and the association between strategy use and well-being, change across development; however, studies typically do not take into account potential differences in base rates of item endorsement across the life span. Therefore, the current study had two objectives. First, we sought to examine whether relative ER strategy reliance, or the proportional degree to which an individual relies on various ER strategies, varied across three developmental periods: early adolescence, young adulthood, and adulthood. Second, we sought to identify whether the associations between relative strategy use and well-being differed significantly across these developmental periods. Results showed that relative reliance on distraction, rumination, relaxation, and suppression differed significantly across age groups. Moreover, results showed that the association between relative use of reappraisal and suppression interacted with age group to predict relationship quality. Relative strategy use and age did not interact significantly to predict anxiety and depressive symptoms. Theoretical and practical implications are discussed.
C1 [De France, Kalee; Hollenstein, Tom] Queens Univ, Dept Psychol, Humphrey Hall,62 Arch St, Kingston, ON K7L 3N6, Canada.
RP De France, K (reprint author), Queens Univ, Dept Psychol, Humphrey Hall,62 Arch St, Kingston, ON K7L 3N6, Canada.
EM kalee.defrance@queensu.ca
NR 38
TC 0
Z9 0
U1 11
U2 21
PU AMER PSYCHOLOGICAL ASSOC
PI WASHINGTON
PA 750 FIRST ST NE, WASHINGTON, DC 20002-4242 USA
SN 0012-1649
EI 1939-0599
J9 DEV PSYCHOL
JI Dev. Psychol.
PD AUG
PY 2019
VL 55
IS 8
BP 1768
EP 1774
DI 10.1037/dev0000744
PG 7
WC Psychology, Developmental
SC Psychology
GA IK3OJ
UT WOS:000476498000018
PM 31045401
DA 2020-03-18
ER

PT J
AU Golberstein, E
   Gonzales, G
   Meara, E
AF Golberstein, Ezra
   Gonzales, Gilbert
   Meara, Ellen
TI How do economic downturns affect the mental health of children? Evidence
   from the National Health Interview Survey
SO HEALTH ECONOMICS
LA English
DT Article
DE children; economic conditions; mental health; unemployment
ID HUMAN-CAPITAL ACCUMULATION; DSM-IV DISORDERS; DIFFICULTIES
   QUESTIONNAIRE; SOCIOECONOMIC-STATUS; MARKET FLUCTUATIONS; CHILDHOOD;
   RECESSIONS; PREVALENCE; STRENGTHS; IMPACT
AB Research linking economic conditions and health often does not consider children's mental health problems, which are the most common and consequential health issues for children and adolescents. We examine the effects of unemployment rates and housing prices on well-validated child and adolescent mental health outcomes and use of special education services for emotional problems in the 2001-2013 National Health Interview Survey. We find that the effects of economic conditions on children's mental health are clinically and economically meaningful; children's mental health outcomes worsen as the economy weakens. The effects of economic conditions on child and adolescent mental health are pervasive, found in almost every subgroup that we examine. The use of special education services for emotional problems also rises when economic conditions worsen. Our analyses of possible mechanisms that link economic conditions to child mental health suggest that parental unemployment cannot fully explain the relationship between economic conditions and child mental health.
C1 [Golberstein, Ezra] Univ Minnesota, Sch Publ Hlth, Div Hlth Policy & Management, Minneapolis, MN USA.
   [Gonzales, Gilbert] Vanderbilt Univ, Sch Med, Dept Hlth Policy, Nashville, TN 37212 USA.
   [Gonzales, Gilbert] Vanderbilt Univ, Sch Med, Ctr Med Hlth & Soc, Nashville, TN 37212 USA.
   [Meara, Ellen] Dartmouth Coll, Dartmouth Inst Hlth Policy & Clin Practice, Geisel Sch Med, Hanover, NH 03755 USA.
   [Meara, Ellen] NBER, Hanover, NH USA.
RP Golberstein, E (reprint author), Univ Minnesota, Minneapolis, MN 55455 USA.
EM egolber@umn.edu
OI Meara, Ellen/0000-0003-0211-1970
FU Eunice Kennedy Shriver National Institute of Child Health and Human
   DevelopmentUnited States Department of Health & Human ServicesNational
   Institutes of Health (NIH) - USANIH Eunice Kennedy Shriver National
   Institute of Child Health & Human Development (NICHD) [5R24HD041023];
   University of Minnesota Office of the Vice President for
   ResearchUniversity of Minnesota System
FX Eunice Kennedy Shriver National Institute of Child Health and Human
   Development, Grant/Award Number: 5R24HD041023; University of Minnesota
   Office of the Vice President for Research
NR 57
TC 0
Z9 0
U1 3
U2 3
PU WILEY
PI HOBOKEN
PA 111 RIVER ST, HOBOKEN 07030-5774, NJ USA
SN 1057-9230
EI 1099-1050
J9 HEALTH ECON
JI Health Econ.
PD AUG
PY 2019
VL 28
IS 8
BP 955
EP 970
DI 10.1002/hec.3885
PG 16
WC Economics; Health Care Sciences & Services; Health Policy & Services
SC Business & Economics; Health Care Sciences & Services
GA IJ5GY
UT WOS:000475932100001
PM 31165566
OA Bronze
DA 2020-03-18
ER

PT J
AU Haghighi, M
   Gerber, M
AF Haghighi, Mohammad
   Gerber, Markus
TI Does Mental Toughness Buffer the Relationship Between Perceived Stress,
   Depression, Burnout, Anxiety, and Sleep?
SO INTERNATIONAL JOURNAL OF STRESS MANAGEMENT
LA English
DT Article
DE mental toughness; mental health; sleep; stress; university students
ID PHYSICAL-ACTIVITY; PSYCHOMETRIC PROPERTIES; INDIVIDUAL-DIFFERENCES;
   CULTURAL-DIFFERENCES; UNIVERSITY-STUDENTS; EMOTION REGULATION; COPING
   STRATEGIES; MEDICAL-STUDENTS; MID-ADOLESCENCE; PREVALENCE
AB The present study examines whether mental toughness moderates the relationship between stress and four mental health outcomes (depressive symptoms, anxiety, burnout, and insomnia). In total, 207 medical students (M-age = 22.04 years, SD = 2.74, 51% male) from Iran took part in this cross-sectional study and completed a series of self-report questionnaires including the Perceived Stress Scale, the Mental Toughness Questionnaire, the Beck Depression Inventory, the State-Trait Anxiety Inventory, the Maslach Burnout Inventory-Student Survey, and the Insomnia Severity Index. The findings show that stress was associated with more frequent health complaints across all outcomes, r =.36 to .72, p <.001, whereas mental toughness was associated with fewer mental health complaints (r = -.39 to - .71, p <.001). Elevated stress was only associated with higher depressive symptoms among students with low mental toughness scores, not among students with high mental toughness scores. Thus, our findings suggest that mental toughness may operate as a stress resilience resource among university students and may constitute a target variable for health interventions aimed at student populations.
C1 [Haghighi, Mohammad] Hamadan Univ Med Sci, Res Ctr Behav Disorders & Subst Abuse, Dept Psychiat, Hamadan, Iran.
   [Gerber, Markus] Univ Basel, Dept Sport Exercise & Hlth, Basel, Switzerland.
RP Gerber, M (reprint author), Univ Basel, Dept Sport Exercise & Hlth, Div Sport & Psychosocial Hlth, Birsstr 320B, CH-4052 Basel, Switzerland.
EM markus.gerber@unibas.ch
RI Haghighi, Mohammad/O-1200-2013; Gerber, Markus/H-8654-2014
OI Haghighi, Mohammad/0000-0001-6683-097X; Gerber,
   Markus/0000-0001-6140-8948
NR 87
TC 3
Z9 3
U1 9
U2 22
PU AMER PSYCHOLOGICAL ASSOC
PI WASHINGTON
PA 750 FIRST ST NE, WASHINGTON, DC 20002-4242 USA
SN 1072-5245
EI 1573-3424
J9 INT J STRESS MANAGE
JI Int. J. Stress Manage.
PD AUG
PY 2019
VL 26
IS 3
BP 297
EP 305
DI 10.1037/str0000106
PG 9
WC Psychology, Applied
SC Psychology
GA IK3PG
UT WOS:000476500300008
DA 2020-03-18
ER

PT J
AU Miller, MA
   Marsee, MA
AF Miller, Molly A.
   Marsee, Monica A.
TI Emotional Reactivity and Antisocial Behavior Relative to Posttraumatic
   Stress Symptom Expression: a Latent Profile Analysis
SO JOURNAL OF ABNORMAL CHILD PSYCHOLOGY
LA English
DT Article
DE Emotional reactivity; Aggression; Callous-unemotional traits;
   Posttraumatic stress; Latent profile analysis; Juvenile offending
ID CALLOUS-UNEMOTIONAL TRAITS; SELF-REPORT; PARENTAL SOCIALIZATION;
   SUBSTANCE USE; AGGRESSION; JUVENILE; DISORDER; SAMPLE; CHILD; YOUTH
AB This study examined whether emotional reactivity was associated with violent juvenile offending in a sample of detained boys (N=198). It was predicted that Latent Profile Analysis (LPA) would reveal a low reactivity group, characterized by symptoms of emotional numbing and callous-unemotional (CU) traits, and a high reactivity group, characterized by symptoms of hyperarousal and emotional dysregulation. It was hypothesized that the low reactivity group would have higher rates of violent offending and proactive aggression than the high reactivity group. Contrary to expectations, results indicated that the presence of both emotional numbing and hyperarousal symptoms, but not hyperarousal symptoms alone, were associated with higher rates of violent offending, CU traits, and proactive aggression. Results indicate that the risk of serious aggressive behavior and violent offending may be highest among youth who are easily provoked to respond aggressively (i.e., hyperarousal symptoms) while simultaneously able to maintain emotional detachment (i.e., elevated emotional numbing symptoms and CU traits).
C1 [Miller, Molly A.] Univ New Orleans, Dept Psychol, 2048 Geol & Psychol Bldg,2000 Lakeshore Dr, New Orleans, LA 70148 USA.
   [Marsee, Monica A.] Iowa State Univ, Dept Psychol, W112 Lagomarcino Hall,901 Stange Rd, Ames, IA 50011 USA.
RP Marsee, MA (reprint author), Iowa State Univ, Dept Psychol, W112 Lagomarcino Hall,901 Stange Rd, Ames, IA 50011 USA.
EM Mamille2@uno.edu; mmarsee@iastate.edu
RI Marsee, Monica A./AAA-8120-2020
OI Marsee, Monica A./0000-0002-9086-4747
NR 68
TC 0
Z9 0
U1 1
U2 2
PU SPRINGER/PLENUM PUBLISHERS
PI NEW YORK
PA 233 SPRING ST, NEW YORK, NY 10013 USA
SN 0091-0627
EI 1573-2835
J9 J ABNORM CHILD PSYCH
JI J. Abnorm. Child Psychol.
PD AUG
PY 2019
VL 47
IS 8
BP 1339
EP 1350
DI 10.1007/s10802-019-00514-9
PG 12
WC Psychology, Clinical; Psychology, Developmental
SC Psychology
GA IJ2PR
UT WOS:000475747900006
PM 30729378
DA 2020-03-18
ER

PT J
AU Warren, AS
   Goldsmith, KA
   Rimes, KA
AF Warren, Anna-Sophia
   Goldsmith, Kimberley A.
   Rimes, Katharine A.
TI Childhood gender-typed behavior and emotional or peer problems: a
   prospective birth-cohort study
SO JOURNAL OF CHILD PSYCHOLOGY AND PSYCHIATRY
LA English
DT Article
DE The Avon Longitudinal Study of Parents and Children; gender typicality;
   sex differences; longitudinal; prospective; psychological problems;
   relationship problems
ID NONCONFORMITY; ANXIETY; STRESS; GIRLS; GAY; ADOLESCENCE; MASCULINITY;
   POPULATION; DIFFERENCE; RUMINATION
AB Background Retrospective and cross-sectional studies often report associations between childhood gender nonconformity and greater emotional and peer difficulties. This study used the ALSPAC birth cohort to investigate relationships between childhood gender-typed behavior and peer and emotional problems throughout childhood and adolescence. Methods A total of 11,192 participants had at least one measure of parent-rated gender-typed behavior in infancy; 7,049 participants had a measure of child-rated gender-typed behavior at 8.5 years. Separate linear mixed regression models were fitted to assess whether parent-rated and child-rated gender-typed behaviors were associated with emotional and peer problems across childhood and adolescence (6-16 years old). The effect of adding covariates (self-esteem, abuse, bullying, feeling accepted by peers, and feeling different) on these relationships was assessed. Results For boys, more gender-nonconforming behavior was associated with greater subsequent emotional and peer problems in childhood and adolescence. Adjusting for self-esteem, relational bullying victimization, feeling different, or feeling accepted by peers reduced some of these associations. In contrast, for girls, more gender-nonconforming behavior was associated with fewer emotional problems in childhood and adolescence. In girls, self-reported gender-nonconforming behavior was also associated with fewer parent-rated peer problems but parent-rated gender-nonconforming behavior was associated with more parent-rated peer problems; this latter association was partly explained by self-esteem, bullying, and abuse victimization. These associations were statistically significant but small. Conclusions Overall, more female-typical behaviors were generally associated with greater subsequent emotional and peer problems, for both boys and girls. Future studies should investigate factors that reduced these associations, as well as potential negative effects of female-typical behaviors or advantages of male-typical ones. As this was a 14-year longitudinal study, the relationships between gender-role behaviors and emotional/peer problems warrant further research despite the small association sizes.
C1 [Warren, Anna-Sophia; Goldsmith, Kimberley A.; Rimes, Katharine A.] Kings Coll London, Inst Psychiat Psychol & Neurosci, London, England.
RP Rimes, KA (reprint author), Kings Coll London, Inst Psychiat Psychol & Neurosci, Dept Psychol, 16 De Crespigny Pk, London SE5 8AF, England.
EM katharine.rimes@kcl.ac.uk
RI ; Goldsmith, Kimberley/B-9107-2011
OI Rimes, Katharine/0000-0003-2634-455X; Warren,
   Anna-Sophia/0000-0002-6017-2096; Goldsmith,
   Kimberley/0000-0002-0620-7868
FU Wellcome TrustWellcome Trust [102215/2/13/2]; ESRC LISS DTP; NIHR
   Biomedical Research Centre for Mental Health at the South London and
   Maudsley NHS Foundation Trust; Institute of Psychiatry, Psychology &
   Neuroscience, King's College London; National Institute for Health
   ResearchNational Institute for Health Research (NIHR)
FX The UK Medical Research Council and the Wellcome Trust (Grant ref:
   102215/2/13/2) and the University of Bristol provided core support for
   ALSPAC. A.W. is supported by a studentship from the ESRC LISS DTP. K.G.
   is in part supported by the NIHR Biomedical Research Centre for Mental
   Health at the South London and Maudsley NHS Foundation Trust and
   Institute of Psychiatry, Psychology & Neuroscience, King's College
   London. This report is independent research partly arising from a
   Doctoral Research Fellowship supported by the National Institute for
   Health Research. The views expressed in this publication are those of
   the author(s) and not necessarily those of the NHS, the National
   Institute for Health Research or the Department of Health. The authors
   are extremely grateful to all the families who took part in this study,
   the midwives for their help in recruiting them, and the whole ALSPAC
   team, which includes interviewers, computer and laboratory technicians,
   clerical workers, research scientists, volunteers, managers,
   receptionists, and nurses. The authors have declared that they have no
   competing or potential conflicts of interest.
NR 35
TC 3
Z9 3
U1 1
U2 3
PU WILEY
PI HOBOKEN
PA 111 RIVER ST, HOBOKEN 07030-5774, NJ USA
SN 0021-9630
EI 1469-7610
J9 J CHILD PSYCHOL PSYC
JI J. Child Psychol. Psychiatry
PD AUG
PY 2019
VL 60
IS 8
BP 888
EP 896
DI 10.1111/jcpp.13051
PG 9
WC Psychology, Developmental; Psychiatry; Psychology
SC Psychology; Psychiatry
GA IJ3PF
UT WOS:000475815900008
PM 30907437
DA 2020-03-18
ER

PT J
AU Taylor, ZE
   Evich, CD
   Marceau, K
   Nair, N
   Jones, BL
AF Taylor, Zoe E.
   Evich, Carly D.
   Marceau, Kristine
   Nair, Nayantara
   Jones, Blake L.
TI Associations Between Effortful Control, Cortisol Awakening Response, and
   Depressive Problems in Latino Preadolescents
SO JOURNAL OF EARLY ADOLESCENCE
LA English
DT Article
DE cortisol awakening response (CAR); depressive problems; effortful
   control; Latinos; adolescents
ID ADOLESCENT SUBSTANCE USE; SALIVARY CORTISOL; BIOLOGICAL SENSITIVITY;
   EXTERNALIZING PROBLEMS; RESILIENCE PROCESSES; EMOTION REGULATION; STRESS
   RESPONSES; SELF-REGULATION; MENTAL-HEALTH; TEMPERAMENT
AB The present study examined associations between effortful control, a trait marker of self-regulation, adaptive hypothalamic-pituitary-adrenal (HPA) system functioning (as reflected by the cortisol awakening response [CAR]), and concurrent and longitudinal depressive problems, in a sample of preadolescent Latino youth (N = 119, mean age = 11.53 years, 59% girls). We hypothesized that trait readiness for self-regulation (specifically effortful control) could be related to physiological state readiness for self-regulation (as measured using the Cortisol Awakening Response or CAR), and that both may counter depressive problems. We found that youth's CAR was positively associated with effortful control, and negatively with youth depressive problems. Effortful control and youth depressive problems were also negatively associated. Longitudinal relations of CAR and effortful control on depressive problems at T2 were not significant in the structural equation model after controlling for T1 depressive problems, although these variables were significant in the bivariate correlations. Results suggest that both trait regulation and physiological regulation may counter depressive problems in Latino youth.
C1 [Taylor, Zoe E.; Evich, Carly D.; Marceau, Kristine; Nair, Nayantara] Purdue Univ, Dept Human Dev & Family Studies, 1202 West State St, W Lafayette, IN 47907 USA.
   [Jones, Blake L.] Purdue Univ, W Lafayette, IN 47907 USA.
RP Taylor, ZE (reprint author), Purdue Univ, Dept Human Dev & Family Studies, 1202 West State St, W Lafayette, IN 47907 USA.
EM zetaylor@purdue.edu
FU Purdue University; Ingestive Behavior Research Center at Purdue
   University; Purdue Research Foundation; National Institute on Drug
   AbuseUnited States Department of Health & Human ServicesNational
   Institutes of Health (NIH) - USANIH National Institute on Drug Abuse
   (NIDA) [K01 DA039288]
FX The author(s) disclosed receipt of the following financial support for
   the research, authorship, and/or publication of this article: This
   research was funded by Purdue University start-up funds from Dr. Jones
   and Dr. Taylor, as well as awards from the Ingestive Behavior Research
   Center at Purdue University and the Purdue Research Foundation. Dr.
   Marceau was funded by the National Institute on Drug Abuse, K01
   DA039288.
NR 88
TC 0
Z9 0
U1 0
U2 5
PU SAGE PUBLICATIONS INC
PI THOUSAND OAKS
PA 2455 TELLER RD, THOUSAND OAKS, CA 91320 USA
SN 0272-4316
EI 1552-5449
J9 J EARLY ADOLESCENCE
JI J. Early Adolesc.
PD AUG
PY 2019
VL 39
IS 7
BP 1050
EP 1077
DI 10.1177/0272431618798509
PG 28
WC Family Studies; Psychology, Developmental
SC Family Studies; Psychology
GA II7AA
UT WOS:000475343500005
PM 31558851
DA 2020-03-18
ER

PT J
AU Dickson, DJ
   Laursen, B
   Valdes, O
   Stattin, H
AF Dickson, Daniel J.
   Laursen, Brett
   Valdes, Olivia
   Stattin, Hakan
TI Derisive Parenting Fosters Dysregulated Anger in Adolescent Children and
   Subsequent Difficulties with Peers
SO JOURNAL OF YOUTH AND ADOLESCENCE
LA English
DT Article
DE Parenting; Emotion dysregulation; Bullying; Victimization
ID PROCEDURAL JUSTICE; VICTIMIZATION; VICTIMS; BULLIES; CHILDHOOD; RISK;
   BULLY/VICTIMS; ASSOCIATIONS; INVOLVEMENT; AGGRESSION
AB Bullying and victimization are manifest in the peer social world, but have origins in the home. Uncertainty surrounds the mechanisms that convey problems between these settings. The present study describes the indirect transmission of hostility and coercion from parents to adolescent children through emotional dysregulation. In this model, derisive parenting-behaviors that demean or belittle children-fosters dysregulated anger, which precipitates peer difficulties. A total of 1409 participants (48% female; M-age=13.4 years at the outset) were followed across secondary school (Grades 7-9) for three consecutive years. The results indicated that derisive parenting in Grade 7 was associated with increases in adolescent dysregulated anger from Grade 7 to 8, which, in turn, was associated with increases in bullying and victimization from Grade 8 to 9. The findings suggest that parents who are derisive, have children who struggle with emotional regulation and, ultimately, with constructive peer relationships.
C1 [Dickson, Daniel J.] Concordia Univ, Dept Psychol, 7141Sherbrooke St West, Montreal, PQ H4B 1R6, Canada.
   [Laursen, Brett; Valdes, Olivia] Florida Atlantic Univ, Dept Psychol, 3200 Coll Ave, Ft Lauderdale, FL 33314 USA.
   [Stattin, Hakan] Uppsala Univ, Dept Psychol, Box 1225, S-75142 Uppsala, Sweden.
RP Laursen, B (reprint author), Florida Atlantic Univ, Dept Psychol, 3200 Coll Ave, Ft Lauderdale, FL 33314 USA.
EM laursen@fau.edu
OI Dickson, Daniel/0000-0002-3503-6463
FU Research Council for Working Life and Social Science of Sweden
   [2004-1981]; US National Science FoundationNational Science Foundation
   (NSF) [0909733, 162094]; US National Institute of Child Health and Human
   DevelopmentUnited States Department of Health & Human ServicesNational
   Institutes of Health (NIH) - USANIH Eunice Kennedy Shriver National
   Institute of Child Health & Human Development (NICHD) [HD096457]
FX This study was funded by The Research Council for Working Life and
   Social Science of Sweden (grant number 2004-1981). Support for the
   preparation of this manuscript was provided to Brett Laursen by the US
   National Science Foundation (grant numbers 0909733 and 162094), and by
   the US National Institute of Child Health and Human Development (grant
   HD096457).
NR 62
TC 0
Z9 0
U1 2
U2 4
PU SPRINGER/PLENUM PUBLISHERS
PI NEW YORK
PA 233 SPRING ST, NEW YORK, NY 10013 USA
SN 0047-2891
EI 1573-6601
J9 J YOUTH ADOLESCENCE
JI J. Youth Adolesc.
PD AUG
PY 2019
VL 48
IS 8
BP 1567
EP 1579
DI 10.1007/s10964-019-01040-z
PG 13
WC Psychology, Developmental
SC Psychology
GA IJ4DT
UT WOS:000475855400010
PM 31127441
DA 2020-03-18
ER

PT J
AU Burn, M
   Lewis, A
   McDonald, L
   Toumbourou, JW
AF Burn, Michele
   Lewis, Andrew
   McDonald, Louise
   Toumbourou, John W.
TI An Australian adaptation of the Strengthening Families Program: Parent
   and child mental health outcomes from a pilot study
SO AUSTRALIAN PSYCHOLOGIST
LA English
DT Article
DE child behavioural problems; child emotional problems; family-based
   intervention; mental health; parental psychological distress; prevention
ID SUBSTANCE-USE; DEPRESSIVE SYMPTOMS; DIFFICULTIES QUESTIONNAIRE;
   SCREENING SCALES; INTERVENTION; PREVENTION; MODELS; IMPACT; YOUTH; RISK
AB Objective This is the first pilot study to examine the Australian adaptation of the Strengthening Families Program (SFP), a manualised family intervention recommended internationally in evidence reviews to improve family functioning and child mental health. The study compared two versions (8 vs. 14-session) and longitudinally evaluated outcomes for child emotional and behavioural difficulties, and parental psychological distress. Method Fifty-eight families from disadvantaged primary schools in regional Victoria with children 8-12 years (80.6% of initially enrolled families, 62 parents and 74 children) completed the program and evaluation measures. Measures were repeated at pre-, post-, and 3-month follow-up and included the Kessler 6, the Strengths and Difficulties Questionnaire, and subscales adapted from the Longitudinal Study of Australian Children and Communities that Care Youth Survey. Results The program showed significant reductions in child difficulties and parental psychological distress from pre- to post-measurements that were sustained at follow-up. Reductions in parental psychological distress were significantly associated with reductions in child difficulties at follow-up. The 8- and 14-session formats were not found to be significantly different in reducing child difficulties or parental psychological distress. Effect sizes for the Australian version were similar to those reported in previous U.S. trials. Conclusions Findings support the feasibility and effectiveness of an Australian adaptation of the SFP. The current study is unique in identifying similar outcomes for shorter and longer versions of the intervention. It is recommended that the 8-session Australian version is examined in a larger randomised controlled trial where children present with behavioural and emotional problems.
C1 [Burn, Michele; Toumbourou, John W.] Deakin Univ, Sch Psychol, Geelong Waterfront Campus,27 Brougham St, Geelong, Vic 3220, Australia.
   [Lewis, Andrew] Murdoch Univ, Sch Psychol & Exercise Sci, Murdoch, WA, Australia.
   [McDonald, Louise] Barwon Child Youth & Family, Prevent Serv, Geelong, Vic, Australia.
RP Burn, M (reprint author), Deakin Univ, Sch Psychol, Geelong Waterfront Campus,27 Brougham St, Geelong, Vic 3220, Australia.
EM michele.burn@deakin.edu.au
RI Toumbourou, John/W-8632-2018; Lewis, Andrew/J-7764-2012
OI Toumbourou, John/0000-0002-8431-3762; Lewis, Andrew/0000-0002-2519-7976
FU Deakin School of Psychology
FX We would like to thank all families who willingly took part in this
   study. We are grateful to Lisa Taylor and the staff at Barwon Child,
   Youth & Family for their ongoing support of this research study and the
   SFC program. We also thank the Deakin School of Psychology for their
   support of this research study.
NR 48
TC 0
Z9 0
U1 2
U2 2
PU WILEY
PI HOBOKEN
PA 111 RIVER ST, HOBOKEN 07030-5774, NJ USA
SN 0005-0067
EI 1742-9544
J9 AUST PSYCHOL
JI Aust. Psychol.
PD AUG
PY 2019
VL 54
IS 4
BP 261
EP 271
DI 10.1111/ap.12385
PG 11
WC Psychology, Multidisciplinary
SC Psychology
GA IH6IN
UT WOS:000474598800003
DA 2020-03-18
ER

PT J
AU Li, N
   Hein, S
   Ye, L
   Liu, YY
AF Li, Nan
   Hein, Sascha
   Ye, Lin
   Liu, Yangyang
TI Social decision making mediates the association between anger and
   externalising problems in Chinese adolescents
SO INTERNATIONAL JOURNAL OF PSYCHOLOGY
LA English
DT Article
DE Anger; Externalising problems; Internalising problems; Decision making
ID AGGRESSIVE-BEHAVIOR; EMOTION REGULATION; MODEL; DEPRESSION; VALIDATION;
   EXPRESSION; COGNITION; SYMPTOMS; CHILDREN; CULTURE
AB The goal of this study was to test the mediating effect of social decision making in the relations of anger and anger control to externalising and internalising problems. A sample of 174 Chinese adolescents (mean age=15.36years) completed self-reports of trait anger, anger control, externalising problems, internalising problems and social decision making, which was operationalized as situational judgement reflecting an individual's ability to interact effectively with parents, teachers and peers. Findings indicated that adolescents' trait anger and anger control were positively related to both externalising and internalising problems. In addition, path analysis revealed that social decision making mediated the relationship between trait anger, anger control and externalising problems. Findings on the mediating effect will be discussed by referencing appraisal tendency theory and response evaluation and decision.
C1 [Li, Nan; Hein, Sascha] Univ Houston, Dept Psychol Hlth & Learning Sci, Houston, TX USA.
   [Ye, Lin] Shanghai Jiao Tong Univ, Sch Media & Design, Shanghai, Peoples R China.
   [Liu, Yangyang] Nanjing Univ, Dept Psychol, Hankoulu 22, Nanjing 210093, Jiangsu, Peoples R China.
RP Liu, YY (reprint author), Nanjing Univ, Dept Psychol, Hankoulu 22, Nanjing 210093, Jiangsu, Peoples R China.
EM sdhein@central.uh.edu; liuyangyang661@sina.com
FU National Natural Science Fund of ChinaNational Natural Science
   Foundation of China [31301027]; 12th Five Year Plan of Jiangsu Education
   [B-a/2015/01/001]; Jiangsu Academy of Social Sciences Fund [15SHC006];
   Open Project Program of Key Laboratory of Child Development and Learning
   Science of Ministry of Education, Southeast University [CDLS-2016-02];
   Shuangzhong Project of Nanjing University
FX We are grateful for the support from the National Natural Science Fund
   of China (31301027), the 12th Five Year Plan of Jiangsu Education
   (B-a/2015/01/001), Jiangsu Academy of Social Sciences Fund (15SHC006),
   Open Project Program of Key Laboratory of Child Development and Learning
   Science of Ministry of Education, Southeast University (no.
   CDLS-2016-02) The Shuangzhong Project of Nanjing University.
NR 30
TC 1
Z9 1
U1 1
U2 6
PU JOHN WILEY & SONS LTD
PI CHICHESTER
PA THE ATRIUM, SOUTHERN GATE, CHICHESTER PO19 8SQ, W SUSSEX, ENGLAND
SN 0020-7594
EI 1464-066X
J9 INT J PSYCHOL
JI Int. J. Psychol.
PD AUG
PY 2019
VL 54
IS 4
BP 501
EP 509
DI 10.1002/ijop.12489
PG 9
WC Psychology, Multidisciplinary
SC Psychology
GA IH0ZL
UT WOS:000474221000011
PM 29624660
DA 2020-03-18
ER

PT J
AU Garcia-Rubio, C
   Rodriguez-Carvajal, R
   Langer, AI
   Paniagua, D
   Steinebach, P
   Andreu, CI
   Vara, MD
   Cebolla, A
AF Garcia-Rubio, Carlos
   Rodriguez-Carvajal, Raquel
   Ignacio Langer, Alvaro
   Paniagua, David
   Steinebach, Philipp
   Iris Andreu, Catherine
   Dolores Vara, Maria
   Cebolla, Ausias
TI Validation of the Spanish Version of the Child and Adolescent
   Mindfulness Measure (CAMM) with Samples of Spanish and Chilean Children
   and Adolescents
SO MINDFULNESS
LA English
DT Article
DE Mindfulness; Child and Adolescent Mindfulness Measure; CAMM; Children
   and adolescents; Assessment; Spanish; Acceptance
ID BECK DEPRESSION INVENTORY; PSYCHOMETRIC PROPERTIES; SELF-REPORT;
   MEASUREMENT INVARIANCE; EMOTION REGULATION; NEGATIVE AFFECT;
   INTERVENTIONS; SCALE; HEALTH; YOUTH
AB ObjectivesInterest in mindfulness practices aimed at children and adolescents in school and clinical contexts has increased. However, little research on the benefits of mindfulness in these age groups has been conducted. In Spanish-speaking countries, this lack of research may be due to the scarcity of reliable and valid instruments for assessing mindfulness in young people. The present study examined the psychometric properties of the Child and Adolescent Mindfulness Measure (CAMM) in native Spanish-speaking children and adolescents.MethodsTwo thousand one hundred thirteen children and adolescents from Spain (N=490 children; N=629 adolescents) and Chile (N=307 children; N=687 adolescents) were assessed. Factor structure, internal consistency, convergent validity, and measure invariance between countries were examined.ResultsConfirmatory factor analysis (CFA) validated a unidimensional structure (10 items) that fitted the data better than the bidimensional structure both for children and adolescents in both countries. However, the factor loadings of some items were very low in all samples. After eliminating these items, a new, 7-item version of the CAMM proved to be more valid and reliable. The new version correlated negatively with several mental health measures, thereby supporting its construct validity. Also, the measurement invariance test showed that it is comparable between Spain and Chile, which makes transcultural research possible.ConclusionThis study shows that the Spanish version of the CAMM adequately assesses mindfulness in children and adolescents. The CAMM is the first mindfulness evaluation measure for children in Spanish.
C1 [Garcia-Rubio, Carlos; Rodriguez-Carvajal, Raquel; Paniagua, David] Univ Autonoma Madrid, Fac Psychol, Dept Biol & Hlth Psychol, Calle Ivan Pavlov 6, E-28049 Madrid, Spain.
   [Ignacio Langer, Alvaro; Iris Andreu, Catherine] Millennium Inst Depress & Personal Res MIDAP, Avda Vicuna Mackenna 4860, Santiago, Chile.
   [Ignacio Langer, Alvaro] Univ Austral Chile, Fac Med, Sch Psychol, Independencia 631, Valdivia, Chile.
   [Steinebach, Philipp] Zurich Univ Appl Sci, Sch Appl Psychol, Gertrudstr 15, CH-8400 Winterthur, Switzerland.
   [Iris Andreu, Catherine; Dolores Vara, Maria; Cebolla, Ausias] Pontificia Univ Catolica Chile, Sch Psychol, Vicuna Mackenna 4860, Santiago, Chile.
   Univ Valencia, Fac Psychol, Av Blasco Ibanez 21, Valencia 46010, Spain.
RP Garcia-Rubio, C (reprint author), Univ Autonoma Madrid, Fac Psychol, Dept Biol & Hlth Psychol, Calle Ivan Pavlov 6, E-28049 Madrid, Spain.
EM garciarubio.carlos@gmail.com
RI Vara, M Dolores/B-6842-2019; Marti, Ausias Cebolla/E-8410-2012
OI Vara, M Dolores/0000-0002-5378-2304; Marti, Ausias
   Cebolla/0000-0002-3456-9743; GARCIA RUBIO, CARLOS/0000-0002-1249-8649
FU Spanish Ministry of Education, Culture, and Sport [FPU13/01677]; Chilean
   National Fund for Scientific and Technological Development [8213005];
   Fund for Innovation and Competitiveness (FIC) of the Chilean Ministry of
   Economy, Development, and Tourism, through the Millennium Scientific
   Initiative [IS130005]
FX Part of these studies were supported by a grant from the Spanish
   Ministry of Education, Culture, and Sport (FPU13/01677) to CGR; in
   addition, part of this research was supported by the Chilean National
   Fund for Scientific and Technological Development, Project No 8213005
   and the Fund for Innovation and Competitiveness (FIC) of the Chilean
   Ministry of Economy, Development, and Tourism, through the Millennium
   Scientific Initiative, Grant No IS130005 to AIL. All the other authors
   received no financial support for this research.
NR 75
TC 1
Z9 1
U1 3
U2 5
PU SPRINGER
PI DORDRECHT
PA VAN GODEWIJCKSTRAAT 30, 3311 GZ DORDRECHT, NETHERLANDS
SN 1868-8527
EI 1868-8535
J9 MINDFULNESS
JI Mindfulness
PD AUG
PY 2019
VL 10
IS 8
BP 1502
EP 1517
DI 10.1007/s12671-019-01108-8
PG 16
WC Psychology, Clinical; Psychiatry
SC Psychology; Psychiatry
GA IF9ZL
UT WOS:000473450900005
DA 2020-03-18
ER

PT J
AU Simpson, S
   Wyke, S
   Mercer, SW
AF Simpson, Sharon
   Wyke, Sally
   Mercer, Stewart W.
TI Adaptation of a Mindfulness-Based Intervention for Incarcerated Young
   Men: a Feasibility Study
SO MINDFULNESS
LA English
DT Article
DE Incarcerated; Mindfulness; Meditation; Offending; Youth; Complex
   intervention; Mixed methods
ID STRESS REDUCTION; RELAPSE PREVENTION; COGNITIVE THERAPY; HEALTH;
   MEDITATION; YOUTH; OFFENDERS; REHABILITATION; DIFFICULTIES; ADOLESCENCE
AB ObjectivesIncarcerated young men commonly experience problems with impulsivity and emotional dysregulation. Mindfulness training could help but the evidence is limited. This study developed and piloted an adapted mindfulness-based intervention for this group (n=48).MethodsFeasibility of recruitment, retention, and data collection were assessed, and the effectiveness of mindfulness training measured using validated questionnaires. Twenty-five qualitative interviews were conducted to explore experiences of the course, and barriers and facilitators to taking part.ResultsThe findings indicated that recruitment and retention to mindfulness training groups was a challenge despite trying various adaptive strategies to improve interest, relevance, and acceptability. Quantitative data collection was feasible at baseline and post-course. There were significant improvements following training in impulsivity (effect size [ES] 0.72, 95% CI 0.32-1.11, p=0.001), mental wellbeing (ES 0.50; 95% CI 0.18-0.80; p=0.003), inner resilience (comprehensibility ES 0.35; 95% CI -0.02-0.68; p=0.03), and mindfulness (ES 0.32; 95% CI 0.03-0.60; p=0.03). The majority (70%) of participants reported finding the course uncomfortable or disconcerting at first but if they chose to remain, this changed as they began to experience benefit. The body scan and breathing techniques were reported as being most helpful. Positive experiences included better sleep, less stress, feeling more in control, and improved relationships.ConclusionsDeveloping and delivering mindfulness training for incarcerated young men is feasible and may be beneficial, but recruitment and retention may limit reach. Further studies are required that include a control group.
C1 [Simpson, Sharon] Univ Glasgow, Gartnavel Royal Hosp, Inst Hlth & Wellbeing, Adm Bldg,1055 Great Western Rd, Glasgow G12 0XH, Lanark, Scotland.
   [Wyke, Sally] Univ Glasgow, Inst Hlth & Wellbeing, Coll Social Sci, Glasgow, Lanark, Scotland.
   [Mercer, Stewart W.] Univ Glasgow, Inst Hlth & Wellbeing, Gen Practice & Primary Care, Glasgow G12 9LX, Lanark, Scotland.
   [Mercer, Stewart W.] Univ Edinburgh, Usher Inst, Edinburgh EH8 9AG, Midlothian, Scotland.
RP Simpson, S (reprint author), Univ Glasgow, Gartnavel Royal Hosp, Inst Hlth & Wellbeing, Adm Bldg,1055 Great Western Rd, Glasgow G12 0XH, Lanark, Scotland.
EM s.simpson.2@research.gla.ac.uk
FU Scottish Government Criminal Justice Department
FX This study received funding from the Scottish Government Criminal
   Justice Department.
NR 76
TC 1
Z9 1
U1 5
U2 5
PU SPRINGER
PI DORDRECHT
PA VAN GODEWIJCKSTRAAT 30, 3311 GZ DORDRECHT, NETHERLANDS
SN 1868-8527
EI 1868-8535
J9 MINDFULNESS
JI Mindfulness
PD AUG
PY 2019
VL 10
IS 8
BP 1568
EP 1578
DI 10.1007/s12671-018-1076-z
PG 11
WC Psychology, Clinical; Psychiatry
SC Psychology; Psychiatry
GA IF9ZL
UT WOS:000473450900010
OA Green Accepted, Other Gold
DA 2020-03-18
ER

PT J
AU Das-Friebel, A
   Perkinson-Gloor, N
   Brand, S
   Dewald-Kaufmann, JE
   Grob, A
   Wolke, D
   Lemola, S
AF Das-Friebel, Ahuti
   Perkinson-Gloor, Nadine
   Brand, Serge
   Dewald-Kaufmann, Julia E.
   Grob, Alexander
   Wolke, Dieter
   Lemola, Sakari
TI A pilot cluster-randomised study to increase sleep duration by
   decreasing electronic media use at night and caffeine consumption in
   adolescents
SO SLEEP MEDICINE
LA English
DT Article
DE Electronic media use; Caffeine consumption; Sleep; Mental health;
   Adolescence; School-based intervention
ID DEPRESSIVE SYMPTOMS; EMOTION REGULATION; HYGIENE PRACTICES; SMARTPHONE
   USE; INSOMNIA; QUALITY; PROGRAM; ANXIETY; INTERVENTION; ASSOCIATION
AB Objective: Bedtime electronic media use and caffeine consumption are risk factors for insufficient sleep and poor sleep quality during adolescence, which are in turn risk factors for mental wellbeing. Our study tested the effectiveness of a brief school-based psychoeducative intervention to primarily increase sleep duration, by decreasing bedtime electronic media use and caffeine consumption. Secondary outcomes included improving sleep quality and difficulties, daytime tiredness, and mental wellbeing.
   Method: A pilot cluster-randomised controlled study was conducted involving a 25-min psychoeducative school-based intervention combined with parent information. 352 adolescents from seven schools participated (Intervention Group/IG = 192 students vs. Control Group/CG = 160 students; age: Mean = 15.09 years; SD = 1.65 years; Females = 163). The intervention included information on the importance of sleep and good sleep hygiene habits, particularly emphasizing behavioural rules of avoiding electronic media use at night and evening-time caffeine consumption. A leaflet containing the rules was also sent to parents of IG participants. Baseline and post-intervention sessions were held approximately four weeks apart.
   Results: Multilevel analyses revealed a significant but modest decrease in electronic media use for participants in the IG versus CG, but showed no effect on caffeine consumption or sleep duration. Moreover, the intervention did not impact any secondary outcome.
   Conclusions: Findings indicate the potential effectiveness of a short and easily administrable intervention to decrease electronic media use at night, which may be incorporated into school curricula and standardised for wider use in primary prevention. However, no further benefits of the intervention were found. (C) 2018 Elsevier B.V. All rights reserved.
C1 [Das-Friebel, Ahuti; Wolke, Dieter; Lemola, Sakari] Univ Warwick, Dept Psychol, Coventry CV4 7AL, W Midlands, England.
   [Perkinson-Gloor, Nadine; Grob, Alexander] Univ Basel, Dept Psychol, Basel, Switzerland.
   [Brand, Serge] Univ Baselc, Ctr Affect Stress & Sleep Disorders, Psychiat Clin, Basel, Switzerland.
   [Brand, Serge] Univ Basel, Dept Sport Exercise & Hlth, Div Sport & Psychosocial Hlth, Basel, Switzerland.
   [Brand, Serge] Kermanshah Univ Med Sci, Sleep Disorders Res Ctr, Kermanshah, Iran.
   [Brand, Serge] Kermanshah Univ Med Sci, Subst Abuse Prevent Res Ctr, Kermanshah, Iran.
   [Dewald-Kaufmann, Julia E.] Univ Appl Sci, Hsch Fresenius, Munich, Germany.
   [Dewald-Kaufmann, Julia E.] Ludwig Maximilans Univ Munich, Univ Hosp, Dept Psychiat & Psychotherapy, Munich, Germany.
RP Lemola, S (reprint author), Univ Warwick, Dept Psychol, Coventry CV4 7AL, W Midlands, England.
EM s.lemola@warwick.ac.uk
RI Lemola, Sakari/AAG-9057-2020; Wolke, Dieter/Z-1581-2019; Brand,
   Serge/H-7159-2019; Lemola, Sakari/A-2659-2008
OI Wolke, Dieter/0000-0003-0304-268X; Brand, Serge/0000-0003-2175-2765;
   Lemola, Sakari/0000-0002-1314-6194
FU Biasch Stifung (Stiftung Suzanne und Hans Biasch zur Forderung der
   Angewandten Psychologie)
FX This research was funded by Biasch Stifung (Stiftung Suzanne und Hans
   Biasch zur Forderung der Angewandten Psychologie). However, the funder
   had no role in the research work and interpretation of results
NR 44
TC 2
Z9 2
U1 12
U2 15
PU ELSEVIER SCIENCE BV
PI AMSTERDAM
PA PO BOX 211, 1000 AE AMSTERDAM, NETHERLANDS
SN 1389-9457
EI 1878-5506
J9 SLEEP MED
JI Sleep Med.
PD AUG
PY 2019
VL 60
BP 109
EP 115
DI 10.1016/j.sleep.2018.11.010
PG 7
WC Clinical Neurology
SC Neurosciences & Neurology
GA IG3PX
UT WOS:000473718100015
PM 30611715
OA Green Published
DA 2020-03-18
ER

PT J
AU Goncalves, SF
   Chaplin, TM
   Turpyn, CC
   Niehaus, CE
   Curby, TW
   Sinha, R
   Ansell, EB
AF Goncalves, Stefanie F.
   Chaplin, Tara M.
   Turpyn, Caitlin C.
   Niehaus, Claire E.
   Curby, Timothy W.
   Sinha, Rajita
   Ansell, Emily B.
TI Difficulties in Emotion Regulation Predict Depressive Symptom Trajectory
   from Early to Middle Adolescence
SO CHILD PSYCHIATRY & HUMAN DEVELOPMENT
LA English
DT Article
DE Emotion regulation; Adolescents; Depressive symptoms; Longitudinal
ID INDIVIDUAL-DIFFERENCES; REGULATION STRATEGIES; GENDER-DIFFERENCES; MAJOR
   DEPRESSION; REACTIVITY; STRESS; AGE; ANXIETY; RISK; DYSREGULATION
AB Major depressive disorder begins to increase in early adolescence and is associated with significant impairment (e.g., suicidality). Difficulties in emotion regulation (ER) have been associated with depressive symptoms; however, little research has examined this relation over time beginning in early adolescence. Starting when they were 11-14years old, 246 adolescents (n(boys)=126; n(white)=158) completed self-report questionnaires on their ER at Time 1 and depressive symptoms every year for 2years. Results revealed that overall difficulties in ER (and limited access to ER strategies) at Time 1 predicted depressive symptoms both cross-sectionally and longitudinally. Gender moderated this relation cross-sectionally, such that higher overall ER difficulties at Time 1 was more strongly associated with higher depressive symptoms for girls than for boys. These findings suggest that depression prevention efforts should promote adaptive ER in early adolescence, particularly for girls, in order to prevent the increases in depressive symptoms seen into middle adolescence.
C1 [Goncalves, Stefanie F.; Chaplin, Tara M.; Turpyn, Caitlin C.; Niehaus, Claire E.; Curby, Timothy W.] George Mason Univ, Dept Psychol, Fairfax, VA 22030 USA.
   [Sinha, Rajita] Yale Univ, Dept Psychiat, New Haven, CT 06519 USA.
   [Ansell, Emily B.] Syracuse Univ, Dept Psychol, Syracuse, NY 13244 USA.
RP Goncalves, SF (reprint author), George Mason Univ, Dept Psychol, Fairfax, VA 22030 USA.
EM sgoncal@gmu.edu; tchaplin@gmu.edu; cmauger@gmu.edu; cniehaus@gmu.edu;
   tcurby@gmu.edu; rajita.sinha@yale.edu; ebansell@syr.edu
FU National Institutes of HealthUnited States Department of Health & Human
   ServicesNational Institutes of Health (NIH) - USA [R01-DA033431,
   F31-DA041790]
FX This research was supported in part by grants from the National
   Institutes of Health, including R01-DA033431 (PI: Chaplin) and
   F31-DA041790 (PI: Turpyn).
NR 56
TC 1
Z9 1
U1 3
U2 12
PU SPRINGER
PI NEW YORK
PA 233 SPRING ST, NEW YORK, NY 10013 USA
SN 0009-398X
EI 1573-3327
J9 CHILD PSYCHIAT HUM D
JI Child Psychiat. Hum. Dev.
PD AUG
PY 2019
VL 50
IS 4
BP 618
EP 630
DI 10.1007/s10578-019-00867-8
PG 13
WC Psychology, Developmental; Pediatrics; Psychiatry
SC Psychology; Pediatrics; Psychiatry
GA IE7DL
UT WOS:000472534500008
PM 30689145
DA 2020-03-18
ER

PT J
AU Ogilvie, S
   Head, S
   Parekh, S
   Heintzman, J
   Preyde, M
AF Ogilvie, Sonya
   Head, Sarah
   Parekh, Shrenik
   Heintzman, John
   Preyde, Michele
TI Association of School Engagement, Academic Difficulties and School
   Avoidance with Psychological Difficulties Among Adolescents Admitted to
   a Psychiatric Inpatient Unit
SO CHILD AND ADOLESCENT SOCIAL WORK JOURNAL
LA English
DT Article
DE Psychiatric illness; School avoidance; Academic difficulty; School
   engagement
ID MENTAL-HEALTH; DEPRESSED ADOLESCENTS; LIFETIME PREVALENCE; DISORDERS;
   CHILDREN; YOUTH; ACHIEVEMENT; SYMPTOMS; BEHAVIOR; POPULATION
AB Mental illness is a pressing public health concern, particularly when the onset is during childhood or adolescence. Many youth admitted to hospital-based psychiatric care experience school-related difficulties. The purpose of this report was to explore the associations of academic difficulties, school avoidance and school engagement to total psychological difficulties and emotional problems. Youth completed surveys that included standardized measures of school-related factors and the Strengths and Difficulties Questionnaire while in hospital. Psychiatrists provided the primary diagnosis and diagnosis most responsible for the current admission. In total, 161 patients participated in this study (mean age 15 years, SD 1.4; 75% female). All three school-related variables were significantly associated with emotional problems; however, only school avoidance and academic difficulties were associated with total difficulties. School-related concerns were significantly associated with the severity of mental health symptoms. Patients may benefit from attention to school-related difficulties before discharge from psychiatric care that continues beyond school reintegration.
C1 [Ogilvie, Sonya; Head, Sarah; Preyde, Michele] Univ Guelph, 133b MINS BLDG, Guelph, ON N1G 2W1, Canada.
   [Parekh, Shrenik; Heintzman, John] Grand River Hosp, Kitchener, ON, Canada.
RP Preyde, M (reprint author), Univ Guelph, 133b MINS BLDG, Guelph, ON N1G 2W1, Canada.
EM mpreyde@uoguelph.ca
NR 58
TC 0
Z9 0
U1 1
U2 2
PU SPRINGER
PI NEW YORK
PA 233 SPRING ST, NEW YORK, NY 10013 USA
SN 0738-0151
EI 1573-2797
J9 CHILD ADOLESC SOC WO
JI Child Adolesc. Soc. Work J.
PD AUG
PY 2019
VL 36
IS 4
BP 419
EP 427
DI 10.1007/s10560-018-0570-4
PG 9
WC Social Work
SC Social Work
GA IE1LO
UT WOS:000472147500007
DA 2020-03-18
ER

PT J
AU Sloan, E
   Hall, K
   Youssef, GJ
   Moulding, R
   Mildred, H
   Staiger, PK
AF Sloan, Elise
   Hall, Kate
   Youssef, George J.
   Moulding, Richard
   Mildred, Helen
   Staiger, Petra K.
TI Profiles of Emotion Regulation in Young People Accessing Youth Mental
   Health and Drug Treatment
SO COGNITIVE THERAPY AND RESEARCH
LA English
DT Article
DE Emotion regulation; Youth; Psychopathology; Latent class analysis;
   Profile
ID ANXIETY STRESS SCALES; REGULATION STRATEGIES; BORDERLINE PERSONALITY;
   PSYCHOMETRIC PROPERTIES; DEPRESSION; DISORDERS; DYSREGULATION;
   DEPENDENCE; RUMINATION; SUBSTANCE
AB Deficits regulating emotions are a core process underlying both substance use and mental health disorders. Research has focused on identifying one-to-one associations between individual emotion regulation (ER) strategies and mental health symptoms. Consequently, little is known about how patterns of ER relate to a broad range of psychopathology, in treatment seeking young people. Latent class analysis was used to examine patterns of ER strategies and their relationship with symptoms of depression, anxiety, eating disorders, substance use and borderline personality disorder, in a sample of young treatment seekers. Participants were young people (N=306, M=20.8years) accessing youth advocacy and support or mental health services in Australia. Participants recalled an emotionally-arousing event experienced when on their own and indicated their use of 14 possible ER responses in an online questionnaire. Symptoms of mental health and substance use were measured. The LCA identified three distinct classes of ER responses: Ruminators/avoiders (n=76), active regulators (n=81), and low regulators (n=129). The ruminators/avoiders endorsed the most severe symptom picture across all disorders except alcohol use. Within this cohort, distinct patterns of ER responding had unique relationships with symptoms of psychopathology. The deleterious impact of heightened maladaptive ER strategies (rumination and avoidance) in the absence of adaptive strategies was highlighted.
C1 [Sloan, Elise; Hall, Kate; Youssef, George J.; Moulding, Richard; Mildred, Helen; Staiger, Petra K.] Deakin Univ, Sch Psychol, Fac Hlth, Geelong, Vic, Australia.
   [Hall, Kate; Youssef, George J.; Staiger, Petra K.] Deakin Univ, Ctr Drug Alcohol & Addict Res CEDAAR, Geelong, Vic, Australia.
   [Youssef, George J.] Murdoch Childrens Res Inst, Ctr Adolescent Hlth, Parkville, Vic, Australia.
   [Hall, Kate] Youth Support & Advocacy Serv, Ctr Youth AOD Practice Dev, Fitzroy, Vic, Australia.
RP Sloan, E (reprint author), Deakin Univ, Sch Psychol, Fac Hlth, Geelong, Vic, Australia.
EM elise.sloan@deakin.edu.au
RI Youssef, George J/I-3263-2014
OI Youssef, George J/0000-0002-6178-4895; Sloan, Elise/0000-0002-2384-2310
FU Advocacy Service and Headspace Australia
FX The authors would like to acknowledge the support of the Youth Support
   and Advocacy Service and Headspace Australia.
NR 53
TC 0
Z9 0
U1 8
U2 11
PU SPRINGER/PLENUM PUBLISHERS
PI NEW YORK
PA 233 SPRING ST, NEW YORK, NY 10013 USA
SN 0147-5916
EI 1573-2819
J9 COGNITIVE THER RES
JI Cogn. Ther. Res.
PD AUG
PY 2019
VL 43
IS 4
BP 769
EP 780
DI 10.1007/s10608-019-10003-4
PG 12
WC Psychology, Clinical
SC Psychology
GA ID9VO
UT WOS:000472035400011
DA 2020-03-18
ER

PT J
AU Garaigordobil, M
   Machimbarrena, JM
AF Garaigordobil, Maite
   Machimbarrena, Juan M.
TI Victimization and Perpetration of Bullying/Cyberbullying: Connections
   with Emotional and Behavioral Problems and Childhood Stress
SO PSYCHOSOCIAL INTERVENTION
LA English
DT Article
DE Bullying; Cyberbullying; Behavior problems; Emotional problems;
   Childhood stress
ID MENTAL-HEALTH; BULLYING VICTIMIZATION; CYBER-VICTIMIZATION; INTERNET
   USE; SCHOOL; ADOLESCENTS; AGGRESSION; OUTCOMES; ASSOCIATIONS;
   ANTECEDENTS
AB The purpose of the study was to analyze the connections between victimization and perpetration of face-to-face bullying and cyberbullying with self-perceived childhood stress and diverse emotional and behavioral problems (EBPs) evaluated by parents. Participants were 1,993 students, aged 9-13 years, from the Basque Country (Spain) (49.8% females). The results of the analyses of variance (MANOVA-AN OVA) and correlational analyses showed that: (1) students who had higher scores in victimization and perpetration of bullying/cyberbullying had significantly high levels of stress and many EBPs; (2) participants who had higher scores in victimization/cybervictimization and perpetration of bullying obtained higher scores in all the dimensions of stress, while those who had higher scores in cyberaggression only showed higher school stress; (3) students who had higher scores in victimization/cybervictimization manifested internalizing and externalizing EBPs, whereas those who had higher scores in perpetration of bullying/cyberbullying had fewer internalizing problems; and (4) children who obtained higher scores in victimization and perpetration of bullying/cyberbullying had received psychological counseling significantly more frequently in the past year than those who had lower scores in indicators of bullying/cyberbullying. The importance of preventing/intervening in bullying situations to reduce psychopathological problems is emphasized in the discussion.
C1 [Garaigordobil, Maite; Machimbarrena, Juan M.] Univ Basque Country, San Sebastian, Spain.
RP Garaigordobil, M (reprint author), Univ Basque Country, San Sebastian, Spain.
EM maite.garaigordobil@ehu.eus
RI Machimbarrena, Juan Manuel/K-2911-2017
OI Machimbarrena, Juan Manuel/0000-0002-5506-3661; Garaigordobil,
   Maite/0000-0002-8621-6245
FU University of the Basque Country (UPV/EHU)University of Basque Country
   [PPG17/31]; Ministry of Economy, Industry, and Competitiveness
   [PSI2017-90650-REDT]
FX Study financed by the University of the Basque Country (UPV/EHU)
   (PPG17/31) and by the Ministry of Economy, Industry, and Competitiveness
   (PSI2017-90650-REDT).
   Correspondence:maite.garaigordobil@ehu.eus(M.Garaigordobil).
NR 48
TC 4
Z9 4
U1 21
U2 32
PU COLEGIO OFICIAL PSICOLOGOS MADRID
PI MADRID
PA C/CUESTA SAN VICENTE, NO 4, 6 PLANTA, MADRID, 28008, SPAIN
SN 1132-0559
EI 2173-4712
J9 PSYCHOSOC INTERV
JI Psychosoc. Interv.
PD AUG
PY 2019
VL 28
IS 2
BP 67
EP 73
DI 10.5093/pi2019a3
PG 7
WC Psychology, Multidisciplinary
SC Psychology
GA ID5CV
UT WOS:000471694700002
OA DOAJ Gold, Green Published
DA 2020-03-18
ER

PT J
AU Hernandez, C
   Ottenberger, DR
   Moessner, M
   Crosby, RD
   Ditzen, B
AF Hernandez, Cristobal
   Rivera Ottenberger, Diana
   Moessner, Markus
   Crosby, Ross D.
   Ditzen, Beate
TI Depressed and swiping my problems for later: The moderation effect
   between procrastination and depressive symptomatology on internet
   addiction
SO COMPUTERS IN HUMAN BEHAVIOR
LA English
DT Article
DE Depression; Internet addiction; Flow experiences online;
   Procrastination; Hierarchical linear models
ID STRESSFUL LIFE EVENTS; HIGH-SCHOOL-STUDENTS; SUBTHRESHOLD-DEPRESSION;
   SUBSYNDROMAL DEPRESSION; FLOW; ADOLESCENTS; SYMPTOMS; PREVALENCE;
   VALIDATION; EXPERIENCE
AB Based on insights from the model of compensatory intemet use and emotion regulation theory, this study aimed to explore two possible mechanisms explaining the reliable association between depressive symptomatology and intemet addiction: procrastination on the internet and flow experiences online. Data were collected from 529 high school students, with a mean age of 15.2 years (SD = 1.30), enrolled in six schools in a metropolitan region of Chile. Voluntary participants completed self-reported measures of internet addiction, depressive symptomatology, procrastination on the interne, and flow experiences online. A three-level hierarchical linear model was calculated to evaluate the potential moderator effect of flow and procrastination on the relationship between depressive symptomatology and internet addiction. Results revealed that procrastination moderated this relationship while flow experiences online did not. The findings are discussed in terms of their implications for research and clinical practice, highlighting the importance of considering the intentions behind interne usage.
C1 [Hernandez, Cristobal; Rivera Ottenberger, Diana] Pontificia Univ Catolica Chile, Sch Psychol, Av Vicuna Mackenna 4860, Santiago 7820436, Chile.
   [Hernandez, Cristobal; Ditzen, Beate] Heidelberg Univ Hosp, Ctr Psychosocial Med, Inst Med Psychol, Bergheimer Str 20, D-69115 Heidelberg, Germany.
   [Moessner, Markus] Heidelberg Univ Hosp, Ctr Psychosocial Med, Ctr Psychotherapy Res, Bergheimer Str 54, D-69115 Heidelberg, Germany.
   [Crosby, Ross D.] Sanford Res, Sanford Ctr Biobehav Res, 120 Eighth St South, Fargo, ND USA.
RP Hernandez, C (reprint author), Av Vicuna Mackenna 4860, Santiago 7820436, Chile.
EM cuhernandez@uc.cl; dvrivera@uc.cl; moessner@psyres.de;
   Ross.Crosby@sanfordhealth.org; Beate.Ditzen@med.uni-heidelberg.de
RI Hernandez, Cristobal/V-4189-2019
OI Hernandez, Cristobal/0000-0002-4407-5552
FU Ph.D. grant CONICYT PFCHA/BECA DOCTORADO NACIONAL [2015 -21150697]; Fund
   for Innovation and Competitiveness (FIC) of the Chilean Ministry of
   Economy, Development and Tourism, through the Millennium Scientific
   Initiative [IS130005]
FX This work was funded by the Ph.D. grant CONICYT PFCHA/BECA DOCTORADO
   NACIONAL/2015 -21150697 to C.H. and was supported by the Fund for
   Innovation and Competitiveness (FIC) of the Chilean Ministry of Economy,
   Development and Tourism, through the Millennium Scientific Initiative,
   Grant No IS130005.
NR 109
TC 1
Z9 1
U1 14
U2 37
PU PERGAMON-ELSEVIER SCIENCE LTD
PI OXFORD
PA THE BOULEVARD, LANGFORD LANE, KIDLINGTON, OXFORD OX5 1GB, ENGLAND
SN 0747-5632
EI 1873-7692
J9 COMPUT HUM BEHAV
JI Comput. Hum. Behav.
PD AUG
PY 2019
VL 97
BP 1
EP 9
DI 10.1016/j.chb.2019.02.027
PG 9
WC Psychology, Multidisciplinary; Psychology, Experimental
SC Psychology
GA HZ9CW
UT WOS:000469154400001
DA 2020-03-18
ER

PT J
AU Wang, TH
   Cheng, HY
AF Wang, Tzu-Hua
   Cheng, Hsing-Yi
TI Problematic Internet use among elementary school students: prevalence
   and risk factors
SO INFORMATION COMMUNICATION & SOCIETY
LA English
DT Article; Early Access
DE Elementary education; Internet; problematic Internet use; Problematic
   Internet Use Scale for Senior Elementary School Students (PIUS-SESS)
ID ADDICTION; ADOLESCENTS; SCALE; ABUSE; MODEL
AB This study develops a new version of the problematic Internet use scale suitable for senior elementary school students. It includes six subscales: time management, compulsive Internet use, emotion adjustment influence, interpersonal and academic influence, preferred online social interaction, and daily life influence. This research utilized the survey method to understand the relationship between student backgrounds and their Internet use behaviors, and problematic Internet use. A total of 775 elementary school fifth and sixth graders from northern Taiwan were sampled based on the stratified random sampling method. There were 763 valid surveys. The results indicated that the factors of gender, parents' attitudes towards Internet use, the time when subjects first started to use the Internet, number of hours spent getting online each time on weekdays, number of types of devices used to go online, and Internet activity preferences are significant. Boys have more serious problematic Internet use than girls. Different Internet activities present different risks of triggering problematic Internet use for male and female students. Students whose parents allow them to use the Internet without intervention have more serious problematic Internet use. Students exhibit more serious problematic internet use if they start using the Internet before beginning elementary school. When students use the Internet more and can go online using more types of devices, they tend to have more serious problematic Internet use. This study finds that students preferring Internet activities for recreational entertainment and social interaction have more serious problematic Internet use than students preferring Internet activities as learning tools.
C1 [Wang, Tzu-Hua; Cheng, Hsing-Yi] Natl Tsing Hua Univ, Dept Educ & Learning Technol, Hsinchu, Taiwan.
   [Wang, Tzu-Hua] Natl Tsing Hua Univ, Res Ctr Educ & Mind Sci, Hsinchu, Taiwan.
RP Wang, TH (reprint author), Natl Tsing Hua Univ, Dept Educ & Learning Technol, Hsinchu, Taiwan.; Wang, TH (reprint author), Natl Tsing Hua Univ, Res Ctr Educ & Mind Sci, Hsinchu, Taiwan.
EM tzuhuawang@gmail.com; anina6516@yahoo.com.tw
FU Ministry of Science and Technology, in TaiwanMinistry of Science and
   Technology, Taiwan [103-2511S-134-005-MY3, 105-2511-S-134-005-MY3]; Yin
   Shu-Tien Educational Foundation in Taiwan
FX This work was supported by Ministry of Science and Technology, in Taiwan
   [grant number 103-2511S-134-005-MY3,105-2511-S-134-005-MY3] and Yin
   Shu-Tien Educational Foundation in Taiwan.
NR 42
TC 0
Z9 0
U1 8
U2 14
PU ROUTLEDGE JOURNALS, TAYLOR & FRANCIS LTD
PI ABINGDON
PA 2-4 PARK SQUARE, MILTON PARK, ABINGDON OX14 4RN, OXON, ENGLAND
SN 1369-118X
EI 1468-4462
J9 INFORM COMMUN SOC
JI Info. Commun. Soc.
DI 10.1080/1369118X.2019.1645192
EA JUL 2019
PG 22
WC Communication; Sociology
SC Communication; Sociology
GA IM4BT
UT WOS:000477940400001
DA 2020-03-18
ER

PT J
AU Adrian, M
   McCauley, E
   Berk, MS
   Asarnow, JR
   Korslund, K
   Avina, C
   Gallop, R
   Linehan, MM
AF Adrian, Molly
   McCauley, Elizabeth
   Berk, Michele S.
   Asarnow, Joan R.
   Korslund, Kathryn
   Avina, Claudia
   Gallop, Robert
   Linehan, Marsha M.
TI Predictors and moderators of recurring self-harm in adolescents
   participating in a comparative treatment trial of psychological
   interventions
SO JOURNAL OF CHILD PSYCHOLOGY AND PSYCHIATRY
LA English
DT Article
DE Moderators; predictors; dialectical behavior therapy; treatment response
ID DIALECTICAL BEHAVIOR-THERAPY; NOMINATED SUPPORT TEAM; SUICIDE ATTEMPTS;
   RISK; METAANALYSIS; RELIABILITY; DISORDERS; VALIDITY; ANXIETY
AB Background In primary analyses, dialectical behavior therapy (DBT) was associated with greater reduction in self-harm during treatment than individual/group supportive therapy (IGST). The objective of this paper was to examine predictors and moderators of treatment outcomes for suicidal adolescents who participated in a randomized controlled trial evaluating DBT and IGST. Methods Adolescents (N = 173) were included in the intent-to-treat sample and randomized to receive 6 months of DBT or IGST. Potential baseline predictors and moderators were identified within four categories: demographics, severity markers, parental psychopathology, and psychosocial variables. Primary outcomes were suicide attempts (SA) and nonsuicidal self-injury evaluated at baseline, midtreatment (3 months), and end of treatment (6 months) via the Suicide Attempt and Self-Injury Interview (Psychological Assessment, 18, 2006, 303). For each moderator or predictor, a generalized linear mixed model was conducted to examine main and interactive effects of treatment and the candidate variable on outcomes. Results Adolescents with higher family conflict, more extensive self-harm histories, and more externalizing problems produced on average more reduction on SH frequency from baseline to post-treatment. Adolescents meeting BPD diagnosis were more likely to have high SH frequency at post-treatment. Analyses indicated significant moderation effects for emotion dysregulation on NSSI and SH. DBT was associated with better rates of improvement compared to IGST for adolescents with higher baseline emotion dysregulation and those whose parents reported greater psychopathology and emotion dysregulation. A significant moderation effect for ethnicity on SA over the treatment period was observed, where DBT produced better rate of improvement compared to IGST for Hispanic/Latino individuals. Conclusions These findings may help to inform salient treatment targets and guide treatment planning. Adolescents that have high levels of family conflict, externalizing problems, and increased level of severity markers demonstrated the most change in self-harm behaviors over the course of treatment and benefitted from both treatment interventions. Those with higher levels of emotion dysregulation and parent psychopathology may benefit more from the DBT.
C1 [Adrian, Molly; McCauley, Elizabeth] Seattle Childrens Res Inst, Ctr Child Hlth Behav & Dev, Seattle, WA USA.
   [Adrian, Molly; McCauley, Elizabeth] Univ Washington, Dept Psychiat & Behav Sci, Seattle, WA 98195 USA.
   [Berk, Michele S.] Stanford Univ, Dept Psychiat & Behav Sci, Stanford, CA 94305 USA.
   [Asarnow, Joan R.] Univ Calif Los Angeles, David Geffen Sch Med, Los Angeles, CA 90095 USA.
   [Korslund, Kathryn; Linehan, Marsha M.] Univ Washington, Dept Psychol, Seattle, WA 98195 USA.
   [Avina, Claudia] Harbor UCLA Med Ctr, Los Angeles Biomed Res Inst, Dept Math, West Carson, CA USA.
   [Gallop, Robert] West Chester Univ Penn, W Chester, PA USA.
RP Adrian, M (reprint author), Univ Washington, Dept Psychiat & Behav Sci, Seattle, WA 98195 USA.
EM adriam@uw.edu
FU National Institute of Mental Health from the Agency for Healthcare
   Research and Quality [5R01MH090159, R01MH93898, K12HS022982]
FX The study was funded by the National Institute of Mental Health grants
   5R01MH090159 (Drs. Linehan and McCauley, PIs at University of
   Washington/Seattle Children's Hospital), R01MH93898 (Drs. Berk and
   Asarnow, PIs at Los Angeles sites), and K12HS022982 from the Agency for
   Healthcare Research and Quality (Adrian). The trial was prospectively
   registered on the U.S. National Institutes of Health ClinicalTrials.gov
   registry - CT01528020. Drs. Korslund and Linehan receive consultation
   fees from federal and international research grants studying DBT. Drs.
   Korslund and Linehan receives fees for providing training and
   consultation on DBT. Dr. Korslund receives a salary as the Clinical
   Director of THIRA Health, a DBT-based Partial-Hospitalization and
   intensive Outpatient Program. Dr. Linehan receives royalities from
   Guilford Press. The authors have declared that they have no competing or
   potential conflicts of interest.
NR 38
TC 3
Z9 3
U1 3
U2 3
PU WILEY
PI HOBOKEN
PA 111 RIVER ST, HOBOKEN 07030-5774, NJ USA
SN 0021-9630
EI 1469-7610
J9 J CHILD PSYCHOL PSYC
JI J. Child Psychol. Psychiatry
PD OCT
PY 2019
VL 60
IS 10
SI SI
BP 1123
EP 1132
DI 10.1111/jcpp.13099
EA JUL 2019
PG 10
WC Psychology, Developmental; Psychiatry; Psychology
SC Psychology; Psychiatry
GA IX8GB
UT WOS:000479824300001
PM 31359435
DA 2020-03-18
ER

PT J
AU Guerrera, S
   Menghini, D
   Napoli, E
   Di Vara, S
   Valeri, G
   Vicari, S
AF Guerrera, Silvia
   Menghini, Deny
   Napoli, Eleonora
   Di Vara, Silvia
   Valeri, Giovanni
   Vicari, Stefano
TI Assessment of Psychopathological Comorbidities in Children and
   Adolescents With Autism Spectrum Disorder Using the Child Behavior
   Checklist
SO FRONTIERS IN PSYCHIATRY
LA English
DT Article
DE neurodevelopmental disorders; emotional problems; behavioral problems;
   psychiatric comorbidity; autism spectrum disorder; Child Behavior
   Checklist
ID PSYCHIATRIC-DISORDERS; PRESCHOOL-CHILDREN; YOUNG-CHILDREN; CBCL 6-18;
   IDENTIFICATION; SYMPTOMS; YOUTH; PREVALENCE; DEPRESSION; ANXIETY
AB Autism spectrum disorder (ASD) is characterized by psychiatric and behavioral comorbidities. The Child Behavior Checklist (CBCL) provides valid and well-established measures of emotional, behavioral, and social problems in children and adolescents. The aim of the present study was to verify whether emotional, behavioral, and social problems were modulated by ASD symptom severity, cognitive development, gender, and age by analyzing the CBCL in a large group of children and adolescents with ASD. The results show that around 30% of participants with ASD exhibited internalizing problems and only 6% externalizing problems, with males exhibiting more internalizing problems than females. No correlation was found between CBCL scores and indices of ASD severity. However, higher CBCL Total Problems scores were found in older children and in children with lower cognitive abilities. The detection of behavioral and emotional problems allows children with ASD to undergo specific and individualized treatment that takes into account their psychopathological problems.
C1 [Guerrera, Silvia; Menghini, Deny; Napoli, Eleonora; Di Vara, Silvia; Valeri, Giovanni; Vicari, Stefano] Children Hosp Bambino Gesu, Dept Neurosci, Child & Adolescence Neuropsychiat Unit, Rome, Italy.
RP Vicari, S (reprint author), Children Hosp Bambino Gesu, Dept Neurosci, Child & Adolescence Neuropsychiat Unit, Rome, Italy.
EM stefano.vicari@opbg.net
RI Napoli, Eleonora/AAB-2250-2020; Guerrera, Silvia/AAA-7669-2020; Vicari,
   Stefano/J-3008-2012; Menghini, Deny/AAB-4343-2020
OI Napoli, Eleonora/0000-0002-1436-2825; Guerrera,
   Silvia/0000-0003-3449-5630; Menghini, Deny/0000-0002-3459-2601
NR 54
TC 0
Z9 0
U1 3
U2 3
PU FRONTIERS MEDIA SA
PI LAUSANNE
PA AVENUE DU TRIBUNAL FEDERAL 34, LAUSANNE, CH-1015, SWITZERLAND
SN 1664-0640
J9 FRONT PSYCHIATRY
JI Front. Psychiatry
PD JUL 26
PY 2019
VL 10
AR 535
DI 10.3389/fpsyt.2019.00535
PG 8
WC Psychiatry
SC Psychiatry
GA IM2CO
UT WOS:000477799700001
PM 31404318
OA DOAJ Gold, Green Published
DA 2020-03-18
ER

PT J
AU Smith, LE
   Maybach, AM
   Feldman, A
   Darling, A
   Akard, TF
   Gilmer, MJ
AF Smith, Lauren E.
   Maybach, Anna M.
   Feldman, Amanda
   Darling, Austin
   Akard, Terrah Foster
   Gilmer, Mary Jo
TI Parent and Child Preferences and Styles of Communication About Cancer
   Diagnoses and Treatment
SO JOURNAL OF PEDIATRIC ONCOLOGY NURSING
LA English
DT Article
DE pediatrics; communication; palliative care; family; quality of life
ID END-OF-LIFE; HEALTH-CARE PROFESSIONALS; PALLIATIVE CARE; FOCUS GROUPS;
   ADOLESCENTS; TALKING; DEATH; PERSPECTIVES; SKILLS
AB Communication challenges frequently occur among families and health care providers of children with life-threatening conditions. These obstacles compound concerns related to children's diagnoses and treatment, the family's quality of life, and delivery of care. Developmentally appropriate and validated methods of addressing the communication preferences of families with chronically ill children are limited. This study used six focus groups to determine child and parent preferences and styles of communication centering on new diagnoses and changes in prognosis. Hypothetical situations were used to minimize feelings of self-consciousness among school-aged and adolescent participants. Qualitative analyses (interrater reliability 75%) of child and parent responses revealed 3 categories and 11 subcategories or themes. The category of Characteristics of Communication Exchange included (1) how to tell, (2) who should tell, (3) when to tell, (4) who should be included, and (5) what to tell. The Knowledge and Understanding category included themes of (1) side effects of treatment, (2) what children understand, and (3) questions when being diagnosed. The category of Feelings and Emotions included themes of (1) feelings about changes in prognosis, (2) children's feelings on being informed, and (3) coping and emotional regulation. Results reveal a need for developmentally appropriate, evidence-based education to inform parents on how, what, and when to communicate information concerning their child's disease, as well as instructions around facilitating those discussions. Moreover, a need for professional education and training programs for providers is demonstrated by some parental dissatisfaction with bedside manner and disclosure of information. The data collected from this study lay a foundation for future research in communication as a principal factor in quality of life for pediatric patients and their families.
C1 [Smith, Lauren E.; Feldman, Amanda; Darling, Austin; Akard, Terrah Foster; Gilmer, Mary Jo] Vanderbilt Univ, Child Studies Program, 221 Kirkland Hall, Nashville, TN 37235 USA.
   [Feldman, Amanda] James Madison Univ, Nashville, TN USA.
   [Darling, Austin] Southern Illinois Univ Edwardsville, Nashville, TN USA.
   [Maybach, Anna M.] Columbia Univ, New York, NY USA.
RP Smith, LE (reprint author), Vanderbilt Univ, Sch Nursing, 417 Godchaux Hall,461 21st Ave South, Nashville, TN 37203 USA.
EM lauren.e.smith@vanderbilt.edu
OI Gilmer, Mary Jo/0000-0002-1742-3996
FU Center for Effective Health Communication (CEHC) at Vanderbilt
   University
FX The author(s) disclosed receipt of the following financial support for
   the research, authorship, and/or publication of this article: This
   research was supported in part by a grant from the Center for Effective
   Health Communication (CEHC) at Vanderbilt University. Portions of this
   research were presented at Vanderbilt University Kennedy Center Science
   Day.
NR 45
TC 0
Z9 0
U1 2
U2 5
PU SAGE PUBLICATIONS INC
PI THOUSAND OAKS
PA 2455 TELLER RD, THOUSAND OAKS, CA 91320 USA
SN 1043-4542
EI 1532-8457
J9 J PEDIATR ONCOL NURS
JI J. Pediatr. Oncol. Nurs.
PD NOV
PY 2019
VL 36
IS 6
BP 390
EP 401
AR UNSP 1043454219859235
DI 10.1177/1043454219859235
EA JUL 2019
PG 12
WC Oncology; Nursing
SC Oncology; Nursing
GA JF7JZ
UT WOS:000478172300001
PM 31342873
DA 2020-03-18
ER

PT J
AU Feurer, C
   Woody, ML
   James, KM
   Kudinova, AY
   Gibb, BE
AF Feurer, Cope
   Woody, Mary L.
   James, Kiera M.
   Kudinova, Anastacia Y.
   Gibb, Brandon E.
TI Neighborhood crime risk and resting respiratory sinus arrhythmia in
   middle childhood: Evidence of gender differences
SO DEVELOPMENTAL PSYCHOBIOLOGY
LA English
DT Article
DE crime; residence characteristics; respiratory sinus arrhythmia; sex
   differences
ID HEART-RATE-VARIABILITY; COMMUNITY VIOLENCE EXPOSURE; MENTAL-HEALTH
   OUTCOMES; EMOTION REGULATION; TRANSDIAGNOSTIC BIOMARKER; STRESS
   EXPOSURE; CHILDREN; SAMPLE; DEPRESSION; REACTIVITY
AB Although there is a robust link between resting respiratory sinus arrhythmia (RSA), a biological marker of emotion regulation, and risk for psychopathology, the factors that may be associated with aberrant RSA development remain unclear. The goal of the current study was to examine the relation between children's resting levels of RSA and neighborhood crime, a macro-level environmental stressor associated with increased risk for multiple forms of psychopathology in youth. The levels of neighborhood crime were obtained using a geocoded neighborhood crime exposure database, allowing for the objective assessment of the likelihood of crime occurring in the child's community. The results indicated that the relation between neighborhood crime and resting RSA differed for girls and boys such that living in a neighborhood with higher risk of exposure to violent crimes was associated with lower RSA for girls, but not boys. These results suggest that living in a higher crime neighborhood is associated with an objective, biologically-based marker of emotion regulation and highlight how neighborhood crime may be specifically associated with risk for girls.
C1 [Feurer, Cope; James, Kiera M.; Gibb, Brandon E.] SUNY Binghamton, Ctr Affect Sci, Binghamton, NY 13902 USA.
   [Woody, Mary L.] Univ Pittsburgh, Dept Psychiat, Pittsburgh, PA USA.
   [Kudinova, Anastacia Y.] Brown Univ, Dept Psychiat & Human Behav, Warren Alpert Med Sch, Providence, RI 02912 USA.
RP Feurer, C (reprint author), SUNY Binghamton, Dept Psychol, Binghamton, NY 13902 USA.
EM efeurer1@binghamton.edu
OI Woody, Mary/0000-0002-3021-3299; Feurer, Cope/0000-0002-0644-1961
FU National Science Foundation Graduate Research FellowshipNational Science
   Foundation (NSF) [DGE1144464]; National Institute of Mental HealthUnited
   States Department of Health & Human ServicesNational Institutes of
   Health (NIH) - USANIH National Institute of Mental Health (NIMH)
   [MH098060]; National Institute of Child Health and Human
   DevelopmentUnited States Department of Health & Human ServicesNational
   Institutes of Health (NIH) - USANIH Eunice Kennedy Shriver National
   Institute of Child Health & Human Development (NICHD) [HD057066]
FX National Science Foundation Graduate Research Fellowship, Grant/Award
   Number: DGE1144464; National Institute of Mental Health, Grant/Award
   Number: MH098060; National Institute of Child Health and Human
   Development, Grant/Award Number: HD057066
NR 55
TC 0
Z9 0
U1 0
U2 0
PU WILEY
PI HOBOKEN
PA 111 RIVER ST, HOBOKEN 07030-5774, NJ USA
SN 0012-1630
EI 1098-2302
J9 DEV PSYCHOBIOL
JI Dev. Psychobiol.
PD MAR
PY 2020
VL 62
IS 2
BP 232
EP 239
DI 10.1002/dev.21893
EA JUL 2019
PG 8
WC Developmental Biology; Psychology
SC Developmental Biology; Psychology
GA KL6ZO
UT WOS:000478697800001
PM 31342522
DA 2020-03-18
ER

PT J
AU Dellazizzo, L
   Potvin, S
   Bahig, SS
   Dumais, A
AF Dellazizzo, Laura
   Potvin, Stephane
   Bahig, Stephane Sami
   Dumais, Alexandre
TI Comprehensive review on virtual reality for the treatment of violence:
   implications for youth with schizophrenia
SO NPJ SCHIZOPHRENIA
LA English
DT Review
ID PSYCHOTIC-LIKE EXPERIENCES; REDUCING AGGRESSION; MENTAL-ILLNESS;
   PHARMACOLOGICAL MANAGEMENT; PSYCHOLOGICAL TREATMENT; PERSECUTORY
   DELUSIONS; EXPOSURE THERAPY; DISORDERS; BEHAVIOR; ADOLESCENTS
AB Youth violence is a complex and multifactorial issue that has severe health and social consequences. While treatment options exist to treat/reduce violence in at-risk populations such as schizophrenia, there remains limitations in the efficacy of current interventions. Virtual reality (VR) appears to be a unique possibility to expose offenders and to train coping skills in virtual situations that are capable of eliciting aggression-relevant behavior without threatening others. The focus of this paper is to provide a comprehensive review of studies using VR to manage violence across several at-risk populations, with a particular emphasis on youth with schizophrenia. Despite the encouraging success of VR applications for the treatment of different mental health problems, no studies have explored the usability of VR to specifically treat violence in patients with schizophrenia. A limited number of studies have focused on violence risk factors in other mental health problems (i.e., emotion regulation in individual suffering from post-traumatic disorders) that may be targeted in treatments to reduce the risk of violence. The preliminary studies using VR as a therapeutic element have shown reductions in anger, improvements in conflict-resolution skills as well as in empathy levels, and decreases in aggression. Possible applications of these interventions in youth with schizophrenia will be discussed.
C1 [Dellazizzo, Laura; Potvin, Stephane; Bahig, Stephane Sami; Dumais, Alexandre] Inst Univ Sante Mentale Montreal, Ctr Rech, Montreal, PQ, Canada.
   [Dellazizzo, Laura; Potvin, Stephane; Bahig, Stephane Sami; Dumais, Alexandre] Univ Montreal, Fac Med, Dept Psychiat & Addictol, Montreal, PQ, Canada.
   [Dellazizzo, Laura; Dumais, Alexandre] Inst Natl Psychiat Legale Philippe Pinel, Montreal, PQ, Canada.
RP Dumais, A (reprint author), Inst Univ Sante Mentale Montreal, Ctr Rech, Montreal, PQ, Canada.; Dumais, A (reprint author), Univ Montreal, Fac Med, Dept Psychiat & Addictol, Montreal, PQ, Canada.; Dumais, A (reprint author), Inst Natl Psychiat Legale Philippe Pinel, Montreal, PQ, Canada.
EM alexandre.dumais@umontreal.ca
FU Fonds de Recherche du Quebec en SanteFonds de la Recherche en Sante du
   Quebec
FX L.D. is holder of a doctorate scholarship from the Fonds de Recherche du
   Quebec en Sante. S.P. is holder of the Eli Lilly Canada Chair on
   schizophrenia research. A.D. is holder of a Junior 2 salary award from
   the Fonds de Recherche du Quebec en Sante.
NR 80
TC 0
Z9 0
U1 6
U2 6
PU NATURE PUBLISHING GROUP
PI LONDON
PA MACMILLAN BUILDING, 4 CRINAN ST, LONDON N1 9XW, ENGLAND
EI 2334-265X
J9 NPJ SCHIZOPHR
JI npj Schizophr.
PD JUL 23
PY 2019
VL 5
AR 11
DI 10.1038/s41537-019-0079-7
PG 12
WC Psychiatry
SC Psychiatry
GA IO3MV
UT WOS:000479285500001
PM 31337763
OA DOAJ Gold, Green Published
DA 2020-03-18
ER

PT J
AU Kwon, SJ
   Ivory, SL
   McCormick, EM
   Telzer, EH
AF Kwon, Seh-Joo
   Ivory, Susannah L.
   McCormick, Ethan M.
   Telzer, Eva H.
TI Behavioral and Neural Dysregulation to Social Rewards and Links to
   Internalizing Symptoms in Adolescents
SO FRONTIERS IN BEHAVIORAL NEUROSCIENCE
LA English
DT Article
DE adolescence; social reward; inhibitory failures; cognitive control;
   internalizing symptoms; connectivity; fMRI
ID EMOTIONAL FACIAL EXPRESSIONS; COGNITIVE CONTROL; HEIGHTENED SENSITIVITY;
   RESPONSE-INHIBITION; AMYGDALA; CHILDREN; CONNECTIVITY; DEPRESSION;
   ATTENTION; ANXIETY
AB Adolescence is a time of unique sensitivity to socially salient stimuli such as social rewards. This period overlaps with the onset of psychopathology such as internalizing and externalizing symptoms. In the current studies, we examined behavioral and neural patterns of dysregulation to social rewards and threats, and links to internalizing and externalizing symptoms in youths. In study 1, we used a social Go/NoGo cognitive control task using peer faces to test for age-related behavioral differences in inhibitory failures in adolescents (N = 53, M-age = 13.37 years), and adults (N = 51, M-age = 43.71 years). In study 2, an independent adolescent sample (N = 51, M-age = 13.98 years) completed a similar social Go/NoGo cognitive control task during fMRI. Results show that adolescents had greater inhibitory failures - as measured by false alarm rate - to both social reward and threat cues than adults, and more so to social reward than threat cues. Greater inhibitory failures to social reward than threat cues were associated with greater internalizing symptoms, but were not significantly related to externalizing symptoms. At the neural level, greater inhibitory failures to social reward than threat cues as well as greater internalizing symptoms were both associated with heightened amygdala-ventral striatum connectivity. Our findings indicate that subcortico-subcortical connectivity, which is deemed to occur chronologically earlier and thus necessary for subcortico-cortical circuits, may serve as an early biomarker for emotion dysregulation and a risk factor for internalizing symptoms.
C1 [Kwon, Seh-Joo; McCormick, Ethan M.; Telzer, Eva H.] Univ N Carolina, Dept Psychol & Neurosci, Chapel Hill, NC 27515 USA.
   [Ivory, Susannah L.] Penn State Univ, Dept Psychol, State Coll, PA USA.
RP Telzer, EH (reprint author), Univ N Carolina, Dept Psychol & Neurosci, Chapel Hill, NC 27515 USA.
EM ehtelzer@unc.edu
FU National Institutes of HealthUnited States Department of Health & Human
   ServicesNational Institutes of Health (NIH) - USA [R01DA039923];
   National Science FoundationNational Science Foundation (NSF) [SES
   1459719]; Department of Psychology at the University of Illinois
FX This work was supported by grants from the National Institutes of Health
   (R01DA039923), the National Science Foundation (SES 1459719), and
   generous funds from the Department of Psychology at the University of
   Illinois.
NR 68
TC 0
Z9 0
U1 3
U2 5
PU FRONTIERS MEDIA SA
PI LAUSANNE
PA AVENUE DU TRIBUNAL FEDERAL 34, LAUSANNE, CH-1015, SWITZERLAND
SN 1662-5153
J9 FRONT BEHAV NEUROSCI
JI Front. Behav. Neurosci.
PD JUL 23
PY 2019
VL 13
AR 158
DI 10.3389/fnbeh.2019.00158
PG 12
WC Behavioral Sciences; Neurosciences
SC Behavioral Sciences; Neurosciences & Neurology
GA IL0FK
UT WOS:000476971300001
PM 31396060
OA DOAJ Gold, Green Published
DA 2020-03-18
ER

PT J
AU Strong, ZH
   McMain, EM
   Frey, KS
   Wong, RM
   Dai, SH
   Jin, G
AF Strong, Zoe Higheagle
   McMain, Emma M.
   Frey, Karin S.
   Wong, Rachel M.
   Dai, Shenghai
   Jin, Gan
TI Ethnically Diverse Adolescents Recount Third-Party Actions That Amplify
   Their Anger and Calm Their Emotions After Perceived Victimization
SO JOURNAL OF ADOLESCENT RESEARCH
LA English
DT Article; Early Access
DE victimization; peer influence; emotion socialization; emotion
   regulation; adolescence; anger; ethnicity
ID PEER VICTIMIZATION; CO-RUMINATION; AGGRESSION; FRIENDSHIPS; CHILDHOOD;
   BEHAVIOR; SOCIALIZATION; ASSOCIATIONS; ETHNICITY; CONFLICT
AB Third-party adolescents (those aware of peer conflict as neither aggressors nor victims) can help shape their peers' emotional responses to perceived victimization. Emotion regulation promotes resilience for those who have been victimized, and heightened anger can exacerbate negative outcomes. This study sought to understand how ethnically diverse victimized adolescents described third-party actions that amplified their anger and calmed their emotions-and whether there were gender, racial/ethnic, or school-level patterns. Data were drawn from 264 structured interviews using a multi-method, repeated measures design. Participants were 66 African Americans, 57 European Americans, 64 Mexican Americans, and 77 Native Americans from the Northwest United States. Open- and process-coding identified 16 themes that described third-party actions, and pattern coding provided insight into why particular actions may be perceived as anger-amplifying or calming. Wilcoxon Signed Rank tests on action frequencies revealed five actions (e.g., co-ruminating) that were associated with amplifying victims' anger and eight actions (e.g., reassuring) that were associated with calming victims' emotions. Group patterns were examined using chi-square and Mann-Whitney tests. Programs and interventions may draw on these qualitative accounts of victimized adolescents' experiences to illustrate how third-party actions might differentially impact peers during or after aggressive incidents.
C1 [Strong, Zoe Higheagle; McMain, Emma M.; Dai, Shenghai] Washington State Univ, Educ Psychol, Pullman, WA 99164 USA.
   [Strong, Zoe Higheagle] Washington State Univ, Tribal Relat, Pullman, WA 99164 USA.
   [Strong, Zoe Higheagle] Washington State Univ, Provost, Pullman, WA 99164 USA.
   [Frey, Karin S.] Univ Washington, Coll Educ, Sociomoral Act & Ident Lab, Seattle, WA 98195 USA.
   [Wong, Rachel M.] Washington State Univ, Coll Educ, Educ Psychol, Pullman, WA 99164 USA.
   [Jin, Gan] Washington State Univ, Educ Psychol Program, Pullman, WA 99164 USA.
RP Strong, ZH (reprint author), Washington State Univ, Dept Educ Psychol, POB 641046, Pullman, WA 99164 USA.
EM zoe.strong@wsu.edu
OI DAI, SHENGHAI/0000-0002-7829-0621
FU National Institute of Justice [2015-CK-BX-0022]
FX The author(s) disclosed receipt of the following financial support for
   the research, authorship, and/or publication of this article: This
   research was supported by grants from the National Institute of Justice
   (2015-CK-BX-0022). Opinions or points of view expressed are those of the
   authors and do not necessarily reflect the official position or policies
   of the U.S. Department of Justice.
NR 54
TC 1
Z9 1
U1 0
U2 0
PU SAGE PUBLICATIONS INC
PI THOUSAND OAKS
PA 2455 TELLER RD, THOUSAND OAKS, CA 91320 USA
SN 0743-5584
EI 1552-6895
J9 J ADOLESCENT RES
JI J. Adolesc. Res.
AR UNSP 0743558419864021
DI 10.1177/0743558419864021
EA JUL 2019
PG 28
WC Psychology, Developmental
SC Psychology
GA IL3ZX
UT WOS:000477237100001
DA 2020-03-18
ER

PT J
AU Cohen, E
   Eshel, Y
   Kimhi, S
   Kurman, J
AF Cohen, Elad
   Eshel, Yohanan
   Kimhi, Shaul
   Kurman, Jenny
TI Individual Resilience: A Major Protective Factor in Peer Bullying and
   Victimization of Elementary School Children in Israel
SO JOURNAL OF INTERPERSONAL VIOLENCE
LA English
DT Article; Early Access
DE bullying; violence; alcohol and drugs; ethnicity; PTSD; adolescent
   victims; sexual assault
ID DISTRESS SYMPTOMS RATIO; SELF-ESTEEM; EMOTION REGULATION; POSTTRAUMATIC
   RECOVERY; AGGRESSION; ADOLESCENTS; VIOLENCE; JEWISH; RISK; ARAB
AB Peer violence in school has become a major issue for schools around the world. The present study examined the impacts of cultural settings and of protective individual attributes on peer bullying and victimization in school. These protective attributes were self-esteem, sense of autonomy, emotional regulation, and individual resilience. Participants were 112 Jewish and 55 Arab Bedouin pupils 10 to 11 years old. It was hypothesized that Jewish pupils would score lower than Bedouin pupils on bullying and on victimization, and will score higher than them on these protective individual attributes. It was also hypothesized that despite these differences, the investigated attributes would correlate with reduced peer violence in both groups. It was hypothesized further that individual resilience will be the major predictor of both bullying and victimization in both groups. Results have generally supported these hypotheses, suggesting alternative ways for curtailing peer aggression in school.
C1 [Cohen, Elad] Tel Hai Coll, Upper Galilee, Israel.
   [Eshel, Yohanan] Tel Hai Coll, Dept Psychol, Tel Hai, Israel.
   [Kimhi, Shaul] Tel Hai Coll, Psychol, Tel Hai, Israel.
   [Kurman, Jenny] Univ Haifa, Dept Psychol, Haifa, Israel.
RP Eshel, Y (reprint author), Tel Hai Coll, Dept Psychol, Tel Hai, Israel.
EM yeshel@psy.haifa.ac.il
NR 83
TC 1
Z9 1
U1 7
U2 10
PU SAGE PUBLICATIONS INC
PI THOUSAND OAKS
PA 2455 TELLER RD, THOUSAND OAKS, CA 91320 USA
SN 0886-2605
EI 1552-6518
J9 J INTERPERS VIOLENCE
JI J. Interpers. Violence
AR UNSP 0886260519863192
DI 10.1177/0886260519863192
EA JUL 2019
PG 20
WC Criminology & Penology; Family Studies; Psychology, Applied
SC Criminology & Penology; Family Studies; Psychology
GA IL5JV
UT WOS:000477330500001
PM 31328623
DA 2020-03-18
ER

PT J
AU Hickey, T
   Name, EP
   Barnaby, N
   Meadows, G
AF Hickey, Tara
   Name, Emily Pen
   Barnaby, Nelson
   Meadows, Graham
TI Mindfulness and compassion for youth with psychotic symptoms: A
   description of a group program and a consumer's experience
SO PSYCHOSIS-PSYCHOLOGICAL SOCIAL AND INTEGRATIVE APPROACHES
LA English
DT Article; Early Access
DE Group program; mindfulness; compassion; youth; psychosis; intervention
ID INTERVENTIONS
AB An 8-week mindfulness and compassion program was developed for youth at risk for, or already experiencing, psychosis, based on UK national guidelines for developing interventions. The aim of this paper is to provide a program description and first hand account of a participant's experience. First, mindfulness skills are taught. Next an emotional regulation model is introduced, to help participants understand how psychotic experiences, anxiety and depression contribute to a heightened threat system, and how compassion can help them. The program contains meditations (e.g. breath practice, compassionate friend) and practices for use in daily life (e.g. STOP practice). The second author found mindfulness allowed her to feel and acknowledge her experience and give her emotions the recognition they needed. Being self-compassionate was a new concept, which at times was challenging but helped her realize her emotions were normal and she could manage difficult emotions using soothing practices. Furthermore, being part of a group helped her realize she was not alone. Mindfulness and compassion skills can be helpful for youth with psychotic experiences. A group program can provide a safe place to share experiences and reduce isolation. An evaluation of the program will be the focus of future papers.
C1 [Hickey, Tara; Name, Emily Pen; Meadows, Graham] Monash Univ, Southern Synergy, Melbourne, Vic, Australia.
   [Hickey, Tara] Univ Sydney, Univ Ctr Rural Hlth, Lismore, NSW, Australia.
   [Barnaby, Nelson] Univ Melbourne, Orygen Natl Ctr Excellence Youth Mental Hlth, Melbourne, Vic, Australia.
   [Meadows, Graham] Monash Hlth, Mental Hlth Program, Melbourne, Vic, Australia.
   [Meadows, Graham] Univ Melbourne, Sch Populat & Global Hlth, Melbourne, Vic, Australia.
RP Hickey, T (reprint author), Dandenong Hosp, Southern Synergy, 126-128 Cleeland St, Dandenong, Vic 3175, Australia.
EM tara.hickey@monash.edu
NR 7
TC 0
Z9 0
U1 2
U2 2
PU ROUTLEDGE JOURNALS, TAYLOR & FRANCIS LTD
PI ABINGDON
PA 2-4 PARK SQUARE, MILTON PARK, ABINGDON OX14 4RN, OXON, ENGLAND
SN 1752-2439
EI 1752-2447
J9 PSYCHOSIS
JI Psychosis
DI 10.1080/17522439.2019.1639800
EA JUL 2019
PG 8
WC Psychology, Clinical; Psychiatry
SC Psychology; Psychiatry
GA IL7KE
UT WOS:000477466600001
DA 2020-03-18
ER

PT J
AU Laporta-Herrero, I
   Latorre, P
AF Laporta-Herrero, Isabel
   Latorre, Patricia
TI Do parents perceive the abnormal eating attitudes of their adolescent
   children with anorexia nervosa?
SO CLINICAL CHILD PSYCHOLOGY AND PSYCHIATRY
LA English
DT Article
DE Anorexia nervosa; anorexic behavior; parents; adolescents; children
ID PROBLEM BEHAVIOR; EMOTIONAL-PROBLEMS; AGREEMENT; INFORMANT; DISORDER;
   DISCREPANCIES; PSYCHOPATHOLOGY; QUESTIONNAIRE; DIAGNOSIS; SYMPTOMS
AB Parents are often the first to detect the initial signs of anorexia nervosa (AN) and take necessary measures to ensure that their children receive appropriate treatment. The evaluation of AN in adolescence is complicated by taking into account the tendency to minimize and deny the symptoms by adolescents, and the difficulty of parents in detecting the main symptoms. We compared the adolescent and parent scores on measures of disordered eating at initial presentation. The sample consisted of 62 adolescents diagnosed with AN, who attended an eating disorder children's unit. Adolescents completed the Eating Attitudes Test (EAT-40) and their parents the Anorectic Behavior Observation Scale (ABOS). The questionnaire data were collected as part of the routine clinical practice and were obtained from clinical notes. The findings indicate no significant correlations between the EAT-40 and ABOS scores, or between AN subtypes according to parent observation of symptoms. There were significant differences between parents, with mothers reporting higher scores than fathers. This study highlights the importance of psychoeducation for parents on the early signs of AN, in order to improve recognition and diagnosis at initial assessment of their adolescent children in the early phases.
C1 [Laporta-Herrero, Isabel] UNED, Fac Psicol, Calle Juan del Rosal,14, Madrid 28040, Spain.
   [Latorre, Patricia] Hosp Obispo Polanco, Teruel, Spain.
RP Laporta-Herrero, I (reprint author), UNED, Fac Psicol, Calle Juan del Rosal,14, Madrid 28040, Spain.
EM isabelaporta@hotmail.com
OI Laporta-Herrero, Isabel/0000-0002-9689-6045
NR 41
TC 0
Z9 0
U1 2
U2 2
PU SAGE PUBLICATIONS INC
PI THOUSAND OAKS
PA 2455 TELLER RD, THOUSAND OAKS, CA 91320 USA
SN 1359-1045
EI 1461-7021
J9 CLIN CHILD PSYCHOL P
JI Clin. Child Psychol. Psychiatry
PD JAN
PY 2020
VL 25
IS 1
BP 5
EP 15
AR UNSP 1359104519864121
DI 10.1177/1359104519864121
EA JUL 2019
PG 11
WC Psychology, Clinical; Psychology, Developmental; Psychiatry; Psychology
SC Psychology; Psychiatry
GA JQ1LY
UT WOS:000477318100001
PM 31328537
DA 2020-03-18
ER

PT J
AU Obeid, N
   Norris, ML
   Valois, DD
   Buchholz, A
   Goldfield, GS
   Hadjiyannakis, S
   Henderson, KA
   Flament, M
   Hammond, NG
   Dunn, J
   Spettigue, W
AF Obeid, Nicole
   Norris, Mark L.
   Valois, Darcie D.
   Buchholz, Annick
   Goldfield, Gary S.
   Hadjiyannakis, Stasia
   Henderson, Katherine A.
   Flament, Martine
   Hammond, Nicole G.
   Dunn, Jessica
   Spettigue, Wendy
TI Bingeing, Purging, and Suicidal Ideation in Clinical and Non-Clinical
   Samples of Youth
SO EATING DISORDERS
LA English
DT Article; Early Access
ID DISORDER DIAGNOSTIC SCALE; WEIGHT CONTROL BEHAVIORS; NONSUICIDAL
   SELF-INJURY; EATING-DISORDERS; RISK-FACTORS; CHILDRENS DEPRESSION;
   EMOTION REGULATION; ADOLESCENT GIRLS; YOUNG ADULTHOOD; OVERWEIGHT
AB Suicidal ideation is a serious mental health concern reported by adolescents. Despite understanding of increased suicidal ideation in patients with eating disorders (EDs) and obesity, few studies have compared how disordered eating (bingeing, vomiting and over exercising) is associated with suicidal ideation in clinical and non-clinical samples of youth across the ED and weight spectrum. The present study aimed to 1) comparatively examine rates of suicidal ideation and disordered eating behaviors in clinical samples of youth with EDs, complex obesity, or from the community, and 2) examine whether disordered eating was associated with suicidal ideation above and beyond age, body mass index, diagnosis, treatment-seeking status, and depressive symptoms in large samples of males vs. females in an attempt to understand whether these behaviors should lead to concern regarding suicidal ideation. Data from charts on treatment-seeking adolescents diagnosed with either an ED (N = 315), severe complex obesity (N = 212), and from the community (N = 3036) were pooled together for comparative purposes. Results showed that suicidal ideation was higher in youth seeking treatment for an ED (50.2%) and obesity (23.7%) as compared to youth from the community (13%). Binary logistic regression analyses revealed that vomiting (OR = 1.73 for females, 8.17 for males) and over-exercising (OR = 1.47 for females, 1.68 for males) was significantly associated with suicidal ideation in both males and females. Findings underscore the importance of screening for suicidal ideation in youth who report vomiting or over-exercising despite diagnostic presentation, age, weight, or treatment setting.
C1 [Obeid, Nicole; Spettigue, Wendy] Childrens Hosp Eastern Ontario, Eating Disorders Program, Ottawa, ON, Canada.
   [Obeid, Nicole; Norris, Mark L.; Valois, Darcie D.; Buchholz, Annick; Hammond, Nicole G.; Spettigue, Wendy] Childrens Hosp Eastern Ontario, Res Inst, 401 Smyth Rd, Ottawa, ON K1H 8L1, Canada.
   [Norris, Mark L.; Dunn, Jessica] Childrens Hosp Eastern Ontario, Dept Pediat, Ottawa, ON, Canada.
   [Buchholz, Annick; Hadjiyannakis, Stasia] Childrens Hosp Eastern Ontario, Ctr Hlth Act Living, Ottawa, ON, Canada.
   [Goldfield, Gary S.] Childrens Hosp Eastern Ontario, Hlth Act Living & Obes Res Grp, Ottawa, ON, Canada.
   [Henderson, Katherine A.] Anchor Psychol Serv, Ottawa, ON, Canada.
   [Flament, Martine] Univ Ottawa, Inst Mental Hlth Res, Ottawa, ON, Canada.
RP Obeid, N (reprint author), Childrens Hosp Eastern Ontario, Res Inst, 401 Smyth Rd, Ottawa, ON K1H 8L1, Canada.
EM nobeid@cheo.on.ca
NR 56
TC 0
Z9 0
U1 2
U2 2
PU ROUTLEDGE JOURNALS, TAYLOR & FRANCIS LTD
PI ABINGDON
PA 2-4 PARK SQUARE, MILTON PARK, ABINGDON OX14 4RN, OXON, ENGLAND
SN 1064-0266
EI 1532-530X
J9 EAT DISORD
JI Eat. Disord
DI 10.1080/10640266.2019.1642033
EA JUL 2019
PG 19
WC Psychology, Clinical; Psychiatry; Psychology
SC Psychology; Psychiatry
GA IJ8OM
UT WOS:000476156700001
PM 31314685
DA 2020-03-18
ER

PT J
AU Lazaro-Visa, S
   Palomera, R
   Briones, E
   Fernandez-Fuertes, AA
   Fernandez-Rouco, N
AF Lazaro-Visa, Susana
   Palomera, Raquel
   Briones, Elena
   Fernandez-Fuertes, Andres A.
   Fernandez-Rouco, Noelia
TI Bullied Adolescent's Life Satisfaction: Personal Competencies and School
   Climate as Protective Factors
SO FRONTIERS IN PSYCHOLOGY
LA English
DT Article
DE life satisfaction; bullying; personal competencies; school climate;
   adolescence; self-esteem; emotion regulation; well-being
ID POSITIVE YOUTH DEVELOPMENT; PERCEIVED EMOTIONAL INTELLIGENCE; PEER
   VICTIMIZATION; SELF-ESTEEM; RESILIENCE; STUDENTS; EMPATHY; IMPACT;
   INTERVENTIONS; METAANALYSIS
AB Although adolescence has been defined as a stage of vulnerability, due to the biopsychosocial changes that happen throughout this developmental stage, it is also one of growth. Some of the core personal competencies that have been identified to promote positive development at this stage while simultaneously preventing risks are: (1) a positive sense of self, (2) self-regulation, (3) decision-making skills, (4) a moral system of belief, and (5) prosocial connectedness. There are many factors and contexts that influence adolescent development. The school climate, for example, has the capacity to promote positive development and life satisfaction, yet on the other hand, it is a context within which different forms of violence, such as bullying, can occur. The principal aim of this study, therefore, is to analyze the influence that bullying has on one's life satisfaction, while taking into account participants' socio-demographic characteristics (i.e., gender and developmental stage), their core personal competencies (i.e., problem solving strategies, empathy, emotional repair, self-esteem, and values), and the school climate. To obtain data, a hierarchical regression analysis was conducted with a sample of 647 Spanish students (53.3% female), ranging in age from preadolescence (10-13 years old; 60.3%) to mid-adolescence (14-18 years old; 39.7%), and belonging to diverse socio-economic contexts (15.3% rural) and schools (32.1% public). After gaining informed consent from both the participants and their parents, students completed the survey voluntarily, and under anonymity. Initially results show that gender, developmental stage, and having been bullied were predictors of participants' levels of life satisfaction. When the core personal competencies were also considered in data analysis process, self-esteem, emotional repair, and social values were those demonstrating significant effects on one's life satisfaction; moreover, being bullied was a significant predictor too. Finally, after taking school climate into account, only this variable as well as self-esteem and emotional repair were significant predictors of life satisfaction: the other assessed variables were no longer found to be significant predictors (i. e., gender, developmental stage, being bullied, and social values). These results have important implications for education objectives, methodologies, and school functioning: school climate, selfesteem and emotional repair seem to be particularly important for promoting student life satisfaction and for preventing the negative consequences associated with being bullied.
C1 [Lazaro-Visa, Susana; Palomera, Raquel; Briones, Elena; Fernandez-Fuertes, Andres A.; Fernandez-Rouco, Noelia] Univ Cantabria, Dept Educ, Santander, Spain.
RP Palomera, R (reprint author), Univ Cantabria, Dept Educ, Santander, Spain.
EM palomerr@unican.es
RI Fernandez-Fuertes, Andres A./AAE-2029-2019; Lazaro-Visa,
   Susana/H-7186-2015; Fernandez-Fuertes, Andres A./B-6534-2017; PALOMERA,
   RAQUEL/X-5462-2019; Fernandez-Rouco, Noelia/C-7242-2011; Briones,
   Elena/V-8455-2019
OI Fernandez-Fuertes, Andres A./0000-0002-1015-4332; Lazaro-Visa,
   Susana/0000-0002-8656-5891; Fernandez-Fuertes, Andres
   A./0000-0002-1015-4332; PALOMERA, RAQUEL/0000-0002-6009-6927;
   Fernandez-Rouco, Noelia/0000-0002-3164-3741; Briones,
   Elena/0000-0003-4521-4582
FU Vicerrectorado de Investigacion y Transferencia de Conocimiento from the
   University of Cantabria, Spain [11, VU04.64662]
FX This work was supported by the Vicerrectorado de Investigacion y
   Transferencia de Conocimiento from the University of Cantabria, Spain
   (Ref. No. 11.VU04.64662).
NR 85
TC 1
Z9 1
U1 11
U2 15
PU FRONTIERS MEDIA SA
PI LAUSANNE
PA AVENUE DU TRIBUNAL FEDERAL 34, LAUSANNE, CH-1015, SWITZERLAND
SN 1664-1078
J9 FRONT PSYCHOL
JI Front. Psychol.
PD JUL 18
PY 2019
VL 10
AR 1691
DI 10.3389/fpsyg.2019.01691
PG 11
WC Psychology, Multidisciplinary
SC Psychology
GA IJ5PH
UT WOS:000475954700001
PM 31379695
OA DOAJ Gold, Green Published
DA 2020-03-18
ER

PT J
AU Natalucci, G
   Faedda, N
   Quinzi, A
   Fegatelli, DA
   Vestri, A
   Turturo, G
   Verdecchia, P
   Bellini, B
   Pirisi, C
   Calderoni, D
   Giannotti, F
   Cerutti, R
   Giacolini, T
   Guidetti, V
AF Natalucci, Giulia
   Faedda, Noemi
   Quinzi, Alessia
   Fegatelli, Danilo Alunni
   Vestri, Annarita
   Turturo, Giada
   Verdecchia, Paola
   Bellini, Benedetta
   Pirisi, Chiara
   Calderoni, Dario
   Giannotti, Flavia
   Cerutti, Rita
   Giacolini, Teodosio
   Guidetti, Vincenzo
TI Alexithymia, Metacognition, and Theory of Mind in Children and
   Preadolescents With Migraine Without Aura (MWoA): A Case-Control Study
SO FRONTIERS IN NEUROLOGY
LA English
DT Article
DE alexithymia; metacognition; theory of mind; children; pre-adolescents;
   migraine without aura; MWoA
ID QUALITY-OF-LIFE; EMOTIONAL AWARENESS; ADOLESCENTS; VALIDATION; HEADACHE
AB Background: Some studies have demonstrated the high impact of headache and migraine in several areas of children and adolescents' life. In recent years, there has been an increase in scientific interest in the relationship between migraine and emotional regulation, investigating the possible consequences of emotional dysregulation on physical and mental health. While some studies have been carried out on the relationship between alexithymia and headache or migraine (especially in adults), no data exist on relationship between Theory of Mind (TOM), metacognition, and alexithymia in children and adolescents with migraine.
   Methods: Children with diagnosis of migraine without aura (MWoA) (36 males and 34 females) were compared to a healthy control group (31 males and 39 females). The age range was from 8 to 13 years in both groups. All children completed the Alexithymia Questionnaire for Children (AQC) for the assessment of alexithymia levels and the Domain of Social Perception included in the NEPSY-II to evaluate levels of TOM. Metacognitive development was evaluated with Io e La Mia Mente for children aged between 8 and 10 years and with Metacognitions Questionnaire for Children (MCQ-C) for children from 11 to 13.
   Results: There were no differences between children with MWoA and the control group in metacognitive abilities; only in the subscale "Negative Meta Worrying" of MCQ-C girls scored higher than boys, regardless of the group they were part of. Also, in the NEPSY-II subscale there were no statistically significant differences between the two groups. Children with MWoA scored higher in the AQC subscales "Difficulty Identifying Feelings" and "Difficulty Describing Feelings" than controls. Moreover, children between 8 and 10 years statistically differed from older children in "Difficulty Identifying Feelings" and in Total Score.
   Conclusion: Our data suggest that children with MWoA have no metacognitive and TOM problems compared to a healthy group. The experimental group showed higher traits of alexithymia, confirming what suggested by other studies in the literature. Future research will have to focus on migraine with aura and tension-type headache to evaluate any differences with children with MWoA.
C1 [Natalucci, Giulia; Quinzi, Alessia; Turturo, Giada; Bellini, Benedetta; Pirisi, Chiara; Calderoni, Dario; Giannotti, Flavia; Giacolini, Teodosio; Guidetti, Vincenzo] Sapienza Univ Rome, Dept Human Neurosci, Sect Child & Adolescent Neuropsychiat, Rome, Italy.
   [Faedda, Noemi] Sapienza Univ Rome, Dept Human Neurosci, Sect Child & Adolescent Neuropsychiat, Behav Neurosci, Rome, Italy.
   [Fegatelli, Danilo Alunni; Vestri, Annarita] Sapienza Univ Rome, Dept Publ Hlth & Infect Dis, Rome, Italy.
   [Verdecchia, Paola] Sapienza Univ Rome, Dept Maternal & Child Hlth & Urol Sci, Rome, Italy.
   [Cerutti, Rita] Sapienza Univ Rome, Dept Dynam & Clin Psychol, Rome, Italy.
RP Guidetti, V (reprint author), Sapienza Univ Rome, Dept Human Neurosci, Sect Child & Adolescent Neuropsychiat, Rome, Italy.
EM vincenzo.guicletti@uniroma1.it
NR 37
TC 0
Z9 0
U1 1
U2 1
PU FRONTIERS MEDIA SA
PI LAUSANNE
PA AVENUE DU TRIBUNAL FEDERAL 34, LAUSANNE, CH-1015, SWITZERLAND
SN 1664-2295
J9 FRONT NEUROL
JI Front. Neurol.
PD JUL 17
PY 2019
VL 10
AR 774
DI 10.3389/fneur.2019.00774
PG 9
WC Clinical Neurology; Neurosciences
SC Neurosciences & Neurology
GA IJ3VE
UT WOS:000475831800001
PM 31379724
OA DOAJ Gold, Green Published
DA 2020-03-18
ER

PT J
AU Hammond, CJ
   Allick, A
   Rahman, N
   Nanavati, J
AF Hammond, Christopher J.
   Allick, Aliyah
   Rahman, Naisa
   Nanavati, Julie
TI Structural and Functional Neural Targets of Addiction Treatment in
   Adolescents and Young Adults: A Systematic Review and Meta-Analysis
SO JOURNAL OF CHILD AND ADOLESCENT PSYCHOPHARMACOLOGY
LA English
DT Review
DE adolescent; neuroimaging; substance use; addictive disorders; treatment
   response; meta-analysis
ID COGNITIVE CONTROL; BRAIN; ACTIVATION; CANNABIS; BEHAVIOR; ABSTINENCE;
   RELAPSE
AB Objective: Addictive disorders start during adolescence for most individuals, and developmental differences in brain maturation and response to treatments are present. Recent studies in adults have identified associations between addiction treatment response and regional and circuit specific brain dysfunction, suggesting candidate neural treatment targets. The purpose of this systematic review and meta-analysis was to qualitatively and quantitatively summarize findings from structural and functional neuroimaging studies that examine neural correlates of treatment response in adolescents and young adults with addictive disorders. Methods: A systematic review and meta-analysis of peer-reviewed studies was conducted following PRISMA (Preferred Reporting Items for Systematic Reviews and Meta-Analyses) guidelines. Studies were selected if they included individuals aged 13-26 with a DSM-IV or DSM-5 (Diagnostic and Statistical Manual, Fourth and Fifth Edition) addictive disorder diagnosis, used neuroimaging, administered a treatment/intervention, and reported within- or between-subject contrasts in brain structure or activity across treatment/intervention and a control condition or brain-behavior correlations with treatment-outcome variables. Quantitative meta-analyses used an activation-likelihood estimation (ALE) approach. Results: Out of 3177 citations, 27 studies were included in the qualitative analysis. Qualitative analyses revealed anatomical, connectivity, and functional brain-behavior associations with response to addiction interventions across a broad array of cortical and subcortical brain regions and associated networks. Eighteen functional magnetic resonance imaging studies involving 354 participants and 88 brain foci were included in the ALE meta-analysis. Despite significant heterogeneity in study design and methods, six ALE activation clusters localized to the anterior cingulate cortex, inferior frontal gyrus, supramarginal gyrus, middle temporal gyrus, precuneus, and putamen showed consistent brain-behavior associations with treatment-outcome variables. Conclusions: Cortical and subcortical brain regions involved in cognition, emotion regulation, decision-making, reward, and self-reference are associated with treatment response in addicted youth. These results are consistent with findings in the adult literature and suggest overlapping neural treatment targets across developmental stages.
C1 [Hammond, Christopher J.; Allick, Aliyah; Rahman, Naisa] Johns Hopkins Univ, Sch Med, Div Child & Adolescent Psychiat, Baltimore, MD USA.
   [Hammond, Christopher J.; Allick, Aliyah; Rahman, Naisa] Johns Hopkins Univ, Sch Med, Dept Psychiat & Behav Sci, Baltimore, MD 21205 USA.
   [Nanavati, Julie] Johns Hopkins Univ, Sch Med, Welch Med Lib, Baltimore, MD USA.
RP Hammond, CJ (reprint author), Johns Hopkins Bayview Med Ctr, Div Child & Adolescent Psychiat, 5510 Nathan Shock Dr, Baltimore, MD 21224 USA.
EM chamm20@jhmi.edu
RI Hammond, Christopher/X-6386-2019
FU American Academy of Child & Adolescent Psychiatry; NIDA career
   development award [K12-DA000357]; National Institutes of HealthUnited
   States Department of Health & Human ServicesNational Institutes of
   Health (NIH) - USA [K12-DA000357]
FX Dr. Hammond receives research support from an American Academy of Child
   & Adolescent Psychiatry and NIDA career development award
   (K12-DA000357). Ms. Allick, Rahman, and Nanavati have no disclosures or
   conflicts. This work was supported by the American Academy of Child &
   Adolescent Psychiatry, the National Institutes of Health [Grant No.
   K12-DA000357 (Hammond)].
NR 39
TC 0
Z9 0
U1 4
U2 7
PU MARY ANN LIEBERT, INC
PI NEW ROCHELLE
PA 140 HUGUENOT STREET, 3RD FL, NEW ROCHELLE, NY 10801 USA
SN 1044-5463
EI 1557-8992
J9 J CHILD ADOL PSYCHOP
JI J. Child Adolesc. Psychopharmacol.
PD AUG 1
PY 2019
VL 29
IS 7
SI SI
BP 498
EP 507
DI 10.1089/cap.2019.0007
EA JUL 2019
PG 10
WC Pediatrics; Pharmacology & Pharmacy; Psychiatry
SC Pediatrics; Pharmacology & Pharmacy; Psychiatry
GA IW9BE
UT WOS:000476021800001
PM 31313938
DA 2020-03-18
ER

PT J
AU Nusslock, R
   Brody, GH
   Armstrong, CC
   Carroll, AL
   Sweet, LH
   Yu, TY
   Barton, AW
   Hallowell, ES
   Chen, E
   Higgins, JP
   Parrish, TB
   Wang, L
   Miller, GE
AF Nusslock, Robin
   Brody, Gene H.
   Armstrong, Casey C.
   Carroll, Ann L.
   Sweet, Lawrence H.
   Yu, Tianyi
   Barton, Allen W.
   Hallowell, Emily S.
   Chen, Edith
   Higgins, James P.
   Parrish, Todd B.
   Wang, Lei
   Miller, Gregory E.
TI Higher Peripheral Inflammatory Signaling Associated With Lower
   Resting-State Functional Brain Connectivity in Emotion Regulation and
   Central Executive Networks
SO BIOLOGICAL PSYCHIATRY
LA English
DT Article
DE fMRI; Inflammation; Mental health; Neuroscience; Physical health;
   Resting state
ID MAJOR DEPRESSIVE DISORDER; EARLY-LIFE ADVERSITY; AFRICAN-AMERICANS;
   AMYGDALA ACTIVITY; CARIBBEAN BLACKS; MENTAL-HEALTH; DEFAULT MODE;
   MONOCYTES; RESPONSES; METAANALYSIS
AB BACKGROUND: Researchers document bidirectional pathways linking peripheral inflammation and neural circuitries subserving emotion processing and regulation. To extend this work, we present results from two independent studies examining the relationship between inflammation and resting-state functional connectivity (rsFC), as measured by functional magnetic resonance imaging.
   METHODS: Study 1 involved 90 rural African American young adults, 25 years of age (52% female), and study 2 involved 82 urban African American youths, 13 to 14 years of age (66% female). Both studies measured circulating inflammatory biomarkers (C-reactive protein, interleukin 6, interleukin 10, tumor necrosis factor alpha), and the measures were averaged to form a composite. Study 2 also enumerated classical monocytes, a key leukocyte subpopulation involved in immune-to-brain signaling. All participants completed a resting-state functional magnetic resonance imaging scan.
   RESULTS: Consistent with our prediction, higher scores on the inflammatory composite were associated with lower rsFC within an emotion regulation network in study 1, controlling for sex. Study 2 replicated study 1, showing that higher scores on the inflammatory composite were associated with lower rsFC within the emotion regulation network, controlling for sex, age, and pubertal status, and found a similar pattern for rsFC within a central executive network. Study 2 also found that higher numbers of classical monocytes were associated with lower rsFC within both the emotion regulation and central executive networks. There was no relationship between rsFC in the anterior salience or default mode networks with inflammation in either study.
   CONCLUSIONS: With these findings, we document relationships between peripheral inflammation and rsFC within an emotion regulation and central executive network and replicate these associations with the emotion regulation network across two independent samples.
C1 [Nusslock, Robin; Chen, Edith; Miller, Gregory E.] Northwestern Univ, Inst Policy Res, 2029 Sheridan Rd, Evanston, IL 60202 USA.
   [Nusslock, Robin; Armstrong, Casey C.; Carroll, Ann L.; Chen, Edith; Miller, Gregory E.] Northwestern Univ, Dept Psychol, 2029 Sheridan Rd, Evanston, IL 60202 USA.
   [Higgins, James P.; Parrish, Todd B.; Wang, Lei] Northwestern Feinberg Sch Med, Dept Radiol, Chicago, IL USA.
   [Wang, Lei] Northwestern Feinberg Sch Med, Dept Psychiat, Chicago, IL USA.
   [Brody, Gene H.; Yu, Tianyi; Barton, Allen W.] Univ Georgia, Ctr Family Res, Athens, GA 30602 USA.
   [Sweet, Lawrence H.; Hallowell, Emily S.] Univ Georgia, Dept Psychol, Athens, GA 30602 USA.
RP Nusslock, R (reprint author), Northwestern Univ, Inst Policy Res, 2029 Sheridan Rd, Evanston, IL 60202 USA.; Nusslock, R (reprint author), Northwestern Univ, Dept Psychol, 2029 Sheridan Rd, Evanston, IL 60202 USA.
EM nusslock@northwestern.edu
OI Parrish, Todd/0000-0002-1184-1572; Higgins, James/0000-0002-7916-8468;
   Hallowell, Emily/0000-0001-8403-3405
FU National Institute on Drug AbuseUnited States Department of Health &
   Human ServicesNational Institutes of Health (NIH) - USANIH National
   Institute on Drug Abuse (NIDA) [P30 DA027827]; National Heart, Lung, and
   Blood InstituteUnited States Department of Health & Human
   ServicesNational Institutes of Health (NIH) - USANIH National Heart Lung
   & Blood Institute (NHLBI) [R01 HL122328]; National Institute of Mental
   HealthUnited States Department of Health & Human ServicesNational
   Institutes of Health (NIH) - USANIH National Institute of Mental Health
   (NIMH) [R01 MH100117]; National Institute of Child Health and Human
   DevelopmentUnited States Department of Health & Human ServicesNational
   Institutes of Health (NIH) - USANIH Eunice Kennedy Shriver National
   Institute of Child Health & Human Development (NICHD) [R01 HD030588];
   Ryan Licht Sang Bipolar Foundation; Chauncey and Marion Deering
   McCormick Foundation
FX Preparation of this article was supported by grants from the National
   Institute on Drug Abuse (Grant No. P30 DA027827 [to GHB]), National
   Heart, Lung, and Blood Institute (Grant No. R01 HL122328 [to GEM]),
   National Institute of Mental Health (Grant No. R01 MH100117 [to RN]),
   the National Institute of Child Health and Human Development (Grant No.
   R01 HD030588 [to GHB]), the Ryan Licht Sang Bipolar Foundation (to RN),
   and the Chauncey and Marion Deering McCormick Foundation (to RN).
NR 70
TC 3
Z9 3
U1 3
U2 6
PU ELSEVIER SCIENCE INC
PI NEW YORK
PA STE 800, 230 PARK AVE, NEW YORK, NY 10169 USA
SN 0006-3223
EI 1873-2402
J9 BIOL PSYCHIAT
JI Biol. Psychiatry
PD JUL 15
PY 2019
VL 86
IS 2
BP 153
EP 162
DI 10.1016/j.biopsych.2019.03.968
PG 10
WC Neurosciences; Psychiatry
SC Neurosciences & Neurology; Psychiatry
GA IF7LF
UT WOS:000473264900011
PM 31054766
DA 2020-03-18
ER

PT J
AU van den Heuvel, LL
   Levin, J
   Mpango, RS
   Gadow, KD
   Patel, V
   Nachega, JB
   Seedat, S
   Kinyanda, E
AF van den Heuvel, Leigh L.
   Levin, Jonathan
   Mpango, Richard S.
   Gadow, Kenneth D.
   Patel, Vikram
   Nachega, Jean B.
   Seedat, Soraya
   Kinyanda, Eugene
TI Agreement and Discrepancy on Emotional and Behavioral Problems Between
   Caregivers and HIV-Infected Children and Adolescents From Uganda
SO FRONTIERS IN PSYCHIATRY
LA English
DT Article
DE children; adolescents; HIV; emotional problems; behavioral problems;
   caregiver report; self-report; discrepancy
ID CROSS-INFORMANT CORRELATIONS; MENTAL-HEALTH; PSYCHIATRIC-DISORDERS;
   PSYCHOLOGICAL DISTRESS; MEDICATION ADHERENCE; CULTURAL ADAPTATION;
   SUBSTANCE USE; YOUTH; PSYCHOPATHOLOGY; SYMPTOMS
AB Background: HIV-infected children and adolescents (CA-HIV) face significant mental health challenges related to a broad range of biological and psychosocial factors. Data are scarce on the agreement and discrepancy between caregivers and CA-HIV regarding emotional and behavioral problems (EBPs) in CA-HIV.
   Objectives: We determined agreement between self- versus caregiver- reported EBPs and describe factors associated with informant discrepancy among caregiver-youth dyads who participated in the "Mental health among HIV-infected CHildren and Adolescents in KAmpala and Masaka, Uganda" (CHAKA) study.
   Methods: In a cross-sectional sample, caregiver-reported EBPs were assessed with the Child and Adolescent Symptom Inventory-5 (CASI-5), and self-reported problems were evaluated with the Youth Inventory-4 (YI-4) in 469 adolescents aged 12-17 years and the Child Inventory-4 (CI-4) in 493 children aged 8-11 years. Adolescents were questioned about experiences of HIV stigma. Caregiver psychological distress was assessed with the Self-Reporting Questionnaire (SRQ-20). Linear regression models were applied to identify variables associated with discrepancy scores.
   Results: Self-reported emotional problems (EPs) were present in 28.8% of adolescents and 36.9% of children, and 14.5% of adolescents self-reported behavioral problems (BPs). There was only a modest correlation (r <= 0.29) between caregiver- and CA-HIV-reported EBPs, with caregivers reporting more EPs whereas adolescents reported more BPs. Informant discrepancy between adolescents and caregivers for BPs was associated with adolescent age and caregiver's employment and HIV status. Among adolescents, EP discrepancy scores were associated with adolescent's WHO HIV clinical stage, caregiver level of education, and caregivers caring for other children. Among children, EP discrepancy scores were associated with child and caregiver age, caregiver level of education, and caregiver self-rated health status. HIV stigma and caregiver psychological distress were also associated with discrepancy, such that adolescents who experienced HIV stigma rated their EPs as more severe than their caregivers did and caregivers with increased psychological distress rated EBPs as more severe than CA-HIV self-rated.
   Conclusions: EBPs are frequently endorsed by CA-HIV, and agreement between informants is modest. Informant discrepancy is related to unique psychosocial and HIV-related factors. Multi-informant reports enhance the evaluation of CA-HIV and informant discrepancies can provide additional insights into the mental health of CA-HIV.
C1 [van den Heuvel, Leigh L.; Seedat, Soraya] Univ Stellenbosch, Dept Psychiat, Fac Med & Hlth Sci, Cape Town, South Africa.
   [Levin, Jonathan] Univ Witwatersrand, Sch Publ Hlth, Fac Hlth Sci, Johannesburg, South Africa.
   [Mpango, Richard S.; Kinyanda, Eugene] MRC UVRI Uganda Res Unit AIDS Senior Wellcome Tru, Mental Hlth Project, Entebbe, Uganda.
   [Gadow, Kenneth D.] SUNY Stony Brook, Dept Psychiat, Stony Brook, NY 11794 USA.
   [Patel, Vikram] Harvard Med Sch, Dept Global Hlth & Social Med, Boston, MA 02115 USA.
   [Nachega, Jean B.] Univ Pittsburgh, Grad Sch Publ Hlth, Dept Epidemiol, Pittsburgh, PA 15260 USA.
   [Nachega, Jean B.] Univ Pittsburgh, Grad Sch Publ Hlth, Dept Infect Dis, Pittsburgh, PA USA.
   [Nachega, Jean B.] Univ Pittsburgh, Grad Sch Publ Hlth, Dept Microbiol, Pittsburgh, PA USA.
   [Nachega, Jean B.] Johns Hopkins Bloomberg Sch Publ Hlth, Dept Epidemiol, Baltimore, MD USA.
   [Nachega, Jean B.] Johns Hopkins Bloomberg Sch Publ Hlth, Dept Int Hlth, Baltimore, MD USA.
   [Nachega, Jean B.] Stellenbosch Univ, Fac Med & Hlth Sci, Dept Med, Cape Town, South Africa.
   [Nachega, Jean B.] Stellenbosch Univ, Fac Med & Hlth Sci, Ctr Infect Dis, Cape Town, South Africa.
   [Kinyanda, Eugene] Makerere Coll Hlth Sci, Dept Psychiat, Kampala, Uganda.
   [Kinyanda, Eugene] London Sch Hyg & Trop Med, Dept Populat Hlth, London, England.
RP van den Heuvel, LL (reprint author), Univ Stellenbosch, Dept Psychiat, Fac Med & Hlth Sci, Cape Town, South Africa.
EM llvdh@sun.ac.za
FU MRC/DFID African Leadership Award [MR/L004623/1]; NIHFogarty
   ProjectUnited States Department of Health & Human ServicesNational
   Institutes of Health (NIH) - USA; South African Medical Research Council
   through its Division of Research Capacity Development under the SAMRC
   CLINICIAN RESEARCHER (M. D PHD) SCHOLARSHIP PROGRAMME from South African
   National Treasury; South African Research Chairs Initiative in PTSD -
   Department of Science and Technology; National Research Foundation
FX This work was supported by an MRC/DFID African Leadership Award to
   Eugene Kinyanda, Number MR/L004623/1. Leigh van den Heuvel was supported
   in this work by a NIHFogarty Project Titled: "Pittsburgh-Stellenbosch
   University AIDS-comorbidities Training Research Programme (Pitt-SU
   AICoTRP; Award to Jean B. Nachega and Soraya Seedat)" and her work
   reported herein was made possible through funding by the South African
   Medical Research Council through its Division of Research Capacity
   Development under the SAMRC CLINICIAN RESEARCHER (M. D PHD) SCHOLARSHIP
   PROGRAMME from funding received from the South African National
   Treasury. The content hereof is the sole responsibility of the authors
   and do not necessarily represent the official views of the SAMRC or the
   funders. Soraya Seedat is supported by the South African Research Chairs
   Initiative in PTSD funded by the Department of Science and Technology
   and the National Research Foundation.
NR 88
TC 1
Z9 1
U1 1
U2 1
PU FRONTIERS MEDIA SA
PI LAUSANNE
PA AVENUE DU TRIBUNAL FEDERAL 34, LAUSANNE, CH-1015, SWITZERLAND
SN 1664-0640
J9 FRONT PSYCHIATRY
JI Front. Psychiatry
PD JUL 11
PY 2019
VL 10
AR 460
DI 10.3389/fpsyt.2019.00460
PG 19
WC Psychiatry
SC Psychiatry
GA II8PJ
UT WOS:000475453600001
PM 31354539
OA DOAJ Gold, Green Accepted, Green Published
DA 2020-03-18
ER

PT J
AU Fiol-Veny, A
   Balle, M
   De la Torre-Luque, A
   Bornas, X
AF Fiol-Veny, Aina
   Balle, Maria
   De la Torre-Luque, Alejandro
   Bornas, Xavier
TI Negative cognitive emotion regulation as a predictor of adolescent heart
   rate variability and entropy under social stress
SO ANXIETY STRESS AND COPING
LA English
DT Article
DE Emotion regulation; stress; adolescence; heart rate variability; entropy
ID REGULATION STRATEGIES; PERSEVERATIVE COGNITION; ANXIETY SYMPTOMS;
   CHILDREN; REACTIVITY; DISORDERS; FEAR; SENSITIVITY; COMPLEXITY;
   DEPRESSION
AB Background and Objectives: Negative cognitive emotion regulation (ER) strategies are particularly important within the framework of anxiety problems amongst youths and how they cope with stressful events. The aim of this study was to examine the associations between both negative and positive ER style and cardiac regulation under stressful conditions. Design: Eighty-nine adolescents (M = 13.31 years, SD = 0.68, 44.94% girls) were exposed to a socially relevant stress induction protocol. Methods: Participants' emotion regulation strategies were assessed and their cardiac function was recorded. Results: A negative ER style predicted heart rate (HR) entropy at the stressful stage after controlling for anxiety scores. In addition, heart rate variability reactivity and recovery and HR entropy recovery were larger (p < .05) in the low negative ER style group (n = 16) than in the high negative ER style group (n = 23). Conclusions: Results suggest that individuals with a highly negative ER style have diminished autonomic flexibility.
C1 [Fiol-Veny, Aina; Balle, Maria; Bornas, Xavier] Univ Balearic Isl, Univ Res Inst Hlth Sci IUNICS, Palma De Mallorca, Spain.
   [De la Torre-Luque, Alejandro] Autonomous Univ Madrid, Mental Hlth Networking Biomed Res Ctr, Dept Psychiat, Madrid, Spain.
RP Balle, M (reprint author), Univ Balearic Isl, Univ Res Inst Hlth Sci IUNICS, Palma De Mallorca, Spain.
EM maria.balle-cabot@uib.es
FU Spanish Ministry of Economy and Competitiveness (MINECO); State Research
   Agency (AEI); European Regional Development Fund (FEDER)European Union
   (EU) [PSI2016-78403-P]; SOIB (Service of Occupation of the Balearic
   Islands); European Social Fund (ESF)European Social Fund (ESF); Spanish
   Ministry of Employment and Social Security [JQ-SP-49/17]
FX This work was supported by the Spanish Ministry of Economy and
   Competitiveness (MINECO), the State Research Agency (AEI) and the
   European Regional Development Fund (FEDER) [grant number PSI2016-78403-P
   (MINECO/AEI/FEDER, EU)]; by the SOIB (Service of Occupation of the
   Balearic Islands), the European Social Fund (ESF) and Youth Guarantee
   from the Spanish Ministry of Employment and Social Security [ref. number
   JQ-SP-49/17].
NR 55
TC 0
Z9 0
U1 4
U2 9
PU TAYLOR & FRANCIS LTD
PI ABINGDON
PA 2-4 PARK SQUARE, MILTON PARK, ABINGDON OR14 4RN, OXON, ENGLAND
SN 1061-5806
EI 1477-2205
J9 ANXIETY STRESS COPIN
JI Anxiety Stress Coping
PD NOV 2
PY 2019
VL 32
IS 6
BP 641
EP 653
DI 10.1080/10615806.2019.1641199
EA JUL 2019
PG 13
WC Neurosciences; Psychiatry; Psychology, Multidisciplinary
SC Neurosciences & Neurology; Psychiatry; Psychology
GA JA4NP
UT WOS:000474954400001
PM 31288576
DA 2020-03-18
ER

PT J
AU Middleton, L
   Harris, DA
   Ackerman, AR
AF Middleton, Lisa
   Harris, Danielle Arlanda
   Ackerman, Alissa R.
TI A Mixed-Methods Process Evaluation of the Art of Yoga Project for Girls
   in Custody
SO PRISON JOURNAL
LA English
DT Article
DE adolescent girls; trauma; yoga; mindfulness
ID MINDFULNESS; ADOLESCENTS; MEDITATION
AB Many adolescent girls in custody have extensive histories of profound childhood trauma and abuse. They typically come from marginalized communities marked with gang violence. The Art of Yoga Project provides a gender-specific, trauma-informed, and culturally sensitive approach to cater to this understudied and underserved population. The Yoga and Creative Arts Curriculum combines yoga, mindfulness, meditation, and art for girls in custody in several Californian counties. The findings are from a mixed methods evaluation of multiple sites over several years. Taken together, we saw an improvement in the self-reported emotional regulation of incarcerated girls. We discuss practical implications for extending this work in other jurisdictions and to other populations.
C1 [Middleton, Lisa; Harris, Danielle Arlanda] Griffith Univ, Griffith Criminol Inst, Brisbane, Qld, Australia.
   [Ackerman, Alissa R.] Calif State Univ Fullerton, Criminal Justice, Fullerton, CA 92634 USA.
RP Harris, DA (reprint author), Griffith Univ, Sch Criminol & Criminal Justice, Level 4,Social Sci Bldg M10,176 Messines Ridge Rd, Brisbane, Qld 4122, Australia.
EM Danielle.a.harris@griffith.edu.au
NR 42
TC 0
Z9 0
U1 1
U2 1
PU SAGE PUBLICATIONS INC
PI THOUSAND OAKS
PA 2455 TELLER RD, THOUSAND OAKS, CA 91320 USA
SN 0032-8855
EI 1552-7522
J9 PRISON J
JI Prison J.
PD SEP
PY 2019
VL 99
SU 4
SI SI
BP 38S
EP 60S
AR UNSP 0032885519860852
DI 10.1177/0032885519860852
EA JUL 2019
PG 23
WC Criminology & Penology
SC Criminology & Penology
GA IO3SB
UT WOS:000476679600001
OA Green Published
DA 2020-03-18
ER

PT J
AU Tang, YY
   Tang, RX
   Gross, JJ
AF Tang, Yi-Yuan
   Tang, Rongxiang
   Gross, James J.
TI Promoting Psychological Well-Being Through an Evidence-Based Mindfulness
   Training Program
SO FRONTIERS IN HUMAN NEUROSCIENCE
LA English
DT Article
DE emotions; psychological well-being; IBMT; mindfulness; bodifulness;
   quality of life; anterior cingulate cortex; striatum
ID WHITE-MATTER CHANGES; DISPOSITIONAL MINDFULNESS; POSITIVE EMOTIONS;
   CINGULATE CORTEX; LOVING-KINDNESS; MEDITATION; HEALTH; ATTENTION;
   PERFORMANCE; MECHANISMS
AB Psychological well-being is a core feature of mental health, and may be defined as including hedonic (enjoyment, pleasure) and eudaimonic (meaning, fulfillment) happiness, as well as resilience (coping, emotion regulation, healthy problem solving). To promote psychological well-being, it is helpful to understand the underlying mechanisms associated with this construct and then develop targeted and effective training programs. In this perspective article, we discuss key components and potential brain-body mechanisms related to psychological well-being and propose mindfulness training as a promising way to improve it. Based on a series of randomized controlled trial (RCT) studies of one form of mindfulness training in adolescents and adults, the integrative body-mind training (IBMT), we use IBMT as an exemplar to provide research evidence of the positive effects of mindfulness training on psychological well-being. We focus on one of the mechanisms by which IBMT enhances psychological well-being-the interaction between mind (mindfulness) and body (bodifulness)-which involves both the central nervous system (CNS) and the autonomic nervous system (ANS). We also highlight the role of brain self-control networks, including the anterior cingulate cortex/prefrontal cortex (ACC/PFC), in improving psychological well-being. We suggest that mindfulness training may be a promising program that promotes the synergistic engagement of mind and body to achieve the goals of enhancing psychological well-being.
C1 [Tang, Yi-Yuan] Texas Tech Univ, Dept Psychol Sci, Lubbock, TX 79409 USA.
   [Tang, Rongxiang] Washington Univ, Dept Psychol & Brain Sci, St Louis, MO 63110 USA.
   [Gross, James J.] Stanford Univ, Dept Psychol, Stanford, CA USA.
RP Tang, YY (reprint author), Texas Tech Univ, Dept Psychol Sci, Lubbock, TX 79409 USA.
EM yiyuan.tang@ttu.edu
FU National Institutes of Health (NIH)United States Department of Health &
   Human ServicesNational Institutes of Health (NIH) - USA [R61AT010138]
FX This work was supported by National Institutes of Health (NIH)
   R61AT010138.
NR 51
TC 0
Z9 0
U1 2
U2 3
PU FRONTIERS MEDIA SA
PI LAUSANNE
PA AVENUE DU TRIBUNAL FEDERAL 34, LAUSANNE, CH-1015, SWITZERLAND
SN 1662-5161
J9 FRONT HUM NEUROSCI
JI Front. Hum. Neurosci.
PD JUL 10
PY 2019
VL 13
AR 237
DI 10.3389/fnhum.2019.00237
PG 5
WC Neurosciences; Psychology
SC Neurosciences & Neurology; Psychology
GA IH9GS
UT WOS:000474815200001
PM 31354454
OA DOAJ Gold, Green Published
DA 2020-03-18
ER

PT J
AU Halvorsen, M
   Aman, MG
   Mathiassen, B
   Brondbo, PH
   Steinsvik, OO
   Martinussen, M
AF Halvorsen, Marianne
   Aman, Michael G.
   Mathiassen, Borge
   Brondbo, Per Hakan
   Steinsvik, Oddmar Ole
   Martinussen, Monica
TI Psychometric Properties of the Norwegian Aberrant Behavior Checklist and
   Diagnostic Relationships in a Neuro-Pediatric Sample
SO JOURNAL OF MENTAL HEALTH RESEARCH IN INTELLECTUAL DISABILITIES
LA English
DT Article
DE Aberrant behavior checklist; attention deficit; hyperactivity disorder;
   autism spectrum disorder; mental health problems; neurodevelopmental
   disorders
ID WELL-BEING ASSESSMENT; MENTAL-HEALTH; INTELLECTUAL DISABILITY;
   PSYCHIATRIC-DISORDERS; FACTOR VALIDITY; FIT INDEXES; EMOTIONAL-PROBLEMS;
   YOUNG-PEOPLE; CHILDREN; COMMUNITY
AB Introduction: Although the Aberrant Behavior Checklist (ABC) is one of the most widely used behavioral rating scales among people with developmental disabilities, very few studies have examined the factor structure of the non-English versions.Methods: The construct validity of the Norwegian ABC was examined in a clinical sample of children and adolescents with neurological and neurodevelopmental disorders (N = 339). Diagnoses were obtained from direct interdisciplinary assessments in our neuro-pediatric clinics. Results: In an exploratory factor analysis, 46 of the 58 items (79%) loaded most heavily on four of the five original factors in the English version. Confirmatory factor analysis revealed less-than-optimal fit indices for the five-factor solution. Internal consistency was adequate to excellent for all subscales (alpha range = .76-.95). The ABC showed meaningful overlap and differentiation with the Strengths and Difficulties Questionnaire, the Behavior Rating Inventory of Executive Function, the Vineland Adaptive Behavior Scales, and full scale IQ. There were positive correlations between several of the ABC subscales and diagnoses of attention deficit/hyperactivity disorder, autism spectrum disorder, oppositional defiant disorder, and emotional disorder Conclusion: Satisfactory psychometric properties were found for the ABC, with the exception of the Inappropriate Speech factor, in a mixed sample of higher functioning children and adolescents with neurodevelopmental and neurological disorders.
C1 [Halvorsen, Marianne; Steinsvik, Oddmar Ole] Univ Hosp North Norway, Dept Pediat Rehabil, POB 100, N-9038 Tromso, Norway.
   [Aman, Michael G.] Ohio State Univ, UCEDD, Nisonger Ctr, Columbus, OH 43210 USA.
   [Mathiassen, Borge] Univ Hosp North Norway, Dept Child & Adolescent Psychiat, Tromso, Norway.
   [Brondbo, Per Hakan; Martinussen, Monica] UiT Arctic Univ Norway, RKBU North, Tromso, Norway.
RP Halvorsen, M (reprint author), Univ Hosp North Norway, Dept Pediat Rehabil, POB 100, N-9038 Tromso, Norway.
EM marianne.halvorsen@unn.no
OI Martinussen, Monica/0000-0002-0937-1479
FU Helse Nord RHF [PFP1178-14]
FX This work was supported by the Helse Nord RHF [PFP1178-14].
NR 55
TC 0
Z9 0
U1 1
U2 1
PU ROUTLEDGE JOURNALS, TAYLOR & FRANCIS LTD
PI ABINGDON
PA 2-4 PARK SQUARE, MILTON PARK, ABINGDON OX14 4RN, OXON, ENGLAND
SN 1931-5864
EI 1931-5872
J9 J MENT HEALTH RES IN
JI J. Ment. Health Res. Intellect. Disabil.
PD OCT 31
PY 2019
VL 12
IS 3-4
BP 234
EP 255
DI 10.1080/19315864.2019.1630872
EA JUL 2019
PG 22
WC Education, Special; Psychiatry; Rehabilitation
SC Education & Educational Research; Psychiatry; Rehabilitation
GA KI3FS
UT WOS:000475090100001
DA 2020-03-18
ER

PT J
AU Rueth, JE
   Lohaus, A
   Vierhaus, M
AF Rueth, Jana-Elisa
   Lohaus, Arnold
   Vierhaus, Marc
TI The German Version of the Emotion Awareness Questionnaire for Children
   and Adolescents: Associations with Emotion Regulation and Psychosocial
   Adjustment
SO JOURNAL OF PERSONALITY ASSESSMENT
LA English
DT Article
ID DIFFICULTIES QUESTIONNAIRE; PSYCHOMETRIC PROPERTIES; GENDER-DIFFERENCES;
   SOCIAL COMPETENCE; SEX-DIFFERENCES; SELF; VALIDATION; SYMPTOMS; EMPATHY;
   INTELLIGENCE
AB Emotional awareness is an important variable for children's and adolescents' social and emotional development. The aim of this study was to examine the psychometric properties (e.g., factor structure, internal consistencies) of scores on the German translation of the Emotion Awareness Questionnaire (EAQ; Rieffe, Oosterveld, Miers, Meerum Terwogt, & Ly, 2008). Furthermore, to examine the concurrent validity, associations of the six subscales (Differentiating Emotions, Verbal Sharing of Emotions, Not Hiding Emotions, Bodily Unawareness, Attending to Others' Emotions, Analyses of Emotions) with emotion regulation, internalizing and externalizing problems, and prosocial behavior were investigated. Questionnaire data of 1,018 adolescents aged between 11 and 18 were analyzed. The proposed six-factor structure was replicated and internal consistencies were satisfactory. Meaningful associations of the six EAQ subscales with emotion regulation and psychosocial adjustment were found, proving the concurrent validity of this questionnaire. In general, higher emotional awareness was associated with more functional emotion regulation and prosocial behavior, and less dysfunctional emotion regulation and internalizing and externalizing problems. Significant gender differences were detected and are discussed. Overall, the findings suggest that the German EAQ is a useful instrument to assess children's and adolescents' emotional awareness.
C1 [Rueth, Jana-Elisa; Lohaus, Arnold; Vierhaus, Marc] Bielefeld Univ, Dept Psychol, POB 10 01 31,Univ Str 25, D-33615 Bielefeld, Germany.
RP Rueth, JE (reprint author), Bielefeld Univ, Dept Psychol, POB 10 01 31,Univ Str 25, D-33615 Bielefeld, Germany.
EM jana-elisa.rueth@uni-bielefeld.de
OI Rueth, Jana-Elisa/0000-0001-9713-1282
FU German Research Association. (DFG)German Research Foundation (DFG) [LO
   337/28-1, VI 651/2-1]
FX The studies reported in this article were supported by a grant from the
   German Research Association. (DFG; LO 337/28-1, VI 651/2-1) to the
   second and third authors.
NR 55
TC 0
Z9 0
U1 4
U2 6
PU ROUTLEDGE JOURNALS, TAYLOR & FRANCIS LTD
PI ABINGDON
PA 2-4 PARK SQUARE, MILTON PARK, ABINGDON OX14 4RN, OXON, ENGLAND
SN 0022-3891
EI 1532-7752
J9 J PERS ASSESS
JI J. Pers. Assess.
PD JUL 4
PY 2019
VL 101
IS 4
BP 434
EP 445
DI 10.1080/00223891.2018.1492414
PG 12
WC Psychology, Clinical; Psychology, Social
SC Psychology
GA IM4IX
UT WOS:000477959100010
PM 30160538
DA 2020-03-18
ER

PT J
AU Borelli, JL
   Brugnera, A
   Zarbo, C
   Rabboni, M
   Bondi, E
   Tasca, GA
   Compare, A
AF Borelli, Jessica L.
   Brugnera, Agostino
   Zarbo, Cristina
   Rabboni, Massimo
   Bondi, Emi
   Tasca, Giorgio A.
   Compare, Angelo
TI Attachment comes of age: adolescents' narrative coherence and reflective
   functioning predict well-being in emerging adulthood
SO ATTACHMENT & HUMAN DEVELOPMENT
LA English
DT Article
DE Attachment; narrative coherence; reflective functioning; adolescence;
   psychological adjustment
ID EMOTION REGULATION; MENTAL STATES; AGGRESSIVE-BEHAVIOR; MENTALIZATION;
   CHILDHOOD; ASSOCIATION; SECURITY; REPRESENTATIONS; STABILITY; DISTRESS
AB This study investigated the effects of adolescents' attachment security and reflective functioning (RF) (assessed by the adult attachment interview [AAI]) in the prediction of well-being in adulthood. Adolescents (N = 79; M = 14.6 years old; SD = 3.5 years) completed the AAI at Time 1 (T1), which was subsequently coded for inferred attachment experiences, narrative coherence, and RF by three nonoverlapping teams of raters. Participants completed the Psychological General Well-being Index at T1 and 8 years later (Time 2, T2). Analyses showed that (a) both adolescent narrative coherence and RF were significant predictors of almost all indices of well-being at T2 in adulthood; (b) both narrative coherence and RF indirectly linked inferred loving parental care and T2 well-being; (c) when included in the same model, RF was a significant indirect effect linking inferred loving parental care and T2 well-being. These findings contribute to theory in suggesting that both RF and narrative coherence are predictive of subsequent psychological well-being and operate as links between inferred parental care and subsequent adjustment. Possible mechanisms underlying these findings are discussed.
C1 [Borelli, Jessica L.] Univ Calif Irvine, Dept Psychol & Social Behav, Irvine, CA USA.
   [Brugnera, Agostino; Zarbo, Cristina; Compare, Angelo] Univ Bergamo, Dept Human & Social Sci, Bergamo, Italy.
   [Rabboni, Massimo; Bondi, Emi] Papa Giovanni XXIII Hosp, Psychiat Unit 2, Bergamo, Italy.
   [Tasca, Giorgio A.] Univ Ottawa, Sch Psychol, Ottawa, ON, Canada.
RP Compare, A (reprint author), Univ Bergamo, Dept Human & Social Sci, Bergamo, Italy.
EM angelo.compare@unibg.it
RI Tasca, Giorgio A./AAG-1867-2019; Zarbo, Cristina/AAF-1844-2020; Zarbo,
   Cristina/AAD-1732-2019
OI Tasca, Giorgio A./0000-0001-7596-0661; Zarbo,
   Cristina/0000-0002-6613-4445; Brugnera, Agostino/0000-0002-4066-4552
NR 91
TC 2
Z9 2
U1 3
U2 7
PU ROUTLEDGE JOURNALS, TAYLOR & FRANCIS LTD
PI ABINGDON
PA 2-4 PARK SQUARE, MILTON PARK, ABINGDON OX14 4RN, OXON, ENGLAND
SN 1461-6734
EI 1469-2988
J9 ATTACH HUM DEV
JI Attach. Hum. Dev.
PD JUL 4
PY 2019
VL 21
IS 4
BP 332
EP 351
DI 10.1080/14616734.2018.1479870
PG 20
WC Psychology, Developmental
SC Psychology
GA HZ3XC
UT WOS:000468780700002
PM 29865892
DA 2020-03-18
ER

PT J
AU Halvorsen, M
   Mathiassen, B
   Amundsen, T
   Ellingsen, J
   Brondbo, PH
   Sundby, J
   Steinsvik, OO
   Martinussen, M
AF Halvorsen, Marianne
   Mathiassen, Borge
   Amundsen, Tarjei
   Ellingsen, Jonas
   Brondbo, Per Hakan
   Sundby, Jorgen
   Steinsvik, Oddmar Ole
   Martinussen, Monica
TI Confirmatory factor analysis of the behavior rating inventory of
   executive function in a neuro-pediatric sample and its application to
   mental disorders
SO CHILD NEUROPSYCHOLOGY
LA English
DT Article
DE Attention deficit; hyperactivity disorder; behavior rating of executive
   function; executive function; mental health problems; neurodevelopmental
   disorders
ID ATTENTION-DEFICIT/HYPERACTIVITY DISORDER; PERFORMANCE-BASED MEASURES;
   WELL-BEING ASSESSMENT; FIT INDEXES; CHILDREN; ADOLESCENTS; VALIDITY;
   VERSION; HEALTH; PREVALENCE
AB The construct validity of the 9-scale version of the Behavior Rating Inventory of Executive Function (BRIEF) parent form was examined in a clinical sample of children and adolescents with neurological and neurodevelopmental disorders (N = 281). Confirmatory factor analysis supported a three-factor model separating the inhibitory behavioral control dimension from the emotional control and metacognitive problem-solving dimensions. The Metacognitive factor was also related to a diagnosis of attention deficit/hyperactivity disorder (ADHD) after controlling for age, gender, IQ, adaptive functioning, and a conventional behavioral rating scale, which included inattention-hyperactivity symptoms. The Emotional Regulation factor was related to a diagnosis of oppositional defiant disorder. Correlational analyses indicated that child comorbid emotional and behavioral problems may exacerbate parental BRIEF reporting. Accordingly, when assessing executive function among children with neurological and neurodevelopmental disorders, the BRIEF should be complemented with assessments of mental health problems.
C1 [Halvorsen, Marianne; Amundsen, Tarjei; Ellingsen, Jonas; Steinsvik, Oddmar Ole] Univ Hosp North Norway, Dept Pediat Rehabil, POB 100, N-9038 Tromso, Norway.
   [Mathiassen, Borge] Univ Hosp North Norway, Dept Child & Adolescent Psychiat, Tromso, Norway.
   [Brondbo, Per Hakan; Martinussen, Monica] UiT Arctic Univ Norway, RKBU North, Tromso, Norway.
   [Sundby, Jorgen] UiT Arctic Univ Norway, Dept Psychol, Tromso, Norway.
RP Halvorsen, M (reprint author), Univ Hosp North Norway, Dept Pediat Rehabil, POB 100, N-9038 Tromso, Norway.
EM marianne.halvorsen@unn.no
OI Halvorsen, Marianne/0000-0002-5962-7612; Martinussen,
   Monica/0000-0002-0937-1479
FU Helse Nord RHF [PFP1178-14]; Regional Centre for Child and Youth Mental
   Health and Child Welfare North at UiT The Arctic University of Norway;
   Norwegian Directorate of Health
FX This work was supported by the Helse Nord RHF [grant number PFP1178-14];
   The Regional Centre for Child and Youth Mental Health and Child Welfare
   North at UiT The Arctic University of Norway; and The Norwegian
   Directorate of Health.
NR 57
TC 1
Z9 1
U1 0
U2 10
PU ROUTLEDGE JOURNALS, TAYLOR & FRANCIS LTD
PI ABINGDON
PA 2-4 PARK SQUARE, MILTON PARK, ABINGDON OX14 4RN, OXON, ENGLAND
SN 0929-7049
EI 1744-4136
J9 CHILD NEUROPSYCHOL
JI Child Neuropsychol.
PD JUL 4
PY 2019
VL 25
IS 5
BP 599
EP 616
DI 10.1080/09297049.2018.1508564
PG 18
WC Clinical Neurology
SC Neurosciences & Neurology
GA HU8XJ
UT WOS:000465575100002
PM 30111231
DA 2020-03-18
ER

PT J
AU Krieger, V
   Amador-Campos, JA
   Gallardo-Pujol, D
AF Krieger, Virginia
   Antonio Amador-Campos, Juan
   Gallardo-Pujol, David
TI Temperament, executive function, and attention-deficit/hyperactivity
   disorder (ADHD) in adolescents: The mediating role of effortful control
SO JOURNAL OF CLINICAL AND EXPERIMENTAL NEUROPSYCHOLOGY
LA English
DT Article
DE Adolescence; attention-deficit; hyperactivity disorder symptoms;
   executive functions; mediation; temperament
ID DEFICIT HYPERACTIVITY DISORDER; CARD SORTING TEST; WORKING-MEMORY;
   SELF-REGULATION; FOLLOW-UP; EMOTION DYSREGULATION; COGNITIVE CONTROL;
   NEGATIVE AFFECT; RISK-TAKING; SAMPLE-SIZE
AB Introduction: Temperament dimensions may be related to executive functions (EF) and may be involved in the expression and maintenance of symptoms of attention-deficit/hyperactivity disorder (ADHD). The current study aimed to assess whether effortful control (EC) mediates the relationship between EF and inattentive symptoms, and whether surgency (S) and negative affectivity (NA) mediate the relationships between EF and hyperactive-impulsive ADHD symptoms in adolescents.Method: Working individually, participants aged between 12 and 16years (N=118; 75 with ADHD) performed tests of cognitive EF (working memory, planning, flexibility, and inhibition), and parents and teachers completed a multi-informant assessment focusing on measures of ADHD symptoms and temperament dimensions (EC, S, and NA).Results: There were significant differences between ADHD and control participants in EF and temperament dimensions. ADHD participants had lower scores than controls in working memory, planning, and inhibition EF; they also had lower scores in EC and higher scores in S and NA. Structural equation modeling indicated differential associations between EC, S, and NA temperament dimensions, and working memory, planning and inhibition EF, and ADHD symptoms. Mediation analysis suggested that EF exerted indirect effects on the inattentive and hyperactive-impulsive symptoms, via EC; higher EF abilities were related to higher levels of EC, which in turn were related to lower scores of inattentive and hyperactive-impulsive ADHD symptoms. S and NA did not mediate relations among EF and hyperactive-impulsive symptoms.Conclusion: The findings expand on those of previous studies of the complex relationship between temperament dimensions and EF and confirm the differential association between impairments in some EF, low EC, and the expression of inattentive and hyperactive-impulsive symptoms in adolescents, which may account for the ADHD-control group differences.
C1 [Krieger, Virginia; Antonio Amador-Campos, Juan; Gallardo-Pujol, David] Univ Barcelona, Fac Psychol, Dept Clin Psychol & Psychobiol, Passeig Vall dHebron 171, Barcelona 08035, Spain.
   [Antonio Amador-Campos, Juan; Gallardo-Pujol, David] Univ Barcelona UBneuro, Inst Neurosci, Barcelona, Spain.
RP Amador-Campos, JA (reprint author), Univ Barcelona, Fac Psychol, Dept Clin Psychol & Psychobiol, Passeig Vall dHebron 171, Barcelona 08035, Spain.
EM jamador@ub.edu
RI Amador-Campos, Juan Antonio/F-3834-2014; Gallardo-Pujol,
   David/B-4719-2008
OI Amador-Campos, Juan Antonio/0000-0002-0160-1647; Gallardo-Pujol,
   David/0000-0003-0095-8879
FU Alicia Koplowitz Foundation [FAKO-2009]
FX This work was partially supported by the Alicia Koplowitz Foundation
   (JAAC) [grant number FAKO-2009].
NR 140
TC 0
Z9 0
U1 2
U2 4
PU TAYLOR & FRANCIS INC
PI PHILADELPHIA
PA 530 WALNUT STREET, STE 850, PHILADELPHIA, PA 19106 USA
SN 1380-3395
EI 1744-411X
J9 J CLIN EXP NEUROPSYC
JI J. Clin. Exp. Neuropsychol.
PD JUL 3
PY 2019
VL 41
IS 6
BP 615
EP 633
DI 10.1080/13803395.2019.1599824
PG 19
WC Psychology, Clinical; Clinical Neurology; Psychology
SC Psychology; Neurosciences & Neurology
GA IK8LC
UT WOS:000476845600006
PM 31007126
DA 2020-03-18
ER

PT J
AU Loades, ME
   Rimes, KA
   Lievesley, K
   Ali, S
   Chalder, T
AF Loades, Maria E.
   Rimes, Katharine A.
   Lievesley, Kate
   Ali, Sheila
   Chalder, Trudie
TI Perfectionism and beliefs about emotions in adolescents with chronic
   fatigue syndrome and their parents: a preliminary investigation in a
   case control study nested within a cohort
SO PSYCHOLOGY & HEALTH
LA English
DT Article
DE adolescents; CFS; emotions; parents; perfectionism
ID PSYCHOMETRIC PROPERTIES; SCALE; CHILDREN; QUESTIONNAIRE; CHILDHOOD;
   SUICIDE; ANXIETY; CFS/ME
AB Objectives: To investigate perfectionism and beliefs about emotions in adolescents with chronic fatigue syndrome (CFS) and their parents. Design: Case-control comparing adolescents (age 11-18) with CFS (N = 121), asthma (N = 27) and healthy controls (N = 78) with a 3-month follow up for CFS participants. Main outcome measures: Adolescents: Chalder Fatigue Questionnaire, physical functioning, Beliefs about Emotions scale (BES), Child and Adolescent Perfectionism Scale, Frost Multidimensional Perfectionism Scale (FMPS). Parents: BES, FMPS, Self-sacrificing scale, Affective styles questionnaire. Results: Adolescents with CFS did not consistently report higher levels of perfectionism and unhelpful beliefs about emotions than adolescents with asthma or healthy adolescents. Mothers' and adolescents' beliefs about emotions and unhelpful perfectionism were significantly associated (p = .007). Linear regression found that neither adolescent perfectionism nor beliefs about emotions accounted for variance in subsequent fatigue or physical functioning. Conclusion: Parental perfectionism and emotion regulation style may contribute to perfectionism in adolescents with CFS. Parental representations could contribute to fatigue maintenance.
C1 [Loades, Maria E.] Univ Bath, Dept Psychol, Bath BA2 7AY, Avon, England.
   [Rimes, Katharine A.; Lievesley, Kate; Chalder, Trudie] Kings Coll London, Inst Psychiat Psychol & Neurosci, Weston Educ Ctr, Dept Psychol Med, London, England.
   [Ali, Sheila; Chalder, Trudie] South London & Maudsley NHS Fdn Trust, London, England.
RP Loades, ME (reprint author), Univ Bath, Dept Psychol, Bath BA2 7AY, Avon, England.
EM m.e.loades@bath.ac.uk
RI Chalder, Trudie/A-5717-2011
OI Rimes, Katharine/0000-0003-2634-455X; Chalder,
   Trudie/0000-0003-0775-1045
FU Department of Health via the National Institute for Health Research
   (NIHR) Specialist Biomedical Research Centre for Mental HealthNational
   Institute for Health Research (NIHR); National Institute for Health
   Research (NIHR) Biomedical Research Centre at South London and Maudsley
   NHS Foundation Trust and King's College London
FX ML receives salary support from the National Institute for Health
   Research (NIHR) Doctoral Research Fellowship Scheme. TC acknowledges the
   financial support of the Department of Health via the National Institute
   for Health Research (NIHR) Specialist Biomedical Research Centre for
   Mental Health award to the South London and Maudsley NHS Foundation
   Trust (SLaM) and the Institute of Psychiatry at King's College London.
   This paper represents independent research funded by the National
   Institute for Health Research (NIHR) Biomedical Research Centre at South
   London and Maudsley NHS Foundation Trust and King's College London. The
   views expressed are those of the authors and not necessarily those of
   the NHS, the NIHR or the Department of Health and Social Care.
NR 44
TC 2
Z9 2
U1 3
U2 4
PU TAYLOR & FRANCIS LTD
PI ABINGDON
PA 2-4 PARK SQUARE, MILTON PARK, ABINGDON OR14 4RN, OXON, ENGLAND
SN 0887-0446
EI 1476-8321
J9 PSYCHOL HEALTH
JI Psychol. Health
PD JUL 3
PY 2019
VL 34
IS 7
BP 850
EP 866
DI 10.1080/08870446.2019.1579331
PG 17
WC Public, Environmental & Occupational Health; Psychology,
   Multidisciplinary
SC Public, Environmental & Occupational Health; Psychology
GA IK9TM
UT WOS:000476939100005
PM 30821511
OA Green Accepted
DA 2020-03-18
ER

PT J
AU Cassels, M
   Baetens, I
   Wilkinson, P
   Hoppenbrouwers, K
   Wiersema, JR
   Van Leeuwen, K
   Kiekens, G
AF Cassels, Matthew
   Baetens, Imke
   Wilkinson, Paul
   Hoppenbrouwers, Karel
   Wiersema, Jan R.
   Van Leeuwen, Karla
   Kiekens, Glenn
TI Attachment and Non-Suicidal Self-Injury among Young Adolescents: The
   Indirect Role of Behavioral Problems
SO ARCHIVES OF SUICIDE RESEARCH
LA English
DT Article
DE attachment; behavioral problems; self-harm; self-injury; young
   adolescents
ID DIFFICULTIES QUESTIONNAIRE SDQ; RISK-FACTORS; HARM; NSSI; STRENGTHS;
   CHILDREN; METAANALYSIS; PREDICTORS; DEPRESSION; SYMPTOMS
AB Non-suicidal self-injury (NSSI) often occurs before age 15, yet the majority of research on risk factors for this dangerous behavior has focused on samples of older participants. Insecure attachment has been previously identified as a risk factor for both NSSI and behavioral problems, and behavioral problems appear to be particularly associated with NSSI among young populations. Redressing the lack of young adolescent NSSI research, the present study uses longitudinal data from a sample of young adolescents to test a model in which insecure attachment acts as a prospective risk factor for NSSI via emotional and behavioral problems. Data on NSSI, child-mother attachment, and emotional and behavioral problems were collected from 559 (41.1% male) Flemish adolescents when they were 13 years old (M = 12.71, SD =0.32), and again 1 year later. Insecure attachment was measured using maternal items on the Experiences in Close Relationships-Revised Child scale. Psychological adjustment was assessed with the Strengths and Difficulties Questionnaire. We found that anxious and avoidant attachment were indirectly associated with NSSI through behavioral problems but not through emotional problems. Findings highlight the role of behavioral problems as a risk factor for NSSI in early adolescence, a rarely studied developmental period during which NSSI often first starts. Findings suggest that one possible pathway for the attachment-NSSI association among young adolescents is through behavioral problems. Therapies that improve child-parent attachment may reduce NSSI among young adolescents both directly, and indirectly by improving behavioral problems.
C1 [Cassels, Matthew; Wilkinson, Paul] Univ Cambridge, Dept Psychiat, Cambridge, England.
   [Baetens, Imke] Vrije Univ Brussel, Lifespan & Clin Psychol Res Grp, Brussels, Belgium.
   [Hoppenbrouwers, Karel] Katholieke Univ Leuven, Dept Publ Hlth & Primary Care, Ctr Environm & Hlth, Leuven, Belgium.
   [Wiersema, Jan R.] Univ Ghent, Dept Expt Clin & Hlth Psychol, Ghent, Belgium.
   [Van Leeuwen, Karla] Katholieke Univ Leuven, Parenting & Special Educ Res Grp, Leuven, Belgium.
   [Kiekens, Glenn] Katholieke Univ Leuven, Dept Neurosci, Psychiat Res Grp, Leuven, Belgium.
RP Baetens, I (reprint author), Vrije Univ Brussels, Clin & Lifespan Psychol, Pl Laan 2, B-1050 Brussels, Belgium.
EM imke.baetens@vub.be
RI Van Leeuwen, Karla/AAF-6095-2020
OI Van Leeuwen, Karla/0000-0002-6628-3483; Cassels,
   Matthew/0000-0001-6333-6917; Kiekens, Glenn/0000-0001-8747-3385
FU Ministry of the Flemish Community (Department of Economics, Science and
   Innovation); Ministry of the Flemish Community (Department of Welfare,
   Public Health and the Family); FWOFWO [12M5915N]; Gates Cambridge Trust
FX The JOnG! study was commissioned, financed and steered by the Ministry
   of the Flemish Community (Department of Economics, Science and
   Innovation; Department of Welfare, Public Health and the Family). The
   work was performed by the Policy Research Centre for Welfare, Public
   Health and the Family. We gratefully acknowledge the support of the FWO
   to Dr. Baetens (12M5915N). Matthew Cassels is funded by the Gates
   Cambridge Trust.
NR 44
TC 0
Z9 0
U1 7
U2 14
PU ROUTLEDGE JOURNALS, TAYLOR & FRANCIS LTD
PI ABINGDON
PA 2-4 PARK SQUARE, MILTON PARK, ABINGDON OX14 4RN, OXON, ENGLAND
SN 1381-1118
EI 1543-6136
J9 ARCH SUICIDE RES
JI Arch. Suicide Res.
PD OCT 2
PY 2019
VL 23
IS 4
BP 688
EP 696
DI 10.1080/13811118.2018.1494651
EA JUL 2019
PG 9
WC Psychiatry; Psychology; Psychology, Multidisciplinary
SC Psychiatry; Psychology
GA IX9LT
UT WOS:000475021700001
PM 30118634
DA 2020-03-18
ER

PT J
AU Sui, XC
   Massar, K
   Kessels, LTE
   Reddy, PS
   Ruiter, RAC
   Sanders-Phillips, K
AF Sui, Xincheng
   Massar, Karlijn
   Kessels, Loes T. E.
   Reddy, Priscilla S.
   Ruiter, Robert A. C.
   Sanders-Phillips, Kathy
TI Exposure to violence across multiple contexts and health risk behaviours
   in South African adolescents: the moderating role of emotion
   dysregulation
SO PSYCHOLOGY & HEALTH
LA English
DT Article
DE Violence exposure; victimisation; emotion dysregulation; health risk
   behaviours; adolescents
ID SUBSTANCE USE; COMMUNITY VIOLENCE; GENDER-DIFFERENCES; SELF-CONTROL;
   ALCOHOL-USE; HIV RISK; ABUSE; VICTIMIZATION; YOUTH; ADJUSTMENT
AB Objective: The association between violence exposure and health risk behaviours in South African adolescents, and the moderating role of emotion dysregulation were investigated. Design: A multi-ethnic sample of adolescents (N = 925: boy: 47.3%, girl: 52.7%, M age = 16 years, SD = 1.54) completed a survey. Main outcome measures: Violence exposure across different contexts (home-, school-, community-, political victimisation), emotion dysregulation (inability to regulate sadness and anger) and a composite measure of health risk behaviours (smoking, substance use, risky sexual behaviour) were examined. Results: Boys reported more risk behaviours than girls, t (844) = 5.25, p < 0.001. Direct community victimisation was a predictor for boys' risk behaviours, B = 0.22, p < 0.001. Indirect school victimisation and direct community victimisation were predictors for girls' risk behaviours, B's = 0.19, p's < 0.01. Girls reported higher emotion dysregulation than boys, t (748) = -2.95, p < 0.01. Only for girls, emotion dysregulation moderated the associations of indirect home victimisation, B = 16, p < 0.01, and direct community victimisation, B = 15, p < 0.05, with risk behaviours. Conclusion: Interventions may target emotion regulation skills, particularly for girls, to enhance resilience to the negative effects of violence on behaviours.
C1 [Sui, Xincheng; Massar, Karlijn; Ruiter, Robert A. C.] Maastricht Univ, Dept Work & Social Psychol, Maastricht, Netherlands.
   [Kessels, Loes T. E.] Maastricht Univ, Fac Psychol & Neurosci, Educ Off, Maastricht, Netherlands.
   [Reddy, Priscilla S.] Human Sci Res Council, Populat Hlth Hlth Syst & Innovat, Cape Town, South Africa.
   [Sanders-Phillips, Kathy] Howard Univ, Dept Pediat & Child Hlth, Washington, DC 20059 USA.
RP Sui, XC (reprint author), Maastricht Univ, Fac Psychol & Neurosci, Dept Work & Social Psychol, POB 616, NL-6200 MD Maastricht, Netherlands.
EM x.sui@maastrichtuniversity.nl
RI Massar, Karlijn/AAG-3199-2020
OI Massar, Karlijn/0000-0003-4388-3846
FU National Research Foundation (NRF) of South AfricaNational Research
   Foundation - South Africa [SFH160603167769]; National Institute on Drug
   Abuse, Violence, Drug Use AIDS [1R21DA030298]
FX This work was supported by the National Research Foundation (NRF) of
   South Africa under Grant SFH160603167769 (Opinions expressed and
   conclusions arrived at, are those of the authors and are not necessarily
   to be attributed to the NRF); National Institute on Drug Abuse,
   Violence, Drug Use & AIDS under Grant 1R21DA030298.
NR 81
TC 0
Z9 0
U1 3
U2 3
PU TAYLOR & FRANCIS LTD
PI ABINGDON
PA 2-4 PARK SQUARE, MILTON PARK, ABINGDON OR14 4RN, OXON, ENGLAND
SN 0887-0446
EI 1476-8321
J9 PSYCHOL HEALTH
JI Psychol. Health
PD FEB 1
PY 2020
VL 35
IS 2
BP 144
EP 162
DI 10.1080/08870446.2019.1637521
EA JUL 2019
PG 19
WC Public, Environmental & Occupational Health; Psychology,
   Multidisciplinary
SC Public, Environmental & Occupational Health; Psychology
GA KB4HW
UT WOS:000475027100001
PM 31273997
OA Bronze, Other Gold
DA 2020-03-18
ER

PT J
AU Mumtaz, S
AF Mumtaz, Sana
TI Future of Victimized Employees: A Model Based on Long-Run Cascading
   Effects of Experienced Victimization
SO DEVIANT BEHAVIOR
LA English
DT Article
ID CHILD SEXUAL ABUSE; PEER-VICTIMIZATION; WORKPLACE VICTIMIZATION;
   JOB-SATISFACTION; ORGANIZATIONAL CITIZENSHIP; INDIVIDUAL-DIFFERENCES;
   EMOTION DYSREGULATION; YOUNG ADOLESCENTS; SOCIAL SUPPORT; 5-FACTOR MODEL
AB Victimization has been one of the key research areas in the field of organizational behavior; however, current literature on organizational behavior has not sufficiently discussed the underlying processes that lead to changes in victim's behavior and their life. Proposed framework in this paper discusses long-term effects of victimization in two phases. Phase I elaborates the process through which victimization experiences lead to different emotional responses including anger, fear, and sadness in victimized employees. Phase II discusses the long-run cascading effects of emotions on victim's behavior and health. Overall this study suggests that continuous victimization leads to long-lasting devastating effects on victim's life through development of abusive leadership traits, as well as through destructive effects on their physical and mental health.
C1 [Mumtaz, Sana] NUCES FAST, FAST Sch Management, AK Brohi Rd,H-11-4, Islamabad, Pakistan.
RP Mumtaz, S (reprint author), NUCES FAST, FAST Sch Management, AK Brohi Rd,H-11-4, Islamabad, Pakistan.
EM sana_mumtaz91@hotmail.com
NR 119
TC 1
Z9 1
U1 1
U2 4
PU TAYLOR & FRANCIS INC
PI PHILADELPHIA
PA 530 WALNUT STREET, STE 850, PHILADELPHIA, PA 19106 USA
SN 0163-9625
EI 1521-0456
J9 DEVIANT BEHAV
JI Deviant Behav.
PD JUL 3
PY 2019
VL 40
IS 7
BP 835
EP 850
DI 10.1080/01639625.2018.1442655
PG 16
WC Criminology & Penology; Psychology, Social; Sociology
SC Criminology & Penology; Psychology; Sociology
GA IF9XR
UT WOS:000473446300006
DA 2020-03-18
ER

PT J
AU Smit, L
   Knoors, H
   Hermans, D
   Verhoeven, L
   Vissers, C
AF Smit, Lidy
   Knoors, Harry
   Hermans, Daan
   Verhoeven, Ludo
   Vissers, Constance
TI The Interplay Between Theory of Mind and Social Emotional Functioning in
   Adolescents With Communication and Language Problems
SO FRONTIERS IN PSYCHOLOGY
LA English
DT Review
DE developmental language disorder; deaf and hard of hearing; theory of
   mind; adolescents; social emotional functioning
ID OF-HEARING ADOLESCENTS; PEER RELATIONS; MENTAL-HEALTH; DEAF; CHILDREN;
   IMPAIRMENT; CHILDHOOD; HISTORY; DIFFICULTIES; STUDENTS
AB Adolescents with developmental language disorders (DLDs) and adolescents who are deaf or hard of hearing (D/HH) are at greater risk of social emotional problems. These problems may not only be attributed to communication and language problems but, at least in part, to Theory of Mind (ToM) deficits as well. In this mini review, an overview is provided of studies on social emotional functioning and ToM performance in adolescents with DLD and D/HH adolescents. A possible interplay between social emotional functioning and Theory of Mind is discussed. There is empirical evidence for social emotional problems and ToM problems in both adolescents with DLD and D/HH. We hypothesized that language deficits as seen in adolescents with DLD and impoverished exposure to language and communication, as seen in adolescents who are D/HH can explain differences in social emotional functioning and ToM performance. The present mini review provides a possible framework for the relation between ToM and social emotional functioning in adolescents with communication and language problems, which is mediated by their limited linguistic ability or restricted language exposure and gives suggestions for future research.
C1 [Smit, Lidy; Knoors, Harry; Hermans, Daan; Verhoeven, Ludo; Vissers, Constance] Kentalis Acad, Royal Dutch Kentalis, St Michielsgestel, Netherlands.
   [Smit, Lidy; Knoors, Harry; Hermans, Daan; Verhoeven, Ludo; Vissers, Constance] Radboud Univ Nijmegen, Behav Sci Inst, Learning & Plastic, Nijmegen, Netherlands.
RP Smit, L (reprint author), Kentalis Acad, Royal Dutch Kentalis, St Michielsgestel, Netherlands.; Smit, L (reprint author), Radboud Univ Nijmegen, Behav Sci Inst, Learning & Plastic, Nijmegen, Netherlands.
EM l.smit@pwo.ru.nl
NR 50
TC 0
Z9 0
U1 2
U2 3
PU FRONTIERS MEDIA SA
PI LAUSANNE
PA AVENUE DU TRIBUNAL FEDERAL 34, LAUSANNE, CH-1015, SWITZERLAND
SN 1664-1078
J9 FRONT PSYCHOL
JI Front. Psychol.
PD JUL 3
PY 2019
VL 10
AR 1488
DI 10.3389/fpsyg.2019.01488
PG 6
WC Psychology, Multidisciplinary
SC Psychology
GA IG1YT
UT WOS:000473592300001
PM 31333537
OA DOAJ Gold, Green Published
DA 2020-03-18
ER

PT J
AU Cui, M
   Graber, JA
   Metz, A
   Darling, CA
AF Cui, Ming
   Graber, Julia A.
   Metz, Allison
   Darling, Carol A.
TI Parental indulgence, self-regulation, and young adults' behavioral and
   emotional problems
SO JOURNAL OF FAMILY STUDIES
LA English
DT Article
DE Emotional and behavioral problems; indulgent parenting; self-regulation;
   young adulthood
ID ALCOHOL-CONSUMPTION; COLLEGE-STUDENTS; HEALTH; CHILD; ADOLESCENCE;
   ASSOCIATION; DEPRESSION; FAMILIES; STYLES; GENDER
AB Because emotional and behavioral problems during young adulthood are an evolving public health concern, it is important to identify parenting behavior in the family of origin that prevents or exacerbates such problems. Therefore, we tested the impact of a unique parenting behavior - indulgent parenting - on emotional and behavioral problems through effects on self-regulation skills among college students, who face increasing developmental demands and challenges independent of parents. Using a sample of 459 college students, results from structural equation modeling suggested that (1) parental indulgence was positively associated with college students' emotional and behavioral problems and (2) self-regulation mediated the association between parental indulgence and emotional and behavioral outcomes. Further, the findings revealed some perceived gender differences. Implications for parenting and young adult health interventions were discussed.
C1 [Cui, Ming; Darling, Carol A.] Florida State Univ, Dept Family & Child Sci, Tallahassee, FL 32306 USA.
   [Graber, Julia A.; Metz, Allison] Univ Florida, Dept Psychol, Gainesville, FL 32611 USA.
RP Cui, M (reprint author), Florida State Univ, Dept Family & Child Sci, Tallahassee, FL 32306 USA.
EM mcui@fsu.edu
OI Cui, Ming/0000-0002-3669-3473
NR 68
TC 8
Z9 8
U1 12
U2 20
PU ROUTLEDGE JOURNALS, TAYLOR & FRANCIS LTD
PI ABINGDON
PA 2-4 PARK SQUARE, MILTON PARK, ABINGDON OX14 4RN, OXON, ENGLAND
SN 1322-9400
EI 1839-3543
J9 J FAM STUD
JI J. Fam. Stud.
PD JUL 3
PY 2019
VL 25
IS 3
BP 233
EP 249
DI 10.1080/13229400.2016.1237884
PG 17
WC Family Studies
SC Family Studies
GA IC0QZ
UT WOS:000470666300001
HC Y
HP N
DA 2020-03-18
ER

PT J
AU Wright, MF
   Wachs, S
AF Wright, Michelle F.
   Wachs, Sebastian
TI Adolescents' Psychological Consequences and Cyber Victimization: The
   Moderation of School-Belongingness and Ethnicity
SO INTERNATIONAL JOURNAL OF ENVIRONMENTAL RESEARCH AND PUBLIC HEALTH
LA English
DT Article
DE cyberbullying; cyber victimization; depression; anxiety; loneliness;
   Latinx; Latino; adolescents; ethnic; ethnic differences
ID PERPETRATION; ASSOCIATIONS; AGGRESSION; RELIABILITY; LONELINESS;
   MOTIVATION; SCALE
AB Cyber victimization research reveals various personal and contextual correlations and negative consequences associated with this experience. Despite increasing attention on cyber victimization, few studies have examined such experiences among ethnic minority adolescents. The purpose of the present study was to examine the moderating effect of ethnicity in the longitudinal associations among cyber victimization, school-belongingness, and psychological consequences (i.e., depression, loneliness, anxiety). These associations were investigated among 416 Latinx and white adolescents (46% female; M age = 13.89, SD = 0.41) from one middle school in the United States. They answered questionnaires on cyber victimization, school belongingness, depression, loneliness, and anxiety in the 7th grade (Time 1). One year later, in the 8th grade (Time 2), they completed questionnaires on depression, loneliness, and anxiety. Low levels of school-belongingness strengthened the positive relationships between cyber victimization and Time 2 depression and anxiety, especially among Latinx adolescents. The positive association between cyber victimization and Time 2 loneliness was strengthened for low levels of school-belongingness for all adolescents. These findings may indicate that cyber victimization threatens adolescents' school-belongingness, which has implications for their emotional adjustment. Such findings underscore the importance of considering diverse populations when examining cyber victimization.
C1 [Wright, Michelle F.] Penn State Univ, Dept Psychol, State Coll, PA 16802 USA.
   [Wright, Michelle F.] Masaryk Univ, Fac Social Studies, Brno 60200, Czech Republic.
   [Wachs, Sebastian] Univ Potsdam, Dept Educ Studies, D-14476 Potsdam, Germany.
RP Wachs, S (reprint author), Univ Potsdam, Dept Educ Studies, D-14476 Potsdam, Germany.
EM wachs@uni-potsdam.de
FU Deutsche ForschungsgemeinschaftGerman Research Foundation (DFG); Open
   Access Publishing Fund of University of Potsdam
FX We acknowledge the support of the Deutsche Forschungsgemeinschaft and
   Open Access Publishing Fund of University of Potsdam.
NR 44
TC 0
Z9 0
U1 4
U2 4
PU MDPI
PI BASEL
PA ST ALBAN-ANLAGE 66, CH-4052 BASEL, SWITZERLAND
SN 1661-7827
EI 1660-4601
J9 INT J ENV RES PUB HE
JI Int. J. Environ. Res. Public Health
PD JUL 2
PY 2019
VL 16
IS 14
AR 2493
DI 10.3390/ijerph16142493
PG 11
WC Environmental Sciences; Public, Environmental & Occupational Health
SC Environmental Sciences & Ecology; Public, Environmental & Occupational
   Health
GA IQ3NV
UT WOS:000480659300046
PM 31336955
OA DOAJ Gold, Green Published
DA 2020-03-18
ER

PT J
AU Cotton, S
   Kraemer, KM
   Sears, RW
   Strawn, JR
   Wasson, RS
   McCune, N
   Weige, J
   Blom, TJ
   Durling, M
   Delbello, MP
AF Cotton, Sian
   Kraemer, Kristen M.
   Sears, Richard W.
   Strawn, Jeffrey R.
   Wasson, Rachel S.
   McCune, Nina
   Weige, Jeffrey
   Blom, Thomas J.
   Durling, Michelle
   Delbello, Melissa P.
TI Mindfulness-based cognitive therapy for children and adolescents with
   anxiety disorders at-risk for bipolar disorder: A psychoeducation
   waitlist controlled pilot trial
SO EARLY INTERVENTION IN PSYCHIATRY
LA English
DT Article
DE anxiety; bipolar disorder; MBCT-C; mindfulness; youth
ID DEPRESSION RATING-SCALE; WAITING-LIST; PSYCHOPATHOLOGY; PREVENTION;
   VALIDATION
AB Aim Previous studies suggest that Mindfulness-Based Cognitive Therapy for Children (MBCT-C) is feasible and may improve anxiety and emotion regulation in youth with anxiety disorders at-risk for bipolar disorder. However, controlled studies are warranted to replicate and extend these findings. Methods In the current study, 24 youth with anxiety disorders who have at least one parent with bipolar disorder participated in a MBCT-C treatment period (n = 24; M-age = 13.6, 75% girls, 79% White) with a subset also participating in a prior psychoeducation waitlist control period (n = 19 M-age = 13.8, 68% girls, 84% White). Participants in both the waitlist and MBCT-C periods completed independently-rated symptom scales at each time point. Participants in the waitlist period received educational materials 12 weeks prior to the beginning of MBCT-C. Results There were significantly greater improvements in overall clinical severity in the MBCT-C period compared to the waitlist period, but not in clinician- and child-rated anxiety, emotion regulation or mindfulness. However, increases in mindfulness were associated with improvements in anxiety and emotion regulation in the MBCT-C period, but not the waitlist period. Conclusions Findings suggest that MBCT-C may be effective for improving overall clinical severity in youth with anxiety disorders who are at-risk for bipolar disorder. However, waitlist controlled designs may inflate effect sizes so interpret with caution. Larger studies utilizing prospective randomized controlled designs are warranted.
C1 [Cotton, Sian; Wasson, Rachel S.] Univ Cincinnati, Coll Med, Dept Family & Community Med, Div Integrat Med, Cincinnati, OH USA.
   [Cotton, Sian; Strawn, Jeffrey R.; Delbello, Melissa P.] Univ Cincinnati, Coll Med, Dept Pediat, Cincinnati, OH USA.
   [Kraemer, Kristen M.] Univ Cincinnati, Coll Med, Dept Psychol, Cincinnati, OH USA.
   [Sears, Richard W.; Strawn, Jeffrey R.; Wasson, Rachel S.; McCune, Nina; Weige, Jeffrey; Blom, Thomas J.; Durling, Michelle; Delbello, Melissa P.] Univ Cincinnati, Coll Med, Dept Psychiat & Behav Neurosci, Cincinnati, OH USA.
RP Cotton, S (reprint author), Acad Hlth Ctr, Div Integrat Med, Dept Family & Community Med, 231 Albert Sabin Way, Cincinnati, OH 45267 USA.
EM sian.cotton@uc.edu
OI Strawn, Jeffrey/0000-0002-7526-2641
FU Depressive and Bipolar Disorder Alternative Treatment Foundation (DBDAT)
FX Depressive and Bipolar Disorder Alternative Treatment Foundation (DBDAT)
   (Delbello and Cotton, Co-PIs)
NR 40
TC 0
Z9 0
U1 5
U2 5
PU WILEY
PI HOBOKEN
PA 111 RIVER ST, HOBOKEN 07030-5774, NJ USA
SN 1751-7885
EI 1751-7893
J9 EARLY INTERV PSYCHIA
JI Early Interv. Psychiatry
PD APR
PY 2020
VL 14
IS 2
BP 211
EP 219
DI 10.1111/eip.12848
EA JUL 2019
PG 9
WC Psychiatry
SC Psychiatry
GA KQ7KG
UT WOS:000473914100001
PM 31264800
DA 2020-03-18
ER

PT J
AU Schueller, SM
   Glover, AC
   Rufa, AK
   Dowdle, CL
   Gross, GD
   Karnik, NS
   Zalta, AK
AF Schueller, Stephen M.
   Glover, Angela C.
   Rufa, Anne K.
   Dowdle, Claire L.
   Gross, Gregory D.
   Karnik, Niranjan S.
   Zalta, Alyson K.
TI A Mobile Phone-Based Intervention to Improve Mental Health Among
   Homeless Young Adults: Pilot Feasibility Trial
SO JMIR MHEALTH AND UHEALTH
LA English
DT Article
DE mental health; homelessness; telemedicine; treatment
ID PSYCHIATRIC-DISORDERS; DEPRESSION; YOUTH; RISK; METAANALYSIS;
   ADOLESCENTS; PREVALENCE; INTERNET; INCOME; CARE
AB Background: Youth homelessness is a substantial issue, and many youths experiencing homelessness have mental health issues as both a cause and consequence of homelessness. These youths face many barriers to receiving traditional mental health services, and as a result, only a few youths experiencing homelessness receive any form of mental health care.
   Objective: This project aimed to develop and determine the feasibility and acceptability of engaging young adults (ie, individuals aged 18-24 years) experiencing homelessness in a remotely delivered mental health intervention. This intervention provided brief emotional support and coping skills, drawing from cognitive behavioral principles as an introduction into psychosocial support. The intervention was piloted in a homeless shelter network.
   Methods: A total of 35 young adults experiencing homelessness participated in a single-arm feasibility pilot trial. Participants received a mobile phone, a service and data plan, and 1 month of support from a coach consisting of up to 3 brief phone sessions, text messaging, and mobile mental health apps. We evaluated feasibility by looking at completion of sessions as well as the overall program and acceptability with satisfaction ratings. We also collected clinical symptoms at baseline and the end of the 1-month support period. We used validity items to identify participants who might be responding inappropriately and thus only report satisfaction ratings and clinical outcomes from valid responses.
   Results: Most participants (20/35, 57%) completed all 3 of their phone sessions, with an average of 2.09 sessions (SD 1.22) completed by each participant. Participants sent an average of 15.06 text messages (SD 12.62) and received an average of 19.34 messages (SD 12.70). We found higher rates of satisfaction among the participants with valid responses, with 100% (23/23) of such participants indicating that they would recommend participation to someone else and 52% (12/23) reporting that they were very or extremely satisfied with their participation. We found very little change from pre- to posttreatment on measures of depression (d=0.27), post-traumatic stress disorder (d=0.17), and emotion regulation (d=0.10).
   Conclusions: This study demonstrated that it was feasible to engage homeless young adults in mental health services in this technology-based intervention with high rates of satisfaction. We did not find changes in clinical outcomes; however, we had a small sample size and a brief intervention. Technology might be an important avenue to reach young adults experiencing homelessness, but additional work could explore proper interventions to deliver with such a platform.
C1 [Schueller, Stephen M.; Zalta, Alyson K.] Univ Calif Irvine, Dept Psychol Sci, 4201 Social & Behav Sci Gateway, Irvine, CA 92697 USA.
   [Schueller, Stephen M.] Northwestern Univ, Dept Prevent Med, Ctr Behav Intervent Technol, Chicago, IL 60611 USA.
   [Glover, Angela C.; Rufa, Anne K.; Karnik, Niranjan S.; Zalta, Alyson K.] Rush Univ, Med Ctr, Dept Psychiat & Behav Sci, Chicago, IL 60612 USA.
   [Dowdle, Claire L.] Stepwell Mental Hlth & Wellness, Boulder, CO USA.
   [Gross, Gregory D.] Night Minist, Chicago, IL USA.
RP Schueller, SM (reprint author), Univ Calif Irvine, Dept Psychol Sci, 4201 Social & Behav Sci Gateway, Irvine, CA 92697 USA.
EM s.schueller@uci.edu
RI ; Karnik, Niranjan/A-1074-2011
OI Glover, Angela/0000-0002-4514-0379; Rufa, Anne/0000-0003-0337-8263;
   Karnik, Niranjan/0000-0001-7650-3008; Zalta, Alyson/0000-0002-5159-8431
FU Help for Children, Hedge Funds Care; National Institute of Mental
   HealthUnited States Department of Health & Human ServicesNational
   Institutes of Health (NIH) - USANIH National Institute of Mental Health
   (NIMH) [K23-MH103394, K08-MH102336, R25-MH08091607]; Washington
   University in St Louis; Department of Veterans Affairs, Health Services
   Research & Development Service, Quality Enhancement Research Initiative;
   National Center for Advancing Translational SciencesUnited States
   Department of Health & Human ServicesNational Institutes of Health (NIH)
   - USANIH National Center for Advancing Translational Sciences (NCATS)
   [UL1-TR002398]; National Institute on Drug AbuseUnited States Department
   of Health & Human ServicesNational Institutes of Health (NIH) - USANIH
   National Institute on Drug Abuse (NIDA) [R01-DA041071]; Cynthia Oudejans
   Harris, MD, Endowment Fund at Rush University Medical Center
FX Funding for this project was provided by pilot funding from Help for
   Children, Hedge Funds Care (AKZ and NSK: Multiple Principal
   Investigators), and mobile phones were donated by Sparrow, Mobile for
   All. SMS was supported by a career development award from the National
   Institute of Mental Health (K08-MH102336) and is an investigator with
   the Implementation Research Institute, at the Washington University in
   St Louis; through an award from the National Institute of Mental Health
   (R25-MH08091607) and the Department of Veterans Affairs, Health Services
   Research & Development Service, Quality Enhancement Research Initiative.
   AKZ is supported by a career development award from the National
   Institute of Mental Health (K23-MH103394). NSK is supported by the
   National Center for Advancing Translational Sciences (UL1-TR002398), the
   National Institute on Drug Abuse (R01-DA041071), and the Cynthia
   Oudejans Harris, MD, Endowment Fund at Rush University Medical Center.
   The content of this manuscript is solely the responsibility of the
   authors and does not necessarily represent the official view of the
   National Institutes of Health. We would like to thank Chris Karr and the
   Center for Behavioral Intervention Technologies for programming Pocket
   Helper as well as the previously developed apps made use of in this
   study.
NR 35
TC 4
Z9 4
U1 5
U2 12
PU JMIR PUBLICATIONS, INC
PI TORONTO
PA 59 WINNERS CIRCLE, TORONTO, ON M4L 3Y7, CANADA
SN 2291-5222
J9 JMIR MHEALTH UHEALTH
JI JMIR mHealth uHealth
PD JUL 2
PY 2019
VL 7
IS 7
AR e12347
DI 10.2196/12347
PG 13
WC Health Care Sciences & Services; Medical Informatics
SC Health Care Sciences & Services; Medical Informatics
GA II7HN
UT WOS:000475363000001
PM 31267980
OA DOAJ Gold, Green Published
DA 2020-03-18
ER

PT J
AU Smith, TE
   Reinke, WM
   Herman, KC
   Huang, F
AF Smith, Tyler E.
   Reinke, Wendy M.
   Herman, Keith C.
   Huang, Francis
TI Understanding Family-School Engagement Across and Within Elementary-and
   Middle-School Contexts
SO SCHOOL PSYCHOLOGY QUARTERLY
LA English
DT Article
DE family-school engagement; parent involvement; family-school partnership;
   child and adolescent development; middle school
ID PARENTAL INVOLVEMENT; TEACHER PERCEPTIONS; ACADEMIC-ACHIEVEMENT;
   CHILDRENS EDUCATION; ADOLESCENTS; PARTICIPATION; INTERVENTIONS;
   METAANALYSIS; MOTIVATIONS; DISORDERS
AB Although family-school engagement is important across child and adolescent development, most research, programs, and policies have focused primarily on elementary students and contexts. The current study extends beyond elementary settings by exploring the unique and shared contributions of developmental context on family-school engagement (i.e., across and within elementary- and middle-school settings). Data were drawn from two randomized controlled trials that evaluated the efficacy of teacher training in universal classroom-management practices. Participants included 3,174 students and 207 teachers across 21 elementary and middle schools in the Midwest. Using hierarchical linear modeling, results revealed that family-school engagement was significantly higher in elementary than in middle schools. Student-level characteristics (i.e., identifying as White, participation in the free/reduced-price lunch program, and having lower levels of disruptive behavior) were also associated with higher levels of family-school engagement. In addition, student characteristics (i.e., race/ethnicity and level of disruptive behavior) moderated the relations between family-school engagement and developmental context. Regardless of developmental context, family-school engagement predicted positive end-of-year behavioral outcomes (i.e., increases in youth prosocial skills and decreases in youth concentration problems, disruptive behaviors, and emotional dysregulation). Last, moderation analyses revealed that these effects of family-school engagement were especially pronounced in middle school for concentration problems and emotional dysregulation. Overall, findings provide further support for the value of family-school engagement across development in fostering positive youth outcomes. However, it is evident that more steps must be taken to ensure family-school engagement practices are developed to support the unique needs of middle-school students and contexts.
C1 [Smith, Tyler E.; Reinke, Wendy M.; Herman, Keith C.; Huang, Francis] Univ Missouri, Dept Educ Sch & Counseling Psychol, Hill Hall,Room 204, Columbia, MO 65211 USA.
RP Smith, TE (reprint author), Univ Missouri, Dept Educ Sch & Counseling Psychol, Hill Hall,Room 204, Columbia, MO 65211 USA.
EM smithtyle@missouri.edu
OI Smith, Tyler/0000-0003-1611-9666
FU United States Department of Education, Institute of Education Sciences
   [R305A100342, R305B150028, R305A130143]
FX The research reported in this paper was supported by the United States
   Department of Education, Institute of Education Sciences through Grants
   R305A100342, R305B150028, and R305A130143 to the University of Missouri
   (principal investigators: second and third authors). The opinions
   expressed are those of the authors and do not represent views of the
   Institute or the Department of Education.
NR 57
TC 2
Z9 2
U1 3
U2 3
PU AMER PSYCHOLOGICAL ASSOC
PI WASHINGTON
PA 750 FIRST ST NE, WASHINGTON, DC 20002-4242 USA
SN 1045-3830
EI 1939-1560
J9 SCHOOL PSYCHOL QUART
JI Sch. Psychol. Q.
PD JUL
PY 2019
VL 34
IS 4
BP 363
EP 375
DI 10.1037/spq0000290
PG 13
WC Psychology, Educational
SC Psychology
GA KA3DV
UT WOS:000505679500003
PM 31294594
DA 2020-03-18
ER

PT J
AU Callaghan, BL
   Gee, DG
   Gabard-Durnam, L
   Telzer, EH
   Humphreys, KL
   Goff, B
   Shapiro, M
   Flannery, J
   Lumian, DS
   Fareri, DS
   Caldera, C
   Tottenham, N
AF Callaghan, Bridget L.
   Gee, Dylan G.
   Gabard-Durnam, Laurel
   Telzer, Eva H.
   Humphreys, Kathryn L.
   Goff, Bonnie
   Shapiro, Mor
   Flannery, Jessica
   Lumian, Daniel S.
   Fareri, Dominic S.
   Caldera, Christina
   Tottenham, Nim
TI Decreased Amygdala Reactivity to Parent Cues Protects Against Anxiety
   Following Early Adversity: An Examination Across 3 Years
SO BIOLOGICAL PSYCHIATRY-COGNITIVE NEUROSCIENCE AND NEUROIMAGING
LA English
DT Article
DE Amygdala; Buffering; fMRI; Parent; Parental deprivation; Previously
   institutionalized
ID ADULT-LIKE FEAR; REVISED CHILD ANXIETY; PSYCHIATRIC-DISORDERS;
   ATTACHMENT SECURITY; BRAIN-DEVELOPMENT; EARLY EMERGENCE; CONNECTIVITY;
   EXTINCTION; DEPRESSION; CORTICOSTERONE
AB BACKGROUND: The human brain remains highly plastic for a protracted developmental period. Thus, although early caregiving adversities that alter amygdala development can result in enduring emotion regulation difficulties, these trajectories should respond to subsequent enriched caregiving. Exposure to high-quality parenting can regulate (i.e., decrease) children's amygdala reactivity, a process that, over the long term, is hypothesized to enhance emotion regulation. We tested the hypothesis that even following adversity, the parent-child relationship would be associated with decreases in amygdala reactivity to parent cues, which would in turn predict lower future anxiety.
   METHODS: Participants were 102 children (6-10 years of age) and adolescents (11-17 years of age), for whom data were collected at one or two time points and who either had experienced institutional care before adoption (n = 45) or had lived always with their biological parents (comparison; n = 57). We examined how amygdala reactivity to visual cues of the parent at time 1 predicted longitudinal change (from time 1 to time 2) in parent-reported child anxiety across 3 years.
   RESULTS: At time 1, on average, amygdala reactivity decrements to parent cues were not seen in children who had received institutional care but were seen in children in the comparison group. However, some children who previously experienced institutional care did show decreased amygdala reactivity to parent cues (similar to 40%), which was associated with greater child-reported feelings of security with their parent. Amygdala decreases at time 1 were followed by steeper anxiety reductions from time 1 to time 2 (i.e., 3 years).
   CONCLUSIONS: These data provide a neurobiological mechanism by which the parent-child relationship can increase resilience, even in children at significant risk for anxiety symptoms.
C1 [Callaghan, Bridget L.; Tottenham, Nim] Columbia Univ, Dept Psychol, New York, NY 10027 USA.
   [Gabard-Durnam, Laurel] Boston Children S Hosp, Boston, MA USA.
   [Callaghan, Bridget L.] Univ Melbourne, Dept Psychiat, Melbourne, Vic, Australia.
   [Gee, Dylan G.] Yale Univ, Dept Psychol, New Haven, CT USA.
   [Telzer, Eva H.] Univ Illinois, Dept Psychol, Champaign, IL USA.
   [Humphreys, Kathryn L.] Vanderbilt Univ, Dept Psychol & Human Dev, Nashville, TN USA.
   [Shapiro, Mor] Univ Calif Los Angeles, David Geffen Sch Med, Los Angeles, CA 90095 USA.
   [Goff, Bonnie; Caldera, Christina] Univ Calif Los Angeles, Dept Psychol, Los Angeles, CA USA.
   [Flannery, Jessica] Univ Oregon, Dept Psychol, Eugene, OR 97403 USA.
   [Lumian, Daniel S.] Univ Denver, Dept Psychol, Denver, CO 80208 USA.
   [Fareri, Dominic S.] Adelphi Univ, Dept Psychol, Garden City, NY USA.
RP Callaghan, BL (reprint author), Columbia Univ, Dept Psychol, New York, NY 10027 USA.
EM blc2139@columbia.edu
OI Callaghan, Bridget/0000-0001-5736-2510
FU National Institute of Mental HealthUnited States Department of Health &
   Human ServicesNational Institutes of Health (NIH) - USANIH National
   Institute of Mental Health (NIMH) [R01MH091864, 1K99MH113821]; Dana
   Foundation; National Science FoundationNational Science Foundation (NSF)
   [BCS-1439258]; National Health and Medical Research CouncilNational
   Health and Medical Research Council of Australia [1091571]; American
   Australian Association; Brain Behavior Research Foundation (National
   Alliance for Research in Schizophrenia and Affective Disorders) [24739]
FX This research was supported by National Institute of Mental Health
   (Grant No. R01MH091864 [to NT] and Grant No. 1K99MH113821 [to BLC]), the
   Dana Foundation (to NT), the National Science Foundation (Conference
   Grant No. BCS-1439258 [to NT and coinvestigators Megan Gunnar, Regina
   Sullivan, Mar Sanchez, and Camelia Hostinar]), the National Health and
   Medical Research Council (Early Career Fellowship No. 1091571 [to BLC]),
   the American Australian Association (to BLC), and the Brain Behavior
   Research Foundation (National Alliance for Research in Schizophrenia and
   Affective Disorders Grant No. 24739 [to BLC]).
NR 53
TC 3
Z9 3
U1 1
U2 1
PU ELSEVIER
PI AMSTERDAM
PA RADARWEG 29, 1043 NX AMSTERDAM, NETHERLANDS
SN 2451-9022
EI 2451-9030
J9 BIOL PSYCHIAT-COGN N
JI Biol. Psychiat.-Cogn. Neurosci. Neuroimag.
PD JUL
PY 2019
VL 4
IS 7
BP 664
EP 671
DI 10.1016/j.bpsc.2019.02.001
PG 8
WC Neurosciences
SC Neurosciences & Neurology
GA JJ8TJ
UT WOS:000494424200010
PM 30952600
DA 2020-03-18
ER

PT J
AU Perks, DLC
   Watt, BD
   Fritzon, K
   Doley, RM
AF Perks, Danielle L. C.
   Watt, Bruce D.
   Fritzon, Katarina
   Doley, Rebekah M.
TI Juvenile Firesetters as multiple problem youth with particular interests
   in fire: A meta-analysis
SO AGGRESSION AND VIOLENT BEHAVIOR
LA English
DT Article
DE Juvenile; Firesetting; Arson; Offending; Conduct disorder; Violence
ID CALLOUS-UNEMOTIONAL TRAITS; DIFFICULTIES QUESTIONNAIRE;
   ANTISOCIAL-BEHAVIOR; CHILDREN; PSYCHOPATHOLOGY; AGGRESSION; PARENT;
   RISK; MALTREATMENT; ADOLESCENTS
AB Juveniles are overrepresented among arson offenders, though previous research has been mixed in identifying key risk factors differentiating juvenile firesetters from youth who do not light unsanctioned fires. The current meta-analysis examined all published and available unpublished research over a 30-year period, examining risk and protective factors associated with youth firesetting. Control groups comprised youth living in the community, forensic samples, and clinic referred youth. Across 39 independent samples with 22,292 juveniles, fire specific variables yielded the strongest differentiation between firesetters and non-firesetters, particularly history of fire involvement and fire interest. Juvenile firesetters had significantly more extensive histories of problematic behaviours, experienced adverse familial events, elevated rates of emotional dysregulation, and greater prevalence of mental health disorders compared to youth not involved in firesetting. Protective factors were less often identified for firesetters compared to non-firesetters. The findings highlight juvenile firesetters often experience multiple problems, magnified by a history of interest and involvement in firesetting. Hence, interventions with juvenile firesetters need to target multiple problem areas while assisting youth to redirecting interests towards non-antisocial pursuits. Caution is noted in interpreting the findings, with significant heterogeneity identified for most effect sizes across studies.
C1 [Perks, Danielle L. C.; Watt, Bruce D.; Fritzon, Katarina; Doley, Rebekah M.] Bond Univ, Fac Soc & Design, Sch Psychol, Robina, Qld 4227, Australia.
RP Watt, BD (reprint author), Bond Univ, Fac Soc & Design, Sch Psychol, Robina, Qld 4227, Australia.
EM bwatt@bond.edu.au
OI Doley, Rebekah/0000-0002-6979-6831
NR 74
TC 1
Z9 1
U1 3
U2 3
PU PERGAMON-ELSEVIER SCIENCE LTD
PI OXFORD
PA THE BOULEVARD, LANGFORD LANE, KIDLINGTON, OXFORD OX5 1GB, ENGLAND
SN 1359-1789
EI 1873-6335
J9 AGGRESS VIOLENT BEH
JI Aggress. Violent Behav.
PD JUL-AUG
PY 2019
VL 47
BP 189
EP 203
DI 10.1016/j.avb.2019.04.003
PG 15
WC Criminology & Penology; Psychology, Multidisciplinary
SC Criminology & Penology; Psychology
GA JB1MD
UT WOS:000488323700015
DA 2020-03-18
ER

PT J
AU Katz, DA
   Peckins, MK
   Lyon, CC
AF Katz, Deirdre A.
   Peckins, Melissa K.
   Lyon, Celena C.
TI Adolescent stress reactivity: Examining physiological, psychological and
   peer relationship measures with a group stress protocol in a school
   setting
SO JOURNAL OF ADOLESCENCE
LA English
DT Article
ID SALIVARY ALPHA-AMYLASE; PUBERTAL MATURATION IMPLICATIONS; GENERALIZED
   ANXIETY DISORDER; PITUITARY-ADRENAL AXIS; CORTISOL RESPONSES;
   INDIVIDUAL-DIFFERENCES; EMOTION REGULATION; SOCIAL STRESS;
   CARDIOVASCULAR-RESPONSES; NEGATIVE EMOTIONS
AB Introduction: Adolescents experience enhanced social sensitivity and biopsychosocial changes that can be challenging. Much remains unknown about the effect of psychological characteristics and peer relationships on adolescents' physiological responses to stress, due in part to methodological limitations.
   Methods: To test how adolescents' peer relationships and psychological characteristics are associated with their physiological and psychological response to stress, we administered the Group Public Speaking Task for Adolescents (GPST-A) to 54 adolescents (n = 40 girls; Mage = 16.6 years) in two high schools in the United States. Salivary cortisol and alpha-amylase (sAA), and positive and negative affect were measured six times. Relationships among group members were measured, resulting in whole-network data. State and trait rumination, five factors of coping, and emotional reappraisal and suppression were measured along with symptoms of depression and anxiety.
   Results: Greater levels of negative evaluation and victimization among group members were associated with a steeper increase and decline in the negative affect response, yet not associated with the physiological response to stress. Greater positive affect was associated with decreased cortisol reactivity, whereas negative affect was associated with steeper cortisol and sAA reactivity. Rumination, disengagement coping, and depression symptoms were related to the physiological response to stress.
   Conclusions: The GPST-A is feasible to administer in a school context with adolescents to collect both physiological and psychological stress responses. Findings from the present study suggest peer relationships are important for understanding adolescents' psychological response to stressors while psychological characteristics are important for adolescents' physiological response to stress.
C1 [Katz, Deirdre A.; Lyon, Celena C.] Univ Portland, Dept Psychol Sci, Portland, OR 97203 USA.
   [Peckins, Melissa K.] Univ Michigan, Dept Psychol, 580 Union Dr, Ann Arbor, MI 48109 USA.
RP Katz, DA (reprint author), Penn State Univ, Dept Psychol Sci, 315-A Hlth & Human Dev East, University Pk, PA 16802 USA.
EM katzd@up.edu
OI Peckins, Melissa/0000-0003-2191-8614
FU Institute of Education SciencesUS Department of Education [R305B90007];
   National Institute of Child Health and Human Development T32 Fellowship
   in Developmental Psychology, Department of Psychology, University of
   Michigan [2T32HD007109-36]
FX This study and the first author was supported by the Institute of
   Education Sciences [grant R305B90007). The second author was supported
   by a National Institute of Child Health and Human Development T32
   Fellowship in Developmental Psychology, Department of Psychology,
   University of Michigan [2T32HD007109-36]. The views expressed here are
   ours and do not represent the granting agencies.
NR 96
TC 0
Z9 0
U1 6
U2 7
PU ACADEMIC PRESS LTD- ELSEVIER SCIENCE LTD
PI LONDON
PA 24-28 OVAL RD, LONDON NW1 7DX, ENGLAND
SN 0140-1971
EI 1095-9254
J9 J ADOLESCENCE
JI J. Adolesc.
PD JUL
PY 2019
VL 74
BP 45
EP 62
DI 10.1016/j.adolescence.2019.05.002
PG 18
WC Psychology, Developmental
SC Psychology
GA IR6PB
UT WOS:000481560100005
PM 31146143
DA 2020-03-18
ER

PT J
AU Huguet, A
   Eguren, JI
   Miguel-Ruiz, D
   Valles, XV
   Alda, JA
AF Huguet, Anna
   Izaguirre Eguren, Jon
   Miguel-Ruiz, Dolores
   Vall Valles, Xavier
   Alda, Jose A.
TI Deficient Emotional Self-Regulation in Children with Attention Deficit
   Hyperactivity Disorder: Mindfulness as a Useful Treatment Modality
SO JOURNAL OF DEVELOPMENTAL AND BEHAVIORAL PEDIATRICS
LA English
DT Article
DE children; ADHD; newly diagnosed; mindfulness; emotional dysregulation
ID DEFICIT/HYPERACTIVITY DISORDER; BEHAVIOR CHECKLIST; ADOLESCENTS;
   MEDITATION; PROFILE; YOUTH; ADHD; DYSREGULATION
AB Objective: The aim of this study was to investigate the efficacy of a structured mindfulness group intervention program targeting deficient emotional self-regulation (DESR) in a sample of children with attention deficit hyperactivity disorder (ADHD). Method: Seventy-two children aged 7 to 12 years with ADHD were randomized into 2 groups (mindfulness and control). The dysregulation profile was measured using the Child Behavior Checklist (CBCL) Attention/Anxiety-Depression/Aggression scales. Results: Children with ADHD who received mindfulness-based group therapy showed lower levels of DESR after treatment, with a reduction in CBCL dysregulation profile (F (1,63) 5 4.81; p = 0.032). All ADHD symptoms showed a moderately significant positive correlation with DESR (p < 0.01). Children with combined-type showed higher levels of DESR than children with inattentive-type (p = 0.018); however, no statistically significant changes were observed in the combined-type after mindfulness treatment. Conclusion: This study suggests that mindfulness in the form of structured group therapy might be clinically relevant in treating children with ADHD and thus make an impact on the overall clinical outcome, regardless of the ADHD subtype.
C1 [Huguet, Anna; Alda, Jose A.] Inst Recerca St Joan de Deu, Children & Adolescent Mental Hlth Res Grp, C Passeig St Joan de Deu 2, Barcelona 08950, Spain.
   [Huguet, Anna; Izaguirre Eguren, Jon; Vall Valles, Xavier; Alda, Jose A.] Hosp St Joan de Deu Barcelona, Child & Adolescent Psychiat & Psychol Dept, C Passeig St Joan de Deu 2, Barcelona 08950, Spain.
   [Miguel-Ruiz, Dolores] Univ Barcelona, St Joan de Deu Fundacio Privada, Sch Nursing, Barcelona, Spain.
   [Miguel-Ruiz, Dolores] Int Researchers Grp Mental Hlth Nursing Care, Res Grp GIRISAME, Barcelona, Spain.
   [Miguel-Ruiz, Dolores] Red Espanola Invest Enfermeria Cuidados Salud Men, Res Grp REICESMA, Barcelona, Spain.
   [Miguel-Ruiz, Dolores] Grp Invest Enfermeria Educ & Soc, Res Grp GIESS, Barcelona, Spain.
RP Alda, JA (reprint author), Inst Recerca St Joan de Deu, Children & Adolescent Mental Hlth Res Grp, C Passeig St Joan de Deu 2, Barcelona 08950, Spain.; Alda, JA (reprint author), Hosp St Joan de Deu Barcelona, Child & Adolescent Psychiat & Psychol Dept, C Passeig St Joan de Deu 2, Barcelona 08950, Spain.
EM jalda@sjdhospitalbarcelona.org
FU Hospital Sant Joan de Deu; Fundacio Sant Joan de Deu [BR201501]
FX This research was supported by awards from Hospital Sant Joan de Deu and
   Fundacio Sant Joan de Deu (BR201501).
NR 37
TC 0
Z9 0
U1 22
U2 28
PU LIPPINCOTT WILLIAMS & WILKINS
PI PHILADELPHIA
PA TWO COMMERCE SQ, 2001 MARKET ST, PHILADELPHIA, PA 19103 USA
SN 0196-206X
EI 1536-7312
J9 J DEV BEHAV PEDIATR
JI J. Dev. Behav. Pediatr.
PD JUL-AUG
PY 2019
VL 40
IS 6
BP 425
EP 431
DI 10.1097/DBP.0000000000000682
PG 7
WC Behavioral Sciences; Psychology, Developmental; Pediatrics
SC Behavioral Sciences; Psychology; Pediatrics
GA IQ4WQ
UT WOS:000480752600003
PM 31135603
DA 2020-03-18
ER

PT J
AU Quin, D
AF Quin, Daniel
TI Levels of problem behaviours and risk and protective factors In
   suspended and non-suspended students
SO EDUCATIONAL AND DEVELOPMENTAL PSYCHOLOGIST
LA English
DT Article
DE school suspension; secondary school; problem behaviours; wellbeing
ID SCHOOL SUSPENSION; WASHINGTON-STATE; AUSTRALIA; OUTCOMES; CHILDREN;
   IMPACT; ACHIEVEMENT; ENGAGEMENT; DISORDERS; STRENGTHS
AB External suspension from school is a common disciplinary practice in traditionally English-speaking countries. Few studies have sought student perceptions of school suspension, as well as measures of problem behaviours and emotional problems, and known factors that influence the development of antisocial behaviour, to examine associations between these variables. Three hundred and four adolescents, aged 12-17 years, from five schools in southern Australia completed a self-report questionnaire that asked about behavioural and mental health problems, and risk and protective factors known to be associated with suspension. Seventy-four of the participants had been previously suspended from school at least once. Having been previously suspended was associated with a greater level of problem behaviours and emotions, poor family management, low school commitment, reduced supportive teacher relationships, and interactions with antisocial peers. School suspension appears likely to be applied to students who lack the ability to self-regulate their behaviours and emotional problems in the classroom. By excluding students from school, pre-existing behavioural problems may be exacerbated by diminishing school protective factors and increasing exposure to known risk factors. Adolescents most at risk of being suspended would benefit from alternative school behaviour management policies and procedures that maintain the school as a protective factor.
C1 [Quin, Daniel] Australian Catholic Univ, Fac Arts & Sci, Sch Psychol, Melbourne, Vic, Australia.
RP Quin, D (reprint author), Australian Catholic Univ, Fac Arts & Sci, Sch Psychol, Melbourne, Vic, Australia.
EM daniel@fitpsychology.com.au
FU Faculty of Arts and Sciences, Australian Catholic University
FX The author is grateful for the financial support of the Faculty of Arts
   and Sciences, Australian Catholic University for the Student Research
   Grant.
NR 52
TC 1
Z9 1
U1 0
U2 0
PU CAMBRIDGE UNIV PRESS
PI CAMBRIDGE
PA EDINBURGH BLDG, SHAFTESBURY RD, CB2 8RU CAMBRIDGE, ENGLAND
SN 2059-0776
EI 2059-0784
J9 EDUC DEV PSYCHOL
JI Educ. Dev. Psychol.
PD JUL
PY 2019
VL 36
IS 1
BP 8
EP 15
DI 10.1017/edp.2019.4
PG 8
WC Psychology, Developmental
SC Psychology
GA IQ1PB
UT WOS:000480521700003
OA Bronze
DA 2020-03-18
ER

PT J
AU Licari, A
   Ciprandi, R
   Marseglia, G
   Ciprandi, G
AF Licari, Amelia
   Ciprandi, Riccardo
   Marseglia, Gianluigi
   Ciprandi, Giorgio
TI Anxiety and Depression in Adolescents with Severe Asthma and in Their
   Parents: Preliminary Results after 1 Year of Treatment
SO BEHAVIORAL SCIENCES
LA English
DT Article
DE severe asthma; adolescents; anxiety; depression; parents; treatment
ID QUALITY-OF-LIFE; HOSPITAL ANXIETY; POOR ASTHMA; CHILDREN; SYMPTOMS;
   CAREGIVERS; DISORDERS; STRESS
AB Emotional problems, such as anxiety and depression, are a relevant co-morbidity in severe asthma. Anxiety and depression may also be common in the parents of asthmatic adolescents. The current study evaluated anxious and depressive symptoms in 40 adolescents suffering from severe asthma, and in their parents, before and after 1 year of treatment, tailored according to validated asthma guidelines. We used the HADS (Hospital Anxiety Depression Scale) questionnaire for the adolescents, and HADS, STAY (State-Trait Anxiety Inventory), and BDI (Beck Depression Inventory) questionnaires for their parents. We also considered the grade of asthma severity before and after 1 year of treatment. The current study demonstrated that anxiety and depression are common in both the adolescents suffering from severe asthma and their parents. Anxious and depressive symptoms were correlated between adolescents and their parents. Asthma treatment improved the asthma severity in almost all adolescents. However, the parental anxiety and depression remained unchanged at the end of the asthma treatment. Thus, a psychological assessment could be included in the adolescent severe asthma work-up, involving both the adolescents and their parents.
C1 [Licari, Amelia; Marseglia, Gianluigi] Univ Pavia, Fdn IRCCS Policlin San Matteo, Dept Pediat, I-27100 Pavia, Italy.
   [Ciprandi, Riccardo] Ist Giannina Gaslini, Cyst Fibrosis Unit, I-16147 Genoa, Italy.
   [Ciprandi, Giorgio] Casa Cura Villa Montallegro, Allergy Clin, I-16145 Genoa, Italy.
RP Ciprandi, G (reprint author), Casa Cura Villa Montallegro, Allergy Clin, I-16145 Genoa, Italy.
EM gio.cip@libero.it
RI Licari, Amelia/J-5898-2016
OI Licari, Amelia/0000-0002-1773-6482
NR 36
TC 1
Z9 1
U1 0
U2 0
PU MDPI
PI BASEL
PA ST ALBAN-ANLAGE 66, CH-4052 BASEL, SWITZERLAND
SN 2076-328X
J9 BEHAV SCI
JI Behav. Sci.
PD JUL
PY 2019
VL 9
IS 7
AR 78
DI 10.3390/bs9070078
PG 8
WC Psychology, Multidisciplinary
SC Psychology
GA IN3ZS
UT WOS:000478615500014
PM 31337076
OA DOAJ Gold, Green Published
DA 2020-03-18
ER

PT J
AU Madjar, N
   Segal, N
   Eger, G
   Shoval, G
AF Madjar, Nir
   Segal, Nicole
   Eger, Gilad
   Shoval, Gal
TI Exploring Particular Facets of Cognitive Emotion Regulation and Their
   Relationships With Nonsuicidal Self-Injury Among Adolescents
SO CRISIS-THE JOURNAL OF CRISIS INTERVENTION AND SUICIDE PREVENTION
LA English
DT Article
DE NSSI; emotion regulation; adolescents; depression; self-injury
ID INITIAL VALIDATION; PREVALENCE; BEHAVIOR; METAANALYSIS; DEPRESSION;
   ADULTS
AB Background: Nonsuicidal self-injury (NSSI) has been found to be associated with poor emotion regulation. Aims: The goal of this study was to examine the association of multidimensional cognitive emotion regulation strategies with NSSI among adolescents and compare the different patterns of NSSI. Method: A sample of 594 high-school students (54.4% boys; mean age = 14.96 years), from five regional schools across Israel, were assessed for five facets of cognitive emotion regulation strategies (acceptance, refocus on planning, positive refocusing, putting into perspective, and positive reappraisal) and NSSI behaviors using validated scales. Participants were allocated into three groups: repetitive NSSI (more than six occasions of NSSI; 7.1%), occasional NSSI (at least one incident but less than six; 8.3%), and no NSSI (84.6%). Results: Analysis of covariance, controlling for gender and depression symptoms, revealed that students with NSSI reported higher levels of acceptance, but lower levels of refocus on planning and putting into perspective. Limitations: The study used a cross-sectional design, which was a limitation. Conclusion: These findings demonstrate that particular cognitive emotion regulation strategies differ substantially in their relationship with NSSI. Adolescents who focus on planning and putting stressful situations into perspective may have increased resilience, whereas adolescents who are accepting of negative events that have happened may be more prone to maladaptive coping behaviors.
C1 [Madjar, Nir; Segal, Nicole] Bar Ilan Univ, Sch Educ, IL-5290002 Ramat Gan, Israel.
   [Eger, Gilad; Shoval, Gal] Geha Mental Hlth Ctr, Child & Adolescent Psychiat Div, Petah Tiqwa, Israel.
   [Eger, Gilad; Shoval, Gal] Tel Aviv Univ, Sackler Sch Med, Tel Aviv, Israel.
RP Madjar, N (reprint author), Bar Ilan Univ, Sch Educ, IL-5290002 Ramat Gan, Israel.
EM nir.madjar@biu.ac.il
RI Madjar, Nir/AAB-7036-2020
NR 41
TC 1
Z9 1
U1 4
U2 7
PU HOGREFE & HUBER PUBLISHERS
PI GOTTINGEN
PA MERKELSTR 3, D-37085 GOTTINGEN, GERMANY
SN 0227-5910
EI 2151-2396
J9 CRISIS
JI Crisis
PD JUL
PY 2019
VL 40
IS 4
BP 280
EP 286
DI 10.1027/0227-5910/a000566
PG 7
WC Psychiatry; Psychology, Multidisciplinary
SC Psychiatry; Psychology
GA IN6ZS
UT WOS:000478832100008
PM 30813824
DA 2020-03-18
ER

PT J
AU Gomez-Lopez, M
   Viejo, C
   Ortega-Ruiz, R
AF Gomez-Lopez, Mercedes
   Viejo, Carmen
   Ortega-Ruiz, Rosario
TI Well-Being and Romantic Relationships: A Systematic Review in
   Adolescence and Emerging Adulthood
SO INTERNATIONAL JOURNAL OF ENVIRONMENTAL RESEARCH AND PUBLIC HEALTH
LA English
DT Review
DE well-being; psychosocial adjustment; emotional adjustment; optimal
   functioning; romantic well-being; positive psychology; PRISMA protocol
ID DATING VIOLENCE VICTIMIZATION; MENTAL-HEALTH; RELATIONSHIP QUALITY;
   YOUNG-ADULTS; RELATIONSHIP SATISFACTION; POSITIVE PSYCHOLOGY; DEPRESSIVE
   SYMPTOMS; SELF-DETERMINATION; GENDER-DIFFERENCES; LIFE SATISFACTION
AB Adolescence and emerging adulthood are both stages in which romantic relationships play a key role in development and can be a source of both well-being and negative outcomes. However, the limited number of studies prior to adulthood, along with the multiplicity of variables involved in the romantic context and the considerable ambiguity surrounding the construct of well-being, make it difficult to reach conclusions about the relationship between the two phenomena. This systematic review synthesizes the results produced into this topic over the last three decades. A total of 112 studies were included, following the Preferred Reporting Items for Systematic Review and Meta-Analysis Protocols (PRISMA-P) guidelines. On the one hand, these works revealed the terminological heterogeneity in research on well-being and the way the absence of symptoms of illness are commonly used to measure it, while on the other hand, they also showed that romantic relationships can be an important source of well-being for both adolescents and emerging adults. The findings underline the importance of providing a better definition of well-being, as well as to attribute greater value to the significance of romantic relationships. Devoting greater empirical, educational, and community efforts to romantic development in the stages leading up to adulthood are considered necessary actions in promoting the well-being of young people.
C1 [Gomez-Lopez, Mercedes; Viejo, Carmen; Ortega-Ruiz, Rosario] Univ Cordoba, Dept Psychol, E-14004 Cordoba, Spain.
RP Viejo, C (reprint author), Univ Cordoba, Dept Psychol, E-14004 Cordoba, Spain.
EM cviejo@uco.es
RI Viejo, Carmen/B-6968-2015
OI Viejo, Carmen/0000-0003-4456-4767
FU Plan Nacional, Espana [PSI2016-74871-R]
FX This research was funded by Plan Nacional, Espana, into the frame of the
   national project "Competencia Socio-Moral y Ecologia del Grupo de
   Iguales en la Violencia entre Escolares: un Estudio Longitudinal y
   Transaccional" [PSI2016-74871-R].
NR 167
TC 0
Z9 0
U1 7
U2 8
PU MDPI
PI BASEL
PA ST ALBAN-ANLAGE 66, CH-4052 BASEL, SWITZERLAND
SN 1661-7827
EI 1660-4601
J9 INT J ENV RES PUB HE
JI Int. J. Environ. Res. Public Health
PD JUL 1
PY 2019
VL 16
IS 13
AR 2415
DI 10.3390/ijerph16132415
PG 31
WC Environmental Sciences; Public, Environmental & Occupational Health
SC Environmental Sciences & Ecology; Public, Environmental & Occupational
   Health
GA IL1DA
UT WOS:000477037900159
PM 31284670
OA DOAJ Gold, Green Published
DA 2020-03-18
ER

PT J
AU Rebicova, ML
   Veselska, ZD
   Husarova, D
   Geckova, AM
   van Dijk, JP
   Reijneveld, SA
AF Rebicova, Miriama Lackova
   Veselska, Zuzana Dankulincova
   Husarova, Daniela
   Geckova, Andrea Madarasova
   van Dijk, Jitse P.
   Reijneveld, Sijmen A.
TI The Number of Adverse Childhood Experiences Is Associated with Emotional
   and Behavioral Problems among Adolescents
SO INTERNATIONAL JOURNAL OF ENVIRONMENTAL RESEARCH AND PUBLIC HEALTH
LA English
DT Article
DE adverse childhood experiences; emotional problems; behavioral problems;
   adolescence
ID EARLY-LIFE STRESS; DIFFICULTIES QUESTIONNAIRE SDQ; SOCIAL-STATUS; ABUSE;
   RESILIENCE; HEALTH; HOUSEHOLD; STRENGTHS; RISK; DEPRESSION
AB This study aims to examine the association of adverse childhood experiences (ACE) with emotional and behavioral problems (EBP) among adolescents and the degree to which this association is stronger for more ACE. In addition, we assessed whether socioeconomic position (SEP) modifies the association of ACE with EBP. We obtained data from 341 adolescents aged 10-16 (mean age = 13.14 years; 44.0% boys), the baseline of a cohort study. We measured EBP with the strengths and difficulties questionnaire and socioeconomic position (SEP) with self-reported financial status. We used generalized linear models to analyze the association between ACE (0 vs. 1-2 vs. 3 and more) and EBP, and the modifying effect of SEP. Adolescents with 1-2 ACE (regression coefficient: 0.19; 95%-confidence interval (CI): 0.06-0.32) and with 3 ACE and over (0.35; 0.17-0.54) reported more overall problems compared with adolescents without ACE. Moreover, adolescents with 1-2 ACE (0.16; -0.01-0.32, and 0.16; 0.03-0.29) and with 3 and over ACE (0.33; 0.10-0.56, and 0.28; 0.09-0.47) reported more emotional problems and behavioral problems, respectively. The interactions of SEP with ACE were not significant. ACE are related to EBP among adolescents, with a clear dose-response association, and this association similarly holds for all SEP categories.
C1 [Rebicova, Miriama Lackova; Veselska, Zuzana Dankulincova; Husarova, Daniela; Geckova, Andrea Madarasova] Pavol Jozef Safarik Univ, Fac Med, Dept Hlth Psychol, Trieda SNP 1, Kosice 04011, Slovakia.
   [Rebicova, Miriama Lackova; Veselska, Zuzana Dankulincova; Husarova, Daniela; Geckova, Andrea Madarasova] Pavol Jozef Safarik Univ, Grad Sch, Kosice Inst Soc & Hlth, Trieda SNP 1, Kosice 04011, Slovakia.
   [Geckova, Andrea Madarasova; van Dijk, Jitse P.] Palacky Univ Olomouc, Olomouc Univ Social Hlth Inst, Univ 22, Olomouc 77111, Czech Republic.
   [van Dijk, Jitse P.; Reijneveld, Sijmen A.] Univ Groningen, Univ Med Ctr Groningen, Dept Community & Occupat Hlth, Antonius Deusinglaan 1, NL-9713 AV Groningen, Netherlands.
RP Rebicova, ML (reprint author), Pavol Jozef Safarik Univ, Fac Med, Dept Hlth Psychol, Trieda SNP 1, Kosice 04011, Slovakia.; Rebicova, ML (reprint author), Pavol Jozef Safarik Univ, Grad Sch, Kosice Inst Soc & Hlth, Trieda SNP 1, Kosice 04011, Slovakia.
EM miriama.rebicova@upjs.sk
RI Geckova, Andrea Madarasova/AAF-2993-2019
OI Geckova, Andrea Madarasova/0000-0003-2993-3798; Husarova Brindova,
   Daniela/0000-0001-8376-6922; Reijneveld, Sijmen/0000-0002-1206-7523
FU Research and Development Support AgencySlovak Research and Development
   Agency [APVV-15-0012]; Scientific Grant Agency of the Ministry of
   Education, Science, Research and Sport of the Slovak Republic
   [1/0981/15]; Slovak Academy of Sciences [1/0981/15]
FX This work was supported by the Research and Development Support Agency
   under Contract No. APVV-15-0012, and by the Scientific Grant Agency of
   the Ministry of Education, Science, Research and Sport of the Slovak
   Republic and the Slovak Academy of Sciences, Reg. No. 1/0981/15.
NR 39
TC 0
Z9 0
U1 3
U2 6
PU MDPI
PI BASEL
PA ST ALBAN-ANLAGE 66, CH-4052 BASEL, SWITZERLAND
SN 1661-7827
EI 1660-4601
J9 INT J ENV RES PUB HE
JI Int. J. Environ. Res. Public Health
PD JUL 1
PY 2019
VL 16
IS 13
AR 2446
DI 10.3390/ijerph16132446
PG 8
WC Environmental Sciences; Public, Environmental & Occupational Health
SC Environmental Sciences & Ecology; Public, Environmental & Occupational
   Health
GA IL1DA
UT WOS:000477037900189
PM 31324072
OA DOAJ Gold, Green Published
DA 2020-03-18
ER

PT J
AU Beauchaine, TP
   Hinshaw, SP
   Bridge, JA
AF Beauchaine, Theodore P.
   Hinshaw, Stephen P.
   Bridge, Jeffrey A.
TI Nonsuicidal Self-Injury and Suicidal Behaviors in Girls: The Case for
   Targeted Prevention in Preadolescence
SO CLINICAL PSYCHOLOGICAL SCIENCE
LA English
DT Review
DE self-injury; suicidal behavior; suicide; self-harm; impulsivity;
   maltreatment; prevention
ID ATTENTION-DEFICIT/HYPERACTIVITY DISORDER; BORDERLINE
   PERSONALITY-DISORDER; OPPOSITIONAL-DEFIANT-DISORDER; RESPIRATORY SINUS
   ARRHYTHMIA; RANDOMIZED CONTROLLED-TRIAL; CHILD INTERACTION THERAPY;
   PROSPECTIVE FOLLOW-UP; YOUNG-ADULT OUTCOMES; CARDIAC VAGAL TONE; EMOTION
   DYSREGULATION
AB Nonsuicidal self-injury (NSSI) affects 15% to 20% of adolescents-disproportionately girls-and is a strong predictor of eventual suicide attempts and suicide. Many girls now initiate NSSI before age 10. These early starters exhibit greater frequency of NSSI, use more diverse methods, and are hospitalized more often than later starters, yet there are no empirically supported prevention programs for preadolescents. Obstacles to prevention include ascertaining who is sufficiently vulnerable and specifying mechanistic intervention targets. Recent research indicates that (a) preadolescent girls with ADHD who are also maltreated are at alarming risk for NSSI and suicide attempts by adolescence and (b) the conjoint effects of these vulnerabilities are sufficiently potent for targeted prevention. Research also indicates that existing interventions are effective in altering child- and family-level mechanisms of NSSI. These interventions alter neurobiological markers of vulnerability, which can be used as proximal efficacy signals of prevention response without waiting for NSSI and suicide attempts to emerge.
C1 [Beauchaine, Theodore P.] Ohio State Univ, Dept Psychol, 1835 Neil Ave, Columbus, OH 43210 USA.
   [Hinshaw, Stephen P.] Univ Calif Berkeley, Dept Psychol, 3210 Tolman Hall, Berkeley, CA 94720 USA.
   [Hinshaw, Stephen P.] Univ Calif San Francisco, Dept Psychiat, San Francisco, CA USA.
   [Bridge, Jeffrey A.] Nationwide Childrens Hosp, Res Inst, Columbus, OH USA.
   [Bridge, Jeffrey A.] Nationwide Childrens Hosp, Ctr Suicide Prevent & Res, Columbus, OH USA.
RP Beauchaine, TP (reprint author), Ohio State Univ, Dept Psychol, 1835 Neil Ave, Columbus, OH 43210 USA.
EM beauchaine.1@osu.edu
FU National Institute of Mental HealthUnited States Department of Health &
   Human ServicesNational Institutes of Health (NIH) - USANIH National
   Institute of Mental Health (NIMH) [MH63699, MH67192, MH12209, MH074196,
   MH86198]; National Institute of Dental & Craniofacial Research Grant
   [DE025980]; National Institutes of Health Science of Behavior Change
   (SoBC) Common FundUnited States Department of Health & Human
   ServicesNational Institutes of Health (NIH) - USA
FX Research reported in this article was supported by National Institute of
   Mental Health Grants MH63699, MH67192, MH12209, MH074196, and MH86198,
   National Institute of Dental & Craniofacial Research Grant DE025980, and
   the National Institutes of Health Science of Behavior Change (SoBC)
   Common Fund.
NR 234
TC 1
Z9 1
U1 6
U2 9
PU SAGE PUBLICATIONS INC
PI THOUSAND OAKS
PA 2455 TELLER RD, THOUSAND OAKS, CA 91320 USA
SN 2167-7026
EI 2167-7034
J9 CLIN PSYCHOL SCI
JI Clin. Psychol. Sci.
PD JUL
PY 2019
VL 7
IS 4
BP 643
EP 667
DI 10.1177/2167702618818474
PG 25
WC Psychology, Clinical
SC Psychology
GA II8PG
UT WOS:000475453300001
PM 31485384
DA 2020-03-18
ER

PT J
AU Conti-Ramsden, G
   Mok, P
   Durkin, K
   Pickles, A
   Toseeb, U
   Botting, N
AF Conti-Ramsden, Gina
   Mok, Pearl
   Durkin, Kevin
   Pickles, Andrew
   Toseeb, Umar
   Botting, Nicola
TI Do emotional difficulties and peer problems occur together from
   childhood to adolescence? The case of children with a history of
   developmental language disorder (DLD)
SO EUROPEAN CHILD & ADOLESCENT PSYCHIATRY
LA English
DT Article
DE Emotional health; Peer problems; Developmental language disorder (DLD);
   Longitudinal studies; Developmental psychopathology; Child development
ID IMPAIRMENT; TRAJECTORIES; BEHAVIOR; PSYCHOPATHOLOGY; QUESTIONNAIRE;
   PREDICTORS; STRENGTHS; QUALITY; HEALTH; PARENT
AB Children and adolescents with developmental language disorder (DLD) are, overall, vulnerable to difficulties in emotional adjustment and in peer relations. However, previous research has shown that different subgroups follow different trajectories in respect to the quality of peer relations. Less is known about the trajectories of emotional development. We consider here the possibility that development in these two domains is interrelated: that is, the trajectories of emotional and peer problems will proceed in parallel. We conducted longitudinal joint trajectories analyses of emotional and peer relations in a sample of young people identified as having DLD at the age of 7 years and seen at intervals up to 16 years. Potential influences on joint trajectory group membership were examined. Findings revealed five distinct joint trajectories. Emotional and peer difficulties do occur together from childhood to adolescence for just over half of the sample, but not all. The variables most clearly associated with group membership were pragmatic language ability, prosociality and parental mental health. This is the first study to examine joint longitudinal trajectories of emotional and peer difficulties in individuals with DLD. We demonstrate that development in individuals with DLD is heterogeneous and identify three key variables associated with personal and social adjustment from childhood to adolescence. Theoretical and clinical implications of these findings are discussed.
C1 [Conti-Ramsden, Gina; Mok, Pearl] Univ Manchester, Sch Hlth Sci, HCDH, Ellen Wilkinson Bldg,Oxford Rd, Manchester M13 9PL, Lancs, England.
   [Conti-Ramsden, Gina; Mok, Pearl] Manchester Acad Hlth Sci Ctr, Ellen Wilkinson Bldg,Oxford Rd, Manchester M13 9PL, Lancs, England.
   [Durkin, Kevin] Univ Strathclyde, Glasgow, Lanark, Scotland.
   [Pickles, Andrew] Kings Coll London, London, England.
   [Toseeb, Umar] Univ York, York, N Yorkshire, England.
   [Botting, Nicola] City Univ London, London, England.
RP Conti-Ramsden, G (reprint author), Univ Manchester, Sch Hlth Sci, HCDH, Ellen Wilkinson Bldg,Oxford Rd, Manchester M13 9PL, Lancs, England.; Conti-Ramsden, G (reprint author), Manchester Acad Hlth Sci Ctr, Ellen Wilkinson Bldg,Oxford Rd, Manchester M13 9PL, Lancs, England.
EM gina.conti-ramsden@manchester.ac.uk
RI Pickles, Andrew/A-9625-2011
OI Pickles, Andrew/0000-0003-1283-0346; Toseeb, Umar/0000-0002-7536-2722;
   Conti-Ramsden, Gina/0000-0003-0235-7209
FU Economic and Social Research CouncilEconomic & Social Research Council
   (ESRC) [ES/I00064X/1]; Nuffield Foundation [AT251[OD], DIR/28, EDU 8366,
   EDU 32083]; Wellcome TrustWellcome Trust [060774]; NIHR Manchester
   Biomedical Research CentreNational Institute for Health Research (NIHR);
   Medical Research CouncilMedical Research Council UK (MRC) [G0802307];
   National Institute for Health Research (NIHR) Biomedical Research Centre
   at South London and Maudsley NHS Foundation TrustNational Institute for
   Health Research (NIHR); King's College London
FX The authors acknowledge the support of the Economic and Social Research
   Council (ES/I00064X/1). We also acknowledge the support of the Nuffield
   Foundation for Grants AT251[OD], DIR/28, EDU 8366, and EDU 32083 and the
   Wellcome Trust for grant 060774 which supported the data collection. For
   G. Conti-Ramsden, this research was also supported by the NIHR
   Manchester Biomedical Research Centre. For A. Pickles, the Medical
   Research Council (G0802307) and the National Institute for Health
   Research (NIHR) Biomedical Research Centre at South London and Maudsley
   NHS Foundation Trust and King's College London. The views expressed are
   those of the authors and not necessarily those of the NHS, the NIHR or
   the Department of Health. The authors thank all the families that have
   participated in the study.
NR 59
TC 2
Z9 2
U1 4
U2 8
PU SPRINGER
PI NEW YORK
PA 233 SPRING ST, NEW YORK, NY 10013 USA
SN 1018-8827
EI 1435-165X
J9 EUR CHILD ADOLES PSY
JI Eur. Child Adolesc. Psych.
PD JUL
PY 2019
VL 28
IS 7
BP 993
EP 1004
DI 10.1007/s00787-018-1261-6
PG 12
WC Psychology, Developmental; Pediatrics; Psychiatry
SC Psychology; Pediatrics; Psychiatry
GA IJ5XE
UT WOS:000475975800011
PM 30519863
OA Green Accepted, Other Gold, Green Published
DA 2020-03-18
ER

PT J
AU Borland, R
   Cameron, L
   Gray, K
AF Borland, R.
   Cameron, L.
   Gray, K.
TI EFFECTS OF SPORT AND PHYSICAL ACTIVITY ON BEHAVIOUR AND EMOTIONAL
   PROBLEMS AND PSYCHOSOCIAL OUTCOMES IN CHILDREN AND ADOLESCENTS WITH
   INTELLECTUAL DISABILITY: A SYSTEMATIC REVIEW
SO JOURNAL OF INTELLECTUAL DISABILITY RESEARCH
LA English
DT Meeting Abstract
DE Intellectual disability; Sport; Physical activity; Problem behaviour
C1 [Borland, R.; Cameron, L.; Gray, K.] Monash Univ, Sch Clin Sci Monash Hlth, Dept Psychiat, Ctr Dev Psychiat & Psychol, Clayton, Vic, Australia.
NR 0
TC 0
Z9 0
U1 1
U2 1
PU WILEY
PI HOBOKEN
PA 111 RIVER ST, HOBOKEN 07030-5774, NJ USA
SN 0964-2633
EI 1365-2788
J9 J INTELL DISABIL RES
JI J. Intell. Disabil. Res.
PD JUL
PY 2019
VL 63
IS 7
BP 695
EP 695
PG 1
WC Education, Special; Genetics & Heredity; Clinical Neurology; Psychiatry;
   Rehabilitation
SC Education & Educational Research; Genetics & Heredity; Neurosciences &
   Neurology; Psychiatry; Rehabilitation
GA IH4TZ
UT WOS:000474486301112
DA 2020-03-18
ER

PT J
AU Mills, A
   Modica, PT
   Weiss, JA
AF Mills, A.
   Modica, P. T.
   Weiss, J. A.
TI OBSERVED EMOTION DYSREGULATION AND FRUSTRATION TASK SUCCESS IN YOUTH
   WITH AUTISM
SO JOURNAL OF INTELLECTUAL DISABILITY RESEARCH
LA English
DT Meeting Abstract
DE Emotion Regulation; Frustration; Autism; Persistence
C1 [Mills, A.; Modica, P. T.; Weiss, J. A.] York Univ, N York, ON, Canada.
NR 0
TC 0
Z9 0
U1 0
U2 0
PU WILEY
PI HOBOKEN
PA 111 RIVER ST, HOBOKEN 07030-5774, NJ USA
SN 0964-2633
EI 1365-2788
J9 J INTELL DISABIL RES
JI J. Intell. Disabil. Res.
PD JUL
PY 2019
VL 63
IS 7
BP 698
EP 698
PG 1
WC Education, Special; Genetics & Heredity; Clinical Neurology; Psychiatry;
   Rehabilitation
SC Education & Educational Research; Genetics & Heredity; Neurosciences &
   Neurology; Psychiatry; Rehabilitation
GA IH4TZ
UT WOS:000474486301126
DA 2020-03-18
ER

PT J
AU Brody, GH
   Yu, TY
   Nusslock, R
   Barton, AW
   Miller, GE
   Chen, E
   Holmes, C
   McCormick, M
   Sweet, LH
AF Brody, Gene H.
   Yu, Tianyi
   Nusslock, Robin
   Barton, Allen W.
   Miller, Gregory E.
   Chen, Edith
   Holmes, Christopher
   McCormick, Michael
   Sweet, Lawrence H.
TI The Protective Effects of Supportive Parenting on the Relationship
   Between Adolescent Poverty and Resting-State Functional Brain
   Connectivity During Adulthood
SO PSYCHOLOGICAL SCIENCE
LA English
DT Article
DE adolescent development; environmental effects; minority groups; neural
   networks; poverty
ID CHILDHOOD POVERTY; EMOTION REGULATION; CHRONIC STRESS; NETWORKS; RISK;
   DISADVANTAGE; RESILIENCE; ADVERSITY; IMPACT
AB Children growing up in poverty are vulnerable to negative changes in the developing brain; however, these outcomes vary widely. We tested the hypothesis that receipt of supportive parenting would offset the association between living in poverty during adolescence and the connectivity of neural networks that support cognition and emotion regulation during young adulthood. In a sample of African American youths (N = 119) living in the rural South, poverty status and receipt of supportive parenting were assessed when youths were 11 to 13 and 16 to 18 years old. At age 25, resting-state functional connectivity of the central-executive and emotion-regulation neural networks was assessed using functional MRI. The results revealed that more years spent living in poverty presaged less connectivity in both neural networks among young adults who received low levels of supportive parenting but not among those who received high levels of such parenting.
C1 [Brody, Gene H.; Yu, Tianyi; Barton, Allen W.; Holmes, Christopher] Univ Georgia, Ctr Family Res, 1095 Coll Stn Rd, Athens, GA 30602 USA.
   [Nusslock, Robin; Miller, Gregory E.; Chen, Edith] Northwestern Univ, Dept Psychol, Evanston, IL 60208 USA.
   [Miller, Gregory E.; Chen, Edith] Northwestern Univ, Inst Policy Res, Evanston, IL 60208 USA.
   [McCormick, Michael] Auburn Univ, Dept Psychol, Auburn, AL 36849 USA.
   [Sweet, Lawrence H.] Univ Georgia, Dept Psychol, Athens, GA 30602 USA.
RP Brody, GH (reprint author), Univ Georgia, Ctr Family Res, 1095 Coll Stn Rd, Athens, GA 30602 USA.
EM gbrody@uga.edu
FU National Institute of Child Health and Human DevelopmentUnited States
   Department of Health & Human ServicesNational Institutes of Health (NIH)
   - USANIH Eunice Kennedy Shriver National Institute of Child Health &
   Human Development (NICHD) [R01 HD030588]; National Institute on Drug
   AbuseUnited States Department of Health & Human ServicesNational
   Institutes of Health (NIH) - USANIH National Institute on Drug Abuse
   (NIDA) [P30 DA027827]
FX This research was supported by Award No. R01 HD030588 from the National
   Institute of Child Health and Human Development and Award No. P30
   DA027827 from the National Institute on Drug Abuse to G. H. Brody.
NR 42
TC 1
Z9 1
U1 8
U2 17
PU SAGE PUBLICATIONS INC
PI THOUSAND OAKS
PA 2455 TELLER RD, THOUSAND OAKS, CA 91320 USA
SN 0956-7976
EI 1467-9280
J9 PSYCHOL SCI
JI Psychol. Sci.
PD JUL
PY 2019
VL 30
IS 7
BP 1040
EP 1049
DI 10.1177/0956797619847989
PG 10
WC Psychology, Multidisciplinary
SC Psychology
GA IK3YX
UT WOS:000476525400006
PM 31088209
DA 2020-03-18
ER

PT J
AU Bohnert, A
   Lieb, R
   Arola, N
AF Bohnert, Amy
   Lieb, Rebecca
   Arola, Nicole
TI More than Leisure: Organized Activity Participation and Socio-Emotional
   Adjustment Among Adolescents with Autism Spectrum Disorder
SO JOURNAL OF AUTISM AND DEVELOPMENTAL DISORDERS
LA English
DT Article
DE Autism spectrum disorder; Organized activity; Social adjustment
ID HIGH-FUNCTIONING CHILDREN; EXTRACURRICULAR ACTIVITIES; FRIENDSHIP
   QUALITY; DEPRESSION; LONELINESS; ADULTS; COMORBIDITY; INVOLVEMENT;
   SYMPTOMS; PATTERNS
AB Adolescents with high-functioning Autism Spectrum Disorder (HFASD) experience difficulties with socio-emotional adjustment, including compromised friendships, feelings of loneliness, and depression. Using a sample of 127 adolescents with HFASD and their parents, this study is first to examine: (1) relations between organized activity (OA) involvement and adjustment and (2) whether these relations were moderated by social impairment and executive functions. Results indicated that greater intensity, breadth, and academic OA involvement were associated with fewer depressive symptoms. OA intensity was also associated with less loneliness. For adolescents with better emotional control, greater intensity was associated with better friendship quality. Results suggest that for adolescents with HFASD, more involvement in OA is associated with better socio-emotional adjustment even after accounting for risk factors.
C1 [Bohnert, Amy; Arola, Nicole] Loyola Univ Chicago, 1032 W Sheridan Rd, Chicago, IL 60660 USA.
   [Lieb, Rebecca] Akron Childrens Hosp, NeuroDev Sci Ctr, 1 Perkins Sq, Akron, OH 44308 USA.
RP Bohnert, A (reprint author), Loyola Univ Chicago, 1032 W Sheridan Rd, Chicago, IL 60660 USA.
EM abohner@luc.edu
FU Loyola University Chicago
FX The authors would like to acknowledge the Interactive Autism Network
   (IAN) at the Kennedy Krieger Institute for their assistance in
   recruitment for this study. Compensation for study participants was
   funded by an internal research grant from Loyola University Chicago.
NR 63
TC 4
Z9 4
U1 0
U2 0
PU SPRINGER/PLENUM PUBLISHERS
PI NEW YORK
PA 233 SPRING ST, NEW YORK, NY 10013 USA
SN 0162-3257
EI 1573-3432
J9 J AUTISM DEV DISORD
JI J. Autism Dev. Disord.
PD JUL
PY 2019
VL 49
IS 7
BP 2637
EP 2652
DI 10.1007/s10803-016-2783-8
PG 16
WC Psychology, Developmental
SC Psychology
GA IH3TI
UT WOS:000474414900001
PM 27141864
DA 2020-03-18
ER

PT J
AU Wang, LF
   Wei, M
   Koay, EYY
   Lo, MH
   Lee, MY
AF Wang, Li-fei
   Wei, Meifen
   Koay, Evelyn Yan Yi
   Lo, Ming-hua
   Lee, Ming-Yang
TI The Development and Validation of the Emotional Cultivation Scale: An
   East Asian Cultural Perspective
SO JOURNAL OF COUNSELING PSYCHOLOGY
LA English
DT Article
DE emotional cultivation; elementary and middle school; adolescence;
   emotion regulation; scale development
ID REGULATION QUESTIONNAIRE; CHILDREN; GRATITUDE; SELF
AB Research on emotion regulation in East Asian children and adolescents is limited. One obstacle hindering the development of emotion regulation for East Asian children and adolescents is the lack of a culturally sensitive measure. To fill this gap, we have developed and validated the Emotional Cultivation Scale using samples of Taiwanese children and adolescents. In Study 1, an exploratory factor analysis (n = 341) identified two factors: Cultivating Emotion Strategies and Understanding Emotion Connotations. A confirmatory factor analysis (n = 358) confirmed this two-factor structure. Coefficient alpha s were .69 to .88 for Emotional Cultivation. Convergent validity was evidenced by positive associations with cognitive reappraisal and cognitive flexibility. Discriminant validity was supported by a nonsignificant association with suppression. Concurrent validity was revealed by positive associations with positive affect, basic psychological need satisfaction, gratitude, responsiveness from teachers, responsiveness from parents, and academic self-efficacy. Incremental validity was evidenced by the finding that emotional cultivation significantly accounted for an additional 2 to 20% of the variance in predicting cognitive flexibility, positive affect, basic psychological need satisfaction, gratitude, responsiveness from teachers, responsiveness from parents, and academic self-efficacy above and beyond cognitive reappraisal and suppression. Results from the multigroup analysis further indicated factor loading invariance and validity invariance between boys and girls and between elementary and middle schools. The factor structure was cross-validated by a clinical sample of Taiwanese children and adolescents (N = 161) and their parents in Study 2 (N = 159). The counseling implications were discussed.
C1 [Wang, Li-fei; Koay, Evelyn Yan Yi] Natl Taiwan Normal Univ, Dept Educ Psychol & Counseling, 162 Herping East Rd,Sect 1, Taipei 10685, Taiwan.
   [Wei, Meifen] Iowa State Univ, Dept Psychol, Ames, IA USA.
   [Lo, Ming-hua] Natl Taichung Univ Educ, Dept Counseling & Appl Psychol, Taichung, Taiwan.
   [Lee, Ming-Yang] St Johns Univ, Dept Senior Citizen Serv Business, Taipei, Taiwan.
RP Wang, LF (reprint author), Natl Taiwan Normal Univ, Dept Educ Psychol & Counseling, 162 Herping East Rd,Sect 1, Taipei 10685, Taiwan.
EM lfwang@ntnu.edu.tw
FU Ministry of Science and Technology, Taiwan, R.O.C.Ministry of Science
   and Technology, Taiwan [NSC 103-2410-H-003-019-MY3]
FX The manuscript was sponsored by Ministry of Science and Technology,
   Taiwan, R.O.C. Grant NSC 103-2410-H-003-019-MY3. Portions of this
   research were previously presented in a symposium at the 31st
   International Congress of Psychology (ICP), Yokohama, Japan in July of
   2016. Li-fei Wang and Meifen Wei have equal contribution to the
   manuscript. We thank Mih-ying Chen and Hsuan-Han Chen for their data
   collection assistance and are grateful to Haley Strass for English
   proofreading.
NR 55
TC 1
Z9 1
U1 3
U2 10
PU AMER PSYCHOLOGICAL ASSOC
PI WASHINGTON
PA 750 FIRST ST NE, WASHINGTON, DC 20002-4242 USA
SN 0022-0167
EI 1939-2168
J9 J COUNS PSYCHOL
JI J. Couns. Psychol.
PD JUL
PY 2019
VL 66
IS 4
BP 409
EP 423
DI 10.1037/cou0000346
PG 15
WC Psychology, Educational; Psychology, Applied
SC Psychology
GA IH1GA
UT WOS:000474238100003
PM 30985169
DA 2020-03-18
ER

PT J
AU Kamdar, N
   Hughes, SO
   Chan, W
   Power, TG
   Meininger, J
AF Kamdar, Nipa
   Hughes, Sheryl O.
   Chan, Wenyaw
   Power, Thomas G.
   Meininger, Janet
TI Indirect Effects of Food Insecurity on Body Mass Index Through Feeding
   Style and Dietary Quality Among Low-Income Hispanic Preschoolers
SO JOURNAL OF NUTRITION EDUCATION AND BEHAVIOR
LA English
DT Article
DE child obesity; dietary quality; feeding style; food insecurity; food
   security
ID WEIGHT STATUS; NUTRITIONAL OUTCOMES; EMOTION REGULATION; LONGITUDINAL
   DATA; US CHILDREN; HEAD-START; OBESITY; SECURITY; ACCULTURATION;
   ADOLESCENTS
AB Objective: To investigate whether food insecurity affects child body mass index (BMI) through parental feeding demandingness and/or responsiveness and dietary quality 18 months later among low-income Hispanic preschoolers.
   Design: Secondary analysis of data at baseline and 18 months afterward.
   Setting: Houston, TX.
   Participants: Hispanic parent-preschooler dyads (n = 137).
   Variables: Food insecurity (6-item Household Food Security Survey), child BMI (BMI z-score), child dietary quality (Healthy Eating Index), and parental feeding demandingness and responsiveness (Caregiver's Feeding Style Questionnaire).
   Analysis: Ordinary least-squares regression models and 95% bootstrapped confidence intervals (CIs) to estimate effects.
   Results: Controlling for baseline child BMI, maternal acculturation, and maternal BMI, total indirect effects of food insecurity on child BMI through feeding demandingness, responsiveness, and subsequent child dietary quality were estimated to be 0.001 (95% bias-controlled bootstrap CI, -0.01 to 0.01). Confidence intervals for all indirect pathways straddled 0. As food insecurity worsened, child dietary quality 18 months after baseline improved (c = 1.06; 95% CI, 0.41-1.71).
   Conclusions and Implications: Food insecurity had no influence on child BMI through feeding demandingness/responsiveness and/or child dietary quality. Additional research is needed to examine why food insecurity had a protective effect on dietary quality 18 months later. This finding suggests the adoption of coping mechanisms.
C1 [Kamdar, Nipa; Meininger, Janet] Univ Texas Hlth Sci Ctr Houston, Cizik Sch Nursing, 6901 Bertner Ave, Houston, TX 77030 USA.
   [Hughes, Sheryl O.] Baylor Coll Med, USDA, ARS, Childrens Nutr Res Ctr, Houston, TX 77030 USA.
   [Chan, Wenyaw] Washington State Univ, Dept Human Dev, Pullman, WA 99164 USA.
   [Power, Thomas G.] Univ Texas Hlth Sci Ctr Houston, Sch Publ Hlth, Houston, TX 77030 USA.
RP Kamdar, N (reprint author), Univ Texas Hlth Sci Ctr Houston, Cizik Sch Nursing, 6901 Bertner Ave, Houston, TX 77030 USA.
EM nipa.p.kamdar@uth.tmc.edu
OI Chan, Wenyaw/0000-0003-3329-5282
FU National Institute of Child Health and Human DevelopmentUnited States
   Department of Health & Human ServicesNational Institutes of Health (NIH)
   - USANIH Eunice Kennedy Shriver National Institute of Child Health &
   Human Development (NICHD) [R01 HD062567]; Robert Wood Johnson Future of
   Nursing Scholars Program
FX This research was supported in part by the National Institute of Child
   Health and Human Development (R01 HD062567) and the Robert Wood Johnson
   Future of Nursing Scholars Program.
NR 56
TC 0
Z9 0
U1 2
U2 3
PU ELSEVIER SCIENCE INC
PI NEW YORK
PA STE 800, 230 PARK AVE, NEW YORK, NY 10169 USA
SN 1499-4046
EI 1878-2620
J9 J NUTR EDUC BEHAV
JI J. Nutr. Educ. Behav.
PD JUL-AUG
PY 2019
VL 51
IS 7
BP 876
EP 884
DI 10.1016/j.jneb.2019.02.010
PG 9
WC Education, Scientific Disciplines; Nutrition & Dietetics
SC Education & Educational Research; Nutrition & Dietetics
GA IH2XQ
UT WOS:000474358300013
PM 30975581
DA 2020-03-18
ER

PT J
AU Ding, XC
   Coplan, RJ
   Deng, XM
   Ooi, LL
   Li, D
   Sang, B
AF Ding, Xuechen
   Coplan, Robert J.
   Deng, Xinmei
   Ooi, Laura L.
   Li, Dan
   Sang, Biao
TI Sad, Scared, or Rejected? A Short-Term Longitudinal Study of the
   Predictors of Social Avoidance in Chinese Children
SO JOURNAL OF ABNORMAL CHILD PSYCHOLOGY
LA English
DT Article
DE Social withdrawal; Social avoidance; Social anxiety; Depression; Peer
   problems
ID ACADEMIC-ACHIEVEMENT; SHYNESS-SENSITIVITY; WITHDRAWAL SUBTYPES; PEER
   VICTIMIZATION; EARLY ADOLESCENCE; ANXIOUS-SOLITARY; UNSOCIABILITY;
   ADJUSTMENT; DEPRESSION; CHILDHOOD
AB The goal of the present study was to empirically examine different conceptual mechanisms previously postulated to underlie the development of social avoidance in childhood. Participants were N=601 children (321 boys, 280 girls) attending elementary schools (M-age=10.21years) and middle schools (M-age=12.77years) in Shanghai, P.R. China. Measures of motivations for social withdrawal (shyness, unsociability, social avoidance) and socio-emotional adjustment were collected using self-reports and peer nominations at two time-points separated by 9months. Results from cross-lagged panel analyses indicated that: (1) social avoidance and symptoms of social anxiety were not reciprocally related over time; (2) Time 1 social avoidance predicted incremental change in Time 2 peer problems (whereas Time 1 peer problems did not predict incremental change in Time 2 social avoidance); and (3) Time 1 symptoms of depression significantly predicted incremental change in Time 2 social avoidance (whereas Time 1 social avoidance did not predict incremental change in Time 2 symptoms of depression). These results provide evidence in support of depressive symptoms (but not symptoms of social anxiety or peer problems) as a salient predictor of social avoidance. Results are discussed in terms of the development and implications of social avoidance in Chinese culture.
C1 [Ding, Xuechen; Li, Dan] Shanghai Normal Univ, Dept Psychol, Shanghai 200234, Peoples R China.
   [Coplan, Robert J.; Ooi, Laura L.] Carleton Univ, Dept Psychol, Ottawa, ON, Canada.
   [Deng, Xinmei] Shenzhen Univ, Coll Psychol & Sociol, Shenzhen 518060, Peoples R China.
   [Sang, Biao] East China Normal Univ, Sch Psychol & Cognit Sci, Shanghai 200062, Peoples R China.
RP Li, D (reprint author), Shanghai Normal Univ, Dept Psychol, Shanghai 200234, Peoples R China.; Sang, B (reprint author), East China Normal Univ, Sch Psychol & Cognit Sci, Shanghai 200062, Peoples R China.
EM lidan501@163.com; bsang@psy.ecnu.edu.cn
FU National Natural Science Foundation of ChinaNational Natural Science
   Foundation of China [31371043]; Humanity and Social Science Youth
   Foundation of the Ministry of Education in China [17YJC190002]; China
   Postdoctoral Science FoundationChina Postdoctoral Science Foundation
   [2017M621508]
FX This research was supported by the National Natural Science Foundation
   of China (31371043), the Humanity and Social Science Youth Foundation of
   the Ministry of Education in China (17YJC190002), and the Project funded
   by China Postdoctoral Science Foundation (2017M621508).
NR 64
TC 2
Z9 2
U1 9
U2 23
PU SPRINGER/PLENUM PUBLISHERS
PI NEW YORK
PA 233 SPRING ST, NEW YORK, NY 10013 USA
SN 0091-0627
EI 1573-2835
J9 J ABNORM CHILD PSYCH
JI J. Abnorm. Child Psychol.
PD JUL
PY 2019
VL 47
IS 7
SI SI
BP 1265
EP 1276
DI 10.1007/s10802-018-0476-9
PG 12
WC Psychology, Clinical; Psychology, Developmental
SC Psychology
GA IF9RY
UT WOS:000473431400013
PM 30246230
DA 2020-03-18
ER

PT J
AU Ewing, L
   Hamza, CA
   Willoughby, T
AF Ewing, Lexi
   Hamza, Chloe A.
   Willoughby, Teena
TI Stressful Experiences, Emotion Dysregulation, and Nonsuicidal
   Self-Injury among University Students
SO JOURNAL OF YOUTH AND ADOLESCENCE
LA English
DT Article
DE Nonsuicidal self-injury; Stressful experiences; Emotion regulation;
   Emerging adults; University students
ID ECOLOGICAL MOMENTARY ASSESSMENT; LIFE EVENTS; DEPRESSIVE SYMPTOMS;
   PSYCHOMETRIC PROPERTIES; EMERGING ADULTS; ADOLESCENTS; PREVALENCE; HARM;
   METAANALYSIS; GENERATION
AB Developmental theory on nonsuicidal self-injury (NSSI; e.g., self-cutting without lethal intent) underscores that stressful life experiences may lead to heightened risk for NSSI, potentially by undermining individuals' emotion coping capacities. Given that the transition to university is often accompanied by new stressors for emerging adults, it is possible that stressors experienced during the university years may lead to heightened susceptibility for NSSI during this developmental period. Cross-sectional research supports a positive association between stressful experiences and NSSI among students; however, longitudinal research is needed to examine the direction of effects and explore potential mediating factors (i.e., emotion dysregulation). In the present study, university students (N=1132; 70.5% female; mage=19.11) reported on their stressful experiences in university, difficulties in emotion regulation, and NSSI each year for three consecutive years. Path analysis revealed a bidirectional association between stressful experiences and NSSI. Increased stressful experiences predicted increased risk for NSSI through emotion dysregulation, and NSSI predicted increased stressful experiences through emotion dysregulation. Overall, these findings provide new insight into the processes through which NSSI may be initiated and maintained, as well as elucidate the impacts of NSSI on emotion regulation and stressful life experiences in university.
C1 [Ewing, Lexi; Hamza, Chloe A.] Univ Toronto, Ontario Inst Studies Educ, Dept Appl Psychol & Human Dev, 252 Bloor St West, Toronto, ON M5S 1V6, Canada.
   [Willoughby, Teena] Brock Univ, Dept Psychol, 1812 Sir Isaac Brock Way, St Catharines, ON L2S 3A1, Canada.
RP Ewing, L (reprint author), Univ Toronto, Ontario Inst Studies Educ, Dept Appl Psychol & Human Dev, 252 Bloor St West, Toronto, ON M5S 1V6, Canada.
EM lexi.ewing@mail.utoronto.ca
FU Social Sciences and Humanities Research Council (SSHRC) [435-2014-1929]
FX Dr. Teena Willoughby would like to acknowledge the Social Sciences and
   Humanities Research Council (SSHRC) for funding this work (grant number:
   435-2014-1929).
NR 73
TC 0
Z9 0
U1 8
U2 8
PU SPRINGER/PLENUM PUBLISHERS
PI NEW YORK
PA 233 SPRING ST, NEW YORK, NY 10013 USA
SN 0047-2891
EI 1573-6601
J9 J YOUTH ADOLESCENCE
JI J. Youth Adolesc.
PD JUL
PY 2019
VL 48
IS 7
BP 1379
EP 1389
DI 10.1007/s10964-019-01025-y
PG 11
WC Psychology, Developmental
SC Psychology
GA IF7EB
UT WOS:000473243200011
PM 31025157
DA 2020-03-18
ER

PT J
AU Sterzing, PR
   Fisher, AJ
   Gartner, RE
AF Sterzing, Paul R.
   Fisher, Aaron J.
   Gartner, Rachel E.
TI Familial Pathways to Polyvictimization for Sexual and Gender Minority
   Adolescents: Microaffirming, Microaggressing, Violent, and Adverse
   Families
SO PSYCHOLOGY OF VIOLENCE
LA English
DT Article
DE microaffirmations; microaggressions; child maltreatment; nonviolent
   adversity; mental health
ID COVARIANCE STRUCTURE-ANALYSIS; POLY-VICTIMIZATION; CHILD MALTREATMENT;
   MENTAL-HEALTH; GAY; REJECTION; STRESS; YOUTHS
AB Objective: To examine a conceptual model of familial pathways to past-year polyvictimization. mediated by depression symptoms, posttraumatic stress symptoms, and emotional dysregulation for a large, national sample of sexual and gender minority adolescents (SGMA). Method: An online survey was completed by 1,177 SGMA (14-19 years old) who were enrolled in middle or high school. Latent class analysis was used to identify family classes based on family experiences of homoitranspositive microaffirmations. homo/transnegative microaggressions, violence, and nonviolent adversity. A single-indicator path model within a structural equation framework was used to examine pathways to polyvictimization. Results: A five-class solution based on these family-level indicators had the best fit: (a) high violence and adversity, (b) low microaffirming, high microaggressing, (c) high microaffirming with mean levels of violence and adversity, (d) high microaffirming, low microaggressing, and (e) baseline (i.e., below the mean on all family indicators). The path model explained 40.6% of polyvictimization variance. Direct pathways to polyvictimization were observed for three family classes (high violence and adversity; low microaffirming. high microaggressing: and high microaffirming with mean levels of violence and adversity). Higher levels of posttraumatic stress were the primary indirect pathway from these three family classes to a greater likelihood of past-year polyvictimization. Conclusions: Posttraumatic stress was the primary mechanism bridging family experiences of microaggressions, violence, and nonviolent adversity to polyvictimization. Addressing trauma symptoms related to these family experiences through school-based health services may have a beneficial impact on SGMA's risk for polyvictimization.
C1 [Sterzing, Paul R.; Gartner, Rachel E.] Univ Calif Berkeley, Sch Social Welf, 120 Haviland Hall 7400, Berkeley, CA 94720 USA.
   [Fisher, Aaron J.] Univ Calif Berkeley, Dept Psychol, 3210 Tolman Hall, Berkeley, CA 94720 USA.
RP Sterzing, PR (reprint author), Univ Calif Berkeley, Sch Social Welf, 120 Haviland Hall 7400, Berkeley, CA 94720 USA.
EM sterzing@berkeley.edu
FU National Institute of Justice [2013-IJ-CX-0029]
FX This research was supported by a grant from the National Institute of
   Justice (2013-IJ-CX-0029) awarded to University of California, Berkeley.
   Portions of this article were presented at the Spring Symposium on
   Violence, Stigma, and Health Disparities of Sexual and Gender Minority
   Youth at University of California, Berkeley on March 14, 2017.
NR 49
TC 0
Z9 0
U1 1
U2 1
PU EDUCATIONAL PUBLISHING FOUNDATION-AMERICAN PSYCHOLOGICAL ASSOC
PI WASHINGTON
PA 750 FIRST ST, NE, WASHINGTON, DC 20002-4242 USA
SN 2152-0828
EI 2152-081X
J9 PSYCHOL VIOLENCE
JI Psychol. Violence
PD JUL
PY 2019
VL 9
IS 4
BP 461
EP 470
DI 10.1037/vio0000224
PG 10
WC Psychology, Clinical; Criminology & Penology; Family Studies
SC Psychology; Criminology & Penology; Family Studies
GA IF9KM
UT WOS:000473411900009
DA 2020-03-18
ER

PT J
AU Wier, R
   Aleksonis, HA
   Pearson, MM
   Cannistraci, CJ
   Anderson, AW
   Kuttesch, JF
   Compas, BE
   Hoskinson, KR
AF Wier, Ryan
   Aleksonis, Holly A.
   Pearson, Matthew M.
   Cannistraci, Christopher J.
   Anderson, Adam W.
   Kuttesch, John F., Jr.
   Compas, Bruce E.
   Hoskinson, Kristen R.
TI Fronto-limbic white matter microstructure, behavior, and emotion
   regulation in survivors of pediatric brain tumor
SO JOURNAL OF NEURO-ONCOLOGY
LA English
DT Article
DE Behavioral regulation; Children; Diffusion tensor imaging;
   Internalizing; Pediatric brain tumor
ID NEUROCOGNITIVE SEQUELAE; SOCIAL OUTCOMES; NERVOUS-SYSTEM; CHILDREN;
   MEDULLOBLASTOMA; ASSOCIATION; ADOLESCENTS; DISORDERS; INTEGRITY; SKILLS
AB PurposeAfter treatment, pediatric brain tumor survivors (PBTS) face emotional and behavioral challenges, perhaps due to tumor or treatment-related changes in brain structures involved in emotion regulation, including those with fronto-limbic connections. We hypothesized that relative to healthy controls (HCs), PBTS would exhibit greater difficulties with behavior and emotional functioning, and display reduced mean fractional anisotropy (mFA) in white matter tracts with fronto-limbic connections including the cingulum bundle (CB), inferior fronto-occipital fasciculus(IFOF), and uncinate fasciculus (UF). We further predicted that mFA would account for variance in the relationship between group and emotional/behavioral outcome.MethodsEleven 8-16year old PBTS and 14 HCs underwent MRI, including diffusion tensor imaging to assess white matter microstructure. Tractography quantified mFA of selected tracts. Parents rated children's emotional and behavioral functioning.ResultsCompared to HCs, caregivers of PBTS reported poorer behavioral regulation and greater internalizing and externalizing symptoms. Relative to HCs, PBTS had lower mFA within the bilateral CB, IFOF, and UF (ds=0.59-1.15). Across groups, several medium-to-large correlations linked tract mFA and increased internalizing, externalizing, and poor behavioral regulation. Tract mFA also accounted for significant variance in the group-outcome association.ConclusionsReduced mFA in fronto-limbic associated tracts may be associated with reduced behavioral regulation following pediatric brain tumor. PBTS with treatment known to impact white matter may be most susceptible. Research with larger, longitudinal samples should clarify this relationship, allow for multiple mediators across time, and consider factors like tumor and treatment type.
C1 [Wier, Ryan; Aleksonis, Holly A.; Hoskinson, Kristen R.] Nationwide Childrens Hosp, Res Inst, Ctr Biobehav Hlth, 700 Childrens Dr, Columbus, OH 43205 USA.
   [Pearson, Matthew M.] Sacred Heart Med Grp, Inst Neurol & Neurosurg, 5153 N Ninth Ave, Pensacola, FL USA.
   [Cannistraci, Christopher J.] Icahn Sch Med Mt Sinai, Translat & Mol Imaging Inst, 1 Gustave L Levy Pl, New York, NY 10029 USA.
   [Anderson, Adam W.] Vanderbilt Univ, Inst Imaging Sci, 1161 21st Ave S, Nashville, TN 37235 USA.
   [Kuttesch, John F., Jr.] Univ New Mexico, Pediat Hematol & Oncol, 1 Univ New Mexico,MSC10 5590, Albuquerque, NM 87131 USA.
   [Compas, Bruce E.] Vanderbilt Univ, Peabody Coll, Psychol & Human Dev, 552,230 Appleton Pl, Nashville, TN 37203 USA.
   [Hoskinson, Kristen R.] Ohio State Univ, Coll Med, Dept Pediat, 370 W Ninth Ave, Columbus, OH 43210 USA.
RP Hoskinson, KR (reprint author), Nationwide Childrens Hosp, Res Inst, Ctr Biobehav Hlth, 700 Childrens Dr, Columbus, OH 43205 USA.; Hoskinson, KR (reprint author), Ohio State Univ, Coll Med, Dept Pediat, 370 W Ninth Ave, Columbus, OH 43210 USA.
EM Kristen.hoskinson@nationwidechildrens.org
NR 47
TC 0
Z9 0
U1 2
U2 2
PU SPRINGER
PI NEW YORK
PA ONE NEW YORK PLAZA, SUITE 4600, NEW YORK, NY, UNITED STATES
SN 0167-594X
EI 1573-7373
J9 J NEURO-ONCOL
JI J. Neuro-Oncol.
PD JUL
PY 2019
VL 143
IS 3
BP 483
EP 493
DI 10.1007/s11060-019-03180-5
PG 11
WC Oncology; Clinical Neurology
SC Oncology; Neurosciences & Neurology
GA IF2TD
UT WOS:000472931800012
PM 31073964
DA 2020-03-18
ER

PT J
AU Crugnola, CR
   Ierardi, E
   Bottini, M
   Verganti, C
   Albizzati, A
AF Crugnola, Cristina Riva
   Ierardi, Elena
   Bottini, Marta
   Verganti, Claudia
   Albizzati, Alessandro
TI Childhood experiences of maltreatment, reflective functioning and
   attachment in adolescent and young adult mothers: Effects on
   mother-infant interaction and emotion regulation
SO CHILD ABUSE & NEGLECT
LA English
DT Article
DE Adolescent and young adult mother; Mother-infant interaction and emotion
   regulation; Maternal attachment; Maternal childhood experiences of
   maltreatment; Maternal reflective functioning
ID INTERGENERATIONAL CONTINUITY; MATERNAL ATTACHMENT; DISORGANIZED
   ATTACHMENT; MIND-MINDEDNESS; PHYSICAL ABUSE; SEXUAL-ABUSE; HISTORY;
   RISK; SENSITIVITY; BEHAVIORS
AB Background: Maternal childhood experiences of maltreatment affect parenting and have consequences for a child's social-emotional development. Adolescent mothers have a higher frequency of a history of maltreatment than adult mothers. However few studies have analyzed the interactions between adolescent mothers with a history of childhood maltreatment and their infants.
   Objective: The aim of the study was to examine the effect of maternal childhood experiences of maltreatment on mother-infant emotion regulation at infant 3 months, considering both infant and mother individual emotion regulation and their mutual regulation.
   Participants: Participants were 63 adolescent and young adult mother-infant dyads recruited at a hospital.
   Methods: The mothers were administered the Adult Attachment Interview to evaluate reflective functioning and attachment and the Childhood Experiences of Care and Abuse was used to evaluate maternal childhood experiences of maltreatment. Mother-infant interactions were coded with a modified version of the Infant Caregiver Engagement Phases.
   Results: Dyads with mothers with childhood maltreatment (vs dyads with mothers with no maltreatment) spent more time in negative emotional mutual regulation (p = .009) and less time in positive and neutral mutual emotion regulation (p = .019). Cumulative maternal childhood experiences of maltreatment were associated positively with mother and infant negative states at individual and dyadic level and with the AAI scales of Passivity and Unresolved Trauma (p < .05). The effect of cumulative maternal childhood experiences of maltreatment on mother infant emotion regulation was direct and not mediated by maternal attachment and reflective function.
   Conclusions: Maternal childhood experiences of maltreatment increase the risk connected to early motherhood, affecting mother-infant emotion regulation.
C1 [Crugnola, Cristina Riva; Ierardi, Elena; Bottini, Marta; Verganti, Claudia] Univ Milano Bicocca, Dept Psychol, Piazza Ateneo Nuovo 1, I-20126 Milan, Italy.
   [Ierardi, Elena; Albizzati, Alessandro] ASST Santi Paolo & Carlo, Milan, Italy.
RP Crugnola, CR (reprint author), Univ Milano Bicocca, Dept Psychol, Piazza Ateneo Nuovo 1, I-20126 Milan, Italy.
EM cristina.riva-crugnola@unimib.it
FU Department of Psychology, University of Milano-Bicocca; Italian Ministry
   for Education, University and Research (MIUR)Ministero dell' Istruzione,
   dell' Universita e della Ricerca (MIUR) [PRIN 2010/2011- 20107JZAF4]
FX The project was co-financed by the Department of Psychology, University
   of Milano-Bicocca and by Italian Ministry for Education, University and
   Research (MIUR; PRIN 2010/2011- 20107JZAF4).
NR 75
TC 2
Z9 2
U1 5
U2 7
PU PERGAMON-ELSEVIER SCIENCE LTD
PI OXFORD
PA THE BOULEVARD, LANGFORD LANE, KIDLINGTON, OXFORD OX5 1GB, ENGLAND
SN 0145-2134
EI 1873-7757
J9 CHILD ABUSE NEGLECT
JI Child Abuse Negl.
PD JUL
PY 2019
VL 93
BP 277
EP 290
DI 10.1016/j.chiabu.2019.03.024
PG 14
WC Family Studies; Psychology, Social; Social Work
SC Family Studies; Psychology; Social Work
GA IF5LW
UT WOS:000473123300027
PM 31132689
DA 2020-03-18
ER

PT J
AU Liu, XC
   Yang, YY
   Liu, ZZ
   Luo, YC
   Fan, F
   Jia, CX
AF Liu, Xianchen
   Yang, Yanyun
   Liu, Zhen-Zhen
   Luo, Yachen
   Fan, Fang
   Jia, Cun-Xian
TI Psychometric properties of Youth Self-Rating Insomnia Scale (YSIS) in
   Chinese adolescents
SO SLEEP AND BIOLOGICAL RHYTHMS
LA English
DT Article
DE Insomnia; Rating scale; Reliability; Validity; Adolescents
ID SLEEP DISORDERS; SEVERITY INDEX; DSM-IV; PREVALENCE; PATTERNS;
   EPIDEMIOLOGY; RELIABILITY; VALIDATION; INSTRUMENT; SYMPTOMS
AB Insomnia is prevalent in adolescents. Although several insomnia scales/questionnaires are available to assess insomnia symptoms and severity for adults, no insomnia scale has been specifically developed for adolescents. This study assessed the psychometric properties of the Youth Self-Rating Insomnia Scale (YSIS) in a large sample of Chinese adolescents. The YSIS consists of 8 items assessing insomnia symptoms, perceived sleep quality and insufficiency, and impaired daytime functioning. Each item is rated on a 5-point scale. A sample of 11,626 adolescents in China completed the YSIS and a structured questionnaire to assess sleep duration, sleep problems, hypnotic use, and behavioral/emotional problems. A subsample of 242 adolescents completed retest questionnaire 2weeks later. Exploratory factor analysis (EFA), confirmatory factor analysis (CFA), and a receiver operating characteristic (ROC) curve analysis were performed. The YSIS score ranged from 8 to 40 (M=19.1, SD=6.2). Internal consistency reliability coefficient was 0.80 and 2-week test-retest reliability coefficient was 0.82. Both EFA and CFA yielded 2 dominant factors defined as insomnia symptoms (3 items) and daytime distress or impairment (5 items). The YSIS score was significantly correlated with short nocturnal sleep duration, depression, hypnotic use, sleep disordered breathing problems, restless legs syndrome, and daytime sleepiness. Similar results were obtained between male and female adolescents. The YSIS appears to be a simple, reliable and valid scale for assessing insomnia severity in adolescents. Further research is warranted to assess its psychometric properties with clinical samples and non-Chinese adolescents.
C1 [Liu, Xianchen; Liu, Zhen-Zhen; Jia, Cun-Xian] Shandong Univ, Sch Publ Hlth, Jinan 250012, Shandong, Peoples R China.
   [Liu, Xianchen; Fan, Fang] South China Normal Univ, Sch Psychol, Guangzhou, Guangdong, Peoples R China.
   [Liu, Xianchen] Univ Penn, Ctr Publ Hlth Initiat, Philadelphia, PA 19104 USA.
   [Yang, Yanyun; Luo, Yachen] Florida State Univ, Dept Educ Psychol & Learning Syst, Tallahassee, FL 32306 USA.
RP Liu, XC (reprint author), Shandong Univ, Sch Publ Hlth, Jinan 250012, Shandong, Peoples R China.; Liu, XC (reprint author), South China Normal Univ, Sch Psychol, Guangzhou, Guangdong, Peoples R China.; Liu, XC (reprint author), Univ Penn, Ctr Publ Hlth Initiat, Philadelphia, PA 19104 USA.
EM kelinresearch6@gmail.com
OI Liu, Xianchen/0000-0003-0411-1050
FU National Natural Science Foundation of ChinaNational Natural Science
   Foundation of China [81573233]
FX This research was funded in part for data collection by National Natural
   Science Foundation of China (Grant Number 81573233).
NR 40
TC 0
Z9 0
U1 5
U2 5
PU SPRINGER JAPAN KK
PI TOKYO
PA SHIROYAMA TRUST TOWER 5F, 4-3-1 TORANOMON, MINATO-KU, TOKYO, 105-6005,
   JAPAN
SN 1446-9235
EI 1479-8425
J9 SLEEP BIOL RHYTHMS
JI Sleep Biol. Rhythms
PD JUL
PY 2019
VL 17
IS 3
BP 339
EP 348
DI 10.1007/s41105-019-00222-3
PG 10
WC Clinical Neurology; Neurosciences
SC Neurosciences & Neurology
GA IF4ZM
UT WOS:000473090800010
DA 2020-03-18
ER

PT J
AU Conner, CM
   White, SW
   Beck, KB
   Golt, J
   Smith, IC
   Mazefsky, CA
AF Conner, Caitlin M.
   White, Susan W.
   Beck, Kelly B.
   Golt, Josh
   Smith, Isaac C.
   Mazefsky, Carla A.
TI Improving emotion regulation ability in autism: The Emotional Awareness
   and Skills Enhancement (EASE) program
SO AUTISM
LA English
DT Article
DE autism spectrum disorder; emotion regulation; irritability; mindfulness;
   transdiagnostic
ID HIGH-FUNCTIONING AUTISM; RANDOMIZED CONTROLLED-TRIAL; MINDFULNESS-BASED
   THERAPY; SPECTRUM DISORDER; INTERNALIZING SYMPTOMS; CHILDREN;
   ADOLESCENTS; ANXIETY; ADULTS; INTERVENTION
AB Emotion regulation impairments are common among individuals with autism spectrum disorder and are believed to often underlie commonly seen problems with aggression, depression, and anxiety. The Emotional Awareness and Skills Enhancement program was developed to reduce emotion regulation impairment and thereby improve behavioral disturbance, via mindfulness. Emotional Awareness and Skills Enhancement consists of a 16-week individual therapy treatment targeting emotion regulation impairments among individuals with autism spectrum disorder. We describe the conceptual framework and development of the program and present data on feasibility and preliminary efficacy from a pilot trial. The Emotional Awareness and Skills Enhancement manual was developed using a participatory action framework, based on emotion regulation research specific to autism spectrum disorder and input from individuals with autism spectrum disorder, therapists, and parents of children with autism spectrum disorder. Emotional Awareness and Skills Enhancement was piloted in a two-site open trial with 20 participants with autism spectrum disorder (12-17 years old, confirmed autism spectrum disorder diagnosis, IQ > 80).Outcome data support program feasibility and acceptability to participants, as well as significant improvement in emotion regulation impairments and related concerns.Findings offer preliminary support for both the feasibility and clinical effectiveness of the Emotional Awareness and Skills Enhancement program.
C1 [Conner, Caitlin M.; Beck, Kelly B.; Golt, Josh; Mazefsky, Carla A.] Univ Pittsburgh, Pittsburgh, PA USA.
   [White, Susan W.] Univ Alabama, Tuscaloosa, AL 35487 USA.
   [Smith, Isaac C.] Virginia Polytech Inst & State Univ, Blacksburg, VA 24061 USA.
RP Conner, CM (reprint author), Univ Pittsburgh, Sch Med, Webster Hall,Suite 300,3811 OHara St, Pittsburgh, PA 15213 USA.
EM connercm2@upmc.edu
RI Shvedovskyi, Evgeny/X-9106-2019
OI Conner, Caitlin/0000-0002-6224-2086
FU Pennsylvania Department of Health [R01HD079512]; Edith L. Trees
   Charitable Trust
FX The author(s) disclosed receipt of the following financial support for
   the research, authorship and/or publication of this article: Support was
   provided by the Pennsylvania Department of Health, R01HD079512 (PI:
   Mazefsky), and the Edith L. Trees Charitable Trust.
NR 96
TC 4
Z9 4
U1 5
U2 14
PU SAGE PUBLICATIONS LTD
PI LONDON
PA 1 OLIVERS YARD, 55 CITY ROAD, LONDON EC1Y 1SP, ENGLAND
SN 1362-3613
EI 1461-7005
J9 AUTISM
JI Autism
PD JUL
PY 2019
VL 23
IS 5
BP 1273
EP 1287
DI 10.1177/1362361318810709
PG 15
WC Psychology, Developmental
SC Psychology
GA IE7SP
UT WOS:000472574700018
PM 30400749
DA 2020-03-18
ER

PT J
AU Havers, L
   Taylor, MJ
   Ronald, A
AF Havers, Laura
   Taylor, Mark J.
   Ronald, Angelica
TI Genetic and environmental influences on the stability of psychotic
   experiences and negative symptoms in adolescence
SO JOURNAL OF CHILD PSYCHOLOGY AND PSYCHIATRY
LA English
DT Article
DE Adolescence; aetiology; development; mental health; psychosis
ID GENERAL-POPULATION; CHILDHOOD; PERSISTENCE; HALLUCINATIONS;
   QUESTIONNAIRE; HERITABILITY; METAANALYSIS; PARANOIA; CHILDREN; MODEL
AB Background Psychotic experiences (PEs) such as paranoia and hallucinations, and negative symptoms (NS) such as anhedonia and flat affect are common in adolescence. Psychotic experiences and negative symptoms (PENS) increase risk for later psychiatric outcomes, particularly when they persist. The extent to which genetic and environmental influences contribute to the stability of PENS in mid-to-late adolescence is unknown. Methods Using the Specific Psychotic Experiences Questionnaire (SPEQ) twice across similar to 9 months in adolescence, N = 1,448 twin pairs [M = 16.32 (0.68)] reported experiences of paranoia, hallucinations, cognitive disorganization, grandiosity and anhedonia, and their parents reported on a range of NS. Individuals were split into low-scoring, decreasing, increasing and persistent groups for each subscale. Frequencies and mean differences in distress, depression traits and emotional problems were investigated across groups. Longitudinal structural equation modelling was used to estimate the aetiological components underlying the stability of PENS. Results Phenotypic stability was moderate for all PENS (r = .59-.69). Persistent PENS across 9 months were associated with greater levels of distress (V = 0.15-0.46, for PEs only), depression traits (d = 0.47-1.67, except grandiosity) and emotional problems (d = 0.47-1.47, except grandiosity and anhedonia) at baseline compared to groups with transitory or low levels of PENS. At both ages PENS were heritable and influenced by shared and nonshared environment. Genetic influences contributed 38%-62% and shared environment contributed 13%-33% to the stability of PENS. Nonshared environment contributed 34%-41% (12% for parent-rated NS). There was strong overlap of genetic and shared environmental influences across time, and lower overlap for nonshared environment. Imperfect stability of PENS was at least partly due to nonshared environmental influences. Conclusions When adolescent PENS persist over time, they are often characterized by more distress, and higher levels of other psychopathology. Both genetic and environmental effects influence stability of PENS.
C1 [Havers, Laura; Ronald, Angelica] Birkbeck Univ London, Dept Psychol Sci, London, England.
   [Taylor, Mark J.] Karolinska Inst, Dept Med Epidemiol & Biostat, Stockholm, Sweden.
RP Ronald, A (reprint author), Birkbeck Univ London, Ctr Brain & Cognit Dev, Dept Psychol Sci, Malet St, London WC1E 7HX, England.
EM a.ronald@bbk.ac.uk
RI Ronald, Angelica/C-7812-2009
OI Ronald, Angelica/0000-0002-9576-2176
FU Medical Research CouncilMedical Research Council UK (MRC) [G1100559,
   MR/M021475/1]; ESRCEconomic & Social Research Council (ESRC); Fredrik
   och Ingrid Thurings stiftelse; Swedish Foundation for Humanities and
   Social Sciences; Wellcome Trust ISSF fund
FX This work was funded by Medical Research Council grant G1100559 to A.R.
   TEDS is funded by Medical Research Council grant MR/M021475/1 to Robert
   Plomin. L.H. was funded by an ESRC PhD studentship. M.J.T. received
   research funding from the Fredrik och Ingrid Thurings stiftelse. In the
   36 months prior to submission of this work, A.R. also received funding
   fromthe Swedish Foundation for Humanities and Social Sciences and the
   Wellcome Trust ISSF fund;book royalties from Springer, New York; payment
   for brief consultancy work from the National Childbirth Trust; fees for
   PhD examining from Cardiff University and King's College London. A.R.
   acts as an action editor for JCPP for which she receives an
   honorarium.The authors thank the TEDS participants, and Robert Plomin
   and Andrew McMillan for the collaboration. The authors have declared
   that they have no competing or potential conflicts of interest.
NR 36
TC 1
Z9 1
U1 1
U2 5
PU WILEY
PI HOBOKEN
PA 111 RIVER ST, HOBOKEN 07030-5774, NJ USA
SN 0021-9630
EI 1469-7610
J9 J CHILD PSYCHOL PSYC
JI J. Child Psychol. Psychiatry
PD JUL
PY 2019
VL 60
IS 7
BP 784
EP 792
DI 10.1111/jcpp.13045
PG 9
WC Psychology, Developmental; Psychiatry; Psychology
SC Psychology; Psychiatry
GA IF3JS
UT WOS:000472977400008
PM 30957239
OA Green Published, Green Accepted, Other Gold
DA 2020-03-18
ER

PT J
AU Glatz, T
   Kallstrom, A
   Hellfeldt, K
   Thunberg, S
AF Glatz, Terese
   Kallstrom, Asa
   Hellfeldt, Karin
   Thunberg, Sara
TI Physical Violence in Family Sub-Systems: Links to Peer Victimization and
   Long-Term Emotional and Behavioral Problems
SO JOURNAL OF FAMILY VIOLENCE
LA English
DT Article
DE Family violence; Peer victimization; Emotional problems; Behavioral
   problems
ID MENTAL-HEALTH CONSEQUENCES; SIBLING RELATIONSHIPS; CHILD-ABUSE; EARLY
   ADOLESCENCE; MIDDLE CHILDHOOD; EXPOSURE; MALTREATMENT; METAANALYSIS;
   ASSOCIATION; AGGRESSION
AB Although childhood violence by any person is negative for children, little is known about whether violence by different family members is linked differently to problems in young adulthood, as family relationships might play different roles in children's individual development. In this study, we examine parent and sibling violence and associations with emotional and behavioral problems, directly and indirectly via peer victimization. We used retrospective reports from 347 young adults (aged 20-24) who all reported childhood family physical violence, and we performed a path analysis using Mplus. The results showed that participants who had been victimized by a sibling only or by both a sibling and parent were more likely to report peer victimization than were participants who had been victimized by parents only. Peer victimization was, in turn, linked to more aggression, criminality, and anxiety. Theoretical and clinical implications of these results are discussed.
C1 [Glatz, Terese; Kallstrom, Asa; Hellfeldt, Karin; Thunberg, Sara] Orebro Univ, Sch Law Psychol & Social Work, Orebro, Sweden.
RP Glatz, T (reprint author), Orebro Univ, Sch Law Psychol & Social Work, Orebro, Sweden.
EM terese.glatz@oru.se
RI Thunberg, Sara/AAF-2330-2020
OI Thunberg, Sara/0000-0002-1406-2064
NR 76
TC 1
Z9 1
U1 4
U2 4
PU SPRINGER/PLENUM PUBLISHERS
PI NEW YORK
PA 233 SPRING ST, NEW YORK, NY 10013 USA
SN 0885-7482
EI 1573-2851
J9 J FAM VIOLENCE
JI J. Fam. Violence
PD JUL
PY 2019
VL 34
IS 5
SI SI
BP 423
EP 433
DI 10.1007/s10896-018-0029-6
PN 1
PG 11
WC Psychology, Clinical; Family Studies
SC Psychology; Family Studies
GA IE7NZ
UT WOS:000472562300006
OA Other Gold
DA 2020-03-18
ER

PT J
AU Cece, V
   Guillet-Descas, E
   Nicaise, V
   Lienhart, N
   Martinent, G
AF Cece, Valerian
   Guillet-Descas, Emma
   Nicaise, Virginie
   Lienhart, Noemie
   Martinent, Guillaume
TI Longitudinal trajectories of emotions among young athletes involving in
   intense training centres: Do emotional intelligence and emotional
   regulation matter?
SO PSYCHOLOGY OF SPORT AND EXERCISE
LA English
DT Article
DE Emotional intelligence; Emotional regulation; Latent class growth
   analysis; Sport emotions; Young athletes
ID CLASS GROWTH ANALYSIS; POSITIVE EMOTIONS; PERFORMANCE; SPORT;
   COMPETITION; DIRECTION; STATES
AB Objectives: This study aimed to explore whether several subgroups of athletes representing distinct emotional trajectories emerged from the person-centred analyses for a wide variety of positive and negative sport emotions (anger, anxiety, sadness, confidence, happiness, harmony, love and vitality). The present study also focused on the determinants of the emotional dynamics exploring whether athletes reporting distinct scores of emotional intelligence (EI) and emotional regulation (ER) at time 1 (T1) belonged to distinct trajectories. Design: A longitudinal three-wave measurement design (beginning, middle, and end of a competitive season) was used in the present study. Method: A sample of 325 adolescent athletes evolving in intensive training centres completed three self-reported questionnaires. Results: Results of latent class growth analyses (LCGA) demonstrated four trajectories for love and confidence, three trajectories for anger, harmony, happiness, sadness, and vitality, and two trajectories for anxiety. Furthermore, the likelihood of belonging to emotional trajectories was significantly influenced by EI and ER scores for love, confidence, anger, harmony, happiness, sadness and vitality. Conclusions: LCGA results highlighted the young athlete heterogeneity in longitudinal sport emotions and the predictive effects of ER and EI on their emotional trajectories. These results could be used to help coaches and sport psychologists to identify athletes at risk of developing dysfunctional emotional trajectories across the competitive season. Moreover, this study suggested potential benefits of EI and ER-centred interventions to help young elite athletes to experience adaptive emotional trajectories. Finally, these results highlighted that the heterogeneity in sport emotions must be accounted for in future research.
C1 [Cece, Valerian; Guillet-Descas, Emma; Nicaise, Virginie; Lienhart, Noemie; Martinent, Guillaume] Univ Lyon, Univ Claude Bernard Lyon 1, Lab Vulnerabil & Innovat Sport EA 7428, Interdisciplinary Confederat Res Sport FED 4272, 27-29 Blvd 11 Novembre, F-69622 Lyon, France.
RP Cece, V (reprint author), Univ Lyon, Univ Claude Bernard Lyon 1, Lab Vulnerabil & Innovat Sport EA 7428, Interdisciplinary Confederat Res Sport FED 4272, 27-29 Blvd 11 Novembre, F-69622 Lyon, France.
EM valerian.cece@univ-lyon1.fr
OI Lienhart, Noemie/0000-0001-7272-4030
NR 39
TC 1
Z9 1
U1 6
U2 7
PU ELSEVIER SCIENCE BV
PI AMSTERDAM
PA PO BOX 211, 1000 AE AMSTERDAM, NETHERLANDS
SN 1469-0292
EI 1878-5476
J9 PSYCHOL SPORT EXERC
JI Psychol. Sport Exerc.
PD JUL
PY 2019
VL 43
BP 128
EP 136
DI 10.1016/j.psychsport.2019.01.011
PG 9
WC Hospitality, Leisure, Sport & Tourism; Psychology, Applied; Psychology;
   Sport Sciences
SC Social Sciences - Other Topics; Psychology; Sport Sciences
GA IE9KJ
UT WOS:000472693000015
DA 2020-03-18
ER

PT J
AU Kertz, SJ
   Petersen, DR
   Stevens, KT
AF Kertz, Sarah J.
   Petersen, Devin R.
   Stevens, Kimberly T.
TI Cognitive and attentional vulnerability to depression in youth: A review
SO CLINICAL PSYCHOLOGY REVIEW
LA English
DT Review
DE Attention control; Depression; Rumination; Youth; Stress
ID ANTERIOR CINGULATE CORTEX; AMYGDALA-FUNCTION PERTURBATIONS; STATE
   FUNCTIONAL CONNECTIVITY; STRESSFUL LIFE EVENTS; MAJOR DEPRESSION;
   MENTAL-HEALTH; EXECUTIVE FUNCTIONS; EMOTION REGULATION; HPA AXIS;
   INTERPERSONAL RELATIONSHIPS
AB Although depressive disorders are among the most common disorders in youth, highly efficacious treatments for childhood affective disorders are lacking. There is significant need to better understand the factors that contribute to the development and maintenance of depression in youth so that treatments can be targeted at optimal mechanisms. The aim of the current paper was to synthesize research on cognitive and neurobiological factors associated with youth depression, guided by De Raedt and Koster's model (2010) for vulnerability to depression in adults. Consistent with model predictions, there is evidence that attentional impairments are greatest in the context of negative information, relative to positive or neutral information, and some evidence that attentional deficits are associated with rumination in depressed youth. However, we found little evidence for the model's assumption that attentional bias is an etiological and maintenance factor for depression. There are several other model predictions that require additional study as current data are lacking. Overall, De Raedt and Koster's (2010) integrative cognitive and biological framework has tremendous potential to move the field forward in understanding the development of depression in youth. Additional longitudinal studies incorporating measures across biological and cognitive levels of analysis are needed.
C1 [Kertz, Sarah J.] Southern Illinois Univ, Psychol, Carbondale, IL 62901 USA.
   [Petersen, Devin R.] Southern Illinois Univ, Doctoral Program Clin Psychol, Carbondale, IL USA.
   [Stevens, Kimberly T.] Southern Illinois Univ, Carbondale, IL USA.
RP Kertz, SJ (reprint author), Southern Illinois Univ, Psychol, Carbondale, IL 62901 USA.
EM skertz@siu.edu
NR 187
TC 0
Z9 0
U1 11
U2 16
PU PERGAMON-ELSEVIER SCIENCE LTD
PI OXFORD
PA THE BOULEVARD, LANGFORD LANE, KIDLINGTON, OXFORD OX5 1GB, ENGLAND
SN 0272-7358
EI 1873-7811
J9 CLIN PSYCHOL REV
JI Clin. Psychol. Rev.
PD JUL
PY 2019
VL 71
BP 63
EP 77
DI 10.1016/j.cpr.2019.01.004
PG 15
WC Psychology, Clinical
SC Psychology
GA IE1DH
UT WOS:000472125600005
PM 30732975
DA 2020-03-18
ER

PT J
AU Maes, M
   Nelemans, SA
   Danneel, S
   Fernandez-Castilla, B
   Van den Noortgate, W
   Goossens, L
   Vanhalst, J
AF Maes, Marlies
   Nelemans, Stefanie A.
   Danneel, Sofie
   Fernandez-Castilla, Belen
   Van den Noortgate, Wim
   Goossens, Luc
   Vanhalst, Janne
TI Loneliness and Social Anxiety Across Childhood and Adolescence:
   Multilevel Meta-Analyses of Cross-Sectional and Longitudinal
   Associations
SO DEVELOPMENTAL PSYCHOLOGY
LA English
DT Article
DE loneliness; social anxiety; children; adolescents; longitudinal;
   meta-analysis
ID SHORT-FORM MEASURE; PEER VICTIMIZATION; DEPRESSIVE SYMPTOMS; MIDDLE
   SCHOOL; INTERNET USE; PSYCHOLOGICAL ADJUSTMENT; INTERNALIZING DISTRESS;
   REJECTION SENSITIVITY; EMOTIONAL ADJUSTMENT; GENDER-DIFFERENCES
AB Social relationships are of vital importance for children's and adolescents' development, and disruptions in these relationships can have serious implications. Such disruptions play a central role in both loneliness and social anxiety. Although both phenomena are closely related, they have largely been studied separately, and important questions have remained unanswered concerning how both go together within and across time. Multilevel meta-analyses were performed on 102 cross-sectional studies, published between 1981 and 2016, including 41,776 participants (39% males) with a mean age of 15.59 years. Longitudinal associations were examined in 10 studies, including 3,995 participants (46% males), using a novel technique that enables the examination of such associations even when these were not reported in the original empirical studies. Results indicated a strong, positive cross-sectional association between loneliness and social anxiety symptoms. This associations did not systematically differ in strength across childhood and adolescence. Moreover, results showed that loneliness and social anxiety symptoms were reciprocally associated over time. To conclude, loneliness and social anxiety symptoms are positively associated both within and across time, and across childhood and adolescence. Breaking this vicious cycle is of great importance, as both phenomena may be associated with profound problems in multiple domains of youth development. Moreover, failing to pay attention to both loneliness and social anxiety symptoms might substantially reduce the effectiveness of intervention programs focusing on either of the two.
C1 [Maes, Marlies; Danneel, Sofie; Goossens, Luc] Katholieke Univ Leuven, Sch Psychol & Dev Context, Tiensestr 102,Box 3717, B-3000 Louvain, Belgium.
   [Maes, Marlies] Res Fdn Flanders, Brussels, Belgium.
   [Nelemans, Stefanie A.] Univ Utrecht, Res Ctr Adolescent Dev, Utrecht, Netherlands.
   [Fernandez-Castilla, Belen; Van den Noortgate, Wim] Katholieke Univ Leuven, Psychol & Educ Sci, Campus Kulak Kortrijk, Kortrijk, Belgium.
   [Van den Noortgate, Wim] Katholieke Univ Leuven, Methodol Educ Sci, Leuven, Belgium.
   [Vanhalst, Janne] Univ Ghent, Dept Dev Personal & Social Psychol, Ghent, Belgium.
RP Maes, M (reprint author), Katholieke Univ Leuven, Sch Psychol & Dev Context, Tiensestr 102,Box 3717, B-3000 Louvain, Belgium.
EM marlies.maes@kuleuven.be
RI Van den Noortgate, Wim/AAB-5969-2020
OI Van den Noortgate, Wim/0000-0003-4011-219X; Nelemans,
   Stefanie/0000-0002-9045-8124
NR 166
TC 1
Z9 1
U1 11
U2 30
PU AMER PSYCHOLOGICAL ASSOC
PI WASHINGTON
PA 750 FIRST ST NE, WASHINGTON, DC 20002-4242 USA
SN 0012-1649
EI 1939-0599
J9 DEV PSYCHOL
JI Dev. Psychol.
PD JUL
PY 2019
VL 55
IS 7
BP 1548
EP 1565
DI 10.1037/dev0000719
PG 18
WC Psychology, Developmental
SC Psychology
GA IE1NP
UT WOS:000472152900018
PM 30896228
DA 2020-03-18
ER

PT J
AU King, TL
   Singh, A
   Milner, A
AF King, Tania L.
   Singh, Ankur
   Milner, Allison
TI Associations Between Gender-Role Attitudes and Mental Health Outcomes in
   a Nationally Representative Sample of Australian Adolescents
SO JOURNAL OF ADOLESCENT HEALTH
LA English
DT Article
DE Gender-role attitudes; Adolescence; Quantitative; Mental health
ID MASCULINITY; IDEOLOGY
AB Purpose: There is evidence that traditional gender-role attitudes are associated with poor mental health outcomes in adults; however, few studies have examined associations among adolescents. We sought to test associations between gender-role attitudes and mental health among Australian adolescents.
   Methods: Data were drawn from the Longitudinal Study of Australian Children, a nationally representative Australian study. Participants were 3,059 adolescents with complete data for Waves 5-6 (years 2012-2014, aged 12/13 and 14/15 years). Analyses were stratified by sex and controlled for parental education, household income, area socioeconomic position, ethnicity, religiousness, and household type. Multivariable linear regression analyses were conducted to test associations.
   Results: Egalitarian gender-role attitudes were associated with fewer conduct problems for adolescent males (beta-.04, 95% confidence interval [CI] -.08 to .00; p = .048) and females (beta-.06, 95% CI -.11 to -.01; p = .014), and for females, less hyperactivity (beta-.15, 95% CI -.20 to -.09; p < .001), better prosocial behavior (beta.08, 95% CI .03 to .13; p = .003), and better overall mental health (beta-.27, 95% CI -.43 to -.11, p = .001). There were no associations for peer problems or emotional problems. Associations were more apparent for females than for males, and analyses using adolescent- and teacher-reported mental health supported the main findings.
   Conclusions: Egalitarian gender-role attitudes among adolescents are associated with better outcomes on some dimensions of adolescent mental health, suggesting that establishing egalitarian gender attitudes in adolescence could help impart mental health benefits among this population group. (C) 2019 Society for Adolescent Health and Medicine. All rights reserved.
C1 [King, Tania L.; Singh, Ankur; Milner, Allison] Univ Melbourne, Melbourne Sch Populat & Global Hlth, Ctr Hlth Equ, Bouverie St, Carlton, Vic 3010, Australia.
RP King, TL (reprint author), Univ Melbourne, Melbourne Sch Populat & Global Hlth, Ctr Hlth Equ, Bouverie St, Carlton, Vic 3010, Australia.
EM tking@unimelb.edu.au
RI ; Singh, Ankur/J-2413-2014
OI Kavanagh, Anne/0000-0002-1573-3464; King, Tania/0000-0002-1201-2485;
   Singh, Ankur/0000-0003-1336-6493
FU University of Melbourne, Melbourne School of Population and Global
   Health, Business Improvement Program (BIP) Reinvestment grant;
   Australian Research Council Linkage Project - Gender equality in
   Australia [LP 180100035]; Victorian Health and Medical Research
   Fellowship; University of Melbourne Early Career Researcher
   GrantUniversity of Melbourne
FX This work was supported by a University of Melbourne, Melbourne School
   of Population and Global Health, Business Improvement Program (BIP)
   Reinvestment grant and an Australian Research Council Linkage Project -
   Gender equality in Australia: impact on social, economic and health
   outcomes (LP 180100035). AM is supported by a Victorian Health and
   Medical Research Fellowship, and TK is supported by a University of
   Melbourne Early Career Researcher Grant.
NR 41
TC 0
Z9 0
U1 1
U2 3
PU ELSEVIER SCIENCE INC
PI NEW YORK
PA STE 800, 230 PARK AVE, NEW YORK, NY 10169 USA
SN 1054-139X
EI 1879-1972
J9 J ADOLESCENT HEALTH
JI J. Adolesc. Health
PD JUL
PY 2019
VL 65
IS 1
BP 72
EP 78
DI 10.1016/j.jadohealth.2019.01.011
PG 7
WC Psychology, Developmental; Public, Environmental & Occupational Health;
   Pediatrics
SC Psychology; Public, Environmental & Occupational Health; Pediatrics
GA ID9OK
UT WOS:000472016500015
PM 30833116
DA 2020-03-18
ER

PT J
AU Scheiber, B
   Greinz, G
   Hillebrand, JB
   Wilhelm, FH
   Blechert, J
AF Scheiber, Barbara
   Greinz, Gerda
   Hillebrand, Jan B.
   Wilhelm, Frank H.
   Blechert, Jens
TI Resilience Training for Unaccompanied Refugee Minors: A Randomized
   Controlled Pilot Study
SO KINDHEIT UND ENTWICKLUNG
LA German
DT Article
DE unaccompanied refugee minors; post-traumatic stress disorder;
   psychoeducation; short-term intervention; cognitive-behavior therapy
ID TRAUMA-RELATED DISORDERS; MENTAL-HEALTH; ASYLUM-SEEKERS; PSYCHOLOGICAL
   DISTRESS; STRESS; SYMPTOMS; EXPERIENCES; ADOLESCENTS; PROVISION;
   SERVICES
AB The constant influx of refugees, including many unaccompanied minors, fuels the search for appropriate, tow-threshold, brief psychological interventions. Many refugees have suffered severe psychological trauma, thus calling for appropriate psychosocial intervention programs. Existing approaches largely focus on adults and those few that target adolescents are not adapted to unaccompanied minors who have an elevated risk for trauma-related symptomatology due to low levels of social support. The present pilot study evaluates the effectiveness of a brief, six-session, preventive resilience training for unaccompanied refugee minors. The program was offered to all residents of a refugee camp (no inclusion criteria). Participants (N = 55) were male minors from Afghanistan aged 14-17 years. Participants were randomized to either a wait-list control group or intervention groups. The intervention featured psychoeducation, development of personal and cultural resources, and emotion regulation strategies. Intervention groups were supported by translators. Symptoms of trauma-related disorders (posttraumatic stress disorder. depression, anxiety) were measured before (T1) and after (T2) intervention on validated and reliable screening instruments (Process of Recognition and Orientation of Torture victims in European Countries - PROTECT; Refugee Health Screener - RHS-15) as well as on several single-item questions including general well-being. Furthermore, interviews collected qualitative data from participants, group instructors, translators, and caretakers. Data from the interviews supported the overall success of the intervention in improving several fields of psychological functioning. Furthermore, the intervention group reported that their general well-being had increased across the intervention period on a postintervention period questionnaire. No such improvement was reported in the control group. PROTECT and RHS-15 data revealed a relatively high intensity of trauma-related symptoms in the whole sample. Contrary to expectations, there were no significant decreases in the PROTECT and RHS-15 measures, neither in the intervention nor the control group. This null result might be due to low statistical power. the nonindicative selection procedure, the group format, or the relatively short intervention duration. It is also plausible that an improvement of these symptoms requires a more trauma-focused intervention and/or an individual setting. Thus, the preventive resilience training described here can be seen as a stabilization program in that it seems to improve general functioning and well-being. As such it might also help in building a bridge toward more selective and intense, trauma-focused interventions. Study limitations include the small group sizes, the lack of a follow-up investigation (due to cross-over design), the restriction to only male participants, and the reliance on self-report data that may be subjective to social desirability effects.
C1 [Scheiber, Barbara; Hillebrand, Jan B.; Wilhelm, Frank H.; Blechert, Jens] Univ Salzburg, Fachbereich Psychol, Hellbrunner Str 34, A-5020 Salzburg, Austria.
   [Greinz, Gerda] Rotes Kreuz Salzburg, Sterneckstr 21, A-5020 Salzburg, Austria.
   [Blechert, Jens] Univ Salzburg, Ctr Cognit Neurosci, Salzburg, Austria.
RP Scheiber, B (reprint author), Univ Salzburg, Fachbereich Psychol, Hellbrunner Str 34, A-5020 Salzburg, Austria.
EM barbara.scheiber@stud.sbg.ac.at
NR 38
TC 1
Z9 1
U1 10
U2 10
PU HOGREFE & HUBER PUBLISHERS
PI GOTTINGEN
PA MERKELSTR 3, D-37085 GOTTINGEN, GERMANY
SN 0942-5403
EI 2190-6246
J9 KINDH ENTWICKL
JI Kindh. Entwickl.
PD JUL
PY 2019
VL 28
IS 3
BP 173
EP 181
DI 10.1026/0942-5403/a000287
PG 9
WC Psychology, Developmental
SC Psychology
GA ID5WG
UT WOS:000471747400005
DA 2020-03-18
ER

PT J
AU Endendijk, JJ
   Andrews, NCZ
   England, DE
   Martin, CL
AF Endendijk, Joyce J.
   Andrews, Naomi C. Z.
   England, Dawn E.
   Martin, Carol L.
TI Gender-identity typologies are related to gender-typing, friendships,
   and social-emotional adjustment in Dutch emerging adults
SO INTERNATIONAL JOURNAL OF BEHAVIORAL DEVELOPMENT
LA English
DT Article
DE Gender identity; emerging adults; dual identity; adjustment
ID MENTAL-HEALTH; ROLE ORIENTATIONS; ANDROGYNY; ASSOCIATIONS; TRAJECTORIES;
   ADOLESCENCE; MASCULINITY; PREVALENCE; ATTITUDES
AB The current study examined emerging adults' gender identity and its link with several gender-related and social outcomes, by using a novel dual-identity approach that was originally developed in children. Dutch emerging adults between 18 and 25 years old (N = 318, M-age = 21.73, SD = 2.02; 51% female) indicated their similarity to the own-gender group and the other-gender group to assess gender identity. They completed questionnaires assessing gender-typed behavior (internalized sexualization, toughness, emotional stoicism) and attitudes (i.e., sexism); friendship efficacy and ability; and social-emotional adjustment. Cluster analysis on the gender-identity items revealed four gender-identity types: (a) feeling similar to one's own gender, but not to the other gender (Own-GS); (b) feeling similar to both one's own and the other gender (Both-GS); (c) feeling dissimilar to one's own gender (Low-Own-GS); and (d) feeling similar to neither gender (Low-GS). Own-GS and Low-GS adults were most gender-typed in their behavior and showed sexist attitudes. Both-GS adults felt efficacious and were highly able to relate to both genders, whereas the other groups felt efficacious and were able to relate to only one gender (Own-GS, Low-Own-GS), or to neither gender (Low-GS). Low-Own-GS and Low-GS were least well-adjusted social-emotionally. Findings suggest that identifying with one's own gender is helpful for certain aspects of social-emotional adjustment but that also identifying with the other gender provides the advantage of flexible social and interpersonal skills and egalitarian gender attitudes.
C1 [Endendijk, Joyce J.] Univ Utrecht, Utrecht, Netherlands.
   [Andrews, Naomi C. Z.] York Univ, Mothercraft, N York, ON, Canada.
   [England, Dawn E.; Martin, Carol L.] Arizona State Univ, Tempe, AZ 85287 USA.
RP Endendijk, JJ (reprint author), Univ Utrecht, Child & Adolescent Studies, Heidelberglaan 1,POB 80140, NL-3508 TC Utrecht, Netherlands.
EM j.j.endendijk@uu.nl
FU T. Denny Sanford School of Social and Family Dynamics
FX The authors disclosed receipt of the following financial support for the
   research, authorship, and/or publication of this article: The research
   was supported in part by funds from the T. Denny Sanford School of
   Social and Family Dynamics.
NR 46
TC 0
Z9 0
U1 1
U2 2
PU SAGE PUBLICATIONS LTD
PI LONDON
PA 1 OLIVERS YARD, 55 CITY ROAD, LONDON EC1Y 1SP, ENGLAND
SN 0165-0254
EI 1464-0651
J9 INT J BEHAV DEV
JI Int. J. Behav. Dev.
PD JUL
PY 2019
VL 43
IS 4
SI SI
BP 322
EP 333
DI 10.1177/0165025418820686
PG 12
WC Psychology, Developmental
SC Psychology
GA ID5AH
UT WOS:000471687000006
OA Other Gold, Green Published
DA 2020-03-18
ER

PT J
AU Soltani, S
   Kopala-Sibley, DC
   Noel, M
AF Soltani, Sabine
   Kopala-Sibley, Daniel C.
   Noel, Melanie
TI The Co-occurrence of Pediatric Chronic Pain and Depression A Narrative
   Review and Conceptualization of Mutual Maintenance
SO CLINICAL JOURNAL OF PAIN
LA English
DT Review
DE depression; chronic pain; adolescents; pediatric; co-occurrence; mutual
   maintenance
ID POSTTRAUMATIC-STRESS-DISORDER; ADVERSE CHILDHOOD EXPERIENCES; FUNCTIONAL
   ABDOMINAL-PAIN; TEST-RETEST RELIABILITY; MATERNAL DEPRESSION; SOMATIC
   COMPLAINTS; EMOTION REGULATION; PARENTAL RESPONSE; MODERATING IMPACT;
   MAJOR DEPRESSION
AB Objectives: Internalizing mental health issues co-occur with pediatric chronic pain at high rates and are linked to worse pain and functioning. Although the field has prioritized anxiety and posttraumatic stress disorder, little is known about co-occurring depression and chronic pain in youth, despite its high prevalence. The purpose of this narrative review was to examine the existing literature on the co-occurrence of pediatric chronic pain and depressive disorders and symptoms and propose a conceptual model of mutual maintenance to guide future research. Methods: The literature from both fields of pediatric pain and developmental psychology were searched to review the evidence for the co-occurrence of pediatric chronic pain and depression. Conceptual models of co-occurring mental health issues and chronic pain, as well as child depression, were reviewed. From both literatures, we provide evidence for a number of proposed child, parent, and neurobiological factors that may serve to mutually maintain both conditions over time. On the basis of this evidence, we propose a conceptual model of mutual maintenance and highlight several areas for future research in this area. Results: Evidence was found for the prevalence of depression in pediatric chronic pain as well as the co-occurrence of both conditions. The key mutually maintaining factors identified and proposed included neurobiological, intrapersonal (eg, cognitive biases, sleep disturbances, emotion regulation, and behavioral inactivation), and interpersonal (eg, parent mental health and pain, genes, and parenting) factors. Discussion: Given the dearth of research on mutual maintenance in this area, this review and conceptual model could drive future research in this area. We argue for the development of tailored treatments for this unique population of youth to improve outcomes.
C1 [Soltani, Sabine; Noel, Melanie] Univ Calgary, Dept Psychol, 2500 Univ Dr NW, Calgary, AB T2N 1N4, Canada.
   [Kopala-Sibley, Daniel C.] Univ Calgary, Dept Psychiat, Calgary, AB, Canada.
   [Kopala-Sibley, Daniel C.; Noel, Melanie] Alberta Childrens Prov Gen Hosp, Res Inst, Behav & Developing Brain Theme, Calgary, AB, Canada.
   [Kopala-Sibley, Daniel C.; Noel, Melanie] Hotchkiss Brain Inst, Calgary, AB, Canada.
   [Kopala-Sibley, Daniel C.; Noel, Melanie] Mathison Ctr Mental Hlth Res & Educ, Calgary, AB, Canada.
RP Noel, M (reprint author), Univ Calgary, Dept Psychol, 2500 Univ Dr NW, Calgary, AB T2N 1N4, Canada.
EM melanie.noel@ucalgary.ca
NR 155
TC 2
Z9 2
U1 2
U2 7
PU LIPPINCOTT WILLIAMS & WILKINS
PI PHILADELPHIA
PA TWO COMMERCE SQ, 2001 MARKET ST, PHILADELPHIA, PA 19103 USA
SN 0749-8047
EI 1536-5409
J9 CLIN J PAIN
JI Clin. J. Pain
PD JUL
PY 2019
VL 35
IS 7
BP 633
EP 643
DI 10.1097/AJP.0000000000000723
PG 11
WC Anesthesiology; Clinical Neurology
SC Anesthesiology; Neurosciences & Neurology
GA IC5ST
UT WOS:000471029300011
PM 31094934
DA 2020-03-18
ER

PT J
AU Kentopp, SD
   Johnson, N
   Fresquez, C
   Prince, MA
   Conner, BT
AF Kentopp, Shane D.
   Johnson, Nicholas
   Fresquez, Cara
   Prince, Mark A.
   Conner, Bradley T.
CA Marijuana Outcomes Study Team
TI Risk Seeking Moderates the Association Between Emotion Dysregulation and
   Cannabis-Related Consequences
SO JOURNAL OF DRUG ISSUES
LA English
DT Article
DE cannabis-related consequences; harm reduction; latent variable
   interaction; sensation seeking; emotion regulation
ID ALCOHOL-RELATED CONSEQUENCES; SENSATION SEEKING; MARIJUANA; IMPULSIVITY;
   VALIDATION; MALTREATMENT; ADOLESCENTS; CHILDHOOD; BEHAVIORS; DRINKING
AB Sensation seeking and emotion dysregulation have been identified as contributing factors for consequences associated with cannabis use, although findings have been mixed. The study seeks to clarify relations between sensation seeking, emotion dysregulation, and cannabis-related consequences. Cannabis users (N = 2,128) were assessed for facets of sensation seeking, emotion dysregulation, and cannabis-related consequences. Results revealed a positive association between risk seeking and cannabis-related consequences, as well as between emotion dysregulation and cannabis-related consequences. A negative association was observed between experience seeking and cannabis-related consequences. An interaction was found between emotion dysregulation and risk seeking. Risk seeking appears to be a risk factor for cannabis-related consequences at lower levels of emotion dysregulation. At high levels, the effect of emotion dysregulation superseded that of risk seeking. These findings have implications for the prioritization of clinical concerns in individuals seeking treatment for problematic cannabis use.
C1 [Kentopp, Shane D.; Johnson, Nicholas; Fresquez, Cara] Colorado State Univ, 1876 Campus Delivery, Ft Collins, CO 80523 USA.
   [Prince, Mark A.] Colorado State Univ, Psychol, Ft Collins, CO 80523 USA.
   [Prince, Mark A.; Conner, Bradley T.] Colorado State Univ, Addict Counseling, Ft Collins, CO 80523 USA.
RP Kentopp, SD (reprint author), Colorado State Univ, 1876 Campus Delivery, Ft Collins, CO 80523 USA.
EM shane.kentopp@colostate.edu
OI Conner, Bradley/0000-0001-6069-4401
NR 39
TC 0
Z9 0
U1 0
U2 0
PU SAGE PUBLICATIONS INC
PI THOUSAND OAKS
PA 2455 TELLER RD, THOUSAND OAKS, CA 91320 USA
SN 0022-0426
EI 1945-1369
J9 J DRUG ISSUES
JI J. Drug Issues
PD JUL
PY 2019
VL 49
IS 3
BP 559
EP 569
DI 10.1177/0022042619847220
PG 11
WC Substance Abuse
SC Substance Abuse
GA IC6ZW
UT WOS:000471122700010
DA 2020-03-18
ER

PT J
AU Smith, OA
   Nelson, JA
   Adelson, MJ
AF Smith, Olivia A.
   Nelson, Jackie A.
   Adelson, Megan J.
TI Interparental and Parent-Child Conflict Predicting Adolescent Depressive
   Symptoms
SO JOURNAL OF CHILD AND FAMILY STUDIES
LA English
DT Article
DE Interparental conflict; Parent-child conflict; Depressive symptoms;
   Middle childhood; Spillover
ID MARITAL CONFLICT; MIDDLE CHILDHOOD; COGNITIVE-DEVELOPMENT; EMOTION
   REGULATION; BEHAVIOR PROBLEMS; PHYSICAL HEALTH; MODERATING ROLE;
   ATTACHMENT; FATHERS; ADJUSTMENT
AB ObjectiveThe current study explored longitudinal family conflict predictors of adolescent depressive symptoms occurring during middle childhood.MethodsWe tested the mediating effects of mother-child and father-child conflict when children were in 6th grade on the relation between interparental conflict when children were in 5th grade and adolescent depressive symptoms when children were in 9th grade in a sample of 601 families enrolled in the NICHD Study of Early Child Care and Youth Development.ResultsFathers' reports of interparental conflict at 5th grade were related to greater mother-child and father-child conflict at 6th grade, and mothers' reports of interparental conflict at 5th grade were related to greater mother-child conflict at 6th grade. Further, greater mother-child conflict at 6th grade was related to greater adolescent depressive symptoms at 9th grade.ConclusionResults highlight the importance of understanding family system processes that unfold over time in predicting adolescent depressive symptoms.
C1 [Smith, Olivia A.; Nelson, Jackie A.; Adelson, Megan J.] Univ Texas Dallas, Sch Behav & Brain Sci, 800W Campbell Rd,GR 41, Richardson, TX 75080 USA.
RP Smith, OA (reprint author), Univ Texas Dallas, Sch Behav & Brain Sci, 800W Campbell Rd,GR 41, Richardson, TX 75080 USA.
EM Olivia.smith@utdallas.edu
FU Eunice Kennedy Shriver National Institure of Child Health and Human
   Development [U01 HD01897]
FX The archival NICHD Study of Early Child Care was funded by the Eunice
[truncated: 1,305,294 more chars]
