# Supplementary material for: Mapping Phenomena Relevant to Adolescent Emotion Regulation: A Text-Mining Systematic Review
Source: Adolesc Res Rev. 2021 May 21;7(1):127–39. doi: 10.1007/s40894-021-00160-7 (PMC8138847; doi:10.1007/s40894-021-00160-7)
Supplement: Supplementary file 1 — Supplementary file1 (ZIP 54379 kb) [file 40894_2021_160_MOESM1_ESM.zip › veni_sysrev-master/recs/18-3-2020/3.txt]

FN Clarivate Analytics Web of Science
VR 1.0
PT J
AU Worsley, JD
   McIntyre, JC
   Corcoran, R
AF Worsley, Joanne D.
   McIntyre, Jason C.
   Corcoran, Rhiannon
TI Cyberbullying victimisation and mental distress: testing the moderating
   role of attachment security, social support, and coping styles
SO EMOTIONAL AND BEHAVIOURAL DIFFICULTIES
LA English
DT Article
DE Cyberbullying; adolescence; attachment style; social support; coping
   styles; depression; anxiety
ID COGNITIVE EMOTION REGULATION; PEER VICTIMIZATION; MULTIDIMENSIONAL
   SCALE; HOSPITAL ANXIETY; SELF-ESTEEM; DEPRESSION; ADOLESCENTS;
   PREVALENCE; STRATEGIES; CHILDHOOD
AB Although it has been well established that cyberbullying leads to mental health problems, less is known about the factors that confer resilience to the adverse effects of cyberbullying among young people. To address this gap, adolescents aged 13-19 years (n = 476) completed a survey measuring cyberbullying victimisation, attachment styles, perceived social support, coping styles, and mental distress. Compared to non-victims, victims of cyberbullying experienced higher levels of depression and anxiety and endorsed more self-statements indicative of attachment anxiety. Peer support, security in attachment relationships, and the endorsement of positive coping strategies attenuated the positive relationship between cyberbullying victimisation and mental health difficulties. Family support did not appear to buffer adolescents from mental distress in this context. However, family support was the strongest bivariate predictor of reduced mental distress. Although peer relations should be the target of intervention programmes within school settings, the findings highlight the importance of including families in cyberbullying prevention programmes.
C1 [Worsley, Joanne D.; Corcoran, Rhiannon] Univ Liverpool, Dept Psychol Sci, Liverpool, Merseyside, England.
   [McIntyre, Jason C.] Liverpool John Moores Univ, Dept Nat Sci & Psychol, Liverpool, Merseyside, England.
RP Worsley, JD (reprint author), Univ Liverpool, Dept Psychol Sci, Liverpool, Merseyside, England.
EM Joanne.Worsley@liverpool.ac.uk
OI Corcoran, Rhiannon/0000-0001-8900-9199
FU National Institute of Health Research Collaborative Leadership in
   Applied Health Research and Care North West Coast (NIHR CLAHRC NWC)
FX The author(s) disclosed receipt of the following financial support for
   the research, authorship, and/or publication of this article: RC and JCM
   are supported by funding from the National Institute of Health Research
   Collaborative Leadership in Applied Health Research and Care North West
   Coast (NIHR CLAHRC NWC). The views expressed are those of the authors
   and not necessarily those of the NHS, the NIHR or the department of
   Health.
NR 67
TC 2
Z9 2
U1 9
U2 10
PU ROUTLEDGE JOURNALS, TAYLOR & FRANCIS LTD
PI ABINGDON
PA 2-4 PARK SQUARE, MILTON PARK, ABINGDON OX14 4RN, OXON, ENGLAND
SN 1363-2752
EI 1741-2692
J9 EMOT BEHAV DIFFIC
JI Emot. Behav. Diffic.
PY 2019
VL 24
IS 1
BP 20
EP 35
DI 10.1080/13632752.2018.1530497
PG 16
WC Psychology, Educational
SC Psychology
GA IB1XY
UT WOS:000470060900003
DA 2020-03-18
ER

PT J
AU Smith, S
   Dutcher, K
   Askar, M
   Talwar, V
   Bosacki, S
AF Smith, Shanen
   Dutcher, Keeley
   Askar, Malak
   Talwar, Victoria
   Bosacki, Sandra
TI Emotional competencies in emerging adolescence: relations between
   teacher ratings and student self-reports
SO INTERNATIONAL JOURNAL OF ADOLESCENCE AND YOUTH
LA English
DT Article
DE Emerging adolescence; Theory of mind; emotional competence;
   teacher-reports
ID ASSOCIATIONS; EMPATHY; COMPASSION; CHILDHOOD; GENDER; MIND
AB This cross-sectional study examines gender-informed teachers' and early adolescents' reports of emotional competencies within the school setting. The sample for the current study consisted of 290 emerging adolescents (114 boys, 170 girls) recruited from 24 schools. Social-emotional competencies were assessed by students' self-report questionnaires and teacher and parent reports. Results showed significant positive associations between teacher-rated emotional competencies and emerging adolescents' self-reports with three of the four Interpersonal Reactivity Index subscales (Perspective Taking, r=.231, p=.000; Fantasy, r=.303, p=.000; and Empathetic Concern, r=.196, p=.007). Significant gender differences were also found as both adults and adolescents' rated girls as showing greater emotional competencies than boys. Results are discussed in terms of future research directions and implications for educational strategies and practices to help build prosocial and emotional abilities and behaviours.
C1 [Smith, Shanen; Dutcher, Keeley; Askar, Malak; Bosacki, Sandra] Brock Univ, Dept Grad & Undergrad Studies Educ, St Catharines, ON, Canada.
   [Talwar, Victoria] McGill Univ, Dept Educ & Counseling Psychol, Montreal, PQ, Canada.
RP Askar, M (reprint author), Brock Univ, Dept Grad & Undergrad Studies Educ, St Catharines, ON, Canada.
EM MalakAskarPECM@gmail.com
FU Social Sciences and Humanities Research Council of CanadaSocial Sciences
   and Humanities Research Council of Canada (SSHRC) [435-2015-0010]
FX This work was supported in part by a grant from the Social Sciences and
   Humanities Research Council of Canada with [grant number 435-2015-0010]
   awarded to Bosacki and Talwar.
NR 23
TC 2
Z9 2
U1 0
U2 0
PU ROUTLEDGE JOURNALS, TAYLOR & FRANCIS LTD
PI ABINGDON
PA 2-4 PARK SQUARE, MILTON PARK, ABINGDON OX14 4RN, OXON, ENGLAND
SN 0267-3843
EI 2164-4527
J9 INT J ADOLESC YOUTH
JI Int. J. Adolesc. Youth
PY 2019
VL 24
IS 1
BP 19
EP 28
DI 10.1080/02673843.2018.1455059
PG 10
WC Psychology, Developmental
SC Psychology
GA IB2AN
UT WOS:000470070200002
OA DOAJ Gold
DA 2020-03-18
ER

PT J
AU Garner, PW
   Waajid, B
AF Garner, Pamela W.
   Waajid, Badiyyah
TI Sociodemographic variations in the linkage between emotion regulation
   and peer victimization
SO JOURNAL OF SCHOOL VIOLENCE
LA English
DT Article
DE Peer victimization; bullying; emotion regulation ability;
   sociodemographic factors
ID SOCIOECONOMIC-STATUS; AGGRESSIVE VICTIMS; GENDER-DIFFERENCES; CHILDHOOD
   POVERTY; NEGATIVE EMOTIONS; EARLY ADOLESCENCE; CUMULATIVE RISK;
   MEDIATING ROLES; DISPLAY RULES; SOCIAL-STATUS
AB Sociodemographic variables may have important implications for understanding the role of global and discrete-level emotion regulation ability in the prediction of elementary school children's peer victimization. We tested this hypothesis in a sample of 109 elementary school children from economically and racially diverse backgrounds. There was a positive relation between sadness regulation and overt victimization for children in early elementary grades, but not for children in later grades. In addition, there was a positive relation between sadness regulation and relational victimization for boys and a negative association between the two variables for girls. Girls were rated higher than boys on global emotion regulation ability. In addition, economically disadvantaged children reported more relational victimization than their more affluent peers. Affluent children also received higher ratings on global emotion regulation as well as sadness regulation. Anger regulation was also positively associated with overt victimization.
C1 [Garner, Pamela W.] George Mason Univ, Sch Integrat Studies, Fairfax, VA 22030 USA.
   [Waajid, Badiyyah] Virginia State Univ, Dept Family & Consumer Sci, Petersburg, VA 23806 USA.
RP Garner, PW (reprint author), George Mason Univ, 4400 Univ Dr,MSN 5D3, Fairfax, VA 22030 USA.
EM pgarner1@gmu.edu
NR 82
TC 0
Z9 0
U1 0
U2 2
PU ROUTLEDGE JOURNALS, TAYLOR & FRANCIS LTD
PI ABINGDON
PA 2-4 PARK SQUARE, MILTON PARK, ABINGDON OX14 4RN, OXON, ENGLAND
SN 1538-8220
EI 1538-8239
J9 J SCH VIOLENCE
JI J. Sch. Violence
PY 2019
VL 18
IS 1
BP 121
EP 133
DI 10.1080/15388220.2017.1418670
PG 13
WC Criminology & Penology; Education & Educational Research; Psychology,
   Educational; Psychology, Developmental
SC Criminology & Penology; Education & Educational Research; Psychology
GA IB0KR
UT WOS:000469947800009
DA 2020-03-18
ER

PT J
AU Paradeisioti, A
   Papacosta, ES
   Giannakopoulos, G
   Kolaitis, G
AF Paradeisioti, Anna
   Papacosta, Ernestina Sismani
   Giannakopoulos, George
   Kolaitis, Gerasimos
TI Bullying, peer victimization, and emotional problems in Cypriot
   adolescents referred to mental health services-a comparison of normative
   and clinical data
SO JOURNAL OF SCHOOL VIOLENCE
LA English
DT Article
DE Bullying; peer victimization; psychosocial adjustment; mental health
ID SCHOOL; CHILDREN; VICTIMS; ANXIETY; QUESTIONNAIRE; DISORDERS; STRENGTHS;
   BEHAVIOR; BULLIES; GENDER
AB This study explores the prevalence of bullying and victimization among Cypriot adolescents diagnosed with mental health problems. Their psychosocial adjustment in relation to bullying is studied. The sample consisted of 187 adolescents (60.2% boys; M age = 13.2) and their parents. The present sample reported significantly higher rates of victimization than existing published normative values chi(2) (1, N = 187) = 27.0, p < .001. An alarming finding was that a total of 25.8% reported to be involved in bullying. There was a significant positive correlation between bullying and emotional symptoms (r = 0.36, p < .001), conduct problems (r = 0.35, p < .001), hyperactivity (r = 0.23, p < .003) and peer problems (r = 0.48, p < .001). The study suggests that there is increased victimization and psychosocial difficulties among Cypriot clinical population in regards to bullying.
C1 [Paradeisioti, Anna] Minist Hlth, Mental Hlth Serv, Nicosia, Cyprus.
   [Papacosta, Ernestina Sismani] Minist Educ & Culture, Educ Psychol Dept, Nicosia, Cyprus.
   [Giannakopoulos, George; Kolaitis, Gerasimos] Univ Athens, Sch Med, Dept Child Psychiat, Athens, Greece.
   [Giannakopoulos, George; Kolaitis, Gerasimos] Aghia Sophia Childrens Hosp, Athens, Greece.
RP Paradeisioti, A (reprint author), Archbishop Makarios III Hosp, Minist Hlth, Korytsas 6, Nicosia, Cyprus.
EM aparadesiotou@mhs.moh.gov.cy
RI Giannakopoulos, George/F-3025-2010
OI Giannakopoulos, George/0000-0001-7427-1776
NR 52
TC 0
Z9 0
U1 3
U2 4
PU ROUTLEDGE JOURNALS, TAYLOR & FRANCIS LTD
PI ABINGDON
PA 2-4 PARK SQUARE, MILTON PARK, ABINGDON OX14 4RN, OXON, ENGLAND
SN 1538-8220
EI 1538-8239
J9 J SCH VIOLENCE
JI J. Sch. Violence
PY 2019
VL 18
IS 1
BP 134
EP 145
DI 10.1080/15388220.2017.1423490
PG 12
WC Criminology & Penology; Education & Educational Research; Psychology,
   Educational; Psychology, Developmental
SC Criminology & Penology; Education & Educational Research; Psychology
GA IB0KR
UT WOS:000469947800010
DA 2020-03-18
ER

PT J
AU LaGue, A
   Eakin, G
   Dykeman, C
AF LaGue, April
   Eakin, Gene
   Dykeman, Cass
TI The impact of mindfulness-based cognitive therapy on math anxiety in
   adolescents
SO PREVENTING SCHOOL FAILURE
LA English
DT Article
DE Adolescent behavior; math anxiety; mindfulness-based cognitive therapy
ID MATHEMATICS ANXIETY; EMOTION REGULATION; MENTAL-HEALTH; RATING-SCALE;
   ACHIEVEMENT; PERFORMANCE; DYSREGULATION; REDUCTION; STUDENTS; OUTCOMES
AB In this nonconcurrent, multiple-baseline, single-subject research study, the authors conducted a preliminary exploration of whether mindfulness-based cognitive therapy (MBCT) can be expanded to the treatment of math anxiety. Three high school students who were assessed with high levels of math anxiety met individually twice a week for 6 weeks with the school counselor who used a manualized MBCT treatment for anxiety as the intervention. A weekly administration of a math anxiety measurement tool showed a decrease in math anxiety for all three participants.
C1 [LaGue, April; Eakin, Gene; Dykeman, Cass] Oregon State Univ, Counseling Acad Unit, Corvallis, OR 97331 USA.
RP LaGue, A (reprint author), Calif State Univ, Bakersfield Stockdale Highway, Bakersfield, CA 93311 USA.
EM april.lague@oregonstate.edu
RI Dykeman, Cass/Q-7227-2018
OI Dykeman, Cass/0000-0001-7708-1409
NR 41
TC 0
Z9 0
U1 2
U2 2
PU ROUTLEDGE JOURNALS, TAYLOR & FRANCIS LTD
PI ABINGDON
PA 2-4 PARK SQUARE, MILTON PARK, ABINGDON OX14 4RN, OXON, ENGLAND
SN 1045-988X
EI 1940-4387
J9 PREV SCH FAIL
JI Prev. Sch. Fail.
PY 2019
VL 63
IS 2
BP 142
EP 148
DI 10.1080/1045988X.2018.1528966
PG 7
WC Education & Educational Research
SC Education & Educational Research
GA IB3CY
UT WOS:000470146700006
DA 2020-03-18
ER

PT J
AU Brawner, BM
   Abboud, S
   Reason, J
   Wingood, G
   Jemmott, LS
AF Brawner, Bridgette M.
   Abboud, Sarah
   Reason, Janaiya
   Wingood, Gina
   Jemmott, Loretta Sweet
TI The development of an innovative, theory-driven, psychoeducational
   HIV/STI prevention intervention for heterosexually active black
   adolescents with mental illnesses
SO VULNERABLE CHILDREN AND YOUTH STUDIES
LA English
DT Article
DE Adolescents; black; emotion regulation; HIV; intervention; sexual health
ID AFRICAN-AMERICAN MEN; HIV RISK REDUCTION; AFFECT MANAGEMENT; PROGRAM;
   DEPRESSION; BEHAVIORS; TRIAL; YOUTH
AB Sexually transmitted infections (STIs), including human immunodeficiency virus (HIV), continue to disproportionately affect Black adolescents. Those experiencing the psychological sequelae of mental illnesses are at increased risk. Here, we outline the development of an HIV/STI prevention intervention for heterosexually active Black adolescents with mental illnesses. This research was guided by a psychosocial expansion of the Theory of Planned Behavior, nested within a broader social determinants of health framework. A youth community advisory board provided study oversight. Heterosexually active Black adolescents aged 14-17 were recruited from community-based outpatient mental health providers for focus groups, surveys and two 'dress rehearsals' of the intervention protocol (N = 68). The qualitative and quantitative findings indicated that knowledge, attitudes and skills related to consistent condom use, reduced number of sexual partners, routine HIV/STI testing, abstinence and emotion regulation were important areas to target. These elicitation data provided insight into the context of HIV/STI risk for the study population, and were used to develop the intervention content. 'Project GOLD: We are Kings and Queens' was designed to be delivered over two days (3 hours per day), with eight, 45-min modules. The activities address behaviors, as well as cognitive, emotional, psychological and social processes associated with HIV/STI risk. Alongside evidence-based HIV/STI prevention strategies (e.g. sexual partner communication skills), the intervention activities are rooted in principles of Cognitive Behavioral Therapy. Dress rehearsal participants were in favor of the intervention and provided feedback on activity length, gender and cultural relevance and strategies to sustain attention; this information was used to finalize the curriculum. In partnership with the community, we developed a theoretically driven, gender and culturally relevant, developmentally and psychologically appropriate HIV/STI prevention program. Our ultimate goal is to standardize sexual health assessment and intervention in outpatient mental health treatment settings to meet sexual health needs in this underserved population.
C1 [Brawner, Bridgette M.; Reason, Janaiya] Univ Penn, Sch Nursing, Dept Family & Community Hlth, 418 Curie Blvd,4th Floor,Room 419, Philadelphia, PA 19104 USA.
   [Abboud, Sarah] Univ Illinois, Coll Nursing, Dept Women Children & Family Hlth Sci, Chicago, IL USA.
   [Wingood, Gina] Columbia Univ, Mailman Sch Publ Hlth, New York, NY USA.
   [Jemmott, Loretta Sweet] Drexel Univ, Coll Nursing & Hlth Profess, Philadelphia, PA 19104 USA.
RP Brawner, BM (reprint author), Univ Penn, Sch Nursing, Dept Family & Community Hlth, 418 Curie Blvd,4th Floor,Room 419, Philadelphia, PA 19104 USA.
EM brawnerb@nursing.upenn.edu
OI Abboud, Sarah/0000-0002-3822-7484
FU Centers for Disease Control and Prevention (Minority AIDS Research
   Initiative) [U01PS003304]; Penn Mental Health AIDS Research Center
   (PMHARC); National Institutes of Health-funded programUnited States
   Department of Health & Human ServicesNational Institutes of Health (NIH)
   - USA [P30 MH 097488]
FX This work was supported by the Centers for Disease Control and
   Prevention (Minority AIDS Research Initiative) under Grant U01PS003304
   awarded to Dr. Bridgette M. Brawner; and by the Penn Mental Health AIDS
   Research Center (PMHARC), an National Institutes of Health-funded
   program (P30 MH 097488). The contents are solely the responsibility of
   the authors and do not necessarily represent the official views of the
   Centers for Disease Control and Prevention or the National Institutes of
   Health.
NR 35
TC 2
Z9 2
U1 1
U2 2
PU ROUTLEDGE JOURNALS, TAYLOR & FRANCIS LTD
PI ABINGDON
PA 2-4 PARK SQUARE, MILTON PARK, ABINGDON OX14 4RN, OXON, ENGLAND
SN 1745-0128
EI 1745-0136
J9 VULNERABLE CHILD YOU
JI Vulnerable Child. Youth Stud.
PY 2019
VL 14
IS 2
BP 151
EP 165
DI 10.1080/17450128.2019.1567962
PG 15
WC Family Studies
SC Family Studies
GA IB1DN
UT WOS:000470004200005
PM 31687041
OA Green Accepted
DA 2020-03-18
ER

PT J
AU Koh, AS
   Bos, HMW
   Gartrell, NK
AF Koh, Audrey S.
   Bos, Henny M. W.
   Gartrell, Nanette K.
TI Predictors of mental health in emerging adult offspring of
   lesbian-parent families
SO JOURNAL OF LESBIAN STUDIES
LA English
DT Article
DE Emerging adults; sexual minority parent families; offspring of lesbian
   parents; mental health; homophobic stigmatization
ID SOCIAL DETERMINANTS; PSYCHOLOGICAL ADJUSTMENT; RACIAL-DISCRIMINATION;
   YOUNG-ADULTS; LIFE; ADOLESCENT; TRANSITION; STRESS; DISORDERS; BEHAVIORS
AB Emerging adulthood is a new, distinct life stage for 18- to 29-year-olds in the United States. In the sixth wave of data collection in a longitudinal cohort study (started in 1986), predictors of mental health were examined in the emerging adult offspring within lesbian-parent parent families. The donor-conceived offspring were 25 years old. In cross-sectional analyses, we assessed whether their mental health (life satisfaction and behavioral/emotional problems) was associated with personal characteristics, family characteristics, quality of important relationships, and experiences of homophobic stigmatization. The findings revealed that the predictors of mental health in these offspring were typical of what has been previously reported on emerging adults. However, offspring who reported stigmatization because of their parents' sexual identity had higher rates of behavioral/emotional problems than those who did not.
C1 [Koh, Audrey S.] Univ Calif San Francisco, Sch Med, Dept Obstet Gynecol & Reprod Sci, San Francisco, CA USA.
   [Bos, Henny M. W.; Gartrell, Nanette K.] Univ Amsterdam, Res Inst Child Dev & Educ, Dept Child Dev & Educ, Amsterdam, Netherlands.
   [Gartrell, Nanette K.] Univ Calif Los Angeles, Sch Law, Williams Inst, Los Angeles, CA 90024 USA.
RP Koh, AS (reprint author), 2100 Webster St,Suite 427, San Francisco, CA 94115 USA.
EM kohresearch8@gmail.com
NR 65
TC 1
Z9 1
U1 1
U2 1
PU ROUTLEDGE JOURNALS, TAYLOR & FRANCIS LTD
PI ABINGDON
PA 2-4 PARK SQUARE, MILTON PARK, ABINGDON OX14 4RN, OXON, ENGLAND
SN 1089-4160
EI 1540-3548
J9 J LESBIAN STUD
JI J. Lesbian Stud.
PY 2019
VL 23
IS 2
SI SI
BP 257
EP 278
DI 10.1080/10894160.2018.1555694
PG 22
WC Social Sciences, Interdisciplinary
SC Social Sciences - Other Topics
GA IA9ZB
UT WOS:000469915400007
PM 30789102
DA 2020-03-18
ER

PT J
AU Saadat, SH
   Hashemi, SGS
   Garamaleki, HB
   Mahdi, RP
   Azimi, M
AF Saadat, Seyed Hassan
   Hashemi, Seyed Ghasem Seyed
   Garamaleki, Hassan Bafandeh
   Mahdi, Roghaieh Pourseyed
   Azimi, Maryam
TI The Explanation of Students' Addiction Potential Based on Psychological
   Dysregulation (Behavioral, Cognitive, and Emotional): With Perceived
   Stress Mediation
SO JOURNAL OF RESEARCH IN MEDICAL AND DENTAL SCIENCE
LA English
DT Article
DE Addiction potential; Behavioral dysregulation; Cognitive dysregulation;
   Emotional dysregulation; Perceived stress
ID SUBSTANCE USE; RISK-TAKING; NEUROCIRCUITRY; ADOLESCENCE; DISORDERS
AB Objectives: The present study is conducted aiming to explain students' addiction potential based on psychological dysregulation with the mediation of perceived stress.
   Methods: This research was of descriptive-correlational type in which 318 male high school students of Jolfa city were selected via cluster sampling, and filled out Iranian addiction potential scale (IAPS), Abbreviated Dysregulation Inventory (ADI), and Perceived Stress Scale (PSS). Data were analyzed using descriptive statistics (mean and standard deviation), Pearson correlation coefficient, and structural equation modelling.
   Results: Findings showed that there is a significant and positive relationship between perceived stress (r=0.70, p<00.01) and psychological dysregulation (r=0.68, p<0.01) with addiction potential. The suggested model has suitable fitness with the data, and psychological dysregulation with direct effect (beta=0.75, p<0.001) and also indirect and medium effect (beta=0.18, p<0.01) have explained students' addiction potential.
   Conclusions: Considering the results of this research, psychological dysregulation and perceived stress can make the students vulnerable to addiction; and regarding the pathological role of these factors in adolescence period, one can prevent the initiation and development of addiction in subsequent periods and adulthood.
C1 [Saadat, Seyed Hassan; Azimi, Maryam] Behav Sci Res Ctr, Tehran, Iran.
   [Hashemi, Seyed Ghasem Seyed; Garamaleki, Hassan Bafandeh; Mahdi, Roghaieh Pourseyed] Azerbaijan Shahid Madani Univ, Fac Psychol & Educ Sci, Dept Psychol, Tabriz, Iran.
RP Hashemi, SGS (reprint author), Azerbaijan Shahid Madani Univ, Fac Psychol & Educ Sci, Dept Psychol, Tabriz, Iran.
EM seyedhashemi@azaruniv.ac.ir
RI Saadat, Seyed Hassan/T-7950-2017
OI Saadat, Seyed Hassan/0000-0002-6779-3266
NR 35
TC 0
Z9 0
U1 0
U2 0
PU AMBER PUBLICATION
PI GUJARAT
PA 402, PARIJAT APT, WALKESHWARI NAGAR, JAMNAGAR, GUJARAT, 361 008, INDIA
SN 2347-2545
EI 2347-2367
J9 J RES MED DENT SCI
JI J. Res. Med. Dent. Sci.
PY 2019
VL 7
IS 2
BP 116
EP 121
PG 6
WC Medicine, Research & Experimental
SC Research & Experimental Medicine
GA IA0ML
UT WOS:000469250600020
OA DOAJ Gold
DA 2020-03-18
ER

PT J
AU Castanos-Cervantes, S
   Aguilar-Villalobos, J
AF Castanos-Cervantes, Susana
   Aguilar-Villalobos, Javier
TI How to improve the well-being of homeless girls: an exploratory study
SO VULNERABLE CHILDREN AND YOUTH STUDIES
LA English
DT Article
DE Homeless girls; well-being; emotion regulation; anxiety; depression
ID EMOTION REGULATION STRATEGIES; SOCIAL-SKILLS; SELF-ESTEEM; ANXIETY
   DISORDERS; HEALTH; DEPRESSION; SYMPTOMS; LIFE; ADOLESCENTS; QUALITY
AB Worldwide, homeless girls are a highly vulnerable group. They suffer sexual exploitation and forced labor, discrimination, and social exclusion at a higher rate than the rest of the general population. They often present anxiety and depression, unassertiveness and emotion dysregulation, among other psychosocial characteristics. All of these factors negatively impact subjective well-being, further worsening their mental health. Subjective well-being has both immediate (mental health, health behaviors) and long-term, cumulative effects on health (physical health, mortality), representing opportunities for investment in population health. Despite the relevance of subjective well-being and its associated factors, there is scarce research on the plight of homeless girls in Mexico and Latin America, which leads to ineffective interventions, policy actions and to a diminished quality of life. This study was carried out to develop and test a path model of well-being in 240 Mexican homeless girls ages 6-23 years old. Symptoms of anxiety and depression, assertiveness and emotion regulation strategies were used as factors influencing subjective well-being. Results showed that symptoms of depression and functional emotion regulation strategies have a significant direct influence on subjective well-being. Symptoms of anxiety and dysfunctional emotion regulation strategies have an indirect influence on subjective well-being with symptoms of depression as the mediating variable. Assertiveness did not significantly influence well-being directly and indirectly. Functional and dysfunctional emotion regulation strategies have a positive significant correlation. Fit indexes obtained indicate an excellent adjustment to data. R square indicates that 38% of the variance in subjective well-being can be explained by this model. Hence, the current study provides unique findings in terms of a model of well-being through which it is possible to design and implement interventions that increase such well-being in order to promote healthier social and emotional developmental trajectories in homeless girls, especially in the context of Latin American cities.
C1 [Castanos-Cervantes, Susana] Univ La Salle ULSA, Dept Psychol, Mexico City, DF, Mexico.
   [Aguilar-Villalobos, Javier] Univ Nacl Autonoma Mexico, Fac Psychol, Mexico City, DF, Mexico.
RP Castanos-Cervantes, S (reprint author), La Salle Univ, Sch Humanity & Social Sci, Benjamin Hill 45, Mexico City 06140, DF, Mexico.
EM scastanosc02@gmail.com
RI Castanos-Cervantes, Susana/E-3541-2018
NR 52
TC 0
Z9 0
U1 2
U2 2
PU ROUTLEDGE JOURNALS, TAYLOR & FRANCIS LTD
PI ABINGDON
PA 2-4 PARK SQUARE, MILTON PARK, ABINGDON OX14 4RN, OXON, ENGLAND
SN 1745-0128
EI 1745-0136
J9 VULNERABLE CHILD YOU
JI Vulnerable Child. Youth Stud.
PY 2019
VL 14
IS 1
BP 63
EP 75
DI 10.1080/17450128.2018.1557776
PG 13
WC Family Studies
SC Family Studies
GA IB1DC
UT WOS:000470003000006
DA 2020-03-18
ER

PT J
AU Sofuoglu, S
   Pur-Karabulut, IG
AF Sofuoglu, Seyda
   Pur-Karabulut, Ipek Guzide
TI Attachment-Focused Therapeutic Intervention to Developmental Trauma in
   School Environment
SO JOURNAL OF QUALITATIVE RESEARCH IN EDUCATION-EGITIMDE NITEL ARASTIRMALAR
   DERGISI
LA Turkish
DT Article
DE Attachment; attachment-focused therapeutic intervention; developmental
   trauma; emotional regulation
ID COMPLEX TRAUMA; ADULT ATTACHMENT; SYSTEMS THERAPY; CHILDREN; EXPRESSION;
   DISORDER
AB The aim of the research is to discover the attachment pattern of adolescents with the risk of dropping out of school and their mothers by taking into account of these adolescents' childhood. In accordance with this purpose, a qualitative research is conducted by interviewing two high school students, 16 and 18 years old, and two other high school students' mothers. Thematic analysis method was implemented to the data collected by personal information form, interview content reports, survey reports and supervision reports. MAXQDA which is a software package for qualitative and mixed methods research was utilized during qualitative analysis. It was determined that all participants were exposed to neglect and abuse which started in early childhood and proceeded into adolescence period. It was observed that another environment participants were exposed to abuse was school environment. In addition, it was seen that all participants have difficulty in regulating their emotions. We argue that participants who have traumatic attachment and insecure attachment patterns, are the victims of developmental trauma. The fact that participants have difficulty in regulating emotions may be explained via insecure attachment pattern and developmental trauma. It was determined that the attachment-oriented therapeutic intervention that is implemented in the research has positiveimpact on healing thanks to the participants' statements.
C1 [Sofuoglu, Seyda] Uzman Klin Psikolog, Pur Psikoloji, Bostanci Mahallesi,Palmiye Sk 7-8, TR-34744 Istanbul, Turkey.
   [Pur-Karabulut, Ipek Guzide] Maltepe Univ, Insan & Toplum Bilimleri Fak, Psikoloji Ingilizce Bolumu, Marmara Egitim Koyu, Istanbul, Turkey.
RP Sofuoglu, S (reprint author), Uzman Klin Psikolog, Pur Psikoloji, Bostanci Mahallesi,Palmiye Sk 7-8, TR-34744 Istanbul, Turkey.
EM seydasofuoglu@gmail.com; ipekpur@maltepe.edu.tr
NR 63
TC 0
Z9 0
U1 0
U2 0
PU ANI PUBLISHING
PI ANKARA
PA KIZILIRMAK SOK NO 10-A BAKANLIKLAR, ANKARA, 00000, TURKEY
SN 2148-2624
J9 J QUAL RES EDUC
JI J. Qual. Res. Educ.
PY 2019
VL 7
IS 2
BP 606
EP 638
DI 10.14689/issn.2148-2624.1.7c.2s.7m
PG 33
WC Education & Educational Research
SC Education & Educational Research
GA HY4GC
UT WOS:000468085000007
OA DOAJ Gold
DA 2020-03-18
ER

PT J
AU Pniewski, B
   Konig, A
   Elsner, K
AF Pniewski, Benjamin
   Koenig, Andrej
   Elsner, Klaus
TI Young people in forensic psychiatry - Empirical findings on processes of
   change in treatment
SO RECHT & PSYCHIATRIE
LA German
DT Article
DE juveniles; adolescents; forensic psychiatry; treatment; evaluation;
   goal-attainment-scales
ID EMOTION REGULATION; PROACTIVE AGGRESSION; ADOLESCENTS; COMMITTMENT;
   CHILDHOOD
AB Severe mental disorders, frequent offences and/or very serious offences can signify an unfavorable legal prognosis for young patients in forensic psychiatric treatment. So far, there are no studies on processes of change during the course of forensic psychiatric treatment of adolescents in Germany. The present study describes developments of 16 patients admitted for long term treatment in a forensic department at Viersen Mental Hospital (Rhineland, Germany). Beside specific behavioral goals (using goal-attainment-scales), features like stress due to physical and psychological symptoms, aggression, emotion regulation as well as self-control and openness were examined. Part of the sample approached individual behaviour goals during the course of treatment, showed less aggression and stress symptoms and improved affect regulation. Other participants showed no significant changes, and in some cases, undesirable developments were found. The results indicate that young people can benefit from treatment in forensic psychiatry. The confinement itself and in particular dynamics within the group of delinquent peers are possible factors leading to a worsening of symptoms. These processes require particular attention in the treatment.
C1 [Pniewski, Benjamin] LVR Klin Viersen, Johannisstr 70, D-41749 Viersen, Germany.
RP Pniewski, B (reprint author), LVR Klin Viersen, Johannisstr 70, D-41749 Viersen, Germany.
EM benjamin.pniewski@lvr.de
NR 46
TC 1
Z9 1
U1 0
U2 0
PU PSYCHIATRIE VERLAG GMBH
PI KOLN
PA URSULAPLATZ 1, KOLN, D-50668, GERMANY
SN 0724-2247
J9 RECHT PSYCHIATR
JI Recht Psychiatr.
PY 2019
VL 37
IS 2
BP 75
EP 83
PG 9
WC Criminology & Penology; Psychiatry
SC Criminology & Penology; Psychiatry
GA HY8EK
UT WOS:000468370000004
DA 2020-03-18
ER

PT J
AU Antony, VC
   Azeem, K
AF Antony, Varghese C.
   Azeem, Kaukab
TI Health Related Quality of Life among Saudi Undergraduate Students with
   Different Categories of Body Mass Index
SO INTERNATIONAL JOURNAL OF PHARMACEUTICAL RESEARCH AND ALLIED SCIENCES
LA English
DT Article
DE Health Related Quality of Life; Body Mass Index; Physical Health; Mental
   Health
ID OBESE PERSONS SEEKING; SELF-RATED HEALTH; PHYSICAL-ACTIVITY;
   ADOLESCENTS; OVERWEIGHT; CHILDREN; ASSOCIATIONS; FITNESS; IMPACT
AB Background : Health related quality of life (HRQoL) is a critical indicator of one's perception of health and well-being. The objective of the study was to assess and compare HRQoL among undergraduate students at different categories of body mass index. Method: 140 undergraduate students at the mean age 19 +/- 0.70 years were randomly assigned into underweight <18.5 kg/m(2) [n=37: 26.4%], normal-weight 18.5-24.9 kg/m(2) [n=31: 22.1%], obese >= 30.00 kg/m(2) [37: 26.4%] and obese class III >= 40.00 kg/m(2) [n=35: 25%] groups. HRQoL was also measured using CDC HRQOL-14. Results: SRH-good results were as the following: underweight students 87%, normal weight 94%, obese 73% and obese-III 57%. The activity limitation days were observed more among obese and obese-III category expressing lack of sleep, worrisome and depression. Underweight and obese category students exhibited less energetic days. Conclusion: HRQoL was low among obese and obese class III students. Normal weight category students exhibited better SRH-good. Obese class had more unhealthy days with regard to physical and mental issues and reported more days of activity limitation due to pain, depression and lack of sleep. Obese students had greater impairments in emotional problems.
C1 [Antony, Varghese C.; Azeem, Kaukab] King Fahd Univ Petr & Minerals, Dept Phys Educ, Dhahran, Saudi Arabia.
RP Antony, VC (reprint author), King Fahd Univ Petr & Minerals, Dept Phys Educ, Dhahran, Saudi Arabia.
EM vcantony@kfupm.edu.sa
FU Deanship of scientific Research (DSR) at King Fahd University of
   Petroleum & Minerals, Dhahran [IN151029]
FX The authors would like thank the support provided by the Deanship of
   scientific Research (DSR) at King Fahd University of Petroleum &
   Minerals, Dhahran for funding this work through Research Grant
   (IN151029).
NR 45
TC 3
Z9 3
U1 0
U2 0
PU INT JOURNAL PHARMACEUTICAL RESEARCH & ALLIED SCIENCES
PI MAHARASHTRA
PA 711, 6C, NEW M H A D A, COLONY JANKALAYAN NAGAR, MUMBAI, MAHARASHTRA,
   400064, INDIA
SN 2277-3657
J9 INT J PHARM RES ALLI
JI Int. J. Pharm. Res. Allied Sci.
PY 2019
VL 8
IS 2
BP 15
EP 21
PG 7
WC Pharmacology & Pharmacy
SC Pharmacology & Pharmacy
GA HX8AA
UT WOS:000467626500003
DA 2020-03-18
ER

PT J
AU Gargiulo, A
   Margherita, G
AF Gargiulo, Anna
   Margherita, Giorgia
TI Narratives of Self-harm: the experience of young women through the
   qualitative analysis of blogs
SO MEDITERRANEAN JOURNAL OF CLINICAL PSYCHOLOGY
LA English
DT Article
DE Self-harming behaviour; Blog; Narrative; Psychodynamic perspective;
   Qualitative research
ID INJURY; PREVALENCE; ADOLESCENTS; INTERNET; PREDICTORS; EXPOSURE;
   ANOREXIA; IDENTITY; SUICIDE; PEOPLE
AB In the last few years, an increasing number of studies have investigated the Self-harming behaviours, particularly widespread among young women, and the development of websites relating to Self-harm, in which the users are most often females. From a psychodynamic perspective, this article aims at identifying the most prevalent topics shared in blogs written by young people who Self-harm, in order to understand their experiences of suffering. We performed a thematic analysis of 70 Italian blogs relating to Self-harming behaviours. From our analysis all the blogs were declined in the feminine. Four thematic clusters were found: troubled relationships with the Other; the hidden Self; loneliness, hate and guilt: the melancholic emotions; the Self-harming act. Some specific functions of Self-harm blogs emerged: they can be a mean for self-disclosure and for emotion regulation. They are also spaces where young women meet to share their pain and offer and find support. Clinical implications for blogs as a place for illness narratives will be discussed.
C1 [Gargiulo, Anna; Margherita, Giorgia] Univ Naples Federico II, Dept Humanist Studies, Naples, Italy.
RP Gargiulo, A (reprint author), Univ Naples Federico II, Dept Humanist Studies, Naples, Italy.
EM anna.gargiulo2@unina.it
RI Gargiulo, Anna/AAE-7251-2019
OI GARGIULO, Anna/0000-0002-7404-9558
NR 72
TC 1
Z9 1
U1 2
U2 3
PU UNIV STUDI MESSINA
PI MESSINA
PA VIA DEI VERDI, MESSINA, 98122, ITALY
SN 2282-1619
J9 MEDITERR J CLIN PSYC
JI Mediterr. J. Clin. Psychol.
PY 2019
VL 7
IS 1
DI 10.6092/2282-1619/2019.7.2055
PG 19
WC Psychology, Clinical; Mathematics
SC Psychology; Mathematics
GA HU5EM
UT WOS:000465299000007
OA DOAJ Gold
DA 2020-03-18
ER

PT J
AU Sesar, K
   Dodaj, A
AF Sesar, Kristina
   Dodaj, Arta
TI Sexting and emotional regulation strategies among young adults
SO MEDITERRANEAN JOURNAL OF CLINICAL PSYCHOLOGY
LA English
DT Article
DE Sexting; Difficulties in emotion regulation; Cognitive reappraisal;
   Expressive suppression; Gender
ID SEXUAL RISK BEHAVIOR; INDIVIDUAL-DIFFERENCES; ADOLESCENTS; PERSONALITY;
   PREVALENCE; ONLINE; PREDICTORS; INTERNET; YOUTH; CONSEQUENCES
AB Sexting as a common adolescent behavior might me related with difficulties of emotion regulation, a skillset that draws on identifying the relationship between behaviors and emotions and then creating strategies for regulating such emotions. The aim of this study was to explore the relation between sexting and emotional regulation strategies. The study involved 440 respondents, aged 18 to 25. Emotion Regulation Questionnaire was used to measure emotional regulation strategies (cognitive reappraisal and expressive suppression). Sexting Behaviors Scale was used to assess the frequency of receiving, sending and posting sexually suggestive or provocative texts, photos or videos. Result showed that boys use the strategy of expressive suppression more intense than girls. Statistically significant low correlation was found between posting sexually suggestive content and cognitive reappraisal. Furthermore, gender has been found to be a significant predictor of engagement in the activity of sexting behavior. The results suggest that exchange of sexually suggestive content among youth, which shows low incidence, cannot be defined as an indicator of difficulties in emotional regulation.
C1 [Sesar, Kristina] Univ Mostar, Fac Sci & Educ, Dept Psychol, Mostar, Bosnia & Herceg.
   [Dodaj, Arta] Univ Zadar, Dept Psychol, Zadar, Croatia.
RP Dodaj, A (reprint author), Univ Zadar, Dept Psychol, Zadar, Croatia.
EM artadodaj@gmail.com
RI Dodaj, Arta/S-7313-2019
OI Dodaj, Arta/0000-0002-8064-6666
NR 82
TC 0
Z9 0
U1 0
U2 0
PU UNIV STUDI MESSINA
PI MESSINA
PA VIA DEI VERDI, MESSINA, 98122, ITALY
SN 2282-1619
J9 MEDITERR J CLIN PSYC
JI Mediterr. J. Clin. Psychol.
PY 2019
VL 7
IS 1
DI 10.6092/2282-1619/2019.7.2008
PG 25
WC Psychology, Clinical; Mathematics
SC Psychology; Mathematics
GA HU5EM
UT WOS:000465299000004
OA DOAJ Gold
DA 2020-03-18
ER

PT J
AU Gomez-Baya, D
   Mendoza, R
   Paino, S
   Gillham, JE
AF Gomez-Baya, Diego
   Mendoza, Ramon
   Paino, Susana
   Gillham, Jane E.
TI Responses to positive affect and psychological adjustment in adolescence
SO TERAPIA PSICOLOGICA
LA Spanish
DT Article
DE positive affect; life satisfaction; depression; self-esteem; adolescence
ID EMOTION REGULATION; PSYCHOMETRIC PROPERTIES; DEPRESSIVE SYMPTOMS;
   CHILDREN; VERSION; MOOD; LIFE; QUESTIONNAIRE; SATISFACTION; PREVENTION
AB Research to date has paid little attention to positive affect regulation in adolescence. Our aims were to examine psychometric properties of a questionnaire to assess responses to positive affect in adolescents and to study the relationships these responses have with psychological adjustment. A sample of 1,810 adolescents completed the responses to positive affect questionnaire (with three dimensions: emotion-focused and self-focused positive rumination, and dampening) and three self-report measures of psychological adjustment (i.e. life satisfaction, self-esteem and depressive symptoms). The questionnaire had good internal consistency reliability and the same factor structure as previous studies using adult samples. Secondly, a structural equation model showed that emotion-focused and self-focused responses were positively related to life satisfaction and self-esteem, and negatively to depressive symptoms, while dampening presented opposite associations.
C1 [Gomez-Baya, Diego; Mendoza, Ramon] Univ Huelva, Dept Psicol Social Evolut & Educ, Avda Fuerzas Armadas S-N, Huelva 21007, Spain.
   [Paino, Susana] Univ Huelva, Dept Psicol Clin & Expt, Huelva, Spain.
   [Gillham, Jane E.] Swarthmore Coll, Psychol Dept, Swarthmore, PA 19081 USA.
RP Gomez-Baya, D (reprint author), Univ Huelva, Dept Psicol Social Evolut & Educ, Avda Fuerzas Armadas S-N, Huelva 21007, Spain.
EM diego.gomez@dpee.uhu.es; ramon@uhu.es; sgpaino@uhu.es;
   jgillha1@swarthmore.edu
RI Mendoza-Berjano, Ramon/AAG-9262-2020; Gomez-Baya, Diego/AAB-6245-2020
OI Gomez-Baya, Diego/0000-0003-4651-0439
NR 46
TC 0
Z9 0
U1 1
U2 1
PU SOCIEDAD CHILENA PSICOLOGIA CLINICA
PI SANTIAGO
PA RICARDO MATTE PEREZ 492 PROVIDENCIA, SANTIAGO, 00000, CHILE
SN 0718-4808
J9 TER PSICOL
JI Ter. Psicol.
PY 2019
VL 37
IS 1
BP 25
EP 37
DI 10.4067/S0718-48082019000100025
PG 13
WC Psychology, Clinical
SC Psychology
GA HU6JW
UT WOS:000465387200003
OA Green Published, Other Gold, Bronze
DA 2020-03-18
ER

PT J
AU Aouani, H
   Slimani, M
   Bragazzi, NL
   Hamrouni, S
   Elloumi, M
AF Aouani, Hajer
   Slimani, Maamer
   Bragazzi, Nicola Luigi
   Hamrouni, Sabeur
   Elloumi, Mohamed
TI A preliminary validation of the Arabic version of the "Profile of
   Emotional Competence" questionnaire among Tunisian adolescent athletes
   and nonathletes: insights and implications for sports psychology
SO PSYCHOLOGY RESEARCH AND BEHAVIOR MANAGEMENT
LA English
DT Article
DE emotion; gender; age; sport exercise; validation
ID PSYCHOMETRIC PROPERTIES; INTELLIGENCE; ABILITIES
AB Background: Emotional intelligence refers to how individuals deal with intrapersonal or interpersonal emotional information and how a subject identifies, expresses, understands, regulates, and uses his/her own emotions or those of others. The purpose of the present study was to validate the Arabic version of the "Profile of Emotional Competence" (PEC) questionnaire.
   Methods: A sample of 285 Tunisian participants (153 men and 132 women) was recruited, age range: 12-18 years (15.2 +/- 2.4 years). The participants were prospectively classified into the following two groups: athletes (n= 101) and nonathletes (n = 184).
   Results: Findings of the present study indicated that the Arabic version of the PEC questionnaire has good psychometric properties. The Cronbach's a suggested that all subscales had adequate internal consistency. Test-retest reliability was excellent. The correlations between interpersonal and intrapersonal subscales were low to moderate (from 0.37 to 0.59), except for the regulation interpersonal, utilization interpersonal, and utilization intrapersonal subscales, which showed negligible correlations with the other subscales. The two-factor solution (interpersonal and intrapersonal competence models) accounted for 62.1% of variance. All subscales loaded on the expected factor, except for the utilization intrapersonal and regulation interpersonal subscales, which did not yield a satisfactory loading. Age and athletes' status impacted on all the PEC dimensions, except for some subscales.
   Conclusion: Finally, psychologists and practitioners in the Arab world could use the PEC questionnaire as a valid and reliable instrument for planning ad hoc interventions.
C1 [Aouani, Hajer; Slimani, Maamer; Hamrouni, Sabeur; Elloumi, Mohamed] Manouba Univ, High Inst Sport & Phys Educ Ksar Said, Manouba, Tunisia.
   [Slimani, Maamer; Bragazzi, Nicola Luigi] Genoa Univ, Postgrad Sch Publ Hlth, Dept Hlth Sci DISSAL, Via Antonio Pastore 1, I-16132 Genoa, Italy.
   [Slimani, Maamer; Bragazzi, Nicola Luigi] Genoa Univ, Sect Psychiat, Dept Neurosci Rehabil Ophthalmol Genet Maternal &, Genoa, Italy.
   [Bragazzi, Nicola Luigi] Univ Genoa, UNESCO Chair Anthropol Hlth Biosphere & Healing S, Genoa, Italy.
RP Bragazzi, NL (reprint author), Genoa Univ, Postgrad Sch Publ Hlth, Dept Hlth Sci DISSAL, Via Antonio Pastore 1, I-16132 Genoa, Italy.
EM robertobragazzi@gmail.com
RI Bragazzi, Nicola Luigi/G-1672-2011
OI Bragazzi, Nicola Luigi/0000-0001-8409-868X
NR 51
TC 1
Z9 1
U1 1
U2 2
PU DOVE MEDICAL PRESS LTD
PI ALBANY
PA PO BOX 300-008, ALBANY, AUCKLAND 0752, NEW ZEALAND
SN 1179-1578
J9 PSYCHOL RES BEHAV MA
JI Psychol. Res. Behav. Manag.
PY 2019
VL 12
BP 155
EP 167
DI 10.2147/PRBM.S188481
PG 13
WC Psychology, Clinical; Psychiatry; Psychology, Multidisciplinary
SC Psychology; Psychiatry
GA HS6WK
UT WOS:000464011800001
PM 30936757
OA DOAJ Gold, Green Published
DA 2020-03-18
ER

PT J
AU Alegre, OM
   Villar, LM
AF Maria Alegre, Olga
   Miguel Villar, Luis
TI The Relationship Between Emotional Problems and Language Development in
   Children and Adolescents with Hearing Loss
SO REICE-REVISTA IBEROAMERICANA SOBRE CALIDAD EFICACIA Y CAMBIO EN
   EDUCACION
LA Spanish
DT Article
DE Auditory reception; Difficulty in learning; Education of the deaf;
   Special needs education; Hearing
ID DIFFICULTIES QUESTIONNAIRE; COCHLEAR IMPLANTS; PSYCHOMETRIC PROPERTIES;
   DEAF-CHILDREN; STRENGTHS
AB The present study sought to know emotional aspects of children with hearing difficulties and to check their influence on language development from the perspective of the children themselves, their parents and their teachers of Gran Canaria and Tenerife islands. We analyzed the Strengths and Difficulties Questionnaire (SDQ) administered to 300 children who used cochlear implants or hearing aids compared to the perceptions of their families and teachers in the same questionnaire. In addition, a regression analysis was applied to know if the results in the SDQ influence those obtained by the children in the Illinois Psycholinguistic Aptitude Test (ITPA). The findings showed that the assessment of the emotional dimensions of the children in terms of strengths and weaknesses were judged differently in the three groups of informants studied, the scale being the most difficult emotional issue. Both evaluative instruments were correlated and a linear regression analysis that the score linked to the measurement of the emotional aspects predicts the results in the different dimensions of ITPA. The findings of this study are relevant for the design of educational programs in the field of communication and language of children.
C1 [Maria Alegre, Olga] Univ La Laguna, Dept Didact & Invest Educ, San Cristobal la Laguna, Spain.
   [Miguel Villar, Luis] Univ Seville, Dept Didact & Org Educ, Fac Educ, Seville, Spain.
RP Alegre, OM (reprint author), Univ La Laguna, Dept Didact & Invest Educ, San Cristobal la Laguna, Spain.
EM oalegre@gmail.com; mvillar@us.es
RI de la Rosa, Olga Maria Alegre/AAA-2955-2020
OI de la Rosa, Olga Maria Alegre/0000-0003-0504-0848
NR 26
TC 0
Z9 0
U1 1
U2 1
PU UNIV AUTONOMA MADRID, FAC FORMACION PROFESORADO & EDUCACION
PI MADRID
PA MODULO I, DESPACHO 307, CAMPUS CANTOBLANCO, MADRID, 28049, SPAIN
SN 1696-4713
J9 REICE-REV IBEROAM CA
JI REICE-Rev. Iberoam. Calid. Efic. Cambio Educ.
PD JAN
PY 2019
VL 17
IS 1
BP 5
EP 23
DI 10.15366/reice2019.17.1.001
PG 19
WC Education & Educational Research
SC Education & Educational Research
GA HQ9ZL
UT WOS:000462786900001
OA DOAJ Gold, Green Published
DA 2020-03-18
ER

PT J
AU Riglin, L
   Hammerton, G
   Heron, J
   Collishaw, S
   Arseneault, L
   Thapar, AK
   Maughan, B
   O'Donovan, MC
   Thapar, A
AF Riglin, Lucy
   Hammerton, Gemma
   Heron, Jon
   Collishaw, Stephan
   Arseneault, Louise
   Thapar, Ajay K.
   Maughan, Barbara
   O'Donovan, Michael C.
   Thapar, Anita
TI Developmental Contributions of Schizophrenia Risk Alleles and Childhood
   Peer Victimization to Early-Onset Mental Health Trajectories
SO AMERICAN JOURNAL OF PSYCHIATRY
LA English
DT Article
ID BULLYING VICTIMIZATION; GENETIC RISK; DEPRESSION; OUTCOMES; SCHOOL;
   TRANSITIONS; ADOLESCENT; DISORDERS; ANXIETY
AB Objective: Twin studies suggest that genetic factors contribute to continuity in mental health problems and that environmental factors are the major contributor to developmental change. The authors investigated the influence of psychiatric risk alleles on early-onset mental health trajectories and whether the trajectories were subsequently modified by exposure to childhood victimization.
   Methods: The sample was a prospective U.K. population-based cohort, the Avon Longitudinal Study of Parents and Children. The developmental trajectories of emotional problems were estimated in childhood (approximately ages 4-8 years) and adolescence (approximately ages 12-17 years). Psychiatric risk alleles were indexed by polygenic risk scores (PRS) for schizophrenia using genome-wide association study results from the Psychiatric Genomics Consortium. Chronic peer victimization in late childhood (ages 8.5 and 10.5 years) was assessed as an index of environmental exposure. Individuals with sufficient data on emotional problems, the PRS, and victimization were included in the main analyses (N=3,988).
   Results: Higher schizophrenia PRSs were associated with a trajectory of early-onset increasing emotional problems (odds ratio=1.18, 95% CI=1.02-1.36) compared with a trajectory of low-stable emotional problems. Subsequent exposure to victimization increased the likelihood of transitioning from a trajectory of low-stable emotional problems during childhood (before exposure) to an increasing trajectory in adolescence (after exposure) (odds ratio=2.59, 95% CI=1.48-4.53).
   Conclusions: While the early development of emotional problems was associated with genetic risk (schizophrenia risk alleles), the subsequent course of emotional problems for those who might otherwise have remained on a more favorable trajectory was altered by exposure to peer victimization, which is a potentially modifiable environmental exposure.
C1 [Riglin, Lucy; Collishaw, Stephan; Thapar, Ajay K.; O'Donovan, Michael C.; Thapar, Anita] Cardiff Univ, Div Psychol Med & Clin Neurosci, MRC Ctr Neuropsychiat Genet & Genom, Cardiff, S Glam, Wales.
   [Hammerton, Gemma; Heron, Jon] Univ Bristol, Populat Hlth Sci, Bristol, Avon, England.
   [Arseneault, Louise; Maughan, Barbara] Kings Coll London, Inst Psychiat Psychol & Neurosci, MRC Social Genet & Dev Psychiat Ctr, London, England.
RP Thapar, A (reprint author), Cardiff Univ, Div Psychol Med & Clin Neurosci, MRC Ctr Neuropsychiat Genet & Genom, Cardiff, S Glam, Wales.
EM thapar@cardiff.ac.uk
RI ; Heron, Jon/D-5884-2011
OI Arseneault, Louise/0000-0002-2938-2191; Maughan,
   Barbara/0000-0002-8887-3484; Heron, Jon/0000-0001-6199-5644; Hammerton,
   Gemma/0000-0002-7781-3857; Thapar, Anita/0000-0002-3689-737X; Riglin,
   Lucy/0000-0002-5124-5230
FU Wellcome TrustWellcome Trust [102215/2/13/2]; 23andMe; MRCMedical
   Research Council UK (MRC) [MR/M012964/1, G0800509, G0801418]; MRCMedical
   Research Council UK (MRC); Alcohol Research UK [MR/L022206/1]
FX The U.K. Medical Research Council (MRC) and the Wellcome Trust (grant
   102215/2/13/2) and the University of Bristol provide core support for
   the Avon Longitudinal Study of Parents and Children (ALSPAC).
   Genome-wide association study data were generated by sample logistics
   and genotyping facilities at the Wellcome Trust Sanger Institute and
   LabCorp (Laboratory Corporation of America) using support from 23andMe.
   This work wasprimarily supported by theMRC(grants MR/M012964/1,
   G0800509, and G0801418). The MRC and Alcohol Research UK provided
   additional support to Drs. Hammerton and Heron (grant MR/L022206/1). Dr.
   Arseneault is theMental Health Leadership Fellow for the Economic and
   Social Research Council in the United Kingdom.
NR 38
TC 5
Z9 5
U1 2
U2 4
PU AMER PSYCHIATRIC PUBLISHING, INC
PI WASHINGTON
PA 800 MAINE AVE SW, SUITE 900, WASHINGTON, DC 20024 USA
SN 0002-953X
EI 1535-7228
J9 AM J PSYCHIAT
JI Am. J. Psychiat.
PD JAN
PY 2019
VL 176
IS 1
BP 36
EP 43
DI 10.1176/appi.ajp.2018.18010075
PG 8
WC Psychiatry
SC Psychiatry
GA HR0US
UT WOS:000462845000007
PM 30486671
OA Green Accepted, Bronze
DA 2020-03-18
ER

PT J
AU Tseng, WL
   Deveney, CM
   Stoddard, J
   Kircanski, K
   Frackman, AE
   Yi, JY
   Hsu, D
   Moroney, E
   Machlin, L
   Donahue, L
   Roule, A
   Perhamus, G
   Reynolds, RC
   Roberson-Nay, R
   Hettema, JM
   Towbin, KE
   Stringaris, A
   Pine, DS
   Brotman, MA
   Leibenluft, E
AF Tseng, Wan-Ling
   Deveney, Christen M.
   Stoddard, Joel
   Kircanski, Katharina
   Frackman, Anna E.
   Yi, Jennifer Y.
   Hsu, Derek
   Moroney, Elizabeth
   Machlin, Laura
   Donahue, Laura
   Roule, Alexandra
   Perhamus, Gretchen
   Reynolds, Richard C.
   Roberson-Nay, Roxann
   Hettema, John M.
   Towbin, Kenneth E.
   Stringaris, Argyris
   Pine, Daniel S.
   Brotman, Melissa A.
   Leibenluft, Ellen
TI Brain Mechanisms of Attention Orienting Following Frustration:
   Associations With Irritability and Age in Youths
SO AMERICAN JOURNAL OF PSYCHIATRY
LA English
DT Article
ID EMOTION REGULATION; PREFRONTAL CORTEX; SCALE; PERSONALITY; RELIABILITY;
   DISORDER; FMRI
AB Objective: Childhood irritability is a common, impairing problem with changing age-related manifestations that predict long-term adverse outcomes. However, more investigation of overall and age-specific neural correlates is needed. Because youths with irritability exhibit exaggerated responses to frustrating stimuli, the authors used a frustration functional MRI (fMRI) paradigm to examine associations between irritability and neural activation and tested the moderating effect of age.
   Method: The authors studied a transdiagnostic sample of 195 youths with varying levels of irritability (disruptive mood dysregulation disorder, N=52; anxiety disorder, N=42; attention deficit hyperactivity disorder, N=40; and healthy volunteers, N=61). Irritability was measured by parent and child reports on the Affective Reactivity Index. The fMRI paradigm was a cued-attention task differentiating neural activity in response to frustration (rigged feedback) from activity during attention orienting in the trial following frustration.
   Results: Whole-brain activation analyses revealed associations with irritability during attention orienting following frustration. Irritability was positively associated with frontal-striatal activation, specifically in the dorsolateral prefrontal cortex, inferior frontal gyrus, and caudate. Age moderated the association between irritability and activation in some frontal and posterior regions (the anterior cingutate cortex, medial frontal gyrus, cuneus, precuneus, and superior parietal lobule [F= 19.04-28.51, df=1, 189, partial eta squared=0.09-0.13]). Specifically, higher irritability was more strongly related to increased activation in younger youths compared with older youths.
   Conclusions: Following frustration, levels of irritability correlated with activity in neural systems mediating attention orienting, top-down regulation of emotions, and motor execution. Although most associations were independent of age, dysfunction in the anterior cingulate cortex and posterior regions was more pronounced in young children with irritability.
C1 [Tseng, Wan-Ling] NIMH, Dept Hlth & Human Serv, Emot & Dev Branch, Bethesda, MD 20892 USA.
   NIMH, Sci & Stat Comp Core, Bethesda, MD 20892 USA.
   Virginia Commonwealth Univ, Dept Psychiat, Richmond, VA USA.
   Virginia Commonwealth Univ, Virginia Inst Psychiat & Behav Genet, Richmond, VA USA.
   Wellesley Coll, Dept Psychol, Wellesley, MA 02181 USA.
   Univ Colorado, Sch Med, Aurora, CO USA.
   Stanford Univ, Dept Med, Stanford, CA 94305 USA.
   Univ North Carolina Chapel Hill, Dept Psychol, Chapel Hill, NC USA.
   Univ North Carolina Chapel Hill, Dept Neurosci, Chapel Hill, NC USA.
   Emory Univ, Sch Med, Atlanta, GA USA.
   Univ Calif Los Angeles, Dept Psychol, Los Angeles, CA USA.
   Univ Michigan, Sch Med, Ann Arbor, MI USA.
RP Tseng, WL (reprint author), NIMH, Dept Hlth & Human Serv, Emot & Dev Branch, Bethesda, MD 20892 USA.
EM wan-ling.tseng@nih.gov
RI Machlin, Laura/AAB-2046-2020; Pine, Daniel/Z-1601-2019; Brotman, Melissa
   A/H-7409-2013; Kircanski, Katharina/W-3951-2019
OI Brotman, Melissa A/0000-0002-9859-4702; 
FU NIMHUnited States Department of Health & Human ServicesNational
   Institutes of Health (NIH) - USANIH National Institute of Mental Health
   (NIMH) [K99MH110570, K23MH113731]; Intramural Research Program of
   NIMHUnited States Department of Health & Human ServicesNational
   Institutes of Health (NIH) - USANIH National Institute of Mental Health
   (NIMH) [ZIA-MH002778, ZIA-MH002781, ZIA-MH002786]
FX Drs. Tseng and Stoddard have received research grant support from NIMH
   (grant K99MH110570 to Dr. Tseng and grant K23MH113731 to Dr. Stoddard).
   The other authors report no financial relationships with commercial
   interests.; Supported by the Intramural Research Program of NIMH,
   conducted under projects ZIA-MH002778 (clinical protocol NCT00006177),
   ZIA-MH002781 (clinical protocol NCT00018057), and ZIA-MH002786 (clinical
   protocol NCT00025935).
NR 43
TC 5
Z9 5
U1 5
U2 11
PU AMER PSYCHIATRIC PUBLISHING, INC
PI WASHINGTON
PA 800 MAINE AVE SW, SUITE 900, WASHINGTON, DC 20024 USA
SN 0002-953X
EI 1535-7228
J9 AM J PSYCHIAT
JI Am. J. Psychiat.
PD JAN
PY 2019
VL 176
IS 1
BP 67
EP 76
DI 10.1176/appi.ajp.2018.18040491
PG 10
WC Psychiatry
SC Psychiatry
GA HR0US
UT WOS:000462845000010
PM 30336704
OA Bronze, Green Accepted
DA 2020-03-18
ER

PT J
AU Lansing, AH
   Stoianova, M
   Stanger, C
AF Lansing, Amy Hughes
   Stoianova, Maria
   Stanger, Catherine
TI Adolescent Emotional Control Moderates Benefits of a Multicomponent
   Intervention to Improve Type 1 Diabetes Adherence: A Pilot Randomized
   Controlled Trial
SO JOURNAL OF PEDIATRIC PSYCHOLOGY
LA English
DT Article
DE adherence; adolescence; emotion regulation; intervention; type 1
   diabetes
ID GLYCEMIC CONTROL; SELF-REGULATION; CONTINGENCY MANAGEMENT; FINANCIAL
   INCENTIVES; CHILDREN; BEHAVIOR; IMPACT; YOUTH
AB Objective We previously tested via randomized controlled trial a novel intervention for adolescents with type 1 diabetes and above-target glycemic control that combined web-delivered incentives for self-monitoring of blood glucose (SMBG) and brief web counseling with working memory training and parental contingency contracting training. Results showed improved SMBG and decreased glycosylated hemoglobin (HbA1c) at 6- and 12-month follow-ups. However, it has not been elucidated if improvements in SMBG mediated the immediate benefits of this treatment on HbA1c nor if this intensive intervention uniquely benefited a subgroup of adolescents with higher problems in emotional control.
   Methods Adolescents with type 1 diabetes and above-target glycemic control (n=61) were randomized to receive the 6-month intervention (n=30) or usual care (n=31). Adolescents completed the Behavior Rating Inventory of Executive Function-Self-Report, problems with emotional control subscale at baseline, and provided meter downloads to assess frequency of SMBG and completed an HbA1c blood draw at baseline and 6 months later.
   Results At 6-month follow-up, improvements in SMBG mediated the effects of receiving the treatment on having lower average HbA1c. Further, problems in emotional control moderated the benefits of the intervention on improvements in SMBG and in turn HbA1c. Only adolescents with above average problems in emotional control evidenced improvements in SMBG in response to treatment, which then explained lower HbA1c levels at 6-month follow-up.
   Conclusions This multicomponent, web-delivered intervention provided unique benefits for improving SMBG and lowering HbA1c in teens with higher problems in emotional control.
C1 [Lansing, Amy Hughes] Univ Nevada, Dept Psychol, 1664 N Virginia St,MS 298, Reno, NV 89557 USA.
   [Stoianova, Maria; Stanger, Catherine] Geisel Sch Med, Ctr Technol & Behav Hlth, Dartmouth, NS, Canada.
RP Lansing, AH (reprint author), Univ Nevada, Dept Psychol, 1664 N Virginia St,MS 298, Reno, NV 89557 USA.
EM ALansing@unr.edu
FU National Institute of Child Health and Human DevelopmentUnited States
   Department of Health & Human ServicesNational Institutes of Health (NIH)
   - USANIH Eunice Kennedy Shriver National Institute of Child Health &
   Human Development (NICHD) [DP3 HD076602, NIDA-P30 DA029926]
FX This study was supported by a grant from the National Institute of Child
   Health and Human Development (DP3 HD076602). Dr. Stanger was also
   supported by a grant from NIDA-P30 DA029926 (PI: Lisa A. Marsch).
NR 34
TC 1
Z9 1
U1 5
U2 10
PU OXFORD UNIV PRESS INC
PI CARY
PA JOURNALS DEPT, 2001 EVANS RD, CARY, NC 27513 USA
SN 0146-8693
EI 1465-735X
J9 J PEDIATR PSYCHOL
JI J. Pediatr. Psychol.
PD JAN-FEB
PY 2019
VL 44
IS 1
BP 126
EP 136
DI 10.1093/jpepsy/jsy071
PG 11
WC Psychology, Developmental
SC Psychology
GA HQ8ZO
UT WOS:000462716100014
PM 30247640
OA Green Published
DA 2020-03-18
ER

PT J
AU Panayiotou, M
   Humphrey, N
   Wigelsworth, M
AF Panayiotou, Margarita
   Humphrey, Neil
   Wigelsworth, Michael
TI An empirical basis for linking social and emotional learning to academic
   performance
SO CONTEMPORARY EDUCATIONAL PSYCHOLOGY
LA English
DT Article
DE Social and emotional learning; Social and emotional competence; Academic
   attainment; Logic model
ID CHILDRENS EFFORTFUL CONTROL; POSITIVE YOUTH DEVELOPMENT;
   SELF-REGULATION; SCHOOL READINESS; PROBLEM BEHAVIORS; FIT INDEXES;
   COMPETENCE; ACHIEVEMENT; ATTAINMENT; CHILDHOOD
AB There is general agreement about the benefits of school-based social and emotional learning (SEL) interventions in relation to children and young people's social-emotional competence, mental health, and academic achievement. However, we know little about the theorized mechanisms through which SEL leads to improved academic outcomes. The current study is the first to present an integrative model (derived from the SEL logic model) using a 3-wave (annual assessment, T1, T2, T3) longitudinal sample of 1626 (51% boys, n = 832) 9-12-year-old students (M = 9.17, SD = .31 at baseline) attending 45 elementary schools in England, drawn from a major randomized trial of a universal SEL intervention (the Promoting Alternative Thinking Strategies curriculum; PATHS). Using structural equation modeling that accounted for within-time covariance, data clustering, gender and prior academic attainment, we examined the temporal relations between social-emotional competence (F1), school connectedness (T2), mental health difficulties (T2), and academic attainment (T3). It was hypothesized that social-emotional competence would directly and indirectly influence academic attainment through school connectedness and mental health difficulties. Our analyses also examined whether these hypothesized relations varied as a function of intervention exposure (PATHS versus usual provision). The theorized model was partially supported. Social-emotional competence at T1 exerted a significant influence on school connectedness and mental health difficulties at T2. However, the latter was the only significant predictor and mediator of academic attainment at T3 after controlling for gender and prior academic performance. Students with greater social-emotional competence at T1 were reported to experience fewer mental health difficulties at T2, and this in turn predicted higher academic attainment at T3. Intervention exposure did not markedly influence the magnitude or statistical significance of these identified pathways. Collectively, these findings indicate some possible revisions to our current understanding regarding the role of social-emotional competence in promoting academic attainment, as its contribution appears to lay primarily in buffering the adverse effects of mental health difficulties.
C1 [Panayiotou, Margarita; Humphrey, Neil; Wigelsworth, Michael] Univ Manchester, Manchester Inst Educ, Manchester M13 9PL, Lancs, England.
RP Panayiotou, M (reprint author), Univ Manchester, Manchester Inst Educ, Manchester M13 9PL, Lancs, England.
EM margarita.panayiotou@manchester.ac.uk
OI Wigelsworth, michael/0000-0003-3361-6293
FU National Institute for Health ResearchNational Institute for Health
   Research (NIHR) [10/3006/01]
FX This research was part of a research project funded by the National
   Institute for Health Research (Ref: 10/3006/01).
NR 118
TC 5
Z9 5
U1 3
U2 7
PU ACADEMIC PRESS INC ELSEVIER SCIENCE
PI SAN DIEGO
PA 525 B ST, STE 1900, SAN DIEGO, CA 92101-4495 USA
SN 0361-476X
EI 1090-2384
J9 CONTEMP EDUC PSYCHOL
JI Contemp. Educ. Psychol.
PD JAN
PY 2019
VL 56
BP 193
EP 204
DI 10.1016/j.cedpsych.2019.01.009
PG 12
WC Psychology, Educational
SC Psychology
GA HQ0RI
UT WOS:000462102300017
OA Other Gold
DA 2020-03-18
ER

PT J
AU Storch, EA
   McGuire, JF
   Wu, MS
   Hamblin, R
   Mclngvale, E
   Cepeda, SL
   Schneider, SC
   Rufino, KA
   Rasmussen, SA
   Price, LH
   Goodman, WK
AF Storch, Eric A.
   McGuire, Joseph F.
   Wu, Monica S.
   Hamblin, Rebecca
   Mclngvale, Elizabeth
   Cepeda, Sandra L.
   Schneider, Sophie C.
   Rufino, Katrina A.
   Rasmussen, Steven A.
   Price, Lawrence H.
   Goodman, Wayne K.
TI Development and Psychometric Evaluation of the Children's Yale-Brown
   Obsessive-Compulsive Scale Second Edition
SO JOURNAL OF THE AMERICAN ACADEMY OF CHILD AND ADOLESCENT PSYCHIATRY
LA English
DT Article
DE Children's Yale-Brown Obsessive-Compulsive Scale; obsessive-compulsive
   disorder; validity; assessment; treatment
ID DOUBLE-BLIND; DISORDER; PHENOMENOLOGY; METAANALYSIS; RELIABILITY;
   ADOLESCENTS; DEPRESSION; PLACEBO; VERSION; SCREEN
AB Objective: To develop and examine the psychometric properties of the Children's Yale-Brown Obsessive-Compulsive Scale Second Edition (CY-BOCS-II) in children and adolescents with obsessive-compulsive disorder (OCD).
   Method: Youth with OCD (N = 102; age range 7-17 years), who were seeking treatment from 1 of 2 specialty OCD treatment centers, participated in the study. The CY-BOCS-II was administered at an initial assessment, and measures of OCD symptom severity, anxiety and depressive symptoms, behavioral and emotional problems, and global functioning were administered. Inter-rater and test-retest reliabilities were assessed on a subsample of participants (n = 50 and n = 31, respectively) approximately 1 week after intial assessment.
   Results: The CY-BOCS-II demonstrated moderate-to-strong internal consistency (alpha = 0.75-0.88) and excellent inter-rater (intraclass correlation coefficient = 0.86-0.92) and test-retest (intraclass correlation coefficient = 0.95-0.98) reliabilities across all scales. Construct validity was supported by strong correlations with clinician-rated measures of OCD symptom severity and moderate correlations with measures of anxiety symptoms. Exploratory factor analysis showed a 2-factor structure, which was generally inconsistent with its adult counterpart, the Yale-Brown Obsessive-Compulsive Scale Second Edition.
   Conclusion: Initial findings support the CY-BOCS-II as a reliable and valid measure of obsessive-compulsive symptoms in youth.
C1 [Storch, Eric A.; Cepeda, Sandra L.; Schneider, Sophie C.; Goodman, Wayne K.] Baylor Coll Med, Houston, TX 77030 USA.
   [McGuire, Joseph F.] Johns Hopkins Univ, Baltimore, MD USA.
   [Wu, Monica S.] Univ Calif Los Angeles, UCLA Semel Inst Neurosci & Human Behav, Los Angeles, CA 90024 USA.
   [Hamblin, Rebecca] Univ Texas Med Branch, Galveston, TX 77555 USA.
   [Rufino, Katrina A.] Univ Houston, Houston, TX USA.
   [Rufino, Katrina A.] Menninger Clin, Houston, TX USA.
   [Rasmussen, Steven A.; Price, Lawrence H.] Brown Univ, Alpert Med Sch, Providence, RI 02912 USA.
RP Storch, EA (reprint author), Baylor Coll Med, Dept Psychiat & Behav Sci, 1977 Butler Blvd,Suite 4-400, Houston, TX 77030 USA.
EM eric.storch@bcm.edu
RI Schneider, Sophie/P-7118-2019
OI Schneider, Sophie/0000-0002-1469-7764
FU National Institute of Mental Health (NIMH)United States Department of
   Health & Human ServicesNational Institutes of Health (NIH) - USANIH
   National Institute of Mental Health (NIMH) [2T32MH073517]
FX Funding for this study came, in part, to Dr. Wu, from the National
   Institute of Mental Health (NIMH; 2T32MH073517). The opinions expressed
   in this article are those of the authors and do not necessarily
   represent the official views of the NIMH.
NR 33
TC 1
Z9 1
U1 0
U2 4
PU ELSEVIER SCIENCE INC
PI NEW YORK
PA STE 800, 230 PARK AVE, NEW YORK, NY 10169 USA
SN 0890-8567
EI 1527-5418
J9 J AM ACAD CHILD PSY
JI J. Am. Acad. Child Adolesc. Psychiatr.
PD JAN
PY 2019
VL 58
IS 1
BP 92
EP 98
DI 10.1016/j.jaac.2018.05.029
PG 7
WC Psychology, Developmental; Pediatrics; Psychiatry
SC Psychology; Pediatrics; Psychiatry
GA HO5XL
UT WOS:000461002500014
PM 30577944
OA Bronze, Green Accepted
DA 2020-03-18
ER

PT J
AU Keyzers, A
   Weiler, L
   Haddock, S
   Doty, J
AF Keyzers, Angela
   Weiler, Lindsey
   Haddock, Shelley
   Doty, Jennifer
TI Family Problem-Solving and Attachment Quality: Associations With
   Adolescent Risk-Taking Behavior
SO JOURNAL OF YOUTH DEVELOPMENT
LA English
DT Article
DE adolescence; family problem-solving; attachment quality; risk-taking
ID SUBSTANCE USE; EMOTION REGULATION; PARENTAL WARMTH; DRUG-USE; ALCOHOL;
   DELINQUENCY; GENDER; COMMUNICATION; ABUSE; YOUTH
AB Close parent-child relationships are protective against the development of delinquent behavior. By creating a context for open communication and trust, parents positively influence adolescent development. The current study examined the associations among attachment quality, family problem-solving, and adolescent risk-taking behavior, as well as the mediating effect of family problem-solving on the relationship between attachment quality and adolescent risk-taking behavior. Participants included 520 adolescents (ages 10 to 19, M = 14.24) and their parents or guardians (N = 520). Two path analyses were conducted to test study hypotheses. As predicted, attachment quality was negatively associated with parent and adolescent perceptions of adolescent risk-taking behavior and positively related to family problem-solving ability, after controlling for age, gender, and race/ethnicity. Contrary to our hypothesis, family problem-solving ability did not mediate the effect of attachment quality on parent or youth perceptions of adolescent risk-taking behavior. Preventive interventions that encourage warm, supportive bonds between parents and youth may aid families in deterring youth from negative risk-taking behavior. Further research should examine other family-level factors that might influence adolescent risk-taking via direct and indirect pathways.
C1 [Keyzers, Angela; Weiler, Lindsey] Univ Minnesota, Minneapolis, MN 55455 USA.
   [Haddock, Shelley] Colorado State Univ, Ft Collins, CO 80523 USA.
   [Doty, Jennifer] Univ Florida, Gainesville, FL 32611 USA.
RP Keyzers, A (reprint author), Univ Minnesota, Minneapolis, MN 55455 USA.
EM holt0647@umn.edu; lmweiler@umn.edu; shaddock@colostate.edu;
   jennifer.doty@utl.edu
NR 69
TC 0
Z9 0
U1 3
U2 8
PU UNIV PITTSBURGH, UNIV LIBRARY SYSTEM
PI PITTSBURGH
PA 3960 FORBES AVE, PITTSBURGH, PA 15260 USA
SN 2325-4017
J9 J YOUTH DEV
JI J. Youth Dev.
PY 2019
VL 14
IS 1
BP 70
EP 92
DI 10.5195/jyd.2019.637
PG 23
WC Psychology, Developmental
SC Psychology
GA HO5FL
UT WOS:000460948600004
OA DOAJ Gold
DA 2020-03-18
ER

PT J
AU Sheppard, CS
   Giletta, M
   Prinstein, MJ
AF Sheppard, Christopher S.
   Giletta, Matteo
   Prinstein, Mitchell J.
TI Peer Victimization Trajectories at the Adolescent Transition:
   Associations Among Chronic Victimization, Peer-Reported Status, and
   Adjustment
SO JOURNAL OF CLINICAL CHILD AND ADOLESCENT PSYCHOLOGY
LA English
DT Article
ID DEVELOPMENTAL TRAJECTORIES; MIDDLE SCHOOL; EMOTIONAL-PROBLEMS; VICTIMS;
   PREDICTORS; CHILDHOOD; STABILITY; EXPERIENCES; ELEMENTARY; POPULARITY
AB The current study demonstrated that chronic peer victimization, as compared to time-limited victimization, is particularly associated with peer status and peer-reported adjustment at the adolescent transition. Using a cohort sequential design, a sample of 653 adolescents (48% female, 87% Caucasian) in Grades 6-8 were assessed at 3 annual time points; data captured indices of peer victimization, likeability, popularity, and several peer-reported indices of internalizing (e.g., sadness, worry) and externalizing (e.g., anger, fighting) symptoms across Grades 6-10. Four trajectories of victimization experiences were identifiedchronic, high decreasing, low increasing, and low stablesuggesting instability in victimization experiences over time. Adolescents who experienced chronic victimization, as compared to those with low-stable, decreasing, or increasing levels of victimization, were rated by peers more often on indices of maladjustment and less often on measures of popularity and likeability. Findings highlight negative associations with chronic victimization and underscore the need for targeted interventions to prevent chronic victimization. Overall, findings further emphasize the role of chronicity in victimization and highlight the importance of identifying chronic victims for intervention and prevention efforts.
C1 [Sheppard, Christopher S.] Univ N Carolina, Dept Psychol & Neurosci, Chapel Hill, NC 27599 USA.
   [Giletta, Matteo] Tilburg Univ, TS Social & Behav Sci, Tilburg, Netherlands.
   [Prinstein, Mitchell J.] Univ N Carolina, Dept Psychol, Chapel Hill, NC 27515 USA.
RP Sheppard, CS (reprint author), Univ N Carolina, Dept Psychol & Neurosci, Chapel Hill, NC 27599 USA.
EM cshep@unc.edu
RI Giletta, Matteo/I-7814-2014
OI Prinstein, Mitchell/0000-0002-7587-8665
NR 56
TC 9
Z9 9
U1 8
U2 9
PU ROUTLEDGE JOURNALS, TAYLOR & FRANCIS LTD
PI ABINGDON
PA 2-4 PARK SQUARE, MILTON PARK, ABINGDON OX14 4RN, OXON, ENGLAND
SN 1537-4416
EI 1537-4424
J9 J CLIN CHILD ADOLESC
JI J. Clin. Child Adolesc. Psychol.
PY 2019
VL 48
IS 2
BP 218
EP 227
DI 10.1080/15374416.2016.1261713
PG 10
WC Psychology, Clinical; Psychology, Developmental
SC Psychology
GA HO1DW
UT WOS:000460646600003
PM 28010134
DA 2020-03-18
ER

PT J
AU Hatkevich, C
   Penner, F
   Sharp, C
AF Hatkevich, Claire
   Penner, Francesca
   Sharp, Carla
TI Difficulties in emotion regulation and suicide ideation and attempt in
   adolescent inpatients
SO PSYCHIATRY RESEARCH
LA English
DT Article
DE Emotion regulation; Suicidal ideation; Suicide attempt; Psychiatric
   adolescents
ID DIALECTICAL BEHAVIOR-THERAPY; RISK-FACTORS; SELF-HARM; DYSREGULATION;
   PREVALENCE; MODEL; SUPPRESSION; DISORDER; ANXIETY; MOOD
AB This study aimed to examine the concurrent relation between six dimensions of emotion dysregulation, proposed by Gratz and Roemer (2004), and suicide ideation and attempt in a large sample of psychiatric adolescent inpatients. A sample of 547 adolescent inpatients completed measures on dimensions of emotion dysregulation, psychiatric diagnoses, and suicidal ideation and attempt. Binary logistic regression analyses revealed that limited access to emotion regulation strategies, difficulties in impulse control, and mood disorder diagnosis, were significantly associated with past year suicidal ideation, covarying for other emotion dysregulation subscales, anxiety and externalizing diagnoses, sex, and age. However, difficulties in impulse control was not significantly related to suicide ideation when analyses were conducted separately by sex. Binary logistic regressions also revealed that past year suicidal ideation uniquely and significantly associated with lifetime attempt, covarying for sociodemographics, psychiatric diagnoses, and all emotion dysregulation subscales; these results held when analyses were also conducted separately by sex. Results indicating an association between perceived limited emotion regulation strategies and suicide ideation are consistent with existing research and suicide-focused theory. This finding may have some tentative benefit to informing clinical assessment and treatment of suicidal thoughts. Other findings are discussed.
C1 [Hatkevich, Claire; Penner, Francesca; Sharp, Carla] Univ Houston, Dept Psychol, 4811 Calhoun Rd,Room 373, Houston, TX 77004 USA.
RP Sharp, C (reprint author), Univ Houston, Dept Psychol, 4811 Calhoun Rd,Room 373, Houston, TX 77004 USA.
EM csharp2@uh.edu
FU McNair Family Foundation
FX This work was supported by the McNair Family Foundation and conducted at
   the Menninger Clinic.
NR 39
TC 2
Z9 2
U1 1
U2 8
PU ELSEVIER IRELAND LTD
PI CLARE
PA ELSEVIER HOUSE, BROOKVALE PLAZA, EAST PARK SHANNON, CO, CLARE, 00000,
   IRELAND
SN 0165-1781
J9 PSYCHIAT RES
JI Psychiatry Res.
PD JAN
PY 2019
VL 271
BP 230
EP 238
DI 10.1016/j.psychres.2018.11.038
PG 9
WC Psychiatry
SC Psychiatry
GA HO1YZ
UT WOS:000460709900037
PM 30502560
DA 2020-03-18
ER

PT J
AU Altun, H
   Kurtul, N
   Arici, A
   Yazar, EM
AF Altun, Hatice
   Kurtul, Neslihan
   Arici, Asiye
   Yazar, Ece Merve
TI Evaluation of Emotional and Behavioral Problems in School-Age Children
   of Patients with Breast Cancer
SO TURK ONKOLOJI DERGISI-TURKISH JOURNAL OF ONCOLOGY
LA English
DT Article
DE Adolescent; breast cancer; children; emotional and behavioral problems;
   life difficulties
ID QUALITY-OF-LIFE; PARENTAL CANCER; PSYCHOLOGICAL DISTRESS; IMPACT;
   FAMILY; DEPRESSION; ADOLESCENT; PREDICTORS; ADJUSTMENT; STATISTICS
AB OBJECTIVE
   The aim of the present study was to determine the emotional and behavioral problems among school-age children of mothers with breast cancer (BC) and the difficulties they experienced during the mothers' illness.
   METHODS
   The participants included 40 children and adolescents of patients with BC and age- and sex-matched 40 healthy controls between the ages of 6 and 17 years. The study group filled out a sociodemographic data form that was prepared by the researchers and evaluated the demographic data and psychosocial effects of maternal cancer on children. The parents of all participants filled out the Strengths and Difficulties Questionnaire (SDQ), Parent Form to determine the emotional and behavioral problems in children.
   RESULTS
   Conduct problems, attention deficit and hyperactivity, and total difficulty scores of the SDQ were significantly higher in children of mothers with BC (p<0.05). Scores for emotional problems, peer relationship problems, and prosocial behaviors were similar in both groups. Scores for emotional problems, peer problems, and total difficulties were significantly higher in girls of patients with BC than in boys. There was positive correlation between child's age and total difficulty scores (p<0.05). There were several problems, such as changes in new family responsibilities and some life difficulties, in children and adolescents of patients with BC.
   CONCLUSION
   The results of the present study showed that the emotional and behavioral problems of children and adolescents of mothers with BC were higher than those of controls, and that maternal illness caused distress for children in many areas of their lives. Our results may increase the awareness of health care providers that some children may have difficulties in adjusting to their parents' illness.
C1 [Altun, Hatice; Arici, Asiye; Yazar, Ece Merve] Kahramanmaras Sutcu Imam Univ, Fac Med, Dept Child & Adolescent Psychiat, Kahramanmaras, Turkey.
   [Kurtul, Neslihan] Kahramanmaras Sutcu Imam Univ, Fac Med, Dept Radiat Oncol, Kahramanmaras, Turkey.
RP Altun, H (reprint author), Kahramanmaras Sutcu Imam Univ, Fac Med, Dept Child & Adolescent Psychiat, Kahramanmaras, Turkey.
EM drhaticealtun@gmail.com
NR 44
TC 0
Z9 0
U1 0
U2 0
PU KARE PUBL
PI ISTANBUL
PA CONCORD ISTANBUL, DUMLUPINAR MAH, CIHAN SK NO 15, B BLOK 162 KADIKOY,
   ISTANBUL, 00000, TURKEY
SN 1300-7467
J9 TURK ONCOL DERG
JI Turk Onkol. Derg.
PY 2019
VL 34
IS 1
BP 12
EP 20
DI 10.5505/tjo.2018.1824
PG 9
WC Oncology
SC Oncology
GA HN6SW
UT WOS:000460317000002
OA Bronze
DA 2020-03-18
ER

PT J
AU Garcia-Alandete, J
   de Tejada, BGH
   Rodriguez, SP
   Marco-Salvador, JH
AF Garcia-Alandete, Joaquin
   Gallego Hernandez de Tejada, Blanca
   Perez Rodriguez, Sandra
   Marco-Salvador, Jose H.
TI Meaning in life among adolescents: Factorial invariance of the purpose
   in life test and buffering effect on the relationship between emotional
   dysregulation and hopelessness
SO CLINICAL PSYCHOLOGY & PSYCHOTHERAPY
LA English
DT Article
DE adolescents; buffering effect; emotional dysregulation; hopelessness;
   meaning in life; Purpose in Life Test
ID OF-FIT INDEXES; IDENTITY; VERSION; HOPE; PSYCHOPATHOLOGY; VALIDATION;
   DISORDERS; SUBSTANCE; VALIDITY; HEALTHY
AB ObjectiveThe purpose of the present study was threefold: first, to analyse the psychometric properties of a 10-item Spanish version of the Purpose in Life Test, which assesses meaning in life (MiL), in a sample of community adolescents; second, to analyse the differences between the age and gender groups; and third, to analyse whether MiL buffers the relationship between emotional dysregulation and hopelessness.
   MethodParticipants were 1,599 adolescents from 12 to 19years old, M=15.69, SD=2.14. The Purpose in Life Test-10 Items, the Beck Hopelessness Scale, and the Difficulties in Emotional Regulation Scale were used.
   ResultsA nine-item version showed good fit, psychometric properties (internal consistency, construct, and concurrent validity), and factorial invariance across gender and age (12-15years/16-19years). Difference in MiL between boys and girls was not significant, whereas between age groups was significant. MiL had a strong buffering effect on the relationship between emotional dysregulation and hopelessness.
   DiscussionIt is desirable to promote the sense of MiL in adolescents. MiL plays a significant and strong mediator role in the relationship between emotional dysregulation and hopelessness, reinforcing the positive role of MiL in mental health and as a resource for facing adversity.
C1 [Garcia-Alandete, Joaquin] Univ Catolica Valencia San Vicente Martir, Dept Metodol Neuropsicobiol & Psicol Basica & Soc, Valencia, Spain.
   [Gallego Hernandez de Tejada, Blanca] Univ Catolica Valencia San Vicente Martir, Escuela Doctorado, Valencia, Spain.
   [Perez Rodriguez, Sandra; Marco-Salvador, Jose H.] Univ Catolica Valencia San Vicente Martir, Dept Personalidad Evaluac & Tratamientos Psicol, Valencia, Spain.
RP Garcia-Alandete, J (reprint author), Univ Catolica Valencia San Vicente Martir, Dept Metodol Neuropsicobiol & Psicol Basica & Soc, Valencia, Spain.
EM ximo.garcia@ucv.es
RI Gallego, Blanca/V-1087-2019; Gallego, Blanca/AAB-6727-2019; RODRIGUEZ,
   SANDRA PEREZ/G-5847-2019
OI Gallego, Blanca/0000-0001-7673-579X; RODRIGUEZ, SANDRA
   PEREZ/0000-0003-1210-8732; Marco, Jose H./0000-0002-1545-6452
NR 82
TC 1
Z9 1
U1 0
U2 6
PU WILEY
PI HOBOKEN
PA 111 RIVER ST, HOBOKEN 07030-5774, NJ USA
SN 1063-3995
EI 1099-0879
J9 CLIN PSYCHOL PSYCHOT
JI Clin. Psychol. Psychother.
PD JAN-FEB
PY 2019
VL 26
IS 1
BP 24
EP 34
DI 10.1002/cpp.2327
PG 11
WC Psychology, Clinical
SC Psychology
GA HM9CB
UT WOS:000459779300003
PM 30203883
OA Bronze
DA 2020-03-18
ER

PT J
AU Uhlig, S
   Groot, J
   Jansen, E
   Scherder, E
AF Uhlig, Sylka
   Groot, Josephine
   Jansen, Erik
   Scherder, Erik
TI Rap & Sing Music Therapy and sleep in adolescents: A single-blind
   cluster randomized controlled trial
SO NORDIC JOURNAL OF MUSIC THERAPY
LA English
DT Article
DE Adolescents; school-based intervention; music therapy; rapping and
   singing; emotion regulation; self-regulation; well-being; sleep
   Actigraphy; RCT
ID EMOTION REGULATION; CHILDHOOD; DURATION; CHILDREN
AB Introduction: It is known that music may enhance emotional well-being which may have a positive effect on sleep. The goal of the present study was to examine whether a specific type of music, rapping and singing (Rap & Sing Music Therapy (Rap&SingMT)) could serve as a motivating engagement strategy to improve sleep in adolescents.
   Methods: Fifty-two adolescents received Rap&SingMT, 45 min, once a week, during four months in a group school setting. Twenty-three adolescents in the control group received a program of various mental activities - but no music. Actigraphy assessed six sleep variables: sleep time, sleep efficiency, sleep episodes, snooze time, onset latency and wake percentage. Sleep assessments took place at baseline and after four months (post-testing).
   Results: A repeated-measures multivariate analysis of variance failed to demonstrate a significant effect of Rap&SingMT on "overall" sleep. However, a decline in total sleep time over a period of four months was less in the Rap&SingMT group than in the control group.
   Discussion: Despite the fact that the participants did not suffer from sleep disturbances, a seasonal change over the experimental period of four months appeared to have less impact on total sleep time in the Rap&SingMT group. These findings will be addressed in more detail.
C1 [Uhlig, Sylka; Scherder, Erik] Vrije Univ Amsterdam, Dept Clin Neuropsychol, van der Boechorststr 1, NL-1081 BT Amsterdam, Netherlands.
   [Uhlig, Sylka] HAN Univ, Dept Creat Arts Therapies, Nijmegen, Netherlands.
   [Uhlig, Sylka] HAN Univ, Res Ctr Social Support & Community Care HAN SOCIA, Nijmegen, Netherlands.
   [Groot, Josephine] Univ Amsterdam, Integrat Model Based Cognit Neurosci IMCN, Amsterdam, Netherlands.
   [Jansen, Erik] HAN Univ Appl Sci, Res Ctr Social Support & Community Care HAN SOCIA, Nijmegen, Netherlands.
RP Scherder, E (reprint author), Vrije Univ Amsterdam, Dept Clin Neuropsychol, van der Boechorststr 1, NL-1081 BT Amsterdam, Netherlands.
EM eja.scherder@vu.nl
RI Uhlig, Sylka/C-7117-2015
OI Uhlig, Sylka/0000-0002-4193-8295
NR 33
TC 0
Z9 0
U1 0
U2 2
PU GRIEG ACADEMY
PI BERGEN
PA UNIV BERGEN, DEPT MUSIC, LARS HILLES GATE 3, BERGEN, N-5015, NORWAY
SN 0809-8131
EI 1944-8260
J9 NORD J MUSIC THER
JI Nord. J. Music Ther.
PY 2019
VL 28
IS 1
SI SI
BP 60
EP 70
DI 10.1080/08098131.2018.1542613
PG 11
WC Rehabilitation
SC Rehabilitation
GA HN1KQ
UT WOS:000459946300006
OA Bronze, Other Gold
DA 2020-03-18
ER

PT J
AU Musser, ED
   Nigg, JT
AF Musser, Erica D.
   Nigg, Joel T.
TI Emotion Dysregulation Across Emotion Systems in Attention
   Deficit/Hyperactivity Disorder
SO JOURNAL OF CLINICAL CHILD AND ADOLESCENT PSYCHOLOGY
LA English
DT Article
ID DEFICIT-HYPERACTIVITY DISORDER; HEART-RATE-VARIABILITY; SELF-REGULATION;
   FACIAL EXPRESSIONS; POLYVAGAL THEORY; BEHAVIOR; TEMPERAMENT; ORIGINS;
   PSYCHOPATHOLOGY; CHILDREN
AB Children with attention deficit/hyperactivity disorder (ADHD) display alterations in both emotion reactivity and regulation. One mechanism underlying such alternations may be reduced coherence among emotion systems (i.e., autonomic, facial affect). The present study sought to examine this. One hundred children (50 with ADHD combined presentation), 7-11 years of age (62% male, 78% White), completed an emotion induction and suppression task. This task was coded for facial affect behavior across both negative and positive emotion eliciting task conditions. Electrocardiogram and impedance cardiography data were acquired throughout the task. Time-linked coherence of facial affect behavior and autonomic reactivity and regulation were examined during the induction conditions using hierarchical linear modeling. Although ADHD and typically developing children did not differ with respect to rates of facial affect behavior displayed (all Fs < 2.09, ps > .29), the ADHD group exhibited reduced coherence between facial affect behavior and an index of parasympathetic functioning (i.e., respiratory sinus arrhythmia), gamma(10) = -0.03, SE = 0.02, t(138) = -1.96, p = .05. In contrast, children in the control group displayed a significant, positive, gamma(10) = 0.06, SE = 0.01, t(138) = 4.07, p < .001, association between facial affect behavior and respiratory sinus arrhythmia. Children with ADHD may receive conflicting emotional signals at the levels of facial affective behavior and parasympathetic functioning when compared to typically developing youth. Weakened coherence among these emotion systems may be an underlying mechanism of emotion dysregulation in ADHD. Implications for etiology and treatment are discussed.
C1 [Musser, Erica D.] Florida Int Univ, Dept Psychol, Miami, FL 33199 USA.
   [Nigg, Joel T.] Oregon Hlth & Sci Univ, Dept Psychiat, Portland, OR 97201 USA.
RP Musser, ED (reprint author), 11200 SW 8th St,AHC 4 455, Miami, FL 33199 USA.
EM emusser@fiu.edu
FU National Institute of Mental HealthUnited States Department of Health &
   Human ServicesNational Institutes of Health (NIH) - USANIH National
   Institute of Mental Health (NIMH) [R01 MH059105, R01 MH086654]
FX This study was funded by the National Institute of Mental Health (R01
   MH059105, R01 MH086654).
NR 54
TC 5
Z9 5
U1 3
U2 12
PU ROUTLEDGE JOURNALS, TAYLOR & FRANCIS LTD
PI ABINGDON
PA 2-4 PARK SQUARE, MILTON PARK, ABINGDON OX14 4RN, OXON, ENGLAND
SN 1537-4416
EI 1537-4424
J9 J CLIN CHILD ADOLESC
JI J. Clin. Child Adolesc. Psychol.
PY 2019
VL 48
IS 1
BP 153
EP 165
DI 10.1080/15374416.2016.1270828
PG 13
WC Psychology, Clinical; Psychology, Developmental
SC Psychology
GA HM2RC
UT WOS:000459315600013
PM 28103058
OA Green Accepted
DA 2020-03-18
ER

PT J
AU Tas, I
   Gunes, Z
AF Tas, Ibrahim
   Gunes, Zehra
TI Examination computer gaming addiction, alexithymia, social anxiety, age
   and gender among children aged 8-12
SO KLINIK PSIKIYATRI DERGISI-TURKISH JOURNAL OF CLINICAL PSYCHIATRY
LA Turkish
DT Article
DE Computer gaming addiction; alexithymia; social anxiety; gender; children
ID INTERNET ADDICTION; GAME ADDICTION; EMOTION REGULATION; DISORDER; TERMS;
   ADOLESCENTS; FACTORIAL
AB Objective: The aim of this study is to examine age, gender, alexithymia and social anxiety as predictors of computer gaming addiction among children. Method: The research was carried out on a total of 321 persons, 148 of whom were girls and 173 were boys. The ages of the participants were between 8 and 12 and their average age was 10.48. Research data were collected via Computer Gaming Addiction Scale for Children, Alexithymia Scale for Children, Social Anxiety Scale for Children and Personal Information Form. Parametric tests were used because it was found that the data of research were normally distributed and met the necessary assumptions for multiple regressions. The data obtained from the research were analyzed by Pearson Correlation Analysis and Hierarchical Regression Analysis method. Results: A positive correlation has been found between computer gaming addiction and alexithymia and social anxiety. In addition, age, gender, alexithymia and social anxiety were significantly predictive of computer gaming addiction at 24.1%. In the research, it was identified that the most effect in explaining computer gaming addiction was alexithymia, followed by gender and social anxiety. Discussion: It is found out that gender, alexithymia and social anxiety affect computer gaming addiction in children significantly. The results of research were discussed in the light of the related literature and suggestions were made to the researchers and experts studying in the field.
C1 [Tas, Ibrahim] Istanbul Sabahattin Zaim Univ, Egitim Fak, Rehberl & Psikol Danismanl Anabilim Dali, Istanbul, Turkey.
   [Gunes, Zehra] Istanbul Sabahattin Zaim Univ, Egitim Fak, Sosyal Bilimler Enstitusu, Istanbul, Turkey.
RP Tas, I (reprint author), Istanbul Sabahattin Zaim Univ, Egitim Fak, Rehberl & Psikol Danismanl Anabilim Dali, Istanbul, Turkey.
EM ibrahimtas34@gmail.com
NR 70
TC 0
Z9 0
U1 0
U2 0
PU KLINIK PSIKIYATRI DERGISI
PI ANKARA
PA STRAZBURG CAD 4-11 SIHHIYE, ANKARA, 00000, TURKEY
SN 1302-0099
EI 2146-7153
J9 KLIN PSIKIYATR DERG
JI Klin. Psikiyatr. Derg.
PY 2019
VL 22
IS 1
BP 83
EP 92
DI 10.5505/kpd.2018.17894
PG 10
WC Psychiatry
SC Psychiatry
GA HM3LV
UT WOS:000459376000010
OA DOAJ Gold
DA 2020-03-18
ER

PT J
AU Sitnik-Warchulska, K
   Izydorczyk, B
   Lipowska, M
AF Sitnik-Warchulska, Katarzyna
   Izydorczyk, Bernadetta
   Lipowska, Malgorzata
TI Clinical psychological diagnosis in children and adolescents: challenges
   and recommendations of consultants in clinical psychology
SO PSYCHIATRIA I PSYCHOLOGIA KLINICZNA-JOURNAL OF PSYCHIATRY AND CLINICAL
   PSYCHOLOGY
LA Polish
DT Article
DE clinical diagnosis; psychological tests; standards of clinical
   diagnosis; children and adolescents; clinical psychology
AB The aim of the article is to discuss the standards of clinical diagnosis in children and adolescents in the context of theoretical models and psychological practice. Contemporary clinical practice standards refer to evidence-based practice (including evidence-based psychological practice, EBPP). A correct interdisciplinary diagnosis, as in the global standards, is primarily required due to an observed increase in the prevalence of emotional problems, behavioural difficulties and mental disorders among younger and younger children. The clinical psychological diagnostic process plays a key role in this respect. It is a process that takes into account both the individual and developmental context as well as the biopsychosocial nature of difficulties experienced by the child. Inference based on the interview, observation and results of standardised psychological tools, referring to clinical research and scientific theories, is an essential part of this process. The paper discusses in detail the worldwide standards of a clinical psychological diagnostic process and the specificity of clinical diagnosis in children and adolescents. At the same time, guidelines for clinical psychological diagnosis in children and adolescents have been proposed in relation to the Polish realities of clinical practice. The authors prepared and shared a list of psychological tests for use in clinical assessment of children and adolescents. The list is divided based on the studied development period (early childhood, pre-school age, school age, adolescence) and the specificity of measuring psychological variables (diagnosis of development, intelligence, cognitive abilities, emotional and social competence and personality, language development, family context, symptoms of mental disorders). The proposed psychological test list corresponds to the contemporary approach to clinical diagnosis, taking into account both the psychological profile and the socio-cultural context of the examined person's functioning (psychosocial diagnosis). The evidence-based practice and the proposed list of psychological tools assume that good clinical practice should be based not only on the clinician's experience, but above all on verified, reliable data and available scientific research.
C1 [Sitnik-Warchulska, Katarzyna; Izydorczyk, Bernadetta] Uniwersytet Jagiellonski, Inst Psychol Stosowanej, Zaklad Interwencji Kryzysowej & Psychoterapii, Krakow, Poland.
   [Lipowska, Malgorzata] Uniwersytet Gdanski, Inst Psychol, Gdansk, Poland.
RP Sitnik-Warchulska, K (reprint author), Uniwersytet Jagiellonski, Inst Psychol Stosowanej, Ul Lojasiewicza 4, PL-30348 Krakow, Poland.
EM k.sitnikwarchulska@gmail.com
OI Sitnik-Warchulska, Katarzyna/0000-0001-8262-8034; Lipowska,
   Malgorzata/0000-0002-7422-159X
NR 27
TC 1
Z9 1
U1 0
U2 1
PU MEDICAL COMMUNICATIONS
PI WARSZAWA
PA UL POWSINSKA 34, WARSZAWA, 02903, POLAND
SN 1644-6313
J9 PSYCHIATR PSYCHOL KL
JI Psychiatr. Psychol. Klin.
PY 2019
VL 19
IS 1
BP 54
EP 62
DI 10.15557/PiPK.2019.0008
PG 9
WC Psychiatry
SC Psychiatry
GA HM3VE
UT WOS:000459401600008
OA DOAJ Gold
DA 2020-03-18
ER

PT J
AU Siembab, M
   Stawarz, N
AF Siembab, Matthias
   Stawarz, Nico
TI How Does Life Satisfaction Change During the Transition from School to
   Work? A Study of Ninth and Tenth-Grade School-Leavers in Germany
SO JOURNAL OF HAPPINESS STUDIES
LA English
DT Article
DE School-to-work transition; Life satisfaction; Germany; NEPS; Fixed
   effects regression
ID PERSONAL STRIVINGS; EMOTION REGULATION; SELF-CONCORDANCE; ADOLESCENTS;
   EDUCATION; IMPACT; GOALS
AB We analyze how life satisfaction changes when adolescents leave school and enter the German vocational and educational training (VET) system. We draw on data from the German National Educational Panel Study (NEPS, Starting Cohort 4) and apply fixed effect regression models. Our findings suggest that leaving school and entering the VET system is associated with an increase in life satisfactionregardless of the occupational status (i.e., whether the individual is in dual or school-based vocational training or in a vocational preparation program). Moreover, our results provide evidence that adolescents are happy to leave school; that having high self-esteem leads to a smaller increase in life satisfaction, and that reaching or failing one's educational aspirations does not explain changes in life satisfaction.
C1 [Siembab, Matthias; Stawarz, Nico] Univ Siegen, Siegen, Germany.
RP Siembab, M (reprint author), Univ Siegen, Siegen, Germany.
EM siembab@soziologie.uni-siegen.de
NR 98
TC 0
Z9 0
U1 3
U2 10
PU SPRINGER
PI DORDRECHT
PA VAN GODEWIJCKSTRAAT 30, 3311 GZ DORDRECHT, NETHERLANDS
SN 1389-4978
EI 1573-7780
J9 J HAPPINESS STUD
JI J. Happiness Stud.
PD JAN
PY 2019
VL 20
IS 1
BP 165
EP 183
DI 10.1007/s10902-017-9945-z
PG 19
WC Psychology, Multidisciplinary; Social Sciences, Interdisciplinary
SC Psychology; Social Sciences - Other Topics
GA HK9FM
UT WOS:000458295500010
DA 2020-03-18
ER

PT J
AU Marta-Simoes, J
   Ferreira, C
AF Marta-Simoes, Joana
   Ferreira, Claudia
TI Turning self-compassionate engagement into action: Impact on body
   appreciation among Portuguese women
SO JOURNAL OF CONTEXTUAL BEHAVIORAL SCIENCE
LA English
DT Article
DE Body appreciation; Self-compassionate engagement; Self-compassionate
   action; Psychological flexibility; Positive psychology
ID EXPERIENTIAL AVOIDANCE; COMMITMENT THERAPY; ADOLESCENT FEMALES;
   YOUNG-ADULTS; ACCEPTANCE; IMAGE; DISSATISFACTION; DISORDERS; SHAME;
   IDEAL
AB Body appreciation, a facet of positive body image with important implications for women's wellbeing and mental health, has been reported to associate with important emotion regulation mechanisms such as self-compassion and psychological flexibility. Using a sample of adult women from the Portuguese general population (N=288), the present study aimed to explore how self-compassionate engagement and action competences may differentially impact on body appreciation, and whether psychological flexibility mediates self-compassionate engagement's relationship with self-compassionate action. Path analysis' results showed that while self-compassionate action directly associates with body appreciation, the effect of self-compassionate engagement on self-compassionate action and body appreciation appears to be mediated by psychological flexibility. It thus seems that psychological flexibility may be involved in the positive association between self-compassionate sensitivity and motivation and effective self-compassionate action, which altogether associate with higher body appreciation. The combination of strategies of Compassion Focused Therapy (CFT) and Acceptance and Commitment Therapy (ACT) may potentiate the promotion of positive body image in adult women.
C1 [Marta-Simoes, Joana; Ferreira, Claudia] Univ Coimbra, CINEICC Ctr Res Neuropsychol & Cognit & Behav Int, Coimbra, Portugal.
RP Marta-Simoes, J (reprint author), Univ Coimbra, CINEICC, Fac Psicol & Ciencias Educ, Rua Colegio Novo,Apartado 6153, P-3001802 Coimbra, Portugal.
EM mjoana.gms@gmail.com
OI Ferreira, Claudia/0000-0002-7020-9606; Marta-Simoes,
   Joana/0000-0002-7807-8575
NR 44
TC 0
Z9 0
U1 2
U2 4
PU ELSEVIER SCIENCE BV
PI AMSTERDAM
PA PO BOX 211, 1000 AE AMSTERDAM, NETHERLANDS
SN 2212-1447
EI 2212-1455
J9 J CONTEXT BEHAV SCI
JI J. Contextual Behav. Sci.
PD JAN
PY 2019
VL 11
BP 21
EP 26
DI 10.1016/j.jcbs.2018.11.004
PG 6
WC Psychology, Clinical
SC Psychology
GA HL1CJ
UT WOS:000458431200004
DA 2020-03-18
ER

PT J
AU Graser, J
   Heimlich, C
   Kelava, A
   Hofmann, SG
   Stangier, U
   Schreiber, F
AF Graser, Johannes
   Heimlich, Christiane
   Kelava, Augustin
   Hofmann, Stefan G.
   Stangier, Ulrich
   Schreiber, Franziska
TI Assessment of Emotion Regulation in Adolescents With the "Affective
   Style Questionnaire - Youth" ASQ-Y
SO DIAGNOSTICA
LA German
DT Article
DE Affective Style Questionnaire; Youth; ASQ-Y; adolescents; German
   version; emotion regulation
ID REGULATION STRATEGIES; COMMITMENT THERAPY; AGE-DIFFERENCES; GERMAN
   VERSION; ANXIETY; ACCEPTANCE; CHILDREN; PERSONALITY; SUPPRESSION;
   SYMPTOMS
AB The Affective Style Questionnaire assesses the 3 emotion regulation strategies suppression, adjusting/reappraisal, and acceptance and was adapted for adolescents (ASQ-Y) and validated using an adolescent sample (N = 1,092). The results confirmed the expected dimensionality of the English and German versions for adults. An exploratory structural equation modeling procedure (ESEM) yielded model-fit indicators that ranged from acceptable to very good values. The comparative fit index reached an acceptable value of.938, the Tucker-Lewis index yielded an acceptable value of.911. The root mean square error of approximation reached a very good value of.050, and the standardized root mean square residual resulted in a good value of.030. The internal consistencies of the 3 scales reached satisfactory values and were comparable to the English and German versions for adults (suppression: alpha =.77; adjusting/reappraisal: alpha =.76; acceptance: alpha =.76). The 3 subscales showed expected correlations with established instruments in the field of emotion regulation, providing evidence for construct validity. In sum, the ASQ-Y is a suitable and economic instrument for assessing three distinct strategies of emotion regulation in adolescents. The ASQ-Y may be applicable not only in the healthy general population and for prevention purposes but also in clinical settings after appropriate validation studies.
C1 [Graser, Johannes] Univ Witten Herdecke, Dept Gesundheit, Abt Klin Psychol & Psychotherapie 2, Alfred Herrhausen Str 44, D-58455 Witten, Germany.
   [Graser, Johannes; Heimlich, Christiane; Stangier, Ulrich; Schreiber, Franziska] Goethe Univ Frankfurt Main, Inst Psychol, Abt Klin Psychol & Psychotherapie, Varrentrappstr 40-42, D-60486 Frankfurt, Germany.
   [Kelava, Augustin] Eberhard Karls Univ Tubingen, Hector Inst Empir Bildungsforsch, Europastr 6, D-72072 Tubingen, Germany.
   [Hofmann, Stefan G.] Boston Univ, Dept Psychol, 648 Beacon St,6th Floor, Boston, MA 02215 USA.
RP Graser, J (reprint author), Univ Witten Herdecke, Dept Gesundheit, Abt Klin Psychol & Psychotherapie 2, Alfred Herrhausen Str 44, D-58455 Witten, Germany.; Graser, J (reprint author), Goethe Univ Frankfurt Main, Inst Psychol, Abt Klin Psychol & Psychotherapie, Varrentrappstr 40-42, D-60486 Frankfurt, Germany.
EM johannes.graser@uni-wh.de
RI Hofmann, Stefan G/B-8769-2014
OI Hofmann, Stefan G/0000-0002-3548-9681
NR 51
TC 0
Z9 0
U1 0
U2 6
PU HOGREFE & HUBER PUBLISHERS
PI GOTTINGEN
PA MERKELSTR 3, D-37085 GOTTINGEN, GERMANY
SN 0012-1924
EI 2190-622X
J9 DIAGNOSTICA
JI Diagnostica
PY 2019
VL 65
IS 1
BP 49
EP 59
DI 10.1026/0012-1924/a000210
PG 11
WC Psychology, Clinical
SC Psychology
GA HK9QN
UT WOS:000458326700006
DA 2020-03-18
ER

PT J
AU Miettunen, J
   Haapea, M
   Bjornholm, L
   Huhtaniska, S
   Juola, T
   Kinnunen, L
   Lehtiniemi, H
   Lieslehto, J
   Rautio, N
   Nordstrom, T
AF Miettunen, Jouko
   Haapea, Marianne
   Bjornholm, Lassi
   Huhtaniska, Sanna
   Juola, Teija
   Kinnunen, Lotta
   Lehtiniemi, Heli
   Lieslehto, Johannes
   Rautio, Nina
   Nordstrom, Tanja
TI Psychiatric research in the Northern Finland Birth Cohort 1986-a
   systematic review
SO INTERNATIONAL JOURNAL OF CIRCUMPOLAR HEALTH
LA English
DT Review
DE ADHD; behavioural problems; birth cohort; emotional problems; psychosis
   risk; systematic review
ID DEFICIT HYPERACTIVITY DISORDER; CUMULATIVE CONTEXTUAL RISK;
   ATTENTION-DEFICIT/HYPERACTIVITY DISORDER; WHITE-MATTER STRUCTURE;
   YOUNG-ADULTS; OULU BRAIN; FAMILIAL RISK; BEHAVIORAL-PROBLEMS; ADHD
   SYMPTOMS; PRODROMAL SYMPTOMS
AB The Northern Finland Birth Cohort 1986 is a large population-based birth cohort, which aims to promote health and wellbeing of the population. In this paper, we systematically review the psychiatric research performed in the cohort until today, i.e. at the age of 32 years of the cohort (2018). We conducted a systematic literature search using the databases of PubMed and Scopus and complemented it with a manual search. We found a total of 94 articles, which were classified as examining ADHD, emotional and behavioural problems, psychosis risk or other studies relating to psychiatric subjects. The articles are mainly based on two large comprehensive follow-up studies of the cohort and several substudies. The studies have often used also nationwide register data. The studies have found several early predictors for the aforementioned psychiatric outcomes, such as problems at pregnancy and birth, family factors in childhood, physical inactivity and substance use in adolescence. There are also novel findings relating to brain imaging and cognition, for instance regarding familial risk of psychosis in relation to resting state functional MRI. The Northern Finland Birth Cohort 1986 has been utilised frequently in psychiatric research and future data collections are likely to lead to new scientifically important findings.
C1 [Miettunen, Jouko; Haapea, Marianne; Huhtaniska, Sanna; Juola, Teija; Kinnunen, Lotta; Lehtiniemi, Heli; Lieslehto, Johannes; Rautio, Nina; Nordstrom, Tanja] Univ Oulu, Ctr Life Course Hlth Res, POB 5000, Oulu, Finland.
   [Miettunen, Jouko; Haapea, Marianne; Kinnunen, Lotta; Lehtiniemi, Heli; Lieslehto, Johannes; Rautio, Nina; Nordstrom, Tanja] Oulu Univ Hosp, Med Res Ctr Oulu, Oulu, Finland.
   [Miettunen, Jouko; Haapea, Marianne; Kinnunen, Lotta; Lehtiniemi, Heli; Lieslehto, Johannes; Rautio, Nina; Nordstrom, Tanja] Univ Oulu, Oulu, Finland.
   [Haapea, Marianne; Bjornholm, Lassi] Oulu Univ Hosp, Dept Psychiat, Oulu, Finland.
   [Bjornholm, Lassi] Univ Oulu, Res Unit Clin Neurosci, Dept Psychiat, Oulu, Finland.
   [Lehtiniemi, Heli; Nordstrom, Tanja] Univ Oulu, Northern Finland Birth Cohorts, Fac Med, Oulu, Finland.
RP Miettunen, J (reprint author), Univ Oulu, Ctr Life Course Hlth Res, POB 5000, Oulu, Finland.
EM jouko.miettunen@oulu.fi
RI Hubsher, Marshall/Q-1825-2019
OI Hubsher, Marshall/0000-0002-9775-0400; Hubsher,
   Marshall/0000-0002-7315-8947
FU Academy of FinlandAcademy of Finland [268336]; Alfred Kordelinin Saatio;
   Orion Research foundation; Suomen KulttuurirahastoFinnish Cultural
   Foundation [00160427]; Suomen Laaketieteen Saatio; Juho Vainion Saatio
   [201610329]
FX This work was supported by the Academy of Finland [268336]; Alfred
   Kordelinin Saatio; Juho Vainion Saatio [201610329]; Orion Research
   foundation; Suomen Kulttuurirahasto [00160427]; Suomen Laaketieteen
   Saatio.
NR 96
TC 0
Z9 0
U1 0
U2 1
PU TAYLOR & FRANCIS LTD
PI ABINGDON
PA 2-4 PARK SQUARE, MILTON PARK, ABINGDON OR14 4RN, OXON, ENGLAND
SN 1239-9736
EI 2242-3982
J9 INT J CIRCUMPOL HEAL
JI Int. J. Circumpolar Health
PD JAN 1
PY 2019
VL 78
IS 1
AR 1571382
DI 10.1080/22423982.2019.1571382
PG 14
WC Public, Environmental & Occupational Health
SC Public, Environmental & Occupational Health
GA HK9NG
UT WOS:000458317700001
PM 30744507
OA DOAJ Gold, Green Published
DA 2020-03-18
ER

PT J
AU Fragkaki, I
   Cima, M
   Verhagen, M
   Maciejewski, DF
   Boks, MP
   van Lier, PAC
   Koot, HM
   Branje, SJT
   Meeus, WHJ
AF Fragkaki, Iro
   Cima, Maaike
   Verhagen, Maaike
   Maciejewski, Dominique F.
   Boks, Marco P.
   van Lier, Pol A. C.
   Koot, Hans M.
   Branje, Susan J. T.
   Meeus, Wim H. J.
TI Oxytocin Receptor Gene (OXTR) and Deviant Peer Affiliation: A
   Gene-Environment Interaction in Adolescent Antisocial Behavior
SO JOURNAL OF YOUTH AND ADOLESCENCE
LA English
DT Article
DE Oxytocin receptor gene; Antisocial behavior; Deviant peer affiliation;
   Gene-environment interaction
ID PROACTIVE AGGRESSION; CHILDHOOD-ONSET; RISK-FACTORS; REACTIVE
   AGGRESSION; EMOTION REGULATION; CONDUCT DISORDER; DELINQUENCY;
   ASSOCIATION; PERSONALITY; VARIANTS
AB Although the oxytocin receptor gene (OXTR) is involved in aggression and social affiliation, it has not been examined in gene-environment interaction studies. This longitudinal study examined the effect of genetic variants in OXTR and its gene-environment interaction with perceived deviant peer affiliation in the trajectories of antisocial behavior in 323 adolescents (182 males) from 13 to 18 years. Annual assessments of reactive and proactive aggression, delinquency, and friends' delinquency, as well as DNA at age 17 were collected. Gene-based tests yielded no main effect of OXTR, but revealed a significant gene-environment interaction in proactive aggression and delinquency. Variation in the OXTR might affect the influence of deviant peer affiliation on antisocial behavior, contributing to a better understanding of individual differences in antisocial behavior.
C1 [Fragkaki, Iro; Cima, Maaike; Verhagen, Maaike] Radboud Univ Nijmegen, Behav Sci Inst, Montesorilaan 3, NL-6525 HR Nijmegen, Netherlands.
   [Maciejewski, Dominique F.; Koot, Hans M.] Vrije Univ Amsterdam, Med Ctr, EMGO Inst Hlth & Care Res, Boechorststr 7, NL-1081 BT Amsterdam, Netherlands.
   [Boks, Marco P.] Univ Med Ctr Utrecht, Brain Ctr Rudolf Magnus, Dept Psychiat, Heidelberglaan 100, NL-3584 CX Utrecht, Netherlands.
   [van Lier, Pol A. C.; Koot, Hans M.] Vrije Univ Amsterdam, Dept Clin Neuro & Dev Psychol, Boelelaan 1105, NL-1081 HV Amsterdam, Netherlands.
   [Branje, Susan J. T.; Meeus, Wim H. J.] Univ Utrecht, Fac Social & Behav Sci, Dept Youth & Family, Padualaan 14, NL-3584 CH Utrecht, Netherlands.
   [Meeus, Wim H. J.] Tilburg Univ, Dept Dev Psychol, Warandelaan 2, NL-5037 AB Tilburg, Netherlands.
RP Fragkaki, I (reprint author), Radboud Univ Nijmegen, Behav Sci Inst, Montesorilaan 3, NL-6525 HR Nijmegen, Netherlands.
EM i.fragkaki@pwo.ru.nl
FU Netherlands Organisation for Scientific ResearchNetherlands Organization
   for Scientific Research (NWO) [GB-MAGW 480-03-005, GB-MAGW 480-08-006,
   024.001.003]; Stichting Achmea Slachtoffer en Samenleving (SASS);
   Netherlands Organisation for Scientific Research, VU University
   Amsterdam; Utrecht University
FX The RADAR-y project has been financially supported by grants from the
   Netherlands Organisation for Scientific Research (GB-MAGW 480-03-005,
   GB-MAGW 480-08-006), the Stichting Achmea Slachtoffer en Samenleving
   (SASS), a grant from the Netherlands Organisation for Scientific
   Research to the Consortium Individual Development (CID; 024.001.003),
   and several other grants from the Netherlands Organisation for
   Scientific Research, VU University Amsterdam, and Utrecht University.
NR 88
TC 0
Z9 0
U1 3
U2 14
PU SPRINGER/PLENUM PUBLISHERS
PI NEW YORK
PA 233 SPRING ST, NEW YORK, NY 10013 USA
SN 0047-2891
EI 1573-6601
J9 J YOUTH ADOLESCENCE
JI J. Youth Adolesc.
PD JAN
PY 2019
VL 48
IS 1
BP 86
EP 101
DI 10.1007/s10964-018-0939-x
PG 16
WC Psychology, Developmental
SC Psychology
GA HK0MD
UT WOS:000457592500007
PM 30315439
OA Other Gold, Green Published
DA 2020-03-18
ER

PT J
AU Glenn, AL
   Lochman, JE
   Dishion, T
   Powell, NP
   Boxmeyer, C
   Kassing, F
   Qu, LX
   Romero, D
AF Glenn, Andrea L.
   Lochman, John E.
   Dishion, Thomas
   Powell, Nicole P.
   Boxmeyer, Caroline
   Kassing, Francesca
   Qu, Lixin
   Romero, Devon
TI Toward Tailored Interventions: Sympathetic and Parasympathetic
   Functioning Predicts Responses to an Intervention for Conduct Problems
   Delivered in Two Formats
SO PREVENTION SCIENCE
LA English
DT Article
DE Skin conductance; Respiratory sinus arrhythmia; Aggression; Conduct
   problems; Intervention; Physiology
ID RESPIRATORY SINUS ARRHYTHMIA; COPING POWER PROGRAM; PROACTIVE
   AGGRESSION; PEER VICTIMIZATION; EMOTION REGULATION; REACTIVITY;
   CHILDREN; QUANTIFICATION; PREVENTION; BEHAVIOR
AB Coping Power is an evidence-based preventive intervention for youth with aggressive behavior problems that has traditionally been delivered in small group formats, but because of concerns about potentially diminished effects secondary to aggregation of high-risk youth, an individual format of Coping Power has been developed. The current study examined whether physiological characteristics of the child may provide information about which intervention delivery format works best for that individual. Indicators of sympathetic and parasympathetic nervous system functioning were examined in 360 fourth-grade children (65% male; 76.4% self-reported African-American) who were randomly assigned to Group Coping Power (GCP) or Individual Coping Power (ICP) (Lochman et al. 2015). Longitudinal assessments of teacher- and parent-reported proactive and reactive aggression were collected through a 1-year follow-up. For children with higher initial levels of aggression, those with lower parasympathetic functioning at pre-intervention showed greater reductions in teacher-rated proactive aggression in the ICP condition than the GCP condition. For children with high parasympathetic functioning, there was no differential effect of intervention format. Regardless of intervention format, youth with lower levels of sympathetic functioning at pre-intervention demonstrated greater reductions in teacher-rated proactive aggression. These findings suggest that physiological indicators may be worth considering in future studies examining which youth respond best to specific types of interventions.
C1 [Glenn, Andrea L.; Lochman, John E.; Powell, Nicole P.; Boxmeyer, Caroline; Kassing, Francesca; Qu, Lixin; Romero, Devon] Univ Alabama, Ctr Prevent Youth Behav Problems, Tuscaloosa, AL 35487 USA.
   [Glenn, Andrea L.] Univ Alabama, Dept Psychol, Box 870348, Tuscaloosa, AL 35487 USA.
   [Dishion, Thomas] Arizona State Univ, POB 871104, Tempe, AZ 85287 USA.
RP Glenn, AL (reprint author), Univ Alabama, Ctr Prevent Youth Behav Problems, Tuscaloosa, AL 35487 USA.; Glenn, AL (reprint author), Univ Alabama, Dept Psychol, Box 870348, Tuscaloosa, AL 35487 USA.
EM alglenn1@ua.edu
RI Kassing, Francesca/W-1195-2019
OI Kassing, Francesca/0000-0003-1364-8271; Romero,
   Devon/0000-0002-6631-9650
FU NIDAUnited States Department of Health & Human ServicesNational
   Institutes of Health (NIH) - USANIH National Institute on Drug Abuse
   (NIDA) [R01 DA023156]; National Institute of Child Health & Human
   DevelopmentUnited States Department of Health & Human ServicesNational
   Institutes of Health (NIH) - USANIH Eunice Kennedy Shriver National
   Institute of Child Health & Human Development (NICHD) [R01 HD079273]
FX This research was supported by grants from NIDA (R01 DA023156) and the
   National Institute of Child Health & Human Development (R01 HD079273).
NR 45
TC 2
Z9 2
U1 1
U2 2
PU SPRINGER/PLENUM PUBLISHERS
PI NEW YORK
PA 233 SPRING ST, NEW YORK, NY 10013 USA
SN 1389-4986
EI 1573-6695
J9 PREV SCI
JI Prev. Sci.
PD JAN
PY 2019
VL 20
IS 1
SI SI
BP 30
EP 40
DI 10.1007/s11121-017-0859-0
PG 11
WC Public, Environmental & Occupational Health
SC Public, Environmental & Occupational Health
GA HJ8BH
UT WOS:000457420800004
PM 29308549
OA Green Accepted
DA 2020-03-18
ER

PT J
AU Aboobaker, S
   Jangam, KV
   Sagar, KJV
   Amaresha, AC
   Jose, A
AF Aboobaker, Sabana
   Jangam, Kavita, V
   Sagar, K. John Vijay
   Amaresha, Anekal C.
   Jose, Amrutha
TI Predictors of emotional and behavioral problems among Indian
   adolescents: A clinic-based study
SO ASIAN JOURNAL OF PSYCHIATRY
LA English
DT Article
DE Adolescent; Emotional; Behavioural; Parenting; Predictors
ID PARENTING PRACTICES; PATERNAL AGE; DISORDERS; CHILDREN
AB Background: Emotional and behavioral problems place a heavy burden on the adolescents and their families. Many factors are known to influence adolescent mental health. The current study was designed to determine the predictors of emotional and behavioral problems among Indian adolescents.
   Methods: The parents of adolescents in the age group of 10 to 18 (N = 81) were recruited from the National Institute of Mental Health and Neuro Sciences, Bangalore, Karnataka, India. Alabama Parenting Questionnaire (Parent version), Strength and Difficulty Questionnaire (Parent version) and, the Parent Interview Schedule (PIS) were used to assess the parental practices, emotional and behavioral problems and abnormal psychosocial environment of the adolescents. The data were analyzed with stepwise multiple linear and Quantile regression to find out significant predictors of emotional and behavioral problems among adolescents.
   Results: Adolescent's age, parental involvement, and paternal age are the significant predictors of emotional problems. Parental mental disorder or deviance, gender, and inconsistent discipline are the significant predictors for conduct problems. Poor monitoring and supervision, paternal and maternal age are statistically significant predictors of prosocial skills among the adolescents. Inadequate or distorted intrafamilial communication and parental mental disorder are the significant predictors of total difficulties among the adolescents.
   Conclusion: The study validates the role of abnormal psychosocial environments and negative parenting practices as risk factors for emotional and behavioral problems among the adolescents. A comprehensive analysis which covers all possible variables related to adolescent mental health is mandatory for the health professionals before planning the intervention.
C1 [Aboobaker, Sabana] NIMHANS, Dept Psychiat Social Work, Bengaluru 560029, Karnataka, India.
   [Jangam, Kavita, V] NIMHANS, Dept Psychiat Social Work, Bengaluru, Karnataka, India.
   [Sagar, K. John Vijay] NIMHANS, Dept Child & Adolescent Psychiat, Bengaluru 560029, Karnataka, India.
   [Amaresha, Anekal C.] CHRIST, Dept Sociol & Social Work, Bengaluru 560029, Karnataka, India.
   [Jose, Amrutha] NIMHANS, Dept Biostat, Bengaluru 560029, Karnataka, India.
RP Aboobaker, S (reprint author), NIMHANS, Dr MV Govindaswamy Ctr, Dept Psychiat Social Work, 1st Floor,Hosur Rd,Dharmaram Coll Post, Bengaluru 560029, Karnataka, India.
EM shabana.ab000aker@gmail.com; kavita.nimhans@gmail.com;
   sagarjohn@gmail.com; amarmsw@gmail.com; amruthaannjose@gmail.com
RI Anekal, Amaresh C/D-8711-2015
OI Anekal, Amaresh C/0000-0002-9851-1698
FU University Grant Commission, Maulana Azad National Fellowship for
   Minority students (UGC-MANF), India
FX This work is supported by University Grant Commission, Maulana Azad
   National Fellowship for Minority students (UGC-MANF), India for the
   first author (SA).
NR 37
TC 1
Z9 1
U1 1
U2 5
PU ELSEVIER SCIENCE BV
PI AMSTERDAM
PA PO BOX 211, 1000 AE AMSTERDAM, NETHERLANDS
SN 1876-2018
EI 1876-2026
J9 ASIAN J PSYCHIATR
JI Asian J. Psychiatr.
PD JAN
PY 2019
VL 39
BP 104
EP 109
DI 10.1016/j.ajp.2018.12.002
PG 6
WC Psychiatry
SC Psychiatry
GA HI6AO
UT WOS:000456535700027
PM 30599450
DA 2020-03-18
ER

PT J
AU Loya, JM
   McCauley, KL
   Chronis-Tuscano, A
   Chen, SZ
   Gad, A
   MacPherson, L
   Lejuez, CW
AF Loya, Jennifer M.
   McCauley, Katherine L.
   Chronis-Tuscano, Andrea
   Chen, Starr Z.
   Gad, Abanoub
   MacPherson, Laura
   Lejuez, C. W.
TI An experimental paradigm examining the influence of frustration on
   risk-taking behavior
SO BEHAVIOURAL PROCESSES
LA English
DT Article
DE Attention-deficit/hyperactivity symptoms; Balloon Analogue Risk Task
   (BART); College students; Frustration; Risk-taking behavior
ID DEFICIT HYPERACTIVITY DISORDER; ATTENTION-DEFICIT/HYPERACTIVITY
   DISORDER; EMOTION REGULATION; PERSONALITY-DISORDER; COLLEGE-STUDENTS;
   ALCOHOL-USE; REAL-WORLD; TASK BART; ADHD; ADOLESCENTS
AB The present study examined the impact of frustration on risk-taking in college students with low and high ADHD symptomatology (L-ADHD and H-ADHD). Participants completed the Balloon Analogue Risk Task (BART) following induced frustration from a mood manipulation task (experimental session) and following no mood manipulation (control session). A manipulation check revealed a significant three-way interaction where the H-ADHD group reported higher frustration levels compared to the L-ADHD group, particularly in response to the frustration induction in the experimental condition. Primary results revealed that the L-ADHD group exploded significantly fewer balloons in the experimental condition compared to the control condition; there was a nonsignificant difference of balloon explosions across conditions for the H-ADHD group. The study provides initial laboratory-based support for the impact of frustration on the risk behavior of those with low and high levels of ADHD, with potential implications for future studies and ultimately for intervention.
C1 [Loya, Jennifer M.] George Mason Univ, 4400 Univ Dr,MSN 3F5, Fairfax, VA 22030 USA.
   [Loya, Jennifer M.; McCauley, Katherine L.; Chen, Starr Z.; Gad, Abanoub; MacPherson, Laura; Lejuez, C. W.] Ctr Addict Personal & Emot Res, 2103 Cole Student Act Bldg, College Pk, MD 20742 USA.
   [McCauley, Katherine L.] VA Puget Sound, 1660 South Columbian Way, Seattle, WA 98108 USA.
   [Chronis-Tuscano, Andrea] Univ Maryland, 1147C Biol Psychol Bldg, College Pk, MD 20742 USA.
   [MacPherson, Laura] Greenbaum Comprehens Canc Ctr, 22 S Greene St, Baltimore, MD 21201 USA.
   [Lejuez, C. W.] Univ Kansas, Cofrin Logan Ctr Addict Res & Treatment, Strong Hall,Room 250, Lawrence, KS 66045 USA.
   [Loya, Jennifer M.] 4400 Univ Dr,MSN 3F5, Fairfax, VA 22030 USA.
RP Loya, JM (reprint author), 4400 Univ Dr,MSN 3F5, Fairfax, VA 22030 USA.
EM jloya2@gmu.edu
OI Lejuez, Carl/0000-0003-2772-7835
NR 59
TC 0
Z9 0
U1 0
U2 8
PU ELSEVIER SCIENCE BV
PI AMSTERDAM
PA PO BOX 211, 1000 AE AMSTERDAM, NETHERLANDS
SN 0376-6357
EI 1872-8308
J9 BEHAV PROCESS
JI Behav. Processes
PD JAN
PY 2019
VL 158
BP 155
EP 162
DI 10.1016/j.beproc.2018.10.013
PG 8
WC Psychology, Biological; Behavioral Sciences; Zoology
SC Psychology; Behavioral Sciences; Zoology
GA HI1QW
UT WOS:000456221100022
PM 30366109
DA 2020-03-18
ER

PT J
AU Sitnick, SL
   Galan, CA
   Shaw, DS
AF Sitnick, Stephanie L.
   Galan, Chardee A.
   Shaw, Daniel S.
TI Early childhood predictors of boys' antisocial and violent behavior in
   early adulthood
SO INFANT MENTAL HEALTH JOURNAL
LA English
DT Article
DE attention deficit hyperactivity disorder; conduct problems; low-income;
   trajectories; violent behavior
ID ATTENTION-DEFICIT/HYPERACTIVITY DISORDER; LIFE-COURSE-PERSISTENT;
   CONDUCT PROBLEMS; PHYSICAL AGGRESSION; FOLLOW-UP; DEVELOPMENTAL
   TRAJECTORIES; DEPRESSIVE SYMPTOMS; YOUTH VIOLENCE; AGE 3; HYPERACTIVITY
AB Research on early childhood predictors of violent behaviors in early adulthood is limited. The current study investigated whether individual, family, and community risk factors from 18 to 42 months of age were predictive of violent criminal arrests during late adolescence and early adulthood using a sample of 310 low-income male participants living in an urban community. In addition, differences in trajectories of overt conduct problems (CP), hyperactivity/attention problems (HAP), and co-occurring patterns of CP and HAP from age 11/2 to 10 years were investigated in regard to their relationship to violent and nonviolent behaviors, depression, and anxiety at age 20. Results of multivariate analyses indicated that early childhood family income, home environment, emotion regulation, oppositional behavior, and minority status were all significant in distinguishing violent offending boys from those with no criminal records. In addition, trajectories of early childhood CP, but not attention deficit hyperactivity disorder, were significantly related to self-reports of violent behavior, depressive symptoms, and anxiety symptoms. Implications for the prevention of early childhood risk factors associated with adolescent and adult violent behavior for males are discussed.
C1 [Sitnick, Stephanie L.] Caldwell Univ, Dept Psychol & Counseling, Caldwell, NJ USA.
   [Galan, Chardee A.; Shaw, Daniel S.] Univ Pittsburgh, Dept Psychol, Pittsburgh, PA 15260 USA.
RP Sitnick, SL (reprint author), Dept Psychol & Counseling, 120 Bloomfield Ave, Caldwell, NJ 07006 USA.
EM ssitnick@caldwell.edu
FU National Institute on DrugAbuseUnited States Department of Health &
   Human ServicesNational Institutes of Health (NIH) - USANIH National
   Institute on Drug Abuse (NIDA) [DA25630, DA26222]
FX National Institute on DrugAbuse Numbers: DA25630 and DA26222
NR 75
TC 3
Z9 3
U1 7
U2 13
PU WILEY
PI HOBOKEN
PA 111 RIVER ST, HOBOKEN 07030-5774, NJ USA
SN 0163-9641
EI 1097-0355
J9 INFANT MENT HEALTH J
JI Infant Ment. Health J.
PD JAN-FEB
PY 2019
VL 40
IS 1
SI SI
BP 67
EP 83
DI 10.1002/imhj.21754
PG 17
WC Psychology, Developmental
SC Psychology
GA HH8FO
UT WOS:000455967500005
PM 30576588
OA Green Accepted
DA 2020-03-18
ER

PT J
AU Fung, J
   Kim, JJ
   Jin, J
   Chen, G
   Bear, L
   Lau, AS
AF Fung, Joey
   Kim, Joanna J.
   Jin, Joel
   Chen, Grace
   Bear, Laurel
   Lau, Anna S.
TI A Randomized Trial Evaluating School-Based Mindfulness Intervention for
   Ethnic Minority Youth: Exploring Mediators and Moderators of
   Intervention Effects
SO JOURNAL OF ABNORMAL CHILD PSYCHOLOGY
LA English
DT Article
DE School-based intervention; Mindfulness; Ethnic minority youth;
   Depression; Emotion regulation
ID UNDERSTANDING RACIAL/ETHNIC DISPARITIES; MENTAL-HEALTH PROBLEMS;
   STRESSFUL LIFE EVENTS; EMOTION REGULATION; DEPRESSIVE SYMPTOMS;
   MEDITATION INTERVENTIONS; INDIVIDUAL-DIFFERENCES; SOCIAL-CONSEQUENCES;
   COGNITIVE THERAPY; RESPONSE STYLES
AB The study examined the efficacy of a school-based mindfulness intervention on mental health and emotion regulation outcomes among adolescents in a wait-list controlled trial. The study also explored mediators and moderators of intervention effects. A total of 145 predominantly ethnic minority (Asian and Latino) 9th grade students with elevated mood symptoms were randomized to receive a 12-week mindfulness intervention at the start of the academic year, or in the second semester of the year. Students completed measures of emotion regulation and mental health symptoms at baseline, post-intervention, and 3-month follow-up. Intent-to-treat analyses revealed significant treatment effects of the mindfulness intervention for internalizing symptoms and perceived stress at post-treatment. Pooled pre-to-post treatment analyses of the entire sample revealed a small effect size for attention problems, medium for internalizing and externalizing problems, and large for perceived stress. We also found a small effect size for cognitive reappraisal, medium for expressive suppression, emotional processing, emotional expression, and rumination and large for avoidance fusion. Mediation analyses showed that treatment effects on internalizing symptoms and perceived stress were mediated by reductions in expressive suppression and rumination. Moderation analyses revealed that treatment effects were larger among youth with more severe problems at baseline for internalizing problems, externalizing problems, and perceived stress. However, for attention problems, students with lower severity at baseline appeared to have larger treatment gains. The study provided evidence that mindfulness intervention was beneficial for low-income ethnic minority youth in reducing perceived stress and internalizing problems, and improving emotion regulation outcomes. Furthermore, mindfulness training was associated with reduced mental health symptoms via improvements in emotion regulation.
C1 [Fung, Joey; Jin, Joel; Chen, Grace] Fuller Theol Seminary, Grad Sch Psychol, 180 N Oakland Ave, Pasadena, CA 91101 USA.
   [Kim, Joanna J.; Lau, Anna S.] Univ Calif Los Angeles, Dept Psychol, 1285 Franz Hall,Box 951563, Los Angeles, CA 90095 USA.
   [Bear, Laurel] Alhambra Unified Sch Dist, Alhambra, CA USA.
RP Kim, JJ (reprint author), Univ Calif Los Angeles, Dept Psychol, 1285 Franz Hall,Box 951563, Los Angeles, CA 90095 USA.
EM joeyfung@fuller.edu; joannajkim@ucla.edu; joeljin@fuller.edu;
   gracechen@fuller.edu; bear_laurel@ausd.us; alau@psych.ucla.edu
FU Spencer Foundation [201600077]
FX This study was funded by the Spencer Foundation (Grant #201600077;
   2015-2017, $49,909 direct costs; PI: Joey Fung).
NR 99
TC 10
Z9 10
U1 6
U2 10
PU SPRINGER/PLENUM PUBLISHERS
PI NEW YORK
PA 233 SPRING ST, NEW YORK, NY 10013 USA
SN 0091-0627
EI 1573-2835
J9 J ABNORM CHILD PSYCH
JI J. Abnorm. Child Psychol.
PD JAN
PY 2019
VL 47
IS 1
BP 1
EP 19
DI 10.1007/s10802-018-0425-7
PG 19
WC Psychology, Clinical; Psychology, Developmental
SC Psychology
GA HH2IH
UT WOS:000455541700001
PM 29654540
DA 2020-03-18
ER

PT J
AU Wichstrom, L
   Stenseng, F
   Belsky, J
   von Soest, T
   Hygen, BW
AF Wichstrom, Lars
   Stenseng, Frode
   Belsky, Jay
   von Soest, Tilmann
   Hygen, Beate Wold
TI Symptoms of Internet Gaming Disorder in Youth: Predictors and
   Comorbidity
SO JOURNAL OF ABNORMAL CHILD PSYCHOLOGY
LA English
DT Article
DE Comorbidity; Emotion regulation; Internet gaming disorder; Longitudinal;
   Social skills
ID VIDEO GAME ADDICTION; PSYCHIATRIC-DISORDERS; RISK-FACTORS; INTERNATIONAL
   CONSENSUS; PREVALENCE; VALIDATION; CHILDREN; CRITERIA; FAMILY; DSM-5
AB Internet gaming disorder (IGD) was included in the Addendum to DSM-5 as a condition for further study. Studies of community samples using a diagnostic interview are lacking, and evaluations of the proposed symptoms, comorbidities, and predictors of IGD are scarce. To provide such information participants in a Norwegian prospective community study were assessed with a clinical interview at age 10years. Symptoms of other psychiatric disorders were measured with the Child and Adolescent Psychiatric Assessment at ages 8 and 10 (n=740). Children, parents, and teachers provided information on demographics, temperament, intelligence, executive functions, self-concept, social skills, victimization, emotion regulation, family climate, and parenting. Results indicated that IGD was present in 1.7% (95% confidence interval, 0.7-2.7) of the participants (3.0% boys and 0.5% girls). Factor analysis revealed two factors: heavy involvement and negative consequences. The positive predictive value of withdrawal, tolerance, and unsuccessful attempts to control gaming symptoms to the disorder was low. Symptoms of other common disorders correlated weakly with IGD-symptoms (i.e., from r=0.07 to r=0.15). Upon adjusting for gender and gaming at age 8, only limited social and emotion regulation skills at age 8 predicted more age-10 IGD symptoms. In conclusion, IGD is already present in a small percentage of Norwegian 10-year olds. At least three of the proposed symptoms -- withdrawal, tolerance and unsuccessful attempts to control gaming -- merit further study given their weak associations with the disorder. Symptoms of IGD are only marginally associated with symptoms of other psychiatric disorders and only predicted by social skills and emotion regulation deficits.
C1 [Wichstrom, Lars] NTNU Norwegian Univ Sci & Technol, Dept Psychol, N-7941 Trondheim, Norway.
   [Wichstrom, Lars] St Olavs Hosp, Dept Child & Adolescent Psychiat, Trondheim, Norway.
   [Wichstrom, Lars; Hygen, Beate Wold] NTNU Social Sci, Trondheim, Norway.
   [Stenseng, Frode] NTNU Norwegian Univ Sci & Technol, Dept Educ & Lifelong Learning, Trondheim, Norway.
   [Belsky, Jay] Univ Calif Davis, Dept Human Ecol, Davis, CA 95616 USA.
   [von Soest, Tilmann] Univ Oslo, Dept Psychol, Oslo, Norway.
RP Wichstrom, L (reprint author), NTNU Norwegian Univ Sci & Technol, Dept Psychol, N-7941 Trondheim, Norway.; Wichstrom, L (reprint author), St Olavs Hosp, Dept Child & Adolescent Psychiat, Trondheim, Norway.; Wichstrom, L (reprint author), NTNU Social Sci, Trondheim, Norway.
EM lars.wichstrom@svt.ntnu.no
OI Wichstrom, Lars/0000-0003-3199-4637
FU Research Council of NorwayResearch Council of Norway [240097, 228685];
   Liaison Committee
FX This research was supported by grants 240097 and 228685 from the
   Research Council of Norway and a grant from the Liaison Committee
   between Central Norway RHA and NTNU.
NR 68
TC 9
Z9 9
U1 8
U2 21
PU SPRINGER/PLENUM PUBLISHERS
PI NEW YORK
PA 233 SPRING ST, NEW YORK, NY 10013 USA
SN 0091-0627
EI 1573-2835
J9 J ABNORM CHILD PSYCH
JI J. Abnorm. Child Psychol.
PD JAN
PY 2019
VL 47
IS 1
BP 71
EP 83
DI 10.1007/s10802-018-0422-x
PG 13
WC Psychology, Clinical; Psychology, Developmental
SC Psychology
GA HH2IH
UT WOS:000455541700006
PM 29623484
OA Green Published, Green Accepted, Other Gold
DA 2020-03-18
ER

PT J
AU Poulain, T
   Vogel, M
   Ludwig, J
   Grafe, N
   Korner, A
   Kiess, W
AF Poulain, Tanja
   Vogel, Mandy
   Ludwig, Juliane
   Grafe, Nico
   Koerner, Antje
   Kiess, Wieland
TI Reciprocal Longitudinal Associations Between Adolescents' Media
   Consumption and Psychological Health
SO ACADEMIC PEDIATRICS
LA English
DT Article
DE adolescents; longitudinal; media; physical activity; psychological
   health
ID QUALITY-OF-LIFE; PHYSICAL-ACTIVITY; SOCIOECONOMIC-STATUS; DEPRESSIVE
   SYMPTOMS; ELECTRONIC MEDIA; MENTAL-HEALTH; SCREEN-TIME; CHILDREN;
   TELEVISION; BEHAVIORS
AB OBJECTIVE: This study investigated reciprocal longitudinal associations between media use/physical activity and adolescents' psychological health.
   METHODS: Data were collected between 2011 and 2017 in the LIFE Child study in Germany. The sample included 814 10-to 17-year-old adolescents. The participants provided information on their media use per day (hours of television/video, computer/Internet, and mobile phone use), physical activity (frequency of organized and non-organized physical activity per week), behavioral difficulties (emotional problems, conduct problems, hyperactivity/inattention, peer relationship problems), and quality of life (physical and psychological well-being; satisfaction with parents, peers, and school) at 2 time points 12 months apart. Multiple regressions were applied to analyze reciprocal longitudinal associations between media use/physical activity and behavioral difficulties/quality of life.
   RESULTS: Frequent use of computers/Internet at baseline was associated with an increase in internalizing behavioral difficulties (emotional problems and peer relationship problems) at follow-up. Additionally, a high frequency of computer/Internet and mobile phone use was related to a decrease in psychological well-being, whereas a high frequency of organized physical activity was linked to improved physical well-being. The analyses also revealed a link between more behavioral difficulties at baseline and increased television consumption at follow-up.
   CONCLUSION: This study suggests mutual dependencies between electronic media use and psychological health over time.
C1 [Poulain, Tanja; Vogel, Mandy; Ludwig, Juliane; Grafe, Nico; Koerner, Antje; Kiess, Wieland] Univ Leipzig, LIFE Leipzig Res Ctr Civilizat Dis, Philipp Rosenthal Str 27, D-04103 Leipzig, Germany.
   [Poulain, Tanja; Vogel, Mandy; Koerner, Antje; Kiess, Wieland] Univ Leipzig, Dept Women & Child Hlth, Hosp Children & Adolescents, Leipzig, Germany.
   [Poulain, Tanja; Vogel, Mandy; Koerner, Antje; Kiess, Wieland] Univ Leipzig, Ctr Paediat Res, Leipzig, Germany.
RP Poulain, T (reprint author), Univ Leipzig, LIFE Leipzig Res Ctr Civilizat Dis, Philipp Rosenthal Str 27, D-04103 Leipzig, Germany.
EM tpoulain@life.uni-leipzig.de
OI Vogel, Mandy/0000-0003-2051-1249
FU LIFE Leipzig Research Center for Civilization Diseases, University of
   Leipzig; European UnionEuropean Union (EU); European Social FundEuropean
   Social Fund (ESF); European Regional Development FundEuropean Union
   (EU); Free State of Saxony
FX This publication was supported by LIFE Leipzig Research Center for
   Civilization Diseases, University of Leipzig. LIFE is funded by the
   European Union, European Social Fund, European Regional Development
   Fund, and Free State of Saxony within the framework of the excellence
   initiative. The funding sources were not involved in the choice of study
   design; in the collection, analysis, and interpretation of data; in the
   writing of the report; or in the decision to submit the article for
   publication.
NR 36
TC 2
Z9 2
U1 4
U2 13
PU ELSEVIER SCIENCE INC
PI NEW YORK
PA 360 PARK AVE SOUTH, NEW YORK, NY 10010-1710 USA
SN 1876-2859
EI 1876-2867
J9 ACAD PEDIATR
JI Acad. Pediatr.
PD JAN-FEB
PY 2019
VL 19
IS 1
BP 109
EP 117
DI 10.1016/j.acap.2018.08.009
PG 9
WC Pediatrics
SC Pediatrics
GA HH0PU
UT WOS:000455422100016
PM 30144525
DA 2020-03-18
ER

PT J
AU Barch, DM
   Harms, MP
   Tillman, R
   Hawkey, E
   Luby, JL
AF Barch, Deanna M.
   Harms, Michael P.
   Tillman, Rebecca
   Hawkey, Elizabeth
   Luby, Joan L.
TI Early Childhood Depression, Emotion Regulation, Episodic Memory, and
   Hippocampal Development
SO JOURNAL OF ABNORMAL PSYCHOLOGY
LA English
DT Article
DE depression; emotion regulation; episodic memory; hippocampus
ID SCHOOL-AGE-CHILDREN; BATTERY NIHTB-CB; EXECUTIVE FUNCTION; MAJOR
   DEPRESSION; PSYCHIATRIC-ASSESSMENT; COGNITIVE FUNCTIONS; WORKING-MEMORY;
   SORTING TEST; TOOLBOX; STRESS
AB Depression in adults is associated with deficits in a number of cognitive domains, however it remains less clear how early in development theses deficits can be detected in early onset depression. There are several different hypotheses about the links between cognitive function and depression. For example, it has been argued that executive function deficits contribute to emotion regulation difficulties, which in turn increase risk for depression. Further, it has been suggested that some cognitive deficits, such as episodic memory, may reflect hippocampal abnormalities linked to both depression and episodic memory. We examined these questions in adolescents participating in a longitudinal study of preschool onset depression. We measured cognitive function at adolescence using the National Institutes of Health toolbox (vocabulary, processing speed, executive function, working memory and episodic memory), and examined relationships of cognitive deficits to depression, emotion regulation, life stress and adversity, as well as hippocampal volume trajectories over three imaging assessments starting at school age. Depression related deficits in episodic memory were found. Youths with either current and past depression showed episodic memory deficits even after controlling for other psychopathology and family income. Depression seventy, emotion dysregulation, and life stress/adversity all predicted episodic memory impairment, as did smaller intercepts and slopes of hippocampal growth over time. Modest relationships of depression to hippocampal volume and strong relationships between emotion regulation and both episodic memory and hippocampal volume were found. These data are consistent with prior work in adults linking depression, episodic memory, emotion regulation, life stress/adversity, and hippocampal volume in adults and suggest similar relations are evident as early as adolescence when memory systems are under development.
C1 [Barch, Deanna M.] Washington Univ, Dept Psychol & Brain Sci, Box 1125,One Brookings Dr, St Louis, MO 63130 USA.
   [Barch, Deanna M.; Harms, Michael P.; Tillman, Rebecca; Hawkey, Elizabeth; Luby, Joan L.] Washington Univ, Dept Psychiat, St Louis, MO 63130 USA.
   [Barch, Deanna M.] Washington Univ, Dept Radiol, St Louis, MO 63130 USA.
RP Barch, DM (reprint author), Washington Univ, Dept Psychol & Brain Sci, Box 1125,One Brookings Dr, St Louis, MO 63130 USA.
EM dbarch@wustl.edu
FU  [2R01 MH064769-06];  [R01 MH098454]
FX This study was supported by Grants 2R01 MH064769-06 and R01 MH098454.
NR 94
TC 7
Z9 7
U1 6
U2 20
PU AMER PSYCHOLOGICAL ASSOC
PI WASHINGTON
PA 750 FIRST ST NE, WASHINGTON, DC 20002-4242 USA
SN 0021-843X
EI 1939-1846
J9 J ABNORM PSYCHOL
JI J. Abnorm. Psychol.
PD JAN
PY 2019
VL 128
IS 1
BP 81
EP 95
DI 10.1037/abn0000392
PG 15
WC Psychology, Clinical; Psychiatry
SC Psychology; Psychiatry
GA HH3BK
UT WOS:000455593700008
PM 30628810
OA Green Accepted
DA 2020-03-18
ER

PT J
AU Schoeps, K
   Tamarit, A
   Gonzalez, R
   Montoya-Castilla, I
AF Schoeps, Konstanze
   Tamarit, Alicia
   Gonzalez, Remedios
   Montoya-Castilla, Inmaculada
TI Emotional competence and self-esteem in adolescence: impact on
   psychological adjustment
SO REVISTA DE PSICOLOGIA CLINICA CON NINOS Y ADOLESCENTES
LA Spanish
DT Article
DE emotional competences; self-esteem; emotional symptoms; behavioural
   problems; adolescence
ID LIFE SATISFACTION; INTELLIGENCE; SYMPTOMS; AGE; AGGRESSION; CHILDHOOD;
   BEHAVIORS; MEDIATOR
AB The ability to process and manage one's own feelings and those of others in order to attend and solve emotional problems is part of the emotional competences. The development of these skills during adolescence influences positively their personal, social and school functioning. The aim was to study the impact of emotional competence and self-esteem on adolescents' psychological adjustment, focusing on potential sex and age differences. Participants were 855 Spanish adolescents aged 12-15 years old (M = 13.60; SD = 1.09), from de Valencian Community. The Emotional Skills and Competencies Questionnaire (ESCQ), the Rosenberg Self-esteem Scale (RSE) and the Strength and Difficulties Questionnaire (SDQ) were assessed. Descriptive statistics, correlation and hierarchical multiple regression were performed. The results indicated significant sex differences, but not regarding age. Girls were observed to be more competent in perceiving and understanding emotions than boys, however they reported more emotional symptoms. Boys obtained higher levels of self-esteem than girls, presenting more behavioural difficulties. Regression analysis showed that emotional competence and self-esteem are associated with less emotional symptoms and less conduct problems. Our findings reveal the predominant role of self-esteem in predicting adolescents' psychological adjustment, especially emotional symptoms.
C1 [Schoeps, Konstanze; Tamarit, Alicia; Gonzalez, Remedios; Montoya-Castilla, Inmaculada] Univ Valencia, Valencia, Spain.
RP Gonzalez, R (reprint author), Univ Valencia, Dept Personalidad Evaluat & Tratamientos Psicol, Av Blasco Ibanez 21, Valencia 46010, Spain.
EM gonzalrb@uv.es
RI Tamarit, Alicia/AAA-4085-2019; Montoya Castilla, Inmaculada/G-8963-2011;
   Schoeps, Konstanze/C-1604-2018
OI Tamarit, Alicia/0000-0002-8905-9994; Montoya Castilla,
   Inmaculada/0000-0003-2536-2019; Schoeps, Konstanze/0000-0002-6312-7055
NR 43
TC 2
Z9 2
U1 2
U2 14
PU UNIV MIGUEL HERNANDEZ, DEPT PSICOLOGIA
PI SAN JUAN DE ALICANTE
PA CRTA NACIONAL N-332 S-N, SAN JUAN DE ALICANTE, 03550, SPAIN
SN 2340-8340
J9 REV PSICOL CLIN NINO
JI Rev. Psicol. Clin. Ninos Adolesc.
PD JAN-APR
PY 2019
VL 6
IS 1
BP 51
EP 56
DI 10.21134/rpcna.2019.06.1.7
PG 6
WC Psychology, Developmental
SC Psychology
GA HH2AQ
UT WOS:000455521400007
OA DOAJ Gold, Green Published
DA 2020-03-18
ER

PT J
AU Lucas-Thompson, RG
   Broderick, PC
   Coatsworth, JD
   Smyth, JM
AF Lucas-Thompson, Rachel G.
   Broderick, Patricia C.
   Coatsworth, J. Douglas
   Smyth, Joshua M.
TI New Avenues for Promoting Mindfulness in Adolescence using mHealth
SO JOURNAL OF CHILD AND FAMILY STUDIES
LA English
DT Article
DE Mindfulness interventions; Adolescence; mHealth; Ecological momentary
   intervention
ID RANDOMIZED CONTROLLED-TRIAL; CELL-PHONE; STRESS REDUCTION;
   EMOTION-REGULATION; MOBILE-TECHNOLOGY; HOME-PRACTICE; INTERVENTIONS;
   HEALTH; YOUTH; ACCEPTANCE
AB There is a large evidence base supporting the efficacy of mindfulness interventions in adulthood, and growing support for the efficacy of these interventions in adolescence. Historically mindfulness interventions have been delivered in person and in groups, with recommendations for home practice being a critical part of the intervention. However, compliance with these practice recommendations in adolescence is very poor. Past studies indicate that using mobile technology to promote skill transfer to real life can be an effective strategy, particularly when used as a supplement to an in-person intervention strategy. To date, however, mobile technology has largely been used to create stand-alone mindfulness interventions. The goals of the current paper are to discuss the potential opportunities and challenges with a mobile-technology-enhanced mindfulness intervention, and to present the rationale that such an approach is not only theoretical and empirically sound but also a critical next step to increase the efficacy and developmental appropriateness of mindfulness interventions for adolescents. This discussion is grounded in a specific example of a mindfulness intervention supplemented by a momentary intervention we are developing.
C1 [Lucas-Thompson, Rachel G.; Coatsworth, J. Douglas] Colorado State Univ, Dept Human Dev & Family Studies, 1570 Campus Delivery, Ft Collins, CO 80523 USA.
   [Broderick, Patricia C.] Penn State Univ, Bennett Pierce Prevent Res Ctr, University Pk, PA 16802 USA.
   [Smyth, Joshua M.] Penn State Univ, Biobehav Hlth & Med, University Pk, PA 16802 USA.
RP Lucas-Thompson, RG (reprint author), Colorado State Univ, Dept Human Dev & Family Studies, 1570 Campus Delivery, Ft Collins, CO 80523 USA.
EM lucas-thompson.rachel.graham@colostate.edu
OI Lucas-Thompson, Rachel/0000-0001-7558-2285; Coatsworth, J
   Douglas/0000-0003-0306-2760
FU National Center for Complementary and Integrative Health
   [K01AT009592-01]
FX This work was supported by the National Center for Complementary and
   Integrative Health (Award Number K01AT009592-01; PI, Lucas-Thompson).
   The content of this manuscript is solely the responsibility of the
   authors and does not necessarily represent the official views of the
   National Center for Complementary and Integrative Health.
NR 92
TC 1
Z9 1
U1 1
U2 7
PU SPRINGER
PI NEW YORK
PA 233 SPRING ST, NEW YORK, NY 10013 USA
SN 1062-1024
EI 1573-2843
J9 J CHILD FAM STUD
JI J. Child Fam. Stud.
PD JAN
PY 2019
VL 28
IS 1
BP 131
EP 139
DI 10.1007/s10826-018-1256-4
PG 9
WC Family Studies; Psychology, Developmental; Psychiatry
SC Family Studies; Psychology; Psychiatry
GA HG7DW
UT WOS:000455149900012
PM 31160875
OA Green Accepted
DA 2020-03-18
ER

PT J
AU Gouveia, MJ
   Canavarro, MC
   Moreira, H
AF Gouveia, M. J.
   Canavarro, M. C.
   Moreira, H.
TI Associations between Mindfulness, Self-Compassion, Difficulties in
   Emotion Regulation, and Emotional Eating among Adolescents with
   Overweight/Obesity
SO JOURNAL OF CHILD AND FAMILY STUDIES
LA English
DT Article
DE Mindfulness; Self-compassion; Difficulties in emotion regulation;
   Emotional eating; Adolescents with overweight; obesity
ID QUALITY-OF-LIFE; PEDIATRIC OBESITY; CHILDREN; WEIGHT; BEHAVIOR; RISK;
   DYSREGULATION; INTERVENTION; VALIDATION; CHILDHOOD
AB This study explores whether the associations between mindfulness and self-compassion skills and emotional eating are mediated by difficulties in emotion regulation in adolescents with overweight/obesity, and whether the direct and indirect effects vary according to nutritional treatment and weight status. The sample included 245 adolescents (12-18 years old) with overweight (85(th)Body Mass Index (BMI)<97(th) percentile) and obesity (BMI97th percentile; WHO 2006) undergoing or not nutritional treatment. Participants completed self-reported measures of mindfulness, self-compassion, difficulties in emotion regulation and emotional eating. Regardless of undergoing or not nutritional treatment and of weight status, difficulties in emotion regulation mediated the associations between mindfulness and emotional eating, and between self-compassion and emotional eating. Specifically, higher levels of mindfulness and self-compassion skills were associated with less difficulties in emotion regulation, which, in turn, were associated with less emotional eating (mindfulness: point estimate=-0.14, SE=0.06, 95%CI=-0.26/-0.05; self-compassion: point estimate=-1.76, SE=0.67, 95%CI=-3.20/-0.58). Moreover, whereas mindfulness skills were directly associated with emotional eating, self-compassion was only indirectly associated with emotional eating, suggesting that self-compassion skills are related to emotional eating only because these skills enable more adaptive emotion regulation. Mindfulness and self-compassion may help adolescents with overweight/obesity develop more adaptive responses to emotional distress, which consequently may help them develop healthier eating behaviors. Future research should be developed on the adequacy of mindfulness and compassion-based approaches for adolescents with overweight/obesity.
C1 [Gouveia, M. J.; Canavarro, M. C.; Moreira, H.] Univ Coimbra, Fac Psychol & Educ Sci, Ctr Res Neuropsychol & Cognit Behav Intervent, Coimbra, Portugal.
RP Gouveia, MJ (reprint author), Univ Coimbra, Fac Psychol & Educ Sci, Ctr Res Neuropsychol & Cognit Behav Intervent, Coimbra, Portugal.
EM maria.gouveia@student.fpce.uc.pt
RI ; Canavarro, Maria Cristina/A-9893-2013
OI Gouveia, Maria Joao/0000-0001-6661-2075; Canavarro, Maria
   Cristina/0000-0002-5083-7322
FU Portuguese Foundation for Science and TechnologyPortuguese Foundation
   for Science and Technology [SFRH/BD/102722/2014, SFRH/BPD/70063/2010]
FX This work was supported by the Portuguese Foundation for Science and
   Technology under grants [ref. SFRH/BD/102722/2014; SFRH/BPD/70063/2010].
NR 74
TC 2
Z9 2
U1 10
U2 28
PU SPRINGER
PI NEW YORK
PA 233 SPRING ST, NEW YORK, NY 10013 USA
SN 1062-1024
EI 1573-2843
J9 J CHILD FAM STUD
JI J. Child Fam. Stud.
PD JAN
PY 2019
VL 28
IS 1
BP 273
EP 285
DI 10.1007/s10826-018-1239-5
PG 13
WC Family Studies; Psychology, Developmental; Psychiatry
SC Family Studies; Psychology; Psychiatry
GA HG7DW
UT WOS:000455149900023
DA 2020-03-18
ER

PT J
AU Laghi, F
   Bianchi, D
   Lonigro, A
   Pompili, S
   Baiocco, R
AF Laghi, Fiorenzo
   Bianchi, Dora
   Lonigro, Antonia
   Pompili, Sara
   Baiocco, Roberto
TI Emotion regulation and alcohol abuse in second-generation immigrant
   adolescents: The protective role of cognitive reappraisal
SO JOURNAL OF HEALTH PSYCHOLOGY
LA English
DT Article; Early Access
DE adolescents; alcohol abuse; cognitive reappraisal; emotion regulation;
   immigrants
ID BINGE DRINKING; INDIVIDUAL-DIFFERENCES; REGULATION STRATEGIES;
   CONSUMPTION; ACCULTURATION; PERSONALITY; PREVALENCE; PREDICTORS;
   CHILDHOOD; BEHAVIORS
AB The individual predictors of drinking behaviors among second-generation immigrant adolescents are still understudied. This study investigated emotion regulation strategies and alcohol abuse in 472 adolescents (86 second-generation immigrants and 386 Italian natives; age range: 17-18). The Emotion Regulation Questionnaire and the Alcohol Use Disorder Identification Test were used to assess cognitive reappraisal, emotional suppression, and alcohol abuse, respectively. Immigrants reported lower alcohol abuse than natives. A negative relationship between cognitive reappraisal and alcohol abuse was found for immigrants, but not for natives. Specifically, cognitive reappraisal was a protective factor against alcohol abuse only for immigrant adolescents. Clinical and research implications are discussed.
C1 [Laghi, Fiorenzo; Bianchi, Dora; Lonigro, Antonia; Pompili, Sara; Baiocco, Roberto] Sapienza Univ Rome, Rome, Italy.
RP Laghi, F (reprint author), Sapienza Univ Rome, Dept Dev & Social Psychol, Via Marsi 78, I-00185 Rome, Italy.
EM fiorenzo.laghi@uniroma1.it
RI Baiocco, Roberto/B-2728-2010; Laghi, Fiorenzo/AAA-9780-2019; bianchi,
   dora/W-2847-2019; Lonigro, Antonia/AAA-8139-2019
OI Baiocco, Roberto/0000-0002-6372-3762; Laghi,
   Fiorenzo/0000-0003-3969-4292; bianchi, dora/0000-0003-2836-225X; 
NR 52
TC 5
Z9 5
U1 1
U2 6
PU SAGE PUBLICATIONS LTD
PI LONDON
PA 1 OLIVERS YARD, 55 CITY ROAD, LONDON EC1Y 1SP, ENGLAND
SN 1359-1053
EI 1461-7277
J9 J HEALTH PSYCHOL
JI J. Health Psychol.
AR UNSP 1359105318820715
DI 10.1177/1359105318820715
EA JAN 2019
PG 12
WC Psychology, Clinical
SC Psychology
GA HG3ME
UT WOS:000454878000001
PM 30599787
DA 2020-03-18
ER

PT J
AU Kohleis, K
   Storck, M
   Geissler-Preuss, S
   Hirsch, A
   Kuhn, FD
   Ortfeld, S
   Rapp, M
   Bode, H
AF Kohleis, Katy
   Storck, Markus
   Geissler-Preuss, Sibylle
   Hirsch, Almut
   Kuhn, Florian Daniel
   Ortfeld, Stefan
   Rapp, Marion
   Bode, Harald
TI Risk Factors for Mental Health Problems in Children with Cerebral Palsy
   and Spina Bifida
SO KLINISCHE PADIATRIE
LA German
DT Article
DE cerebral palsy; spina bifida; mental health; cognition; participation
ID SCHOOL-AGE-CHILDREN; PSYCHOSOCIAL ADJUSTMENT; DIFFICULTIES
   QUESTIONNAIRE; PSYCHIATRIC-DISORDERS; BEHAVIORAL-PROBLEMS; ADOLESCENTS;
   SYMPTOMS; STRENGTHS; SDQ
AB Background Children with cerebral palsy (CP) and spina bifida (SB) are at an increased risk for mental health problems. Aim of this study was to correlate disease specific and psychosocial risk factors with characteristic mental health problems.
   Patients 271 children with CP and 84 with SB aged 3-17 years were included in a cross sectional study of 15 centers.
   Methods Parents answered the Strengths and Difficulties Questionnaire (SDQ) for mental health problems, rated social participation of their children and gave data to their own educational and professional level. IQ and motor impairment were tested or rated by the caring pediatricians.
   Results Abnormal Total-Difficulties Scores were found in CP (30,2%) and SB (18,1%) as compared to the norm (10,0%). Increased prevalences persisted after controlling for IQ as covariate. In both groups, moderate correlations between externalizing problems and levels of cognitive and motor impairment were found. Emotional problems correlated with participation irrespective of level of impairment. Weak correlations were found with age and gender in both groups. After controlling for IQ as covariate mental health problems showed no systematic difference between both groups.
   Discussion Mental health problems in children and youth with CP and SB are frequent. They correlated with various risk factors (IQ, motor impairment, age, gender, participation). Early recognition, participation and psychotherapeutic facilities should be strengthened.
C1 [Kohleis, Katy] Sozialpadiatr Zentrum, Kinder & Jugendambulanz, Sozialpadiatr Zentrum Charlottenburg Wilmersdorf, Berlin, Germany.
   [Storck, Markus] Ostfalia Hsch Angew Wissensch, Fak Handel & Soziale Arbeit, Suderburg, Germany.
   [Geissler-Preuss, Sibylle] Sozialpadiatr Zentrum, SRH Zent Klinikum Suhl GmbH, Suhl, Germany.
   [Hirsch, Almut] Sozialpadiatr Zentrum, Klinikum Bayreuth GmbH, Bayreuth, Germany.
   [Kuhn, Florian Daniel] Sozialpadiatr Zentrum, Klinikum Leverkusen gGmbH, Leverkusen, Germany.
   [Ortfeld, Stefan] Univ Lubeck, Sozialpadiatr Zentrum, Lubeck, Germany.
   [Rapp, Marion] Univ Lubeck, Klin Kinder & Jugendmed, Lubeck, Germany.
   [Bode, Harald] Univ Klinikums Ulm, Sozialpadiatr Zentrum & Padiatr Neurol, Klin Kinder & Jugendmed, Eythstr 24, D-89075 Ulm, Germany.
RP Bode, H (reprint author), Univ Klinikums Ulm, Sozialpadiatr Zentrum & Padiatr Neurol, Klin Kinder & Jugendmed, Eythstr 24, D-89075 Ulm, Germany.
EM harald.bode@uniklinik-ulm.de
NR 29
TC 0
Z9 0
U1 1
U2 3
PU GEORG THIEME VERLAG KG
PI STUTTGART
PA RUDIGERSTR 14, D-70469 STUTTGART, GERMANY
SN 0300-8630
EI 1439-3824
J9 KLIN PADIATR
JI Klinische Padiatr.
PD JAN
PY 2019
VL 231
IS 1
BP 28
EP 34
DI 10.1055/a-0664-0832
PG 7
WC Pediatrics
SC Pediatrics
GA HG8BS
UT WOS:000455222400004
PM 30180264
DA 2020-03-18
ER

PT J
AU Lennarz, HK
   Hollenstein, T
   Lichtwarck-Aschoff, A
   Kuntsche, E
   Granic, I
AF Lennarz, Hannah K.
   Hollenstein, Tom
   Lichtwarck-Aschoff, Anna
   Kuntsche, Emmanuel
   Granic, Isabela
TI Emotion regulation in action: Use, selection, and success of emotion
   regulation in adolescents' daily lives
SO INTERNATIONAL JOURNAL OF BEHAVIORAL DEVELOPMENT
LA English
DT Article
DE adolescence; emotion regulation; experience sampling method; negative
   affectivity
ID CO-RUMINATION; REGULATION STRATEGIES; DEPRESSIVE SYMPTOMS;
   INDIVIDUAL-DIFFERENCES; AGE-DIFFERENCES; PROCESS MODEL; DAILY-LIFE;
   DISORDERS; STRESS; FUTURE
AB Successful emotion regulation (ER) is a central aspect of psychosocial functioning and mental health and is thought to improve and be refined in adolescence. Past research on ER has mainly focused on one-time measurements of habitual ER. Linking regulatory strategies to emotions in daily lives is key to understanding adolescents' emotional lives. Using an Experience Sampling Method with 78 adolescents (M-age = 13.91, SDage = .95, 66% girls), we investigated the use, selection, and success in down-regulating negative emotions of eight ER strategies across 44 assessments. Acceptance was the strategy employed most often followed by problem-solving, rumination, distraction, avoidance, reappraisal, social support, and suppression. Interestingly, negativity of the event influenced the use of ER strategies: With low intensity negative emotions, acceptance was more likely to be used, and with high intensity negative emotions, suppression, problem-solving, distraction, avoidance, social support, and rumination were more likely to be used. With regard to success, multilevel models revealed that problem-solving, reappraisal, and acceptance were more successful in down-regulating negative emotions than rumination. Further, among girls, no relations between the momentary use of ER strategies and depressive symptoms was found. Among boys, a negative relation between acceptance and depressive symptoms emerged. Results from this study suggest that there is a reciprocal relationship between the intensity of negative emotions and ER strategies and that gender differences may exist. Taken together, this study showed which ER strategies are used by a healthy adolescent sample, and these results are discussed with regard to their theoretical and practical importance.
C1 [Lennarz, Hannah K.; Lichtwarck-Aschoff, Anna; Kuntsche, Emmanuel; Granic, Isabela] Radboud Univ Nijmegen, Inst Behav Sci, Montessorilaan 3, NL-6500 HE Nijmegen, Netherlands.
   [Hollenstein, Tom] Queens Univ, Dept Psychol, Kingston, ON, Canada.
   [Kuntsche, Emmanuel] Additct Info Switzerland, Res Inst, Lausanne, Switzerland.
RP Lennarz, HK (reprint author), Radboud Univ Nijmegen, Inst Behav Sci, Montessorilaan 3, NL-6500 HE Nijmegen, Netherlands.
EM h.lennarz@pwo.ru.nl
NR 71
TC 8
Z9 8
U1 4
U2 15
PU SAGE PUBLICATIONS LTD
PI LONDON
PA 1 OLIVERS YARD, 55 CITY ROAD, LONDON EC1Y 1SP, ENGLAND
SN 0165-0254
EI 1464-0651
J9 INT J BEHAV DEV
JI Int. J. Behav. Dev.
PD JAN
PY 2019
VL 43
IS 1
BP 1
EP 11
DI 10.1177/0165025418755540
PG 11
WC Psychology, Developmental
SC Psychology
GA HF6AR
UT WOS:000454316400001
PM 30613118
OA Green Published, Other Gold
HC Y
HP N
DA 2020-03-18
ER

PT J
AU Ozbek, A
   Gencer, O
   Mustan, AT
AF Ozbek, Aylin
   Gencer, Ozlem
   Mustan, Aybuke Tugce
TI Which parents dropout from an evidence-based parenting programme
   (Triple-P) at CAMHS? Comparison of programme-completing and dropout
   parents
SO CLINICAL CHILD PSYCHOLOGY AND PSYCHIATRY
LA English
DT Article
DE Dropout from parenting programme; Triple-P; attrition rate; child and
   adolescent psychiatry services
ID DIFFICULTIES QUESTIONNAIRE; BEHAVIOR PROBLEMS; CHILDREN; ENGAGEMENT;
   PREVENTION; MOTHERS; ATTENDANCE; STRENGTHS; FAMILIES; BARRIERS
AB Evidence-based parenting programmes are beneficial for children's behavioural and emotional problems as well as parenting practices. Along with effectiveness, attendance affects the programme outcome and identification of risks associated with dropout may aid in development of special policy to increase engagement. In this study, we aimed to compare sociodemographics, parental attitudes, child behavioural and emotional problems of programme-completing and dropout parents from Level-4 Triple-P parenting programme applied at Child and Adolescent Mental Health Services (CAMHS). We also aimed to determine the attrition rate. In addition, we inquired whether there was a change in parenting styles and child behaviour and emotional problems before and after Level-4 Triple-P for the programme-completing parents at CAMHS. Results displayed that 52% (n = 58) of the parents who were significantly less educated, used hostile rejecting attitudes, and reported more hyperactive/inattentive behaviour in their children compared to the parents who competed the programme (p = 0.022, p = 0.016, p = 0.027, respectively) discontinued the programme. Parents who were able to complete the programme (n = 54) reported a reduction in over-parenting and improvements in children's conduct problems along with overall stress levels before and after Triple-P (p = 0.009, p = 0.040, p = 0.023). Parents at risk of discontinuing parenting programmes may require special policy to be engaged since these programmes may offer significant benefits for parenting practices and, in turn, children's well-being.
C1 [Ozbek, Aylin; Gencer, Ozlem; Mustan, Aybuke Tugce] Dokuz Eylul Univ, Fac Med, Dept Child & Adolescent Psychiat, TR-35210 Izmir, Turkey.
RP Ozbek, A (reprint author), Dokuz Eylul Univ, Fac Med, Dept Child & Adolescent Psychiat, TR-35210 Izmir, Turkey.
EM aylinozbektr@yahoo.com
OI MUSTAN, AYBUKE TUGCE/0000-0002-4740-4649; ozbek,
   aylin/0000-0001-9187-363X
NR 44
TC 2
Z9 2
U1 2
U2 4
PU SAGE PUBLICATIONS INC
PI THOUSAND OAKS
PA 2455 TELLER RD, THOUSAND OAKS, CA 91320 USA
SN 1359-1045
EI 1461-7021
J9 CLIN CHILD PSYCHOL P
JI Clin. Child Psychol. Psychiatry
PD JAN
PY 2019
VL 24
IS 1
BP 144
EP 157
DI 10.1177/1359104518792294
PG 14
WC Psychology, Clinical; Psychology, Developmental; Psychiatry; Psychology
SC Psychology; Psychiatry
GA HF3NX
UT WOS:000454142900010
PM 30101599
DA 2020-03-18
ER

PT J
AU Whitehead, M
   Jones, A
   Bilms, J
   Lavner, J
   Suveg, C
AF Whitehead, Monica
   Jones, Anna
   Bilms, Joanie
   Lavner, Justin
   Suveg, Cynthia
TI Child social and emotion functioning as predictors of therapeutic
   alliance in cognitive-behavioral therapy for anxiety
SO JOURNAL OF CLINICAL PSYCHOLOGY
LA English
DT Article
DE anxiety; emotion regulation; social functioning; therapeutic alliance;
   youth
ID RELATIONSHIP VARIABLES; INITIAL VALIDATION; YOUTH; RELIABILITY;
   ADOLESCENTS; AGREEMENT
AB Objective This study examined baseline child social and emotional functioning as predictors of therapeutic alliance during a cognitive-behavioral therapy (CBT) program for children with anxiety disorders. It was hypothesized that better social and emotional functioning at baseline would be related to stronger alliance initially and over the course of treatment. Method Ninety-two anxious youth, ages 7-11 years (M age = 8.93 years, SD = 1.64; 42% female) participated. Children, caregivers, and teachers completed measures of child social and emotional functioning. Therapeutic alliance was measured using therapist-rated and observer-coded reports. Results Receiving prosocial support from peers and emotion regulation (ER) were both related to initial rating and slope of alliance. Conclusions Child social and emotional functioning enhances our understanding of how the alliance is formed and in identifying children who might be at risk for difficulties in developing a strong therapeutic relationship.
C1 [Whitehead, Monica] Geisinger Med Ctr, Danville, PA 17822 USA.
   [Jones, Anna; Bilms, Joanie; Lavner, Justin; Suveg, Cynthia] Univ Georgia, Athens, GA 30602 USA.
RP Whitehead, M (reprint author), Geisinger Med Ctr, Danville, PA 17822 USA.
EM monica.karsai@gmail.com
OI Lavner, Justin/0000-0002-8121-0047
NR 46
TC 0
Z9 0
U1 1
U2 4
PU WILEY
PI HOBOKEN
PA 111 RIVER ST, HOBOKEN 07030-5774, NJ USA
SN 0021-9762
EI 1097-4679
J9 J CLIN PSYCHOL
JI J. Clin. Psychol.
PD JAN
PY 2019
VL 75
IS 1
BP 7
EP 20
DI 10.1002/jclp.22633
PG 14
WC Psychology, Clinical
SC Psychology
GA HE8VE
UT WOS:000453724900001
PM 29696647
OA Bronze
DA 2020-03-18
ER

PT J
AU Chen, CY
   Chiou, CR
   Ko, CH
AF Chen, Chiao-Yun
   Chiou, Chung-Ru
   Ko, Cheng-Hung
TI Juveniles with a history of violent behavior show cognitive performance
   and electrophysiology consistent with inhibitory control and emotional
   feedback processing problems
SO AGGRESSIVE BEHAVIOR
LA English
DT Article
DE adolescents; event related potentials; violent behavior; Taylor
   Aggression Paradigm
ID NEGATIVE MOOD REGULATION; REACTIVE AGGRESSION; DISORDER; EXPECTANCIES;
   DEFICITS; CORTEX; BRAIN; SCALE
AB Inhibitory control and the effects of negative emotional feedback were investigated in adolescents with a history of violent behavior and normal adolescents using the Taylor Aggression Paradigm (TAP), a task simulating real situations of social interaction to elicit aggressive behavior and negative emotions, with concurrent event related potential recordings. The Reactive Proactive Aggression Questionnaire (RPAQ), the Barratt Impulsiveness Scale (BIS) and the Negative Mood Regulation (NMR) Scale were also presented. These showed that reactive scores, proactive scores, and BIS scores were all significantly higher for the violent offender group whereas scores from the NMR scale were significantly lower for this group. In the TAP, the violent offender group chose significantly higher levels of punishment, indicative of both higher proactive and higher reactive aggression, for their opponent than did the control group. The ERP data showed the N2 amplitude for the decision phase, indicative of inhibitory control, was lower for the violent offender group than for the control group, with mediation analysis showing that the N2 component was related to proactive aggression. The decision-related negativity and the feedback-related negativity in the result phase were also both lower for the violent offender group than for the control group. Adolescent violent offenders showed higher levels of aggressive behavior than normal adolescents. This is associated with both worse inhibitory control and worse negative emotion regulation. Investigation of common factors underlying these processes, in conjunction with possible ways in which they might be improved, should be a priority for future work.
C1 [Chen, Chiao-Yun; Chiou, Chung-Ru; Ko, Cheng-Hung] Natl Chung Cheng Univ, Dept & Grad Inst Criminol, Chiayi, Taiwan.
RP Chen, CY (reprint author), Natl Chung Cheng Univ, Dept & Grad Inst Criminol, Chiayi, Taiwan.
EM crmcyc@ccu.edu.tw
FU Ministry of Science and Technology, TaiwanMinistry of Science and
   Technology, Taiwan [106-2410-H-194-042]
FX Ministry of Science and Technology, Taiwan, Grant number:
   106-2410-H-194-042
NR 36
TC 0
Z9 0
U1 3
U2 12
PU WILEY
PI HOBOKEN
PA 111 RIVER ST, HOBOKEN 07030-5774, NJ USA
SN 0096-140X
EI 1098-2337
J9 AGGRESSIVE BEHAV
JI Aggressive Behav.
PD JAN-FEB
PY 2019
VL 45
IS 1
BP 6
EP 17
DI 10.1002/ab.21792
PG 12
WC Behavioral Sciences; Psychology, Multidisciplinary
SC Behavioral Sciences; Psychology
GA HD6FR
UT WOS:000452631500002
PM 30203416
DA 2020-03-18
ER

PT J
AU Hitti, SA
   Sullivan, TN
   McDonald, SE
   Farrell, AD
AF Hitti, Stephanie A.
   Sullivan, Terri N.
   McDonald, Shelby E.
   Farrell, Albert D.
TI Longitudinal relations between beliefs supporting aggression and
   externalizing outcomes: Indirect effects of anger dysregulation and
   callous-unemotional traits
SO AGGRESSIVE BEHAVIOR
LA English
DT Article
DE anger dysregulation; beliefs supporting aggression; callous-unemotional
   traits; externalizing behavior; physical aggression
ID CONDUCT PROBLEMS; EMOTION REGULATION; SELF-REPORT; BEHAVIOR; CHILDREN;
   ADOLESCENTS; ASSOCIATION; VALIDATION; ADJUSTMENT; DISORDER
AB Aggression is prevalent in early- to mid-adolescence and is associated with physical health and psychosocial adjustment difficulties. This underscores the need to identify risk processes that lead to externalizing outcomes. This study examined the extent to which the effects of three dimensions of beliefs supporting aggression on physical aggression and externalizing behavior are mediated by anger dysregulation and callous-unemotional (CU) traits. Three waves of data were collected from a primarily African American (77%) sample of 265 middle school students between the ages of 11 and 15 (52% were female). We found evidence supporting mediation such that the effects of beliefs supporting instrumental aggression and beliefs that fighting is sometimes necessary at Wave 1 on student-reported physical aggression at Wave 3 were mediated by CU traits at Wave 2, and relations between beliefs supporting reactive aggression at Wave 1 and teacher-report of student frequencies of physical aggression and externalizing behavior at Wave 3 were mediated by anger dysregulation at Wave 2. Our findings demonstrated the importance of distinguishing between dimensions of beliefs supporting aggression, as differential paths emerged between specific beliefs, CU traits and anger dysregulation, and externalizing outcomes. These findings have important clinical implications, as they suggest that specific dimensions of beliefs supporting aggression could be targeted based on whether an individual is at risk for behavior patterns characterizing CU traits or anger dysregulation.
C1 [Hitti, Stephanie A.; Sullivan, Terri N.; McDonald, Shelby E.; Farrell, Albert D.] Virginia Commonwealth Univ, Dept Psychol, POB 842018, Richmond, VA 23284 USA.
RP Hitti, SA (reprint author), Virginia Commonwealth Univ, Dept Psychol, POB 842018, Richmond, VA 23284 USA.
EM hittish@vcu.edu
FU Institute of Education SciencesUS Department of Education [R324A100160]
FX Institute of Education Sciences, Grant number: R324A100160
NR 55
TC 0
Z9 0
U1 1
U2 8
PU WILEY
PI HOBOKEN
PA 111 RIVER ST, HOBOKEN 07030-5774, NJ USA
SN 0096-140X
EI 1098-2337
J9 AGGRESSIVE BEHAV
JI Aggressive Behav.
PD JAN-FEB
PY 2019
VL 45
IS 1
BP 93
EP 102
DI 10.1002/ab.21800
PG 10
WC Behavioral Sciences; Psychology, Multidisciplinary
SC Behavioral Sciences; Psychology
GA HD6FR
UT WOS:000452631500010
PM 30362121
DA 2020-03-18
ER

PT J
AU Zachary, C
   Jones, DJ
   McKee, LG
   Baucom, DH
   Forehand, RL
AF Zachary, Chloe
   Jones, Deborah J.
   McKee, Laura G.
   Baucom, Donald H.
   Forehand, Rex L.
TI The Role of Emotion Regulation and Socialization in Behavioral Parent
   Training: A Proof-of-Concept Study
SO BEHAVIOR MODIFICATION
LA English
DT Article
DE emotion regulation; emotion socialization; behavioral parent training;
   low income
ID INTERNATIONAL NEUROPSYCHIATRIC INTERVIEW; SELF-REGULATION; CHILD;
   PROGRAM; FAMILIES; INTERVENTION; DIFFICULTIES; METAANALYSIS;
   ADOLESCENTS; VALIDATION
AB Low-income families are less likely to effectively engage in Behavioral Parent Training (BPT), the standard of care for early-onset (3-8 years old) disruptive behavior disorders (DBDs); however, relatively little is known about predictors of treatment process and outcome within this vulnerable group. Given literature to suggest compromises associated with both low-income status and DBDs, this study examined the role of caregiver emotion regulation and socialization practices in 15 low-income families who participated in one evidence-based BPT program, Helping the Noncompliant Child (HNC). Findings suggest baseline caregiver emotion regulation predicted variability in BPT treatment duration and outcomes, whereas baseline caregiver emotion socialization practices explained variation in the severity of child disruptive behaviors concurrently, as well as BPT treatment outcomes. Furthermore, BPT yielded pre- to posttreatment effect sizes that were equivalent to or better than treatments designed to more explicitly target emotion regulation and socialization processes. Clinical implications and future directions are discussed.
C1 [Zachary, Chloe; Jones, Deborah J.; Baucom, Donald H.] Univ N Carolina, Chapel Hill, NC 27515 USA.
   [McKee, Laura G.] Georgia State Univ, Dept Psychol, Univ Plaza, Atlanta, GA 30303 USA.
   [Forehand, Rex L.] Univ Vermont, Psychol, Burlington, VT USA.
RP Jones, DJ (reprint author), Univ N Carolina, Dept Psychol & Neurosci, Chapel Hill, NC 27599 USA.
EM djjones@email.unc.edu
OI Forehand, Rex/0000-0002-5954-4032
FU NIMHUnited States Department of Health & Human ServicesNational
   Institutes of Health (NIH) - USANIH National Institute of Mental Health
   (NIMH) [1R34MH082956, NCT01367847]
FX Support for this project was provided by NIMH 1R34MH082956 (Clinical
   Trials.gov Identifier: NCT01367847). Additional thanks to industry
   partner colleagues at CrossComm, Inc. (Sean Doherty, Justin Thomas, Don
   Shin) and Research Technology Solutions (Greg Newey), the Advisory Panel
   of Clinicians who evaluated the technology components in the pilot
   study, including April Harris-Britt, Ph.D., AHB Psychological
   Associates; Kathyrn J. Smith, MSW, Center for Child and Family Health;
   Jennifer Youngstrom, Ph.D., UNC Child and Family Clinic; Sarah Stearns,
   Ph.D., Dartmouth-Hitchcock Associates; and Timothy Verduin, Ph.D., NYU
   Child Study Center, and the families who participated in the pilot
   study.
NR 61
TC 0
Z9 0
U1 1
U2 4
PU SAGE PUBLICATIONS INC
PI THOUSAND OAKS
PA 2455 TELLER RD, THOUSAND OAKS, CA 91320 USA
SN 0145-4455
EI 1552-4167
J9 BEHAV MODIF
JI Behav. Modificat.
PD JAN
PY 2019
VL 43
IS 1
BP 3
EP 25
DI 10.1177/0145445517735492
PG 23
WC Psychology, Clinical
SC Psychology
GA HD2AY
UT WOS:000452314700001
PM 29029562
DA 2020-03-18
ER

PT J
AU Knight, DK
   Joe, GW
   Becan, JE
   Crawley, RD
   Theisen, SE
   Flynn, PM
AF Knight, Danica K.
   Joe, George W.
   Becan, Jennifer E.
   Crawley, Rachel D.
   Theisen, Sarah E.
   Flynn, Patrick M.
TI Effectiveness of an Intervention for Improving Intrinsic Motivation
   among Adolescent Males in a Secure Substance Use Treatment Setting
SO CRIMINAL JUSTICE AND BEHAVIOR
LA English
DT Article
DE adolescent; substance use treatment; treatment readiness; motivation;
   problem recognition; juvenile justice
ID EARLY THERAPEUTIC ALLIANCE; DRUG-ABUSE; TREATMENT READINESS;
   INDUCTION-PROGRAM; ENGAGEMENT; PREDICTOR; JUDGMENT; JUSTICE; MODELS
AB Because intrinsic motivation affects substance use treatment engagement and outcomes, interventions to increase readiness for change are needed. The Treatment Readiness and Induction Program (TRIP) effectively increases intrinsic motivation among youth in community-based residential treatment, but its utility for youth in secure settings is unknown. The current study uses a sequential comparison design to examine the added benefit of TRIP over standard operating practice (SOP) among 125 male adolescents in a juvenile justice treatment facility. Youth receiving TRIP in addition to SOP showed greater increases in problem recognition and desire for help, were three times more likely to want help for emotional problems, and were four times more likely to want individual counseling. Relationships remained after controlling for age and race; however, desire for help was not significant after controlling for substance use severity. Findings document the effectiveness of TRIP for promoting readiness among adolescent males in a secure treatment setting.
C1 [Knight, Danica K.; Joe, George W.; Becan, Jennifer E.; Flynn, Patrick M.] Texas Christian Univ, Inst Behav Res, TCU Box 298740, Ft Worth, TX 76129 USA.
   [Crawley, Rachel D.] Texas Christian Univ, Karyn Purvis Inst Child Dev, Ft Worth, TX 76129 USA.
   [Theisen, Sarah E.] Texas Christian Univ, Ft Worth, TX 76129 USA.
   [Flynn, Patrick M.] Texas Christian Univ, Psychol, Ft Worth, TX 76129 USA.
RP Knight, DK (reprint author), Texas Christian Univ, Inst Behav Res, TCU Box 298740, Ft Worth, TX 76129 USA.
EM d.knight@tcu.edu
FU National Institute on Drug Abuse (NIDA)United States Department of
   Health & Human ServicesNational Institutes of Health (NIH) - USANIH
   National Institute on Drug Abuse (NIDA) [R01DA013093]
FX The authors would like to acknowledge the contributions of
   administrators and clinical staff at the Illinois Department of Juvenile
   Justice and participating agencies who worked diligently to ensure that
   assessment and curriculum protocols were implemented with fidelity. This
   work was funded by the National Institute on Drug Abuse (NIDA; Grant
   R01DA013093). The interpretations and conclusions, however, do not
   necessarily represent the position of the NIDA, National Institutes of
   Health, or Department of Health and Human Services.
NR 45
TC 1
Z9 1
U1 0
U2 4
PU SAGE PUBLICATIONS INC
PI THOUSAND OAKS
PA 2455 TELLER RD, THOUSAND OAKS, CA 91320 USA
SN 0093-8548
EI 1552-3594
J9 CRIM JUSTICE BEHAV
JI Crim. Justice Behav.
PD JAN
PY 2019
VL 46
IS 1
BP 101
EP 114
DI 10.1177/0093854818804857
PG 14
WC Psychology, Clinical; Criminology & Penology
SC Psychology; Criminology & Penology
GA HE2JZ
UT WOS:000453104200006
DA 2020-03-18
ER

PT J
AU Miller, GM
   Tolan, PH
AF Miller, Grace Maloney
   Tolan, Patrick H.
TI The influence of parenting practices and neighborhood characteristics on
   the development of childhood aggression
SO JOURNAL OF COMMUNITY PSYCHOLOGY
LA English
DT Article
ID ANTISOCIAL-BEHAVIOR; COLLECTIVE EFFICACY; EMOTION REGULATION; CONDUCT
   PROBLEMS; SELF-CONTROL; ADOLESCENCE; DEPRIVATION; PREDICTORS; DISORDER;
   MALES
AB The present study examined the way in which neighborhood impoverishment, neighborhood social processes, and parenting practices relate to the development of aggressive behavior among children aged 6-8 years raised in low-income neighborhoods. A total of 424 children (male = 207, female = 217) and their families participated in the study. Hierarchical linear regression revealed that neighborhood impoverishment, neighborhood social processes, and parental monitoring/supervision were associated with childhood aggression 2 years later. Neighborhood social processes did not mediate the relation between neighborhood impoverishment and childhood aggression, nor did parental monitoring/supervision mediate the relation between neighborhood characteristics and childhood aggression. Children residing in neighborhoods with substantial poverty are at greater risk of developing aggressive behavior. Strong neighborhood social processes and high levels of parental supervision/monitoring are associated with lower levels of aggression. Despite the protective benefits of neighborhood social processes and high-quality parenting, neighborhood economic deprivation continues to elevate risk of developing aggressive behavior.
C1 [Miller, Grace Maloney; Tolan, Patrick H.] Univ Virginia, Charlottesville, VA 22903 USA.
RP Miller, GM (reprint author), Univ Virginia, Charlottesville, VA 22903 USA.
EM gm2wq@virginia.edu
NR 40
TC 1
Z9 1
U1 0
U2 13
PU WILEY
PI HOBOKEN
PA 111 RIVER ST, HOBOKEN 07030-5774, NJ USA
SN 0090-4392
EI 1520-6629
J9 J COMMUNITY PSYCHOL
JI J. Community Psychol.
PD JAN
PY 2019
VL 47
IS 1
BP 135
EP 146
DI 10.1002/jcop.22105
PG 12
WC Public, Environmental & Occupational Health; Psychology,
   Multidisciplinary; Social Work
SC Public, Environmental & Occupational Health; Psychology; Social Work
GA HC5OV
UT WOS:000451853200010
PM 30506931
OA Bronze
DA 2020-03-18
ER

PT J
AU Silva, E
   Freire, T
   Faria, S
AF Silva, Eliana
   Freire, Teresa
   Faria, Susana
TI Concurrent and Lagged Relations between Emotion Regulation and Affect in
   Adolescents' Daily Life
SO SPANISH JOURNAL OF PSYCHOLOGY
LA English
DT Article
DE adolescents; affect; emotion regulation strategies; multilevel analysis;
   real time measures
ID INDIVIDUAL-DIFFERENCES; EXPERIENCE; PERSONALITY
AB A better understanding of emotion regulation (ER) within daily life is a growing focus of research. This study evaluated the average use of two ER strategies (cognitive reappraisal and expressive suppression) and concurrent and lagged relationships between these two ER strategies and affect (positive and negative affect) in the daily lives of adolescents. We also investigated the role of the same strategies at the trait level on these within-person relationships. Thirty-three adolescents provided 1,258 reports of their daily life by using the Experience Sampling Method for one week. Regarding the relative use of ER strategies, cognitive reappraisal (M = 2.87, SD = 1.58) was used more often than expressive suppression (M = 2.42, SD = 1.21). While the use of both strategies was positively correlated when evaluated in daily life (p = .01), the same did not occur at the trait level (p = .37). Multilevel analysis found that ER strategies were concurrently related to affect (p<.01), with the exception of cognitive reappraisal-positive affect relationship (p = .11). However, cognitive reappraisal predicted higher positive affect at the subsequent sampling moment (beta = 0.07, p = .03). The concurrent associations between cognitive reappraisal and negative affect vary as function of the use of this strategy at the trait level (beta = 0.05, p = .02). Our findings highlighted the complex associations between daily ER strategies and affect of a normative sample of adolescents.
C1 [Silva, Eliana; Freire, Teresa; Faria, Susana] Univ Minho, Braga, Portugal.
RP Freire, T (reprint author), Univ Minho, Escola Psicol, Dept Psicol Aplicada, P-4710057 Braga, Portugal.
EM tfreire@psi.uminho.pt
RI Freire, Teresa/D-6911-2012; Faria, Susana/C-2176-2015
OI Freire, Teresa/0000-0001-5773-381X; Faria, Susana/0000-0001-8014-9902;
   Silva, Eliana/0000-0003-2003-0488
FU Portuguese Foundation for Science and TechnologyPortuguese Foundation
   for Science and Technology [SFRH/BD/90581/2012]; Ministry of Education
   and ScienceMinistry of Education, Culture, Sports, Science and
   Technology, Japan (MEXT); European Social Fund through the Human Capital
   Operational Program; Portuguese Ministry of Science, Technology and
   Higher Education; FEDER through COMPETE2020 under the PT2020 Partnership
   Agreement [POCI-01-0145-FEDER-007653]; Portuguese Foundation for Science
   and TechnologyPortuguese Foundation for Science and Technology;
   Psychology Research Centre, University of Minho [UID/PSI/01662/2013]
FX This research was funded by the Portuguese Foundation for Science and
   Technology through a Doctoral grant (SFRH/BD/90581/2012) to Eliana
   Silva, supported by national funds of the Ministry of Education and
   Science and the European Social Fund through the Human Capital
   Operational Program. This study was conducted at Psychology Research
   Centre (UID/PSI/01662/2013), University of Minho, and supported by the
   Portuguese Foundation for Science and Technology and the Portuguese
   Ministry of Science, Technology and Higher Education through national
   funds and co-financed by FEDER through COMPETE2020 under the PT2020
   Partnership Agreement (POCI-01-0145-FEDER-007653).
NR 37
TC 0
Z9 0
U1 6
U2 9
PU CAMBRIDGE UNIV PRESS
PI NEW YORK
PA 32 AVENUE OF THE AMERICAS, NEW YORK, NY 10013-2473 USA
SN 1138-7416
EI 1988-2904
J9 SPAN J PSYCHOL
JI Span. J. Psychol.
PD DEC 26
PY 2018
VL 21
AR e67
DI 10.1017/sjp.2018.61
PG 10
WC Psychology; Psychology, Multidisciplinary
SC Psychology
GA HF5XZ
UT WOS:000454308800001
PM 30585565
DA 2020-03-18
ER

PT J
AU Baldus, C
   Mokros, L
   Daubmann, A
   Arnaud, N
   Holtmann, M
   Thomasius, R
   Legenbauer, T
AF Baldus, Christiane
   Mokros, Laura
   Daubmann, Anne
   Arnaud, Nicolas
   Holtmann, Martin
   Thomasius, Rainer
   Legenbauer, Tanja
TI Treatment effectiveness of a mindfulness-based inpatient group
   psychotherapy in adolescent substance use disorder - study protocol for
   a randomized controlled trial
SO TRIALS
LA English
DT Article
DE Substance use disorder; Adolescents; Mindfulness-based intervention;
   Group psychotherapy; Child and adolescent psychiatry and psychotherapy
ID RELAPSE PREVENTION; STRESS REDUCTION; INTERVENTION; ATTENTION;
   DEPENDENCE; CANNABIS; SCALE; RELIABILITY; MEDITATION; ADDICTION
AB BackgroundCurrent treatments for adolescents with substance use disorder (SUD) have had only limited success. In recent years, research has underlined the role of self-regulatory processes and impulsivity in the development and maintenance of SUD in adolescents. Mindfulness has gained much attention due to its capacity to influence self-regulatory processes, particularly in adult populations. Initial studies have shown the potential of mindfulness-based approaches in younger SUD patients. The aim of the present clinical trial is to evaluate the added treatment effect of a mindfulness-based group psychotherapy (Mind it!) for adolescents with SUD in comparison to the current standard treatment. Moreover, we seek to explore the feasibility of the intervention and possible mediators of treatment effects.Methods/designThere will be N=340 participants aged between 13 and 19years who are receiving child or adolescent psychiatric or psychotherapeutic inpatient or day treatment targeting their SUD and who have reported substance use 30days before detoxification and do not show acute psychotic or suicidal symptoms at baseline. The study is a prospective randomized controlled multi-center trial in which patients are assessed: (1) after completing a prior detoxification phase (t(0)), (2) at 4 weeks (t(1)), (3) at 8 weeks (t(2)), and (4) at 6 months after t(2) (t(3)). Participants in the intervention group will receive mindfulness-based group psychotherapy in addition to their existing treatment regime. The primary outcome is substance use in the past 30days at follow-up based on the Timeline Followback self-report. Secondary outcomes include craving, severity of dependence, and abstinence motivation. Mindfulness, impulsivity, and emotion regulation will be analyzed as possible mediators of treatment effects.DiscussionThis trial is expected to provide evidence of the added effect of a novel, safe, and feasible treatment option for adolescents with SUD.Trial registrationGerman Register of Clinical Studies, DRKS00014041. Registered on 17 April 2018.
C1 [Baldus, Christiane; Arnaud, Nicolas; Thomasius, Rainer] Univ Med Ctr Hamburg Eppendorf, German Ctr Addict Res Childhood & Adolescence, Hamburg, Germany.
   [Mokros, Laura; Holtmann, Martin; Legenbauer, Tanja] Ruhr Univ Bochum, Landschaftsverband Westfalen Lippe LWL Univ Hosp, Hamm, Germany.
   [Daubmann, Anne] Univ Med Ctr Hamburg Eppendorf, Dept Med Biometry & Epidemiol, Hamburg, Germany.
RP Baldus, C (reprint author), Univ Med Ctr Hamburg Eppendorf, German Ctr Addict Res Childhood & Adolescence, Hamburg, Germany.
EM cbaldus@uke.de
FU Federal Ministry of Education and Research, GermanyFederal Ministry of
   Education & Research (BMBF) [01GL1745F, 01GL1745G]
FX The project is funded by the Federal Ministry of Education and Research,
   Germany, through programs 01GL1745F and 01GL1745G. The sponsor can be
   contacted at Deutsches Zentrum fur Luft-und Raumfahrt e. V. (DLR) DLR
   Projekttrager, Gesundheit, Klinische Forschung, Universitatsmedizin,
   Digitale Gesundheit, Heinrich-Konen-Str. 1, 53227 Bonn, Germany. This
   funding source had no role in the design of this study and will not have
   any role in execution, analyses, interpretation of the data, or our
   decision to submit results.
NR 76
TC 0
Z9 0
U1 1
U2 8
PU BMC
PI LONDON
PA CAMPUS, 4 CRINAN ST, LONDON N1 9XW, ENGLAND
EI 1745-6215
J9 TRIALS
JI Trials
PD DEC 24
PY 2018
VL 19
AR 706
DI 10.1186/s13063-018-3048-y
PG 12
WC Medicine, Research & Experimental
SC Research & Experimental Medicine
GA HF7TL
UT WOS:000454443600001
PM 30587217
OA DOAJ Gold, Green Published
DA 2020-03-18
ER

PT J
AU Debeuf, T
   Verbeken, S
   Van Beveren, ML
   Michels, N
   Braet, C
AF Debeuf, Taaike
   Verbeken, Sandra
   Van Beveren, Marie-Lotte
   Michels, Nathalie
   Braet, Caroline
TI Stress and Eating Behavior: A Daily Diary Study in Youngsters
SO FRONTIERS IN PSYCHOLOGY
LA English
DT Article
DE daily diary; stress; eating behavior; emotion regulation; emotional
   eating
ID PARENTAL REJECTION; EMOTION REGULATION; FOOD CHOICE; PSYCHOLOGICAL
   STRESS; CHILDHOOD OBESITY; PERCEIVED STRESS; WEIGHT-GAIN; ADOLESCENTS;
   CHILDREN; STYLE
AB Background: Overweight and obesity are growing problems, with more attention recently, to the role of stress in the starting and maintaining process of these clinical problems. However, the mechanisms are not yet known and well-understood; and ecological momentary analyses like the daily variations between stress and eating are far less studied. Emotional eating is highly prevalent and is assumed to be an important mechanism, as a maladaptive emotion regulation (ER) strategy, in starting and maintaining the vicious cycle of (pediatric) obesity.
   Objectives: The present study aims to investigate in youngsters (10 - 17 years) the daily relationship between stress and the trajectories of self-reported eating behavior (desire to eat motives; hunger eating motives and snacking) throughout 1 week; as well as the moderating role of emotion regulation and emotional eating in an average weight population.
   Methods: Participants were 109 average weighted youngsters between the age of 10 and 17 years (M-age = 13.49; SD = 1.64). The youngsters filled in a trait-questionnaire on emotion regulation and emotional eating at home before starting the study, and answered an online diary after school time, during seven consecutive days. Desire to eat motives, hunger eating motives and snacking were assessed daily for seven consecutive days.
   Results: Using multilevel analyses results revealed that daily stress is significantly associated with trajectories of desire to eat motives and hunger eating motives. No evidence was found for the moderating role of maladaptive ER in these relationships; marginally significant evidence was found for the moderating role of emotional eating in the trajectories of desire to eat and snacking.
   Discussion: These results stress the importance of looking into the daily relationship between stress and eating behavior parameters, as both are related with change over and within days. More research is needed to draw firm conclusion on the moderating role of ER strategies and emotional eating.
C1 [Debeuf, Taaike; Verbeken, Sandra; Van Beveren, Marie-Lotte; Braet, Caroline] Univ Ghent, Dept Dev Personal & Social Psychol, Ghent, Belgium.
   [Michels, Nathalie] Univ Ghent, Dept Publ Hlth, Ghent, Belgium.
RP Debeuf, T (reprint author), Univ Ghent, Dept Dev Personal & Social Psychol, Ghent, Belgium.
EM Taaike.debeuf@Ugent.Be
OI Braet, Caroline/0000-0003-2458-287X; Michels,
   Nathalie/0000-0002-3069-7254
FU BOF Grant [BOF.24J.2016.0007.02]
FX This work was supported by a BOF Grant (BOF.24J.2016.0007.02).
NR 99
TC 0
Z9 0
U1 0
U2 9
PU FRONTIERS MEDIA SA
PI LAUSANNE
PA AVENUE DU TRIBUNAL FEDERAL 34, LAUSANNE, CH-1015, SWITZERLAND
SN 1664-1078
J9 FRONT PSYCHOL
JI Front. Psychol.
PD DEC 21
PY 2018
VL 9
AR 2657
DI 10.3389/fpsyg.2018.02657
PG 13
WC Psychology, Multidisciplinary
SC Psychology
GA HF3HV
UT WOS:000454127000001
PM 30627114
OA DOAJ Gold, Green Published
DA 2020-03-18
ER

PT J
AU Verroken, S
   Schotte, C
   Derluyn, I
   Baetens, I
AF Verroken, Sarah
   Schotte, Chris
   Derluyn, Ilse
   Baetens, Imke
TI Starting from scratch: prevalence, methods, and functions of
   non-suicidal self-injury among refugee minors in Belgium
SO CHILD AND ADOLESCENT PSYCHIATRY AND MENTAL HEALTH
LA English
DT Article
DE Non-suicidal self-injury; NSSI; Refugee minors; Prevalence; Methods;
   Functions
ID UNACCOMPANIED ASYLUM-SEEKING; MENTAL-HEALTH; DIFFICULTIES QUESTIONNAIRE;
   COMMUNITY SAMPLE; ADOLESCENTS; NSSI; BEHAVIOR; STRENGTHS; SYMPTOMS;
   CHILDREN
AB BackgroundAs many refugee minors have gone/go through stressful life experiences and uncertainty, one might expect mental health issues, including self-injury. However, literature on non-suicidal self-injury (NSSI) in refugee minors is scarce. This study explores the prevalence, methods, and functions of NSSI in refugee minors in Belgium, and compares research results to the existing literature on NSSI in Western adolescents.MethodsData were obtained from 121 refugee minors (mean age=16.12, SD=1.23; range 14-18years) through schools located in the Flemish and Brussels-Capital regions of Belgium. The sample consists of 39.7% girls and 60.3% boys. Self-report questionnaires were used to explore socio-economic data, NSSI behaviour (e.g. The Brief Non-Suicidal Self-injury Assessment Tool; BNNSI-AT) and emotional and behavioural difficulties (The Strengths and Difficulties Questionnaire; SDQ). Non-parametric Chi square tests were used for statistical comparisons of the obtained data as well as independent-sample t-tests and Fisher's exact tests.ResultsResults show a lifetime NSSI prevalence rate of 17.4%. Being accompanied or not, having both parents around, or living in an asylum centre did not influence NSSI prevalence. An average of 2.65 methods of NSSI was applied (SD=2.50; range 1-9). The mean number of functions per person was six (SD=4.97, range 0-16), with automatic functions reported the most. The data do point towards a greater psychological strain, with 68.4% reporting more than five acts of NSSI. Results of the SDQ's Total Difficulties Scale and, more specifically, of the Emotional Problems, Conduct Problems, Peer Problems and Impact Scales indicate a substantial risk of clinically significant problems within the NSSI group. The Peer Problems and Impact Scales also point towards a high risk for suicidality amongst self-injuring refugees.ConclusionsPrevalence rates, methods and functions are comparable to Western samples. However, the higher incidence of the NSSI and the results on the SDQ also emphasise the vulnerability of refugee minors.
C1 [Verroken, Sarah; Schotte, Chris; Baetens, Imke] Vrije Univ Brussel, VUB PE KLEP, Res Grp Lifespan & Clin Psychol, Fac Psychol & Educ Sci, Pl Laan 2, B-1050 Brussels, Belgium.
   [Schotte, Chris] UZ Brussel, Dept Clin Psychol, Jette, Belgium.
   [Derluyn, Ilse] Univ Ghent, Ctr Social Study Migrat & Refugees, Dept Social Work & Social Pedag, Fac Psychol & Educ Sci, Henri Dunantlaan 2, B-9000 Ghent, Belgium.
RP Derluyn, I (reprint author), Univ Ghent, Ctr Social Study Migrat & Refugees, Dept Social Work & Social Pedag, Fac Psychol & Educ Sci, Henri Dunantlaan 2, B-9000 Ghent, Belgium.
EM Ilse.Derluyn@UGent.be
NR 55
TC 2
Z9 2
U1 2
U2 6
PU BMC
PI LONDON
PA CAMPUS, 4 CRINAN ST, LONDON N1 9XW, ENGLAND
SN 1753-2000
J9 CHILD ADOL PSYCH MEN
JI Child Adolesc. Psychiatry Ment. Health
PD DEC 18
PY 2018
VL 12
AR 51
DI 10.1186/s13034-018-0260-1
PG 12
WC Pediatrics; Psychiatry
SC Pediatrics; Psychiatry
GA HE8ZX
UT WOS:000453737600002
PM 30568726
OA DOAJ Gold, Green Published
DA 2020-03-18
ER

PT J
AU Hu, XY
   Han, ZR
   Wang, H
   Hu, YN
   Wang, QD
   Feng, SY
   Yi, L
AF Hu, Xiaoyi
   Han, Zhuo Rachel
   Wang, Hui
   Hu, Yannan
   Wang, Qiandong
   Feng, Shuyuan
   Yi, Li
TI The Relation of Parental Emotion Regulation to Child Autism Spectrum
   Disorder Core Symptoms: The Moderating Role of Child Cardiac Vagal
   Activity
SO FRONTIERS IN PSYCHOLOGY
LA English
DT Article
DE autism spectrum disorders; emotion regulation; core symptoms; cardiac
   vagal activity; heart rate variability; parenting
ID RESPIRATORY SINUS ARRHYTHMIA; HEART-RATE-VARIABILITY; FUNCTIONING
   AUTISM; MARITAL CONFLICT; HIGH-RISK; DYSREGULATION; DIFFICULTIES;
   ADOLESCENTS; RESPONSES; ASSOCIATION
AB This study investigated the role of parental emotion regulation (ER) on children's core symptoms in families of children with autism spectrum disorders (ASD) in middle childhood; the study also explored whether children's physiological ER functioning served as a risk or protective factor with respect to parental relationships. Thirty-one Chinese children with ASD (age 6-11) and their primary caregivers participated in this study. Parental ER and child ASD symptoms were collected via questionnaires from parents. Child cardiac vagal activity (derived from heart rate variability) was measured at rest and during a parent-child interaction task. Using moderation analyses, the results showed that parental ER was not directly associated with children's core ASD symptoms; rather, it interacted significantly with children's resting cardiac vagal activity, but not task-related changes of cardiac vagal activity, to exert an impact on children's core ASD symptoms. Specifically, our findings suggested that parents' difficulties with their own ER significantly impacted their children's core ASD symptoms only for the children who showed blunted resting cardiac vagal activity. Implications for the future measurement of ER in the family context and future directions for intervention are discussed.
C1 [Hu, Xiaoyi] Beijing Normal Univ, Fac Educ, Educ Res Ctr Children ASD, Dept Special Educ, Beijing, Peoples R China.
   [Han, Zhuo Rachel; Wang, Hui; Hu, Yannan] Beijing Normal Univ, Fac Psychol, Natl Demonstrat Ctr Expt Psychol, Beijing Key Lab Appl Expt Psychol, Beijing, Peoples R China.
   [Wang, Qiandong; Feng, Shuyuan; Yi, Li] Peking Univ, Sch Psychol & Cognit Sci, Beijing, Peoples R China.
RP Han, ZR (reprint author), Beijing Normal Univ, Fac Psychol, Natl Demonstrat Ctr Expt Psychol, Beijing Key Lab Appl Expt Psychol, Beijing, Peoples R China.
EM rachhan@bnu.edu.cn
OI Hu, Yannan/0000-0002-5201-7192
FU 2018, Comprehensive Discipline Construction Fund, the Faculty of
   Education, Beijing Normal University; National Natural Science
   Foundation of ChinaNational Natural Science Foundation of China
   [31500898]
FX This project was supported by 2018, Comprehensive Discipline
   Construction Fund, the Faculty of Education, Beijing Normal University
   granted to XH, and National Natural Science Foundation of China
   (31500898) granted to ZH.
NR 78
TC 0
Z9 0
U1 3
U2 12
PU FRONTIERS MEDIA SA
PI LAUSANNE
PA AVENUE DU TRIBUNAL FEDERAL 34, LAUSANNE, CH-1015, SWITZERLAND
SN 1664-1078
J9 FRONT PSYCHOL
JI Front. Psychol.
PD DEC 14
PY 2018
VL 9
AR 2480
DI 10.3389/fpsyg.2018.02480
PG 10
WC Psychology, Multidisciplinary
SC Psychology
GA HE4XZ
UT WOS:000453374200001
PM 30618925
OA DOAJ Gold, Green Published
DA 2020-03-18
ER

PT J
AU Gomez-Baya, D
   Mendoza, R
AF Gomez-Baya, Diego
   Mendoza, Ramon
TI Trait Emotional Intelligence as a Predictor of Adaptive Responses to
   Positive and Negative Affect During Adolescence
SO FRONTIERS IN PSYCHOLOGY
LA English
DT Article
DE trait emotional intelligence; response styles; positive affect;
   adolescence; longitudinal
ID SELF-FOCUSED ATTENTION; DEPRESSIVE SYMPTOMS; INDIVIDUAL-DIFFERENCES;
   INCREMENTAL VALIDITY; GENDER-DIFFERENCES; MENTAL-HEALTH; RUMINATION;
   ASSOCIATIONS; PERSONALITY; REACTIVITY
AB Introduction and aim : The examination of trait emotional intelligence as an important component of adolescent psychological adjustment and coping has received a great deal of attention. Trait emotional intelligence is expected to reduce the vulnerability to emotional problems by reducing mood deterioration in adverse situations. Most research to date has addressed the regulation of negative affective states, with less attention paid to the responses to positive affect. Thus, the aim of this research was to examine the cross-sectional and prospective associations between trait emotional intelligence dimensions (i.e., trait emotional attention, trait emotional clarity, and trait emotional repair), response styles to negative affect (i.e., depressive rumination and distraction) and response to positive affect (i.e., emotion-focused and self-focused positive rumination and dampening) in adolescence.
   Methods: A 1-year follow-up study was conducted with a sample of 880 adolescents (52.4% girls) aged 14-17 years old (M = 14.74, SD = 0.68) who were enrolled in 18 high schools in Andalusia (Spain). Participants completed self-report measures of trait emotional intelligence, response to negative affect and response styles to positive affect. To analyse the data, hierarchical regression analyses and path analysis were performed.
   Results: Our results showed that high trait emotional attention was cross-sectionally and longitudinally associated with more dampening of positive affect and more depressive rumination. Furthermore, high trait emotional repair was cross-sectionally and longitudinally related to more distraction to negative affect and more self-focused positive rumination. Some gender differences were also found; girls reported higher trait emotional attention, higher dampening, and higher depressive rumination. Furthermore, boys reported higher trait emotional repair, higher self-focused positive rumination and higher distraction to negative affect.
   Conclusions and discussion: Our findings provide longitudinal evidence of the relationships between trait emotional intelligence and responses to both positive and negative affect during adolescence. Consequently, interventions designed to promote resilience during adolescence could target the development of more adaptive responses to both negative and positive affect within the framework of school-based emotional education programmes.
C1 [Gomez-Baya, Diego; Mendoza, Ramon] Univ Huelva, Dept Social Dev & Educ Psychol, Huelva, Spain.
RP Gomez-Baya, D (reprint author), Univ Huelva, Dept Social Dev & Educ Psychol, Huelva, Spain.
EM diego.gomez@dpee.uhu.es
RI Gomez-Baya, Diego/AAB-6245-2020; Mendoza-Berjano, Ramon/AAG-9262-2020
OI Gomez-Baya, Diego/0000-0003-4651-0439; 
FU Spanish Ministry of Education's University Lecturer Training Program
   [AP2009-4621]
FX This study was funded by a grant from the Spanish Ministry of
   Education's University Lecturer Training Program (AP2009-4621), awarded
   to DG-B.
NR 81
TC 4
Z9 4
U1 2
U2 8
PU FRONTIERS MEDIA SA
PI LAUSANNE
PA AVENUE DU TRIBUNAL FEDERAL 34, LAUSANNE, CH-1015, SWITZERLAND
SN 1664-1078
J9 FRONT PSYCHOL
JI Front. Psychol.
PD DEC 11
PY 2018
VL 9
AR 2525
DI 10.3389/fpsyg.2018.02525
PG 12
WC Psychology, Multidisciplinary
SC Psychology
GA HD9UG
UT WOS:000452907900001
PM 30618950
OA DOAJ Gold, Green Published
DA 2020-03-18
ER

PT J
AU McLaughlin, TW
   Snyder, PA
   Algina, J
AF McLaughlin, Tara W.
   Snyder, Patricia A.
   Algina, James
TI Examining young children's social competence using functional ability
   profiles
SO DISABILITY AND REHABILITATION
LA English
DT Article
DE ICF-CY; disability category; social skills; problem behavior; latent
   class analysis
ID ASSIGNING ICF CODES; AMERICAN PRESCHOOL-CHILDREN; INTERNATIONAL
   CLASSIFICATION; EMOTIONAL-COMPETENCE; CHALLENGING BEHAVIOR; AGED
   CHILDREN; HEALTH ICF; DISABILITY; CHILDHOOD; SAMPLE
AB Purpose: To explore the use of International Classification of Functioning, Disability, and Health for Children and Youth (ICF-CY) based profiles of children's functional abilities in relation to their social competence. Subgroups based on shared profiles of functional ability were investigated as an alternative or complement to subgroups defined by disability categories. Methods: Secondary analysis of a nationally representative data set of young children identified for special education services in the United States was used for the present study. Using five subgroups of children with shared profiles of functional ability, derived from latent class analysis in previous work, regression analyses were used to examine the relationships between social competence and functional abilities profile subgroup membership. Differences among the subgroups were examined using standardized effect sizes. R-2 values were used to examine explained variance in social competence in relation to subgroup membership, disability category, and these variables in combination. Results: Functional ability profile subgroup membership was moderately related to children's social competence outcomes: social skills and problem behaviors. Effect sizes showed significant differences between subgroups. Subgroup membership accounted for more variance in social competence outcomes than disability category. Conclusions: The results provide empirical support for the importance of functional ability profiles when examining social competence within a population of young children with disabilities. Implications for Rehabilitation The extent to which children with disabilities experience difficulty with social competence varies by their functional characteristics. Functional ability profiles can provide practitioners and researchers working young children with disabilities important tools to examine social competence and to inform interventions.
C1 [McLaughlin, Tara W.] Massey Univ, Coll Humanities & Social Sci, Inst Educ, Private Bag 11-222, Palmerston North, New Zealand.
   [Snyder, Patricia A.] Univ Florida, Anita Zucker Ctr Excellence Early Childhood Studi, Sch Special Educ, Sch Psychol & Early Childhood Studies,Coll Educ, Gainesville, FL USA.
   [Algina, James] Univ Florida, Anita Zucker Ctr Excellence Early Childhood Studi, Sch Human Dev & Org Studies Educ, Coll Educ, Gainesville, FL USA.
RP McLaughlin, TW (reprint author), Massey Univ, Coll Humanities & Social Sci, Inst Educ, Private Bag 11-222, Palmerston North, New Zealand.
EM t.w.mclaughlin@massey.ac.nz
OI McLaughlin, Tara/0000-0001-6754-7244
FU American Educational Research Association from the National Science
   FoundationNational Science Foundation (NSF) [DRL-0941014]
FX This research was conducted at the University of Florida with material
   support from the Anita Zucker Center for Excellence in Early Childhood
   Studies. This research was also supported by a grant from the American
   Educational Research Association which receives funds for its "AERA
   Grants Program" from the National Science Foundation under Grant
   #DRL-0941014. Opinions reflect those of the author and do not
   necessarily reflect those of the granting agencies. In conducting this
   research, the authors had no financial or non-financial conflicts of
   interest.
NR 64
TC 0
Z9 0
U1 0
U2 6
PU TAYLOR & FRANCIS LTD
PI ABINGDON
PA 2-4 PARK SQUARE, MILTON PARK, ABINGDON OR14 4RN, OXON, ENGLAND
SN 0963-8288
EI 1464-5165
J9 DISABIL REHABIL
JI Disabil. Rehabil.
PD DEC 4
PY 2018
VL 40
IS 25
BP 2987
EP 2997
DI 10.1080/09638288.2017.1363823
PG 11
WC Rehabilitation
SC Rehabilitation
GA HB0EN
UT WOS:000450685100002
PM 28805090
DA 2020-03-18
ER

PT J
AU Shi, JY
   Yao, YH
   Zhan, CY
   Mao, ZY
   Yin, F
   Zhao, XD
AF Shi, Jingyu
   Yao, Yuhong
   Zhan, Chenyu
   Mao, Ziyu
   Yin, Fang
   Zhao, Xudong
TI The Relationship Between Big Five Personality Traits and Psychotic
   Experience in a Large Non-clinical Youth Sample: The Mediating Role of
   Emotion Regulation
SO FRONTIERS IN PSYCHIATRY
LA English
DT Article
DE emotion regulation; psychotic experience; prodromal symptoms;
   personality traits; youth
ID REGULATION STRATEGIES; 5-FACTOR MODEL; HIGH-RISK; SCHIZOPHRENIA;
   NEUROTICISM; SYMPTOMS; EXTROVERSION; ASSOCIATIONS; INDIVIDUALS;
   ADOLESCENCE
AB Objective: Despite a long history of interest in personality traits and psychosis, the association between personality traits and psychotic experiences in the general population is not yet well understood. One possible factor that could influence the degree of distress from psychotic experiences is emotion regulation. The purpose of this study was to explore whether the association between personality and psychotic symptoms is already apparent in non-clinical youth as well as the mediating role of emotion regulation strategies between personality traits and psychotic experiences.
   Methods: Three thousand one hundred and forty seven college students were surveyed via self-report questionnaires measuring the Five-Factor model of personality, emotion regulation strategies, and psychotic experiences.
   Results: Neuroticism was found to be significantly positively correlated with psychotic experiences, while Extraversion, Openness, Agreeableness, and Conscientiousness were found to be significantly negatively correlated. Both the suppression and reappraisal strategies mediated the relationship between personality traits and psychotic experiences.
   Conclusion: Our findings suggest that youth with certain personality traits are more likely to have psychotic experiences. The reappraisal emotion regulation strategy could serve as a protective factor against the distress of psychotic experiences.
C1 [Shi, Jingyu; Zhan, Chenyu; Mao, Ziyu; Zhao, Xudong] Tongji Univ, Shanghai East Hosp, Sch Med, Shanghai, Peoples R China.
   [Shi, Jingyu; Zhao, Xudong] Tongji Univ, Div Med Humanities & Behav Sci, Sch Med, Shanghai, Peoples R China.
   [Yao, Yuhong; Yin, Fang] Tongji Univ, Students Counseling Ctr, Shanghai, Peoples R China.
RP Shi, JY; Zhao, XD (reprint author), Tongji Univ, Shanghai East Hosp, Sch Med, Shanghai, Peoples R China.; Shi, JY; Zhao, XD (reprint author), Tongji Univ, Div Med Humanities & Behav Sci, Sch Med, Shanghai, Peoples R China.
EM shijingyu2005@126.com; zhaoxd@tongji.edu.cn
FU National Natural Science Foundation of ChinaNational Natural Science
   Foundation of China [31600892]; Fundamental Research Funds for the
   Central UniversitiesFundamental Research Funds for the Central
   Universities [22120180542]; Shanghai Pujiang ProgramShanghai Pujiang
   Program [14PJ1408500]
FX This study was sponsored by the National Natural Science Foundation of
   China (Grant no. 31600892), the Fundamental Research Funds for the
   Central Universities (Grant no. 22120180542) and supported by Shanghai
   Pujiang Program (Grant no. 14PJ1408500).
NR 55
TC 1
Z9 1
U1 3
U2 11
PU FRONTIERS MEDIA SA
PI LAUSANNE
PA AVENUE DU TRIBUNAL FEDERAL 34, LAUSANNE, CH-1015, SWITZERLAND
SN 1664-0640
J9 FRONT PSYCHIATRY
JI Front. Psychiatry
PD DEC 4
PY 2018
VL 9
AR 648
DI 10.3389/fpsyt.2018.00648
PG 7
WC Psychiatry
SC Psychiatry
GA HC8MT
UT WOS:000452058000001
PM 30564151
OA DOAJ Gold, Green Published
DA 2020-03-18
ER

PT J
AU Batki, A
AF Batki, Anna
TI The impact of early institutional care on emotion regulation: studying
   the play narratives of post-institutionalized and early adopted children
SO EARLY CHILD DEVELOPMENT AND CARE
LA English
DT Article
DE Adoption; institutional care; emotion regulation; play narratives
ID MAKE-BELIEVE PLAY; ROMANIAN ADOPTEES; EARLY ADOLESCENCE; BEHAVIOR
   PROBLEMS; EARLY DEPRIVATION; MIDDLE CHILDHOOD; PSYCHOPATHOLOGY; RISK;
   REPRESENTATIONS; ASSOCIATIONS
AB With access to a unique sample of post-institutionalized Hungarian children, this study focused on the hypothesis that children who had been institutionalized for at least six months after birth have less developed capacities for emotion regulation; 90 children, aged 4-6, were placed in 1 of 3 groups: (1) children who had been institutionalized straight after birth and were adopted from institutional care after the age of 6 months; (2) children adopted within 6 weeks of birth; and (3) children raised by their biological parents. Emotion regulation was assessed in a pretend-play context using the MacArthur Story Stem Batteries by analysing play narratives. Our results supported the hypothesis that early institutional care results in less developed capacities for emotion regulation. Results also indicated that early adopted children's emotion regulation abilities also show some developmental delays when compared to those of children raised in birth families.
C1 [Batki, Anna] Eotvos Lorand Univ, Fac Educ & Psychol, Inst Psychol, Dept Dev & Clin Child Psychol, Budapest, Hungary.
   [Batki, Anna] Vadaskert Child & Adolescent Psychiat Hosp, Budapest, Hungary.
RP Batki, A (reprint author), Eotvos Lorand Univ, Fac Educ & Psychol, Inst Psychol, Dept Dev & Clin Child Psychol, Budapest, Hungary.; Batki, A (reprint author), Vadaskert Child & Adolescent Psychiat Hosp, Budapest, Hungary.
EM anna.batki@gmail.com
FU Research Advisory Board of the International Psychoanalytical
   Association
FX This research was supported by a grant from the Research Advisory Board
   of the International Psychoanalytical Association.
NR 81
TC 1
Z9 1
U1 1
U2 27
PU ROUTLEDGE JOURNALS, TAYLOR & FRANCIS LTD
PI ABINGDON
PA 2-4 PARK SQUARE, MILTON PARK, ABINGDON OX14 4RN, OXON, ENGLAND
SN 0300-4430
EI 1476-8275
J9 EARLY CHILD DEV CARE
JI Early Child Dev. Care
PD DEC 2
PY 2018
VL 188
IS 12
BP 1799
EP 1813
DI 10.1080/03004430.2017.1289190
PG 15
WC Education & Educational Research; Psychology, Developmental
SC Education & Educational Research; Psychology
GA GW9JH
UT WOS:000447301100015
DA 2020-03-18
ER

PT J
AU Dereboy, C
   Demirkapi, ES
   Sakiroglu, M
   Ozturk, CS
AF Dereboy, Cigdem
   Demirkapi, Esra Sahin
   Sakiroglu, Mehmet
   Ozturk, Cennet Safak
TI The Relationship Between Childhood Traumas, Identity Development,
   Difficulties in Emotion Regulation and Psychopathology
SO TURK PSIKIYATRI DERGISI
LA English
DT Article
DE Childhood traumas; child abuse and neglect; emotion regulation
   difficulty; identity confusion; psychopathology
ID TURKISH VERSION; RELIABILITY; DISORDERS; VALIDITY; ABUSE; RISK;
   DYSREGULATION; MALTREATMENT; ADOLESCENTS; VALIDATION
AB Objective: The present study aimed to explore the relationship between traumatic experiences, difficulties in emotion regulation, identity confusion and psychopathology.
   Method: Six hundred and thirty five university students volunteered to participate to the first step of the study (460 (72.4%) females and 175 (27.6%) males). The mean age was 20.57 (17-29) years. The participants who scored above the group mean (X = 44) on the Childhood Trauma Questionnaire-Short Form (CTQ-SF) were invited for a diagnostic interview. A total of 69 participants, consisting of 46 females (66.7%) and 23 males (33.3%), with a mean group age of 20.93 (17-29) years, were included in the second step of the study. All participants completed the General Information Form, the CTQ-SF, the Difficulties in Emotion Regulation Scale (DERS), the Sense of Identity Assessment Form (SIAF), SCID-I and SCID II.
   Results: Prevalence of childhood traumas in the study group was 31.3%. Participants who came from low income groups, who were using psychotropic medications, who had family or personal history of self harm behaviour and who attempted suicide had significantly higher CTQ-SF scores. The SIAF scores of the subgroup diagnosed with psychiatric disorders were significantly higher than those of the undiagnosed. However, they did not differ with respect to their CTQ-SF and DERS scores. Results showed that difficulties in emotion regulation played a partial mediating role in the association of childhood traumatic events, in particular emotional abuse, with identity confusion.
   Conclusion: The present study demonstrated that childhood traumatic events not only have effects on emotion regulation and the development of sense of identity, but also may be associated with self harm behaviours in the later stages of life. For prevention studies, enhancing parenting skills and raising community awareness to this issue would be beneficial.
C1 [Dereboy, Cigdem] Adnan Menderes Univ, Fac Med, Dept Psychiat, Aydin, Turkey.
   [Demirkapi, Esra Sahin] Minist Justice, Nazilli E Type Closed Open Criminal Execut Instut, Aydin, Turkey.
   [Sakiroglu, Mehmet; Ozturk, Cennet Safak] Adnan Menderes Univ, Dept Psychol, Fac Arts & Sci, Aydin, Turkey.
RP Sakiroglu, M (reprint author), Adnan Menderes Univ, Dept Psychol, Fac Arts & Sci, Aydin, Turkey.
EM mehmetsakiroglu@gmail.com
NR 76
TC 0
Z9 0
U1 2
U2 2
PU TURKIYE SINIR VE RUH SAGLIGI DERNEGI
PI YENISEHIR
PA PK 401, YENISEHIR, 06442, TURKEY
SN 1300-2163
J9 TURK PSIKIYATR DERG
JI Turk. Psikiyatr. Derg.
PD WIN
PY 2018
VL 29
IS 4
DI 10.5080/u20463
PG 10
WC Psychiatry
SC Psychiatry
GA IT2VV
UT WOS:000482712600006
OA Bronze
DA 2020-03-18
ER

PT J
AU Rodriguez-Ledo, C
   Orejudo-Hernandez, S
   Celma-Pastor, L
   Cardoso-Moreno, MJ
AF Rodriguez-Ledo, Cesar
   Orejudo-Hernandez, Santos
   Celma-Pastor, Laura
   Jesus Cardoso-Moreno, Maria
TI Improving social-emotional competencies in the secondary education
   classroom through the SEA program
SO ELECTRONIC JOURNAL OF RESEARCH IN EDUCATIONAL PSYCHOLOGY
LA English
DT Article
DE Social and emotional learning; empathy; social adjustment; program
   assessment; adolescents
ID INTELLIGENCE; ADOLESCENCE; CHILDREN; METAANALYSIS; PREVENTION
AB Introduction. This paper presents an assessment of the impact of a social and emotional competencies development program, based on the SEA theoretical model (attention to and understanding emotions, emotional regulation and repair, and adaptive social expression of emotions), in adolescents and preadolescents.
   Method. Students' homeroom teachers implemented the program in a public secondary school over one school year. The participants of this study were 156 young people from ages 11 to 14 years old, all of them students in the first year of the Spanish secondary education system. A quasi-experimental design, with pre/post-test measurements and a control group, was used to evaluate program effectiveness. The tests used for this assessment measured variables of participants' social-emotional competencies, empathy and social adjustment. In addition, a follow-up assessment was carried out 3 months after the end of program implementation.
   Results. The study demonstrates a significant improvement in the social-emotional competencies of program participants, especially in the competencies most related to adaptive social expression of emotions. There were also significant improvements in empathy and social adjustment.
   Discussion and conclusions. The possibility of enhancing social-emotional competencies through the application of a direct classroom intervention program during one school year was confirmed, and the SEA program becomes a candidate to achieve this goal.
C1 [Rodriguez-Ledo, Cesar] Univ Zaragoza, Dept Educ Sci, Zaragoza, Spain.
   [Orejudo-Hernandez, Santos; Jesus Cardoso-Moreno, Maria] Univ Zaragoza, Dept Psychol & Sociol, Zaragoza, Spain.
   [Celma-Pastor, Laura] Neurotechnol Cognit Improvement, Neuroact, Zaragoza, Spain.
RP Rodriguez-Ledo, C (reprint author), C Pedro Cerbuna 12, Zaragoza 50009, Spain.
EM cesarrledo@gmail.com
RI Moreno, Maria Jesus Cardoso/L-5066-2019
OI Moreno, Maria Jesus Cardoso/0000-0003-4252-9546
NR 40
TC 1
Z9 1
U1 3
U2 6
PU UNIV ALMERIA
PI ALMERIA
PA CTRA SACRAMENTO, S-N, LA CANADA DE SAN URBANO, ALMERIA, 04120, SPAIN
SN 1699-5880
EI 1696-2095
J9 ELECTRON J RES EDUC
JI Electron. J. Res. Educ. Psychol.
PD DEC 1
PY 2018
VL 16
IS 3
BP 681
EP 701
DI 10.25115/ejrep.v16i46.2241
PG 21
WC Psychology, Educational
SC Psychology
GA HR1TX
UT WOS:000462919400009
OA Bronze, Green Published
DA 2020-03-18
ER

PT J
AU Kruzhkova, OV
   Vorobyeva, IV
   Porozov, RY
   Zarbova, B
AF Kruzhkova, O. V.
   Vorobyeva, I. V.
   Porozov, R. Yu
   Zarbova, B.
TI FUNCTIONS OF VANDALISM IN YOUTH BEHAVIOUR: FROM PERSONALITY TO SOCIETY
SO OBRAZOVANIE I NAUKA-EDUCATION AND SCIENCE
LA Russian
DT Article
DE youth; vandalism; urban environment; urban youth; vandalism functions;
   vandal behaviour; destruction
AB Introduction. Graphic vandalism has become a widespread phenomenon in the space of modern cities. Traditionally, vandalism has been assessed as a negative phenomenon, leading to the destruction of the material, visual and social environment of urban public space. Recently, however, the discourse on the positive meaning of certain forms of vandalism (graffiti, street art, etc.) has been activated. At the same time, there is no discussion of the role and influence of vandalism on public and individual life, although, like any socio-cultural and socio-psychological phenomenon, vandalism has the basis and carries certain messages.
   The aim of this research was to identify and describe the functions of graphic vandalism, taking into account socio-cultural and socio-psychological aspects.
   Methodology and research methods. The study was conducted in the spatial environment of the megalopolis (Ekaterinburg, Russia) by photographing results of vandal acts (more than 6000 photographs) with subsequent trace-assessment and content analysis of images.
   Results and scientific novelty. The structural functions of vandalism at the socio-environmental and individual-subjective levels are identified and characterised. The signalling and designing functions, preparation of social changes and management of public mood are referred to the first level. At the second (individual-subjective) level, the demonstrative-and-protest function, functions of reactions, compensation and self-expression are allocated.The functions are illustrated with the examples of visual representations. A two-dimensional model of vandalism functions is formed, where the functions are distributed in the spaces of "construction / reconstruction", "emotional regulation / moral regulation". It is noted that any function of vandal activity at the individual level becomes a kind of marker "points of tension" at the socio-environmental level.
   The functional variety of vandalism becomes the reason of its ambiguous perception with diverse and occasionally contradictory estimates. The authors came to the conclusion that vandalism is socially considered as the evolutionary managerial instrument of social development, which is capable to weaken impermeability of the normatively and traditionally established limits, providing adjustability of the cultural and material environment in the conditions of innovative and mobilisation changes of society. From the perspective of the personality, vandalism is concerned as individual behaviour over the socially defined limits of activity among ordinary members of the society. Thus, vandalism as the phenomenon of public life acts as a norm and a deviation, to which an assessment is given in dependence on functional significance and subject self-identification of the specific vandal act.
   Practical significance. The research materials and the results obtained can be used to improve and optimise the technologies for management youth vandal activity in megapolises, for prevention and sublimation of destructive forms of youth behaviour in an urban environment.
C1 [Kruzhkova, O. V.; Porozov, R. Yu] Ural State Pedag Univ, Dept Acmeol & Environm Psychol, Ekaterinburg, Russia.
   [Vorobyeva, I. V.] Ural State Pedag Univ, Ctr Cultural & Educ Projects, Ekaterinburg, Russia.
   [Zarbova, B.] Sofia Univ St Kliment Ohridski, Sofia, Bulgaria.
RP Kruzhkova, OV (reprint author), Ural State Pedag Univ, Dept Acmeol & Environm Psychol, Ekaterinburg, Russia.
EM galiat1@yandex.ru; lorisha@mail.ru; r.porozov@yandex.ru;
   b.zarbova@gmail.com
OI Vorobyeva, Irina/0000-0003-0561-3888; Porozov,
   Roman/0000-0003-1932-1624; Kruzkova, Ol'ga/0000-0002-2569-8789
FU Russian Science FoundationRussian Science Foundation (RSF) [17-18-01278]
FX The research was performed with the financial support of the Russian
   Science Foundation (project No 17-18-01278).
NR 31
TC 0
Z9 0
U1 1
U2 4
PU RUSSIAN STATE VOCATIONAL PEDAGOGICAL UNIV
PI YEKATERINBURG
PA UL LUNACHARSKOGO, 85A, OFIS 203, YEKATERINBURG, 620075, RUSSIA
SN 1994-5639
EI 2310-5828
J9 OBRAZOVANIE NAUKA
JI Obrazov. Nauka
PD DEC
PY 2018
VL 20
IS 10
BP 95
EP 120
DI 10.17853/1994-5639-2018-10-95-120
PG 26
WC Education & Educational Research
SC Education & Educational Research
GA HO7JW
UT WOS:000461122200005
OA DOAJ Gold, Green Published
DA 2020-03-18
ER

PT J
AU Doucet, MH
   Guzzo, MF
   Groleau, D
AF Doucet, Marie-Helene
   Guzzo, Maria Farella
   Groleau, Danielle
TI Brief report: A qualitative evidence synthesis of the psychological
   processes of school-based expressive writing interventions with
   adolescents
SO JOURNAL OF ADOLESCENCE
LA English
DT Article
DE Expressive writing; Adolescents; School; Psychological processes;
   Qualitative methods
ID EMOTION-REGULATION; DISCLOSURE; HEALTH
AB Introduction: Expressive writing interventions consist of brief writing sessions on thoughts and emotions and are known to yield positive benefits on adolescents' mental health. However, the psychological mechanisms explaining these effects are not clear.
   Method: This review explored the psychological processes underlying school-based expressive writing interventions with adolescents. A thematic synthesis of qualitative research consisted of identifying, appraising and summarizing the qualitative evidence of eligible studies.
   Results: Only six of the 510 identified studies met the inclusion criteria of this review. Results provide some validation for cognitive-processing, emotion-regulation, and disinhibition as psychological mechanisms underlying school-based expressive writing with adolescents.
   Conclusions: However, these conclusions are still preliminary because of the paucity of the qualitative evidence found, both in quantity and quality. We recommend that more rigorous and in-depth qualitative research be undertaken to: 1) explore adolescents' subjective experience about the expressive writing intervention, using in-depth individual interviews; 2) thoroughly assess the content of students' texts written during the intervention; and 3) document the process of expressive writing interventions through observational methods. The results of such investigations would support the development and implementation of school-based expressive writing-type of interventions adapted to adolescents.
C1 [Doucet, Marie-Helene; Guzzo, Maria Farella; Groleau, Danielle] McGill Univ, Div Social & Transcultural Psychiat, 1033 Des Pins West, Montreal, PQ H3A 1A1, Canada.
   [Groleau, Danielle] Jewish Gen Hosp, Lady Davis Inst, 4333 Cote St Catherine Rd, Montreal, PQ H3T 1E4, Canada.
RP Doucet, MH (reprint author), McGill Univ, Div Social & Transcultural Psychiat, 1033 Des Pins West, Montreal, PQ H3A 1A1, Canada.
EM marie-helene.doucet@mail.mcgill.ca; maria.farella@mail.mcgill.ca;
   danielle.groleau@mcgill.ca
FU Brain Canada Foundation; Bell Canada
FX This work was partly funded by research grants from Brain Canada
   Foundation and Bell Canada.
NR 25
TC 0
Z9 0
U1 1
U2 2
PU ACADEMIC PRESS LTD- ELSEVIER SCIENCE LTD
PI LONDON
PA 24-28 OVAL RD, LONDON NW1 7DX, ENGLAND
SN 0140-1971
EI 1095-9254
J9 J ADOLESCENCE
JI J. Adolesc.
PD DEC
PY 2018
VL 69
BP 113
EP 117
DI 10.1016/j.adolescence.2018.09.010
PG 5
WC Psychology, Developmental
SC Psychology
GA HK9XJ
UT WOS:000458345900013
PM 30286329
OA Other Gold
DA 2020-03-18
ER

PT J
AU Becker, A
   Wang, BY
   Kunze, B
   Otto, C
   Schlack, R
   Holling, H
   Ravens-Sieberer, U
   Klasen, F
   Rogge, J
   Isensee, C
   Rothenberger, A
AF Becker, Andreas
   Wang, Biyao
   Kunze, Barbara
   Otto, Christiane
   Schlack, Robert
   Hoelling, Heike
   Ravens-Sieberer, Ulrike
   Klasen, Fionna
   Rogge, Jana
   Isensee, Corinna
   Rothenberger, Aribert
CA BELLA Study Grp
TI Normative Data of the Self-Report Version of the German Strengths and
   Difficulties Questionnaire in an Epidemiological Setting
SO ZEITSCHRIFT FUR KINDER-UND JUGENDPSYCHIATRIE UND PSYCHOTHERAPIE
LA English
DT Article
DE Strengths and Difficulties Questionriaire (SDQ); children and
   adolescents; self-report; norm values
ID PSYCHOMETRIC PROPERTIES; PSYCHOPATHOLOGICAL PROBLEMS;
   PSYCHIATRIC-DISORDERS; FACTORIAL INVARIANCE; COEFFICIENT-ALPHA; HEALTH
   INTERVIEW; SDQ-DEU; CHILDREN; ADOLESCENTS; VALIDITY
AB Objective: This study served to establish German norms for the Strengths and Difficulties Questionnaire self-report (SDQ-S) by using data from a representative epidemiological sample from the German National Health Interview and Examination Survey for Children and Adolescents (KiGGS study). Although the German version of the SDQ has been widely used and normative data for the parent version (SDQ-P) exist, no German norms for the self-report version have been reported, so that practitioners had to rely on the available British norms. In addition, we investigated whether sex- and age-specific norms are necessary. Methods: At the baseline of the KiGGS study, SDQ-S ratings were collected from n = 6,726 children and adolescents between 11 and 17 years (n = 3,440 boys und n = 3,286 girls). We assessed the internal consistency and age/sex effects of the SDQ-S. Confirmatory factor analysis was conducted to assess the factor structure of the SDQ-S. Banding scores were developed to differentiate children and adolescents with levels of difficulties and categorized them as normal, borderline, and abnormal. General as well as age- and sex-specific bandings were created for both total score and subscales of SDQ-S. In addition, the German norms of the SDQ-S were compared with those of the UK, Norway, and Thailand. Results: The five-factor solution of the SDQ-S (including Emotional symptoms, Conduct problems, Hyperactivity/Inattention, Peer problems, and Prosocial behavior) provided a satisfactory fit to the data. Moderate internal consistencies (Cronbachs ?) were observed for the scales Emotional symptoms, Hyperactivity/Inattention, and Total difficulties score, whereas insufficient internal consistency was found for the scales Peer problems and Conduct problems. However, using McDonalds ? as a more appropriate measure of homogeneity, internal consistencies were found to be satisfactory for all subscales and for Total difficulties. Normative banding scores were established conservatively to avoid producing too many false positives in the category abnormal. In line with previous research, girls showed more emotional problems but fewer Peer problems than boys. German normative bandings of SDQ-S were similar to the original British bandings and those of other countries. Conclusions: This study of the German SDQ-S in a large representative epidemiological sample presents evidence of partly moderate to good psychometric properties. It also supports the usefulness of SDQ-S as an effective and efficient instrument for child and adolescent mental health problems in Germany. German normative banding scores of SDQ-S established in this study were comparable with the original British norms as well as with those of other countries, so that SDQ-S can be recommended as a psychopathological broadband-screening tool.
C1 [Becker, Andreas; Wang, Biyao; Kunze, Barbara; Isensee, Corinna; Rothenberger, Aribert] Univ Med Ctr Gottingen, Clin Child & Adolescent Psychiat & Psychotherapy, Gottingen, Germany.
   [Otto, Christiane; Ravens-Sieberer, Ulrike; Klasen, Fionna] Psychotherapy & Psychosomat Univ, Dept Child & Adolescent Psychiat, Med Ctr Hamburg Eppendorf, Hamburg, Germany.
   [Schlack, Robert; Hoelling, Heike] Robert Koch Inst, Dept Epidemiol & Hlth Monitoring, Unit Mental Hlth, Berlin, Germany.
   [Rogge, Jana] Carl von Ossietzky Univ Oldenburg, Inst Sonder & Rehabilitat Psychol, Oldenburg, Germany.
RP Wang, BY (reprint author), Univ Med Ctr Gottingen, Dept Child & Adolescent Psychiat & Psychotherapy, Von Siebold Str 5, D-37075 Gottingen, Germany.
EM biyao.wang@med.uni-goettingen.de
NR 60
TC 2
Z9 2
U1 0
U2 3
PU VERLAG HANS HUBER
PI BERN 9
PA LANGGASS-STRASSE 76, CH-3000 BERN 9, SWITZERLAND
SN 1422-4917
EI 1664-2880
J9 Z KINDER JUG-PSYCH
JI Z. Kinder-und Jugendpsy. Psychother.
PD DEC
PY 2018
VL 46
IS 6
BP 523
EP 533
DI 10.1024/1422-4917/a000589
PG 11
WC Psychiatry
SC Psychiatry
GA HK9SG
UT WOS:000458331600009
PM 29846123
DA 2020-03-18
ER

PT J
AU Martin, CG
   Kim, HK
   Freyd, JJ
AF Martin, Christina Gamache
   Kim, Hyoun K.
   Freyd, Jennifer J.
TI Overwhelmed by Emotion: Pathways from Revictimization to Mothers'
   Negative Emotional Responsivity
SO FAMILY PROCESS
LA English
DT Article
DE Maternal trauma; Emotional responsivity; Emotion dysregulation; Betrayal
   trauma; Revictimization
ID SELF-REPORTED DISTRESS; BETRAYAL TRAUMA; MEDIATING ROLE; SEXUAL-ABUSE;
   REGULATION DIFFICULTIES; CHILDHOOD MALTREATMENT; SYMPTOMS; BEHAVIOR;
   PTSD; PSYCHOPATHOLOGY
AB Maternal history of childhood abuse has consistently been linked to increased risk for poor emotional adjustment and parenting as an adult. The aim of this study was to examine a model that may explain the link between maternal history of childhood abuse and mothers' tendencies to respond negatively to their adolescent children's negative emotions. A community sample of 66 mothers with adolescent children participated. Path analysis supported associations between mothers with a history of high betrayal trauma revictimization (i.e., trauma perpetrated by someone close to the mother during childhood and again as a young adult) and increased difficulty regulating their emotions. In turn, mothers who struggled to regulate their own emotions were also more likely to respond negatively to their adolescent's negative emotions. Findings highlight effects of childhood trauma may be particularly problematic for mothers who are revictimized as young adults. These results provide the foundation for future research evaluating clinical interventions targeted at increasing maternal emotion regulation skills.
C1 [Martin, Christina Gamache; Freyd, Jennifer J.] Univ Oregon, Dept Psychol, Eugene, OR 97403 USA.
   [Martin, Christina Gamache] Med Univ South Carolina, Natl Crime Victims Res & Treatment Ctr, Charleston, SC 29425 USA.
   [Kim, Hyoun K.] Oregon Social Learning Ctr, 207 E 5Th Ave Suite 202, Eugene, OR 97401 USA.
   [Kim, Hyoun K.] Yonsei Univ, Dept Child & Family Studies, Seoul, South Korea.
RP Martin, CG (reprint author), Univ Oregon, 1227 Univ Oregon, Eugene, OR 97403 USA.
EM gamachem@uoregon.edu
FU UO Public Impact Fellowship from the University of Oregon
FX This research was supported by the UO Public Impact Fellowship, awarded
   to the 1st author from the University of Oregon. The authors thank the
   families who participated in the study.
NR 53
TC 2
Z9 2
U1 0
U2 1
PU WILEY
PI HOBOKEN
PA 111 RIVER ST, HOBOKEN 07030-5774, NJ USA
SN 0014-7370
EI 1545-5300
J9 FAM PROCESS
JI Fam. Process
PD DEC
PY 2018
VL 57
IS 4
BP 947
EP 959
DI 10.1111/famp.12339
PG 13
WC Psychology, Clinical; Family Studies
SC Psychology; Family Studies
GA HJ2NZ
UT WOS:000457007500008
PM 29285758
DA 2020-03-18
ER

PT J
AU Chen, QQ
   Chan, KL
   Cheung, ASY
AF Chen, Qiqi
   Chan, Ko Ling
   Cheung, Anne Shann Yue
TI Doxing Victimization and Emotional Problems among Secondary School
   Students in Hong Kong
SO INTERNATIONAL JOURNAL OF ENVIRONMENTAL RESEARCH AND PUBLIC HEALTH
LA English
DT Article
DE doxing; victimization; depression; anxiety; stress; privacy
ID SELF-DISCLOSURE; ADOLESCENTS; ONLINE; INFORMATION; DEPRESSION; INTERNET;
   ANXIETY; TRUST
AB Doxing is the searching for and intentional disclosure of private information about a particular individual on the Internet without his or her consent, and is often used to exact punishment. The aim of this study was to investigate the associations between doxing victimization and emotional problems in secondary school students, paying particular regard to the impacts of different types of doxed information, the relationship between the perpetrators and victims of doxing, and the nature of the online platforms where doxing occurs. A sample of 2120 Hong Kong secondary school students of differing socioeconomic backgrounds participated in the study. The results show that almost all types of disclosed personal information result in negative feelings in victims, including depression, anxiety, and stress. Girls were also found to be more likely than boys to be doxed. Significant associations were found between emotional problems and the disclosure of mobile phone numbers and personal photos and videos; doxing conducted by schoolmates and anxiety and depression, and doxing through Instant Messenger and anxiety. Further exploration of integrated cyber violence prevention programs and research on the details of doxing are recommended.
C1 [Chen, Qiqi; Chan, Ko Ling] Hong Kong Polytech Univ, Dept Appl Social Sci, Hong Kong, Peoples R China.
   [Cheung, Anne Shann Yue] Univ Hong Kong, Fac Law, Hong Kong, Peoples R China.
RP Chan, KL (reprint author), Hong Kong Polytech Univ, Dept Appl Social Sci, Hong Kong, Peoples R China.
EM qchen2333@gmail.com; koling.chan@polyu.edu.hk; anne.cheung@hku.hk
RI Chan, Ko Ling/A-2286-2010
OI Chan, Ko Ling/0000-0001-8508-9224; , QIQI/0000-0001-6062-3216
FU Research Grants Council of the Hong Kong Special Administrative Region,
   ChinaHong Kong Research Grants Council [HKU 17623016]
FX The work described in this paper was fully supported by a grant from the
   Research Grants Council of the Hong Kong Special Administrative Region,
   China (HKU 17623016).
NR 30
TC 1
Z9 1
U1 2
U2 4
PU MDPI
PI BASEL
PA ST ALBAN-ANLAGE 66, CH-4052 BASEL, SWITZERLAND
SN 1660-4601
J9 INT J ENV RES PUB HE
JI Int. J. Environ. Res. Public Health
PD DEC
PY 2018
VL 15
IS 12
AR 2665
DI 10.3390/ijerph15122665
PG 8
WC Environmental Sciences; Public, Environmental & Occupational Health
SC Environmental Sciences & Ecology; Public, Environmental & Occupational
   Health
GA HI5XH
UT WOS:000456527000056
PM 30486402
OA DOAJ Gold, Green Published
DA 2020-03-18
ER

PT J
AU Scorza, M
   Zonno, M
   Benassi, E
AF Scorza, M.
   Zonno, M.
   Benassi, E.
TI Dyslexia and psychopathological symptoms in Italian university students:
   a higher risk for anxiety disorders in male population?
SO JOURNAL OF PSYCHOPATHOLOGY
LA English
DT Article
DE Dyslexia; Italian university students; psychopathological symptoms; male
   and female
ID SEX-DIFFERENCES; LEARNING-DISABILITIES; CHILDREN; ADOLESCENTS;
   DEPRESSION; BEHAVIOR; ADULTS
AB Objectives
   Although socio-emotional problems are well documented in children and adolescents with dyslexia, little is known about the psychopathological consequences that the dyslexia may have in university students. It is possible to hypothesize a significant discouragement in dyslexics enrolled at university, as a result of their learning difficulties, which may result in psychopathological disorders secondary to these difficulties. This study, for the first time, administered the Self Administrated Psychiatric Scales for Children and Adolescents (SAFA) test to university students and investigated whether male and female university students with dyslexia demonstrated more psychopathological symptoms than males and females without dyslexia.
   Methods
   This study involved a total of 80 monolingual Italian university students: 27 students with dyslexia (16 males and 11 females) and 53 non-dyslexic students (21 males and 32 females). The mean age of the dyslexic group was 19.87 (SD = 1.21) and that of the control group was 21.51 (SD = 1.27). Psychiatric symptoms were examined with the standardized SAFA test. We administered to our groups the Anxiety, Depression, Obsessive-compulsive disorders, Psychogenic eating disorders, Somatic symptoms and hypochondria scales and subscales. Mann-Whitney tests were conducted to assess potential differences in the SAFA scales and subscales both between male university students with dyslexia and without dyslexia and between females with dyslexia and without dyslexia.
   Results
   Relative to males without dyslexia, the male students with dyslexia obtained significantly higher scores on SAFA Total Anxiety scale and on Social Anxiety, School/university Anxiety and Insecurity subscales. No significant differences were found on the SAFA scales and subscales between the two group of female university students. Examining the number of university students who fell within pathological range we found a higher number of male students with dyslexia that appeared to show psychopathological disorders on almost all the SAFA scales and subscales, relative to the control group.
   Conclusions
   Despite our findings should be considered as preliminary results, our study provides evidence that the psychopathological consequences of the dyslexia appear to be life-long. The present work had the strength of focusing on university students with dyslexia, that have been under-investigated to date, and of examining male and female university students with dyslexia separately. The males appear at higher risk for anxiety disorders than females with dyslexia. Thus, our results call attention to the importance of separately considering male and female university students with dyslexia when their psychiatric symptoms are investigated. Finally, our preliminary data seem to provide support to the effectiveness of the SAFA test for the identification of psychopathological conditions and for suggesting deeper examination and specific interventions in young adults.
C1 [Scorza, M.] Univ Modena & Reggio Emilia, Dept Educ & Human Sci, Viale Antonio Allegri 9, I-42121 Reggio Emilia, Italy.
   [Benassi, E.] Univ Urbino, Dept Humanist Studies, Urbino, Italy.
RP Scorza, M (reprint author), Univ Modena & Reggio Emilia, Dept Educ & Human Sci, Viale Antonio Allegri 9, I-42121 Reggio Emilia, Italy.
EM maristella.scorza@unimore.it
NR 38
TC 0
Z9 0
U1 2
U2 4
PU PACINI EDITORE
PI PISA
PA VIA DELLA GHERARDESCA-ZONA INDUSTRIALE OSPEDALETTO, 56121 PISA, ITALY
SN 1592-1107
EI 2499-6904
J9 J PSYCHOPATHOL
JI J. Psychopathol.
PD DEC
PY 2018
VL 24
IS 4
BP 193
EP 203
PG 11
WC Psychiatry
SC Psychiatry
GA HH1JJ
UT WOS:000455475300001
DA 2020-03-18
ER

PT J
AU Firat, S
   Gul, H
   Sertcelik, M
   Gul, A
   Gurel, Y
   Kilic, BG
AF Firat, Sumeyra
   Gul, Hesna
   Sertcelik, Mehmet
   Gul, Ahmet
   Gurel, Yusuf
   Kilic, Birim Gunay
TI The relationship between problematic smartphone use and psychiatric
   symptoms among adolescents who applied to psychiatry clinics
SO PSYCHIATRY RESEARCH
LA English
DT Article
DE Problematic smartphone use; Psychiatric symptoms; Emotion regulation
   problems; Adolescents
ID MOBILE PHONE USE; DEPRESSIVE SYMPTOMS; EMOTION REGULATION; PREDICTORS;
   ADDICTION; SLEEP; DIFFICULTIES; IMPULSIVITY; PREVALENCE; DEPENDENCY
AB Problematic mobile phone use is an important problem which has increasing prevalence among adolescents. We should address risk factors to create intervention frameworks related to this problem. In this study, we aimed to determine the prevalence of problematic smartphone use among adolescents who were referred to clinics, its relationship to sociodemographic characteristics, psychiatric symptoms and emotion regulation problems. We included 150 adolescents aged 12-18 years who own smartphones. All participants filled out the Sociodemographic Information Form, Brief Symptom Inventory (BSI), Difficulties in Emotion Regulation Scale (DERS) and Problematic Mobile Phone Use Scale (PMPUS). Problematic smart phone use was detected in 50.6% of the sample. Adolescents with problematic use were found to be older than the others, with lower levels of matemal education and self-achievement. Regression analysis revealed that the factors predicting the risk of problematic smartphone use are somatization, interpersonal sensitivity and hostility symptoms. According to our results, we suggest psychiatrists consider the high prevalence of problematic smartphone use, address the relationship between hostility, somatic symptoms and interpersonal sensitivity (susceptibility) and the effects of this current problem on social-academic functioning while evaluating and treating adolescents.
C1 [Firat, Sumeyra] Sirnak State Hosp, Child & Adolescent Psychiat, Sirnak, Turkey.
   [Gul, Hesna] Gulhane Res & Training Hosp, Child & Adolescent Psychiat, Ankara, Turkey.
   [Sertcelik, Mehmet] Hitit Univ, Erol Olcok Res & Training Hosp, Child & Adolescent Psychiat, Corum, Turkey.
   [Gul, Ahmet] Ufuk Univ, Sch Med, Psychiat, Ankara, Turkey.
   [Gurel, Yusuf; Kilic, Birim Gunay] Ankara Univ, Sch Med, Child & Adolescent Psychiat, Ankara, Turkey.
RP Gul, H (reprint author), Gulhane Egitim & Arastirma Hastanesi, TR-06010 Kecioren Ankara, Turkey.
EM drhesnagul@gmail.com
RI gul, ahmet/U-8395-2019; Kilic, Birim Gunay/V-9691-2019; Gul,
   Hesna/F-1002-2018
OI gul, ahmet/0000-0002-7723-3027; Kilic, Birim Gunay/0000-0002-4566-2564;
   Gul, Hesna/0000-0002-1696-1485
NR 43
TC 5
Z9 5
U1 8
U2 20
PU ELSEVIER IRELAND LTD
PI CLARE
PA ELSEVIER HOUSE, BROOKVALE PLAZA, EAST PARK SHANNON, CO, CLARE, 00000,
   IRELAND
SN 0165-1781
J9 PSYCHIAT RES
JI Psychiatry Res.
PD DEC
PY 2018
VL 270
BP 97
EP 103
DI 10.1016/j.psychres.2018.09.015
PG 7
WC Psychiatry
SC Psychiatry
GA HG4VH
UT WOS:000454972600012
PM 30245382
DA 2020-03-18
ER

PT J
AU Ozbaran, B
   Kalyoncu, T
   Kose, S
AF Ozbaran, Burcu
   Kalyoncu, Tugba
   Kose, Sezen
TI Theory of mind and emotion regulation difficulties in children with ADHD
SO PSYCHIATRY RESEARCH
LA English
DT Article
DE Attention deficit hyperactivity disorder; Emotion regulation;
   Dysregulation; Theory of mind; Children; Adolescents; Social cognition
ID ATTENTION-DEFICIT/HYPERACTIVITY DISORDER; DEFICIT HYPERACTIVITY
   DISORDER; EXECUTIVE FUNCTIONS; SOCIAL COGNITION; DYSREGULATION;
   IMPAIRMENT; TEMPERAMENT; VALIDITY; VERSION; CORTEX
AB Social cognition deficits and emotion dysregulation (ED) are frequently separately studied in relation to ADHD. This study aimed to examine the link between theory of mind (ToM) abilities and ED in children with ADHD. Participants were 200 children aged 11-17 years (study group, n = 100; healthy controls, n = 100). Emotion regulation skills were quantified by using the Difficulties in Emotion Regulation Scale (DERS). ToM was quantified by three different tasks. Diagnostic and Statistical Manual of Mental Disorders, 4th edition, text revision (DSM-IV-TR) Disruptive Behavior Disorders Rating Scale parents form was used for determination of ADHD symptom severity (ADHD-SS). Children in the study group had more overall difficulties regulating their emotions than healthy controls. Within the study group, a significant correlation was found between the scores of DERS-total and ADHD-SS; and between the scores of DERS-total and gender. The linear regression showed that the predictor variables accounted for 56% of the variation in DERS-total. Unexpected Outcomes Test (UOT) scores significantly improved the accountability of the total variance when added to the linear regression. Our findings show that theory of mind deficits may partly explain ED in children with ADHD.
C1 [Ozbaran, Burcu; Kose, Sezen] Ege Univ, Fac Med, Dept Child & Adolescent Psychiat, Izmir, Turkey.
   [Kalyoncu, Tugba] Tepecik Teaching & Res Hosp, Dept Child & Adolescent Psychiat, Izmir, Turkey.
RP Kalyoncu, T (reprint author), Ataturk Sokak,Kultur Mahallesi 113 Alsancak, Izmir, Turkey.
EM tugbadonuk@gmail.com
RI Kose, Sezen/AAC-7008-2020
OI Kose, Sezen/0000-0001-6631-9549
NR 66
TC 0
Z9 0
U1 4
U2 15
PU ELSEVIER IRELAND LTD
PI CLARE
PA ELSEVIER HOUSE, BROOKVALE PLAZA, EAST PARK SHANNON, CO, CLARE, 00000,
   IRELAND
SN 0165-1781
J9 PSYCHIAT RES
JI Psychiatry Res.
PD DEC
PY 2018
VL 270
BP 117
EP 122
DI 10.1016/j.psychres.2018.09.034
PG 6
WC Psychiatry
SC Psychiatry
GA HG4VH
UT WOS:000454972600015
PM 30245374
DA 2020-03-18
ER

PT J
AU Sami, H
   Hallaq, E
AF Sami, Hamdan
   Hallaq, Eyad
TI Nonsuicidal self-injury among adolescents and young adults with
   prolonged exposure to violence: The effect of post-traumatic stress
   symptoms
SO PSYCHIATRY RESEARCH
LA English
DT Article
DE Non-suicidal self-injury; Depression; Post-traumatic stress symptoms
ID CHILDHOOD SEXUAL-ABUSE; EMOTION REGULATION; PTSD CHECKLIST; PSYCHOMETRIC
   PROPERTIES; COLLEGE-STUDENTS; MEDIATING ROLE; SLEEP QUALITY;
   RISK-FACTORS; POOR SLEEP; WAR TRAUMA
AB Less is known about nonsuicidal self-injury (NSSI) among adolescents and young adults living in areas under prolonged political violence. This study aims to explore the frequencies of NSSI as well as the severity of post-traumatic stress symptoms (PTSS), depression, anxiety, and sleep problems among 889 Palestinian adolescents and young adults. The participants completed self-report questionnaires assessing NSSI, PTSS, depression, anxiety symptoms, and sleep difficulties. The results found that 13.8% of the total sample are frequently engaging in some form of NSSI behavior. Moreover, 43.1% exhibited severe symptoms of PTSD, and almost one-third of the sample reported severe symptoms of depression (30.1%); more than two-thirds of the sample (68.4%) experience sleep difficulties. Those who engage in NSSI were found to be at higher risk for sleep problems, depression, and PTSS. Avoidance/numbing, as well as hyperarousal symptoms clusters of PTSS, were significantly associated with NSSI above and beyond depressive symptoms. These results suggest that NSSI is frequently a sequelae of prolonged exposure to trauma and violence, and highlight the importance of routine assessment of this behavior. It is crucial to be familiar with the association between PTSS, sleep difficulties, and NSSI in a clinical setting to implement programs focusing on preventing these domains.
C1 [Sami, Hamdan] Acad Coll Tel Aviv Jaffa MTA, Sch Behav Sci, Tel Aviv, Israel.
   [Hallaq, Eyad] Al Quds Univ, Dept Psychol, Jerusalem, Israel.
RP Sami, H (reprint author), Acad Coll Tel Aviv Jaffa MTA, Sch Behav Sci, Tel Aviv, Israel.
EM samihamd@mta.ac.il
NR 91
TC 1
Z9 1
U1 0
U2 4
PU ELSEVIER IRELAND LTD
PI CLARE
PA ELSEVIER HOUSE, BROOKVALE PLAZA, EAST PARK SHANNON, CO, CLARE, 00000,
   IRELAND
SN 0165-1781
J9 PSYCHIAT RES
JI Psychiatry Res.
PD DEC
PY 2018
VL 270
BP 510
EP 516
DI 10.1016/j.psychres.2018.10.028
PG 7
WC Psychiatry
SC Psychiatry
GA HG4VH
UT WOS:000454972600072
PM 30347378
DA 2020-03-18
ER

PT J
AU Oh, I
   Song, J
AF Oh, Insoo
   Song, Jiyeon
TI Mediating effect of emotional/behavioral problems and academic
   competence between parental abuse/neglect and school adjustment
SO CHILD ABUSE & NEGLECT
LA English
DT Article
DE Abuse; Neglect; Emotional/behavioral problems; Academic competence;
   School adjustment
ID CHILD MALTREATMENT; EMOTION REGULATION; ANTISOCIAL-BEHAVIOR;
   GENDER-DIFFERENCES; PHYSICAL ABUSE; SEXUAL-ABUSE; NEGLECT; ACHIEVEMENT;
   VICTIMIZATION; IMPACT
AB The current study examined the mediating effects of emotional/behavioral problems and academic competence between parental abuse/neglect and a child's school adjustment by investigating 2070 student surveys from the Korean Child Youth Panel Study (KCYPS). A path analysis yielded the following key findings. Firstly, childhood abuse and neglect showed a significant negative and direct effect on school adjustment. It is particularly important to note that the effect of neglect was bigger than that of abuse in this study. Secondly, emotional/behavioral problems were found to partially mediate between abuse/neglect and school adjustment. Thirdly, academic competence partially mediated the effect of neglect on school adjustment, while it did not mediate the effect of abuse on school adjustment. The indirect effect of parental neglect via emotional/behavioral problems and academic competence was stronger than that of parental abuse. The influence of parental abuse and neglect on children's school adjustments was discussed in terms of emotional/behavioral problems and academic competence considering unique Korean cultural context.
C1 [Oh, Insoo; Song, Jiyeon] Ewha Womans Univ, 52 Ewhayeodae Gil, Seoul 03760, South Korea.
RP Oh, I (reprint author), Ewha Womans Univ, Coll Educ, Dept Educ, 52 Ewhayeodae Gil, Seoul 03760, South Korea.
EM insoo@ewha.ac.kr
NR 110
TC 2
Z9 2
U1 4
U2 12
PU PERGAMON-ELSEVIER SCIENCE LTD
PI OXFORD
PA THE BOULEVARD, LANGFORD LANE, KIDLINGTON, OXFORD OX5 1GB, ENGLAND
SN 0145-2134
EI 1873-7757
J9 CHILD ABUSE NEGLECT
JI Child Abuse Negl.
PD DEC
PY 2018
VL 86
BP 393
EP 402
DI 10.1016/j.chiabu.2017.06.007
PG 10
WC Family Studies; Psychology, Social; Social Work
SC Family Studies; Psychology; Social Work
GA HF4FH
UT WOS:000454188100038
PM 28655444
DA 2020-03-18
ER

PT J
AU Lee, J
   Shapiro, VB
   Kim, BKE
   Yoo, JP
AF Lee, Juyeon
   Shapiro, Valerie B.
   Kim, B. K. Elizabeth
   Yoo, Joan P.
TI Multilevel Structural Equation Modeling for Social Work Researchers: An
   Introduction and Application to Healthy Youth Development
SO JOURNAL OF THE SOCIETY FOR SOCIAL WORK AND RESEARCH
LA English
DT Article
DE multilevel structural equation modeling (MSEM); mediation and
   moderation; prevention; implementation; social and emotional learning
   (SEL)
ID EMOTIONAL LEARNING INTERVENTIONS; COVARIANCE STRUCTURE-ANALYSIS;
   INTRACLASS CORRELATION; FIT INDEXES; PREVENTION; IMPLEMENTATION;
   SCIENCE; METAANALYSIS; ADVANTAGES; MEDIATION
AB Objective: To achieve the grand challenge goal of unleashing the power of prevention, we must determine how and under what conditions an intervention leads to desired outcomes. These questions remain largely unknown partly due to analytical challenges involving testing mediation and moderation hypotheses with multiple dependent variables in nested data. This paper introduces multilevel structural equation modeling (MSEM) and demonstrates multilevel mediation and moderation analysis to understand the mechanisms by and contexts in which preventive interventions work. Method: Using illustrative research questions, we review the conceptual backgrounds of multilevel modeling and structural equation modeling and explain how MSEM combines these methods. We then analyze longitudinal data from a quasi-experimental study of a social and emotional learning program to examine how classroom teachers' baseline social-emotional competence (SEC) relates to students' year-end SEC, focusing on the mediation of instruction and the moderation of implementation leadership. Results: Teachers' SEC was directly related to students' year-end SEC (95% CI [.04, .95]) and indirectly related through the number of lessons delivered (95% CI [.01, .35]), controlling for students' baseline SEC and grade level. When teachers reported more implementation leadership at baseline, however, teachers' own SEC contributed less to the number of lessons they delivered (95% CI for interaction effect [-2.50, -.27]). MSEM techniques enabled examination of how teachers' SEC relates to their implementation behaviors and, in turn, to students' social and emotional development, and how these relationships are modified by implementation contexts. Conclusions: Identifying mechanisms and contexts in which students benefit from classroom-level interventions can help refine interventions and/or target implementation supports for taking preventive interventions to scale.
C1 [Lee, Juyeon; Shapiro, Valerie B.] Univ Calif Berkeley, Sch Social Welf, Berkeley, CA 94720 USA.
   [Kim, B. K. Elizabeth] Univ Calif Berkeley, USC Suzanne Dworak Peck Sch Social Work, Berkeley, CA 94720 USA.
   [Yoo, Joan P.] Seoul Natl Univ, Dept Social Welf, Seoul, South Korea.
RP Lee, J (reprint author), 120 Haviland Hall 7400, Berkeley, CA 94720 USA.
EM juyeon.lee@berkeley.edu
FU Stuart Foundation
FX This project, and the associated data collection and analyses, were made
   possible by the support of the Stuart Foundation. The authors wish to
   acknowledge the teachers, staff, and administrators who participated in
   this project. The authors also wish to thank colleagues at the Center
   for Prevention Research in Social Welfare who played essential roles in
   the completion of this work. The authors appreciate consultation from
   Kristopher J. Preacher, Sophia Rabe-Hesketh, and Anders Skrondal on
   statistical methods; Mark Collin and Chuck Fisher on the TOOLBOX
   program; and Paul LeBuffe, Jennifer Fleming Robitaille, Jessica Adamson,
   and Marc Kirsch on the DESSA-Mini. We also thank the three anonymous
   reviewers whose generous suggestions improved the final version of the
   manuscript. The opinions expressed in this article do not necessarily
   reflect the views of any funding agency, resource or method developer,
   or community partner. No author of this paper receives any financial
   remuneration from the sale of the assessments or resources mentioned
   within this manuscript.
NR 69
TC 1
Z9 1
U1 4
U2 14
PU UNIV CHICAGO PRESS
PI CHICAGO
PA 1427 E 60TH ST, CHICAGO, IL 60637-2954 USA
SN 2334-2315
EI 1948-822X
J9 J SOC SOC WORK RES
JI J. Soc. Soc. Work Res.
PD DEC 1
PY 2018
VL 9
IS 4
BP 689
EP 719
DI 10.1086/701526
PG 31
WC Social Work
SC Social Work
GA HF0SN
UT WOS:000453873200010
DA 2020-03-18
ER

PT J
AU Kvadsheim, E
   Fasmer, O
   Osnes, B
   Koenig, J
   Adolfsdottir, S
   Eichele, H
   von Plessen, K
   Sorensen, L
AF Kvadsheim, Elisabet
   Fasmer, Ole
   Osnes, Berge
   Koenig, Julian
   Adolfsdottir, Steinunn
   Eichele, Heike
   von Plessen, Kerstin
   Sorensen, Lin
TI HEART RATE VARIABILITY AND SELF-REPORTED EMOTION REGULATION DIFFICULTIES
   IN ADOLESCENTS WITH ATTENTION DEFICIT HYPERACTIVITY DISORDER
SO PSYCHOPHYSIOLOGY
LA English
DT Meeting Abstract
CT 58th Annual Meeting of the Society-for-Psychophysiological-Research
CY OCT 03-07, 2018
CL Quebec City, CANADA
SP Soc Psychophysiol Res
C1 [Kvadsheim, Elisabet; Osnes, Berge; Adolfsdottir, Steinunn; Eichele, Heike; Sorensen, Lin] Univ Bergen, Bergen, Norway.
   [Fasmer, Ole; von Plessen, Kerstin] KG Jebsen Ctr Neuropsychiat Disorders, Bergen, Norway.
   [Koenig, Julian] Univ Bern, Bern, Switzerland.
NR 0
TC 0
Z9 0
U1 2
U2 5
PU WILEY
PI HOBOKEN
PA 111 RIVER ST, HOBOKEN 07030-5774, NJ USA
SN 0048-5772
EI 1469-8986
J9 PSYCHOPHYSIOLOGY
JI Psychophysiology
PD DEC
PY 2018
VL 55
SU 1
BP S33
EP S33
PG 1
WC Psychology, Biological; Neurosciences; Physiology; Psychology;
   Psychology, Experimental
SC Psychology; Neurosciences & Neurology; Physiology
GA HE6RP
UT WOS:000453539300142
DA 2020-03-18
ER

PT J
AU Fogleman, ND
   Leaberry, KD
   Rosen, PJ
   Walerius, DM
   Slaughter, K
AF Fogleman, Nicholas D.
   Leaberry, Kirsten D.
   Rosen, Paul J.
   Walerius, Danielle M.
   Slaughter, Kelly
TI How do children with and without ADHD talk about frustration?: Use of a
   novel emotion narrative recall task
SO ADHD-ATTENTION DEFICIT AND HYPERACTIVITY DISORDERS
LA English
DT Article
DE ADHD; Emotion; Emotion regulation; Frustration; Emotional reactivity
ID DEFICIT HYPERACTIVITY DISORDER; ATTENTION-DEFICIT/HYPERACTIVITY
   DISORDER; REFERRED CHILDREN; SELF-REGULATION; ADOLESCENTS; REACTIVITY;
   PSYCHOPATHOLOGY; REPRESENTATIONS; DYSREGULATION; COMORBIDITY
AB Children with attention-deficit/hyperactivity disorder (ADHD) experience difficulties related to emotional reactivity and regulation. The current study examines differences in the emotional reactivity and regulation of children with and without ADHD in the context of their real-life experiences of negative emotion using a novel ecologically valid methodology. Eighty-three 8-12-year-old children (46 ADHD, 38 non-ADHD) participated in the study. Children completed the negative emotion narrative recall task, a novel task whereby children provided a narrative recall of a real-life event where they experienced negative emotion. ANCOVA indicated children with ADHD recalled significantly more overall frustration and intense frustration than children without ADHD. Children with ADHD exhibiting more negative emotional reactivity while recalling negative emotions than children without ADHD. The current study suggests that children with ADHD are uniquely impacted by negative emotional experiences and represents an important step in understanding the emotional reactivity and regulation of children with ADHD.
C1 [Fogleman, Nicholas D.; Leaberry, Kirsten D.; Rosen, Paul J.; Walerius, Danielle M.; Slaughter, Kelly] Univ Louisville, Dept Psychol & Brain Sci, Life Sci 353, Louisville, KY 40292 USA.
   [Walerius, Danielle M.] Nationwide Childrens Hosp, Columbus, OH USA.
RP Rosen, PJ (reprint author), Univ Louisville, Dept Psychol & Brain Sci, Life Sci 353, Louisville, KY 40292 USA.
EM Paul.Rosen@louisville.edu
NR 55
TC 0
Z9 0
U1 0
U2 4
PU SPRINGER WIEN
PI WIEN
PA SACHSENPLATZ 4-6, PO BOX 89, A-1201 WIEN, AUSTRIA
SN 1866-6116
EI 1866-6647
J9 ADHD-ATTEND DEFICIT
JI ADHD-Attend. Deficit Hyperact. Disord.
PD DEC
PY 2018
VL 10
IS 4
BP 297
EP 307
DI 10.1007/s12402-018-0255-z
PG 11
WC Psychiatry
SC Psychiatry
GA GZ9PJ
UT WOS:000449832500006
PM 29594723
DA 2020-03-18
ER

PT J
AU Vulser, H
   Martinot, MLP
   Artiges, E
   Miranda, R
   Penttila, J
   Grimmer, Y
   van Noort, BM
   Stringaris, A
   Struve, M
   Fadai, T
   Kappel, V
   Goodman, R
   Tzavara, E
   Massaad, C
   Banaschewski, T
   Barker, GJ
   Bokde, ALW
   Bromberg, U
   Bruhl, R
   Buchel, C
   Cattrell, A
   Conrod, P
   Desrivieres, S
   Flor, H
   Frouin, V
   Gallinat, J
   Garavan, H
   Gowland, P
   Heinz, A
   Nees, F
   Papadopoulos-Orfanos, D
   Paus, T
   Poustka, L
   Rodehacke, S
   Smolka, MN
   Walter, H
   Whelan, R
   Schumann, G
   Martinot, JL
   Lemaitre, H
AF Vulser, Helene
   Martinot, Marie-Laure Paillere
   Artiges, Eric
   Miranda, Ruben
   Penttila, Jani
   Grimmer, Yvonne
   van Noort, Betteke M.
   Stringaris, Argyris
   Struve, Maren
   Fadai, Tahmine
   Kappel, Viola
   Goodman, Robert
   Tzavara, Eleni
   Massaad, Charbel
   Banaschewski, Tobias
   Barker, Gareth J.
   Bokde, Arun L. W.
   Bromberg, Uli
   Bruehl, Rudiger
   Buechel, Christian
   Cattrell, Anna
   Conrod, Patricia
   Desrivieres, Sylvane
   Flor, Herta
   Frouin, Vincent
   Gallinat, Juergen
   Garavan, Hugh
   Gowland, Penny
   Heinz, Andreas
   Nees, Frauke
   Papadopoulos-Orfanos, Dimitri
   Paus, Tomas
   Poustka, Luise
   Rodehacke, Sarah
   Smolka, Michael N.
   Walter, Henrik
   Whelan, Robert
   Schumann, Gunter
   Martinot, Jean-Luc
   Lemaitre, Herve
CA IMAGEN Consortium
TI Early Variations in White Matter Microstructure and Depression Outcome
   in Adolescents With Subthreshold Depression
SO AMERICAN JOURNAL OF PSYCHIATRY
LA English
DT Article
ID BRAIN; NETWORKS; DISORDER
AB Objective: White matter microstructure alterations have recently been associated with depressive episodes during adolescence, but it is unknown whether they predate depression. The authors investigated whether subthreshold depression in adolescence is associated with white matter microstructure variations and whether they relate to depression outcome.
   Method: Adolescents with subthreshold depression (N=96) and healthy control subjects (N=336) drawn from a community-based cohort were compared using diffusion tensor imaging and whole brain tract-based spatial statistics (TBSS) at age 14 to assess white matter microstructure. They were followed up at age 16 to assess depression. Probabilistic tractography was used to reconstruct white matter streamlines spreading from the regions identified in the TBSS analysis and along bundles implicated in emotion regulation, the uncinate fasciculus and the cingulum. The authors searched for mediating effects of white matter microstructure on the relationship between baseline subthreshold depression and depression at follow-up, and then explored the specificity of the findings.
   Results: Lower fractional anisotropy (FA) and higher radial diffusivity were found in the anterior corpus callosum in the adolescents with subthreshold depression. Tractography analysis showed that they also had lower FA in the right cingulum streamlines, along with lower FA and higher mean diffusivity in tracts connecting the corpus callosum to the anterior cingulate cortex. The relation between subthreshold depression at baseline and depression at follow-up was mediated by FA values in the latter tracts, and lower FA values in those tracts distinctively predicted higher individual risk for depression.
   Conclusions: Early FA variations in tracts projecting from the corpus callosum to the anterior cingulate cortex may denote a higher risk of transition to depression in adolescents.
C1 [Martinot, Marie-Laure Paillere] INSERM, Res Unit, Res Unit Neuroimaging & Psychiat, UMR 1000, Paris, France.
   Univ Paris Saclay, Gif Sur Yvette, France.
   Univ Paris 05, Paris, France.
   Western Paris Univ, Hosp Grp, AP HP, Dept Psychiat, Paris, France.
   Hop La Pitie Salpetriere, AP HP, Child & Adolescent Psychiat Dept, Paris Ctr Neuroimaging Res,Brain & Spine Inst, Paris, France.
   Orsay Hosp, Dept Psychiat, Orsay, France.
   Psychosocial Serv Adolescent Outpatient Clin, Dept Social & Hlth Care, Lahti, Finland.
   Heidelberg Univ, Med Fac Mannheim, Cent Inst Mental Hlth, Dept Cognit & Clin Neurosci, Mannheim, Germany.
   Charite, Dept Child & Adolescent Psychiat Psychosomat & Ps, Campus Charite Mitte, Berlin, Germany.
   Charite, Dept Psychiat & Psychotherapy, Campus Charite Mitte, Berlin, Germany.
   Kings Coll London, Dept Child & Adolescent Psychiat, Ctr Neuroimaging Sci, MRC,Social,Genet, London, England.
   Kings Coll London, Dev Psychiat Ctr, London, England.
   Kings Coll London, Dept Psychol Med & Psychiat, Inst Psychiat Psychol & Neurosci, London, England.
   Univ Med Ctr Hamburg Eppendorf, Hamburg, Germany.
   UMPC, CNRS, INSERM, U1130,Neurosci Paris Seine,IBPS,UMR8246,UMCR18, Paris, France.
   CNRS, Res Unit, UMR 8194, Paris, France.
   Heidelberg Univ, Med Fac Mannheim, Cent Inst Mental Hlth, Dept Child & Adolescent Psychiat & Psychotherapy, Mannheim, Germany.
   Trinity Coll Dublin, Discipline Psychiat, Sch Med, Dublin, Ireland.
   Trinity Coll Dublin, Inst Neurosci, Dublin, Ireland.
   Phys Tech Bundesanstalt, Berlin, Germany.
   Univ Montreal, CHU St Justine Hosp, Dept Psychiat, Montreal, PQ, Canada.
   CEA, Saclay Ctr, Commissariat Energie Atom, Neurospin, Paris, France.
   Univ Med Ctr Hamburg Eppendorf, Dept Psychiat & Psychotherapy, Hamburg, Germany.
   Univ Vermont, Dept Psychiat, Burlington, VT USA.
   Univ Vermont, Dept Psychol, Burlington, VT 05405 USA.
   Univ Nottingham, Sir Peter Mansfield Imaging Ctr, Sch Phys & Astron, Univ Pk, Nottingham, England.
   Univ Toronto, Rotman Res Inst, Toronto, ON, Canada.
   Med Univ Vienna, Dept Child & Adolescent Psychiat & Psychotherapy, Vienna, Austria.
   Tech Univ Dresden, Dept Psychiat & Neuroimaging Ctr, Dresden, Germany.
   Univ Coll, Dept Psychol, Dublin, Ireland.
RP Martinot, MLP (reprint author), INSERM, Res Unit, Res Unit Neuroimaging & Psychiat, UMR 1000, Paris, France.
EM ml.paillere@aphp.fr
RI van Noort, Betteke Maria/F-2534-2019; Artiges, Eric/C-2815-2019; Barker,
   Gareth J/C-9616-2009; Martinot, Jean-Luc/N-3704-2018; Conrod, Patricia
   J/P-4187-2018; Desrivieres, Sylvane/B-7399-2011
OI van Noort, Betteke Maria/0000-0002-9768-3383; Artiges,
   Eric/0000-0003-4461-7646; Barker, Gareth J/0000-0002-5214-7421; MIRANDA,
   RUBEN/0000-0002-9445-7348; Desrivieres, Sylvane/0000-0002-9120-7060;
   Walter, Henrik/0000-0002-9403-6121; Flor, Herta/0000-0003-4809-5398
FU European UnionEuropean Union (EU) [LSHM-CT-2007-037286, 115300-2];
   Medical Research Council ProgrammeMedical Research Council UK (MRC)
   [93558]; Swedish funding agency FORMAS; Wellcome Trust (University of
   Cambridge); National Institute for Health Research Biomedical Research
   Centre at South London and Maudsley NHS Foundation Trust and King's
   College London; U.K. Department of Health; Bundesministerium fur Bildung
   und Forschung (BMBF)Federal Ministry of Education & Research (BMBF)
   [01GS08152, 01EV0711, eMED SysAlc01ZX1311A]; French funding agency
   ANRFrench National Research Agency (ANR) [ANR-12-SAMA-0004];
   Eranet-Neuron grant [AF12-NEUR0008-01-WM2NA]; Assistance
   Publique-Hopitaux de Paris; INSERMInstitut National de la Sante et de la
   Recherche Medicale (Inserm); Sainte-Anne Hospital, Paris;
   Paris-Descartes University; Paris-Sud University [IDEX-2012]; University
   of Strasbourg (UNISTRA), France; Fondation de FranceFondation de France;
   Fondation pour la Recherche MedicaleFondation pour la Recherche
   Medicale; Fondation pour la Recherche sur le Cerveau; Mission
   Interministerielle de Lutte contre les Drogues et les Conduites
   Addictives (MILDECA); German Federal Ministry of Education and
   ResearchFederal Ministry of Education & Research (BMBF); German Science
   FoundationGerman Research Foundation (DFG); AstraZenecaAstraZeneca;
   Bristol-Myers SquibbBristol-Myers Squibb; Eli LillyEli Lilly;
   Janssen-CilagJohnson & Johnson USAJanssen Biotech Inc
FX Supported in part by the European Union-funded FP6 Integrated Project
   IMAGEN (LSHM-CT-2007-037286), the FP7 project IMAGEMEND and the
   Innovative Medicine Initiative Project EU-AIMS (115300-2), a Medical
   Research Council Programme Grant (93558), the Swedish funding agency
   FORMAS, the Wellcome Trust (University of Cambridge), the National
   Institute for Health Research Biomedical Research Centre at South London
   and Maudsley NHS Foundation Trust and King's College London, the U.K.
   Department of Health, the Bundesministerium fur Bildung und Forschung
   (BMBF grants 01GS08152, 01EV0711, eMED SysAlc01ZX1311A, Forschungsnetz
   AERIAL), the French funding agency ANR (ANR-12-SAMA-0004), an
   Eranet-Neuron grant (project AF12-NEUR0008-01-WM2NA), the Assistance
   Publique-Hopitaux de Paris and INSERM (interface grant), Sainte-Anne
   Hospital, Paris, Paris-Descartes University (collaborative project
   2010), Paris-Sud University (IDEX-2012), the University of Strasbourg
   (UNISTRA), France, the Fondation de France, the Fondation pour la
   Recherche Medicale, the Fondation pour la Recherche sur le Cerveau, and
   the Mission Interministerielle de Lutte contre les Drogues et les
   Conduites Addictives (MILDECA).; Dr. Paillere Martinot has received
   compensation from Janssen-Cilag for CME activities. Dr. Goodman is the
   owner of Youthinmind, Ltd., which provides no-cost and low-cost software
   and web sites related to the Development and Well-Being Assessment and
   the Strengths and Difficulties Questionnaire. Dr. Stringaris receives
   royalties from University of Cambridge Press. Dr. Banaschewski has
   served as a consultant or adviser for Actelion, Eli Lilly, Hexal Pharma,
   Lundbeck, Medice, Novartis, Neurim Pharmaceuticals, Oxford Outcomes, PCM
   Scientific, Shire, and Viforpharma; he has received conference support
   or speaking fees from Eli Lilly, Medice, Novartis, and Shire; he has
   been involved in clinical trials conducted by Shire and Viforpharma; and
   he has received royalties from CIP Medien, Hogrefe, Kohlhammer, and
   Oxford University Press. Dr. Barker has received teaching honoraria from
   General Electric Healthcare; he has served as a consultant for IXICO;
   and he was granted U.S. patent 2015-0123662A1 during the course of this
   work. Dr. Gallinat has received research funding from the German Federal
   Ministry of Education and Research, the German Science Foundation,
   AstraZeneca, Bristol-Myers Squibb, Eli Lilly, and Janssen-Cilag and
   speaking fees from AstraZeneca, Bristol-Myers Squibb, and Janssen-Cilag.
   Dr. Poustka has received speaking fees from Shire. The other authors
   report no financial relationships with commercial interests.
NR 40
TC 2
Z9 2
U1 4
U2 20
PU AMER PSYCHIATRIC PUBLISHING, INC
PI WASHINGTON
PA 800 MAINE AVE SW, SUITE 900, WASHINGTON, DC 20024 USA
SN 0002-953X
EI 1535-7228
J9 AM J PSYCHIAT
JI Am. J. Psychiat.
PD DEC
PY 2018
VL 175
IS 12
BP 1255
EP 1264
DI 10.1176/appi.ajp.2018.17070825
PG 10
WC Psychiatry
SC Psychiatry
GA HC4CB
UT WOS:000451749000017
PM 30111185
OA Green Accepted
DA 2020-03-18
ER

PT J
AU Vandewalle, J
   Moens, E
   Debeuf, T
   Braet, C
AF Vandewalle, Julie
   Moens, Ellen
   Debeuf, Taaike
   Braet, Caroline
TI Parental Rejection as a Predictor of Emotional Eating After Inpatient
   Weight Loss Treatment for Youngsters
SO BEHAVIOUR CHANGE
LA English
DT Article
DE parental rejection; emotion regulation; emotional eating; adolescents;
   obesity
ID BARIATRIC SURGERY; MEDIATING ROLE; CHILDHOOD; CHILDREN; SOCIALIZATION;
   PROGRAM; OBESITY; STYLE
AB Objective. The main objective of the study was to examine the relationships between parental rejection, maladaptive emotion regulation strategies, and the emotional eating style of youngsters who finished an inpatient multidisciplinary weight loss treatment program and were back in their home environment.
   Method. Participants were 52 youngsters (age 11-17 years) with an average percent over ideal BMI of 186.11% (SD = 27.54) before treatment and 136.37% (SD = 19.65) at a mean follow-up of 4 months. Participants completed questionnaires assessing maternal and paternal rejection, maladaptive emotion regulation strategies, and emotional eating. Data were analysed using bootstrapping procedure.
   Results. Mediation analyses showed that maladaptive emotion regulation partially mediated the association between maternal rejection and the youngsters' emotional eating style. Paternal rejection was directly related to emotional eating.
   Conclusion. The results suggest that the family climate may have an impact on the eating style of the youngsters after weight loss treatment.
C1 [Vandewalle, Julie; Moens, Ellen; Debeuf, Taaike; Braet, Caroline] Univ Ghent, Dept Dev Personal & Social Psychol, Henri Dunantlaan 2, B-9000 Ghent, Belgium.
RP Debeuf, T (reprint author), Univ Ghent, Dept Dev Personal & Social Psychol, Henri Dunantlaan 2, B-9000 Ghent, Belgium.
EM Taaike.Debeuf@Ugent.be
OI Braet, Caroline/0000-0003-2458-287X
NR 30
TC 1
Z9 1
U1 2
U2 15
PU CAMBRIDGE UNIV PRESS
PI NEW YORK
PA 32 AVENUE OF THE AMERICAS, NEW YORK, NY 10013-2473 USA
SN 0813-4839
EI 2049-7768
J9 BEHAV CHANGE
JI Behav. Change
PD DEC
PY 2018
VL 35
IS 4
BP 217
EP 227
DI 10.1017/bec.2018.21
PG 11
WC Psychology, Clinical
SC Psychology
GA HC0TZ
UT WOS:000451513500003
OA Bronze
DA 2020-03-18
ER

PT J
AU Gomez-Ortiz, O
   Roldan, R
   Ortega-Ruiz, R
   Garcia-Lopez, LJ
AF Gomez-Ortiz, Olga
   Roldan, Rosa
   Ortega-Ruiz, Rosario
   Garcia-Lopez, Luis-Joaquin
TI Social Anxiety and Psychosocial Adjustment in Adolescents: Relation with
   Peer Victimization, Self-Esteem and Emotion Regulation
SO CHILD INDICATORS RESEARCH
LA English
DT Article
DE Social anxiety; Self-esteem; Emotion regulation; Bullying;
   Cyberbullying; Adolescence
ID INDIVIDUAL-DIFFERENCES; PHOBIA; SCALE; COMPETENCE; DEPRESSION; SYMPTOMS;
   DISORDER; CHILDREN; GENDER
AB This study explores the levels and psychosocial consequences of social anxiety in adolescents to determine the predictive value of social anxiety in these effects. A total of 2.060 secondary school students (47.9% girls; mean age: 14.34) completed five scales to measure social anxiety, self-esteem, emotion regulation, and peer victimization (off and online). Three groups of youth with social anxiety along a continuum ranging from very low to higher degrees of the disorder were stablished. Differences were found among the groups regarding self-esteem, use of the cognitive reappraisal strategy, and peer and online victimization, with students suffering from higher levels of social anxiety showing the most negative effects. The predictive value of anxiety on these effects ranged from 9% to 33.5%. The results are discussed regarding the impact of social anxiety on well-being versus social discomfort and the need for interventions depending on the degree of this condition.
C1 [Gomez-Ortiz, Olga; Roldan, Rosa; Ortega-Ruiz, Rosario] Univ Cordoba, Dept Psychol, Cordoba, Spain.
   [Gomez-Ortiz, Olga] Univ Cordoba, Fac Ciencias Educ, Avda San Alberto Magno S-N, E-14004 Cordoba, Spain.
   [Ortega-Ruiz, Rosario] Univ Greenwich, Dept Psychol Social Work & Counselling, London, England.
   [Garcia-Lopez, Luis-Joaquin] Univ Jaen, Dept Psychol, Jaen, Spain.
RP Gomez-Ortiz, O (reprint author), Univ Cordoba, Dept Psychol, Cordoba, Spain.; Gomez-Ortiz, O (reprint author), Univ Cordoba, Fac Ciencias Educ, Avda San Alberto Magno S-N, E-14004 Cordoba, Spain.
EM olga.gomez@uco.es
RI Ortega, Rosario/D-4268-2011
OI Ortega, Rosario/0000-0003-2110-6931; Gomez-Ortiz,
   Olga/0000-0002-3925-2104
FU National RD Plan, Spain [PSI2016-74871-R, PSI2015-64114-R,
   EDU2013-44627-P]
FX This work was supported by the National R&D Plan, Spain [grant numbers
   PSI2016-74871-R, PSI2015-64114-R, EDU2013-44627-P].
NR 49
TC 2
Z9 2
U1 11
U2 45
PU SPRINGER
PI DORDRECHT
PA VAN GODEWIJCKSTRAAT 30, 3311 GZ DORDRECHT, NETHERLANDS
SN 1874-897X
EI 1874-8988
J9 CHILD INDIC RES
JI Child Indic. Res.
PD DEC
PY 2018
VL 11
IS 6
BP 1719
EP 1736
DI 10.1007/s12187-017-9506-3
PG 18
WC Social Sciences, Interdisciplinary
SC Social Sciences - Other Topics
GA HA8HD
UT WOS:000450529000002
DA 2020-03-18
ER

PT J
AU Woodward, EC
   Viana, AG
   Raines, EM
   Hanna, AE
   Zvolensky, MJ
AF Woodward, Emma C.
   Viana, Andres G.
   Raines, Elizabeth M.
   Hanna, Abigail E.
   Zvolensky, Michael J.
TI The Role of Anxiety Sensitivity in the Relationship Between Emotion
   Dysregulation and Internalizing Psychopathology Among Trauma-Exposed
   Inpatient Adolescents
SO COGNITIVE THERAPY AND RESEARCH
LA English
DT Article
DE Anxiety sensitivity; Emotion regulation; Trauma; Anxiety; Depression;
   Children
ID POSTTRAUMATIC-STRESS-DISORDER; CHILDRENS MANIFEST ANXIETY; DELIBERATE
   SELF-HARM; PTSD SYMPTOM SCALE; PSYCHOMETRIC PROPERTIES;
   PSYCHIATRIC-INPATIENTS; DEPRESSIVE SYMPTOMS; CHILDHOOD ABUSE; PANIC
   DISORDER; DIFFICULTIES
AB The present investigation examined the underlying role of anxiety sensitivity and its facets in the association between emotion dysregulation and three of the most prevalent and debilitating symptom classes among trauma-exposed psychiatric inpatient youth: posttraumatic stress disorder (PTSD), anxiety, and depression symptoms. Participants (N= 50; 52.0% female; M-age =15.1 years, SD = .51, range 12-17 years) completed an assessment battery that included measures of emotion dysregulation anxiety sensitivity, PTSD, anxiety, and depression symptoms. Consistent with hypotheses, the global construct of anxiety sensitivity, as well as its mental incapacitation concerns and disease concerns facets, explained, in part, associations between emotion dysregulation and the three symptom classes. The study results provide novel and clinically meaningful findings regarding the potential mechanistic role of anxiety sensitivity in the relation of emotion dysregulation to PTSD and internalizing symptoms among trauma-exposed inpatient adolescents. As such, findings underscore the potential value of targeting anxiety sensitivity in general, and mental incapacitation and disease concerns specifically, as a means of reducing risk for internalizing psychopathology among trauma-exposed inpatient youth.
C1 [Woodward, Emma C.; Viana, Andres G.; Raines, Elizabeth M.; Hanna, Abigail E.; Zvolensky, Michael J.] Univ Houston, Dept Psychol, Houston, TX 77204 USA.
   [Viana, Andres G.] Univ Houston, Texas Inst Measurement Evaluat & Stat, Houston, TX 77204 USA.
   [Zvolensky, Michael J.] Univ Texas MD Anderson Canc Ctr, Dept Behav Sci, Houston, TX 77030 USA.
   [Zvolensky, Michael J.] Univ Houston, Hlth Inst, Houston, TX USA.
   [Viana, Andres G.] Univ Houston, Dept Psychol, Hlth & Biomed Sci 1 Bldg,4849 Calhoun Rd,Room 373, Houston, TX 77204 USA.
RP Viana, AG (reprint author), Univ Houston, Dept Psychol, Houston, TX 77204 USA.; Viana, AG (reprint author), Univ Houston, Texas Inst Measurement Evaluat & Stat, Houston, TX 77204 USA.; Viana, AG (reprint author), Univ Houston, Dept Psychol, Hlth & Biomed Sci 1 Bldg,4849 Calhoun Rd,Room 373, Houston, TX 77204 USA.
EM agviana@uh.edu
OI Candelari, Abigail/0000-0002-3025-3661
NR 61
TC 3
Z9 3
U1 0
U2 10
PU SPRINGER/PLENUM PUBLISHERS
PI NEW YORK
PA 233 SPRING ST, NEW YORK, NY 10013 USA
SN 0147-5916
EI 1573-2819
J9 COGNITIVE THER RES
JI Cogn. Ther. Res.
PD DEC
PY 2018
VL 42
IS 6
BP 823
EP 831
DI 10.1007/s10608-018-9943-4
PG 9
WC Psychology, Clinical
SC Psychology
GA GY2RP
UT WOS:000448390900009
DA 2020-03-18
ER

PT J
AU Marszal, M
   Janczak, A
AF Marszal, Monika
   Janczak, Anna
TI Emotion Dysregulation, Mentalization and Romantic Attachment in the
   Nonclinical Adolescent Female Sample
SO CURRENT PSYCHOLOGY
LA English
DT Article
DE Emotion dysregulation; Mentalization; Adolescence; Romantic attachment
ID PERSONALITY ORGANIZATION; REGULATION MODEL; DIFFICULTIES; SYMPTOMS; MIND
AB The main goal of the current study is to verify the relationships between emotion dysregulation, mentalization, and romantic attachment in late adolescent girls (N=120). Adolescence is a very dynamic and sensitive period, in which many changes occur in attachment and emotion regulation. The role of the primary attachment figures is gradually taken over by peers, and the beginnings of the development of romantic attachment are seen. In summary, this study was able to determine that the level of dysregulation of emotions in girls during late adolescence can be partially explained by mentalization and levels of anxiety (though not of avoidance) regarding a romantic partner, though attachment anxiety is more important for explaining emotion dysregulation than the level of mentalization. Only two aspects of emotion dysregulation show relationships with mentalization: nonacceptance of emotional responses and lack of emotional clarity. Adolescence is considered to be a critical period for interventions to protect against the onset of psychopathology. Confirmation of these relationships appears to be important for the design of therapeutic interventions. Our findings may suggest that attachment patterns, mentalization and emotion dysregulation may be good targets for therapeutic intervention in adolescence.
C1 [Marszal, Monika] Adam Mickiewicz Univ, Inst Psychol, Poznan, Poland.
   [Janczak, Anna] SWPS Univ Social Sci & Humanities, Poznan, Poland.
RP Marszal, M (reprint author), Adam Mickiewicz Univ, Inst Psychol, Poznan, Poland.
EM mmarszal@amu.edu.pl
NR 42
TC 1
Z9 1
U1 0
U2 1
PU SPRINGER
PI NEW YORK
PA 233 SPRING ST, NEW YORK, NY 10013 USA
SN 1046-1310
EI 1936-4733
J9 CURR PSYCHOL
JI Curr. Psychol.
PD DEC
PY 2018
VL 37
IS 4
BP 894
EP 904
DI 10.1007/s12144-017-9573-0
PG 11
WC Psychology, Multidisciplinary
SC Psychology
GA GY6IX
UT WOS:000448692200020
PM 30416323
OA Green Published, Other Gold
DA 2020-03-18
ER

PT J
AU Meca, A
   Schwartz, SJ
   Martinez, CR
   McClure, HH
AF Meca, Alan
   Schwartz, Seth J.
   Martinez, Charles R., Jr.
   McClure, Heather H.
TI Longitudinal effects of acculturation and enculturation on mental
   health: Does the measure of matter?
SO DEVELOPMENT AND PSYCHOPATHOLOGY
LA English
DT Article
ID BICULTURAL IDENTITY INTEGRATION; CONFIRMATORY FACTOR-ANALYSIS; LATINO
   IMMIGRANT FAMILIES; CULTURAL RISK-FACTORS; SUBSTANCE USE; HISPANIC
   ADOLESCENTS; MEASUREMENT INVARIANCE; FIT INDEXES; PERCEIVED
   DISCRIMINATION; EMOTIONAL ADJUSTMENT
AB A great deal of research has focused on acculturation and enculturation, which represent the processes of adapting to a new culture. Despite this growing literature, results have produced inconsistent findings that may be attributable to differences in terms of the instruments used to assess acculturation and enculturation. Utilizing a 3-year longitudinal data set (with 1-year lags between assessments), the present study explored the psychometric properties of the Bicultural Involvement Questionnaire-Short Version (BIQ-S) and the Acculturation Rating Scale for Mexican Americans II (ARSMA-II) and examined the overlap between changes in these measures as they relate to internalizing and externalizing problem behavior. The present sample consisted of 216 immigrant Latino youth (43% boys; mean age 13.6 years at baseline; SD = 1.44 years, range 10 to 17). Exploratory structural equation modeling identified factor structures for the BIQ-S and ARSMA-II that diverged from their hypothesized structure. Growth curve models also indicate divergence between the BIQ-S and ARSMA-II in terms of change in acculturation and enculturation processes. Finally, the present findings emphasized that measures of acculturation and enculturation are not equivalent in terms of their effects on internalizing and externalizing problems.
C1 [Meca, Alan] Old Dominion Univ, Norfolk, VA USA.
   [Schwartz, Seth J.] Univ Miami, Coral Gables, FL 33124 USA.
   [Martinez, Charles R., Jr.; McClure, Heather H.] Univ Oregon, Eugene, OR 97403 USA.
RP Meca, A (reprint author), Old Dominion Univ, Dept Psychol, 5155 Hampton Blvd MGB 134A, Norfolk, VA 23529 USA.
EM ameca@odu.edu
NR 95
TC 3
Z9 3
U1 0
U2 7
PU CAMBRIDGE UNIV PRESS
PI NEW YORK
PA 32 AVENUE OF THE AMERICAS, NEW YORK, NY 10013-2473 USA
SN 0954-5794
EI 1469-2198
J9 DEV PSYCHOPATHOL
JI Dev. Psychopathol.
PD DEC
PY 2018
VL 30
IS 5
SI SI
BP 1849
EP 1866
DI 10.1017/S0954579418001165
PG 18
WC Psychology, Developmental
SC Psychology
GA HA9MA
UT WOS:000450625600019
PM 30277453
DA 2020-03-18
ER

PT J
AU Lansford, JE
   Godwin, J
   Bornstein, MH
   Chang, L
   Deater-Deckard, K
   Di Giunta, L
   Dodge, KA
   Malone, PS
   Oburu, P
   Pastorelli, C
   Skinner, AT
   Sorbring, E
   Steinberg, L
   Tapanya, S
   Tirado, LMU
   Alampay, LP
   Al-Hassan, SM
   Bacchini, D
AF Lansford, Jennifer E.
   Godwin, Jennifer
   Bornstein, Marc H.
   Chang, Lei
   Deater-Deckard, Kirby
   Di Giunta, Laura
   Dodge, Kenneth A.
   Malone, Patrick S.
   Oburu, Paul
   Pastorelli, Concetta
   Skinner, Ann T.
   Sorbring, Emma
   Steinberg, Laurence
   Tapanya, Sombat
   Tirado, Liliana Maria Uribe
   Alampay, Liane Pena
   Al-Hassan, Suha M.
   Bacchini, Dario
TI Parenting, culture, and the development of externalizing behaviors from
   age 7 to 14 in nine countries
SO DEVELOPMENT AND PSYCHOPATHOLOGY
LA English
DT Article
ID INFORMATION-PROCESSING BIASES; ANTISOCIAL-BEHAVIOR; EMOTIONAL
   COMPETENCE; RISK-TAKING; CHILD; AGGRESSION; ATTRIBUTIONS; ATTITUDES;
   BELIEFS; MOTHERS
AB Using multilevel models, we examined mother-, father-, and child-reported (N = 1,336 families) externalizing behavior problem trajectories from age 7 to 14 in nine countries (China, Colombia, Italy, Jordan, Kenya, the Philippines, Sweden, Thailand, and the United States). The intercept and slope of children's externalizing behavior trajectories varied both across individuals within culture and across cultures, and the variance was larger at the individual level than at the culture level. Mothers' and children's endorsement of aggression as well as mothers' authoritarian attitudes predicted higher age 8 intercepts of child externalizing behaviors. Furthermore, prediction from individual-level endorsement of aggression and authoritarian attitudes to more child externalizing behaviors was augmented by prediction from cultural-level endorsement of aggression and authoritarian attitudes, respectively. Cultures in which father-reported endorsement of aggression was higher and both mother- and father-reported authoritarian attitudes were higher also reported more child externalizing behavior problems at age 8. Among fathers, greater attributions regarding uncontrollable success in caregiving situations were associated with steeper declines in externalizing over time. Understanding cultural-level as well as individual-level correlates of children's externalizing behavior offers potential insights into prevention and intervention efforts that can be more effectively targeted at individual children and parents as well as targeted at changing cultural norms that increase the risk of children's and adolescents' externalizing behavior.
C1 [Lansford, Jennifer E.; Godwin, Jennifer; Dodge, Kenneth A.; Malone, Patrick S.; Skinner, Ann T.] Duke Univ, Durham, NC 27706 USA.
   [Bornstein, Marc H.] Eunice Kennedy Shriver Natl Inst Child Hlth & Hum, Bethesda, MD USA.
   [Chang, Lei] Univ Macau, Macau, Peoples R China.
   [Deater-Deckard, Kirby] Univ Massachusetts, Amherst, MA 01003 USA.
   [Di Giunta, Laura; Pastorelli, Concetta] Univ Roma La Sapienza, Rome, Italy.
   [Oburu, Paul] Maseno Univ, Kisumu, Kenya.
   [Sorbring, Emma] Univ West, Trollhattan, Sweden.
   [Steinberg, Laurence] Temple Univ, Philadelphia, PA 19122 USA.
   [Steinberg, Laurence] King Abdulaziz Univ, Jeddah, Saudi Arabia.
   [Tapanya, Sombat] Chiang Mai Univ, Chiang Mai, Thailand.
   [Tirado, Liliana Maria Uribe] Univ San Buenaventura, Medellin, Colombia.
   [Alampay, Liane Pena] Ateneo Manila Univ, Quezon City, Philippines.
   [Al-Hassan, Suha M.] Hashemite Univ, Zarqa, Jordan.
   [Al-Hassan, Suha M.] Emirates Coll Adv Educ, Abu Dhabi, U Arab Emirates.
   [Bacchini, Dario] Univ Naples Federico II, Naples, Italy.
RP Lansford, JE (reprint author), Duke Univ, Ctr Child & Family Policy, Box 90545, Durham, NC 27708 USA.
EM lansford@duke.edu
RI DI GIUNTA, LAURA/T-1042-2017; Steinberg, Laurence/Y-2488-2019; Chang,
   Lei/AAB-4014-2020
OI Chang, Lei/0000-0001-6457-0254
FU Eunice Kennedy Shriver National Institute of Child Health and Human
   Development Grant [RO1-HD054805]; Fogarty International Center Grant
   [RO3-TW008141]; Jacobs Foundation; Intramural Research Program of the
   NIH/NICHDUnited States Department of Health & Human ServicesNational
   Institutes of Health (NIH) - USANIH Eunice Kennedy Shriver National
   Institute of Child Health & Human Development (NICHD); Centre for the
   Evaluation of Development Policies (EDePO) at the Institute for Fiscal
   Studies (IFS), London, United Kingdom - European Research Council (ERC)
   under the Horizon 2020 research and innovation programme
   [695300-HKADeC-ERC-2015-AdG]; International Research Fellowship
FX This research has been funded by the Eunice Kennedy Shriver National
   Institute of Child Health and Human Development Grant RO1-HD054805,
   Fogarty International Center Grant RO3-TW008141, and the Jacobs
   Foundation. This research also was supported by the Intramural Research
   Program of the NIH/NICHD, and an International Research Fellowship in
   collaboration with the Centre for the Evaluation of Development Policies
   (EDePO) at the Institute for Fiscal Studies (IFS), London, United
   Kingdom, funded by the European Research Council (ERC) under the Horizon
   2020 research and innovation programme (Grant Agreement No.
   695300-HKADeC-ERC-2015-AdG). The content is solely the responsibility of
   the authors and does not necessarily represent the official views of the
   NIH or NICHD.
NR 112
TC 4
Z9 4
U1 2
U2 21
PU CAMBRIDGE UNIV PRESS
PI NEW YORK
PA 32 AVENUE OF THE AMERICAS, NEW YORK, NY 10013-2473 USA
SN 0954-5794
EI 1469-2198
J9 DEV PSYCHOPATHOL
JI Dev. Psychopathol.
PD DEC
PY 2018
VL 30
IS 5
SI SI
BP 1937
EP 1958
DI 10.1017/S0954579418000925
PG 22
WC Psychology, Developmental
SC Psychology
GA HA9MA
UT WOS:000450625600024
PM 30132425
OA Green Accepted
DA 2020-03-18
ER

PT J
AU Raval, VV
   Ward, RM
   Raval, PH
   Trivedi, SS
AF Raval, Vaishali V.
   Ward, Rose M.
   Raval, Pratiksha H.
   Trivedi, Shwetang S.
TI Reports of adolescent emotion regulation and school engagement mediating
   the relation between parenting and adolescent functioning in India
SO INTERNATIONAL JOURNAL OF PSYCHOLOGY
LA English
DT Article
DE Parenting; Emotion Regulation; Culture; Adolescents; Academic
   Functioning
ID AUTHORITY QUESTIONNAIRE; SOCIALIZATION; PERFORMANCE; CONTEXT; FAMILY;
   EXPRESSIVITY; ACHIEVEMENT; COMPETENCE; VALIDATION; SYMPTOMS
AB Much like other parts of Asia, late adolescence in India is a particularly stressful time with academic pressures of a highly competitive examination system that determines future occupational success. The present study examined interrelations among reports of parenting, adolescents' regulation of academics-related emotions, school engagement, adolescent socio-emotional functioning and state-exam performance. Four hundred and fifty 10th and 12th graders from suburban high schools in India participated, along with their mothers. At the beginning of the school year, mothers completed measures of parenting, and adolescents completed measures of emotion regulation, school engagement and behaviour problems. At the end of the school year, grades from state exams were obtained from the schools. A multiple mediator model was tested using structural equation modelling. Authoritarian parenting was positively related to adolescent behaviour problems, but not adolescent state-exam performance. Maternal non-supportive responses to adolescent negative emotion were indirectly positively related to adolescent behaviour problems through adolescent emotion dysregulation. Adolescent school engagement mediated the positive relation between maternal supportive responses to adolescent negative emotion and adolescent state-exam performance. These findings underscore the relevance of adolescent emotions for their academic functioning, with implications for the development of interventions for those who struggle during these highly stressful years.
C1 [Raval, Vaishali V.; Ward, Rose M.] Miami Univ, Dept Kinesiol & Hlth, Oxford, OH 45056 USA.
   [Raval, Pratiksha H.] Gujarat Univ, Dept Psychol, Ahmadabad, Gujarat, India.
   [Trivedi, Shwetang S.] HK Arts Coll, Dept Psychol, Ahmadabad, Gujarat, India.
RP Raval, VV (reprint author), Miami Univ, Dept Psychol, 90 N Patterson Ave, Oxford, OH 45069 USA.
EM ravalvv@miamioh.edu
NR 40
TC 0
Z9 0
U1 1
U2 10
PU JOHN WILEY & SONS LTD
PI CHICHESTER
PA THE ATRIUM, SOUTHERN GATE, CHICHESTER PO19 8SQ, W SUSSEX, ENGLAND
SN 0020-7594
EI 1464-066X
J9 INT J PSYCHOL
JI Int. J. Psychol.
PD DEC
PY 2018
VL 53
IS 6
BP 439
EP 448
DI 10.1002/ijop.12413
PG 10
WC Psychology, Multidisciplinary
SC Psychology
GA HC7UU
UT WOS:000452008200005
PM 28176328
DA 2020-03-18
ER

PT J
AU Hein, S
   Roder, M
   Fingerle, M
AF Hein, Sascha
   Roeder, Mandy
   Fingerle, Michael
TI The role of emotion regulation in situational empathy-related responding
   and prosocial behaviour in the presence of negative affect
SO INTERNATIONAL JOURNAL OF PSYCHOLOGY
LA English
DT Article
DE Empathy; Negative affect; Prosocial behaviour; Emotion regulation;
   Latent change model
ID ADOLESCENCE; PERSPECTIVE
AB Empathy and prosocial behaviour are crucial factors for children's positive social adjustment. Contemporary models of empathy highlight the capacity to regulate vicariously experienced emotions as a precursor to empathy-related responses (e.g., prosocial behaviour). The goal of this study was to examine the role of emotion regulation (ER) in situational empathy-related responding and prosocial behaviour. A sample of 157 children (76 boys and 81 girls; M-age = 9.94years) participated in a two-tiered interview procedure that utilised vignettes to assess empathy and prosocial behaviour. Between both phases of the interview, a negative affect was induced to investigate the influence of ER on the change between the two phases. Results from a latent change model showed that ER strategies positively predicted change scores, that is, children with higher abilities to regulate emotions showed a higher increase in empathy and prosocial behaviour. Implications for the promotion of social-emotional learning in school are discussed.
C1 [Hein, Sascha] Univ Houston, Coll Educ, Psychol Hlth & Learning Sci, Houston, TX USA.
   [Roeder, Mandy; Fingerle, Michael] Goethe Univ, Inst Special Educ, Dept Educ, Frankfurt, Germany.
RP Hein, S (reprint author), Univ Houston, Coll Educ, Dept Psychol Hlth & Learning Sci, 3657 Cullen Blvd,Room 491, Houston, TX 77204 USA.
EM sdhein@central.uh.edu
FU Hessian initiative for the development of scientific and economic
   excellence (LOEWE)
FX This research was funded by the Hessian initiative for the development
   of scientific and economic excellence (LOEWE). SH designed the study,
   collected and analysed the data, and wrote the first draft of the
   manuscript. MR designed the study, analysed the data, and contributed to
   the writing of the manuscript. MF contributed to the interpretation and
   discussion of the study findings.
NR 27
TC 1
Z9 1
U1 2
U2 22
PU JOHN WILEY & SONS LTD
PI CHICHESTER
PA THE ATRIUM, SOUTHERN GATE, CHICHESTER PO19 8SQ, W SUSSEX, ENGLAND
SN 0020-7594
EI 1464-066X
J9 INT J PSYCHOL
JI Int. J. Psychol.
PD DEC
PY 2018
VL 53
IS 6
BP 477
EP 485
DI 10.1002/ijop.12405
PG 9
WC Psychology, Multidisciplinary
SC Psychology
GA HC7UU
UT WOS:000452008200009
PM 27978597
DA 2020-03-18
ER

PT J
AU Kheradmand, M
   Ghahhari, S
AF Kheradmand, Mahdi
   Ghahhari, Shahrbanoo
TI The Relationship of Parenting Stress and Parenting Styles with Coping
   Strategies in Adolescents: The Role of Modulators of Emotion Regulation
   and Mindfulness
SO IRANIAN JOURNAL OF PSYCHIATRY AND BEHAVIORAL SCIENCES
LA English
DT Article
DE Parenting Stress; Coping Strategy; Parenting Style; Emotion Regulation;
   Mindfulness
AB Background: The family is the most important institution in identifying the personal coping strategies and emotion regulation skills of the individual.
   Objectives: This study aimed to evaluate the role of emotion regulation and mindfulness modulators in the relationship of parenting stress and parenting styles with coping strategies.
   Methods: The sample was composed of 400 adolescents in 2016 who were selected from different districts of Tehran by multistage cluster sampling. They completed the adolescent coping scale, the Baumrind parenting style questionnaire, an emotion regulation checklist, and a mindfulness assessment tool for children and adolescents. Data were analyzed using SPSS software.
   Results: The results showed that mindfulness and emotion regulation are modulators in the relationship between parenting stress and coping strategies (P < 0.0001) and parenting styles and coping strategies (P < 0.0001). There were improper parenting stress and parenting styles but if adolescents developed emotion regulation and mindfulness skills, they would reduce the undesirable effects of bad parenting.
   Conclusions: Emotion regulation and mindfulness skills along with coping strategies in adolescents can modulate the relationship between parenting stress and parenting style.
C1 [Kheradmand, Mahdi] Tonekabon Islamic Azad Univ, Sci & Res Branch, Tonekabon, Iran.
   [Ghahhari, Shahrbanoo] Iran Univ Med Sci, Ctr Excellence Psychiat, Sch Behav Sci & Mental Hlth, Dept Mental Hlth, Tehran, Iran.
   [Ghahhari, Shahrbanoo] Mazandaran Univ Med Sci, Psychiat & Behav Sci Res Ctr, Addict Inst, Dept Psychiat, Sari, Iran.
RP Ghahhari, S (reprint author), Iran Univ Med Sci, Ctr Excellence Psychiat, Sch Behav Sci & Mental Hlth, Dept Mental Hlth,Tehran Psychiat Inst, Tehran, Iran.
EM ghahhari.sh@iums.ac.ir
RI Ghahari, shahrbanoo/J-2576-2018
OI Ghahari, shahrbanoo/0000-0001-7103-3940
NR 25
TC 0
Z9 0
U1 2
U2 15
PU KOWSAR PUBL
PI HOENSBROEK
PA PATERSWEG 22,, HOENSBROEK, LIMBURG 6431 GC, NETHERLANDS
SN 1735-8639
EI 1735-9287
J9 IRAN J PSYCHIATRY BE
JI Iran. J. Psychiatry Behav. Sci.
PD DEC
PY 2018
VL 12
IS 4
AR UNSP e12108
DI 10.5812/ijpbs.12108
PG 6
WC Psychiatry
SC Psychiatry
GA HD5HC
UT WOS:000452558500005
OA Bronze, Other Gold
DA 2020-03-18
ER

PT J
AU Kazempour, V
   Ebrahimi, H
   Jafarabadi, MA
   Nourazar, SG
   Zamani, H
AF Kazempour, Vegar
   Ebrahimi, Hossein
   Jafarabadi, Mohammad Asghari
   Nourazar, Seyyed Gholamreza
   Zamani, Hamideh
TI The Effect of Group Cognitive Behavioral Therapy on Cognitive Emotion
   Regulation Strategies of Adolescents with Bipolar Disorder During Teheir
   Euthymic Phase: A Randomized, Controlled Trial
SO IRANIAN RED CRESCENT MEDICAL JOURNAL
LA English
DT Article
DE Cognition; Major Affective Disorder; Bipolar Disorder; Psychotherapy;
   Group
ID PSYCHOLOGICAL INTERVENTIONS; NEGATIVE EMOTION; ONSET; MOOD
AB Background and Objectives: Bipolar disorder (BD) is defined as emotion dysregulation. Since such dysregulation is also present during remission, it may be a risk factor for the development of further affective episodes. Therefore, the current study aimed at examining the impact of group cognitive behavioral therapy (GCBT), in comparison to treatment as usual (TAU), on the cognitive emotion regulation strategies of patients with BD.
   Patients and Methods: The current single - blind, randomized, controlled trial (RCT) was performed from 2015 TO 2017 at the Psychiatric Clinic of Razi Hospital affiliated to Tabriz University of Medical Sciences, Tabriz, Iran. A total of 70 adolescents with early - onset BD were selected by the convenience sampling method based on the diagnostic and statistical manual of mental disorders - fourth edition - text revision (DSM-IV-TR) and allocated into receive either12 sessions of GCBT (N=35) or TAU (N = 35). Cognitive emotion regulation strategies were evaluated by cognitive emotion regulation questionnaire (CERQ) at baseline, after the intervention, and at 3 - month follow - up. Efforts were made to follow up all randomized participants even if they withdrew from the assigned treatment prior to completion of GCBT sessions.
   Results: Compliance with treatment was moderate and the mean number of GCBT sessions that the participants attended was 6.97 (2.81). The 2 groups had significant differences in terms of post - test scores for other - blame (P = 0.001), rumination (P = 0.049), positive refocus (P = 0.008), positive reappraisal (P = 0.005), and putting into perspective (P = 0.001). In the 3-month follow-up, the 2 groups were significantly different only in other - blame (P = 0.001), positive reappraisal (P = 0.001), and putting into perspective subscales (P = 0.001). Therefore, the effects of the intervention were not effectively sustained after 3 months and there was room for improvement in terms of both outcome and compliance.
   Conclusions: The GCBT is more effective when the participants are involved in the studyand get instructions on emotion regulation. However, since the effects of the intervention were not sustained for most of the subscales after 3 months, booster sessions might improve and prolong the impact of psychotherapies.
C1 [Kazempour, Vegar; Ebrahimi, Hossein] Tabriz Univ Med Sci, Fac Nursing & Midwifery, Dept Psychiat Nursing, Tabriz, Iran.
   [Jafarabadi, Mohammad Asghari] Tabriz Univ Med Sci, Fac Hlth, Dept Stat & Epidemiol, Tabriz, Iran.
   [Nourazar, Seyyed Gholamreza; Zamani, Hamideh] Tabriz Univ Med Sci, Fac Med, Clin Psychiat Res Ctr, Tabriz, Iran.
RP Ebrahimi, H (reprint author), Tabriz Univ Med Sci, Fac Nursing & Midwifery, Dept Psychiat Nursing, Tabriz, Iran.
EM ebrahimih@tbzmed.ac.ir
RI Ebrahimi, Hossein/J-8112-2013
OI Ebrahimi, Hossein/0000-0003-4119-5601
FU Tabriz University of Medical Sciences
FX The current study was funded by Vice - Chancellor (Research) of Tabriz
   University of Medical Sciences.
NR 37
TC 0
Z9 0
U1 4
U2 6
PU KOWSAR PUBL
PI HOENSBROEK
PA PATERSWEG 22,, HOENSBROEK, LIMBURG 6431 GC, NETHERLANDS
SN 2074-1804
EI 2074-1812
J9 IRAN RED CRESCENT ME
JI Iran. Red Crescent Med. J.
PD DEC
PY 2018
VL 20
SU 1
AR e61555
DI 10.5812/ircmj.61555
PG 11
WC Medicine, General & Internal
SC General & Internal Medicine
GA HB1LH
UT WOS:000450783600023
OA Other Gold, Bronze
DA 2020-03-18
ER

PT J
AU Acuff, HE
   Versace, A
   Bertocci, MA
   Ladouceur, CD
   Hanford, LC
   Manelis, A
   Monk, K
   Bonar, L
   McCaffrey, A
   Goldstein, BI
   Goldstein, TR
   Sakolsky, D
   Axelson, D
   Birmaher, B
   Phillips, ML
AF Acuff, Heather E.
   Versace, Amelia
   Bertocci, Michele A.
   Ladouceur, Cecile D.
   Hanford, Lindsay C.
   Manelis, Anna
   Monk, Kelly
   Bonar, Lisa
   McCaffrey, Alicia
   Goldstein, Benjamin, I
   Goldstein, Tina R.
   Sakolsky, Dara
   Axelson, David
   Birmaher, Boris
   Phillips, Mary L.
CA Longitudinal Assessment Manic Symp
TI Association of Neuroimaging Measures of Emotion Processing and
   Regulation Neural Circuitries With Symptoms of Bipolar Disorder in
   Offspring at Risk for Bipolar Disorder
SO JAMA PSYCHIATRY
LA English
DT Article
ID ANTERIOR CINGULATE CORTEX; FUNCTIONAL CONNECTIVITY; LONGITUDINAL
   ASSESSMENT; PREFRONTAL CORTEX; SUICIDE ATTEMPTS; AMYGDALA; CHILDREN;
   ADOLESCENTS; ACTIVATION; PARENTS
AB IMPORTANCE Bipolar disorder (BD) is difficult to distinguish from other psychiatric disorders. Neuroimaging studies can identify objective markers of BD risk.
   OBJECTIVE To identify neuroimaging measures in emotion processing and regulation neural circuitries and their associations with symptoms specific to youth at risk for BD.
   DESIGN, SETTING, AND PARTICIPANTS This cross-sectional (August 1, 2011, to July 31, 2017) and longitudinal (February 1, 2013, to November 30, 2017) neuroimaging study performed at the University of Pittsburgh Medical Center compared a sample of 31 offspring of parents with BD (OBP) with 28 offspring of comparison parents with non-BD psychopathologies (OCP) and 21 offspring of healthy parents (OHP); OBP, OCR and OHP were recruited from the Bipolar Offspring Study and the Longitudinal Assessment of Manic Symptoms Study.
   MAIN OUTCOMES AND MEASURES Group differences in activity and functional connectivity during emotional face processing and n-back task performance in amygdala, dorsolateral and ventrolateral prefrontal cortices (PFC), caudal anterior cingulate cortices (cACC), and rostra! anterior cingulate cortices (rACC) neuroimaging measures showing between-group differences and symptom severity (anxiety, affective lability, depression, mania). We hypothesized that elevated amygdala activity and/or lower PFC activity and abnormal amygdala to PFC functional connectivity would distinguish OBP from OCP and OHP, and magnitudes of these abnormalities would positively correlate with elevated symptom severity. We explored associations between changes in neuroimaging and symptom measures over follow-up (mean [SD]. 2.9 [1.4] years) in a subset of participants (n = 30).
   RESULTS Eighty participants were included (mean [SD] age, 14.2 (2.1) years; 35 female). Twelve neuroimaging measures explained 51% of the variance in the results of neuroimaging measures overall. Of the 12, 9 showed significant main associations of the group; however, after post hoc analyses and Bonferroni corrections, only 7 showed statistically significant associations between groups (corrected P < .05 for all). Of the 7, 2 showed significant relationships with symptoms. Offspring of parents with BD had greater right rACC activity when regulating attention to happy faces vs OCP (mean [SD] difference, 0.744 [0.249]; 95% CI, 0.134-1.354; P = .01), which positively correlated with affective lability severity (p = 0.304; uncorrected P = .006). Offspring of parents with BD had greater amygdala to left cACC functional connectivity when regulating attention to fearful faces vs OCP (mean [SD] difference, 0.493 [0169]; 95% CI, 0.079-0.908; P = .01). Increases in this measure positively correlated with increases in affective lability over follow-up (r = 0.541; P = .003).
   CONCLUSIONS AND RELEVANCE Greater anterior cingulate cortex activity and functional connectivity during emotion regulation tasks may be specific markers of BD risk. These findings highlight potential neural targets to aid earlier identification of and guide new treatment developments for BD.
C1 [Acuff, Heather E.] Univ Pittsburgh, Dept Neurosci, Ctr Neurosci, Pittsburgh, PA USA.
   [Acuff, Heather E.] Univ Pittsburgh, Ctr Neurosci, Dept Psychol, Pittsburgh, PA USA.
   [Acuff, Heather E.] Univ Pittsburgh, Ctr Neurosci, Dept Psychiat, Pittsburgh, PA USA.
   [Acuff, Heather E.] Univ Pittsburgh, Sch Med, Med Scientist Training Program, Pittsburgh, PA USA.
   [Versace, Amelia; Bertocci, Michele A.; Ladouceur, Cecile D.; Hanford, Lindsay C.; Manelis, Anna; Monk, Kelly; Bonar, Lisa; McCaffrey, Alicia; Goldstein, Tina R.; Sakolsky, Dara; Birmaher, Boris; Phillips, Mary L.] Univ Pittsburgh, Dept Psychiat, Pittsburgh, PA USA.
   [Goldstein, Benjamin, I] Univ Toronto, Dept Psychiat, Toronto, ON, Canada.
   [Axelson, David] Nationwide Childrens Hosp, Ohio State Coll Med, Dept Psychiat, Columbus, OH USA.
RP Acuff, HE (reprint author), Univ Pittsburgh, 121 Meyran Ave,203 Loeffler Bldg, Pittsburgh, PA 15213 USA.
EM hea19@pitt.edu
RI Sakolsky, Dara/AAF-4488-2020; Fournier, Jay/AAG-8452-2019; Versace,
   Amelia/G-1772-2018; Goldstein, Benjamin I/L-9004-2013
OI Fournier, Jay/0000-0001-8967-1668; Versace, Amelia/0000-0001-9925-5203;
   Hanford, Lindsay C/0000-0002-5788-9651
FU National Institute of Mental HealthUnited States Department of Health &
   Human ServicesNational Institutes of Health (NIH) - USANIH National
   Institute of Mental Health (NIMH) [F30 MH111102-01A1, R01 MH060952-16]
FX This work was supported by the National Institute of Mental Health
   (grant F30 MH111102-01A1 to Dr Acuff and grant R01 MH060952-16 to Drs
   Birmaher and Phillips).
NR 67
TC 1
Z9 1
U1 3
U2 10
PU AMER MEDICAL ASSOC
PI CHICAGO
PA 330 N WABASH AVE, STE 39300, CHICAGO, IL 60611-5885 USA
SN 2168-622X
EI 2168-6238
J9 JAMA PSYCHIAT
JI JAMA Psychiatry
PD DEC
PY 2018
VL 75
IS 12
BP 1241
EP 1251
DI 10.1001/jamapsychiatry.2018.2318
PG 11
WC Psychiatry
SC Psychiatry
GA HD6TS
UT WOS:000452682200007
PM 30193355
OA Bronze, Green Accepted
DA 2020-03-18
ER

PT J
AU Hutchinson, JK
   Huws, JC
   Dorjee, D
AF Hutchinson, Julia K.
   Huws, Jaci C.
   Dorjee, Dusana
TI Exploring experiences of children in applying a school-based mindfulness
   programme to their lives
SO JOURNAL OF CHILD AND FAMILY STUDIES
LA English
DT Article
DE Mindfulness; Children; School-based; Emotion regulation; Thematic
   analysis
ID COGNITIVE THERAPY; CONTROLLED-TRIAL; MENTAL-HEALTH; INTERVENTIONS;
   RELAPSE; IMPACT; WELL; ADOLESCENTS; YOUTH; METAANALYSIS
AB Evidence for the effectiveness of mindfulness-based interventions for children and young people's well-being is growing, particularly within educational settings. To date, very few studies have explored how children experience and apply mindfulness. This qualitative study investigated how children who received long-term mindfulness training applied mindfulness to their everyday lives. Year 6 Children (average age 11) were interviewed in three focus groups with their peers, in a semi-structured format, and the data was analysed using an inductive thematic analysis. The findings indicated that the children described mindfulness as assisting with their emotion regulation. Four themes were identified: (1) processes of emotion regulation (2) dysregulation prompt to apply mindfulness (3) challenges and strategies and (4) the conditions that support or hinder mindfulness use. These findings are discussed in the context of theories and evidence on emotion regulation, attachment, and mechanisms of mindfulness. Implications of these findings for future research of meditation-based approaches in schools, for example, self-compassion and kindness practices, are considered.
C1 [Hutchinson, Julia K.] West London Act Children, 15 Gertrude St, London SW10 0JN, England.
   [Hutchinson, Julia K.; Dorjee, Dusana] Prifysgol Bangor Univ, Sch Psychol, Bangor, Gwynedd, Wales.
   [Huws, Jaci C.] Prifysgol Bangor Univ, Sch Healthcare Sci, Bangor, Gwynedd, Wales.
RP Hutchinson, JK (reprint author), Prifysgol Bangor Univ, Sch Psychol, Bangor, Gwynedd, Wales.
EM julia.hutchinson2@btinternet.com
OI Dorjee, Dusana/0000-0003-1887-303X
NR 72
TC 0
Z9 0
U1 6
U2 20
PU SPRINGER
PI NEW YORK
PA 233 SPRING ST, NEW YORK, NY 10013 USA
SN 1062-1024
EI 1573-2843
J9 J CHILD FAM STUD
JI J. Child Fam. Stud.
PD DEC
PY 2018
VL 27
IS 12
BP 3935
EP 3951
DI 10.1007/s10826-018-1221-2
PG 17
WC Family Studies; Psychology, Developmental; Psychiatry
SC Family Studies; Psychology; Psychiatry
GA HA8FI
UT WOS:000450524000014
OA Green Accepted
DA 2020-03-18
ER

PT J
AU Li, J
   Ahemaitijiang, N
   Han, ZR
   Jin, ZY
AF Li, Jia
   Ahemaitijiang, Nigela
   Han, Zhuo Rachel
   Jin, Zhuyun
TI Grandparents' Parenting on Children's Internalizing Symptoms: The Serial
   Mediation of Parents' Psychological Control and Children's Emotion
   Regulation
SO JOURNAL OF FAMILY ISSUES
LA English
DT Article
DE psychological control; child emotion regulation; parenting;
   internalizing problems
ID RESPIRATORY SINUS ARRHYTHMIA; DSM-ORIENTED SCALES; INTERGENERATIONAL
   TRANSMISSION; INITIAL VALIDATION; EARLY ADOLESCENTS; MANAGEMENT SCALE;
   DYSREGULATION; PSYCHOPATHOLOGY; ADJUSTMENT; CHILDHOOD
AB The current study aimed to investigate the intergenerational transmission of parenting and internalizing problems in children. Serial mediation models were used to assess parental psychological control and child emotion regulation as mediators in linking grandparents' parenting (care or overprotection) and children's internalizing problems. The sample consisted of 150 Chinese children (M-age = 8.54, SD = 1.67) and their parents. The parents reported the grandparents' parenting and children's internalizing problems, and the children reported on their emotion regulation. Both the children's ratings and behavioral observations were used to assess the parents' psychological control. The results showed that grandmothers' parenting was significantly associated with children's internalizing problems, and this relationship was mediated by perceived (but not observed) parental psychological control and children's emotion regulation. These results highlighted the differential role of children's perceptions of parental control and the observed parental psychological control on internalizing symptoms in children.
C1 [Li, Jia; Ahemaitijiang, Nigela; Han, Zhuo Rachel; Jin, Zhuyun] Beijing Normal Univ, Beijing, Peoples R China.
RP Han, ZR (reprint author), Beijing Normal Univ, Fac Psychol, Natl Demonstrat Ctr Expt Psychol Educ, Beijing Key Lab Appl Expt Psychol, 19 Xin Jie Kou Outer St, Beijing 100875, Peoples R China.
EM rachhan@bnu.edu.cn
FU National Natural Science Foundation of ChinaNational Natural Science
   Foundation of China [31500898]
FX The author(s) disclosed receipt of the following financial support for
   the research, authorship, and/or publication of this article: This
   research was funded by the National Natural Science Foundation of China
   (31500898).
NR 72
TC 1
Z9 1
U1 1
U2 13
PU SAGE PUBLICATIONS INC
PI THOUSAND OAKS
PA 2455 TELLER RD, THOUSAND OAKS, CA 91320 USA
SN 0192-513X
EI 1552-5481
J9 J FAM ISSUES
JI J. Fam. Issues
PD DEC
PY 2018
VL 39
IS 17
BP 3996
EP 4018
DI 10.1177/0192513X18804284
PG 23
WC Family Studies
SC Family Studies
GA HA5MJ
UT WOS:000450316200001
DA 2020-03-18
ER

PT J
AU Marciano, RC
   Cardoso, MGF
   Vasconcelos, MA
   Paula, JJ
   Pinho, NC
   Oliveira, AC
   Oliveira, EA
   Lima, EM
AF Marciano, R. C.
   Cardoso, M. G. F.
   Vasconcelos, M. A.
   Paula, J. J.
   Pinho, N. C.
   Oliveira, A. C.
   Oliveira, E. A.
   Lima, E. M.
TI Behavioral disorders and impairment of quality of life in children and
   adolescents with lower urinary tract dysfunction
SO JOURNAL OF PEDIATRIC UROLOGY
LA English
DT Article
DE Lower urinary tract dysfunction; Quality of life; Behavioral disorders
ID VOIDING POSTPONEMENT; URGE INCONTINENCE; SAO-PAULO; PREVALENCE;
   COMORBIDITY; ENURESIS
AB Background
   Lower urinary tract dysfunction (LUTD) is a broad term describing the full spectrum of disorders in any of the stages of bladder function-storage or voiding LUTD is a clinical condition associated with emotional and behavioral disorders in children. This cross-sectional study aimed to investigate the association of emotional andbehavioral symptoms and their impact on the quality of life (QoL) in children and adolescents with LUTD.
   Methods
   Eighty-eight patients and their parents enrolled in an interdisciplinary program for children and adolescents with LUTD were included in the analysis. Child Behavior Checklist (CBCL) was used to estimate the prevalence of behavioral and emotional problems through the assessment of 14 items. Pediatric Quality of Life Inventory (versions for parents and children) was applied in the versions for parents and children to evaluate the QoL. The Pediatric Quality of Life Inventory-PedsQL, version 4.0-was applied separately for parents and patients. The association of clinical variables and aspects related to QoL of patients were evaluated through non-parametric correlations (Spearman) and multiple linear regression analysis.
   Results
   According to CBCL's clinical scores, 56% of the patients showed total behavioral problems, 55% internalizing, and 38% externalizing. When comparing the conditions of LUTD and the CBCL scores, patients with voiding postponement had the lowest rates of total problems (P=0.036). Children and adolescents with LUTD who also had enuresis showed a higher frequency of externalizing problems (P=0.001), especially aggressive behavior (P=0.013). Scores of patients with LUTD were significantly lower in all domains of QoL than normative data. Presence of behavioral problems was associated with worse QoL in all evaluated aspects. The total QoL was most influenced by the CBCL school competence scale according to the regression model analysis.
   Conclusions
   The study findings suggest the relevance of evaluation of behavioral and social repercussions of LUTD to improve the multidisciplinary approach for this condition in pediatric population.
C1 [Marciano, R. C.] Univ Fed Minas Gerais, Hosp Das Clin, Sch Med, Dept Psychiat, Belo Horizonte, MG, Brazil.
   [Cardoso, M. G. F.] Univ Fed Minas Gerais, Hosp Das Clin, Sch Med, Dept Psychol, Belo Horizonte, MG, Brazil.
   [Vasconcelos, M. A.; Paula, J. J.; Pinho, N. C.; Oliveira, A. C.; Oliveira, E. A.; Lima, E. M.] Univ Fed Minas Gerais, Hosp Das Clin, Sch Med, Div Pediat Nephrourol, Belo Horizonte, MG, Brazil.
RP Oliveira, EA (reprint author), Rua Engenheiro Amaro Lanari 389-501, BR-30310580 Belo Horizonte, MG, Brazil.
EM eduolive812@gmail.com
RI de Araujo Querido Oliveira, Edson Aparecida/AAH-5741-2019; Oliveira,
   Eduardo A/B-5476-2009
FU Fundacao de Amparo a Pesquisa do Estado de Minas GeraisMinas Gerais
   State Research Foundation (FAPEMIG) [APQ-00414-13]; Conselho Nacional de
   Desenvolvimento Cientifico e Tecnologico (CNPq)National Council for
   Scientific and Technological Development (CNPq); Coordenacao de
   Aperfeicoamento de Pessoal de Nivel Superior (CAPES)CAPES
FX The study was supported by Fundacao de Amparo a Pesquisa do Estado de
   Minas Gerais (APQ-00414-13), Conselho Nacional de Desenvolvimento
   Cientifico e Tecnologico (CNPq), and Coordenacao de Aperfeicoamento de
   Pessoal de Nivel Superior (CAPES).
NR 30
TC 2
Z9 2
U1 0
U2 0
PU ELSEVIER SCI LTD
PI OXFORD
PA THE BOULEVARD, LANGFORD LANE, KIDLINGTON, OXFORD OX5 1GB, OXON, ENGLAND
SN 1477-5131
EI 1873-4898
J9 J PEDIATR UROL
JI J. Pediatr. Urol
PD DEC
PY 2018
VL 14
IS 6
DI 10.1016/j.jpurol.2018.07.017
PG 7
WC Pediatrics; Urology & Nephrology
SC Pediatrics; Urology & Nephrology
GA HD8MP
UT WOS:000452811500038
PM 30190220
DA 2020-03-18
ER

PT J
AU Musser, ED
   Lugo, Y
   Ward, AR
   Tenenbaum, RB
   Morris, S
   Brijmohan, N
   Martinez, J
AF Musser, Erica D.
   Lugo, Yulie
   Ward, Anthony R.
   Tenenbaum, Rachel B.
   Morris, Stephanie
   Brijmohan, Nisha
   Martinez, Jessica
TI Parent Emotion Expression and Autonomic-Linked Emotion Dysregulation in
   Childhood ADHD
SO JOURNAL OF PSYCHOPATHOLOGY AND BEHAVIORAL ASSESSMENT
LA English
DT Article
DE Attention-deficit; hyperactivity disorder; Emotion regulation; Parenting
ID ATTENTION-DEFICIT/HYPERACTIVITY DISORDER; DEFICIT HYPERACTIVITY
   DISORDER; CARDIAC VAGAL CONTROL; PROBING INTERACTIONS; YOUNG-CHILDREN;
   BEHAVIOR; REGRESSION; SYMPTOMS; MOTHERS; ASSOCIATION
AB Despite evidence that ADHD is associated with disruptions in emotion regulation, few studies have examined the biological correlates of emotion dysregulation among children with this disorder. Prior work has pointed to roles of the parasympathetic and sympathetic nervous system, as indexed via respiratory sinus arrhythmia (RSA) and cardiac pre-ejection period (PEP), respectively. Work in typically developing populations suggests that parenting behavior and parental emotion expression may shape the development of these systems. To date, a single study has examined the independent and interactive roles of autonomic nervous system functioning and parent emotion expression in youth with ADHD. This study seeks to extend that work. 86 children (42 with ADHD), aged 8-12years, and a parent completed a parent-child interaction task, while electrocardiography and impedance cardiography data were recorded to derive RSA and PEP. Parent and child emotion word use (positive and negative valence) were coded from recordings of the task. Parents of youth with ADHD used fewer positive emotion words throughout the task. Additionally, throughout the task, children with ADHD engaged in excessive RSA withdrawal from baseline. Further, the association between RSA reactivity and ADHD diagnosis was moderated by parent positive emotion word use. Specifically, those with RSA augmentation and parents displaying high positive affect across the task conditions were least likely to have an ADHD diagnosis. If replicated and extended, these results support the use of interventions specifically designed to increase parental modeling of positive emotions, while simultaneously focusing on building emotion regulation skills in youth with ADHD.
C1 [Musser, Erica D.; Lugo, Yulie; Ward, Anthony R.; Tenenbaum, Rachel B.; Morris, Stephanie; Brijmohan, Nisha; Martinez, Jessica] Florida Int Univ, Dept Psychol, 11200 SW 8th St,AHC 4 455, Miami, FL 33199 USA.
   [Musser, Erica D.; Lugo, Yulie; Ward, Anthony R.; Tenenbaum, Rachel B.; Morris, Stephanie; Brijmohan, Nisha; Martinez, Jessica] Florida Int Univ, Ctr Children & Families, 11200 SW 8th St,AHC 4 455, Miami, FL 33199 USA.
RP Musser, ED (reprint author), Florida Int Univ, Dept Psychol, 11200 SW 8th St,AHC 4 455, Miami, FL 33199 USA.; Musser, ED (reprint author), Florida Int Univ, Ctr Children & Families, 11200 SW 8th St,AHC 4 455, Miami, FL 33199 USA.
EM emusser@fiu.edu
FU NIMHUnited States Department of Health & Human ServicesNational
   Institutes of Health (NIH) - USANIH National Institute of Mental Health
   (NIMH) [R03MH110812-02, R01 MH59105]
FX Funding for this project was provided by NIMH (R03MH110812-02, first
   author [Musser]; R01 MH59105, Joel Nigg, Ph.D.)
NR 70
TC 1
Z9 1
U1 1
U2 13
PU SPRINGER/PLENUM PUBLISHERS
PI NEW YORK
PA 233 SPRING ST, NEW YORK, NY 10013 USA
SN 0882-2689
EI 1573-3505
J9 J PSYCHOPATHOL BEHAV
JI J. Psychopathol. Behav. Assess.
PD DEC
PY 2018
VL 40
IS 4
BP 593
EP 605
DI 10.1007/s10862-018-9685-3
PG 13
WC Psychology, Clinical
SC Psychology
GA GZ3OU
UT WOS:000449296700004
DA 2020-03-18
ER

PT J
AU Prout, TA
   Goodman, G
   Hoffman, L
   Rice, T
   Sherman, A
AF Prout, Tracy A.
   Goodman, Geoff
   Hoffman, Leon
   Rice, Timothy
   Sherman, Arielle
TI Expert Clinicians' Prototype of an Ideal Treatment in Regulation-Focused
   Psychotherapy for Children (RFP-C)
SO JOURNAL OF PSYCHOTHERAPY INTEGRATION
LA English
DT Article
DE child psychotherapy; psychodynamic psychotherapy; regulation-focused
   psychotherapy for children; emotion regulation; Child Psychotherapy
   Q-Set
ID MENTALIZATION-BASED TREATMENT; PSYCHODYNAMIC PSYCHOTHERAPY;
   RANDOMIZED-TRIAL; 2 THERAPISTS; ADOLESCENTS
AB There are few studies of the child psychodynamic psychotherapy process. This study investigates the psychotherapy process within regulation-focused psychotherapy for children (RFP-C; Hoffman, Rice, & Prout, 2016). RFP-C is a manualized, psychodynamic treatment for children with disruptive behaviors. Three expert clinicians used the Child Psychotherapy Q-Set to develop an RFP-C prototype, which can be used in future studies to measure adherence in actual RFP-C sessions. As expected, the RFP-C prototype was associated with established prototypes of child psychodynamic psychotherapy and child-centered play therapy. There was no relationship between RFP-C and the cognitive behavior therapy process prototype. Reflective functioning was also associated with the RFP-C prototype, providing additional evidence for mentalization as a common factor in child psychotherapy. Implications for clinical practice and future research use are discussed.
C1 [Prout, Tracy A.; Sherman, Arielle] Yeshiva Univ, Ferkauf Grad Sch Psychol, Sch Child Clin Psychol Program, New York, NY 10033 USA.
   [Goodman, Geoff] Long Isl Univ, Clin Psychol Doctoral Program, Brookville, NY USA.
   [Hoffman, Leon] New York Psychoanalyt Soc & Inst, Pacella Parent Child Ctr, New York, NY USA.
   [Rice, Timothy] Mt Sinai Hosp, Dept Psychiat, New York, NY 10029 USA.
RP Prout, TA (reprint author), Yeshiva Univ, Ferkauf Grad Sch Psychol, 1165 Morris Pk Ave, Bronx, NY 10561 USA.
EM tracy.prout@einstein.yu.edu
OI Prout, Tracy/0000-0002-3650-5890
NR 48
TC 1
Z9 1
U1 0
U2 3
PU AMER PSYCHOLOGICAL ASSOC
PI WASHINGTON
PA 750 FIRST ST NE, WASHINGTON, DC 20002-4242 USA
SN 1053-0479
J9 J PSYCHOTHER INTEGR
JI J. Psychother. Integr.
PD DEC
PY 2018
VL 28
IS 4
BP 401
EP 412
DI 10.1037/int0000102
PG 12
WC Psychology, Clinical
SC Psychology
GA HB9IO
UT WOS:000451404900001
DA 2020-03-18
ER

PT J
AU Latina, D
   Stattin, H
AF Latina, Delia
   Stattin, Hakan
TI Adolescents Who Self-Harm: The Patterns in Their Interpersonal and
   Psychosocial Difficulties
SO JOURNAL OF RESEARCH ON ADOLESCENCE
LA English
DT Article
ID COMMUNITY SAMPLE; MUTILATIVE BEHAVIOR; VICTIMIZATION; PREVALENCE;
   SUICIDE; CHILDHOOD; REINTERPRETATION; IMPULSIVITY; PREDICTORS;
   ADJUSTMENT
AB We proposed that having mutually hostile interactions with others is a strong environmental stress factor that, together with diverse psychosocial problems, characterizes adolescents who self-harm. Using cluster analysis, this study examined the naturally occurring patterns of hostility conditions and psychosocial difficulties in a normative sample of 2,029 adolescents (50% boys; M-age = 13.89). Results showed that self-harming behavior was significantly higher among the subgroup of adolescents with mutually hostile interactions who exhibited both internalizing and externalizing problems than among adolescents with other interpersonal-psychosocial configurations. Also, this subgroup of adolescents reported high impulsivity, anger dysregulation, and low self-esteem. These findings support recent research that indicates that adolescents who self-harm also tend to expose others to hostility and display externalizing symptoms.
C1 [Latina, Delia] Univ Turin, Turin, Italy.
   [Latina, Delia; Stattin, Hakan] Orebro Univ, Orebro, Sweden.
RP Latina, D (reprint author), Orebro Univ, Sch Law Psychol & Social Work JPS, Fak Gatan 1, S-70182 Orebro, Sweden.
EM delia.latina@oru.se
NR 72
TC 1
Z9 1
U1 0
U2 5
PU WILEY
PI HOBOKEN
PA 111 RIVER ST, HOBOKEN 07030-5774, NJ USA
SN 1050-8392
EI 1532-7795
J9 J RES ADOLESCENCE
JI J. Res. Adolesc.
PD DEC
PY 2018
VL 28
IS 4
BP 824
EP 838
DI 10.1111/jora.12368
PG 15
WC Family Studies; Psychology, Developmental
SC Family Studies; Psychology
GA HA9JE
UT WOS:000450616500006
PM 29266559
DA 2020-03-18
ER

PT J
AU Gallardo, LO
   Martin-Albo, J
   Barrasa, A
AF Gallardo, Laura O.
   Martin-Albo, Jose
   Barrasa, Angel
TI What Leads to Loneliness? An Integrative Model of Social, Motivational,
   and Emotional Approaches in Adolescents
SO JOURNAL OF RESEARCH ON ADOLESCENCE
LA English
DT Article
ID TRAIT META-MOOD; PSYCHOMETRIC PROPERTIES; SCHOOL ADJUSTMENT; PEER
   EXPERIENCES; SPANISH VERSION; SCALE; PREDICTORS; INTELLIGENCE;
   SATISFACTION; RELATEDNESS
AB Loneliness has been linked to many physical and mental health problems, especially during adolescence. From evolutionary, social needs, and cognitive approaches, this study examined whether emotional repair, relatedness need, and peer-rated indicators of relations behave in predicting loneliness, considering all approaches together. The sample consisted of 373 adolescents measured longitudinally at three time points. Results of a cross-lagged panel design found that, considering all the influences together, relatedness need showed the highest strength to predict loneliness. Furthermore, adolescents who were accepted by their peers and whose relatedness need was satisfied activated emotional regulation which additionally produced a decrease in prospective feelings of loneliness. In addition, loneliness has been shown to be a consequence of these variables.
C1 [Gallardo, Laura O.; Martin-Albo, Jose; Barrasa, Angel] Univ Zaragoza, Teruel, Spain.
   [Barrasa, Angel] State Univ Milagro, Milagro, Ecuador.
RP Gallardo, LO (reprint author), Univ Zaragoza, Fac Social Sci & Humanities, Dept Psychol & Sociol, Campus Ciudad Escolar S-N, Teruel 44003, Spain.
EM lgallardo@unizar.es
RI Barrasa, Angel/B-1206-2008; Martin-Albo, Jose/C-8932-2011
OI Martin-Albo, Jose/0000-0003-4417-5470; Barrasa,
   Angel/0000-0001-9320-1888
FU Fundacion Universitaria Antonio Gargallo
FX This study was supported by a grant from Fundacion Universitaria Antonio
   Gargallo.
NR 67
TC 2
Z9 2
U1 3
U2 16
PU WILEY
PI HOBOKEN
PA 111 RIVER ST, HOBOKEN 07030-5774, NJ USA
SN 1050-8392
EI 1532-7795
J9 J RES ADOLESCENCE
JI J. Res. Adolesc.
PD DEC
PY 2018
VL 28
IS 4
BP 839
EP 857
DI 10.1111/jora.12369
PG 19
WC Family Studies; Psychology, Developmental
SC Family Studies; Psychology
GA HA9JE
UT WOS:000450616500007
PM 29315958
DA 2020-03-18
ER

PT J
AU Moy, GE
   Hazen, A
AF Moy, Gregory E.
   Hazen, Amy
TI A systematic review of the Second Step program
SO JOURNAL OF SCHOOL PSYCHOLOGY
LA English
DT Review
DE Second Step; Social emotional learning; Meta-analysis; Publication bias
ID VIOLENCE PREVENTION CURRICULUM; SOCIAL-EMOTIONAL COMPETENCE;
   SCHOOL-BASED PREVENTION; PUBLICATION BIAS; 2ND STEP; METAANALYSIS;
   INTERVENTIONS; HEALTH; IMPACT; YOUTH
AB This article presents findings from a meta-analysis of 24 primary research studies on the Second Step social emotional learning program. Program content knowledge, outcomes related to pro-sociality, and outcomes related to antisociality are examined as outcome categories in randomized controlled trials, quasi-experimental studies and, separately, single-group repeated measures design studies. Students participating in Second Step demonstrated increased knowledge of program content and increased prosocial outcomes. Participation in the program was not associated with significant changes in antisocial outcomes. Evidence suggests the possibility of publication bias in studies reporting knowledge outcomes but no evidence of publication bias in studies reporting prosocial and antisocial outcomes. This study complements broader meta analyses on SEL programs and aims to inform local decision making by providing an estimate of the overall effects of the Second Step program on a variety of student outcomes.
C1 [Moy, Gregory E.; Hazen, Amy] Seattle Univ, 901 12th Ave, Seattle, WA 98122 USA.
RP Moy, GE (reprint author), Seattle Univ, 901 12th Ave, Seattle, WA 98122 USA.
EM moyg@seattleu.edu; hughesa6@seattleu.edu
NR 98
TC 2
Z9 2
U1 1
U2 10
PU PERGAMON-ELSEVIER SCIENCE LTD
PI OXFORD
PA THE BOULEVARD, LANGFORD LANE, KIDLINGTON, OXFORD OX5 1GB, ENGLAND
SN 0022-4405
EI 1873-3506
J9 J SCHOOL PSYCHOL
JI J. Sch. Psychol.
PD DEC
PY 2018
VL 71
BP 18
EP 41
DI 10.1016/j.jsp.2018.10.006
PG 24
WC Psychology, Educational
SC Psychology
GA HE2MS
UT WOS:000453112800002
PM 30463668
DA 2020-03-18
ER

PT J
AU Schwartz-Mette, RA
   Lawrence, HR
   Shankman, J
   Fearey, E
   Dueweke, A
AF Schwartz-Mette, Rebecca A.
   Lawrence, Hannah R.
   Shankman, Jessica
   Fearey, Eliot
   Dueweke, Aubrey
TI BIRDS OF A FEATHER WANT TO TALK TOGETHER: THE IMPACT OF DEPRESSIVE
   SYMPTOMS ON INITIAL STAGES OF FRIENDSHIP FORMATION IN OLDER ADOLESCENCE
SO JOURNAL OF SOCIAL AND CLINICAL PSYCHOLOGY
LA English
DT Article
DE interpersonal theories of depression; older adolescence; friendship
   formation; intimacy; depressive symptoms
ID CONVERSATIONAL SELF-FOCUS; INTERNALIZING SYMPTOMS; REASSURANCE-SEEKING;
   NEGATIVE AFFECT; SIMILARITY; TRANSITION; COMPANY; COLLEGE; OTHERS; SCALE
AB Introduction: Peer relationships play a vital role in adolescents' lives and are considered to be especially critical for youth who experience elevated depressive symptoms. Unfortunately, depressed youth tend to have difficulties with existing friendships (e.g., fewer and lower quality friendships), which may exacerbate their symptoms. Little is known, however, about how depressed youth approach the initial stages of friendship formation, which may have implications for the types of social support they can access. Method: Using a conversation task designed to build intimacy, older adolescents (N = 228, M age = 19.54 years) with and without elevated depressive symptoms interacted with a previously unknown, same-gender partner. Results: Results suggested that adolescents with elevated symptoms experienced interactions differently (e.g., speculated more about their conversation partner and thought their partner was speculating more about them, experienced more negative affect) than nondepressed peers. The depression status of the potential friend also mattered, as participants paired with partners of similar emotional adjustment status wanted to talk more and felt closer to one another than did mismatched partners. Discussion: Findings underscore that depressive symptoms impact even the earliest stages of friendship formation. From the perspective of interpersonal theories of depression, implications for bolstering depressed adolescents' relationships are discussed.
C1 [Schwartz-Mette, Rebecca A.; Lawrence, Hannah R.; Shankman, Jessica; Fearey, Eliot] Univ Maine, 301 Little Hall, Orono, ME 04469 USA.
   [Dueweke, Aubrey] Univ Arkansas, Fayetteville, AR 72701 USA.
RP Schwartz-Mette, RA (reprint author), Univ Maine, 301 Little Hall, Orono, ME 04469 USA.
EM rebecca.schwartzmette@maine.edu
NR 66
TC 0
Z9 0
U1 2
U2 5
PU GUILFORD PUBLICATIONS INC
PI NEW YORK
PA 370 SEVENTH AVE, SUITE 1200, NEW YORK, NY 10001-1020 USA
SN 0736-7236
J9 J SOC CLIN PSYCHOL
JI J. Soc. Clin. Psychol.
PD DEC
PY 2018
VL 37
IS 10
BP 769
EP 793
PG 25
WC Psychology, Clinical; Psychology, Social
SC Psychology
GA HD0TJ
UT WOS:000452221000002
DA 2020-03-18
ER

PT J
AU Wright, AW
   Yendork, JS
   Kliewer, W
AF Wright, Anna W.
   Yendork, Joana Salifu
   Kliewer, Wendy
TI Patterns of Spiritual Connectedness during Adolescence: Links to Coping
   and Adjustment in Low-Income Urban Youth
SO JOURNAL OF YOUTH AND ADOLESCENCE
LA English
DT Article
DE Spiritual connectedness; African American; Profiles; Coping; Goal
   directedness; Emotion regulation
ID AFRICAN-AMERICAN; MENTAL-HEALTH; SUBSTANCE USE; RELIGION; RISK;
   STRATEGIES; COMPONENTS; CHILDREN; STRESS; AGE
AB Religiosity and spirituality are influential experiences that buffer adverse effects of stressors. Spirituality typically declines during adolescence, although not universally. Using Latent Class Growth Analysis, we examined changes in spiritual connectedness among 188 early (52% female; M age=10.77, SD=0.65 years) and 167 middle (56% female; M age=13.68, SD=0.82 years) predominantly African American adolescents participating in a 4-year longitudinal study. Three distinct profiles of spiritual connectedness emerged: low and steady, moderate with declines over the study period, and high and steady. Profile distributions varied across developmental level: there were more early adolescents in the high and steady profile and more middle adolescents in the decliner profile. Youth in the high and steady profile evidenced more goal-directedness and life satisfaction and more effective emotion management and coping strategies than youth in other profiles. Contributions to the positive development literature are discussed.
C1 [Wright, Anna W.; Kliewer, Wendy] Virginia Commonwealth Univ, Dept Psychol, Box 2018, Richmond, VA 23284 USA.
   [Yendork, Joana Salifu] Univ Ghana, Dept Psychol, Accra, Ghana.
RP Kliewer, W (reprint author), Virginia Commonwealth Univ, Dept Psychol, Box 2018, Richmond, VA 23284 USA.
EM wkliewer@vcu.edu
OI Kliewer, Wendy/0000-0003-0046-203X
FU National Institute on Drug AbuseUnited States Department of Health &
   Human ServicesNational Institutes of Health (NIH) - USANIH National
   Institute on Drug Abuse (NIDA) [K01 DA015442-01A1, R21 DA 020086-02]
FX This research was supported by National Institute on Drug Abuse Grants
   K01 DA015442-01A1 and R21 DA 020086-02 awarded to Wendy Kliewer.
NR 69
TC 2
Z9 2
U1 0
U2 3
PU SPRINGER/PLENUM PUBLISHERS
PI NEW YORK
PA 233 SPRING ST, NEW YORK, NY 10013 USA
SN 0047-2891
EI 1573-6601
J9 J YOUTH ADOLESCENCE
JI J. Youth Adolesc.
PD DEC
PY 2018
VL 47
IS 12
BP 2608
EP 2624
DI 10.1007/s10964-018-0886-6
PG 17
WC Psychology, Developmental
SC Psychology
GA HC8WP
UT WOS:000452086200008
PM 29951730
OA Green Accepted
DA 2020-03-18
ER

PT J
AU Semplonius, T
   Willoughby, T
AF Semplonius, Thalia
   Willoughby, Teena
TI Long-Term Links between Physical Activity and Sleep Quality
SO MEDICINE AND SCIENCE IN SPORTS AND EXERCISE
LA English
DT Article
DE EMOTION REGULATION; EXERCISE; SLEEP; SPORTS
ID OLDER-ADULTS; LONGITUDINAL EXAMINATION; UNIVERSITY-STUDENTS; EMOTION
   REGULATION; EXERCISE; ASSOCIATIONS; ADOLESCENTS; VALIDATION; TRANSITION;
   PATTERNS
AB Purpose Findings from cross-sectional research indicate that the relationship between sleep quality and physical activity is mixed. For research that does indicate a significant association, the interpretation of the finding most often is that physical activity leads to better sleep, or less frequently, that better sleep leads to more involvement in physical activity (see sleep deprivation studies). Cross-sectional studies, however, are not able to assess the direction of these effects, and experimental studies have tested only one direction of the effects. Longitudinal studies, with their focus on temporal order, are needed to specifically examine the link between sleep and physical activity as well as the direction of effects. The current study had three goals: to examine 1) the longitudinal relationship between sleep and physical activity, 2) the direction of effects, and 3) whether emotion regulation mediates the relationship between sleep and physical activity.
   Methods Participants included a sample of 827 (M-age at baseline = 19.04 yr, SD = 0.92 yr, 73.88% female) students at a university in Southwestern Ontario, who took part in a larger longitudinal survey that started in their first year of university. Participants were surveyed annually for 3 yr (2011, 2012, 2013; retention, 83.9%). Measures assessed sleep quality, physical activity, emotion regulation, and involvement in sports clubs.
   Results A cross-lagged autoregressive path analysis revealed that sleep quality indirectly predicted increased high-, moderate-, and low-intensity physical activity over time through its positive effect on emotion regulation. Moderate levels of physical activity indirectly predicted sleep quality over time through emotion regulation.
   Conclusions Overall, there appears to be support for a bidirectional relationship between sleep and physical activity over time (at least for moderate physical activity) but only indirectly through emotion regulation.
C1 [Semplonius, Thalia; Willoughby, Teena] Brock Univ, Dept Psychol, 1812 Sir Isaac Brock Way, St Catharines, ON L2S 3A1, Canada.
RP Semplonius, T (reprint author), Brock Univ, Dept Psychol, 1812 Sir Isaac Brock Way, St Catharines, ON L2S 3A1, Canada.
EM ts11jy@brocku.ca
FU Social Sciences and Humanities Research Council (SSHRC) of Canada
FX Funding for this longitudinal project was from Social Sciences and
   Humanities Research Council (SSHRC) of Canada to Teena Willoughby. This
   work was presented as a poster at the 2016 Biennial meeting of the
   Society for Research on Adolescence (SRA) which is acknowledged on the
   title page.
NR 38
TC 2
Z9 3
U1 2
U2 23
PU LIPPINCOTT WILLIAMS & WILKINS
PI PHILADELPHIA
PA TWO COMMERCE SQ, 2001 MARKET ST, PHILADELPHIA, PA 19103 USA
SN 0195-9131
EI 1530-0315
J9 MED SCI SPORT EXER
JI Med. Sci. Sports Exerc.
PD DEC
PY 2018
VL 50
IS 12
BP 2418
EP 2424
DI 10.1249/MSS.0000000000001706
PG 7
WC Sport Sciences
SC Sport Sciences
GA HA2QW
UT WOS:000450086200005
PM 30048409
DA 2020-03-18
ER

PT J
AU Siripornpanich, V
   Sampoon, K
   Chaithirayanon, S
   Kotchabhakdi, N
   Chutabhakdikul, N
AF Siripornpanich, Vorasith
   Sampoon, Kwanrutai
   Chaithirayanon, Suthida
   Kotchabhakdi, Naiphinich
   Chutabhakdikul, Nuanchan
TI Enhancing Brain Maturation Through a Mindfulness-Based Education in
   Elementary School Children: a Quantitative EEG Study
SO MINDFULNESS
LA English
DT Article
DE Mindfulness-based education; Quantitative EEG; Absolute theta power;
   Theta-beta ratio; Late childhood
ID RANDOMIZED CONTROLLED-TRIAL; SELF-REGULATION; WORKING-MEMORY;
   MEDITATION; CHILDHOOD; IMPACT
AB Mindfulness-based education (Mind-Edu) is increasingly being recognized as an effective educational approach to promote children's social and emotional competence. Although it has been implemented in several schools in Thailand for many years, studies examining its impact on the developing brain have been scarce. We hypothesized that the Mind-Edu might have some effects on resting state brain activities in school-aged students; therefore, we investigated long-term effects of Mind-Edu on the EEG power spectrum and compared with the control. Participants are 53 typically developing children (27 girls) studying in the 6th grade, mean aged 11.7years, SD=0.4. They were divided into the Mind-Edu group (N=22) and the control group (N=31). These two groups are different in school curriculums. One school uses the Mind-Edu curriculum for all levels of education, and another one uses the country's core curriculum. Electroencephalography (EEG) was recorded; eye-closed EEG segment was used for quantitative analysis and compared between groups. The results revealed that there was no significant difference between groups on the mean value of absolute beta, alpha, and delta powers over all electrode sites. However, the Mind-Edu group had a significant lower absolute theta power over the posterior brain regions and a significant smaller theta/beta ratio over the Cz electrode as compared to the control. Our results suggested that implementation of the Mind-Edu into the regular elementary school curriculum would be of benefit for enhancing maturation in brain areas involved with cognitive control and self-regulation, which might provide support for a smooth transition into the adolescence.
C1 [Siripornpanich, Vorasith; Sampoon, Kwanrutai; Kotchabhakdi, Naiphinich; Chutabhakdikul, Nuanchan] Mahidol Univ, Inst Mol Biosci, Res Ctr Neurosci, Salaya 73170, Nakhon Pathom, Thailand.
   [Chaithirayanon, Suthida] Srinakharinwirot Univ, Fac Med, Dept Pediat, Nakhon Nayok 26120, Thailand.
RP Chutabhakdikul, N (reprint author), Mahidol Univ, Inst Mol Biosci, Res Ctr Neurosci, Salaya 73170, Nakhon Pathom, Thailand.
EM nuanchan.chu@mahidol.edu
FU National Research Council of Thailand (NRCT)National Research Council of
   Thailand (NRCT); Health Systems Research Institute (HSRI)
FX This study was supported by The National Research Council of Thailand
   (NRCT) and The Health Systems Research Institute (HSRI).
NR 35
TC 0
Z9 0
U1 4
U2 23
PU SPRINGER
PI DORDRECHT
PA VAN GODEWIJCKSTRAAT 30, 3311 GZ DORDRECHT, NETHERLANDS
SN 1868-8527
EI 1868-8535
J9 MINDFULNESS
JI Mindfulness
PD DEC
PY 2018
VL 9
IS 6
BP 1877
EP 1884
DI 10.1007/s12671-018-0930-3
PG 8
WC Psychology, Clinical; Psychiatry
SC Psychology; Psychiatry
GA HB6KE
UT WOS:000451176700019
DA 2020-03-18
ER

PT J
AU Diaz-Herrero, A
   Gonzalvez, C
   Sanmartin, R
   Vicent, M
   Lagos-San Martin, N
   Ingles, CJ
   Garcia-Fernandez, JM
AF Diaz-Herrero, Angela
   Gonzalvez, Carolina
   Sanmartin, Ricardo
   Vicent, Maria
   Lagos-San Martin, Nelly
   Ingles, Candido J.
   Garcia-Fernandez, Jose M.
TI Profiles of emotional intelligence and demotivation to attend school in
   Chilean adolescents
SO MOTIVATION AND EMOTION
LA English
DT Article
DE Adolescence; Emotional intelligence; School refusal; Cluster analysis
ID REFUSAL BEHAVIOR; MOOD
AB The aim of this study was twofold: to identify different emotional intelligence (EI) profiles and to verify possible statistically significant differences in school refusal factors that result in a demotivation to attend school. Participants were 2362 Chilean adolescents aged from 13 to 17 (M= 15.25; SD= 1.33), who completed the Trait Meta-Mood Scale-24 (TMMS-24) and the School Refusal Assessment Scale-Revised (SRAS-R). Cluster analysis identified four EI profiles: high scores in repair and low in attention, high scores in attention and low in clarity and repair, low EI and high EI. Students with high scores in attention and low in repair scored higher in the first three factors of the SRAS-R, whereas in the fourth factor of the SRAS-R, students with high EI had significantly higher scores. Emotional regulation seems to be one of the determinant factors to prevent the appearance of school refusal. Based on these findings, we recommend that EI training be a part of future programs to overcome school attendance demotivation issues.
C1 [Diaz-Herrero, Angela] Univ Murcia, Dept Dev Psychol & Educ, Murcia, Spain.
   [Gonzalvez, Carolina; Sanmartin, Ricardo; Vicent, Maria; Garcia-Fernandez, Jose M.] Univ Alicante, Dept Dev Psychol & Didact, Alicante 03690, Spain.
   [Lagos-San Martin, Nelly] Univ Bio Bio, Dept Educ Sci, Chillan, Chile.
   [Ingles, Candido J.] Miguel Hernandez Univ Elche, Dept Hlth Psychol, Elche, Spain.
RP Sanmartin, R (reprint author), Univ Alicante, Dept Dev Psychol & Didact, Alicante 03690, Spain.
EM ricardo.sanmartin@ua.es
RI Sanmartin, Ricardo/AAC-8821-2020; Diaz-Herrero, Angela/D-9507-2019
OI Sanmartin, Ricardo/0000-0003-1195-358X; Diaz-Herrero,
   Angela/0000-0001-8371-6220
NR 59
TC 0
Z9 0
U1 2
U2 13
PU SPRINGER/PLENUM PUBLISHERS
PI NEW YORK
PA 233 SPRING ST, NEW YORK, NY 10013 USA
SN 0146-7239
EI 1573-6644
J9 MOTIV EMOTION
JI Motiv. Emot.
PD DEC
PY 2018
VL 42
IS 6
BP 947
EP 959
DI 10.1007/s11031-018-9712-4
PG 13
WC Psychology, Experimental; Psychology, Social
SC Psychology
GA GY3EZ
UT WOS:000448432600012
DA 2020-03-18
ER

PT J
AU Farooqi, NAI
   Scotti, M
   Lew, JM
   Botteron, KN
   Karama, S
   McCracken, JT
   Nguyen, TV
AF Farooqi, Nasr A. I.
   Scotti, Martina
   Lew, Ji Min
   Botteron, Kelly N.
   Karama, Sherif
   McCracken, James T.
   Tuong-Vi Nguyen
TI Role of DHEA and cortisol in prefrontal-amygdalar development and
   working memory
SO PSYCHONEUROENDOCRINOLOGY
LA English
DT Article
DE Adrenarche; Androgens; Adolescence; Puberty; Attention; Human brain
ID BEHAVIOR RATING INVENTORY; DEHYDROEPIANDROSTERONE DHEA; CORTICAL
   THICKNESS; EMOTION REGULATION; EXECUTIVE FUNCTION; BRAIN-DEVELOPMENT;
   CONDUCT DISORDER; STRESS; ADOLESCENCE; PROLIFERATION
AB There is accumulating evidence that both dehydroepiandrosterone (DHEA) and cortisol play an important role in regulating physical maturation and brain development. High DHEA levels tend to be associated with neuroprotective and indirect anabolic effects, while high cortisol levels tend to be associated with catabolic and neurotoxic properties. Previous literature has linked the ratio between DHEA and cortisol levels (DC ratio) to disorders of attention, emotional regulation and conduct, but little is known as to the relationship between this ratio and brain development. Due to the extensive links between the amygdala and the cortex as well as the known amygdalar involvement in emotional regulation, we examined associations between DC ratio, structural covariance of the amygdala with whole-brain cortical thickness, and validated report-based measures of attention, working memory, internalizing and externalizing symptoms, in a longitudinal sample of typically developing children and adolescents 6-22 years of age. We found that DC ratio predicted covariance between amygdalar volume and the medial anterior cingulate cortex, particularly in the right hemisphere. DC ratio had a significant indirect effect on working memory through its impact on prefrontal-amygdalar covariance, with higher DC ratios associated with a prefrontal-amygdalar covariance pattern predictive of higher scores on a measure of working memory. Taken together, these findings support the notion, as suggested by animal and in vitro studies, that there are opposing effects of DHEA and cortisol on brain development in humans, and that these effects may especially target prefrontal-amygdalar development and working memory, in a lateralized fashion.
C1 [Farooqi, Nasr A. I.; Scotti, Martina; Karama, Sherif; Tuong-Vi Nguyen] McGill Univ, Dept Psychiat, Montreal, PQ H4A 3J1, Canada.
   [Lew, Ji Min] McGill Univ, Dept Psychol, Montreal, PQ H4A 3J1, Canada.
   [Botteron, Kelly N.] Washington Univ, Sch Med, St Louis, MO 63110 USA.
   [Botteron, Kelly N.; McCracken, James T.] Brain Dev Cooperat Grp, Rockville, MD USA.
   [Karama, Sherif] Montreal Neurol Inst, McConnell Brain Imaging Ctr, Montreal, PQ H3A 2B4, Canada.
   [Karama, Sherif] Douglas Mental Hlth Univ Inst, Montreal, PQ H4H 1R3, Canada.
   [Tuong-Vi Nguyen] McGill Univ, Ctr Hlth, Res Inst, Montreal, PQ H4A 3J1, Canada.
   [Tuong-Vi Nguyen] McGill Univ, Dept Obstet & Gynecol, Montreal, PQ H4A 3J1, Canada.
   [McCracken, James T.] Univ Calif Los Angeles, Dept Child & Adolescent Psychiat, Los Angeles, CA 90024 USA.
RP Nguyen, TV (reprint author), McGill Univ, Ctr Hlth, Royal Victoria Hosp Glen Site, 1001 Decarie, Montreal, PQ H4A 3J1, Canada.
EM tuong.v.nguyen@mcgill.ca
OI Nguyen, Tuong-Vi/0000-0003-2749-6942
FU Federal funds from the National Institute of Child Health and Human
   Development; National Institute on Drug AbuseUnited States Department of
   Health & Human ServicesNational Institutes of Health (NIH) - USANIH
   National Institute on Drug Abuse (NIDA); National Institute of Mental
   HealthUnited States Department of Health & Human ServicesNational
   Institutes of Health (NIH) - USANIH National Institute of Mental Health
   (NIMH); National Institute of Neurological Disorders and Stroke,
   USAUnited States Department of Health & Human ServicesNational
   Institutes of Health (NIH) - USANIH National Institute of Neurological
   Disorders & Stroke (NINDS) [N01-HD02-3343, N01-MH9-0002, N01-NS-9-2314,
   N01-NS-9-2315, N01-NS-9-2316, N01-NS-9-2319, N01-NS-9-2320]; Fonds de
   Recherche Quebec Sante Clinical Research Scholar Program (FRQS, Canada);
   Canadian Institutes of Health Research (CIHR, Canada)Canadian Institutes
   of Health Research (CIHR)
FX This work was supported by Federal funds from the National Institute of
   Child Health and Human Development, the National Institute on Drug
   Abuse, the National Institute of Mental Health, and the National
   Institute of Neurological Disorders and Stroke, USA (Contract #s
   N01-HD02-3343, N01-MH9-0002, and N01 -NS -9-2314, -2315, -2316, -2317,
   -2319 and -2320). Tuong-Vi Nguyen and Sherif Karama are both supported
   by salary awards by the Fonds de Recherche Quebec Sante Clinical
   Research Scholar Program (FRQS, Canada) and by operating grants from the
   Canadian Institutes of Health Research (CIHR, Canada).
NR 56
TC 1
Z9 1
U1 4
U2 10
PU PERGAMON-ELSEVIER SCIENCE LTD
PI OXFORD
PA THE BOULEVARD, LANGFORD LANE, KIDLINGTON, OXFORD OX5 1GB, ENGLAND
SN 0306-4530
J9 PSYCHONEUROENDOCRINO
JI Psychoneuroendocrinology
PD DEC
PY 2018
VL 98
BP 86
EP 94
DI 10.1016/j.psyneuen.2018.08.010
PG 9
WC Endocrinology & Metabolism; Neurosciences; Psychiatry
SC Endocrinology & Metabolism; Neurosciences & Neurology; Psychiatry
GA HA6HR
UT WOS:000450381100012
PM 30121549
OA Green Accepted
DA 2020-03-18
ER

PT J
AU Martinez-Ferrer, B
   Romero-Abrio, A
   Moreno-Ruiz, D
   Musitu, G
AF Martinez-Ferrer, Belen
   Romero-Abrio, Ana
   Moreno-Ruiz, David
   Musitu, Gonzalo
TI Child-to-Parent Violence and Parenting Styles: Its Relations to
   Problematic Use of Social Networking Sites, Alexithymia, and Attitude
   towards Institutional Authority in Adolescence
SO PSYCHOSOCIAL INTERVENTION
LA English
DT Article
DE Child-to-parent violence; Parenting styles; Problematic use of social
   networking sites; Alexithymia; Attitude towards authority
ID INTERNET ADDICTION; EMOTION DYSREGULATION; HIGH-SCHOOL; FAMILY;
   BEHAVIOR; SCALE; GENDER; IMPLEMENTATION; AGGRESSION; LONELINESS
AB The objective of the present study was to analyze the relationships between child-to-parent violence and parental socialization styles with the problematic use of social networking sites, alexithymia and attitude towards institutional authority in adolescents. A sample of 2,399 adolescents (50.2% boys and 49.8% girls) enrolled in schools in Andalusia, aged between 12 and 18 years (M= 14.63, SD = 1.91) participated in the study. A MANOVA 4 x 2 x 2 was carried out. The results showed that high child-to-parent violence was related to high levels of problematic use of social networking sites, alexithymia, and a more positive attitude towards the transgression of social norms. It was also found that adolescents from families with an indulgent style showed the lowest scores in problematic use of social networking sites, alexithymia, and positive attitude towards the transgression of social norms. Additionally, in situations of high child-to-parent violence, girls had higher scores in problematic use of social networking sites and alexithymia than boys. Finally, the results and their practical implications are discussed.
C1 [Martinez-Ferrer, Belen; Romero-Abrio, Ana; Moreno-Ruiz, David; Musitu, Gonzalo] Univ Pablo de Olavide, Seville, Spain.
RP Romero-Abrio, A (reprint author), Univ Pablo de Olavide, Seville, Spain.
EM aromabr@upo.es
RI Musitu, Gonzalo/R-6993-2018; Moreno-Ruiz, David/L-8115-2017;
   Martinez-Ferrer, Belen/G-5430-2013
OI Musitu, Gonzalo/0000-0002-8668-1526; Moreno-Ruiz,
   David/0000-0003-1221-2097; Martinez-Ferrer, Belen/0000-0002-0850-4575
FU Spain's Ministry of Economy and Competitiveness [PSI2012-33464]
FX La violencia escolar, de pareja y filioparental en la adolescencia desde
   la perspectiva ecologica"is a project funded by Spain's Ministry of
   Economy and Competitiveness (reference: PSI2012-33464).
NR 96
TC 10
Z9 10
U1 5
U2 19
PU COLEGIO OFICIAL PSICOLOGOS MADRID
PI MADRID
PA C/CUESTA SAN VICENTE, NO 4, 6 PLANTA, MADRID, 28008, SPAIN
SN 1132-0559
J9 PSYCHOSOC INTERV
JI Psychosoc. Interv.
PD DEC
PY 2018
VL 27
IS 3
BP 163
EP 171
DI 10.5093/pi2018a24
PG 9
WC Psychology, Multidisciplinary
SC Psychology
GA HC2FI
UT WOS:000451617300006
OA DOAJ Gold
DA 2020-03-18
ER

PT J
AU Menezes, M
   Robinson, L
   Sanchez, MJ
   Cook, B
AF Menezes, Michelle
   Robinson, Lee
   Sanchez, Maria Jose
   Cook, Benjamin
TI Depression in Youth with Autism Spectrum Disorders: a Systematic Review
   of Studies Published Between 2012 and 2016
SO REVIEW JOURNAL OF AUTISM AND DEVELOPMENTAL DISORDERS
LA English
DT Review
DE Autism spectrum disorder; School-age children; Adolescents; Depression;
   Psychiatric comorbidity
ID HIGH-FUNCTIONING AUTISM; COMORBID PSYCHIATRIC-DISORDERS;
   COGNITIVE-BEHAVIORAL THERAPY; SCHOOL-AGE-CHILDREN; EMOTION REGULATION;
   DIAGNOSTIC INTERVIEW; ASPERGERS SYNDROME; YOUNG-PEOPLE; SELF-REPORT;
   SYMPTOMS
AB Depression has long been a clinical concern in youth with autism, yet systematic research examining its prevalence, presentation, and treatment has only begun to emerge more recently. Using the search terms autism, asd, or autistic and depression, depressive, dysthymia, or dysthymic, this systematic review identified 43 articles focused on symptoms of depression in children and adolescents with autism spectrum disorders published between 2012 and 2016. The results of the review indicate that depression is more common in youth with autism spectrum disorders than in typically developing youth and is associated with a multitude of other medical and psychiatric conditions. Unfortunately, few intervention studies have been conducted despite evidence of need and preliminary efficacy for some psychosocial and pharmacological treatments.
C1 [Menezes, Michelle; Robinson, Lee; Sanchez, Maria Jose; Cook, Benjamin] Cambridge Hlth Alliance, 1035 Cambridge St,Suite 26, Cambridge, MA 02141 USA.
   [Robinson, Lee; Cook, Benjamin] Harvard Med Sch, Boston, MA USA.
RP Menezes, M (reprint author), Cambridge Hlth Alliance, 1035 Cambridge St,Suite 26, Cambridge, MA 02141 USA.
EM mmenezes@challiance.org
OI Sanchez R., Maria Jose/0000-0001-8551-1368
NR 89
TC 1
Z9 1
U1 4
U2 15
PU SPRINGER HEIDELBERG
PI HEIDELBERG
PA TIERGARTENSTRASSE 17, D-69121 HEIDELBERG, GERMANY
SN 2195-7177
EI 2195-7185
J9 REV J AUTISM DEV DIS
JI Rev. J. Autism Dev. Disord.
PD DEC
PY 2018
VL 5
IS 4
BP 370
EP 389
DI 10.1007/s40489-018-0146-4
PG 20
WC Psychology, Developmental
SC Psychology
GA HC8UL
UT WOS:000452079900005
DA 2020-03-18
ER

PT J
AU Berger, R
   Benatov, J
   Cuadros, R
   VanNattan, J
   Gelkopf, M
AF Berger, Rony
   Benatov, Joy
   Cuadros, Raphael
   VanNattan, Jacob
   Gelkopf, Marc
TI Enhancing resiliency and promoting prosocial behavior among Tanzanian
   primary-school students: A school-based intervention
SO TRANSCULTURAL PSYCHIATRY
LA English
DT Article
DE cultural adaptation; local idioms of distress; resiliency; prosocial
   behavior; school-based intervention; social support
ID RANDOMIZED CONTROLLED-TRIAL; MIDDLE-INCOME COUNTRIES; MENTAL-HEALTH
   INTERVENTIONS; CHILD-DEVELOPMENT; SOCIAL SUPPORT; EMOTIONAL COMPETENCE;
   COMMUNITY RESILIENCE; CORPORAL PUNISHMENT; NORTHERN UGANDA; YOUTH
AB Children in Sub-Saharan Africa are living under chronic adversity due to poverty, serious health issues, physical and sexual abuse, and armed conflicts. These highly stressful conditions have deleterious effects on their mental health and socio-emotional adjustment. Since many children lack adequate access to mental health care, culturally adapted school-based resiliency programs could provide a resource to scaffold their development and promote their mental health. This study evaluated the efficacy of a universal school-based intervention in enhancing the resiliency of Tanzanian primary school children and cultivating prosocial behaviors. A total of 183 students from grades 4 to 6 were randomly assigned to either the 16-session "ERSAE-Stress-Prosocial (ESPS)" structured intervention or to a Social Study curriculum (SS) active control group. The original ESPS program was adapted by Tanzanians mental health professionals who modified the program based on local idioms of distress and indigenous practices. Students' resilience was evaluated before, after and 8 months following the intervention by assessing social difficulties, hyperactivity, somatization, level of anxiety, prosocial behaviors and school functioning as well as academic achievements and disciplinary problems. There was significant improvement on all outcome measures for the ESPS group compared to the control group post-intervention and at the 8-month follow up. The ESPS intervention was equally effective on most measures for students experiencing different adversity levels. The results indicate that a culturally adapted universal school-based intervention can be effective in enhancing Tanzanian students' resiliency and promoting prosocial behaviors. Should these results be replicated and found enduring, the modified ESPS could be a valuable mental health-promoting intervention in other low-income countries.
C1 [Berger, Rony] Ben Gurion Univ Negev, Dept Emergency Med, Beer Sheva, Israel.
   [Berger, Rony] Ben Gurion Univ Negev, PREPARED Ctr Emergency Response Res, Beer Sheva, Israel.
   [Benatov, Joy] Univ Haifa, Dept Special Educ, Haifa, Israel.
   [Benatov, Joy] Coll Management & Acad Studies, Rishon Leziyyon, Israel.
   [Cuadros, Raphael; VanNattan, Jacob] Tel Aviv Univ, Bob Shapell Sch Social Work, Tel Aviv, Israel.
   [Gelkopf, Marc] Univ Haifa, Dept Community Mental Hlth, Haifa, Israel.
RP Benatov, J (reprint author), Univ Haifa, Abba Khoushy Ave 199, IL-3498838 Haifa, Israel.
EM jbentov2@gmail.com
OI Benatov, Joy/0000-0001-5618-1443
NR 83
TC 2
Z9 2
U1 3
U2 24
PU SAGE PUBLICATIONS LTD
PI LONDON
PA 1 OLIVERS YARD, 55 CITY ROAD, LONDON EC1Y 1SP, ENGLAND
SN 1363-4615
EI 1461-7471
J9 TRANSCULT PSYCHIATRY
JI Transcult. Psychiatry
PD DEC
PY 2018
VL 55
IS 6
BP 821
EP 845
DI 10.1177/1363461518793749
PG 25
WC Anthropology; Psychiatry
SC Anthropology; Psychiatry
GA GY1DS
UT WOS:000448264400005
PM 30091688
DA 2020-03-18
ER

PT J
AU Khazraee, H
   Omidi, A
   Kakhki, RD
   Zanjani, Z
   Sehat, M
AF Khazraee, Hassan
   Omidi, Abdollah
   Kakhki, Reza Daneshvar
   Zanjani, Zahra
   Sehat, Mojtaba
TI Effectiveness of Acceptance and Commitment Therapy in Cognitive Emotion
   Regulation Strategies, Headache-Related Disability, and Headache
   Intensity in Patients with Chronic Daily Headache
SO IRANIAN RED CRESCENT MEDICAL JOURNAL
LA English
DT Article
DE Acceptance and Commitment Therapy; Emotion; Disability; Chronic Daily
   Headache
ID VALUES-BASED ACTION; CHRONIC PAIN; STRESS REDUCTION; BRAIN MECHANISMS;
   MINDFULNESS; MIGRAINE; ADOLESCENTS; SYMPTOMS; CHILDREN; BURDEN
AB Background: Chronic daily headache is a serious disease, causing significant problems such as disability. It is characterized by pain localized to the head (headache) and headaches occurring on 15 or more days per month for more than 3 months (> 180 days per year). Programs for pain and health improvement in patients with painful diseases, such as headache, are not still fully developed. Acceptance and commitment therapy (ACT) is a new psychotherapy, which appears to be effective in the treatment of chronic pain.
   Objectives: This study aimed to examine the effectiveness of ACT in cognitive emotion regulation strategies, headache-related disability, and headache intensity in patients with chronic daily headaches.
   Methods: In the current study, a semi-experimental method was applied. The study was conducted at Shahid Beheshti Governmental hospital of Kashan, Iran in 2016. The sample consisted of 40 patients with chronic daily headache, who were selected via convenience sampling. The participants were randomly allocated into medical treatment as usual (MTAU) and ACT groups (20 samples per group) via block randomization. The ACT group received eight 90-minute weekly treatments, based on the ACT protocol. The cognitive emotion regulation questionnaire (CERQ), diary of headache severity, and headache-related disability inventory(HDI) were administered at pretreatment, posttreatment, and three-month follow-up in both groups.
   Results: In the current study, no significant differences were found between the groups in terms of demographic variables (P > 0.05). In the ACT group, the mean (SD) scores of emotional and functional aspects of headache disability were 26.87 +/- 10.11 and 28.50 +/- 9.04, respectively before the intervention, which decreased to 17.75 +/- 8.32 and 18.12 +/- 9.42 after the intervention and 21.37 +/- 8.53 and 21.37 +/- 9.87 in the follow-up, respectively (P < 0.05). In addition, the mean (SD) score of nonadjustment cognitive emotion regulation strategies was 54.31 +/- 10.02 at pretreatment, which significantly reduced to 44.43 +/- 7.7 at posttreatment and 49.78 +/- 9.1 in the follow-up (P < 0.05). Furthermore, the mean (SD) score of adjustment cognitive emotion regulation strategies was 61.43 +/- 12.02 in the pretest, which significantly increased to 72.06 +/- 8.66 in the posttest and 69.62 +/- 11.84 in the follow-up (P < 0.05). The mean score of headache intensity decreased from 6.40 +/- 1.19 to 5.00 +/- 1.09, compared to the pretest (P < 0.05); however, there was no significant difference between the groups in the follow-up (P > 0.05).
   Conclusions: The results of the present study suggested that ACT is an effective treatment for reducing nonadjustment cognitive emotion regulation strategies, headache-related disability, and headache intensity and improving adjustment emotion regulation strategies in patients with chronic daily headache.
C1 [Khazraee, Hassan; Omidi, Abdollah; Zanjani, Zahra] Kashan Univ Med Sci, Fac Med, Dept Clin Psychol, Kashan, Iran.
   [Kakhki, Reza Daneshvar] Kashan Univ Med Sci, Fac Med, Dept Neurol, Kashan, Iran.
   [Sehat, Mojtaba] Kashan Univ Med Sci, Dept Epidemiol, Kashan, Iran.
RP Khazraee, H (reprint author), Kashan Univ Med Sci, Dept Clin Psychol, Kashan, Iran.
EM hassankhazraee@gmail.com
RI daneshvar, reza/N-5562-2019
OI daneshvar, reza/0000-0001-8291-417X
NR 57
TC 1
Z9 1
U1 2
U2 10
PU KOWSAR PUBL
PI HOENSBROEK
PA PATERSWEG 22,, HOENSBROEK, LIMBURG 6431 GC, NETHERLANDS
SN 2074-1804
EI 2074-1812
J9 IRAN RED CRESCENT ME
JI Iran. Red Crescent Med. J.
PD DEC
PY 2018
VL 20
SU 1
AR e57151
DI 10.5812/ircmj.57151
PG 9
WC Medicine, General & Internal
SC General & Internal Medicine
GA HB1LH
UT WOS:000450783600013
OA Bronze, Other Gold
DA 2020-03-18
ER

PT J
AU Hong, PY
   Hanson, MD
   Lishner, DA
   Kelso, SL
   Steinert, SW
AF Hong, Phan Y.
   Hanson, Matthew D.
   Lishner, David A.
   Kelso, Shelby L.
   Steinert, Steven W.
TI A Field Experiment Examining Mindfulness on Eating Enjoyment and
   Behavior in Children
SO MINDFULNESS
LA English
DT Article
DE Mindfulness; Preschool children; Elementary children; Eating behaviors;
   Eating enjoyment
ID PRESCHOOLERS SELF-REGULATION; VEGETABLE CONSUMPTION; EMOTION REGULATION;
   FOOD NEOPHOBIA; INTERVENTIONS; EXPOSURE; FRUIT; ACCEPTANCE; CHILDHOOD;
   OBESITY
AB The practice of mindfulness appears effective in promoting adaptive eating patterns in adolescents and adults. However, despite significant data suggesting that maladaptive eating patterns emerge at a very early age, there is a dearth of research examining the effectiveness of mindfulness interventions in promoting healthy eating patterns with young children. Sixty-five children across four school research sites participated in the present experiment to examine whether mindfulness promotes eating enjoyment and diverse eating behaviors in preschool- and early elementary-aged children. Children, ages 3-10years old, were randomly assigned to a 4-week mindfulness intervention condition or a 4-week exposure, control condition. Each week for 4days, children received one of four different foods (celery, cauliflower, kidney beans, or garbanzo beans). Children either received instructions to mindfully engage with the food or were given the food and allowed to eat without mindfulness prompts from the researchers. Following each eating exercise, children participants recorded the amount eaten and rated their enjoyment level. Across all sessions and both conditions, group leaders modeled eating behaviors for the children by eating all of the offered food. Results suggested that a brief mindfulness intervention promotes more overall food consumption of typically not preferred and unfamiliar foods (celery, cauliflower, and garbanzo beans) compared with an exposure, control condition. However, food enjoyment ratings did not significantly differ between the two conditions for any of the foods.
C1 [Hong, Phan Y.; Hanson, Matthew D.; Lishner, David A.; Kelso, Shelby L.; Steinert, Steven W.] Univ Wisconsin, Dept Psychol, 800 Algoma Blvd, Oshkosh, WI 54901 USA.
RP Hong, PY (reprint author), Univ Wisconsin, Dept Psychol, 800 Algoma Blvd, Oshkosh, WI 54901 USA.
EM hongp@uwosh.edu
FU University of Wisconsin Oshkosh Office of Faculty Development
FX Phan Y. Hong received summer funding from the University of Wisconsin
   Oshkosh Office of Faculty Development and Grants to complete this study
   during the summer months. No external funding was received for the
   study. The second and fourth author, Matthew Hanson and Shelby Kelso,
   received some university funding to aid in the study design and data
   collection of this study.
NR 41
TC 2
Z9 2
U1 3
U2 13
PU SPRINGER
PI DORDRECHT
PA VAN GODEWIJCKSTRAAT 30, 3311 GZ DORDRECHT, NETHERLANDS
SN 1868-8527
EI 1868-8535
J9 MINDFULNESS
JI Mindfulness
PD DEC
PY 2018
VL 9
IS 6
BP 1748
EP 1756
DI 10.1007/s12671-018-0916-1
PG 9
WC Psychology, Clinical; Psychiatry
SC Psychology; Psychiatry
GA HB6KE
UT WOS:000451176700007
DA 2020-03-18
ER

PT J
AU da Motta, CD
   Rijo, D
   Vagos, P
   Sousa, B
AF da Motta, Carolina Dall'Antonia
   Rijo, Daniel
   Vagos, Paula
   Sousa, Bruno
TI The Abbreviated Dysregulation Inventory: Dimensionality and Psychometric
   Properties in Portuguese Adolescents
SO JOURNAL OF CHILD AND FAMILY STUDIES
LA English
DT Article
DE Abbreviated Dysregulation Inventory; Psychological dysregulation;
   Validation; Emotional regulation; Self-report measures
ID EMOTION REGULATION STRATEGIES; SUBSTANCE USE; EARLY AGE; CHILDHOOD;
   DIFFICULTIES; AGGRESSION; SYMPTOMS; DISORDER; SCALE; ONSET
AB Psychological dysregulation is a complex and multidimensional construct encompassing cognitive, emotional, and behavioral dimensions. Research on psychological dysregulation emphasizes its importance in relation to several psychological disorders. However, assessing psychological dysregulation is often problematic because many of the existing instruments address a specific dysregulation dimension at a time, predominantly emotional dysregulation. The Abbreviated Dysregulation Inventory (ADI) was developed to assess three dimensions of psychological dysregulation: emotional, cognitive and behavioral. This study's goal was to analyze the factor structure, internal consistency, and validity in relation to external variables of the Portuguese version of the ADI in a sample of 511 adolescents aged between 12 and 19 years old. The 3-factor solution was confirmed, and high internal consistency was found for the three subscales. Peculiar findings on the cognitive dysregulation subscale raised issues addressed in the discussion section. Results indicated that dysregulation associates positively with aggressive behavior and negatively with quality of life. Age and gender presented small influence on the cognitive and behavioral subscales scores, respectively. Findings suggested that ADI can be a valuable self-report measure to assess cognitive, behavioral or emotional dysregulation in youths, within research and psychological intervention settings.
C1 [da Motta, Carolina Dall'Antonia] Azores Univ, Fac Social & Human Sci, Ponta Delgada, Portugal.
   [da Motta, Carolina Dall'Antonia; Rijo, Daniel; Vagos, Paula; Sousa, Bruno] Univ Coimbra, Fac Psychol & Educ Sci, CINEICC, Coimbra, Portugal.
RP da Motta, CD (reprint author), Azores Univ, Fac Social & Human Sci, Ponta Delgada, Portugal.; da Motta, CD (reprint author), Univ Coimbra, Fac Psychol & Educ Sci, CINEICC, Coimbra, Portugal.
EM carolina.d.motta@fpce.uc.pt
RI da Motta, Carolina D/E-4703-2015; Vagos, Paula/AAC-3158-2020; Rijo,
   Daniel/V-7419-2017
OI da Motta, Carolina D/0000-0001-8421-2956; Vagos,
   Paula/0000-0003-4372-3930; Rijo, Daniel/0000-0002-5368-0770
NR 50
TC 0
Z9 0
U1 1
U2 3
PU SPRINGER
PI NEW YORK
PA 233 SPRING ST, NEW YORK, NY 10013 USA
SN 1062-1024
EI 1573-2843
J9 J CHILD FAM STUD
JI J. Child Fam. Stud.
PD DEC
PY 2018
VL 27
IS 12
BP 3806
EP 3815
DI 10.1007/s10826-018-1217-y
PG 10
WC Family Studies; Psychology, Developmental; Psychiatry
SC Family Studies; Psychology; Psychiatry
GA HA8FI
UT WOS:000450524000003
DA 2020-03-18
ER

PT J
AU Moses, T
   Claypool, EJ
AF Moses, Tally
   Claypool, Emily J.
TI Adolescents' Perceptions of Post-treatment Change: Making Progress
   Toward a Developmentally-Sensitive Evaluation Process
SO JOURNAL OF CHILD AND FAMILY STUDIES
LA English
DT Article
ID MENTAL-HEALTH-SERVICES; EMOTION REGULATION; CLIENT SATISFACTION; YOUTH;
   OUTCOMES; CHILD; CARE; DIFFICULTIES; EXPERIENCE; PARENT
AB The evaluation of mental health services is an important tool for understanding treatment efficacy, aswell as for engaging clients in their treatment. Because adolescents are often more reluctant consumers ofmental health services relative to adults, progress monitoring and evaluation may be particularly importantwith these clients. Standardized assessment tools are useful, but the use of open-ended questionsaddressing perceived change and progress made toward recovery is likely to yield important information ina developmentally appropriate way. This mixed-method exploratory study captured adolescents' (N=74)perceptions of their mental health status in their own words, as well as specific changes they have noted intheir mental health at six months following a brief psychiatric hospitalization. Adolescents' qualitativedescriptions of their mental health status were classified: improved, worse, mixed, and same. Theseoutcome classifications corresponded well with baseline and follow-up scores on several standardizedmeasures of mental health and wellbeing. In articulating their perceptions of change over time, participantsdiscussed symptoms, interpersonal relationships, coping, and future orientation. Our findings revealadolescents' perspectives on recovery and well-being, and suggest ways that treatment evaluation can beadapted to better meet the developmental needs of young people.
C1 [Moses, Tally] Univ Wisconsin, Sch Social Work, Madison, WI 53706 USA.
   [Claypool, Emily J.] Univ Chicago, Sch Social Serv Adm, Chicago, IL 60637 USA.
RP Moses, T (reprint author), Univ Wisconsin, Sch Social Work, Madison, WI 53706 USA.
EM moses@wisc.edu
FU Meriter Foundation; University of Wisconsin-Madison Graduate School
FX This work was supported by funds from Meriter Foundation and from the
   University of Wisconsin-Madison Graduate School.
NR 61
TC 0
Z9 0
U1 0
U2 1
PU SPRINGER
PI NEW YORK
PA 233 SPRING ST, NEW YORK, NY 10013 USA
SN 1062-1024
EI 1573-2843
J9 J CHILD FAM STUD
JI J. Child Fam. Stud.
PD DEC
PY 2018
VL 27
IS 12
BP 3922
EP 3934
DI 10.1007/s10826-018-1213-2
PG 13
WC Family Studies; Psychology, Developmental; Psychiatry
SC Family Studies; Psychology; Psychiatry
GA HA8FI
UT WOS:000450524000013
DA 2020-03-18
ER

PT J
AU Frazer, AL
   Fite, PJ
   Stone, KJ
   Clinkenbeard, J
AF Frazer, Andrew L.
   Fite, Paula J.
   Stone, Katie J.
   Clinkenbeard, Jayne
TI Parental criticism moderates sibling influence on proactive and reactive
   aggression
SO JOURNAL OF CHILD AND FAMILY STUDIES
LA English
DT Article
DE Parenting; Reactive aggression; Siblings; Parental criticism
ID MATERNAL CRITICISM; EMOTION REGULATION; CHILDREN
AB Siblings' influence on youth aggressive behavior has been found in previous studies, but further research is needed in order to better understand both the shared relations between siblings' levels of proactive and reactive subtypes of aggression as well as the factors contributing to this relationship, such as parent behavior. The current study extended the literature by examining the influence of older siblings' proactive and reactive aggression on younger siblings and whether these associations were influenced by levels of observed parental criticism. Participants were 50 parent-child dyads. Children in each dyad (52% female; 76% Caucasian) were between the ages of 10 and 15 (M=11.52; SD=1.25). Parent-reported measures of their younger and older siblings' proactive and reactive aggression were collected. Next, parents and the younger child engaged in a conversation task which was coded for parental criticism using a modified version of the Family Interaction Task. Results demonstrated that older siblings' reactive aggression was positively associated with younger siblings' reactive aggression and that the strength of this influence depended on levels of parental criticism (=0.21; SE=0.10; p 0.00), such that stronger sibling influence was observed at greater levels of parental criticism. No influence of older siblings' levels of proactive aggression was evident. Findings suggest that the degree of parental criticism is particularly salient when examining the association between siblings' aggression.
C1 [Frazer, Andrew L.; Fite, Paula J.; Stone, Katie J.; Clinkenbeard, Jayne] Univ Kansas, Clin Child Psychol Program, Lawrence, KS 66045 USA.
RP Frazer, AL (reprint author), Univ Kansas, Clin Child Psychol Program, Lawrence, KS 66045 USA.
EM andrew.frazer@ku.edu
NR 32
TC 0
Z9 0
U1 0
U2 2
PU SPRINGER
PI NEW YORK
PA 233 SPRING ST, NEW YORK, NY 10013 USA
SN 1062-1024
EI 1573-2843
J9 J CHILD FAM STUD
JI J. Child Fam. Stud.
PD DEC
PY 2018
VL 27
IS 12
BP 4025
EP 4032
DI 10.1007/s10826-018-1210-5
PG 8
WC Family Studies; Psychology, Developmental; Psychiatry
SC Family Studies; Psychology; Psychiatry
GA HA8FI
UT WOS:000450524000022
DA 2020-03-18
ER

PT J
AU Fallahi, M
   Masuleh, MK
   Javid, MK
   Chahei, RKL
   Eskandari, B
AF Fallahi, Mahnaz
   Masuleh, Mousa Kafie
   Javid, Mahnaz Khousro
   Chahei, Roghaie Karimi Lie
   Eskandari, Bijan
TI A Preliminary Evaluation of the Psychometric Properties of the
   Children's Coping Behavior Questionnaire (CCBQ)
SO IRANIAN JOURNAL OF PSYCHIATRY AND CLINICAL PSYCHOLOGY
LA English
DT Article
DE Psychometric; factor analysis; Children's Coping Behavior Questionnaire
ID EMOTION REGULATION DIFFICULTIES; ANXIETY SENSITIVITY; REGULATION
   STRATEGIES; POSTTRAUMATIC STRESS; DEPRESSION; SYMPTOMS; ADJUSTMENT;
   PREDICTION; CHECKLIST; DISORDER
AB Objectives Children's and adolescents' coping styles are associated with distress and adjustment. Despite the significance and implications of children's coping responses, no accepted standard exists to measure children's coping behavior. The purpose of the present study was standardization and study of the psychometric properties of Children's Coping Behavior Questionnaire (CCBQ) in Northern Iran (Guilan).
   Methods This was a correlation study and was implemented among 10- to 16-year-old students of Guilan. Among statistical population, 300 students (139 girls and 161 boys with an average age of 13.23) were selected using multistage sampling, and they responded to the items in CCBQ. To assess reliability and validity we used Exploratory Factor Analysis (EFA), Confirmatory Factor Analysis (CFA), and convergent validity. The reliability was assessed by using two methods; Cronbach's alpha and test-retest. The face validity and construct validity of the questionnaire were approved by a professors of psychology.
   Results Based on factor analysis using principal components and varimax rotation, final analyses revealed a 41-item coping measure with a 3-factor solution of "diversion", "ameliorative coping", and "destructive coping", which explained more than 60.9% of the total variance. Convergence validity of the questionnaire showed a satisfactory correlation in the total score of CCBQ. To determine concurrent validity with the CCBQ we used State-Trait Anxiety Children Inventory correlations that were satisfactory (P<0.05). Cronbach's alpha and test-retest for the total scale were between 0.74 and 0.91. The measurement showed strong reliability and good preliminary validity data.
   Conclusion Our results established that the Children's Coping Behavior Questionnaire is a reliable and valid method and is capable to be used in Iranian society to investigate emotional problems. Future studies need to be undertaken in a clinical population.
C1 [Fallahi, Mahnaz] Guilan Univ Med Sci, Deputy Hlth, Mental Hlth Unit, Psychol, Rasht, Iran.
   [Masuleh, Mousa Kafie; Javid, Mahnaz Khousro] Univ Guilan, Fac Literature & Humanities, Dept Psychol, Rasht, Iran.
   [Chahei, Roghaie Karimi Lie] Guilan Org Educ, Ctr Learning Disorders, Educ Psychol, Rasht, Iran.
   [Eskandari, Bijan] Guilan Univ Med Sci, Deputy Hlth, Personal Psychol, Rasht, Iran.
RP Fallahi, M (reprint author), Guilan Univ Med Sci, Deputy Hlth, Mental Hlth Unit, Rasht, Iran.
EM mahnaz.fallahi@gmail.com
NR 44
TC 0
Z9 0
U1 0
U2 0
PU NEGAH INST SCIENTIFIC COMMUNICATION
PI TEHRAN
PA UNIT 2, NO 108, SOUTHERN JAMALZADEH ST, ENGHELAB SQ, TEHRAN, 00000, IRAN
EI 2228-7515
J9 IRAN J PSYCHIAT CLIN
JI Iran. J. Psychiat. Clin. Psychol.
PD WIN
PY 2018
VL 23
IS 4
BP 494
EP 508
DI 10.29252/NIRP.IJPCP.23.4.480
PG 15
WC Psychiatry
SC Psychiatry
GA JW7ZY
UT WOS:000503268000008
OA Other Gold, Bronze
DA 2020-03-18
ER

PT J
AU Kaiser, R
   Peterson, E
   Kang, MS
   Van der Feen, J
   Aguirre, B
   Clegg, R
   Goer, F
   Esposito, E
   Auerbach, R
   Pizzagalli, D
AF Kaiser, Roselinde
   Peterson, Elena
   Kang, Min Su
   Van der Feen, Julie
   Aguirre, Blaise
   Clegg, Rachel
   Goer, Franziska
   Esposito, Erika
   Auerbach, Randy
   Pizzagalli, Diego
TI Frontoinsular Network Markers of Current and Future Adolescent Mood
   Health
SO NEUROPSYCHOPHARMACOLOGY
LA English
DT Meeting Abstract
DE Adolescent Depression; Task-Based Functional Connectivity; Working
   Memory; Emotion Regulation; Clinical Prediction
C1 [Kaiser, Roselinde; Peterson, Elena; Kang, Min Su; Van der Feen, Julie; Aguirre, Blaise; Clegg, Rachel; Goer, Franziska; Esposito, Erika; Auerbach, Randy; Pizzagalli, Diego] Univ Colorado, Boulder, CO 80309 USA.
NR 0
TC 0
Z9 0
U1 0
U2 0
PU NATURE PUBLISHING GROUP
PI LONDON
PA MACMILLAN BUILDING, 4 CRINAN ST, LONDON N1 9XW, ENGLAND
SN 0893-133X
EI 1740-634X
J9 NEUROPSYCHOPHARMACOL
JI Neuropsychopharmacology
PD DEC
PY 2018
VL 43
SU S
MA T26
BP S241
EP S242
PG 2
WC Neurosciences; Pharmacology & Pharmacy; Psychiatry
SC Neurosciences & Neurology; Pharmacology & Pharmacy; Psychiatry
GA VI6YX
UT WOS:000509546600454
DA 2020-03-18
ER

PT J
AU Lam, PH
   Miller, GE
   Chiang, JJ
   Levine, CS
   Le, V
   Shalowitz, MU
   Story, RE
   Chen, E
AF Lam, Phoebe H.
   Miller, Gregory E.
   Chiang, Jessica J.
   Levine, Cynthia S.
   Le, Van
   Shalowitz, Madeleine U.
   Story, Rachel E.
   Chen, Edith
TI One size does not fit all: Links between shift-and-persist and asthma in
   youth are moderated by perceived social status and experience of unfair
   treatment
SO DEVELOPMENT AND PSYCHOPATHOLOGY
LA English
DT Article
ID SUBJECTIVE SOCIOECONOMIC-STATUS; ARTERIAL-BLOOD-PRESSURE; SELF-RATED
   HEALTH; QUALITY-OF-LIFE; CARDIOVASCULAR EVENTS; CULTURAL CONSONANCE;
   EMOTION REGULATION; AFRICAN-AMERICAN; INDIVIDUAL-DIFFERENCES;
   RACIAL-DISCRIMINATION
AB The links between low socioeconomic status and poor health are well established, yet despite adversity, some individuals with low socioeconomic status appear to avoid these negative consequences through adaptive coping. Previous research found a set of strategies, called shift-and-persist (shifting the self to stressors while persisting by finding meaning), to be particularly adaptive for individuals with low socioeconomic status, who typically face more uncontrollable stressors. This study tested (a) whether perceived social status, similar to objective socioeconomic status, would moderate the link between shift-and-persist and health, and (b) whether a specific uncontrollable stressor, unfair treatment, would similarly moderate the health correlates of shift-and-persist. A sample of 308 youth (Mean(age) = 13.0, range 8-17), physician diagnosed with asthma, completed measures of shift-and-persist, unfair treatment, asthma control, and quality of life in the lab, and 2 weeks of daily diaries about their asthma symptoms. Parents reported on perceived family social status. Results indicated that shift-and-persist was associated with better asthma profiles, only among youth from families with lower (vs. higher) parent-reported perceived social status. Shift-and-persist was also associated with better asthma profiles, only among youth who experienced more (vs. less) unfair treatment. These findings suggest that the adaptive values of coping strategies for youth with asthma depend on the family's perceived social status and on the stressor experienced.
C1 [Lam, Phoebe H.; Miller, Gregory E.; Chiang, Jessica J.; Levine, Cynthia S.; Le, Van; Chen, Edith] Northwestern Univ, Evanston, IL 60208 USA.
   [Shalowitz, Madeleine U.; Story, Rachel E.] NorthShore Univ HealthSyst, Evanston, IL USA.
RP Lam, PH (reprint author), Fdn Hlth Res Ctr, 1801 Maple Ave,Suite 2450, Evanston, IL 60201 USA.
EM PhoebeLam@u.Northwestern.edu
FU National Institutes of HealthUnited States Department of Health & Human
   ServicesNational Institutes of Health (NIH) - USA [R01 HL108723]
FX This research was supported by National Institutes of Health Grant R01
   HL108723 (to E.C.).
NR 90
TC 3
Z9 3
U1 0
U2 1
PU CAMBRIDGE UNIV PRESS
PI NEW YORK
PA 32 AVENUE OF THE AMERICAS, NEW YORK, NY 10013-2473 USA
SN 0954-5794
EI 1469-2198
J9 DEV PSYCHOPATHOL
JI Dev. Psychopathol.
PD DEC
PY 2018
VL 30
IS 5
SI SI
BP 1699
EP 1714
DI 10.1017/S0954579418000913
PG 16
WC Psychology, Developmental
SC Psychology
GA HA9MA
UT WOS:000450625600010
PM 30078386
OA Bronze
DA 2020-03-18
ER

PT J
AU Laghi, F
   Bianchi, D
   Pompili, S
   Lonigro, A
   Baiocco, R
AF Laghi, Fiorenzo
   Bianchi, Dora
   Pompili, Sara
   Lonigro, Antonia
   Baiocco, Roberto
TI Metacognition, emotional functioning and binge eating in adolescence:
   the moderation role of need to control thoughts
SO EATING AND WEIGHT DISORDERS-STUDIES ON ANOREXIA BULIMIA AND OBESITY
LA English
DT Article
DE Binge eating; Emotion regulation; Emotional awareness; Metacognition;
   Adolescents
ID GENERALIZED ANXIETY DISORDER; REGULATION DIFFICULTIES; ANOREXIA-NERVOSA;
   REGULATION SCALE; DYSFUNCTIONAL METACOGNITION; REGULATION MODEL; WOMEN;
   PREVALENCE; WORRY; QUESTIONNAIRE
AB PurposeBinge eating is predicted by emotion dysregulation and poor emotional awareness. Dysfunctional metacognition is also implied in several eating disorders, but research has not yet investigated the interactions among emotional and metacognitive processes involved in binge eating. The present study investigated the relation between metacognition and binge eating in a sample of adolescents, testing the interaction effect between the need to control thoughts and thelack of emotional awareness on binge eating.MethodsParticipants were 804 adolescents (age range 15-20; 49.7% female), who completed self-report instruments assessing binge eating, emotion regulation, and metacognition.ResultsBinge eating was predicted by gender, BMI, emotion dysregulation, lack of emotional awareness, and dysfunctional metacognition dimensions (cognitive confidence and need to control thoughts). An important moderating effect was found, whereby the relationship between binge eating and lack of emotional awareness was only significant for individuals with a high need to control thoughts.ConclusionsResults described emotional and metacognitive functioning in binge eating adolescents, suggesting that the need to control thoughts is a risk factor, whereas good metacognitive competencies are protective from binge eating, even in presence of poor emotional awareness.Level of evidenceLevel V, cross-sectional descriptive study.
C1 [Laghi, Fiorenzo; Bianchi, Dora; Pompili, Sara; Lonigro, Antonia; Baiocco, Roberto] Univ Rome Sapienza, Dept Social & Dev Psychol, Via Marsi 78, I-00185 Rome, Italy.
RP Laghi, F (reprint author), Univ Rome Sapienza, Dept Social & Dev Psychol, Via Marsi 78, I-00185 Rome, Italy.
EM fiorenzo.laghi@uniroma1.it
RI Baiocco, Roberto/B-2728-2010; Laghi, Fiorenzo/AAA-9780-2019; Lonigro,
   Antonia/AAA-8139-2019; bianchi, dora/W-2847-2019
OI Baiocco, Roberto/0000-0002-6372-3762; Laghi,
   Fiorenzo/0000-0003-3969-4292; bianchi, dora/0000-0003-2836-225X;
   POMPILI, SARA/0000-0002-0030-865X
NR 48
TC 3
Z9 3
U1 1
U2 8
PU SPRINGER
PI NEW YORK
PA 233 SPRING ST, NEW YORK, NY 10013 USA
SN 1124-4909
EI 1590-1262
J9 EAT WEIGHT DISORD-ST
JI Eat. Weight Disord.-Stud. Anorex.
PD DEC
PY 2018
VL 23
IS 6
BP 861
EP 869
DI 10.1007/s40519-018-0603-1
PG 9
WC Psychiatry
SC Psychiatry
GA HA7TQ
UT WOS:000450487500016
PM 30367384
DA 2020-03-18
ER

PT J
AU van Vuuren, CL
   Uitenbroek, DG
   van der Wal, MF
   Chinapaw, MJM
AF van Vuuren, Cornelia Leontine
   Uitenbroek, Daan G.
   van der Wal, Marcel F.
   Chinapaw, Mai J. M.
TI Sociodemographic differences in 10-year time trends of emotional and
   behavioural problems among adolescents attending secondary schools in
   Amsterdam, The Netherlands
SO EUROPEAN CHILD & ADOLESCENT PSYCHIATRY
LA English
DT Article
DE Time trends; Adolescence; Mental health; Epidemiology; Sociodemographic
   factors
ID ATTENTION-DEFICIT/HYPERACTIVITY DISORDER; DIFFICULTIES QUESTIONNAIRE
   SDQ; SELF-REPORTED PROBLEMS; MENTAL-HEALTH; PSYCHOLOGICAL DISTRESS;
   DUTCH CHILDREN; FOLLOW-UP; STRENGTHS; PARENT; PSYCHOPATHOLOGY
AB Societal change in western societies may impact emotional and behavioural problems of adolescents. Firm epidemiological evidence of changes in emotional and behavioural problems during the last decade is lacking. Insight into secular changes in emotional and behavioural problems among adolescents from various sociodemographic groups is crucial for adequate and targeted policy making. Therefore, the purpose of this study was to examine 10-year time trends in emotional and behavioural problems among adolescents, and potential differences in time trends between sociodemographic groups. Analyses were based on annually repeated cross-sectional data including 56,159 multi-ethnic students (13-14years old) in the second year of various levels of secondary education in Amsterdam, The Netherlands, using the internationally validated Strengths and Difficulties Questionnaire. In general, emotional and behavioural problems increased over a 10-year time period (i.e., relative increase of total difficulties by 19%). This increase was mainly due to an increase in hyperactivity/inattention problems, while peer-relationship problems decreased. Time trends differed somewhat by sex: total difficulties and emotional problems increased in girls but remained fairly stable in boys. In Amsterdam, emotional and behavioural problems in adolescents seemingly increased over time, especially hyperactivity/inattention problems. Further research is needed to clarify the underlying causes. We cannot totally exclude potential confounders underlying our findings. Our findings can inform policies to target health programs at sociodemographic groups at increased risk.
C1 [van Vuuren, Cornelia Leontine; Uitenbroek, Daan G.; van der Wal, Marcel F.] Publ Hlth Serv GGD, Dept Epidemiol Hlth Promot & Healthcare Innovat, POB 2200, NL-1000 CE Amsterdam, Netherlands.
   [van Vuuren, Cornelia Leontine; Chinapaw, Mai J. M.] Vrije Univ Amsterdam, Amsterdam Publ Hlth Res Inst, Dept Publ & Occupat Hlth, Med Ctr, Boechorststr 7, NL-1081 BT Amsterdam, Netherlands.
RP van Vuuren, CL (reprint author), Publ Hlth Serv GGD, Dept Epidemiol Hlth Promot & Healthcare Innovat, POB 2200, NL-1000 CE Amsterdam, Netherlands.; van Vuuren, CL (reprint author), Vrije Univ Amsterdam, Amsterdam Publ Hlth Res Inst, Dept Publ & Occupat Hlth, Med Ctr, Boechorststr 7, NL-1081 BT Amsterdam, Netherlands.
EM lvvuuren@ggd.amsterdam.nl
RI Paw, Mai Chin A/N-1665-2019
OI Paw, Mai Chin A/0000-0001-6259-2441
NR 49
TC 1
Z9 1
U1 2
U2 7
PU SPRINGER
PI NEW YORK
PA ONE NEW YORK PLAZA, SUITE 4600, NEW YORK, NY, UNITED STATES
SN 1018-8827
EI 1435-165X
J9 EUR CHILD ADOLES PSY
JI Eur. Child Adolesc. Psych.
PD DEC
PY 2018
VL 27
IS 12
BP 1621
EP 1631
DI 10.1007/s00787-018-1157-5
PG 11
WC Psychology, Developmental; Pediatrics; Psychiatry
SC Psychology; Pediatrics; Psychiatry
GA HA7ZL
UT WOS:000450505900010
PM 29700615
OA Green Published, Other Gold
DA 2020-03-18
ER

PT J
AU Hein, TC
   Mattson, WI
   Dotterer, HL
   Mitchell, C
   Lopez-Duran, N
   Thomason, ME
   Peltier, SJ
   Welsh, RC
   Hyde, LW
   Monk, CS
AF Hein, Tyler C.
   Mattson, Whitney I.
   Dotterer, Hailey L.
   Mitchell, Colter
   Lopez-Duran, Nestor
   Thomason, Moriah E.
   Peltier, Scott J.
   Welsh, Robert C.
   Hyde, Luke W.
   Monk, Christopher S.
TI Amygdala habituation and uncinate fasciculus connectivity in
   adolescence: A multi-modal approach
SO NEUROIMAGE
LA English
DT Article
DE Amygdala; Emotion; Adolescence; fMRI; DTI
ID AGE-RELATED-CHANGES; MASKED ANGRY FACES; PREFRONTAL CORTEX; FACIAL
   EXPRESSIONS; SOCIAL BRAIN; CHILDREN; EMOTION; ANXIETY; FMRI;
   LATERALIZATION
AB Despite prior extensive investigations of the interactions between the amygdala and prefrontal cortex, few studies have simultaneously considered activation and structural connectivity in this circuit, particularly as it pertains to adolescent socioemotional development.
   The current multi-modal study delineated the correspondence between uncinate fasciculus (UF) connectivity and amygdala habituation in a large adolescent sample that was drawn from a population-based sample. We then examined the influence of demographic variables (age, gender, and pubertal status) on the relation between UF connectivity and amygdala habituation. 106 participants (15-17 years) completed DTI and an fMRI emotional face processing task. Left UF fractional anisotropy was associated with left amygdala habituation to fearful faces, suggesting that increased structural connectivity of the UF may facilitate amygdala regulation. Pubertal status moderated this structure-function relation, such that the association was stronger in those who were less mature. Therefore, UF connectivity may be particularly important for emotion regulation during early puberty. This study is the first to link structural and functional limbic circuitry in a large adolescent sample with substantial representation of ethnic minority participants, providing a more comprehensive understanding of socioemotional development in an understudied population.
C1 [Hein, Tyler C.; Mattson, Whitney I.; Dotterer, Hailey L.; Lopez-Duran, Nestor; Hyde, Luke W.; Monk, Christopher S.] Univ Michigan, Dept Psychol, Ann Arbor, MI 48109 USA.
   [Mattson, Whitney I.] Nationwide Childrens Hosp, Res Inst, Ctr Behav Hlth, Columbus, OH USA.
   [Mitchell, Colter; Hyde, Luke W.; Monk, Christopher S.] Univ Michigan, Inst Social Res, Survey Res Ctr, Ann Arbor, MI 48109 USA.
   [Mitchell, Colter] Univ Michigan, Inst Social Res, Populat Studies Ctr, Ann Arbor, MI 48109 USA.
   [Thomason, Moriah E.] Wayne State Univ, Dept Pediat, Detroit, MI 48202 USA.
   [Thomason, Moriah E.] Wayne State Univ, Merrill Palmer Skillman Inst Child & Family Dev, Detroit, MI USA.
   [Peltier, Scott J.] Univ Michigan, Funct MRI Lab, Ann Arbor, MI 48109 USA.
   [Welsh, Robert C.] Univ Utah, Dept Psychiat, Salt Lake City, UT USA.
   [Hyde, Luke W.; Monk, Christopher S.] Univ Michigan, Ctr Human Growth & Dev, Ann Arbor, MI 48109 USA.
   [Monk, Christopher S.] Univ Michigan, Neurosci Grad Program, Ann Arbor, MI 48109 USA.
   [Monk, Christopher S.] Univ Michigan, Dept Psychiat, Ann Arbor, MI 48109 USA.
RP Monk, CS (reprint author), Univ Michigan, 2000 East Hall,530 Church St, Ann Arbor, MI 48109 USA.
EM csmonk@umich.edu
RI Monk, Christopher S/J-1805-2014
OI Thomason, Moriah/0000-0001-9745-1147
FU National Institutes of HealthUnited States Department of Health & Human
   ServicesNational Institutes of Health (NIH) - USA [R01MH103761,
   T32HD007109, S10OD012240]; Doris Duke Fellowship for the Promotion of
   Child Well-Being
FX The research reported in this paper was supported by grants from the
   National Institutes of Health, R01MH103761 (Monk), T32HD007109 (McLoyd &
   Monk), and S10OD012240 (Noll), as well as a Doris Duke Fellowship for
   the Promotion of Child Well-Being (Hein). We would also like to
   acknowledge the past work of the Fragile Families and Child Wellbeing
   Study, the families for sharing their experiences with us, and the
   project staff for making the study possible.
NR 86
TC 5
Z9 5
U1 0
U2 6
PU ACADEMIC PRESS INC ELSEVIER SCIENCE
PI SAN DIEGO
PA 525 B ST, STE 1900, SAN DIEGO, CA 92101-4495 USA
SN 1053-8119
EI 1095-9572
J9 NEUROIMAGE
JI Neuroimage
PD DEC
PY 2018
VL 183
BP 617
EP 626
DI 10.1016/j.neuroimage.2018.08.058
PG 10
WC Neurosciences; Neuroimaging; Radiology, Nuclear Medicine & Medical
   Imaging
SC Neurosciences & Neurology; Radiology, Nuclear Medicine & Medical Imaging
GA GX4ZU
UT WOS:000447750200054
PM 30172004
OA Green Accepted
DA 2020-03-18
ER

PT J
AU Acker, L
   Knight, M
   Knott, F
AF Acker, Louise
   Knight, Matthew
   Knott, Fiona
TI 'Are they just gonna reject me?' Male adolescents with autism making
   sense of anxiety: An Interpretative Phenomenological Analysis
SO RESEARCH IN AUTISM SPECTRUM DISORDERS
LA English
DT Article
DE Interpretative Phenomenological Analysis; Autism; Experience;
   Qualitative; Anxiety; Emotion
ID HIGH-FUNCTIONING AUTISM; SPECTRUM DISORDERS; EMOTION REGULATION;
   YOUNG-PEOPLE; CHILDREN; SYMPTOMS; YOUTH; FRIENDSHIP; ADULTS; COMORBIDITY
AB Background: Anxiety can be a significant difficulty for people with autism, and rates increase during childhood and early adolescence. Nevertheless, little is known about the subjective experience of anxiety in this population. This study aimed to explore this phenomenon using a method conducive to gaining richer insight into participants' lived experiences.
   Method: This study used Interpretative Phenomenological Analysis to explore the lived experience of anxiety, in 14 male adolescents (aged 13-18 years) with autism.
   Results: Participants described anxiety which in some ways resembled typically developing adolescent concerns, such as a desire to belong and feel connected to others, and stress linked to academic pressure. However, they also described how their anxiety could be further compounded by qualities that are characteristic of autism, such as difficulty knowing what others felt and how to comfort them, difficulty regulating emotions and the challenge of sensory sensitivities. Some managed their anxiety in ways that might differ from the typically developing population, for example through use of fantasy and role-play. Participants also outlined details about the format and nature of support that they found most helpful.
   Conclusions: Themes highlight participants' sensitivity and vulnerability in their unique struggle during this time of adolescence, as well as their resilience and resourcefulness in navigating this. A compassionate response is required from health and education professionals, which considers these young people's human need to feel socially connected, which is sensitive to the way that support is provided, and perhaps makes greater use of creative means of intervention (such as involving fantasy and role-play).
C1 [Acker, Louise; Knight, Matthew] Univ Oxford, Oxford Inst Clin Psychol Training, Oxford, England.
   [Knight, Matthew] Berkshire Healthcare NHS Fdn Trust, Bracknell, Berks, England.
   [Knott, Fiona] Univ Reading, Sch Psychol & Clin Language Sci, Reading, Berks, England.
RP Acker, L (reprint author), Care of Knott F, Univ Reading, Sch Psychol & Clin Language Sci, POB 217, Reading RG6 6AH, Berks, England.
EM louise.acker2012@gmail.com
FU Oxford Health NHS Foundation Trust
FX This study was prepared from a doctoral dissertation for the Oxford
   Institute of Clinical Psychology Training, University of Oxford, and was
   funded by Oxford Health NHS Foundation Trust.
NR 60
TC 1
Z9 1
U1 1
U2 12
PU ELSEVIER SCI LTD
PI OXFORD
PA THE BOULEVARD, LANGFORD LANE, KIDLINGTON, OXFORD OX5 1GB, OXON, ENGLAND
SN 1750-9467
EI 1878-0237
J9 RES AUTISM SPECT DIS
JI Res. Autism Spectr. Disord.
PD DEC
PY 2018
VL 56
BP 9
EP 20
DI 10.1016/j.rasd.2018.07.005
PG 12
WC Education, Special; Psychology, Developmental; Psychiatry;
   Rehabilitation
SC Education & Educational Research; Psychology; Psychiatry; Rehabilitation
GA GX5VM
UT WOS:000447819100002
DA 2020-03-18
ER

PT J
AU Van Zalk, N
   Tillfors, M
   Trost, K
AF Van Zalk, Nejra
   Tillfors, Maria
   Trost, Kari
TI Mothers' and Fathers' Worry and Over-Control: One Step Closer to
   Understanding Early Adolescent Social Anxiety
SO CHILD PSYCHIATRY & HUMAN DEVELOPMENT
LA English
DT Article
DE Social anxiety; Parental worry; Parental over-control; Emotion
   regulation; Early adolescence
ID CHILD ANXIETY; PARENTS; PHOBIA; GENDER; TEMPERAMENT; INVOLVEMENT;
   POPULATION; INHIBITION; PREVALENCE; ADJUSTMENT
AB This study investigated the links between parental worry, parental over-control and adolescent social anxiety in parent-adolescent dyads. Using a longitudinal sample of adolescents (M-age=14.28) and their parents (224 mother-daughter, 234 mother-son, 51 father-daughter, and 47 father-son dyads), comparisons were conducted using cross-lagged path models across two time points. We used adolescent reports of social anxiety and feelings of being overly controlled by parents, and mother and father self-reports of worries. Our results show that boys' social anxiety predicted higher perceived parental overcontrol, whereas girls' social anxiety predicted higher paternal worry over time. In addition, girls' reports of feeling overly controlled by parents predicted higher maternal worry but lower paternal worry over time. For boys, feeling overly controlled predicted less social anxiety instead. The study illustrates how mothers and fathers might differ in their behaviors and concerns regarding their children's social anxiety and feelings of overcontrol.
C1 [Van Zalk, Nejra] Univ Greenwich, Dept Psychol Social Work & Counselling, London, England.
   [Tillfors, Maria] Karlstad Univ, Dept Social & Psychol Studies, Karlstad, Sweden.
   [Trost, Kari] Stockholm Univ, Dept Child & Youth Studies, Stockholm, Sweden.
RP Van Zalk, N (reprint author), Univ Greenwich, Dept Psychol Social Work & Counselling, London, England.
[truncated: 1,298,627 more chars]
