# Supplementary material for: Mapping Phenomena Relevant to Adolescent Emotion Regulation: A Text-Mining Systematic Review
Source: Adolesc Res Rev. 2021 May 21;7(1):127–39. doi: 10.1007/s40894-021-00160-7 (PMC8138847; doi:10.1007/s40894-021-00160-7)
Supplement: Supplementary file 1 — Supplementary file1 (ZIP 54379 kb) [file 40894_2021_160_MOESM1_ESM.zip › veni_sysrev-master/recs/18-3-2020/4.txt]

FN Clarivate Analytics Web of Science
VR 1.0
PT J
AU Mancke, F
   Schmitt, R
   Winter, D
   Niedtfeld, I
   Herpertz, SC
   Schmahl, C
AF Mancke, Falk
   Schmitt, Ruth
   Winter, Dorina
   Niedtfeld, Inga
   Herpertz, Sabine C.
   Schmahl, Christian
TI Assessing the marks of change: how psychotherapy alters the brain
   structure in women with borderline personality disorder
SO JOURNAL OF PSYCHIATRY & NEUROSCIENCE
LA English
DT Article
ID DIALECTICAL-BEHAVIORAL-THERAPY; EMOTION REGULATION; HIPPOCAMPAL VOLUME;
   AMYGDALA; SCHIZOPHRENIA; ABNORMALITIES; DIFFICULTIES; METAANALYSIS;
   ADOLESCENTS; DEPRESSION
AB Background: There is increasing evidence that psychotherapy can alter the function of the brain of patients with borderline personality disorder (BPD). However, it is not known whether psychotherapy can also modify the brain structure of patients with BPD. Methods: We used structural MRI data of female patients with BPD before and after participation in 12 weeks of residential dialectical behavioural therapy (DBT) and compared them to data from female patients with BPD who received treatment as usual (TAU). We applied voxel-based morphometry to study voxel-wise changes in grey matter volume over time. Results: We included 31 patients in the DBT group and 17 in the TAU group. Patients receiving DBT showed an increase of grey matter volume in the anterior cingulate cortex, inferior frontal gyrus and superior temporal gyrus together with an alteration of grey matter volume in the angular gyrus and supramarginal gyrus compared with patients receiving TAU. Furthermore, therapy response correlated with increase of grey matter volume in the angular gyrus. Limitations: Only women were investigated, and groups differed in size, medication (controlled for) and intensity of the treatment condition. Conclusion: We found that DBT increased grey matter volume of brain regions that are critically implicated in emotion regulation and higher-order functions, such as mentalizing. The role of the angular gyrus for treatment response may reside in its cross-modal integrative function. These findings enhance our understanding of psychotherapy mechanisms of change and may foster the development of neurobiologically informed therapeutic interventions.
C1 [Mancke, Falk; Herpertz, Sabine C.] Heidelberg Univ, Dept Gen Psychiat, Ctr Psychosocial Med, Heidelberg, Germany.
   [Schmitt, Ruth] Odenwald Dist Healthcare Ctr, Ctr Mental Hlth, Erbach, Germany.
   [Winter, Dorina; Niedtfeld, Inga; Schmahl, Christian] Heidelberg Univ, Med Fac Mannheim, Cent Inst Mental Hlth, Dept Psychosomat Med & Psychotherapy, Mannheim, Germany.
   [Winter, Dorina] Univ Koblenz Landau, Dept Clin Psychol & Psychotherapy, Mainz, Germany.
   [Schmahl, Christian] Western Univ, Schulich Sch Med & Dent, Dept Psychiat, London, ON, Canada.
RP Mancke, F (reprint author), Heidelberg Univ, Dept Gen Psychiat, Vossstr 2, D-69115 Heidelberg, Germany.
EM falk.mancke@med.uni-heidelberg.de
OI Schmahl, Christian/0000-0003-0141-0821
FU German Research Foundation (DFG)German Research Foundation (DFG) [HE
   2660/7-2, SCHM 1526/8-2]
FX This study was supported by grants from the German Research Foundation
   (DFG) awarded to S. Herpertz (HE 2660/7-2) and C. Schmahl (SCHM
   1526/8-2).
NR 73
TC 4
Z9 4
U1 1
U2 12
PU CMA-CANADIAN MEDICAL ASSOC
PI OTTAWA
PA 1867 ALTA VISTA DR, OTTAWA, ONTARIO K1G 5W8, CANADA
SN 1180-4882
EI 1488-2434
J9 J PSYCHIATR NEUROSCI
JI J. Psychiatry Neurosci.
PD MAY
PY 2018
VL 43
IS 3
BP 171
EP 181
DI 10.1503/jpn.170132
PG 11
WC Neurosciences; Psychiatry
SC Neurosciences & Neurology; Psychiatry
GA GE5QZ
UT WOS:000431278500004
PM 29688873
OA Green Published, Bronze
DA 2020-03-18
ER

PT J
AU Oshri, A
   Kogan, SM
   Kwon, JA
   Wickrama, KAS
   Vanderbroek, L
   Palmer, AA
   Mackillop, J
AF Oshri, Assaf
   Kogan, Steve M.
   Kwon, Josephine A.
   Wickrama, K. A. S.
   Vanderbroek, Lauren
   Palmer, Abraham A.
   Mackillop, James
TI Impulsivity as a mechanism linking child abuse and neglect with
   substance use in adolescence and adulthood
SO DEVELOPMENT AND PSYCHOPATHOLOGY
LA English
DT Article
ID ALCOHOL-USE DISORDERS; HEALTH-RISK BEHAVIORS; EARLY-LIFE ADVERSITY;
   DELAYED REWARDS; DRUG-USE; EMOTION REGULATION; PREFRONTAL CORTEX;
   DECISION-MAKING; GENDER MODERATE; NEGATIVE AFFECT
AB Emerging developmental perspectives suggest that adverse rearing environments promote neurocognitive adaptations that heighten impulsivity and increase vulnerability to risky behavior. Although studies document links between harsh rearing environments and impulsive behavior on substance use, the developmental hypothesis that impulsivity acts as mechanism linking adverse rearing environments to downstream substance use remains to be investigated. The present study investigated the role of impulsivity in linking child abuse and neglect with adult substance use using data from (a) a longitudinal sample of youth (Study 1, N = 9,421) and (b) a cross-sectional sample of adults (Study 2, N = 1,011). In Study 1, the links between child abuse and neglect and young adult smoking and marijuana use were mediated by increases in adolescent impulsivity. In Study 2, indirect links between child abuse and neglect and substance use were evidenced via delayed reward discounting and impulsivity traits. Among impulsivity subcomponents, robust indirect effects connecting childhood experiences to cigarette use emerged for negative urgency. Negative urgency, positive urgency, and sensation seeking mediated the effect of child abuse and neglect on cannabis and alcohol use. Results suggest that child abuse and neglect increases risk for substance use in part, due to effects on impulsivity. Individuals with adverse childhood experiences may benefit from substance use preventive intervention programs that target impulsive behaviors.
C1 [Oshri, Assaf; Kogan, Steve M.; Kwon, Josephine A.; Wickrama, K. A. S.; Vanderbroek, Lauren; Mackillop, James] Univ Georgia, Athens, GA 30602 USA.
   [Palmer, Abraham A.] Univ Chicago, Chicago, IL 60637 USA.
   [Mackillop, James] McMaster Univ, Hamilton, ON, Canada.
   [Mackillop, James] St Josephs Healthcare Hamilton, Hamilton, ON, Canada.
RP Oshri, A (reprint author), Univ Georgia, Dept Human Dev & Family Sci, 208 Family Sci Ctr,House A,403 Sanford Dr, Athens, GA 30602 USA.
EM oshri@uga.edu
FU NIHUnited States Department of Health & Human ServicesNational
   Institutes of Health (NIH) - USA [P30 DA027827, R01-AA024930, 365297]
FX This work was partially supported by NIH Grant P30 DA027827 and by NIH
   Grand R01-AA024930 and Project Grant 365297 (both to J.M.). Dr. Oshri is
   a mentored scientist at the Center for Translational and Prevention
   Science (P30 DA026285). Dr. MacKillop is the holder of the Peter Boris
   Chair in Addictions Research, which partially supported his role. The
   authors gratefully acknowledge John Acker's assistance with data
   collection for the crowd-sourcing study.
NR 115
TC 10
Z9 10
U1 7
U2 36
PU CAMBRIDGE UNIV PRESS
PI NEW YORK
PA 32 AVENUE OF THE AMERICAS, NEW YORK, NY 10013-2473 USA
SN 0954-5794
EI 1469-2198
J9 DEV PSYCHOPATHOL
JI Dev. Psychopathol.
PD MAY
PY 2018
VL 30
IS 2
BP 417
EP 435
DI 10.1017/S0954579417000943
PG 19
WC Psychology, Developmental
SC Psychology
GA GE0RX
UT WOS:000430924500004
PM 28606210
DA 2020-03-18
ER

PT J
AU Deutz, MHF
   Vossen, HGM
   De Haan, AD
   Dekovic, M
   Van Baar, AL
   Prinzie, P
AF Deutz, Marike H. F.
   Vossen, Helen G. M.
   De Haan, Amaranta D.
   Dekovic, Maja
   Van Baar, Anneloes L.
   Prinzie, Peter
TI Normative development of the Child Behavior Checklist Dysregulation
   Profile from early childhood to adolescence: Associations with
   personality pathology
SO DEVELOPMENT AND PSYCHOPATHOLOGY
LA English
DT Article
ID PEDIATRIC BIPOLAR DISORDER; TESTING MEASUREMENT INVARIANCE; GENERAL
   PSYCHOPATHOLOGY FACTOR; OF-FIT INDEXES; EMOTIONAL REGULATION; INFORMANT
   AGREEMENT; SELF-REGULATION; SUBSTANCE USE; MISSING DATA; YOUTH
AB The Dysregulation Profile (DP) is a broad indicator of concurrent affective, behavioral, and cognitive dysregulation, often measured with the anxious/depressed, aggressive behavior, and attention problems syndrome scales of the Child Behavior Checklist. Despite an expanding body of research on the DP, knowledge of the normative developmental course of the DP from early childhood to adolescence is lacking. Furthermore, although we know that the DP longitudinally predicts personality pathology, no research yet has examined whether next to the DP in early childhood, the rate of change of the DP across development predicts personality pathology. Therefore, using cohort-sequential latent growth modeling in a population-based sample (N = 668), we examined the normative developmental course of mother-reported DP from ages 4 to 17 years and its associations with a wide range of adolescent-reported personality pathology dimensions 3 years later. The results showed that the DP follows a nonlinear developmental course with a peak in early adolescence. The initial level of the DP at age 4 and, to a lesser extent, the rate of change in the DP predicted a range of personality pathology dimensions in late adolescence. The findings suggest that the DP is a broad developmental precursor of personality pathology in late adolescence.
C1 [Deutz, Marike H. F.; Vossen, Helen G. M.; Dekovic, Maja; Van Baar, Anneloes L.] Univ Utrecht, Utrecht, Netherlands.
   [De Haan, Amaranta D.; Prinzie, Peter] Erasmus Univ, Rotterdam, Netherlands.
RP Deutz, MHF (reprint author), Univ Utrecht, Dept Child & Adolescent Studies, POB 80-140, NL-3508 TC Utrecht, Netherlands.
EM m.h.f.deutz@uu.nl
RI van Baar, Anneloes/L-8236-2013; prinzie, peter/A-2942-2012
OI van Baar, Anneloes/0000-0002-3498-9019; prinzie,
   peter/0000-0003-3441-7157
NR 65
TC 6
Z9 6
U1 2
U2 11
PU CAMBRIDGE UNIV PRESS
PI NEW YORK
PA 32 AVENUE OF THE AMERICAS, NEW YORK, NY 10013-2473 USA
SN 0954-5794
EI 1469-2198
J9 DEV PSYCHOPATHOL
JI Dev. Psychopathol.
PD MAY
PY 2018
VL 30
IS 2
BP 437
EP 447
DI 10.1017/S0954579417000955
PG 11
WC Psychology, Developmental
SC Psychology
GA GE0RX
UT WOS:000430924500005
PM 28633688
DA 2020-03-18
ER

PT J
AU Perry, NB
   Calkins, SD
   Dollar, JM
   Keane, SP
   Shanahan, L
AF Perry, Nicole B.
   Calkins, Susan D.
   Dollar, Jessica M.
   Keane, Susan P.
   Shanahan, Lilly
TI Self-regulation as a predictor of patterns of change in externalizing
   behaviors from infancy to adolescence
SO DEVELOPMENT AND PSYCHOPATHOLOGY
LA English
DT Article
ID CARDIAC VAGAL REGULATION; EMOTION REGULATION; ANTISOCIAL-BEHAVIOR;
   PHYSICAL AGGRESSION; INHIBITORY CONTROL; DEVELOPMENTAL TRAJECTORIES;
   INTERNALIZING PROBLEMS; EARLY-CHILDHOOD; CHILDREN; ATTENTION
AB We examined associations between specific self-regulatory mechanisms and externalizing behavior patterns from ages 2 to 15 (N = 443). The relation between multiple self-regulatory indicators across multiple domains (i.e., physiological, attentional, emotional, and behavioral) at age 2 and at age 5 and group membership in four distinct externalizing trajectories was examined. By examining each of these self-regulatory processes in combination with one another, and therefore accounting for their shared variance, we aimed to better understand which specific self-regulatory skills were associated most strongly with externalizing behavioral patterns. Findings suggest that behavioral inhibitory control and emotion regulation are particularly important in distinguishing between children who show normative declines in externalizing behaviors across early childhood and those who demonstrate high levels through adolescence.
C1 [Perry, Nicole B.] Univ Minnesota, Minneapolis, MN 55455 USA.
   [Calkins, Susan D.; Dollar, Jessica M.; Keane, Susan P.] Univ North Carolina Greensboro, Greensboro, NC USA.
   [Shanahan, Lilly] Univ Zurich, Zurich, Switzerland.
RP Perry, NB (reprint author), Univ Minnesota, Inst Child Dev, 51 East River Pkwy, Minneapolis, MN 55455 USA.
EM nperry@umn.edu
FU National Institute of Mental Health (NIMH) Behavioral Science Track
   Award for Rapid Transition [MH 55625]; NIMH FIRST Award [MH 55584]; NIMH
   K-Award [MH 74077]; NIMHUnited States Department of Health & Human
   ServicesNational Institutes of Health (NIH) - USANIH National Institute
   of Mental Health (NIMH) [MH 58144]
FX This research was supported by National Institute of Mental Health
   (NIMH) Behavioral Science Track Award for Rapid Transition MH 55625,
   NIMH FIRST Award MH 55584, and NIMH K-Award MH 74077 (all to S.D.C.) and
   NIMH Grant MH 58144 (to S.D.C. and S.P.K.). The authors thank the
   families who generously gave their time to participate in the study.
NR 70
TC 7
Z9 7
U1 2
U2 26
PU CAMBRIDGE UNIV PRESS
PI NEW YORK
PA 32 AVENUE OF THE AMERICAS, NEW YORK, NY 10013-2473 USA
SN 0954-5794
EI 1469-2198
J9 DEV PSYCHOPATHOL
JI Dev. Psychopathol.
PD MAY
PY 2018
VL 30
IS 2
BP 497
EP 510
DI 10.1017/S0954579417000992
PG 14
WC Psychology, Developmental
SC Psychology
GA GE0RX
UT WOS:000430924500009
PM 28641597
OA Green Accepted
DA 2020-03-18
ER

PT J
AU Vannucci, A
   Flannery, KM
   Ohannessian, CM
AF Vannucci, Anna
   Flannery, Kaitlin M.
   Ohannessian, Christine McCauley
TI Age-varying associations between coping and depressive symptoms
   throughout adolescence and emerging adulthood
SO DEVELOPMENT AND PSYCHOPATHOLOGY
LA English
DT Article
ID PROBLEM-SOLVING THERAPY; GENDER-DIFFERENCES; STRESS GENERATION;
   SEX-DIFFERENCES; COGNITIVE VULNERABILITY; EMOTION REGULATION; PHYSICAL
   HEALTH; SOCIAL SUPPORT; HUMOR STYLES; STRATEGIES
AB The objective of the current study was to apply the novel technique of time-varying effect modeling to examine age-varying associations between specific coping strategies and depressive symptoms across adolescence and emerging adulthood (ages 14-24). The participants were drawn from a community sample and followed across 4 years of high school and once 5 years postgraduation (N = 1,251, 53% female, 58% non-Hispanic White). Coping and depressive symptom questionnaires were administered across all data collection time points. Time-varying effect modeling used all available data (N = 5,651 measurement occasions) and adjusted for gender. Venting emotions and denial were associated with more depressive symptoms at a similar magnitude across adolescence and emerging adulthood. A positive association between problem solving oriented strategies (planning, active coping) and depressive symptoms was not observed until age 17.5, after which the magnitude of the association strengthened. More frequent instrumental and emotional support seeking were linked to fewer depressive symptoms between ages 18.8 and 23.6. More frequent use of humor was associated with greater depressive symptoms from ages 14.0 to 14.6, but with fewer depressive symptoms from ages 16.8 to 18.8. The findings illuminate when and how associations between specific coping strategies and depressive symptoms may emerge and change across developmental age, generating both theoretical and clinical implications.
C1 [Vannucci, Anna; Flannery, Kaitlin M.; Ohannessian, Christine McCauley] Connecticut Childrens Med Ctr, Hartford, CT USA.
   [Flannery, Kaitlin M.] SUNY Coll Cortland, Cortland, NY 13045 USA.
   [Ohannessian, Christine McCauley] Univ Connecticut, Sch Med, Storrs, CT 06268 USA.
RP Vannucci, A (reprint author), Connecticut Childrens Med Ctr, MCtr Behav Hlth, 282 Washington St, Hartford, CT 06106 USA.
EM AVannucci@connecticutchildrens.org
FU National Institutes of HealthUnited States Department of Health & Human
   ServicesNational Institutes of Health (NIH) - USA [K01-AA015059]
FX This research was supported by the National Institutes of Health Grant
   K01-AA015059 (C.M.O., Principal Investigator). We thank all of the
   adolescents and parents who participated in this study. We also
   acknowledge the study staff for their unmatched dedication to the
   implementation and conduct of this project and thank Sarosh Khan and
   Sonja Gagnon for their invaluable assistance in preparing this
   manuscript.
NR 99
TC 5
Z9 5
U1 1
U2 6
PU CAMBRIDGE UNIV PRESS
PI NEW YORK
PA 32 AVENUE OF THE AMERICAS, NEW YORK, NY 10013-2473 USA
SN 0954-5794
EI 1469-2198
J9 DEV PSYCHOPATHOL
JI Dev. Psychopathol.
PD MAY
PY 2018
VL 30
IS 2
BP 665
EP 681
DI 10.1017/S0954579417001183
PG 17
WC Psychology, Developmental
SC Psychology
GA GE0RX
UT WOS:000430924500021
PM 29692294
DA 2020-03-18
ER

PT J
AU Yip, SW
   Gross, JJ
   Chawla, M
   Ma, SS
   Shi, XH
   Liu, L
   Yao, YW
   Zhu, L
   Worhunsky, PD
   Zhang, JT
AF Yip, Sarah W.
   Gross, James J.
   Chawla, Megha
   Ma, Shan-Shan
   Shi, Xing-Hui
   Liu, Lu
   Yao, Yuan-Wei
   Zhu, Lei
   Worhunsky, Patrick D.
   Zhang, Jintao
TI Is Neural Processing of Negative Stimuli Altered in Addiction
   Independent of Drug Effects? Findings From Drug-Naive Youth with
   Internet Gaming Disorder
SO NEUROPSYCHOPHARMACOLOGY
LA English
DT Article
ID FUNCTIONAL MRI DATA; EMOTION REGULATION; SUBSTANCE USE;
   INDIVIDUAL-DIFFERENCES; ADOLESCENTS; FMRI; ALCOHOL; CONNECTIVITY;
   REAPPRAISAL; ACTIVATION
AB Difficulties in emotion regulation are commonly reported among individuals with alcohol and drug addictions and contribute to the acquisition and maintenance of addictive behaviors. Alterations in neural processing of negative affective stimuli have further been demonstrated among individuals with addictions. However, it is unclear whether these alterations are a general feature of addictions or are a result of prolonged exposure to drugs of abuse. To test the hypothesis of altered negative affect processing independent of drug effects, this study assessed neural function among drug-naive youth with a behavioral addiction-Internet gaming disorder (IGD). Fifty-six young adults (28 with IGD, 28 matched controls) participated in fMRI scanning during performance of a weal-validated emotion regulation task. Between-group differences In neural activity during task performance were assessed using a whole-brain, mixed-effects ANOVA with correction for multiple comparisons at currently recommended thresholds (voxel-level p <0.001, pFWE <0.05). Compared to controls, youth with IGD exhibited significantly blunted neural responses within distributed subcortical and cortical regions including the striatum, insula, lateral prefrontal cortex and anterior cingulate in response to negative affective cues, as well as during emotion regulation. Independent component analysis (ICA) further identified between-group differences in engagement of a fronto-cingulo-parietal network, involving decreased engagement in IGD youth relative to controls. Study findings are largely consistent with those from prior neuroimaging studies in substance-use disorders, thus raising the possibility that neural processing of negative affect may be blunted across drug and behavioral addictions independent of acute or chronic drug effects.
C1 [Yip, Sarah W.; Chawla, Megha; Worhunsky, Patrick D.] Yale Sch Med, Dept Psychiat, New Haven, CT USA.
   [Gross, James J.] Stanford Univ, Dept Psychol, Stanford, CA USA.
   [Ma, Shan-Shan; Shi, Xing-Hui; Liu, Lu; Yao, Yuan-Wei; Zhu, Lei; Zhang, Jintao] Beijing Normal Univ, State Key Lab Cognit Neurosci, 19 XieJieKouWai St, Beijing 100875, Peoples R China.
   [Ma, Shan-Shan; Shi, Xing-Hui; Liu, Lu; Yao, Yuan-Wei; Zhu, Lei; Zhang, Jintao] Beijing Normal Univ, Learning & IDG McGovern Inst Brain Res, 19 XieJieKouWai St, Beijing 100875, Peoples R China.
   [Zhang, Jintao] Beijing Normal Univ, Inst Dev Psychol, Beijing, Peoples R China.
RP Zhang, JT (reprint author), Beijing Normal Univ, State Key Lab Cognit Neurosci, 19 XieJieKouWai St, Beijing 100875, Peoples R China.; Zhang, JT (reprint author), Beijing Normal Univ, Learning & IDG McGovern Inst Brain Res, 19 XieJieKouWai St, Beijing 100875, Peoples R China.
EM zhangjintao@bnu.edu.cn
RI Yao, Yuan-Wei/J-7368-2019; Yip, Sarah/W-4329-2019
OI Yao, Yuan-Wei/0000-0002-9635-7826; 
FU NIDAUnited States Department of Health & Human ServicesNational
   Institutes of Health (NIH) - USANIH National Institute on Drug Abuse
   (NIDA) [K01DA039299, K12DA000167]; National Center on Addiction and
   Substance Abuse (CASA); State Key Laboratory of Cognitive Neuroscience
   and Learning, National Natural Science Foundation of ChinaNational
   Natural Science Foundation of China [81100992]; Project of Humanities
   and Social Sciences supported by Ministry of Education in China
   [15YJC190035]
FX This study was supported by NIDA grants K01DA039299 and K12DA000167, the
   National Center on Addiction and Substance Abuse (CASA) and an Open
   Project grant from the State Key Laboratory of Cognitive Neuroscience
   and Learning, National Natural Science Foundation of China (No.
   81100992), Project of Humanities and Social Sciences supported by
   Ministry of Education in China (No. 15YJC190035). The authors declare no
   conflict of interest.
NR 59
TC 7
Z9 8
U1 1
U2 1
PU NATURE PUBLISHING GROUP
PI LONDON
PA MACMILLAN BUILDING, 4 CRINAN ST, LONDON N1 9XW, ENGLAND
SN 0893-133X
EI 1740-634X
J9 NEUROPSYCHOPHARMACOL
JI Neuropsychopharmacology
PD MAY
PY 2018
VL 43
IS 6
BP 1364
EP 1372
DI 10.1038/npp.2017.283
PG 9
WC Neurosciences; Pharmacology & Pharmacy; Psychiatry
SC Neurosciences & Neurology; Pharmacology & Pharmacy; Psychiatry
GA GD3PD
UT WOS:000430415100020
PM 29154365
OA Green Published, Bronze
DA 2020-03-18
ER

PT J
AU Meinzer, MC
   Hartley, CM
   Hoogesteyn, K
   Pettit, JW
AF Meinzer, Michael C.
   Hartley, Chelsey M.
   Hoogesteyn, Katherine
   Pettit, Jeremy W.
TI Development and Open Trial of a Depression Preventive Intervention for
   Adolescents With Attention-Deficit/Hyperactivity Disorder
SO COGNITIVE AND BEHAVIORAL PRACTICE
LA English
DT Article
DE ADHD; depression; adolescence; comorbidity; preventive intervention
ID BEHAVIORAL ACTIVATION TREATMENTS; DEFICIT HYPERACTIVITY DISORDER;
   EMOTION REGULATION; MOLECULAR-GENETICS; ADHD; CHILDREN; SYMPTOMS; BOYS;
   COMORBIDITY; DYSREGULATION
AB Adolescents with attention-deficit/hyperactivity disorder (ADHD) are at elevated risk for experiencing unipolar depressive symptoms and disorders. The current study describes the development of a behaviorally oriented depression preventive intervention tailored for adolescents with ADHD targeting variables empirically shown to mediate ADHD and depression (i.e., reward responsivity, emotion regulation, and family support). Eight adolescents with a history of ADHD and currently elevated depressive symptoms and their parents participated in an open trial of the Behaviorally Enhancing Adolescents' Mood (BEAM) program. Adolescents and their parents reported high satisfaction with BEAM. Staff reported BEAM was easy to implement with high adherence. Following BEAM, there were significant reductions in parent-report of adolescents' depressive symptoms and emotion regulation at posttreatment and the 6-week follow-up and adolescent-report of reward responsivity at posttreatment. Case vignettes are also provided to illustrate implementation of the BEAM program. In spite of the small sample, lack of a control group, and some discrepancies across informants, results overall support the feasibility and acceptability of the BEAM program, and suggest it has promise in reducing depressive symptoms in adolescents with ADHD.
C1 [Meinzer, Michael C.] Univ Maryland, College Pk, MD 20742 USA.
   [Hartley, Chelsey M.; Pettit, Jeremy W.] Florida Int Univ, Miami, FL 33199 USA.
   [Hoogesteyn, Katherine] Maastricht Univ, Maastricht, Netherlands.
RP Meinzer, MC (reprint author), Univ Maryland, Dept Psychol, College Pk, MD 20742 USA.
EM mmeinzer@umd.edu
FU NIMH NIH HHSUnited States Department of Health & Human ServicesNational
   Institutes of Health (NIH) - USANIH National Institute of Mental Health
   (NIMH) [T32 MH020061]
NR 70
TC 4
Z9 4
U1 2
U2 6
PU ELSEVIER SCIENCE INC
PI NEW YORK
PA STE 800, 230 PARK AVE, NEW YORK, NY 10169 USA
SN 1077-7229
EI 1878-187X
J9 COGN BEHAV PRACT
JI Cogn. Behav. Pract.
PD MAY
PY 2018
VL 25
IS 2
BP 225
EP 239
PG 15
WC Psychology, Clinical
SC Psychology
GA GC8IC
UT WOS:000430036000004
PM 31787832
OA Green Accepted
DA 2020-03-18
ER

PT J
AU Pejicic, M
   Ristic, M
   Andelkovic, V
AF Pejicic, Marija
   Ristic, Milica
   Andelkovic, Vesna
TI The mediating effect of cognitive emotion regulation strategies in the
   relationship between perceived social support and resilience in postwar
   youth
SO JOURNAL OF COMMUNITY PSYCHOLOGY
LA English
DT Article
ID MULTIDIMENSIONAL SCALE; POSTTRAUMATIC-STRESS; LIFE EVENTS; ADJUSTMENT;
   FAMILY; PARENTS; SCHOOL; PEERS; ATTACHMENT; NETWORK
AB This article presents research aimed to investigate the effect of perceived social support on an individual's resilience, with the assumption that it is, at least partially, indirect and that it is achieved through cognitive emotion regulation strategies. The Connor-Davidson Resilience Scale, Cognitive Emotion Regulation Questionnaire and the Multidimensional Scale of Perceived Social Support were used with a sample group of young adults, comprising 319 respondents from a student population of both genders. The results indicated that the perceived support of family, friends, and a significant other is a significant predictive factor for resilience-the more present these factors are, the greater the resilience. The relationship between the perceived support of friends and resilience is partially direct, and partially indirect, whereby both planning and positive reappraisal have the role of mediators. These results lead to the conclusion that the perceived support of friends is a significant protective factor for mental health, partially because of the fact that it makes an individual more prepared to see a certain stressful situation as an opportunity for personal growth and to actively confront it.
C1 [Pejicic, Marija; Ristic, Milica; Andelkovic, Vesna] Univ Nis, Nish, Serbia.
RP Pejicic, M (reprint author), Univ Nis, Nish, Serbia.
EM marija.pejicic@filfak.ni.ac.rs
NR 54
TC 2
Z9 2
U1 1
U2 19
PU WILEY
PI HOBOKEN
PA 111 RIVER ST, HOBOKEN 07030-5774, NJ USA
SN 0090-4392
EI 1520-6629
J9 J COMMUNITY PSYCHOL
JI J. Community Psychol.
PD MAY
PY 2018
VL 46
IS 4
BP 457
EP 472
DI 10.1002/jcop.21951
PG 16
WC Public, Environmental & Occupational Health; Psychology,
   Multidisciplinary; Social Work
SC Public, Environmental & Occupational Health; Psychology; Social Work
GA GC9MW
UT WOS:000430122900005
DA 2020-03-18
ER

PT J
AU Breaux, RP
   McQuade, JD
   Harvey, EA
   Zakarian, RJ
AF Breaux, Rosanna P.
   McQuade, Julia D.
   Harvey, Elizabeth A.
   Zakarian, Rebecca J.
TI Longitudinal Associations of Parental Emotion Socialization and
   Children's Emotion Regulation: The Moderating Role of ADHD
   Symptomatology
SO JOURNAL OF ABNORMAL CHILD PSYCHOLOGY
LA English
DT Article
DE Emotion socialization; Emotion regulation; ADHD; Respiratory sinus
   arrythmia; Skin conductance level
ID ATTENTION-DEFICIT/HYPERACTIVITY DISORDER; DEFICIT HYPERACTIVITY
   DISORDER; NEGATIVE EMOTIONS; BEHAVIOR PROBLEMS; EXTERNALIZING BEHAVIOR;
   DEPRESSIVE SYMPTOMS; MARITAL CONFLICT; POLYVAGAL THEORY; DYSREGULATION;
   FAMILIES
AB Theory and research suggest that parents' reactions to children's emotions play a critical role in teaching children effective emotion regulation (ER) skills, but no studies have directly examined the role that parent emotion socialization plays in the development of ER in children with ADHD. Gaining insight into the causes of impaired ER, particularly in youth with ADHD who are known to have poor ER, has important theoretical and translational significance. The present study is the first to longitudinally examine whether emotion socialization predicts later physiological and adult-reported measures of ER in children with and without ADHD. It also sought to determine if these relations are moderated by ADHD symptoms. Participants were 61 children (31 girls, 30 boys; M = 10.67 years, SD = 1.28) with and without clinically significant ADHD symptoms. At Time 1, parent reports of emotion socialization and parent- and teacher-report of child ADHD symptoms were collected. At Time 2, child ER measures were collected based on parent- and teacher-report and physiological reactivity during an impossible puzzle and a social rejection task. Physiological measures included respiratory sinus arrhythmia and skin conductance level (SCL). Supportive parenting practices were associated with better parent-rated emotion regulation skills for all children and greater SCL reactivity for children with high ADHD symptoms. Non-supportive parenting reactions were associated with greater adult-rated emotional lability for children with high ADHD symptoms. Results highlight the importance of considering multiple aspects of ER, including physiological manifestations. Findings suggest that parents' use of adaptive emotion socialization practices may serve as a protective factor for children's ER development and may be particularly critical for youth with ADHD. Our findings support the use of interventions addressing parent emotion socialization to help foster better ER in children.
C1 [Breaux, Rosanna P.; Harvey, Elizabeth A.] Univ Massachusetts Amherst, Dept Psychol & Brain Sci, Tobin Hall,135 Hicks Way, Amherst, MA 01003 USA.
   [McQuade, Julia D.; Zakarian, Rebecca J.] Amherst Coll, Dept Psychol, Amherst, MA 01002 USA.
RP Breaux, RP (reprint author), Univ Massachusetts Amherst, Dept Psychol & Brain Sci, Tobin Hall,135 Hicks Way, Amherst, MA 01003 USA.
EM rbreaux@psych.umass.edu
NR 83
TC 4
Z9 4
U1 3
U2 26
PU SPRINGER/PLENUM PUBLISHERS
PI NEW YORK
PA 233 SPRING ST, NEW YORK, NY 10013 USA
SN 0091-0627
EI 1573-2835
J9 J ABNORM CHILD PSYCH
JI J. Abnorm. Child Psychol.
PD MAY
PY 2018
VL 46
IS 4
BP 671
EP 683
DI 10.1007/s10802-017-0327-0
PG 13
WC Psychology, Clinical; Psychology, Developmental
SC Psychology
GA GC9DM
UT WOS:000430097700002
PM 28710531
DA 2020-03-18
ER

PT J
AU Kudinova, AY
   James, K
   Gibb, BE
AF Kudinova, Anastacia Y.
   James, Kiera
   Gibb, Brandon E.
TI Cognitive Reappraisal and Depression in Children with a Parent History
   of Depression
SO JOURNAL OF ABNORMAL CHILD PSYCHOLOGY
LA English
DT Article
DE Emotion regulation; Cognitive reappraisal; Suppression; Parental
   depression; Child depression
ID EMOTION REGULATION STRATEGIES; MAJOR DEPRESSION; TRIPARTITE FACTORS;
   ADOLESCENTS; VALIDITY; ONSET; AGE; RELIABILITY; SYMPTOMS; STRESS
AB Although decades of research have documented that children whose parents have a history of Major Depressive Disorder (MDD) are at a higher risk of developing depression themselves, not all of these children go on to develop depression themselves, thus highlighting the need to understand potential moderators of risk. The current study examined whether child emotion regulation, specifically, the use of cognitive reappraisal and suppression, moderated the link between parent and child depression. We recruited 458 parents and their children between the ages of 7-11 from the community. The majority of children were Caucasian (74.2%) and approximately half were girls (46.1%). Among children with a parent history of MDD, those who reported using cognitive reappraisal more frequently were less likely to have a history of depressive diagnoses themselves and had higher current levels of positive affect. Although children's use of suppression was not associated with their levels of depressive symptoms among children with a parent history of MDD, higher levels of suppression were related to higher levels of depressive symptoms among children with no parent history of MDD. These findings suggest that, among children with a history of parent depression, children's use of cognitive reappraisal may influence their own risk for developing depression and highlights the potential utility of early interventions that focus on improving the use of emotion regulation strategies like cognitive reappraisal among children of depressed parents.
C1 [Kudinova, Anastacia Y.; James, Kiera; Gibb, Brandon E.] SUNY Binghamton, Dept Psychol, POB 6000, Binghamton, NY 13902 USA.
RP Kudinova, AY (reprint author), SUNY Binghamton, Dept Psychol, POB 6000, Binghamton, NY 13902 USA.
EM akudino1@binghamton.edu
FU National Institute of Mental HealthUnited States Department of Health &
   Human ServicesNational Institutes of Health (NIH) - USANIH National
   Institute of Mental Health (NIMH) [MH098060]
FX We would like to thank Max Owens, Cope Feurer, Eric Funk, Effua Sosoo,
   Sydney Meadows, Michael Van Wie, Devra Alper, Katie L. Burkhause, Mary
   L. Woody, Aliona Tsypes, Nathan Hall, Kiera James, and Aholibama Lopez
   for their help in conducting assessments for this project. This project
   was supported by National Institute of Mental Health grant MH098060
   awarded to B.E. Gibb.
NR 42
TC 0
Z9 0
U1 1
U2 16
PU SPRINGER/PLENUM PUBLISHERS
PI NEW YORK
PA 233 SPRING ST, NEW YORK, NY 10013 USA
SN 0091-0627
EI 1573-2835
J9 J ABNORM CHILD PSYCH
JI J. Abnorm. Child Psychol.
PD MAY
PY 2018
VL 46
IS 4
BP 849
EP 856
DI 10.1007/s10802-017-0333-2
PG 8
WC Psychology, Clinical; Psychology, Developmental
SC Psychology
GA GC9DM
UT WOS:000430097700015
PM 28733886
OA Green Accepted
DA 2020-03-18
ER

PT J
AU Rizzo, CJ
   Joppa, M
   Barker, D
   Collibee, C
   Zlotnick, C
   Brown, LK
AF Rizzo, Christie J.
   Joppa, Meredith
   Barker, David
   Collibee, Charlene
   Zlotnick, Caron
   Brown, Larry K.
TI Project Date SMART: a Dating Violence (DV) and Sexual Risk Prevention
   Program for Adolescent Girls with Prior DV Exposure
SO PREVENTION SCIENCE
LA English
DT Article
DE Prevention; Dating violence; Sexually transmitted infection; HIV;
   Adolescents
ID INTIMATE PARTNER VIOLENCE; FEMALE ADOLESCENTS; EMOTION REGULATION;
   AGGRESSION; DEPRESSION; PREVALENCE; BEHAVIORS; ADULTHOOD; EFFICACY;
   HEALTH
AB This study assessed the initial feasibility, acceptability, and efficacy of an intervention aimed at reducing dating violence and sexual risk behavior in a sample of adolescent girls (ages 14-17) with prior exposure to physical dating violence (DV). One hundred and nine girls were randomly assigned to Date SMART (Skills to Manage Aggression in Relationships for Teens) or a Knowledge-only (KO) comparison group. Both intervention arms consisted of six, weekly 2-h sessions and one "booster" session 6 weeks later. Based on principles of cognitive behavioral therapy, the Date SMART intervention was designed to target common underlying skills deficits linked to both DV and sexual risk behavior in adolescent females: depression, self-regulation deficits, and interpersonal skills deficits. Assessments were administered at four time points (baseline, 3, 6, and 9 months). The Date SMART group was effective as reducing sexual DV involvement across the 9-month follow-up period. Both groups evidenced clinically meaningful reductions in physical, emotional, and digital DV involvement, total time in dating relationships, as well as reductions in depression. Findings indicate that delivering a DV and sexual risk prevention intervention to DV-affected adolescent girls is feasible and well-received. Furthermore, a skills-based approach that addresses the co-occurrence of DV and sexual risk behavior may be particularly useful for promoting reductions of sexual DV among high-risk adolescent girls. A future, large-scale trial with an inactive comparison condition is needed to evaluate the efficacy of Date SMART further.
C1 [Rizzo, Christie J.] Northeastern Univ, Dept Appl Psychol, Bouve Coll Hlth Sci, 432 INV,360 Huntington Ave, Boston, MA 02115 USA.
   [Joppa, Meredith] Rowan Univ, Glassboro, NJ USA.
   [Barker, David; Brown, Larry K.] Rhode Isl Hosp, Bradley Hasbro Childrens Res Ctr, Providence, RI USA.
   [Barker, David; Collibee, Charlene; Zlotnick, Caron; Brown, Larry K.] Brown Univ, Warren Alpert Med Sch, Providence, RI 02912 USA.
   [Zlotnick, Caron] Butler Hosp, Providence, RI 02906 USA.
   [Zlotnick, Caron] Univ Cape Town, Cape Town, South Africa.
RP Rizzo, CJ (reprint author), Northeastern Univ, Dept Appl Psychol, Bouve Coll Hlth Sci, 432 INV,360 Huntington Ave, Boston, MA 02115 USA.
EM c.rizzo@northeastern.edu
RI Joppa, Meredith/AAC-5054-2019
OI Joppa, Meredith/0000-0003-1053-7728
FU  [K23MH086328]
FX This research was supported by a grant (K23MH086328) awarded to Christie
   J. Rizzo, Ph.D.
NR 46
TC 2
Z9 2
U1 5
U2 22
PU SPRINGER/PLENUM PUBLISHERS
PI NEW YORK
PA 233 SPRING ST, NEW YORK, NY 10013 USA
SN 1389-4986
EI 1573-6695
J9 PREV SCI
JI Prev. Sci.
PD MAY
PY 2018
VL 19
IS 4
BP 416
EP 426
DI 10.1007/s11121-018-0871-z
PG 11
WC Public, Environmental & Occupational Health
SC Public, Environmental & Occupational Health
GA GC8CC
UT WOS:000430019500002
PM 29352400
OA Green Accepted
DA 2020-03-18
ER

PT J
AU Leijten, P
   Raaijmakers, M
   Wijngaards, L
   Matthys, W
   Menting, A
   Hemink-van Putten, M
   Castro, BO
AF Leijten, Patty
   Raaijmakers, Maartje
   Wijngaards, Leoniek
   Matthys, Walter
   Menting, Ankie
   Hemink-van Putten, Maud
   de Castro, Bram Orobio
TI Understanding Who Benefits from Parenting Interventions for Children's
   Conduct Problems: an Integrative Data Analysis
SO PREVENTION SCIENCE
LA English
DT Article
DE Conduct problems; Parenting intervention; Diversity; Integrative data
   analysis
ID DIFFICULTIES QUESTIONNAIRE; INCREDIBLE YEARS; CLINICAL-SIGNIFICANCE;
   BEHAVIOR INVENTORY; MODERATORS; METAANALYSIS; CHILDHOOD; STRENGTHS;
   TRIAL; ADOLESCENTS
AB Parenting interventions are an effective strategy to reduce children's conduct problems. For some families, that is, not all families benefit equally. Individual trials tend to be underpowered and often lack variability to differentiate between families how benefit less or more. Integrating individual family level data across trials, we aimed to provide more conclusive results about often presumed key family (parental education and ethnic background) and child characteristics (problem severity, ADHD symptoms and emotional problems) as putative moderators of parenting intervention effects. We included data from 786 families (452 intervention; 334 control) from all four trials on the Incredible Years parenting intervention in The Netherlands (three randomized; one matched control). Children ranged between 2 and 10 years (M = 5.79; SD = 1.66). Of the families, 31% had a lower educational level and 29% had an ethnic minority background. Using multilevel regression, we tested whether each of the putative moderators affected intervention effects. Incredible Years reduced children's conduct problems (d = - .34). There were no differential effects by families' educational or ethnic background, or by children's level of ADHD symptoms. Children with more severe conduct problems and those with more emotional problems benefited more. Post hoc sensitivity analyses showed that for the two trials with longer-term data, moderation effects disappeared at 4 or 12 months follow-up. Often assumed moderators have some, but limited abilities to explain who benefits from parenting interventions. This suggests the need for studying theoretically more precise moderators in prevention research, other than relatively static family characteristics alone.
C1 [Leijten, Patty] Univ Amsterdam, Amsterdam, Netherlands.
   [Raaijmakers, Maartje; Wijngaards, Leoniek; Matthys, Walter; Menting, Ankie; Hemink-van Putten, Maud; de Castro, Bram Orobio] Univ Utrecht, Utrecht, Netherlands.
RP Leijten, P (reprint author), Univ Amsterdam, Amsterdam, Netherlands.
EM p.leijten@uva.nl
RI De Castro, Bram Orobio/A-8942-2008
OI De Castro, Bram Orobio/0000-0001-5110-6153
FU Netherlands Organization for Health Research and DevelopmentNetherlands
   Organization for Health Research and Development [729101004]; Dutch
   Ministry of Justice and Security; Netherlands Organization for
   Scientific ResearchNetherlands Organization for Scientific Research
   (NWO)
FX This research was supported by the Netherlands Organization for Health
   Research and Development (grant reference #729101004). The original
   trials were supported by the Netherlands Organization for Health
   Research and Development (Trials #1 and #3), the Dutch Ministry of
   Justice and Security (Trial #2), and the Netherlands Organization for
   Scientific Research (Trial #4).
NR 56
TC 5
Z9 5
U1 1
U2 2
PU SPRINGER/PLENUM PUBLISHERS
PI NEW YORK
PA 233 SPRING ST, NEW YORK, NY 10013 USA
SN 1389-4986
EI 1573-6695
J9 PREV SCI
JI Prev. Sci.
PD MAY
PY 2018
VL 19
IS 4
BP 579
EP 588
DI 10.1007/s11121-018-0864-y
PG 10
WC Public, Environmental & Occupational Health
SC Public, Environmental & Occupational Health
GA GC8CC
UT WOS:000430019500016
PM 29349546
OA Green Published, Other Gold
DA 2020-03-18
ER

PT J
AU Dickson, KS
   Suhrheinrich, J
   Rieth, SR
   Stahmer, AC
AF Dickson, Kelsey S.
   Suhrheinrich, Jessica
   Rieth, Sarah R.
   Stahmer, Aubyn C.
TI Parent and Teacher Concordance of Child Outcomes for Youth with Autism
   Spectrum Disorder
SO JOURNAL OF AUTISM AND DEVELOPMENTAL DISORDERS
LA English
DT Article
DE Parent-teacher correspondence; Child outcomes; Autism spectrum disorder;
   School-aged children
ID CROSS-INFORMANT CORRELATIONS; HIGH-FUNCTIONING CHILDREN; CHALLENGING
   BEHAVIORS; EMOTIONAL-PROBLEMS; AGREEMENT; RATINGS; PSYCHOPATHOLOGY;
   DISCREPANCIES; DISABILITIES; ADOLESCENTS
AB Cross-informant ratings of are considered gold standard for child behavioral assessment. To date, little work has examined informant ratings of adaptive functioning for youth with autism spectrum disorder (ASD). In a large, diverse sample of youth with ASD, this study evaluated parent-teacher concordance of ratings of adaptive functioning and ASD-specific symptomatology across time. The impact of child clinical characteristics on concordance was also examined. Participants included 246 children, their caregivers and teachers. Parent-teacher concordance was variable but generally consistent across time. Concordance was significantly impacted by autism severity and child cognitive abilities. Findings inform the broader concordance literature and support the need to consider child clinical factors when assessing child functioning in samples of children with ASD.
C1 [Dickson, Kelsey S.] Univ Calif San Diego, Dept Psychiat, 9500 Gilman Dr MC0812, La Jolla, CA 92093 USA.
   [Dickson, Kelsey S.; Suhrheinrich, Jessica; Rieth, Sarah R.; Stahmer, Aubyn C.] Child & Adolescent Serv Res Ctr, 3665 Kearny Villa Rd,Suite 200, San Diego, CA 92123 USA.
   [Suhrheinrich, Jessica; Rieth, Sarah R.] San Diego State Univ, 5500 Campanile Dr, San Diego, CA 92182 USA.
   [Stahmer, Aubyn C.] Univ Calif Davis, MIND Inst, 2825 50th St, Sacramento, CA 95817 USA.
RP Dickson, KS (reprint author), Univ Calif San Diego, Dept Psychiat, 9500 Gilman Dr MC0812, La Jolla, CA 92093 USA.; Dickson, KS (reprint author), Child & Adolescent Serv Res Ctr, 3665 Kearny Villa Rd,Suite 200, San Diego, CA 92123 USA.
EM ksdickson@ucsd.edu
FU U.S. Department of Education Grant [R324A130349]; NIMH Career
   Development Grant [K01MH109574]; NIMHUnited States Department of Health
   & Human ServicesNational Institutes of Health (NIH) - USANIH National
   Institute of Mental Health (NIMH) [5R25MH08091607]
FX This work was conducted at the Child and Adolescent Services Research
   Center. This study was supported by the U.S. Department of Education
   Grant (R324A130349; PI: Aubyn C. Stahmer) and an NIMH Career Development
   Grant (K01MH109574; PI: Suhrheinrich). Additionally, Drs. Stahmer and
   Suhrheinrich are investigators with the Implementation Research
   Institute (IRI), at the George Warren Brown School of Social Work,
   Washington University in St. Louis, through an award from the NIMH
   (5R25MH08091607). The authors would like to acknowledge the
   participating schools, teachers, and families.
NR 44
TC 1
Z9 1
U1 1
U2 8
PU SPRINGER/PLENUM PUBLISHERS
PI NEW YORK
PA 233 SPRING ST, NEW YORK, NY 10013 USA
SN 0162-3257
EI 1573-3432
J9 J AUTISM DEV DISORD
JI J. Autism Dev. Disord.
PD MAY
PY 2018
VL 48
IS 5
BP 1423
EP 1435
DI 10.1007/s10803-017-3382-z
PG 13
WC Psychology, Developmental
SC Psychology
GA GC0OG
UT WOS:000429476300001
PM 29164440
OA Green Accepted, Green Published
DA 2020-03-18
ER

PT J
AU Shadlow, JO
   Roberts, MC
   Cosgrove, K
AF Shadlow, Joanna O.
   Roberts, Michael C.
   Cosgrove, Kelly
TI Repressive Adaptive Style Across Ethnicities
SO JOURNAL OF CHILD AND FAMILY STUDIES
LA English
DT Article
DE Repressive adaptive style; Repressors; American Indian; African American
ID AMERICAN-INDIAN ADOLESCENTS; QUALITY-OF-LIFE; EMOTION REGULATION;
   MEXICAN-AMERICAN; COPING RESPONSES; CHRONIC ILLNESS; MENTAL-HEALTH;
   CHILDREN; CANCER; STRESS
AB There may be significant differences in coping styles across ethnicities. Previous research has suggested disparities in the number of individuals who utilize repressive adaptive coping style among cultural groups. Repressive adaptive style is a coping mechanism in which individuals report low distress levels while they actually experience high levels of stress. Developing an enhanced understanding of the prevalence of the utilization of repressive adaptive style in different ethnic groups is important for informing intervention techniques to better account for the cultural influences on mental health. The present study investigated the utilization of repressive adaptive style across American Indian (n = 31), African American (n = 53), and European American (n = 48) children in the Midwest. The age range of the children was 10 to 13 years and 50.8% were male. Dependent measures included the Children's Social Desirability Scale and the State-Trait Anxiety Inventory for Children. Results indicated significant differences in reports of anxiety between ethnic groups. Additionally, it was discovered that African American and European American children utilized repressive adaptive style more than American Indian children, albeit not significantly. Because of the high rates of suicide and emotional distress believed to be experienced by American Indian children this result is interesting. Continued research investigating protective factors, such as high levels of cultural identity and connectedness, is warranted.
C1 [Shadlow, Joanna O.; Cosgrove, Kelly] Univ Tulsa, Dept Psychol, Tulsa, OK 74104 USA.
   [Roberts, Michael C.] Univ Kansas, Clin Child Psychol Program, Lawrence, KS 66045 USA.
RP Shadlow, JO (reprint author), Univ Tulsa, Dept Psychol, Tulsa, OK 74104 USA.
EM joanna-shadlow@utulsa.edu
OI Cosgrove, Kelly/0000-0002-5560-1183; Roberts,
   Michael/0000-0003-1955-8672
NR 56
TC 0
Z9 0
U1 0
U2 4
PU SPRINGER
PI NEW YORK
PA 233 SPRING ST, NEW YORK, NY 10013 USA
SN 1062-1024
EI 1573-2843
J9 J CHILD FAM STUD
JI J. Child Fam. Stud.
PD MAY
PY 2018
VL 27
IS 5
BP 1525
EP 1533
DI 10.1007/s10826-017-0996-x
PG 9
WC Family Studies; Psychology, Developmental; Psychiatry
SC Family Studies; Psychology; Psychiatry
GA GB8VG
UT WOS:000429352800015
DA 2020-03-18
ER

PT J
AU Geissler, J
   Jans, T
   Banaschewski, T
   Becker, K
   Renner, T
   Brandeis, D
   Dopfner, M
   Dose, C
   Hautmann, C
   Holtmann, M
   Jenkner, C
   Millenet, S
   Romanos, M
AF Geissler, Julia
   Jans, Thomas
   Banaschewski, Tobias
   Becker, Katja
   Renner, Tobias
   Brandeis, Daniel
   Doepfner, Manfred
   Dose, Christina
   Hautmann, Christopher
   Holtmann, Martin
   Jenkner, Carolin
   Millenet, Sabina
   Romanos, Marcel
TI Individualised short-term therapy for adolescents impaired by
   attention-deficit/hyperactivity disorder despite previous routine care
   treatment (ESCAadol)-Study protocol of a randomised controlled trial
   within the consortium ESCAlife
SO TRIALS
LA English
DT Article
DE Attention-deficit/hyperactivity disorder; ADHD; Adolescents; Behaviour
   therapy; Individualised modular treatment programme; Telephone-assisted
   self-help; RCT
ID DEFICIT HYPERACTIVITY DISORDER; EXTERNALIZING PROBLEM BEHAVIOR;
   CONTROLLED MULTICENTER TRIAL; SOCIAL RESPONSIVENESS SCALE; AFFECTIVE
   REACTIVITY INDEX; AGE-DEPENDENT DECLINE; YOUTH SELF-REPORT; PSYCHOMETRIC
   PROPERTIES; SUBSTANTIA-NIGRA; FOLLOW-UP
AB Background: Despite the high persistence rate of attention-deficit/hyperactivity disorder (ADHD) throughout the lifespan, there is a considerable gap in knowledge regarding effective treatment strategies for adolescents with ADHD. This group in particular often shows substantial psychosocial impairment, low compliance and insufficient response to psychopharmacological interventions. Effective and feasible treatments should further consider the developmental shift in ADHD symptoms, comorbidity and psychosocial adversity as well as family dysfunction. Thus, individualised interventions for adolescent ADHD should comprise a multimodal treatment strategy. The randomised controlled ESCAadol study addresses the needs of this patient group and compares the outcome of short-term cognitive behavioural therapy with parent-based telephone-assisted self-help.
   Methods/design: In step 1, 160 adolescents aged 12 to 17 years with a diagnosis of ADHD will undergo a treatment as usual (TAU) observation phase of 1 month. In step 2, those still severely affected are randomised to the intervention group with an Individualised Modular Treatment Programme (IMTP) or a telephone-assisted self-help programme for parents (TASH) as an active control condition. The IMTP was specifically designed for the needs of adolescent ADHD. It comprises 10 sessions of individual cognitive behavioural therapy with the adolescents and/or the parents, for which participants choose three out of 10 available focus modules (e.g. organisational skills and planning, emotion regulation, problem solving and stress management, dysfunctional family communication). TASH combines a bibliotherapeutic component with 10 counselling sessions for the parents via telephone. Primary outcome is the change in ADHD symptoms in a clinician-rated diagnostic interview. Outcomes are assessed at inclusion into the study, after the TAU phase, after the intervention phase and after a further 12-week follow-up period. The primary statistical analysis will be by intention-to-treat, using linear regression models. Additionally, we will analyse psychometric and biological predictors and moderators of treatment response.
   Discussion: ESCAadol compares two short-term non-pharmacological interventions as cost-efficient and feasible treatment options for adolescent ADHD, addressing the specific needs and obstacles to treatment success in this group. We aim to contribute to personalised medicine for adolescent ADHD intended to be implemented in routine clinical care.
C1 [Geissler, Julia; Jans, Thomas; Romanos, Marcel] Univ Hosp Wurzburg, Ctr Mental Hlth, Dept Child & Adolescent Psychiat Psychosomat & Ps, Margarete Hoppel Pl 1, D-97080 Wurzburg, Germany.
   [Banaschewski, Tobias; Brandeis, Daniel; Millenet, Sabina] Heidelberg Univ, Med Fac Mannheim, Cent Inst Mental Hlth, Dept Child & Adolescent Psychiat & Psychotherapy, Mannheim, Germany.
   [Becker, Katja] Philipps Univ Marburg, Fac Med, Dept Child & Adolescent Psychiat Psychosomat & Ps, Marburg, Germany.
   [Becker, Katja] Univ Hosp Marburg, Marburg, Germany.
   [Renner, Tobias] Univ Hosp Tubingen, Dept Child & Adolescent Psychiat & Psychotherapy, Tubingen, Germany.
   [Brandeis, Daniel] Univ Zurich, Hosp Psychiat, Dept Child & Adolescent Psychiat & Psychotherapy, Zurich, Switzerland.
   [Brandeis, Daniel] Univ Zurich, Zurich Ctr Integrat Human Physiol, Zurich, Switzerland.
   [Brandeis, Daniel] Univ Zurich, Neurosci Ctr Zurich, Zurich, Switzerland.
   [Brandeis, Daniel] Swiss Fed Inst Technol, Zurich, Switzerland.
   [Doepfner, Manfred; Dose, Christina; Hautmann, Christopher] Univ Cologne, Fac Med, Dept Child & Adolescent Psychiat Psychosomat & Ps, Cologne, Germany.
   [Doepfner, Manfred; Hautmann, Christopher] Univ Hosp Cologne, Sch Child & Adolescent Cognit Behav Therapy AKiP, Cologne, Germany.
   [Holtmann, Martin] Ruhr Univ Bochum, LWL Univ Hosp Hamm, Hamm, Germany.
   [Jenkner, Carolin] Univ Med Ctr Freiburg, Clin Trails Unit, Freiburg, Germany.
RP Geissler, J (reprint author), Univ Hosp Wurzburg, Ctr Mental Hlth, Dept Child & Adolescent Psychiat Psychosomat & Ps, Margarete Hoppel Pl 1, D-97080 Wurzburg, Germany.
EM Geissler_J@ukw.de
RI Romanos, Marcel/D-7695-2017
OI Geissler, Julia/0000-0003-1878-9647
FU German Federal Ministry of Education and Research (BMBF)Federal Ministry
   of Education & Research (BMBF) [01EE1408C]; University Hospital of
   Wurzburg, Wurzburg; Department of Child and Adolescent Psychiatry,
   Psychosomatics and Psychotherapy at the University Hospital of Wurzburg;
   University of Wuerzburg
FX The ESCAadol study is funded by the German Federal Ministry of Education
   and Research (BMBF) Grant 01EE1408C. This grant provided the financial
   means for study coordination, materials and compensating participating
   centres for study-associated workload, training and presentation of the
   trial at meetings. The funding source had no role in the trial design of
   this study and will play no role in its execution, analyses and
   interpretation of the data, or the decision to publish results.; The
   sponsor for the trial is the University Hospital of Wurzburg,
   Josef-Schneider-Strasse 2, 97080 Wurzburg. The executive institution for
   the sponsor and the coordinating centre is the Department of Child and
   Adolescent Psychiatry, Psychosomatics and Psychotherapy at the
   University Hospital of Wurzburg, Prof. Dr. med. Marcel Romanos,
   Margarete-Hoppel-Platz 1, 97080 Wurzburg. Prof. Dr. Marcel Romanos and
   PD Dr. Thomas Jans are the PIs. Dr. Julia Geissler is the study
   coordinator. The sponsor is responsible for quality assurance and
   quality control, trial design, trial management, data handling,
   investigator selection and allocation of responsibilities, notification
   of regulatory authorities, safety evaluation, coordinating and
   communicating with investigators from all trial sites, and ensuring that
   the trial is conducted in compliance with the protocol. The sponsor,
   furthermore, has final approval rights for any publications resulting
   from the trial. The coordinating centre is responsible for training of
   all study centres in the study protocol and monitoring the progress of
   the trial. This publication of this manuscript was additionally funded
   by the University of Wuerzburg in the funding programme Open Access
   Publishing.
NR 101
TC 3
Z9 3
U1 0
U2 12
PU BIOMED CENTRAL LTD
PI LONDON
PA 236 GRAYS INN RD, FLOOR 6, LONDON WC1X 8HL, ENGLAND
SN 1745-6215
J9 TRIALS
JI Trials
PD APR 27
PY 2018
VL 19
AR 254
DI 10.1186/s13063-018-2635-2
PG 16
WC Medicine, Research & Experimental
SC Research & Experimental Medicine
GA GE6SV
UT WOS:000431360300001
PM 29703226
OA DOAJ Gold, Green Published, Green Accepted
DA 2020-03-18
ER

PT J
AU Hassan, R
   Poole, KL
   Schmidt, LA
   Saigal, S
   Van Lieshout, RJ
AF Hassan, Raha
   Poole, Kristie L.
   Schmidt, Louis A.
   Saigal, Saroj
   Van Lieshout, Ryan J.
TI Emotion regulation and affective experience among extremely low birth
   weight adult survivors in their 30's
SO PERSONALITY AND INDIVIDUAL DIFFERENCES
LA English
DT Article
DE Extremely low birth weight; Emotion; Emotion regulation; Affect; Adults
ID NEGATIVE AFFECT; DEPRESSIVE SYMPTOMS; EXTREMELY PRETERM; INTENSIVE-CARE;
   YOUNG-ADULTS; BORN; CHILDREN; INFANTS; ANXIETY; ADOLESCENTS
AB Although emotion regulatory processes and affective experiences have been explored among extremely low birth weight (ELBW; < 1000 g) survivors in childhood, little is known about these processes among ELBW survivors in adulthood. Furthermore, still less is known about whether ELBW survivors with neurosensory impairments (NSI) differ in emotion regulatory processes than ELBW survivors without NSI. Participants comprised 100 ELBW survivors (80 without NSI and 20 with NSI) and 89 normal birth weight (NBW) controls matched on age, familial socioeconomic status, and sex in childhood who were prospectively followed into adulthood. At age 30-35 years, participants completed self-report measures, including the Positive and Negative Affect Schedule and the Affective Styles Questionnaire. ELBW survivors reported significantly less positive affect than NBW participants. As well, ELBW survivors with NSI reported a higher tolerance of negative emotions and more concealment of emotions from others compared to ELBW individuals without NSI. These findings of differential emotion regulatory processes and affective experiences in ELBW and NBW may underlie increased rates of psychopathology observed among some ELBW adult survivors.
C1 [Hassan, Raha; Poole, Kristie L.; Schmidt, Louis A.] McMaster Univ, Dept Psychol Neurosci & Behav, Hamilton, ON, Canada.
   [Saigal, Saroj] McMaster Univ, Dept Pediat, Hamilton, ON, Canada.
   [Van Lieshout, Ryan J.] McMaster Univ, Dept Psychiat & Behav Neurosci, Hamilton, ON, Canada.
RP Hassan, R (reprint author), McMaster Univ, Dept Psychol Neurosci & Behav, Hamilton, ON, Canada.
EM hassar@mcmaster.ca
FU Canadian Institutes of Health ResearchCanadian Institutes of Health
   Research (CIHR) [CIHR: TMH-103145]
FX This research was supported by Canadian Institutes of Health Research
   Grants CIHR: TMH-103145 (to L.A.S). We thank the many participants and
   their families for their continued participation and Nicole Folland, Paz
   Fortier, Karen Mathewson, Sue McKee, Vladimir Miskovic, Jordana Waxman,
   and Shirien Yunus for their help with data collection and organizing the
   assessments.
NR 70
TC 0
Z9 0
U1 0
U2 8
PU PERGAMON-ELSEVIER SCIENCE LTD
PI OXFORD
PA THE BOULEVARD, LANGFORD LANE, KIDLINGTON, OXFORD OX5 1GB, ENGLAND
SN 0191-8869
J9 PERS INDIV DIFFER
JI Pers. Individ. Differ.
PD APR 15
PY 2018
VL 125
BP 133
EP 139
DI 10.1016/j.paid.2018.01.003
PG 7
WC Psychology, Social
SC Psychology
GA FW8CW
UT WOS:000425555900022
DA 2020-03-18
ER

PT J
AU Wang, YY
   Liang, YY
   Fan, LL
   Lin, KX
   Xie, XL
   Pan, JH
   Zhou, H
AF Wang, Yuyin
   Liang, Yiying
   Fan, Linlin
   Lin, Kexiu
   Xie, Xiaolin
   Pan, Junhao
   Zhou, Hui
TI The Indirect Path From Mindful Parenting to Emotional Problems in
   Adolescents: The Role of Maternal Warmth and Adolescents' Mindfulness
SO FRONTIERS IN PSYCHOLOGY
LA English
DT Article
DE mindful parenting; warmth; mindfulness; emotional problems; indirect
   effect
ID AWARENESS SCALE MAAS; CHRONIC PAIN; METAANALYSIS; ASSOCIATION;
   DEPRESSION; CHILDHOOD; ANXIETY; YOUTH; MANAGEMENT; AGREEMENT
AB Mindfulness has been demonstrated to have positive effects on children's emotional functioning, and adaptive parenting practices are associated with fewer emotional problems. However, the association between mindful parenting and adolescent emotional problems has not been studied much. In the current study, the indirect path from mindful parenting to adolescent emotional problems was examined, with maternal warmth and adolescent dispositional mindfulness as potential mediators. A sample of 168 mother-child dyads participated in this study. A serial indirect effects model showed mother's mindful parenting could decrease adolescent emotional problems through adolescent's perceived maternal warmth and their dispositional mindfulness. Findings of this study imply that intervention in mindful parenting may have benefits for adolescents' emotional problems through enhancing maternal warmth and children's trait mindfulness.
C1 [Wang, Yuyin; Liang, Yiying; Fan, Linlin; Lin, Kexiu; Xie, Xiaolin; Pan, Junhao; Zhou, Hui] Sun Yat Sen Univ, Dept Psychol, Guangzhou, Guangdong, Peoples R China.
RP Pan, JH; Zhou, H (reprint author), Sun Yat Sen Univ, Dept Psychol, Guangzhou, Guangdong, Peoples R China.
EM panjunh@mail.sysu.edu.cn; happy_zhui@126.com
FU MOE (Ministry of Education) Project of Humanities and Social Science
   [16YJCZH107]; National Natural Science Foundation of ChinaNational
   Natural Science Foundation of China [31700961, 11301555]; Fundamental
   Research Funds for the Central UniversitiesFundamental Research Funds
   for the Central Universities [17wkzd18]
FX This work was funded by MOE (Ministry of Education) Project of
   Humanities and Social Science (16YJCZH107), the National Natural Science
   Foundation of China (31700961, 11301555), and Fundamental Research Funds
   for the Central Universities (17wkzd18).
NR 45
TC 3
Z9 3
U1 2
U2 17
PU FRONTIERS MEDIA SA
PI LAUSANNE
PA AVENUE DU TRIBUNAL FEDERAL 34, LAUSANNE, CH-1015, SWITZERLAND
SN 1664-1078
J9 FRONT PSYCHOL
JI Front. Psychol.
PD APR 13
PY 2018
VL 9
AR 546
DI 10.3389/fpsyg.2018.00546
PG 7
WC Psychology, Multidisciplinary
SC Psychology
GA GC7QE
UT WOS:000429987000001
PM 29706925
OA DOAJ Gold, Green Published
DA 2020-03-18
ER

PT J
AU Cannalire, G
   Conti, L
   Celoni, M
   Grassi, C
   Cella, A
   Bensi, G
   Capelli, P
   Biasucci, G
AF Cannalire, Giuseppe
   Conti, Luigi
   Celoni, Maurizio
   Grassi, Carmine
   Cella, Andrea
   Bensi, Giulia
   Capelli, Patrizio
   Biasucci, Giacomo
TI Rapunzel syndrome: an infrequent cause of severe iron deficiency anemia
   and abdominal pain presenting to the pediatric emergency department
SO BMC PEDIATRICS
LA English
DT Article
DE Rapunzel syndrome; Abdominal pain; Iron deficiency anemia; PICA;
   Trichobezoar; Trichophagia; Trichotillomania; Case report
ID GASTRIC TRICHOBEZOAR; TRICHOTILLOMANIA; BEZOARS; MANAGEMENT
AB Background: Iron deficiency anemia (IDA) and abdominal pain are commonly seen in a pediatric emergency department (8 and 18% incidence respectively in our center). They are manifestations of a wide variety of diseases ranging from benign to immediately life-threatening. Trichobezoar is an under-diagnosed entity that has to be considered in children and adolescents, expecially female, suffering from trichotillomania (compulsion to pull hair) and trichophagy (compulsion to swallow hair). When undiagnosed, gastric bezoars may cause gastric ulceration, perforation, haemorrhage and obstruction.
   Case presentation: To underline the importance of including this pathology in the differential diagnosis of IDA and abdominal pain, we present the case of a 14 year-old girl with a huge trichobezoar which completely filled the stomach and extended into the small bowel. Since trichobezoar has an extension to the small bowel, it is classified as Rapunzel syndrome. As the bezoar couldn't be removed by endoscopy, the girl underwent surgical intervention. The patient passed through a gradual re-feeding, with iron and vitamins supplementation, and through a psychiatric counselling.
   Conclusion: The Rapunzel syndrome is a rare entity that may be complicated by life-threatening events. A prompt diagnosis and an appropriate therapy can reduce comorbidities. Gradual re-feeding with supplementation of micronutrients allows adequate catch-up weight with normalization of haematochemical nutritional parameters. Since many of these patients suffer from psychiatric pathology such as PICA with emotional problems and mental retardation, psychological/psychiatric counselling plays an important role in order to prevent bezoar recurrence.
C1 [Cannalire, Giuseppe; Cella, Andrea; Bensi, Giulia; Biasucci, Giacomo] Guglielmo da Saliceto Hosp, Dept Pediat & Neonatol, Cantone Cristo 50, Piacenza, Italy.
   [Conti, Luigi; Celoni, Maurizio; Grassi, Carmine; Capelli, Patrizio] Guglielmo da Saliceto Hosp, Dept Gen Thorac & Breast Surg, Cantone Cristo 50, Piacenza, Italy.
RP Cannalire, G (reprint author), Guglielmo da Saliceto Hosp, Dept Pediat & Neonatol, Cantone Cristo 50, Piacenza, Italy.
EM g.cannalire@ausl.pc.it
OI biasucci, giacomo/0000-0002-7441-9248
NR 15
TC 3
Z9 3
U1 0
U2 4
PU BIOMED CENTRAL LTD
PI LONDON
PA 236 GRAYS INN RD, FLOOR 6, LONDON WC1X 8HL, ENGLAND
SN 1471-2431
J9 BMC PEDIATR
JI BMC Pediatr.
PD APR 4
PY 2018
VL 18
AR 125
DI 10.1186/s12887-018-1097-8
PG 5
WC Pediatrics
SC Pediatrics
GA GB9TD
UT WOS:000429416000001
PM 29614986
OA DOAJ Gold, Green Published
DA 2020-03-18
ER

PT J
AU Tiemensma, J
   Depaoli, S
   Winter, SD
   Felt, JM
   Rus, HM
   Arroyo, AC
AF Tiemensma, Jitske
   Depaoli, Sarah
   Winter, Sonja D.
   Felt, John M.
   Rus, Holly M.
   Arroyo, Amber C.
TI The performance of the IES-R for Latinos and non-Latinos: Assessing
   measurement invariance
SO PLOS ONE
LA English
DT Article
ID POSTTRAUMATIC-STRESS-DISORDER; EMOTION REGULATION DIFFICULTIES; EVENT
   SCALE; PSYCHOMETRIC PROPERTIES; TRAUMATIC EVENTS; NONCLINICAL SAMPLE;
   IMPACT; SYMPTOMS; PREVALENCE; PTSD
AB Violent acts on university campuses are becoming more frequent. Enrollment rates of Latinos at universities is increasing. Research has indicated that youths are more susceptible to trauma, particularly Latinos. Thus, it is imperative to evaluate the validity of commonly used posttraumatic stress measures among Latino college students. The Impact of Event Scale Revised (IES-R) is one of the most commonly used metrics of posttraumatic stress disorder symptomatology. However, it is largely unknown if the IES-R is measuring the same construct across different sub-samples (e.g. Latino versus non-Latino). The current study aimed to assess measurement invariance for the IES-R between Latino and non-Latino participants. A total of 545 participants completed the IES-R. One- and three-factor scoring solutions were compared using confirmatory factor analyses. Measurement invariance was then evaluated by estimating several multiple-group confirmatory factor analytic models. Four models with an increasing degree of invariance across groups were compared. A significant chi(2) difference test was used to indicate a significant change in model fit between nested models within the measurement invariance testing process. The three-factor scoring solution could not be used for the measurement invariance process because the subscale correlations were too high for estimation (rs 0.92-1.00). Therefore, the one-factor model was used for the invariance testing process. Invariance was met for each level of invariance: configural, metric, scalar, and strict. All measurement invariance testing results indicated that the one-factor solution for the IES-R was equivalent for the Latino and non-Latino participants.
C1 [Tiemensma, Jitske; Depaoli, Sarah; Winter, Sonja D.; Felt, John M.; Rus, Holly M.; Arroyo, Amber C.] Univ Calif Merced, Psychol Sci, Merced, CA 95340 USA.
RP Depaoli, S (reprint author), Univ Calif Merced, Psychol Sci, Merced, CA 95340 USA.
EM sdepaoli@ucmerced.edu
RI Winter, Sonja/H-3292-2017
OI Winter, Sonja/0000-0002-2203-002X; Felt, John/0000-0002-7334-6489
NR 79
TC 0
Z9 0
U1 0
U2 6
PU PUBLIC LIBRARY SCIENCE
PI SAN FRANCISCO
PA 1160 BATTERY STREET, STE 100, SAN FRANCISCO, CA 94111 USA
SN 1932-6203
J9 PLOS ONE
JI PLoS One
PD APR 3
PY 2018
VL 13
IS 4
AR e0195229
DI 10.1371/journal.pone.0195229
PG 14
WC Multidisciplinary Sciences
SC Science & Technology - Other Topics
GA GB5DC
UT WOS:000429081600038
PM 29614117
OA DOAJ Gold, Green Published
DA 2020-03-18
ER

PT J
AU Gosling, CJ
   Noblecourt, K
   Moutier, S
AF Gosling, Corentin J.
   Noblecourt, Koralie
   Moutier, Sylvain
TI French Version of the Emotion Regulation Questionnaire for Children and
   Adolescents
SO ENFANCE
LA French
DT Article
DE EMOTION REGULATION; ERQ-CA; CHILDREN; ADOLESCENTS
ID FIT INDEXES; SAMPLE-SIZE; DEPRESSION; VALIDATION; EXPERIENCE; EXPRESSION
AB Intrapersonal emotion regulation refers to individuals' ability to effectively manage and respond to their own emotional experience. The Emotion Regulation Questionnaire for Children and Adolescents (ERQ-CA) is one of the main self-reporting tools assessing intrapersonal emotion regulation in middle age children and adolescents. This instrument measures the frequency of use of two types of emotion regulation strategies, the cognitive reappraisal and the expressive suppression. The ERQ-CA only focused on the frequency of use of these strategies, thus a parallel set of items measuring the efficacy of use of the cognitive reappraisal and of the expressive suppression has been recently proposed in adults. As no self-reporting tool assessing emotion regulation in middle-age children has yet been validated in a French sample, this study aimed to validate the French version of the ERQ-CA and the parallel set of items exploring the efficacy of use of the two emotion regulation strategies in children and adolescents. A power analysis using a Monte-Carlo simulation recommended a sample size of 140 participants. Therefore, a total of 140 children and adolescents (66 girls, mean age = 12.30 years; SD = 2.59 years; range = 8-16 years) were included in this study. Confirmatory Factorial Analyses confirmed the soundness of the two-factor solution for the ERQ-CA and the parallel set of items (RMSEA <.058; SRMR <.063; CFI >.93). Given the low numbers of items in the ERQ-CA, internal consistency was good (alpha >.70). This study confirmed that the ERQ-CA is an appropriate instrument to assess the frequency of use of cognitive reappraisal and expressive suppression in children and adolescents. In addition, this study demonstrated the validity of the parallel set of items to evaluate the efficacy of use of these two strategies. The combination of these two instruments should thus contribute to increase our understanding of the development of cognitive reappraisal and expressive suppression in children and adolescents. Further studies should be conducted to establish robust norms that can be useful in clinical practice.
C1 [Gosling, Corentin J.] Univ Paris 05, Lab Psychopathol & Proc Sante, 71 Ave Edouard Vaillant, F-92100 Boulogne, France.
   [Noblecourt, Koralie] Assoc Asperger Aide France, 18 Rue Micolon, F-94140 Alfortville, France.
RP Gosling, CJ (reprint author), Univ Paris 05, Lab Psychopathol & Proc Sante, 71 Ave Edouard Vaillant, F-92100 Boulogne, France.
EM corentin.gosling@paris-descartes.fr; koralieno-blecourt.aaf@gmail.com;
   sylvain.moutier@parisdescartes.fr
NR 40
TC 0
Z9 0
U1 0
U2 2
PU PRESSES UNIV FRANCE
PI PARIS CEDEX 14
PA 6 AVENUE REILLE, 75685 PARIS CEDEX 14, FRANCE
SN 0013-7545
EI 1969-6981
J9 ENFANCE
JI Enfance
PD APR-JUN
PY 2018
IS 2
BP 291
EP 304
PG 14
WC Psychology, Developmental
SC Psychology
GA HG6WA
UT WOS:000455126200002
DA 2020-03-18
ER

PT J
AU Seward, RJ
   Bayliss, DM
   Stallman, HM
   Ohan, JL
AF Seward, Rebecca J.
   Bayliss, Donna M.
   Stallman, Helen M.
   Ohan, Jeneva L.
TI Psychometric Properties and Norms for the Strengths and Difficulties
   Questionnaire Administered Online in an Australian Sample
SO AUSTRALIAN PSYCHOLOGIST
LA English
DT Article
DE children; measurement; normative data; parent report; Strengths and
   Difficulties Questionnaire
ID BEHAVIOR CHECKLIST; NORMATIVE DATA; MENTAL-HEALTH; CHILDREN;
   ADOLESCENTS; PREVALENCE; VERSION
AB ObjectiveThe Strengths and Difficulties Questionnaire (SDQ) was developed for clinicians and researchers as a brief screening instrument for behavioural and emotional problems in children. Administered in its traditional pen-and-paper format, the SDQ has demonstrated sound psychometric properties. The SDQ is increasingly being administered online, despite there being little evaluation of the psychometric properties and norms of the instrument in this new administrative context, and none in an Australian (or English-speaking) sample. Therefore, the aim of the current study was to explore the psychometric properties and present normative data for the online administration of the parent-report version of the SDQ in an Australian sample.
   MethodsParticipants were parents (n=1,070) of Australian primary school-aged children (5 to 12 years) who completed the SDQ online via a web-based software program.
   ResultsResults demonstrate sound psychometric properties for the SDQ in its online administrative format that are comparable to previous Australian studies utilising the traditional pen-and-paper format of the SDQ. Moreover, we provide normative data on the SDQ subscales, as well as the impact supplement when administered online.
   ConclusionsTogether, the results support the use of the SDQ online, and provide emerging evidence that the psychometric properties and the norms for the parent-report SDQ in an English-speaking sample are similar regardless of online versus pen-and-paper administration.
C1 [Seward, Rebecca J.; Bayliss, Donna M.; Ohan, Jeneva L.] Univ Western Australia, Sch Psychol, 35 Stirling Hwy, Crawley, WA 6009, Australia.
   [Stallman, Helen M.] Univ South Australia, Sch Psychol Social Work & Social Policy, Adelaide, SA, Australia.
RP Seward, RJ (reprint author), Univ Western Australia, Sch Psychol, 35 Stirling Hwy, Crawley, WA 6009, Australia.
EM rebecca.seward@research.uwa.edu.au
OI Bayliss, Donna/0000-0001-5940-5211; Ohan, Jeneva/0000-0002-4801-4239
NR 31
TC 4
Z9 4
U1 0
U2 8
PU WILEY
PI HOBOKEN
PA 111 RIVER ST, HOBOKEN 07030-5774, NJ USA
SN 0005-0067
EI 1742-9544
J9 AUST PSYCHOL
JI Aust. Psychol.
PD APR
PY 2018
VL 53
IS 2
BP 116
EP 124
DI 10.1111/ap.12325
PG 9
WC Psychology, Multidisciplinary
SC Psychology
GA FZ3DW
UT WOS:000427467600002
DA 2020-03-18
ER

PT J
AU Vasa, RA
   Kreiser, NL
   Keefer, A
   Singh, V
   Mostofsky, SH
AF Vasa, Roma A.
   Kreiser, Nicole L.
   Keefer, Amy
   Singh, Vini
   Mostofsky, Stewart H.
TI Relationships between autism spectrum disorder and intolerance of
   uncertainty
SO AUTISM RESEARCH
LA English
DT Article
DE autism; anxiety; worry; intolerance of uncertainty; emotion
   dysregulation
ID REPETITIVE BEHAVIORS; DIAGNOSTIC INTERVIEW; EMOTION REGULATION;
   PSYCHOMETRIC PROPERTIES; UNDERSTANDING ANXIETY; CHILDREN; ADOLESCENTS;
   SCALE; YOUTH; WORRY
AB Intolerance of uncertainty (IU) is a dispositional risk factor involving maladaptive responding under conditions of uncertainty. Recent data indicate that IU is likely elevated in youth with autism spectrum disorder (ASD) and is positively correlated with anxiety. This study examined whether IU may be associated with ASD independent of anxiety. Relationships between anxiety, ASD, and IU were examined in 57 children with ASD without co-occurring intellectual disability and 32 control participants, ages 7-16 years. Hierarchal linear regressions were run to examine whether ASD variables, including emotion dysregulation, were predictive of IU when controlling for anxiety. Severity of social communication deficits, repetitive behaviors, and emotion dysregulation were each related to IU when controlling for the effects of anxiety. When these variables were entered into the regression model together, emotion dysregulation was the only significant predictor of IU. These findings suggest that IU is directly related to features of ASD possibly due to shared genetic, neurological, or psychological underpinnings. Autism Res2018, 11: 636-644. (c) 2018 International Society for Autism Research, Wiley Periodicals, Inc.
   Lay SummaryYouth with ASD without co-occurring intellectual disability experience high levels of intolerance of uncertainty (IU), which is related to anxiety. This study found that IU may also have a relationship with certain aspects of ASD, particularly emotion dysregulation.
C1 [Vasa, Roma A.; Keefer, Amy; Singh, Vini] Kennedy Krieger Inst, Ctr Autism & Related Disorders, 3901 Greenspring Ave, Baltimore, MD 21211 USA.
   [Vasa, Roma A.; Mostofsky, Stewart H.] Kennedy Krieger Inst, Ctr Neurodev & Imaging Res, 707 North Broadway, Baltimore, MD 21205 USA.
   [Vasa, Roma A.; Keefer, Amy] Johns Hopkins Univ, Sch Med, Dept Psychiat & Behav Sci, 1800 Orleans St, Baltimore, MD 21287 USA.
   [Kreiser, Nicole L.; Mostofsky, Stewart H.] Eastern Virginia Med Sch, Dept Psychiat & Behav Sci, 825 Fairfax Ave,Suite 710, Norfolk, VA 23507 USA.
   [Mostofsky, Stewart H.] Johns Hopkins Univ, Sch Med, Dept Neurol, 601 N Caroline St, Baltimore, MD 21205 USA.
RP Vasa, RA (reprint author), 3901 Greenspring Ave, Baltimore, MD 21211 USA.
EM vasa@kennedykrieger.org
OI Singh, Vini/0000-0002-0894-3738; Keefer, Amy/0000-0001-6931-0232
FU NIHUnited States Department of Health & Human ServicesNational
   Institutes of Health (NIH) - USA [R01 NS048527-08, R21 MH098228]
FX This study was funded by NIH grants: R01 NS048527-08 and R21 MH098228.
NR 58
TC 3
Z9 3
U1 1
U2 19
PU WILEY
PI HOBOKEN
PA 111 RIVER ST, HOBOKEN 07030-5774, NJ USA
SN 1939-3792
EI 1939-3806
J9 AUTISM RES
JI Autism Res.
PD APR
PY 2018
VL 11
IS 4
BP 636
EP 644
DI 10.1002/aur.1916
PG 9
WC Behavioral Sciences; Psychology, Developmental
SC Behavioral Sciences; Psychology
GA GD0CN
UT WOS:000430167100006
PM 29316350
OA Green Accepted
DA 2020-03-18
ER

PT J
AU Thomson, ND
   Centifanti, LCM
AF Thomson, Nicholas D.
   Centifanti, Luna C. M.
TI Proactive and Reactive Aggression Subgroups in Typically Developing
   Children: The Role of Executive Functioning, Psychophysiology, and
   Psychopathy
SO CHILD PSYCHIATRY & HUMAN DEVELOPMENT
LA English
DT Article
DE Psychopathy; Respiratory sinus arrhythmia; Executive function; Proactive
   aggression; Reactive aggression
ID CALLOUS-UNEMOTIONAL TRAITS; RESPIRATORY SINUS ARRHYTHMIA; CONDUCT
   PROBLEMS; DEVELOPMENTAL PSYCHOPATHOLOGY; EARLY-CHILDHOOD; EMOTION
   DYSREGULATION; PHYSICAL AGGRESSION; BEHAVIOR PROBLEMS; COMMUNITY SAMPLE;
   ADOLESCENT BOYS
AB This study aimed to assess whether groups of aggressive children differed on psychopathic traits, and neuropsychological and neurobiological measures of prefrontal functioning consistent with the objectives of their aggression-reactive or proactive. Including 110 typically developing children (9-11 years), a latent class analysis identified a low aggression group, a high reactive aggression group, and a mixed (high reactive and proactive) aggression group. Results show high callous-unemotional traits and low resting respiratory sinus arrhythmia increased the likelihood of children being in the mixed aggression group, when compared to the reactive and low aggression groups. However, deficits in planning and inhibitory control increased the likelihood of children being in the reactive aggression group, when compared to the mixed and low aggression groups. Executive functioning deficits did not differentiate the mixed group from the low aggression group. These findings highlight psychobiological and executive functioning differences that may explain heterogeneity in childhood aggression.
C1 [Thomson, Nicholas D.] Univ Durham, Dept Psychol, South Rd, Durham DH1 3LE, England.
   [Centifanti, Luna C. M.] Univ Liverpool, Dept Clin Psychol, Brownlow Hill, Liverpool L69 3GB, Merseyside, England.
RP Thomson, ND (reprint author), Univ Durham, Dept Psychol, South Rd, Durham DH1 3LE, England.
EM n.d.thomson@durham.ac.uk; Luna.Centifanti@liverpool.ac.uk
RI Centifanti, Luna Munoz/N-7687-2019; Centifanti, Luna C.
   Munoz/D-4962-2012
OI Centifanti, Luna Munoz/0000-0003-4562-8187; Centifanti, Luna C.
   Munoz/0000-0003-4562-8187
NR 78
TC 11
Z9 11
U1 1
U2 21
PU SPRINGER
PI NEW YORK
PA 233 SPRING ST, NEW YORK, NY 10013 USA
SN 0009-398X
EI 1573-3327
J9 CHILD PSYCHIAT HUM D
JI Child Psychiat. Hum. Dev.
PD APR
PY 2018
VL 49
IS 2
BP 197
EP 208
DI 10.1007/s10578-017-0741-0
PG 12
WC Psychology, Developmental; Pediatrics; Psychiatry
SC Psychology; Pediatrics; Psychiatry
GA FZ6MF
UT WOS:000427712400004
PM 28681106
OA Green Accepted, Other Gold, Green Published
DA 2020-03-18
ER

PT J
AU Lopez, KC
   Luby, JL
   Belden, AC
   Barch, DM
AF Lopez, Katherine C.
   Luby, Joan L.
   Belden, Andy C.
   Barch, Deanna M.
TI Emotion dysregulation and functional connectivity in children with and
   without a history of major depressive disorder
SO COGNITIVE AFFECTIVE & BEHAVIORAL NEUROSCIENCE
LA English
DT Article
DE Depression; Development; Emotion regulation; Functional connectivity;
   Prefrontal cortex
ID DEFAULT MODE NETWORK; REGULATION STRATEGIES; PREFRONTAL CORTEX; BRAIN
   NETWORKS; AMYGDALA; ADOLESCENTS; MOOD; ANXIETY; PREVALENCE; RUMINATION
AB Recent interest has emerged in understanding the neural mechanisms by which deficits in emotion regulation (ER) early in development may relate to later depression. Corticolimbic alterations reported in emotion dysregulation and depression may be one possible link. We examined the relationships between emotion dysregulation in school age, corticolimbic resting-state functional connectivity (rs-FC) in preadolescence, and depressive symptoms in adolescence. Participants were 143 children from a longitudinal preschool onset depression study who completed the Children Sadness Management Scale (CSMS; measuring ER), Child Depression Inventory (CDI-C; measuring depressive symptoms), and two resting-state MRI scans. Rs-FC between four primary regions of interest (ROIs; bilateral dorsolateral prefrontal cortex [dlPFC] and amygdala) and six target ROIs thought to contribute to ER were examined. Findings showed that ER in school age did not predict depressive symptoms in adolescence, but did predict preadolescent increases in dlPFC-insula and dlPFC-ventromedial PFC rs-FC across diagnosis, as well as increased dlPFC-dorsal anterior cingulate cortex (dACC) rs-FC in children with a history of depression. Of these profiles, only dlPFC-dACC rs-FC in preadolescence predicted depressive symptoms in adolescence. However, dlPFC-dACC connectivity did not mediate the relationship between ER in school age and depressive symptoms in adolescence. Despite the absence of a direct relationship between ER and depressive symptoms and no significant rs-FC mediation, the rs-FC profiles predicted by ER are consistent with the hypothesis that emotion dysregulation is associated with abnormalities in top-down control functions. The extent to which these relationships might confer greater risk for later depression, however, remains unclear.
C1 [Lopez, Katherine C.; Barch, Deanna M.] Washington Univ, Dept Psychol & Brain Sci, St Louis, MO 63130 USA.
   [Luby, Joan L.; Belden, Andy C.; Barch, Deanna M.] Washington Univ, Dept Psychiat, St Louis, MO 63130 USA.
   [Barch, Deanna M.] Washington Univ, Dept Radiol, St Louis, MO 63130 USA.
RP Barch, DM (reprint author), Washington Univ, Dept Psychol & Brain Sci, St Louis, MO 63130 USA.; Barch, DM (reprint author), Washington Univ, Dept Psychiat, St Louis, MO 63130 USA.; Barch, DM (reprint author), Washington Univ, Dept Radiol, St Louis, MO 63130 USA.
EM dbarch@wustl.edu
FU NIH HHSUnited States Department of Health & Human ServicesNational
   Institutes of Health (NIH) - USA [R03 MH110637]; NIMH NIH HHSUnited
   States Department of Health & Human ServicesNational Institutes of
   Health (NIH) - USANIH National Institute of Mental Health (NIMH) [R01
   MH090786]
NR 94
TC 0
Z9 0
U1 0
U2 16
PU SPRINGER
PI NEW YORK
PA 233 SPRING ST, NEW YORK, NY 10013 USA
SN 1530-7026
EI 1531-135X
J9 COGN AFFECT BEHAV NE
JI Cogn. Affect. Behav. Neurosci.
PD APR
PY 2018
VL 18
IS 2
BP 232
EP 248
DI 10.3758/s13415-018-0564-x
PG 17
WC Behavioral Sciences; Neurosciences
SC Behavioral Sciences; Neurosciences & Neurology
GA GB9YR
UT WOS:000429431500003
PM 29524099
OA Bronze, Green Accepted, Green Published
DA 2020-03-18
ER

PT J
AU Erreygers, S
   Vandebosch, H
   Vranjes, I
   Baillien, E
   De Witte, H
AF Erreygers, Sara
   Vandebosch, Heidi
   Vranjes, Ivana
   Baillien, Elfi
   De Witte, Hans
TI The interplay of negative experiences, emotions and affective styles in
   adolescents' cybervictimization: A moderated mediation analysis
SO COMPUTERS IN HUMAN BEHAVIOR
LA English
DT Article
DE Cyberbullying; Cybervictimization; Victimization; Affective styles;
   Emotion regulation
ID GENDER-DIFFERENCES; FIT INDEXES; VICTIMIZATION; CYBER; VICTIMS; MODEL;
   DYSREGULATION; METAANALYSIS; INDIVIDUALS; PERSONALITY
AB Cyberbullying research has uncovered several contextual and personal risk factors for cybervictimization, but their interaction has not received much attention. However, the combined influence of several individual and situational factors and the interplay between them may have a different influence on the risk of cybervictimization than each factor separately. Therefore, this longitudinal moderated mediation study, conducted among a large sample of early adolescents, examined how the events adolescents experience in daily life influence their risk of being victimized online via the emotions they experience, and whether this process is moderated by differences in adolescents' habitual tendencies to regulate their emotions (affective styles). The results indicated that negative events were directly and indirectly, via experiencing negative emotions, related to later cybervictimization. Furthermore, the association between negative events and emotions was moderated by concealing and tolerating affective styles: Adolescents who habitually concealed or tolerated their emotions were more likely to experience negative emotions associated with negative events, especially when they experienced few negative events. These findings illustrate the importance of taking person-environment-interactions into account when studying cyberbullying and support the implementation of prevention and intervention programs that assist students in developing adaptive emotion regulation and coping skills. (C) 2017 Elsevier Ltd. All rights reserved.
C1 [Erreygers, Sara; Vandebosch, Heidi; Vranjes, Ivana] Univ Antwerp, Fac Social Sci, Dept Commun Studies, Antwerp, Belgium.
   [Erreygers, Sara; Vranjes, Ivana; De Witte, Hans] Katholieke Univ Leuven, Occupat & Org Psychol & Profess Learning, Leuven, Belgium.
   [Vranjes, Ivana; Baillien, Elfi] Katholieke Univ Leuven, Dept Work & Org Studies, Brussels, Belgium.
   [De Witte, Hans] North West Univ, Optentia Res Focus Area, Vanderbijlpk Campus, Potchefstroom, South Africa.
RP Erreygers, S (reprint author), Univ Antwerp, Dept Commun Studies, SZ 109,Sint Jacobsstr 2-4, B-2000 Antwerp, Belgium.
EM sara.erreygers@uantwerpen.be
OI Erreygers, Sara/0000-0002-3097-4784
FU Research Foundation FlandersFWO [FWO G.0335.14N]; Research Foundation
   FlandersFWO [FWO G.0335.14N]
FX This research was supported by the Research Foundation Flanders, grant
   number FWO G.0335.14N. We thank Prof. Dr. Dimitri Mortelmans (University
   of Antwerp) and Prof. Dr. Peter Lugtig (Universiteit Utrecht) for their
   assistance with statistical analyses, and Prof. Dr. Karolien Poels
   (University of Antwerp) and Prof. Dr. Hilde Colpin (KU Leuven) for their
   comments on earlier versions of this manuscript, although any errors are
   our own and should not tarnish the reputations of these persons.
NR 100
TC 0
Z9 0
U1 0
U2 45
PU PERGAMON-ELSEVIER SCIENCE LTD
PI OXFORD
PA THE BOULEVARD, LANGFORD LANE, KIDLINGTON, OXFORD OX5 1GB, ENGLAND
SN 0747-5632
EI 1873-7692
J9 COMPUT HUM BEHAV
JI Comput. Hum. Behav.
PD APR
PY 2018
VL 81
BP 223
EP 234
DI 10.1016/j.chb.2017.12.027
PG 12
WC Psychology, Multidisciplinary; Psychology, Experimental
SC Psychology
GA FU5LJ
UT WOS:000423893900023
DA 2020-03-18
ER

PT J
AU Uchida, M
   Spencer, TJ
   Faraone, SV
   Biederman, J
AF Uchida, Mai
   Spencer, Thomas J.
   Faraone, Stephen V.
   Biederman, Joseph
TI Adult Outcome of ADHD: An Overview of Results From the MGH Longitudinal
   Family Studies of Pediatrically and Psychiatrically Referred Youth With
   and Without ADHD of Both Sexes
SO JOURNAL OF ATTENTION DISORDERS
LA English
DT Article
DE ADHD; adult; outcomes; longitudinal study
ID ATTENTION-DEFICIT HYPERACTIVITY; EXECUTIVE FUNCTION DEFICITS;
   SUBSTANCE-USE DISORDERS; AGE-DEPENDENT DECLINE; OF-THE-LITERATURE;
   FOLLOW-UP; DEFICIT/HYPERACTIVITY DISORDER; CIGARETTE-SMOKING; STIMULANT
   THERAPY; BIPOLAR DISORDER
AB Objective: We aimed to provide an overview of the Massachusetts General Hospital (MGH) Longitudinal Studies of ADHD. Methods: We evaluated and followed samples of boys and girls with and without ADHD ascertained from psychiatric and pediatric sources and their families. Results: These studies documented that ADHD in both sexes is associated with high levels of persistence into adulthood, high levels of familiality with ADHD and other psychiatric disorders, a wide range of comorbid psychiatric and cognitive disorders including mood, anxiety, and substance use disorders, learning disabilities, executive function deficits, emotional dysregulation, and autistic traits as well as functional impairments. The MGH studies suggested that stimulant treatment decreased risks of developing comorbid psychiatric disorders, substance use disorders, and functional outcomes. The MGH studies documented the neural basis of persistence of ADHD using neuroimaging. Conclusion: The MGH studies provided various insights on symptoms, course, functions, comorbidities, and neuroscience of ADHD.
C1 [Uchida, Mai; Spencer, Thomas J.; Biederman, Joseph] Massachusetts Gen Hosp, Clin & Res Program Pediat Psychopharmacol, 55 Fruit St,WRN 625, Boston, MA 02114 USA.
   [Uchida, Mai; Spencer, Thomas J.; Biederman, Joseph] Massachusetts Gen Hosp, Clin & Res Program Adult ADHD, 55 Fruit St,WRN 625, Boston, MA 02114 USA.
   [Uchida, Mai; Biederman, Joseph] Massachusetts Gen Hosp, Alan & Lorraine Bressler Clin & Res Program Autis, Boston, MA 02114 USA.
   [Uchida, Mai; Biederman, Joseph] Harvard Med Sch, Psychiat, Boston, MA USA.
   [Spencer, Thomas J.] Harvard Med Sch, Boston, MA USA.
   [Faraone, Stephen V.] SUNY Upstate Med Univ, Med Genet Res Ctr, Syracuse, NY 13210 USA.
   [Faraone, Stephen V.] SUNY Upstate Med Univ, Psychiat & Neurosci & Physiol, Syracuse, NY 13210 USA.
   [Faraone, Stephen V.] Univ Bergen, KG Jebsen Ctr Res Neuropsychiat Disorders, Bergen, Norway.
RP Uchida, M (reprint author), Massachusetts Gen Hosp, Clin & Res Program Pediat Psychopharmacol, 55 Fruit St,WRN 625, Boston, MA 02114 USA.; Uchida, M (reprint author), Massachusetts Gen Hosp, Clin & Res Program Adult ADHD, 55 Fruit St,WRN 625, Boston, MA 02114 USA.
EM muchida@partners.org
RI Faraone, Stephen/AAE-7334-2019; Faraone, Stephen V/O-7239-2018
OI Faraone, Stephen/0000-0002-9217-3982; Faraone, Stephen
   V/0000-0002-9217-3982
NR 52
TC 21
Z9 21
U1 3
U2 28
PU SAGE PUBLICATIONS INC
PI THOUSAND OAKS
PA 2455 TELLER RD, THOUSAND OAKS, CA 91320 USA
SN 1087-0547
EI 1557-1246
J9 J ATTEN DISORD
JI J. Atten. Disord.
PD APR
PY 2018
VL 22
IS 6
SI SI
BP 523
EP 534
DI 10.1177/1087054715604360
PG 12
WC Psychology, Developmental; Psychiatry
SC Psychology; Psychiatry
GA GC5WE
UT WOS:000429860200001
DA 2020-03-18
ER

PT J
AU Arseneault, L
AF Arseneault, Louise
TI Annual Research Review: The persistent and pervasive impact of being
   bullied in childhood and adolescence: implications for policy and
   practice
SO JOURNAL OF CHILD PSYCHOLOGY AND PSYCHIATRY
LA English
DT Review
DE Bullying victimisation; mental health; physical health; socioeconomic
   outcomes; development; children; adolescents; life course
ID PEER-VICTIMIZATION; BULLYING VICTIMIZATION; PSYCHIATRIC-DISORDERS;
   PSYCHOTIC SYMPTOMS; MOBILE TECHNOLOGIES; BEHAVIORAL-PROBLEMS; ADJUSTMENT
   PROBLEMS; PROSPECTIVE COHORT; EMOTIONAL-PROBLEMS; FAMILY FACTORS
AB Background: We have known for some time that being bullied was associated with children's and adolescents' adjustment difficulties and well-being. In recent years, we have come to recognise that the impact of childhood bullying victimisation on the development of mental health problems is more complex. This paper aims to review the evidence for an independent contribution of childhood bullying victimisation to the development of poor outcomes throughout the life span, including mental, physical and socioeconomic outcomes, and discuss the implications for policy and practice. Findings: Existing research indicates that (a) being bullied in childhood is associated with distress and symptoms of mental health problems. This large body of evidence supports actions aimed at reducing the occurrence of bullying behaviours; (b) the consequences of childhood bullying victimisation can persist up to midlife and, in addition to mental health, can impact physical and socioeconomic outcomes. These new findings indicate that interventions should also focus on supporting victims of bullying and helping them build resilience; (c) research has identified some factors that predispose children to be targeted by bullying behaviours. These studies suggest that public health interventions could aim at preventing children from becoming the target of bullying behaviours from an early age. Conclusions: It is a truism to emphasise that further work is needed to understand why and how young people's aspirations are often cut short by this all too common adverse social experience. In parallel, we must develop effective strategies to tackle this form of abuse and its consequences for the victims. Addressing bullying in childhood could not only reduce children's and adolescents' mental health symptoms but also prevent psychiatric and socioeconomic difficulties up to adulthood and reduce considerable costs for society.
C1 [Arseneault, Louise] Kings Coll London, Inst Psychiat Psychol & Neurosci, Box P080,De Crespigny Pk, London SE5 8AF, England.
RP Arseneault, L (reprint author), Kings Coll London, Inst Psychiat Psychol & Neurosci, Box P080,De Crespigny Pk, London SE5 8AF, England.
EM louise.arseneault@kcl.ac.uk
OI Arseneault, Louise/0000-0002-2938-2191
FU Medical Research Council (MRC)Medical Research Council UK (MRC)
   [G9806489, 61002190]
FX LA is the Mental Health Leadership Fellow of the UK Economic and Social
   Research Council (ESRC). The E-Risk Study is funded by the Medical
   Research Council (MRC grants G9806489 and 61002190). She thanks Barbara
   Maughan, Andrea Danese and Timothy Matthews for their helpful comments
   on an earlier draft of this manuscript, and to Leah Wolstenholme for
   technical assistance. The author has declared that she has no competing
   or potential conflicts of interest.
NR 126
TC 32
Z9 32
U1 22
U2 52
PU WILEY
PI HOBOKEN
PA 111 RIVER ST, HOBOKEN 07030-5774, NJ USA
SN 0021-9630
EI 1469-7610
J9 J CHILD PSYCHOL PSYC
JI J. Child Psychol. Psychiatry
PD APR
PY 2018
VL 59
IS 4
SI SI
BP 405
EP 421
DI 10.1111/jcpp.12841
PG 17
WC Psychology, Developmental; Psychiatry; Psychology
SC Psychology; Psychiatry
GA GA6CF
UT WOS:000428419800010
PM 29134659
OA Green Accepted, Other Gold
HC Y
HP N
DA 2020-03-18
ER

PT J
AU Koechlin, H
   Coakley, R
   Schechter, N
   Werner, C
   Kossowsky, J
AF Koechlin, Helen
   Coakley, Rachael
   Schechter, Neil
   Werner, Christoph
   Kossowsky, Joe
TI The role of emotion regulation in chronic pain: A systematic literature
   review
SO JOURNAL OF PSYCHOSOMATIC RESEARCH
LA English
DT Review
DE Emotions; Emotion regulation; Chronic pain; Systematic review
ID RHEUMATOID-ARTHRITIS; INDIVIDUAL-DIFFERENCES; REGULATION STRATEGIES;
   REGULATION SKILLS; ANXIETY; FIBROMYALGIA; SUPPRESSION; DEPRESSION;
   DISORDERS; ADOLESCENTS
AB Objective: Emotion regulation (ER) includes a set of cognitive and attentional processes used to change or maintain emotional state. A small but growing body of research suggests that maladaptive ER might be a risk factor for the development of chronic pain. This review aims to summarize existing literature on the association between ER and chronic pain, and to determine whether the construct of ER may further enhance our understanding of the risk and protective factors that may contribute to the onset and maintenance of chronic pain.
   Methods: A systematic search was conducted using the search terms "chronic pain" and "emotion regulation." Studies that measured both constructs across all age groups were included.
   Results: We found 15 studies that met our inclusion criteria. Nine studies were completed within the last five years, suggesting that the evaluation of ER as it relates to pain is a new line of research. Studies that measured "response-focused" ER found associations between maladaptive ER and pain. Studies that measured "antecedent focused" ER strategies were less likely to show a direct association with pain.
   Conclusion: Maladaptive response-focused ER may be an important risk factor in the development and maintenance of chronic pain, as it is associated with pain and psychological comorbidities. Adding ER to chronic pain investigations may help to further explain individual differences in the risk and protective mechanisms that are known to influence chronic pain. Importantly, this line of research has potential to directly inform future interventions for patients with chronic pain.
C1 [Koechlin, Helen; Kossowsky, Joe] Univ Basel, Dept Clin Psychol & Psychotherapy, Missionsstr 62, CH-4055 Basel, Switzerland.
   [Koechlin, Helen; Coakley, Rachael; Schechter, Neil; Kossowsky, Joe] Harvard Med Sch, Boston Childrens Hosp, Dept Anesthesiol Perioperat & Pain Med, Boston, MA USA.
   [Werner, Christoph] Univ Sydney, Sch Psychol, Sydney, NSW, Australia.
RP Koechlin, H (reprint author), Univ Basel, Dept Clin Psychol & Psychotherapy, Missionsstr 62, CH-4055 Basel, Switzerland.
EM helen.koechlin@unibas.ch
OI Koechlin, Helen/0000-0001-6680-8027; Werner, Christoph
   Patrick/0000-0001-9250-4529
FU Freiwillige Akademische Gesellschaft Basel; Sara Page Mayo Endowment for
   Pediatric Pain Research, Education and Treatment
FX This review was supported by a grant from the Freiwillige Akademische
   Gesellschaft Basel awarded to HK and by the Sara Page Mayo Endowment for
   Pediatric Pain Research, Education and Treatment.
NR 57
TC 23
Z9 23
U1 1
U2 24
PU PERGAMON-ELSEVIER SCIENCE LTD
PI OXFORD
PA THE BOULEVARD, LANGFORD LANE, KIDLINGTON, OXFORD OX5 1GB, ENGLAND
SN 0022-3999
EI 1879-1360
J9 J PSYCHOSOM RES
JI J. Psychosomat. Res.
PD APR
PY 2018
VL 107
BP 38
EP 45
DI 10.1016/j.jpsychores.2018.02.002
PG 8
WC Psychiatry
SC Psychiatry
GA GA5FU
UT WOS:000428359300007
PM 29502762
DA 2020-03-18
ER

PT J
AU Stewart, TM
   Hunter, SC
   Rhodes, SM
AF Stewart, Tracy M.
   Hunter, Simon C.
   Rhodes, Sinead M.
TI A prospective investigation of rumination and executive control in
   predicting overgeneral autobiographical memory in adolescence
SO MEMORY & COGNITION
LA English
DT Article
DE Overgeneral autobiographical memory; Adolescence; Rumination; Executive
   control; Emotion
ID POSTTRAUMATIC-STRESS-DISORDER; DEPRESSIVE SYMPTOMS; COGNITIVE CONTROL;
   EMOTION REGULATION; SELF-DISCREPANCY; FUTURE EVENTS; RECENT TRAUMA;
   INVENTORY-II; SPECIFICITY; CHILDREN
AB The CaR-FA-X model (Williams et al., 2007), or capture and rumination (CaR), functional avoidance (FA), and impaired executive control (X), is a model of overgeneral autobiographical memory (OGM). Two mechanisms of the model, rumination and executive control, were examined in isolation and in interaction in order to investigate OGM over time. Across two time points, six months apart, a total of 149 adolescents (13-16 years) completed the minimal-instruction autobiographical memory test, a measure of executive control with both emotional and nonemotional stimuli, and measures of brooding rumination and reflective pondering. The results showed that executive control for emotional information was negatively associated with OGM, but only when reflective pondering levels were high. Therefore, in the context of higher levels of reflective pondering, greater switch costs (i.e., lower executive control) when processing emotional information predicted a decrease in OGM over time.
C1 [Stewart, Tracy M.] Univ Edinburgh, Moray House Sch Educ, Edinburgh EH8 8AQ, Midlothian, Scotland.
   [Hunter, Simon C.] Univ Strathclyde, Sch Psychol Sci & Hlth, Glasgow G1 1QE, Lanark, Scotland.
   [Rhodes, Sinead M.] Univ Edinburgh, SMC Res Ctr Learning Difficulties Child Life & Hl, Ctr Clin Brain Sci, 20 Sylvan Pl, Edinburgh EH9 1UW, Midlothian, Scotland.
RP Rhodes, SM (reprint author), Univ Edinburgh, SMC Res Ctr Learning Difficulties Child Life & Hl, Ctr Clin Brain Sci, 20 Sylvan Pl, Edinburgh EH9 1UW, Midlothian, Scotland.
EM sinead.rhodes@ed.ac.uk
RI Hunter, Simon C/C-4221-2014
OI Hunter, Simon C/0000-0002-3922-1252
NR 84
TC 3
Z9 3
U1 1
U2 5
PU SPRINGER
PI NEW YORK
PA 233 SPRING ST, NEW YORK, NY 10013 USA
SN 0090-502X
EI 1532-5946
J9 MEM COGNITION
JI Mem. Cogn.
PD APR
PY 2018
VL 46
IS 3
BP 482
EP 496
DI 10.3758/s13421-017-0779-z
PG 15
WC Psychology, Experimental
SC Psychology
GA GB4NO
UT WOS:000429037400012
PM 29340943
OA Green Published, Other Gold, Green Accepted
DA 2020-03-18
ER

PT J
AU Bassi, M
   Delle Fave, A
   Steca, P
   Caprara, GV
AF Bassi, Marta
   Delle Fave, Antonella
   Steca, Patrizia
   Caprara, Gian Vittorio
TI Adolescents' regulatory emotional self-efficacy beliefs and daily affect
   intensity
SO MOTIVATION AND EMOTION
LA English
DT Article
DE Self-efficacy beliefs; Emotion regulation; Positive affect; Negative
   affect; Experience Sampling Method
ID SOCIAL COGNITIVE THEORY; DAILY-LIFE; POSITIVE AFFECT; EXPERIENCE;
   REACTIVITY; QUALITY
AB Self-efficacy beliefs in emotion regulation were shown to foster well-being and psychosocial adaptation over time. In this study, we investigated their relationship with daily affect intensity among 199 adolescents aged 15-19. Participants completed the Regulatory Emotional Self-Efficacy Scale measuring perceived capability to manage the experience and expression of negative emotions (SE-NE) and positive emotions (SE-PO). Through Experience Sampling Method, for 1 week they also repeatedly rated their positive affect (happiness and contentment) and negative affect (anger, anxiety, sadness). Multilevel regression models revealed an additive intensifying predictive effect of SE-PO and SE-NE on happiness and contentment, and a single direct negative effect of SE-NE on sadness. Models also highlighted an interactive effect of SE-PO and SE-NE on all negative affect variables, such that only at low SE-PO levels did high SE-NE predict lower negative affect. Findings support the relation between adolescents' regulatory emotional self-efficacy beliefs and their daily affect intensity, bringing forward suggestions for intervention.
C1 [Bassi, Marta] Univ Milan, Dept Biomed & Clin Sci Luigi Sacco, Via GB Grassi 74, I-20157 Milan, Italy.
   [Delle Fave, Antonella] Univ Milan, Dept Pathophysiol & Transplantat, Milan, Italy.
   [Steca, Patrizia] Univ Milano Bicocca, Dept Psychol, Milan, Italy.
   [Caprara, Gian Vittorio] Sapienza Univ Rome, Fac Med & Psychol, Rome, Italy.
RP Bassi, M (reprint author), Univ Milan, Dept Biomed & Clin Sci Luigi Sacco, Via GB Grassi 74, I-20157 Milan, Italy.
EM marta.bassi@unimi.it
RI BASSI, MARTA/Q-3011-2016
OI BASSI, MARTA/0000-0003-0886-3989
NR 63
TC 0
Z9 0
U1 5
U2 16
PU SPRINGER/PLENUM PUBLISHERS
PI NEW YORK
PA 233 SPRING ST, NEW YORK, NY 10013 USA
SN 0146-7239
EI 1573-6644
J9 MOTIV EMOTION
JI Motiv. Emot.
PD APR
PY 2018
VL 42
IS 2
BP 287
EP 298
DI 10.1007/s11031-018-9669-3
PG 12
WC Psychology, Experimental; Psychology, Social
SC Psychology
GA FY8RE
UT WOS:000427131700011
DA 2020-03-18
ER

PT J
AU Fonseca-Pedrero, E
   Inchausti, F
   Perez-Gutierrez, L
   Solana, RA
   Ortuno-Sierra, J
   Sanchez-Garcia, MA
   Lucas-Molina, B
   Dominguez, C
   Foncea, D
   Espinosa, V
   Gorria, A
   Urbiola-Merina, E
   Fernandez, M
   Diaz, CM
   Gutierrez, C
   Aures, M
   Campos, MS
   Dominguez-Garrido, E
   Iturriaga, APD
AF Fonseca-Pedrero, Eduardo
   Inchausti, Felix
   Perez-Gutierrez, Laura
   Aritio Solana, Rebeca
   Ortuno-Sierra, Javier
   Angeles Sanchez-Garcia, Ma.
   Lucas-Molina, Beatriz
   Dominguez, Cesar
   Foncea, David
   Espinosa, Virginia
   Gorria, Ana
   Urbiola-Merina, Elena
   Fernandez, Marta
   Merina Diaz, Carmen
   Gutierrez, Carmen
   Aures, Marta
   Campos, Maria S.
   Dominguez-Garrido, Elena
   de Albeniz Iturriaga, Alicia Perez
TI Suicidal ideation in a community-derived sample of Spanish adolescents
SO REVISTA DE PSIQUIATRIA Y SALUD MENTAL
LA Spanish
DT Article
DE Prevalence; Suicide; Suicidal ideation; Adolescence; Validation
ID RISK-FACTORS; DIFFICULTIES QUESTIONNAIRE; SUBSTANCE USE; YOUNG-PEOPLE;
   SELF-HARM; POPULATION; STRENGTHS; PSYCHOPATHOLOGY; VICTIMIZATION;
   ASSOCIATION
AB Introduction: Suicide is a current public health problem and among the main causes of mortality in adolescents and young adults. The main goal of this study was to analyse suicidal ideation in a representative sample of Spanish adolescents. Specifically, the prevalence rates of suicide ideation, the psychometric properties of the Paykel Suicide Scale (PSS) scores, and the socio-emotional adjustment of adolescents at risk for suicide were analysed.
   Material and methods: The sample consisted of 1,664 participants (M = 16.12 years, SD = 1.36, range 14-19 years), selected by stratified sampling by clusters. The instruments used were the PSS, the Strengths and Difficulties Questionnaire, the Personal Wellbeing Index-School Children, and the Oviedo Infrequency Scale.
   Results: The results showed that 4.1% of the sample indicated that they had tried to commit suicide in the previous year. Statistically significant differences were found according to gender but not according to age in the PSS mean scores. The analysis of the internal structure of the PSS showed that the one-dimensional model presented excellent goodness of fit indexes. This model showed measurement invariance across gender. The reliability of the scores, estimated with ordinal alpha, was 0.93. Participants who reported suicide ideation showed poorer mental health status and lower life satisfaction compared to the non-suicide ideation group.
   Conclusions: Suicidal ideation is present during adolescence and is associated with poor subjective well-being and increased emotional and behavioural problems. PSS seems to show adequate psychometric behaviour to assess suicidal ideation in adolescents. These findings have clear implications, both in health and education systems, to improve the promotion of emotional well-being and prevention of psychological and psychiatric problems in this sector of the population. (C) 2017 SEP y SEPB. Published by Elsevier Espana, S.L.U. All rights reserved.
C1 [Fonseca-Pedrero, Eduardo; Perez-Gutierrez, Laura; Aritio Solana, Rebeca; Ortuno-Sierra, Javier; Foncea, David; Espinosa, Virginia] Univ La Rioja, Dept Ciencias Educ, Logrono, Spain.
   [Fonseca-Pedrero, Eduardo] Ctr Invest Biomed Red Salud Mental CIBERSAM, Oviedo, Spain.
   [Inchausti, Felix] Complejo Hosp Navarra, Ctr Salud Mental Ermitagana, Pamplona, Spain.
   [Angeles Sanchez-Garcia, Ma.] Gobierno Rioja, Consejeria Educ, Logrono, Spain.
   [Lucas-Molina, Beatriz] Univ Valencia, Dept Psicol, Valencia, Spain.
   [Dominguez, Cesar] Univ La Rioja, Dept Matemat & Computac, Logrono, Spain.
   [Gorria, Ana; Fernandez, Marta; Merina Diaz, Carmen; Gutierrez, Carmen; Aures, Marta; Campos, Maria S.] Gobierno La Rioja, Consejeria Salud, Logrono, Spain.
   [Urbiola-Merina, Elena] Complejo Hosp San Juan de Dios, Serv Psiquiatria, Madrid, Spain.
   [Dominguez-Garrido, Elena] Fdn Rioja Salud, Logrono, Spain.
RP Fonseca-Pedrero, E (reprint author), Univ La Rioja, Dept Ciencias Educ, Logrono, Spain.; Fonseca-Pedrero, E (reprint author), Ctr Invest Biomed Red Salud Mental CIBERSAM, Oviedo, Spain.
EM eduardo.fonseca@unirioja.es
RI Fonseca, Eduardo/L-4848-2019; Garrido, Elena Dominguez/R-1958-2019;
   Perez, Cesar Dominguez/K-7619-2014; Lucas-Molina, Beatriz/K-6070-2017
OI Garrido, Elena Dominguez/0000-0002-2066-0511; Perez, Cesar
   Dominguez/0000-0002-2081-7523; Lucas-Molina,
   Beatriz/0000-0003-4370-4799; INCHAUSTI, FELIX/0000-0003-0610-8170
NR 60
TC 10
Z9 10
U1 3
U2 15
PU ELSEVIER ESPANA SLU
PI BARCELONA
PA AV JOSEP TARRADELLAS, 20-30, 1ERA PLANTA, BARCELONA, CP-08029, SPAIN
SN 1888-9891
EI 1989-4600
J9 REV PSIQUIATR SALUD
JI Rev. Psiquiatr. Salud Ment.
PD APR-JUN
PY 2018
VL 11
IS 2
BP 76
EP 85
DI 10.1016/j.rpsm.2017.07.004
PG 10
WC Psychiatry
SC Psychiatry
GA GG1RM
UT WOS:000432464400003
PM 29102308
DA 2020-03-18
ER

PT J
AU Kranzler, A
   Fehling, KB
   Lindqvist, J
   Brillante, J
   Yuan, FP
   Gao, XY
   Miller, AL
   Selby, EA
AF Kranzler, Amy
   Fehling, Kara B.
   Lindqvist, Janne
   Brillante, Julia
   Yuan, Fengpeng
   Gao, Xianyi
   Miller, Alec L.
   Selby, Edward A.
TI An Ecological Investigation of the Emotional Context Surrounding
   Nonsuicidal Self-Injurious Thoughts and Behaviors in Adolescents and
   Young Adults
SO SUICIDE AND LIFE-THREATENING BEHAVIOR
LA English
DT Article
ID MOMENTARY ASSESSMENT; COMMUNITY SAMPLE; VALIDATION; DISORDER;
   DYSREGULATION; BORDERLINE; MOTIVES; STATES; HARM; ACTS
AB Ecological momentary assessment (EMA) methodology was used to examine the emotional context of nonsuicidal self-injury (NSSI). Forty-seven adolescents and young adults used a novel smartphone app to monitor their emotional experiences, NSSI thoughts, and NSSI behaviors for 2weeks. Momentary changes in both negative and positive emotions predicted greater intensity of NSSI thoughts at the subsequent assessment, while only increases in negative emotion predicted NSSI behaviors. Immediately following NSSI behaviors participants reported reduced high-arousal negative emotions and increased low-arousal positive emotions, suggesting that NSSI may be an efficient and effective method of regulating emotion. Findings highlight the importance of addressing emotion regulation in NSSI interventions.
C1 [Kranzler, Amy; Fehling, Kara B.; Lindqvist, Janne; Yuan, Fengpeng; Gao, Xianyi; Selby, Edward A.] Rutgers State Univ, Piscataway, NJ USA.
   [Brillante, Julia] Rutgers Grad Sch Appl & Profess Psychol, New Brunswick, NJ USA.
   [Miller, Alec L.] Cognit & Behav Consultants Westchester & Manhatta, White Plains, NY USA.
RP Selby, EA (reprint author), Rutgers State Univ, Dept Psychol, 53 Ave E,Tillett Hall, Piscataway, NJ 08854 USA.
EM edward.selby@rutgers.edu
FU American Psychological Association; National Science FoundationNational
   Science Foundation (NSF) [1211079]
FX The research described in this article was supported in part by a grant
   to the first author from the American Psychological Association. This
   material is also based in part upon work supported by the National
   Science Foundation under Grant Number 1211079 to the third author. Any
   opinions, findings, and conclusions or recommendations expressed in this
   material are those of the authors and do not necessarily reflect the
   views of the National Science Foundation.
NR 30
TC 11
Z9 12
U1 0
U2 3
PU WILEY
PI HOBOKEN
PA 111 RIVER ST, HOBOKEN 07030-5774, NJ USA
SN 0363-0234
EI 1943-278X
J9 SUICIDE LIFE-THREAT
JI Suicide Life-Threat. Behav.
PD APR
PY 2018
VL 48
IS 2
BP 149
EP 159
DI 10.1111/sltb.12373
PG 11
WC Psychiatry; Psychology, Multidisciplinary
SC Psychiatry; Psychology
GA GC8QX
UT WOS:000430062400003
PM 28758704
OA Bronze
DA 2020-03-18
ER

PT J
AU George, R
   Shari, PAB
AF George, Rinju
   Shari, Baby P. A.
TI Psychosocial Catalyst of Stress Experience of Youth in Early Adulthood
   Stage
SO JOURNAL OF SOCIAL WORK EDUCATION AND PRACTICE
LA English
DT Article
DE Youth; Early Adults; Stress; Psychosocial catalysts
ID DEPRESSIVE SYMPTOMS; EMOTION REGULATION; PHYSICAL-ACTIVITY; MINDFULNESS;
   EXERCISE; WORK; REDUCTION; CONFLICT; ANXIETY
AB Early adulthood stage refers to a time of life that is neither childhood nor adulthood but rather somewhere in between. A young man in his early adulthood stage may feel stressed due to various instances in his/her transitional phase of life into adulthood. Life today is becoming increasingly complex, tension-ridden and a great source of stress. To successfully manage stress in everyday lives, individuals must learn to use various techniques of coping.
   In the present study, through a qualitative inquiry the investigators tried to explore in-depth about the psychosocial catalysts of stress experience of the youth population. That is, through the present study investigators tried to identify the factors which accelerate and decelerate stress of youth in early adulthood stage. The sample consisted of 150 males and females, age ranging from 20-40 years, from various districts of Kerala State, India. Data was collected using semi-structured interview technique, and analysis was done using content analysis technique.
   Five major psychosocial catalysts which increase the stress level of the participants were identified. This includes stress due to situational factors, personal factors, social Factors, Emotional factors and Health Factors. Four main factors evolved as reducing the stress of participants. They include cognitive factors, personal factors, social factors and other factors. Results of the study indicated that catalysts might be utilized in stress management techniques.
C1 [George, Rinju] Christ Deemed Univ, CART, Bangaluru, India.
   [Shari, Baby P. A.] Univ Calicut, Dept Psychol, Malappuram, Kerala, India.
RP George, R (reprint author), Christ Deemed Univ, CART, Bangaluru, India.
EM rinju.george@christuniversity.in; sharipadiyath@yahoo.com
NR 52
TC 0
Z9 0
U1 0
U2 0
PU SOCIAL WORKERS INDIA FORUM
PI KAKKANAD
PA SOCIAL WORKERS INDIA FORUM, KAKKANAD, 00000, INDIA
SN 2456-2068
J9 J SOC WORK EDUC PRAC
JI J. Soc. Work Educ. Pract.
PD APR 1
PY 2018
VL 3
IS 2
BP 18
EP 34
PG 17
WC Social Work
SC Social Work
GA GM0AA
UT WOS:000437704800003
OA DOAJ Gold
DA 2020-03-18
ER

PT J
AU Jones, EJ
   Lam, PH
   Hoffer, LC
   Chen, E
   Schreier, HMC
AF Jones, Emily J.
   Lam, Phoebe H.
   Hoffer, Lauren C.
   Chen, Edith
   Schreier, Hannah M. C.
TI CHRONIC FAMILY STRESS AND ADOLESCENT HEALTH: THE MODERATING ROLE OF
   EMOTION REGULATION
SO PSYCHOSOMATIC MEDICINE
LA English
DT Meeting Abstract
CT 76th Annual Scientific Meeting of the American-Psychosomatic-Society -
   Optimizing Health and Resilience in a Changing World - Celebrating 75
   Years of the American Psychosomatic Society
CY MAR 07-10, 2018
CL Louisville, KY
SP Amer Psychosomat Soc
C1 [Jones, Emily J.; Schreier, Hannah M. C.] Penn State Univ, Biobehav Hlth, University Pk, PA 16802 USA.
   [Lam, Phoebe H.] Northwestern Univ, Evanston, IL USA.
   [Hoffer, Lauren C.] Northwestern Univ, Psychol, Evanston, IL USA.
   [Chen, Edith] Northwestern Univ, Psychol, Inst Policy Res, Evanston, IL USA.
NR 0
TC 0
Z9 0
U1 0
U2 1
PU LIPPINCOTT WILLIAMS & WILKINS
PI PHILADELPHIA
PA TWO COMMERCE SQ, 2001 MARKET ST, PHILADELPHIA, PA 19103 USA
SN 0033-3174
EI 1534-7796
J9 PSYCHOSOM MED
JI Psychosom. Med.
PD APR
PY 2018
VL 80
IS 3
MA 1052
BP A21
EP A22
PG 2
WC Psychiatry; Psychology; Psychology, Multidisciplinary
SC Psychiatry; Psychology
GA GK3FN
UT WOS:000436027400052
DA 2020-03-18
ER

PT J
AU Villalta, L
   Smith, P
   Hickin, N
   Stringaris, A
AF Villalta, L.
   Smith, P.
   Hickin, N.
   Stringaris, A.
TI Emotion regulation difficulties in traumatized youth: a meta-analysis
   and conceptual review
SO EUROPEAN CHILD & ADOLESCENT PSYCHIATRY
LA English
DT Review
DE Emotion regulation; Anger; Post-traumatic stress disorder;
   Meta-analysis; Review; Childhood
ID POSTTRAUMATIC-STRESS-DISORDER; RANDOMIZED CONTROLLED-TRIAL;
   COGNITIVE-BEHAVIORAL THERAPY; DEPRESSIVE SYMPTOMS; COMPLEX PTSD;
   SEXUAL-ABUSE; PSYCHOLOGICAL DISTRESS; MALTREATED CHILDREN; CHILDHOOD
   ABUSE; YOUNG-ADULTS
AB This article provides a quantitative and conceptual review of emotion regulation difficulties in trauma-exposed young people, and informs future directions in the field. Despite long-standing interest in the influence of emotion regulation difficulties on different internalizing and externalizing psychiatric disorders in childhood, several questions remain unresolved with respect to children and adolescents with PTSD (post-traumatic stress disorder). Meta-analytic data from adult victims suggest that emotion regulation problems are associated with PTSD, but this has never been studied in children and young people. We therefore provide a conceptual review of features related to the phenomenology, assessment, severity and treatment of emotion regulation difficulties in trauma-exposed children and young people. We combine this with a meta-analysis of published literature. We searched studies in Medline, PsychINFO, and Embase databases based on pre-selected criteria. Eight hundred and eighty-six papers were identified and 41 were included. We found that children and adolescents with a diagnosis of PTSD reported more emotion regulation difficulties than those who did not develop PTSD, and that the overall association between the two symptom dimensions was moderately strong. We identify a number of research priorities: the development of instruments to assess emotion regulation difficulties in children, the design of studies that describe its prevalence in young epidemiological traumatized samples, its predictive role in the onset, severity and persistence of post-traumatic symptoms, and its relevance as a moderator, outcome or treatment target for young survivors.
C1 [Villalta, L.] Hosp St Joan de Deu, Child & Adolescent Psychiat Dept, Passeig St Joan de Deu 2, Barcelona 08950, Spain.
   [Smith, P.; Hickin, N.] Kings Coll London, Inst Psychiat Psychol & Neurosci, London, England.
   [Stringaris, A.] NIMH, Mood Brain & Dev Unit, Emot & Dev Branch, Bethesda, MD 20892 USA.
RP Villalta, L (reprint author), Hosp St Joan de Deu, Child & Adolescent Psychiat Dept, Passeig St Joan de Deu 2, Barcelona 08950, Spain.
EM lvillalta@sjdhospitalbarcelona.org
RI Smith, Patrick/B-7909-2011
OI Smith, Patrick/0000-0002-0743-7972
FU Alicia Koplowitz Foundation
FX L. Villalta was financially supported by the Alicia Koplowitz Foundation
   while working on this manuscript.
NR 95
TC 7
Z9 7
U1 5
U2 25
PU SPRINGER
PI NEW YORK
PA 233 SPRING ST, NEW YORK, NY 10013 USA
SN 1018-8827
EI 1435-165X
J9 EUR CHILD ADOLES PSY
JI Eur. Child Adolesc. Psych.
PD APR
PY 2018
VL 27
IS 4
BP 527
EP 544
DI 10.1007/s00787-018-1105-4
PG 18
WC Psychology, Developmental; Pediatrics; Psychiatry
SC Psychology; Pediatrics; Psychiatry
GA GC3CL
UT WOS:000429661700013
PM 29380069
DA 2020-03-18
ER

PT J
AU Nelson, S
   Moorman, E
   Farrell, M
   Cunningham, N
AF Nelson, Sarah
   Moorman, Erin
   Farrell, Michael
   Cunningham, Natoshia
TI Irritability is Common and is Related to Poorer Psychosocial Outcomes in
   Youth with Functional Abdominal Pain Disorders (FAPD)
SO CHILDREN-BASEL
LA English
DT Article
DE pediatric; functional abdominal pain; emotion reactivity; gender
   differences
ID ANXIETY STRESS SCALES; GASTROINTESTINAL DISORDERS; GENDER-DIFFERENCES;
   PSYCHOMETRIC PROPERTIES; BOWEL-SYNDROME; CHILD; DEPRESSION; ADOLESCENTS;
   DISABILITY; REACTIVITY
AB Functional abdominal pain disorders (FAPD) are associated with increased emotional problems which, in turn, exacerbate functional impairment. However, irritability, which relates both to internalizing and externalizing problems, has not been specifically examined in these youths. Irritability may be common and adversely impact functioning in pediatric FAPD, particularly for males who are more likely to experience such symptoms. The current study examined the relationship between irritability and psychosocial and pain-related impairment in youth with FAPD. Data were gathered as part of a larger study examining a psychological treatment for youth with FAPD and were compared to previously published data on irritability in healthy controls and in youth with severe emotional dysregulation. For the current study, participants (ages 9-14) with FAPD and caregivers completed measures of child irritability, pain-related and psychosocial functioning, and parent functioning. Pearson correlations revealed significant positive associations between irritability and anxiety, depressive symptoms, pain catastrophizing, and caregiver distress. Results also indicated that parents reported significantly greater irritability in males, but males and females reported similar rates of irritability. Gender moderated the relationship between child-report of irritability and anxiety only. Future research may include tailoring of behavioral intervention approaches for pediatric FAPD to specifically target symptoms of irritability.
C1 [Nelson, Sarah] Boston Childrens Hosp, Dept Anesthesia Pain & Perioperat Med, Boston, MA 02115 USA.
   [Nelson, Sarah] Harvard Med Sch, Dept Psychiat, Boston, MA 02215 USA.
   [Moorman, Erin; Cunningham, Natoshia] Cincinnati Childrens Hosp Med Ctr, Div Behav Med & Clin Psychol, Cincinnati, OH 45229 USA.
   [Farrell, Michael] Cincinnati Childrens Hosp Med Ctr, Div Pediat Gastroenterol Hepatol & Nutr, Cincinnati, OH 45229 USA.
   [Farrell, Michael; Cunningham, Natoshia] Univ Cincinnati, Coll Med, Dept Pediat, Cincinnati, OH 45267 USA.
RP Nelson, S (reprint author), Boston Childrens Hosp, Dept Anesthesia Pain & Perioperat Med, Boston, MA 02115 USA.; Nelson, S (reprint author), Harvard Med Sch, Dept Psychiat, Boston, MA 02215 USA.
EM sarah.nelson@childrens.harvard.edu; erin.moorman@cchmc.org;
   Michael.farrell@cchmc.org; natoshia.cunningham@cchmc.org
OI Nelson, Sarah/0000-0003-4721-8712
FU American Pain Society Sharon S. Keller Chronic Pain Research Grant;
   Cincinnati Children's Hospital Medical Center Place Outcomes Research
   Award
FX The current study was funded by the American Pain Society Sharon S.
   Keller Chronic Pain Research Grant and Cincinnati Children's Hospital
   Medical Center Place Outcomes Research Award.
NR 54
TC 0
Z9 0
U1 0
U2 0
PU MDPI
PI BASEL
PA ST ALBAN-ANLAGE 66, CH-4052 BASEL, SWITZERLAND
EI 2227-9067
J9 CHILDREN-BASEL
JI Children-Basel
PD APR
PY 2018
VL 5
IS 4
AR 52
DI 10.3390/children5040052
PG 14
WC Pediatrics
SC Pediatrics
GA GJ3GO
UT WOS:000435179900009
PM 29671820
OA DOAJ Gold, Green Published
DA 2020-03-18
ER

PT J
AU Flujas-Contreras, JM
   Gomez, I
AF Flujas-Contreras, Juan M.
   Gomez, Inmaculada
TI Improving flexible parenting with Acceptance and Commitment Therapy: A
   case study
SO JOURNAL OF CONTEXTUAL BEHAVIORAL SCIENCE
LA English
DT Article
DE Acceptance and Commitment Therapy; Adolescent; Emotion regulation;
   Parenting; Psychological flexibility
ID PSYCHOLOGICAL FLEXIBILITY; EXPERIENTIAL AVOIDANCE; SUBSTANCE-ABUSE;
   CHILDREN; FAMILY; ADOLESCENTS; STYLE; MINDFULNESS; CONFLICT; BEHAVIOR
AB This paper describes a case study of Acceptance and Commitment Therapy applied to the problems in a mother's interaction with her family. Acceptance and Commitment Therapy is implemented using metaphors and exercises in seven clinical sessions with the mother. Psychological flexibility, experiential avoidance, behavior control, acceptance of private events and coherence of valued actions were assessed. The Valued Living Questionnaire was also used. The results show a decrease in control and avoidance behavior. Both mother and son's acceptance and valued actions increased at the end of the treatment and were maintained at follow-up. The treatment established a flexible behavioral repertoire not only by the mother, who received direct intervention, but was also in her son's behavior. The effects of her treatment are reflected in her son, suggesting two-way psychological flexibility between mother and son.
C1 [Flujas-Contreras, Juan M.] Univ Almeria, Dept Bldg C, Room 1-31, Almeria 04120, Andalusia, Spain.
   [Gomez, Inmaculada] Univ Almeria, Coll Enginneerin, Room 0-50, Almeria 04120, Andalusia, Spain.
RP Gomez, I (reprint author), Univ Almeria, Coll Enginneerin, Room 0-50, Almeria 04120, Andalusia, Spain.
EM jfc397@ual.es; igomez@ual.es
RI Flujas-Contreras, Juan Miguel/O-1258-2019
OI Flujas-Contreras, Juan Miguel/0000-0003-0284-1543; Gomez Becerra,
   Inmaculada/0000-0002-1625-2013
NR 52
TC 0
Z9 0
U1 2
U2 12
PU ELSEVIER
PI AMSTERDAM
PA RADARWEG 29, 1043 NX AMSTERDAM, NETHERLANDS
SN 2212-1447
EI 2212-1455
J9 J CONTEXT BEHAV SCI
JI J. Contextual Behav. Sci.
PD APR
PY 2018
VL 8
BP 29
EP 35
DI 10.1016/j.jcbs.2018.02.006
PG 7
WC Psychology, Clinical
SC Psychology
GA GH5BC
UT WOS:000433429800004
DA 2020-03-18
ER

PT J
AU Pompili, S
   Laghi, F
AF Pompili, Sara
   Laghi, Fiorenzo
TI Drunkorexia among adolescents: The role of motivations and emotion
   regulation
SO EATING BEHAVIORS
LA English
DT Article
DE Drunkorexia; Emotion regulation; Motivations; Adolescence
ID ALCOHOL-USE; BINGE-DRINKING; COLLEGE-STUDENTS; ITALIAN ADOLESCENTS;
   EATING-DISORDERS; REGULATION DIFFICULTIES; INDIVIDUAL-DIFFERENCES; BODY
   DISSATISFACTION; INITIAL VALIDATION; ANOREXIA-NERVOSA
AB Background: The co-occurrence of disordered eating and alcohol use and misuse has frequently been highlighted in literature.
   Method: The first aim of the present study was to examine the association of drunkorexia with various disordered eating behaviors and alcohol consumption in a sample of male and female adolescents. The second goal was to investigate the motivations underlying drunkorexia and the third goal was to examine the relationship between drunkorexia and different dimensions of emotion regulation. One thousand adolescents (608 females and 392 males; range 16-21) completed a survey of self-report measures.
   Results: Results from hierarchical multiple regression analyses revealed that fasting and engaging in binge drinking and getting drunk were significant predictors of drunkorexia in both males and females; furthermore, females were found to engage in drunkorexia mainly for enhancement motives. Conversely, drunkorexia in males was significantly predicted by difficulties regulating emotions.
   Conclusion: This research suggests that disordered eating and alcohol use similarly contribute to drunkorexia in male and female adolescents, even though highlights important gender differences.
C1 [Pompili, Sara; Laghi, Fiorenzo] Univ Rome Sapienza, Dept Dev & Social Psychol, Via Marsi 78, I-00185 Rome, Italy.
RP Laghi, F (reprint author), Univ Rome Sapienza, Dept Dev & Social Psychol, Via Marsi 78, I-00185 Rome, Italy.
EM fiorenzo.laghi@uniroma1.it
RI Laghi, Fiorenzo/AAA-9780-2019
OI Laghi, Fiorenzo/0000-0003-3969-4292; POMPILI, SARA/0000-0002-0030-865X
NR 70
TC 5
Z9 5
U1 15
U2 50
PU ELSEVIER SCIENCE BV
PI AMSTERDAM
PA PO BOX 211, 1000 AE AMSTERDAM, NETHERLANDS
SN 1471-0153
EI 1873-7358
J9 EAT BEHAV
JI Eat. Behav.
PD APR
PY 2018
VL 29
BP 1
EP 7
DI 10.1016/j.eatbeh.2018.01.001
PG 7
WC Psychology, Clinical; Psychiatry
SC Psychology; Psychiatry
GA GG3LE
UT WOS:000432592500001
PM 29413818
DA 2020-03-18
ER

PT J
AU Jones, AC
   Herr, NR
AF Jones, Alyssa C.
   Herr, Nathaniel R.
TI Emotion differentiation mediates the association between emotion
   regulation difficulties and caloric intake
SO EATING BEHAVIORS
LA English
DT Article
DE Emotion regulation; Emotion differentiation; Binge eating; Caloric
   intake
ID BINGE-EATING DISORDER; BULIMIA-NERVOSA; POSITIVE MOOD; ALEXITHYMIA;
   ADOLESCENT; AWARENESS; BEHAVIOR; MODEL; SELF
AB Emotion differentiation is the ability to identify and label emotional experiences into discrete categories. The present study examined the influence of emotion regulation difficulties, emotion differentiation, and emotional state-specifically sad versus positive mood-on caloric intake in a laboratory setting. Undergraduate participants completed a series of questionnaires, including measures of emotion regulation difficulties and emotion differentiation, and then underwent a randomly assigned sad or positive mood induction. Afterwards, they participated in a taste test. Food was counted before and after the taste test to determine total caloric intake. Results showed that negative emotion differentiation was significantly inversely associated with overall caloric intake, such that low negative emotion differentiators ate more regardless of mood induction group. Positive emotion differentiation was not associated with caloric intake. Additional analysis found that negative emotion differentiation mediated the relation between emotion regulation difficulties and caloric intake. An alternative model found that emotion regulation difficulties did not mediate the relation between negative emotion differentiation and caloric intake. Our results suggest that reducing caloric intake among individuals with emotion regulation difficulties may involve incorporating strategies to specifically target the ability to differentiate between emotions.
C1 [Jones, Alyssa C.] Univ Kentucky, Dept Psychol, Kastle Hall 119,171 Funkhouser Dr, Lexington, KY 40506 USA.
   [Herr, Nathaniel R.] Amer Univ, Dept Psychol, Asbury 321A,4400 Massachusetts Ave NW, Washington, DC 20016 USA.
RP Jones, AC (reprint author), Univ Kentucky, Dept Psychol, Kastle Hall 119,171 Funkhouser Dr, Lexington, KY 40506 USA.
EM alyssa.jones1@uky.edu; nherr@american.edu
FU Office for Policy Studies on Violence Against Women (OPSVAW) at the
   University of Kentucky
FX Ms. Jones receives support from the Office for Policy Studies on
   Violence Against Women (OPSVAW) at the University of Kentucky.
NR 39
TC 2
Z9 2
U1 0
U2 7
PU ELSEVIER SCIENCE BV
PI AMSTERDAM
PA PO BOX 211, 1000 AE AMSTERDAM, NETHERLANDS
SN 1471-0153
EI 1873-7358
J9 EAT BEHAV
JI Eat. Behav.
PD APR
PY 2018
VL 29
BP 35
EP 40
DI 10.1016/j.eatbeh.2018.02.003
PG 6
WC Psychology, Clinical; Psychiatry
SC Psychology; Psychiatry
GA GG3LE
UT WOS:000432592500007
PM 29477015
DA 2020-03-18
ER

PT J
AU Wang, SB
   Borders, A
AF Wang, Shirley B.
   Borders, Ashley
TI The unique effects of angry and depressive rumination on eating-disorder
   psychopathology and the mediating role of impulsivity
SO EATING BEHAVIORS
LA English
DT Article
DE Angry rumination; Depressive rumination; Eating disorders; Impulsivity
ID RANDOMIZED CONTROLLED-TRIALS; BULIMIA-NERVOSA; ANOREXIA-NERVOSA;
   EXAMINATION-QUESTIONNAIRE; EMOTION DYSREGULATION; SYMPTOMS; MINDFULNESS;
   ADOLESCENTS; VALIDATION; BEHAVIOR
AB Negative affect and maladaptive emotion regulation strategies are associated with eating-disorder (ED) psychopathology. Depressive rumination is a maladaptive cognitive style associated with the onset, maintenance, and severity of ED psychopathology among both clinical and nonclinical samples. However, although anger is also strongly associated with ED behaviors, the associations between angry rumination and ED psychopathology, as well as mechanisms of the relationships between rumination and ED psychopathology, remain largely unknown. The current study sought to examine the unique influences of trait depressive and angry rumination on ED psychopathology and whether trait negative urgency (i.e., responding rashly to negative affect) mediated these relationships. Study 1 sampled undergraduate students (N= 119) cross-sectionally and longitudinally (five months), and Study 2 sampled patients with eating disorders (N= 85). All participants completed questionnaires assessing angry rumination, depressive rumination, ED psychopathology, and negative urgency. Angry rumination had consistent indirect effects on ED psychopathology via negative urgency among both clinical and nonclinical samples. However, there was mixed support for the influence of depressive rumination: whereas depressive rumination showed total and indirect effects on ED psychopathology in Study 1 cross-sectional analyses, no total or indirect effects emerged in Study 1 longitudinal analyses or in Study 2. Associations between depressive rumination and ED psychopathology may reflect the strong overlap between angry and depressive rumination. Interventions targeting angry rumination and negative urgency may enhance prevention and treatment of disordered eating across eating disorder diagnosis and severity.
C1 [Wang, Shirley B.; Borders, Ashley] Coll New Jersey, Dept Psychol, 2000 Pennington Rd, Ewing, NJ 08618 USA.
   [Wang, Shirley B.] Univ Med Ctr Princeton Plainsboro, Ctr Eating Disorders Care, 1 Plainsboro Rd, Plainsboro, NJ 08536 USA.
RP Wang, SB (reprint author), Harvard Univ, Dept Psychol, Cambridge, MA 02138 USA.
EM shirleywang@g.harvard.edu
NR 54
TC 5
Z9 5
U1 0
U2 9
PU ELSEVIER SCIENCE BV
PI AMSTERDAM
PA PO BOX 211, 1000 AE AMSTERDAM, NETHERLANDS
SN 1471-0153
EI 1873-7358
J9 EAT BEHAV
JI Eat. Behav.
PD APR
PY 2018
VL 29
BP 41
EP 47
DI 10.1016/j.eatbeh.2018.02.004
PG 7
WC Psychology, Clinical; Psychiatry
SC Psychology; Psychiatry
GA GG3LE
UT WOS:000432592500008
PM 29477016
DA 2020-03-18
ER

PT J
AU Sarkissian, M
   Trent, NL
   Huchting, K
   Khalsa, SBS
AF Sarkissian, Meline
   Trent, Natalie L.
   Huchting, Karen
   Khalsa, Sat Bir Singh
TI Effects of a Kundalini Yoga Program on Elementary and Middle School
   Students' Stress, Affect, and Resilience
SO JOURNAL OF DEVELOPMENTAL AND BEHAVIORAL PEDIATRICS
LA English
DT Article
DE stress; resilience; affect; yoga in schools; yoga program
ID RANDOMIZED CONTROLLED-TRIAL; MENTAL-HEALTH; RISK-FACTORS; ADOLESCENT;
   CHILDHOOD; BENEFITS; OUTCOMES
AB Objective: The Your Own Greatness Affirmed (YOGA) for Youth program delivers yoga to urban inner-city schools with the goal of providing practical benefits that support underserved children at high risk of behavioral and emotional problems. A 10-week YOGA for Youth program delivered 1 to 2 times per week was implemented in 3 schools in urban neighborhoods to examine the effect of the program on student stress, affect, and resilience. Methods: Thirty children were administered the Perceived Stress Scale, the Positive and Negative Affect Schedule, and the Resilience Scale before and after the yoga program. After the program, informal qualitative interviews were conducted with school teachers, yoga teachers, and students to determine the overall impact of the yoga program. Results: The quantitative results of this study indicated that the yoga program significantly improved students stress (p < 0.05), positive affect (p < 0.05), and resilience (p < 0.001). The qualitative results indicated that students, school teachers, and yoga teachers all found the program to be beneficial for students' well-being. Conclusion: Taken together, these data suggest that the YOGA for Youth program may provide students in low-income urban schools with behavioral skills that will protect against risk factors associated with the development of behavioral and emotional problems.
C1 [Sarkissian, Meline; Huchting, Karen] Loyola Marymount Univ, Sch Educ, Dept Educ Leadership, Los Angeles, CA 90045 USA.
   [Trent, Natalie L.; Khalsa, Sat Bir Singh] Harvard Med Sch, Brigham & Womens Hosp, Dept Med, Boston, MA USA.
RP Huchting, K (reprint author), Loyola Marymount Univ, Sch Educ, 1 LMU Dr,Suite 2300, Los Angeles, CA 90045 USA.
EM karen.huchting@lmu.edu
NR 25
TC 1
Z9 1
U1 5
U2 30
PU LIPPINCOTT WILLIAMS & WILKINS
PI PHILADELPHIA
PA TWO COMMERCE SQ, 2001 MARKET ST, PHILADELPHIA, PA 19103 USA
SN 0196-206X
EI 1536-7312
J9 J DEV BEHAV PEDIATR
JI J. Dev. Behav. Pediatr.
PD APR
PY 2018
VL 39
IS 3
BP 210
EP 216
DI 10.1097/DBP.0000000000000538
PG 7
WC Behavioral Sciences; Psychology, Developmental; Pediatrics
SC Behavioral Sciences; Psychology; Pediatrics
GA GF3QV
UT WOS:000431871600004
PM 29369073
DA 2020-03-18
ER

PT J
AU Blanchard, BE
   Stevens, AK
   Acosta, IS
   Talley, AE
   Brown, JL
   Littlefield, AK
AF Blanchard, Brittany E.
   Stevens, Angela K.
   Acosta, Ileana S.
   Talley, Amelia E.
   Brown, Jennifer L.
   Littlefield, Andrew K.
TI The influence of motives on alcohol- and sex-related behaviors among
   female college students
SO DRUG AND ALCOHOL DEPENDENCE
LA English
DT Article
DE Alcohol use; Alcohol-related consequences; Risky sexual outcomes;
   Motivation; College students; Structural equation modeling
ID DRINKING MOTIVES; PARTNER TYPE; CONSEQUENCES; PERSONALITY; ADOLESCENTS;
   HOOKUPS
AB Purpose: Although previous studies have elucidated associations between motivations for drinking and sex as they relate to risky health outcomes among female college students, the utility of cross-domain motives(i.e., alcohol motives predicting sex-related outcomes and vice versa) in the prediction of specific alcohol- and sex related behaviors has yet to be examined. The current study examined relations between drinking and sex motives with multiple risky alcohol- and sex-related outcomes (i.e., alcohol consumption, alcohol-related problems, alcohol consumption prior to sexual intercourse, number of sexual partners [vaginal, oral, anal], and emergency contraception use).
   Procedures: Multiple structural equation models were used to examine univariate and multivariate associations among drinking and sex motives and specific outcomes in a sample of female undergraduates with lifetime histories of alcohol use and sexual activity (N = 436; 77% White, 21% Hispanic).
   Results: Findings indicated differential associations between motives and specific outcomes across univariate versus multivariate analyses. Multivariate models indicated greater endorsement of enhancement and less endorsement of intimacy sex motives were significantly associated with heavy drinking and alcohol-related problems, whereas alcohol motives were less reliably linked to sex-related outcomes. When considered simultaneously, sex motives accounted for more variance in some alcohol outcomes relative to certain drinking motives.
   Conclusions: Cross-domain motives may be useful in predicting risky outcomes among female college students. Research implications include the importance of examining motive-behavior relations in univariate and multivariate contexts. Clinical implications include cross-domain motive assessment and use of emotion regulation strategies to reduce emotionally-motivated maladaptive alcohol- and sex-related behaviors.
C1 [Blanchard, Brittany E.; Stevens, Angela K.; Acosta, Ileana S.; Talley, Amelia E.; Littlefield, Andrew K.] Texas Tech Univ, Dept Psychol Sci, MS 2051 Psychol Sci Bldg, Lubbock, TX 79409 USA.
   [Brown, Jennifer L.] Univ Cincinnati, Addict Sci Div, Dept Psychiat & Behav Neurosci, Coll Med, 3131 Harvey Ave,Suite 104, Cincinnati, OH USA.
RP Blanchard, BE (reprint author), Texas Tech Univ, Dept Psychol Sci, MS 2051 Psychol Sci Bldg, Lubbock, TX 79409 USA.
EM brittany.blanchard@ttu.edu
RI Stevens, Angela K./Y-5068-2019
OI Stevens, Angela K./0000-0002-6683-6877; Blanchard,
   Brittany/0000-0002-1750-8463
NR 42
TC 2
Z9 2
U1 1
U2 12
PU ELSEVIER IRELAND LTD
PI CLARE
PA ELSEVIER HOUSE, BROOKVALE PLAZA, EAST PARK SHANNON, CO, CLARE, 00000,
   IRELAND
SN 0376-8716
EI 1879-0046
J9 DRUG ALCOHOL DEPEN
JI Drug Alcohol Depend.
PD APR 1
PY 2018
VL 185
BP 120
EP 126
DI 10.1016/j.drugalcdep.2017.11.039
PG 7
WC Substance Abuse; Psychiatry
SC Substance Abuse; Psychiatry
GA GD8TD
UT WOS:000430784100015
PM 29438886
DA 2020-03-18
ER

PT J
AU Cha, CB
   Franz, PJ
   Guzman, EM
   Glenn, CR
   Kleiman, EM
   Nock, MK
AF Cha, Christine B.
   Franz, Peter J.
   Guzman, Eleonora M.
   Glenn, Catherine R.
   Kleiman, Evan M.
   Nock, Matthew K.
TI Annual Research Review: Suicide among youth - epidemiology, (potential)
   etiology, and treatment
SO JOURNAL OF CHILD PSYCHOLOGY AND PSYCHIATRY
LA English
DT Review
DE Suicide; risk factors; correlates; treatment; prevention
ID SELF-INJURIOUS THOUGHTS; CHILDHOOD SEXUAL-ABUSE; DIALECTICAL
   BEHAVIOR-THERAPY; ADOLESCENT SUICIDE; RISK-FACTORS; NEUROTROPHIC FACTOR;
   PEER VICTIMIZATION; LONGITUDINAL TRAJECTORIES; AUTOBIOGRAPHICAL MEMORY;
   EMOTION DYSREGULATION
AB Background: Suicide is a leading cause of death and a complex clinical outcome. Here, we summarize the current state of research pertaining to suicidal thoughts and behaviors in youth. We review their definitions/measurement and phenomenology, epidemiology, potential etiological mechanisms, and psychological treatment and prevention efforts. Results: We identify key patterns and gaps in knowledge that should guide future work. Regarding epidemiology, the prevalence of suicidal thoughts and behaviors among youth varies across countries and sociodemographic populations. Despite this, studies are rarely conducted cross-nationally and do not uniformly account for high-risk populations. Regarding etiology, the majority of risk factors have been identified within the realm of environmental and psychological factors (notably negative affect-related processes), and most frequently using self-report measures. Little research has spanned across additional units of analyses including behavior, physiology, molecules, cells, and genes. Finally, there has been growing evidence in support of select psychotherapeutic treatment and prevention strategies, and preliminary evidence for technology-based interventions. Conclusions: There is much work to be done to better understand suicidal thoughts and behaviors among youth. We strongly encourage future research to: (1) continue improving the conceptualization and operationalization of suicidal thoughts and behaviors; (2) improve etiological understanding by focusing on individual (preferably malleable) mechanisms; (3) improve etiological understanding also by integrating findings across multiple units of analyses and developing short-term prediction models; (4) demonstrate greater developmental sensitivity overall; and (5) account for diverse high-risk populations via sampling and reporting of sample characteristics. These serve as initial steps to improve the scientific approach, knowledge base, and ultimately prevention of suicidal thoughts and behaviors among youth.
C1 [Cha, Christine B.; Guzman, Eleonora M.] Columbia Univ, Teachers Coll, Dept Counseling & Clin Psychol, 525 W 120th St,Box 102, New York, NY 10027 USA.
   [Franz, Peter J.; Kleiman, Evan M.; Nock, Matthew K.] Harvard Univ, Dept Psychol, 33 Kirkland St, Cambridge, MA 02138 USA.
   [Glenn, Catherine R.] Univ Rochester, Dept Clin & Social Sci Psychol, Rochester, NY USA.
RP Cha, CB (reprint author), Columbia Univ, Teachers Coll, Dept Counseling & Clin Psychol, 525 W 120th St,Box 102, New York, NY 10027 USA.
EM cbc2120@tc.columbia.edu
RI Nock, Matthew/AAE-8330-2019; Kleiman, Evan/H-3908-2019
OI Kleiman, Evan/0000-0001-8002-1167; Glenn, Catherine/0000-0003-2497-6000
FU National Institute of Mental HealthUnited States Department of Health &
   Human ServicesNational Institutes of Health (NIH) - USANIH National
   Institute of Mental Health (NIMH) [HHSN271201500513P]
FX Preparation of this paper was supported, in part, by the National
   Institute of Mental Health (contract no. HHSN271201500513P). The authors
   thank Katherine DiVasto, Woang Kee (John) Chai, Catherine Crumb, Seoho
   Hahm, and Liliana Varman for assisting with earlier drafts of this
   paper. The authors have declared that they have no competing or
   potential conflicts of interest.
NR 227
TC 30
Z9 30
U1 9
U2 27
PU WILEY
PI HOBOKEN
PA 111 RIVER ST, HOBOKEN 07030-5774, NJ USA
SN 0021-9630
EI 1469-7610
J9 J CHILD PSYCHOL PSYC
JI J. Child Psychol. Psychiatry
PD APR
PY 2018
VL 59
IS 4
SI SI
BP 460
EP 482
DI 10.1111/jcpp.12831
PG 23
WC Psychology, Developmental; Psychiatry; Psychology
SC Psychology; Psychiatry
GA GA6CF
UT WOS:000428419800015
PM 29090457
OA Green Accepted, Bronze
HC Y
HP N
DA 2020-03-18
ER

PT J
AU Wang, MZ
   Deng, XL
   Du, XX
AF Wang, Mingzhong
   Deng, Xueli
   Du, Xiuxiu
TI Harsh parenting and academic achievement in Chinese adolescents:
   Potential mediating roles of effortful control and classroom engagement
SO JOURNAL OF SCHOOL PSYCHOLOGY
LA English
DT Article
DE Harsh parenting; Academic achievement; Effortful control; Classroom
   engagement
ID HIGH-SCHOOL-STUDENTS; SELF-REGULATION; EMOTION REGULATION;
   GENDER-DIFFERENCES; EXTERNALIZING PROBLEMS; COGNITIVE ENGAGEMENT;
   DEPRESSIVE SYMPTOMS; PEER ACCEPTANCE; UNITED-STATES; FIT INDEXES
AB This study examined (a) the potential mediating roles of effortful control and classroom engagement in the association between harsh parenting and adolescent academic achievement, and (b) the potential moderating role of gender. Sixth through eighth graders in rural China (n = 815, mean age = 12.55 years) reported on harsh parenting, effortful control, and classroom engagement. Parents also reported on each other's harsh parenting. Academic achievement was assessed by students' test scores and teacher-rated academic performance. Results of structural equation modeling revealed gender differences in patterns of association among the model variables. Harsh parenting was negatively and directly associated with academic achievement for both boys and girls. It was also negatively and indirectly associated with academic achievement via effortful control and classroom engagement sequentially, forming a common indirect "path" for boys and girls. The indirect negative effect of harsh parenting on boys' academic achievement was mainly realized through the mediator of effortful control, whereas this same indirect effect for girls was mainly realized through the mediator of classroom engagement. Jointly, effortful control and classroom engagement precipitates more indirect effects for boys than for girls in the association between harsh parenting and academic achievement. The discussion analyzes the potential "paths" from harsh parenting to adolescent academic achievement, as well as gender differences in these "paths." The current study has implications for teachers and parents eager to improve students' classroom engagement and academic achievement.
C1 [Wang, Mingzhong; Du, Xiuxiu] Qufu Normal Univ, Sch Educ Sci, Qufu 273165, Peoples R China.
   [Deng, Xueli] Cent China Normal Univ, Sch Hist & Culture, Wuhan 430079, Hubei, Peoples R China.
RP Deng, XL (reprint author), Cent China Normal Univ, Sch Hist & Culture, Wuhan 430079, Hubei, Peoples R China.
EM xuelitao328@126.com
FU National Education Sciences Planning General Project Titled "Empirical
   Research on the Detrimental Impact of Harsh Parenting on Children and
   Adolescents' School Adaptation" [BBA170238]
FX This research was supported by National Education Sciences Planning
   General Project Titled "Empirical Research on the Detrimental Impact of
   Harsh Parenting on Children and Adolescents' School Adaptation" (Grant
   Number: BBA170238).
NR 122
TC 11
Z9 11
U1 5
U2 13
PU PERGAMON-ELSEVIER SCIENCE LTD
PI OXFORD
PA THE BOULEVARD, LANGFORD LANE, KIDLINGTON, OXFORD OX5 1GB, ENGLAND
SN 0022-4405
EI 1873-3506
J9 J SCHOOL PSYCHOL
JI J. Sch. Psychol.
PD APR
PY 2018
VL 67
BP 16
EP 30
DI 10.1016/j.jsp.2017.09.002
PG 15
WC Psychology, Educational
SC Psychology
GA GD8OW
UT WOS:000430772900002
PM 29571531
DA 2020-03-18
ER

PT J
AU Lee, HK
   Lee, HW
   Han, JH
   Park, S
   Ju, SJ
   Choi, K
   Lee, JH
   Jeon, HJ
AF Lee, Han-Kyeong
   Lee, Hae-Woo
   Han, Joo Hyun
   Park, Subin
   Ju, Seok-Jin
   Choi, Kwanwoo
   Lee, Ji Hyeon
   Jeon, Hong Jin
TI Development and Validation Study of the Internet Overuse Screening
   Questionnaire
SO PSYCHIATRY INVESTIGATION
LA English
DT Article
DE Problematic internet use; Behavioral addiction; Screening; Scale
   validation; Cut-off
ID PROPOSED DIAGNOSTIC-CRITERIA; PSYCHIATRIC COMORBIDITY; ADDICTION;
   ADOLESCENTS; PREVALENCE; LIFE
AB Objective Concerns over behavioral and emotional problems caused by excessive internet usage have been developed. This study intended to develop and a standardize questionnaire that can efficiently identify at-risk internet users through their internet usage habits.
   Methods Participants (n = 158) were recruited at six I-will-centers located in Seoul, South Korea. From the initial 36 questionnaire item pool, 28 preliminary items were selected through expert evaluation and panel discussions. The construct validity, internal consistency, and concurrent validity were examined. We also conducted Receiver Operating Curve (ROC) analysis to assess diagnostic ability of the Internet Overuse Screening-Questionnaire (IOS-Q).
   Results The exploratory factor analysis yielded a five factor structure. Four factors with 17 items remained after items that had unclear factor loading were removed. The Cronbach's alpha for the IOS-Q total score was 0.91, and test-retest reliability was 0.72. The correlation between Young's internet addiction scale and K-scale supported concurrent validity. ROC analysis showed that the IOS-Q has superior diagnostic ability with the Area Under the Curve of 0.87. At the cut-off point of 25.5, the sensitivity was 0.93 and specificity was 0.86.
   Conclusions Overall, this study supports the use of IOS-Q for internet addiction research and for screening high-risk individuals.
C1 [Lee, Han-Kyeong; Choi, Kwanwoo; Lee, Ji Hyeon; Jeon, Hong Jin] Sungkyunkwan Univ, Sch Med, Samsung Med Ctr, Dept Psychiat,Depress Ctr, Seoul, South Korea.
   [Lee, Hae-Woo] Seoul Med Ctr, Dept Psychiat, Seoul, South Korea.
   [Han, Joo Hyun] Natl Ctr Mental Hlth, Dept Clin Psychol, Seoul, South Korea.
   [Park, Subin] Natl Ctr Mental Hlth, Mental Hlth Res Inst, Dept Res Planning, Seoul, South Korea.
   [Ju, Seok-Jin] Kosin Univ, Dept Child Welf, Busan, South Korea.
   [Jeon, Hong Jin] Harvard Med Sch, Massachusetts Gen Hosp, Depress Clin & Res Program, Boston, MA USA.
   [Jeon, Hong Jin] Sungkyunkwan Univ, Samsung Adv Inst Hlth Sci & Technol, Dept Med Device Management & Res, Dept Hlth Sci & Technol, 81 Irwon Ro, Seoul 06351, South Korea.
   [Jeon, Hong Jin] Sungkyunkwan Univ, Samsung Adv Inst Hlth Sci & Technol, Dept Clin Res Design & Evaluat, 81 Irwon Ro, Seoul 06351, South Korea.
RP Jeon, HJ (reprint author), Sungkyunkwan Univ, Sch Med, Samsung Med Ctr, Dept Psychiat,Depress Ctr, Seoul, South Korea.; Jeon, HJ (reprint author), Sungkyunkwan Univ, Samsung Adv Inst Hlth Sci & Technol, Dept Med Device Management & Res, Dept Hlth Sci & Technol, 81 Irwon Ro, Seoul 06351, South Korea.; Jeon, HJ (reprint author), Sungkyunkwan Univ, Samsung Adv Inst Hlth Sci & Technol, Dept Clin Res Design & Evaluat, 81 Irwon Ro, Seoul 06351, South Korea.
EM jeonhj@skku.edu
OI Choi, Kwan Woo/0000-0002-0854-3507
FU Korean Mental Health Technology R&D Project, Ministry of Health &
   Welfare, Republic of Korea [HM14C2567]; Institute for Information &
   communications Technology Promotion (IITP) grant - Korea government
   (MSIP) [B0132-15-1003]; Original Technology Research Program for Brain
   Science through the National Research Foundation of Korea (NRF) -
   Ministry of Education, Science and Technology [NRF-2016M3C7A1947307];
   Bio & Medical Technology Development Program of the NRF - Korean
   government, MSIP [NRF-2017M3A9F1027323]
FX This study was supported by a grant of the Korean Mental Health
   Technology R&D Project, Ministry of Health & Welfare, Republic of Korea
   (No. HM14C2567; PI, HJJ). This work was partly supported by Institute
   for Information & communications Technology Promotion (IITP) grant
   funded by the Korea government (MSIP) (No. B0132-15-1003, the
   development of skin adhesive patches for the monitoring and prediction
   of mental disorders), and by the Original Technology Research Program
   for Brain Science through the National Research Foundation of Korea
   (NRF) funded by the Ministry of Education, Science and Technology (No.
   NRF-2016M3C7A1947307; PI HJJ), and the Bio & Medical Technology
   Development Program of the NRF funded by the Korean government, MSIP
   (No. NRF-2017M3A9F1027323; PI HJJ).
NR 45
TC 1
Z9 1
U1 0
U2 2
PU KOREAN NEUROPSYCHIATRIC ASSOC
PI SEOUL
PA RN 522, G-FIVE CENTRAL PLAZA 1685-8 SEOCHO 4-DONG, SEOCHO-GU, SEOUL,
   137-882, SOUTH KOREA
SN 1738-3684
EI 1976-3026
J9 PSYCHIAT INVEST
JI Psychiatry Investig.
PD APR
PY 2018
VL 15
IS 4
BP 361
EP 369
DI 10.30773/pi.2017.09.27.2
PG 9
WC Psychiatry
SC Psychiatry
GA GD9HK
UT WOS:000430823500005
PM 29669406
OA Other Gold, Green Published, Bronze
DA 2020-03-18
ER

PT J
AU Yu, L
AF Yu, Lu
TI The moderating effect of social-emotional competence on the relationship
   between negative emotion and Internet addiction among adolescents
SO JOURNAL OF BEHAVIORAL ADDICTIONS
LA English
DT Meeting Abstract
C1 [Yu, Lu] Hong Kong Polytech Univ, Dept Appl Social Sci, Hong Kong, Hong Kong, Peoples R China.
EM lu.yu@polyu.edu.hk
NR 0
TC 0
Z9 0
U1 0
U2 1
PU AKADEMIAI KIADO RT
PI BUDAPEST
PA PRIELLE K U 19, PO BOX 245,, H-1117 BUDAPEST, HUNGARY
SN 2062-5871
EI 2063-5303
J9 J BEHAV ADDICT
JI J. Behav. Addict.
PD APR
PY 2018
VL 7
SU 1
MA MT-44
BP 35
EP 35
PG 1
WC Psychiatry
SC Psychiatry
GA GD5LW
UT WOS:000430549500059
OA DOAJ Gold
DA 2020-03-18
ER

PT J
AU Martin, CG
   Kim, HK
   Freyd, JJ
AF Martin, Christina Gamache
   Kim, Hyoun K.
   Freyd, Jennifer J.
TI In the Spirit of Full Disclosure: Maternal Distress, Emotion Validation,
   and Adolescent Disclosure of Distressing Experiences
SO EMOTION
LA English
DT Article
DE disclosure; validation; invalidation; personal distress;
   adolescent-mother communication
ID SELF-REPORTED DISTRESS; CHILD SEXUAL-ABUSE; 1ST ONSET; RESPONSES;
   STRESS; LIFE; ADJUSTMENT; DISORDERS; SURVIVORS; VICTIMS
AB The purpose of the current study was to investigate the dynamic process of disclosure within the adolescent-mother relationship by examining how maternal personal distress and validation of adolescent negative affect would be related to adolescent disclosure of a distressing experience for the first time. A community sample of 66 mothers and their adolescent children (M = 14.31 years, 58% female) participated. The adolescents disclosed an emotionally distressing experience to their mothers for the first time. Mothers' validating behaviors and personal distress in response to their adolescents' expressions of negative emotion were predictive of adolescent disclosure. Adolescents made less detailed or substantive disclosures to their mothers when adolescents perceived their mothers as less validating of their negative emotions and when mothers were more likely to become distressed themselves. Neither adolescent-perceived maternal invalidation nor observed maternal validating or invalidating behaviors were related to adolescent disclosure. Maternal personal distress was further indirectly associated with less substantive disclosures through less maternal validation of negative emotion. These findings provide the foundation for future research evaluating clinical interventions targeted at increasing mothers' emotion regulation skills and validation of children's negative emotions. Such interventions may provide an effective way to promote better mother-adolescent communication. especially in regard to distressing experiences.
C1 [Martin, Christina Gamache; Freyd, Jennifer J.] Univ Oregon, Dept Psychol, 1227 Univ Oregon, Eugene, OR 97403 USA.
   [Martin, Christina Gamache] Med Univ South Carolina, Natl Crime Victims Res & Treatment Ctr, Charleston, SC 29425 USA.
   [Kim, Hyoun K.] Oregon Social Learning Ctr, 207 E 5th Ave Suite 202, Eugene, OR 97401 USA.
   [Kim, Hyoun K.] Yonsei Univ, Seoul, South Korea.
RP Martin, CG (reprint author), Univ Oregon, Dept Psychol, 1227 Univ Oregon, Eugene, OR 97403 USA.
EM gamachem@uoregon.edu
FU University of Oregon Public Impact Fellowship
FX This research was supported by the University of Oregon Public Impact
   Fellowship, awarded to the Christina Gamache Martin. We thank the
   families who participated in the study and the following individuals:
   Prachi Bhuptani, Sammy Cohen, Zachary Cunningham, Autumn Fargher, Chris
   Hannegan, Bonnie Heim, Sienna Howells, Megan Laughlin, Celia Lowe-Cowan,
   Molly Maloney, Ruchi Mehta, Rebecca Robinson, Karma Sawyer, and Valerie
   Tsai.D
NR 61
TC 5
Z9 5
U1 1
U2 4
PU AMER PSYCHOLOGICAL ASSOC
PI WASHINGTON
PA 750 FIRST ST NE, WASHINGTON, DC 20002-4242 USA
SN 1528-3542
EI 1931-1516
J9 EMOTION
JI Emotion
PD APR
PY 2018
VL 18
IS 3
BP 400
EP 411
DI 10.1037/emo0000363
PG 12
WC Psychology, Experimental
SC Psychology
GA GD3CG
UT WOS:000430379600007
PM 28872343
DA 2020-03-18
ER

PT J
AU Gill, D
   Warburton, W
   Simes, D
   Sweller, N
AF Gill, Duncan
   Warburton, Wayne
   Simes, Di
   Sweller, Naomi
TI Group Therapy for Emotional Dysregulation: Treatment for Adolescents and
   Their Parents
SO CHILD AND ADOLESCENT SOCIAL WORK JOURNAL
LA English
DT Article
DE DBT; Adolescent; Emotional dysregulation; Group therapy
ID BORDERLINE PERSONALITY-DISORDER; DIALECTICAL BEHAVIOR-THERAPY; ANXIETY
   STRESS SCALES; SUICIDE IDEATION; COMMUNITY SAMPLE; AGE-DIFFERENCES;
   SHORT VERSION; DEPRESSION; MODEL; PSYCHOPATHOLOGY
AB A dialectical behaviour therapy (DBT) group has been conducted for a number of years at a public outpatient clinic for adolescents suffering with emotional regulation difficulties and their families. A detailed account of the rationale, design, and content of both the adolescent and parent groups are provided. Data from these groups adds to the limited evidence regarding the efficacy of such groups. A retrospective analysis of changes in the adolescent participants' emotional dysregulation, depression, anxiety and stress, following their participation in the group (N = 12) was conducted. Several substantial improvements were noted across the measures of psychopathology, following the completion of the group. These findings support the teaching of DBT skills to adolescents and their families, with some modifications being appropriate for their application to this population. Future avenues for research stemming from the group program are also discussed.
C1 [Gill, Duncan; Warburton, Wayne; Sweller, Naomi] Macquarie Univ, Dept Psychol, Sydney, NSW 2109, Australia.
   [Gill, Duncan; Simes, Di] Ryde Child & Youth Mental Hlth Serv, 51-53 Blaxland Rd, Sydney, NSW 2112, Australia.
RP Gill, D (reprint author), Macquarie Univ, Dept Psychol, Sydney, NSW 2109, Australia.; Gill, D (reprint author), Ryde Child & Youth Mental Hlth Serv, 51-53 Blaxland Rd, Sydney, NSW 2112, Australia.
EM duncan.gill@students.mq.edu.au
OI Sweller, Naomi/0000-0003-2269-4763; Warburton, Wayne/0000-0002-2531-3797
NR 63
TC 0
Z9 0
U1 3
U2 11
PU SPRINGER
PI NEW YORK
PA 233 SPRING ST, NEW YORK, NY 10013 USA
SN 0738-0151
EI 1573-2797
J9 CHILD ADOLESC SOC WO
JI Child Adolesc. Soc. Work J.
PD APR
PY 2018
VL 35
IS 2
BP 169
EP 180
DI 10.1007/s10560-017-0510-8
PG 12
WC Social Work
SC Social Work
GA GC0JC
UT WOS:000429462600007
DA 2020-03-18
ER

PT J
AU Georgiou, E
   Mai, S
   Fernandez, KC
   Pollatos, O
AF Georgiou, Eleana
   Mai, Sandra
   Fernandez, Katya C.
   Pollatos, Olga
TI I see neither your Fear, nor your Sadness - Interoception in adolescents
SO CONSCIOUSNESS AND COGNITION
LA English
DT Article
DE Emotion; Face recognition; Interoception; Adolescence; Cognition
ID HEART-BEAT PERCEPTION; INDIVIDUAL-DIFFERENCES; ANXIETY SENSITIVITY;
   FACIAL EXPRESSIONS; EMOTION REGULATION; CIRCUMPLEX MODEL; SOCIAL
   ANXIETY; AWARENESS; BRAIN; ATTENTION
AB Interoception describes the mapping of the body's internal landscape and has been connected to greater intensity of emotional experience. The goal of the current study was to explore the relationship between interoception and emotion face recognition in healthy adolescents. The heartbeat perception task was used to assess interoceptive accuracy(IAC) and participants were asked to recognize different facial expressions. EEG activity was recorded, providing data for the P100, the N170 and the P300 ERP components. Results indicated high sensitivity to negative affect, as well as low accuracy in the recognition of fear and sadness among adolescents high in IAC, reflected by amplitude modulations in the N170 and the P300. The interpretation of these results focus on the intensity experienced in negative facial emotions, modified by IAC, as well as on emotional valence and arousal. These findings emphasize the dynamic integration of body and mind for shaping emotion recognition in adolescence.
C1 [Georgiou, Eleana; Mai, Sandra; Pollatos, Olga] Ulm Univ, Inst Psychol & Educ, Clin & Hlth Psychol, Albert Einstein Allee 41, D-89069 Ulm, Germany.
   [Fernandez, Katya C.] Stanford Univ, Dept Psychol, Jordan Hall,450 Serra Mall, Stanford, CA 94305 USA.
RP Georgiou, E (reprint author), Ulm Univ, Inst Psychol & Educ, Clin & Hlth Psychol, Albert Einstein Allee 41, D-89069 Ulm, Germany.
EM eleana.georgiou@uni-ulm.de
NR 65
TC 1
Z9 1
U1 2
U2 16
PU ACADEMIC PRESS INC ELSEVIER SCIENCE
PI SAN DIEGO
PA 525 B ST, STE 1900, SAN DIEGO, CA 92101-4495 USA
SN 1053-8100
EI 1090-2376
J9 CONSCIOUS COGN
JI Conscious. Cogn.
PD APR
PY 2018
VL 60
BP 52
EP 61
DI 10.1016/j.concog.2018.02.011
PG 10
WC Psychology, Experimental
SC Psychology
GA GC2RP
UT WOS:000429630600006
PM 29525680
DA 2020-03-18
ER

PT J
AU Ha, AP
   Bergman, KN
   Davies, PT
   Cummings, EM
AF Ha, Anh P.
   Bergman, Kathleen N.
   Davies, Patrick T.
   Cummings, E. Mark
TI Parental Postconflict Explanations: Implications for Children's
   Adjustment Outcomes
SO FAMILY COURT REVIEW
LA English
DT Article
DE Adolescent Adjustments; Constructive; Destructive; Dismissive; Emotional
   Disengagement; and Interparental Conflict
ID MARITAL CONFLICT TACTICS; EMOTIONAL SECURITY; INTERPARENTAL CONFLICT;
   PERSPECTIVE; RESOLUTION; RESPONSES; HOSTILITY; MEDIATION; BEHAVIOR;
   VIOLENCE
AB The Post Conflict Explanations (PCE) scale is a compilation of behaviors commonly seen in parent-child postconflict communications. Following exploratory factor analysis, the PCE emerged as a four-dimension scale with adequate subscale internal consistency and intercorrelations: Dismissive (=0.86), Emotion Dysregulation (=0.85), Constructive (=0.97), and Blaming (=0.77). The PCE and its subscales were further validated through moderate-to-strong associations with established scales of family conflict, emotional security, and adjustment outcomes. The identification of these postconflict explanations represents a step forward in distinguishing constructive and destructive conflict behaviors.
C1 [Ha, Anh P.] Univ Notre Dame, Clin Psychol, Notre Dame, IN 46556 USA.
   [Bergman, Kathleen N.] Univ Notre Dame, Psychol, Notre Dame, IN 46556 USA.
   [Davies, Patrick T.] Univ Rochester, Dept Psychol, Psychol, Meliora Hall, Rochester, NY 14627 USA.
   [Cummings, E. Mark] Univ Notre Dame, Psychol, William J Shaw Ctr Children & Families, Notre Dame, IN 46556 USA.
RP Ha, AP (reprint author), Univ Notre Dame, Clin Psychol, Notre Dame, IN 46556 USA.; Ha, AP (reprint author), Univ Rochester, Dept Psychol, Psychol, Meliora Hall, Rochester, NY 14627 USA.
EM aha@nd.edu
RI Davies, Patrick/W-2776-2018
OI Davies, Patrick/0000-0003-2725-9736
NR 32
TC 2
Z9 2
U1 2
U2 5
PU WILEY
PI HOBOKEN
PA 111 RIVER ST, HOBOKEN 07030-5774, NJ USA
SN 1531-2445
EI 1744-1617
J9 FAM COURT REV
JI Fam. Court Rev.
PD APR
PY 2018
VL 56
IS 2
BP 219
EP 233
PG 15
WC Law
SC Government & Law
GA GC1KS
UT WOS:000429541400004
DA 2020-03-18
ER

PT J
AU Di Giunta, L
   Iselin, AMR
   Lansford, JE
   Eisenberg, N
   Lunetti, C
   Thartori, E
   Basili, E
   Pastorelli, C
   Bacchini, D
   Tirado, LMU
   Gerbino, M
AF Di Giunta, Laura
   Iselin, Anne-Marie R.
   Lansford, Jennifer E.
   Eisenberg, Nancy
   Lunetti, Carolina
   Thartori, Eriona
   Basili, Emanuele
   Pastorelli, Concetta
   Bacchini, Dario
   Uribe Tirado, Liliana Maria
   Gerbino, Maria
TI Parents' and early adolescents' self-efficacy about anger regulation and
   early adolescents' internalizing and externalizing problems: A
   longitudinal study in three countries
SO JOURNAL OF ADOLESCENCE
LA English
DT Article
DE Self-efficacy; Anger regulation; Internalizing; Externalizing;
   Adolescence; Cross-cultural
ID SOCIAL COGNITIVE THEORY; EMOTION REGULATION; MEASUREMENT INVARIANCE;
   LIFETIME PREVALENCE; MENTAL-DISORDERS; UNITED-STATES; FIT INDEXES;
   CHILDREN; TRENDS; PSYCHOPATHOLOGY
AB The present study examines whether early adolescents' self-efficacy beliefs about anger regulation mediate the relation between parents' self-efficacy beliefs about anger regulation and early adolescents' internalizing and externalizing problems. Participants were 534 early adolescents (T1: M age = 10.89, SD = .70; 50% female), their mothers (n = 534), and their fathers (n = 431). Families were drawn from Colombia, Italy, and the USA. Follow-up data were obtained two (T2) and three (T3) years later. At T1 and T3, parents' self-efficacy beliefs were self reported and internalizing and externalizing problems were assessed via mothers', fathers', and early adolescents' reports. At T2, early adolescents' self-efficacy beliefs were self-reported Within the overall sample, mothers with higher self-efficacy beliefs about anger regulation had children with similar beliefs. Early adolescents' low self-efficacy beliefs were associated with higher internalizing and externalizing problems.
C1 [Di Giunta, Laura; Lunetti, Carolina; Thartori, Eriona; Basili, Emanuele; Pastorelli, Concetta; Gerbino, Maria] Sapienza Univ Rome, Psychol Dept, Via Marsi 78, I-00178 Rome, Italy.
   [Iselin, Anne-Marie R.] Univ N Carolina, Psychol Dept, Wilmington, NC USA.
   [Lansford, Jennifer E.] Duke Univ, Ctr Child & Family Policy, Durham, NC 27706 USA.
   [Eisenberg, Nancy] Arizona State Univ, Psychol Dept, Tempe, AZ 85287 USA.
   [Bacchini, Dario] Univ Naples 2, Psychol Dept, Naples, Italy.
   [Uribe Tirado, Liliana Maria] Univ San Buenaventura, Psychol Dept, Cali, Colombia.
RP Di Giunta, L (reprint author), Sapienza Univ Rome, Psychol Dept, Via Marsi 78, I-00178 Rome, Italy.
EM laura.digiunta@uniroma1.it
RI DI GIUNTA, LAURA/T-1042-2017
FU Jacobs Foundation; Josiah Charles Trent Memorial Foundation;
   Transdisciplinary Prevention Research Center at Duke University; Eunice
   Kennedy Shriver National Institute of Child Health and Human
   DevelopmentUnited States Department of Health & Human ServicesNational
   Institutes of Health (NIH) - USANIH Eunice Kennedy Shriver National
   Institute of Child Health & Human Development (NICHD) [RO1-HD054805];
   Fogarty International CenterUnited States Department of Health & Human
   ServicesNational Institutes of Health (NIH) - USANIH Fogarty
   International Center (FIC) [RO3-TW008141]
FX This research was funded by the Jacobs Foundation, the Josiah Charles
   Trent Memorial Foundation, the Transdisciplinary Prevention Research
   Center at Duke University, the Eunice Kennedy Shriver National Institute
   of Child Health and Human Development [grant RO1-HD054805], and the
   Fogarty International Center [grant RO3-TW008141].
NR 58
TC 3
Z9 3
U1 3
U2 11
PU ACADEMIC PRESS LTD- ELSEVIER SCIENCE LTD
PI LONDON
PA 24-28 OVAL RD, LONDON NW1 7DX, ENGLAND
SN 0140-1971
EI 1095-9254
J9 J ADOLESCENCE
JI J. Adolesc.
PD APR
PY 2018
VL 64
BP 124
EP 135
DI 10.1016/j.adolescence.2018.01.009
PG 12
WC Psychology, Developmental
SC Psychology
GA GC1CJ
UT WOS:000429513900013
PM 29454294
OA Green Accepted
DA 2020-03-18
ER

PT J
AU King, VL
   Mrug, S
AF King, Vinetra L.
   Mrug, Sylvie
TI The Relationship Between Violence Exposure and Academic Achievement in
   African American Adolescents Is Moderated by Emotion Regulation
SO JOURNAL OF EARLY ADOLESCENCE
LA English
DT Article
DE African American; violence exposure; emotion regulation; academic
   achievement
ID CHILDRENS BEHAVIOR PROBLEMS; COMMUNITY VIOLENCE; DOMESTIC VIOLENCE;
   FAMILY; SCHOOL; PSYCHOPATHOLOGY; CONSEQUENCES; MALTREATMENT;
   PERSPECTIVE; PREVALENCE
AB Compared with other ethnic groups, African American adolescents are exposed to higher levels of family and community violence, which contribute to poorer academic achievement. This study examines whether emotion regulation moderates the effects of exposure to family and community violence on academic achievement among low-income African American adolescents. Eighty African American adolescents (X age 12.89 years, 50% male) reported on their exposure to violence. Emotion regulation was obtained from parent reports and academic achievement was assessed with grades in core academic subjects at baseline and 2 years later. Results revealed that witnessing home violence predicted poorer achievement over time, as did exposure to community violence for youth with poor emotion regulation. Thus, well-developed emotion regulation skills may protect African American adolescents from the negative effects of witnessing community violence on academic achievement.
C1 [King, Vinetra L.] Univ Alabama Birmingham, Med Clin Psychol Program, Birmingham, AL USA.
   [Mrug, Sylvie] Univ Alabama Birmingham, Psychol, Birmingham, AL 35294 USA.
RP King, VL (reprint author), Univ Alabama Birmingham, Dept Psychol, 924 19th St South, Birmingham, AL 35294 USA.
EM rivking@uab.edu
NR 47
TC 2
Z9 2
U1 0
U2 7
PU SAGE PUBLICATIONS INC
PI THOUSAND OAKS
PA 2455 TELLER RD, THOUSAND OAKS, CA 91320 USA
SN 0272-4316
EI 1552-5449
J9 J EARLY ADOLESCENCE
JI J. Early Adolesc.
PD APR
PY 2018
VL 38
IS 4
BP 497
EP 512
DI 10.1177/0272431616675973
PG 16
WC Family Studies; Psychology, Developmental
SC Family Studies; Psychology
GA GC7GA
UT WOS:000429959900004
DA 2020-03-18
ER

PT J
AU Sang, B
   Ding, XC
   Coplan, RJ
   Liu, JS
   Pan, TT
   Feng, XY
AF Sang, Biao
   Ding, Xuechen
   Coplan, Robert J.
   Liu, Junsheng
   Pan, Tingting
   Feng, Xingyi
TI Assessment and Implications of Social Avoidance in Chinese Early
   Adolescents
SO JOURNAL OF EARLY ADOLESCENCE
LA English
DT Article
DE social withdrawal; social avoidance; shyness; unsociability; adjustment
ID SHYNESS-SENSITIVITY; EARLY-CHILDHOOD; PSYCHOLOGICAL ADJUSTMENT;
   WITHDRAWAL SUBTYPES; CANADIAN CHILDREN; MIDDLE CHILDHOOD; UNSOCIABILITY;
   SCHOOL; SOLITUDE; ANXIETY
AB The goals of the present study were to (a) develop and validate a new self-report measure of social avoidance for use among early adolescents in mainland China and (b) explore the links between subtypes of social withdrawal (i. e., shyness, unsociability, and social avoidance) and indices of socio-emotional difficulties in this cultural context. Participants were 663 early adolescents (350 boys, 313 girls) attending elementary schools (X age = 10.25 years) and middle schools (X age = 12.53 years) in Shanghai, People's Republic of China. Measures of social withdrawal subtypes and adjustment were collected using multi-source assessments, including self-reports, peer nominations, and teacher ratings. The results provided evidence in support of the reliability and validity of the new scale of self-reported social avoidance. Shyness, unsociability, and social avoidance were also all uniquely associated with emotion dysregulation and self-reported internalizing problems. However, only social avoidance was uniquely associated with teacher-rated emotion symptoms and peer problems (as rated by both peers and teachers). Results are discussed in terms of the reasons why social avoidance may have particularly negative implications for early adolescents in China.
C1 [Sang, Biao; Liu, Junsheng; Pan, Tingting; Feng, Xingyi] East China Normal Univ, Sch Psychol & Cognit Sci, Shanghai, Peoples R China.
   [Ding, Xuechen] Shanghai Normal Univ, Dept Psychol, Shanghai, Peoples R China.
   [Coplan, Robert J.] Carleton Univ, Dept Psychol, Ottawa, ON, Canada.
RP Ding, XC (reprint author), Shanghai Normal Univ, Dept Psychol, 100 Guilin Rd, Shanghai 200234, Peoples R China.
EM dingxuechen_psy@163.com
FU National Natural Science Foundation of ChinaNational Natural Science
   Foundation of China [31371043]
FX The author(s) disclosed receipt of the following financial support for
   the research, authorship, and/or publication of this article: This
   research was supported by the National Natural Science Foundation of
   China (31371043).
NR 56
TC 7
Z9 8
U1 3
U2 18
PU SAGE PUBLICATIONS INC
PI THOUSAND OAKS
PA 2455 TELLER RD, THOUSAND OAKS, CA 91320 USA
SN 0272-4316
EI 1552-5449
J9 J EARLY ADOLESCENCE
JI J. Early Adolesc.
PD APR
PY 2018
VL 38
IS 4
BP 554
EP 573
DI 10.1177/0272431616678988
PG 20
WC Family Studies; Psychology, Developmental
SC Family Studies; Psychology
GA GC7GA
UT WOS:000429959900007
DA 2020-03-18
ER

PT J
AU Baum, NL
   Stokar, YN
   Ginat-Frolich, R
   Ziv, Y
   Abu-Jufar, I
   Cardozo, BL
   Pat-Horenczyk, R
   Brom, D
AF Baum, Naomi L.
   Stokar, Yaffa N.
   Ginat-Frolich, Rivkah
   Ziv, Yuval
   Abu-Jufar, Ibrahim
   Cardozo, Barbara Lopes
   Pat-Horenczyk, Ruth
   Brom, Danny
TI Building Resilience Intervention (BRI) with teachers in Bedouin
   communities: From evidence informed to evidence based
SO CHILDREN AND YOUTH SERVICES REVIEW
LA English
DT Article
DE Education; Resilience training; Mental health; Teachers
ID RANDOMIZED CONTROLLED-TRIAL; MENTAL-HEALTH; PSYCHOSOCIAL INTERVENTION;
   POLITICAL VIOLENCE; TEACHING EFFICACY; STRESS; ADOLESCENTS; CHILDREN;
   WAR; SYMPTOMS
AB The Building Resilience Intervention (BRI), a program developed in the wake of terrorism and war in Israel, provides teachers with resilience-building skills that enable them to support students suffering from post-traumatic distress. Teachers in the Bedouin city of Rahat were evaluated both before and after the BRI workshop intervention for post-traumatic distress levels, functional impairment, flexibility, emotional regulation, general resilience measures and workshop impact. Results showed significant increases among teachers in areas such as positive refocusing and reappraisal, and increased willingness to discuss traumatic material with their students. Incorporating resilience training in teacher education is discussed.
C1 [Baum, Naomi L.; Stokar, Yaffa N.; Ginat-Frolich, Rivkah; Ziv, Yuval; Abu-Jufar, Ibrahim; Pat-Horenczyk, Ruth; Brom, Danny] Psychotrauma Herzog Hosp, Israel Ctr Treatment, POB 3900, IL-91035 Jerusalem, Israel.
   [Cardozo, Barbara Lopes] Ctr Dis Control & Prevent, Ctr Global Hlth, Int Emergency & Refugee Hlth Branch, 1600 Clifton Rd, Atlanta, GA 30333 USA.
   [Pat-Horenczyk, Ruth; Brom, Danny] Hebrew Univ Jerusalem, Paul Baerwald Sch Social Work & Social Welf, IL-91905 Jerusalem, Israel.
   [Ginat-Frolich, Rivkah] Univ Haifa, Dept Psychol, Abba Hushi 199, Haifa, Israel.
RP Baum, NL (reprint author), Psychotrauma Herzog Hosp, Israel Ctr Treatment, POB 3900, IL-91035 Jerusalem, Israel.
EM naomi.baum@gmail.com
NR 49
TC 0
Z9 0
U1 2
U2 9
PU PERGAMON-ELSEVIER SCIENCE LTD
PI OXFORD
PA THE BOULEVARD, LANGFORD LANE, KIDLINGTON, OXFORD OX5 1GB, ENGLAND
SN 0190-7409
EI 1873-7765
J9 CHILD YOUTH SERV REV
JI Child. Youth Serv. Rev.
PD APR
PY 2018
VL 87
BP 186
EP 191
DI 10.1016/j.childyouth.2018.02.036
PG 6
WC Family Studies; Social Work
SC Family Studies; Social Work
GA GB9KS
UT WOS:000429393300022
DA 2020-03-18
ER

PT J
AU Wald, N
   Carthy, T
   Shenaar-Golan, V
   Tadmor-Zisman, Y
   Ziskind, M
AF Wald, Nava
   Carthy, Tal
   Shenaar-Golan, Vered
   Tadmor-Zisman, Yael
   Ziskind, Maayan
TI Influence of maternal negative emotion reactivity and cognitive
   reappraisal on child anxiety disorder
SO DEPRESSION AND ANXIETY
LA English
DT Article
DE anxiety/anxiety disorders; child/adolescent; child psychopathology;
   cognition; emotion arousal; emotion regulation; family context;
   family/marital; maternal-child
ID ANXIOUS CHILDREN; REGULATION STRATEGIES; THREAT INTERPRETATION; YOUTH;
   SOCIALIZATION; ADOLESCENTS; PHILOSOPHY; SYMPTOMS; FAMILIES; PARENTS
AB Background: Anxiety disorders are among the most common psychopathologies in childhood. Two underlying contributors to child anxiety disorders (ADs) are negative emotional hyper-reactivity and deficits in reappraisal, a cognitive strategy of emotion regulation. Given that emotion regulation develops in the context of parent-child interaction, the aim of this study was to fill a research gap regarding the association between maternal negative emotional reactivity (NER) and reappraisal and child anxiety by examining (a) whether mothers of children with ADs display abnormalities in emotional reactivity and reappraisal compared to mothers of children without ADs; (b) whether maternal NER and reappraisal are associated with child anxiety; and (c) whether maternal reactivity and reappraisal significantly explain the variance in the level of child anxiety beyond the level of maternal anxiety.
   Method: Forty-nine mothers and their AD children (aged 10-17) were assessed at admission to an anxiety disorder clinic and were compared to a control group of 42 mothers and their non-anxious (NA) children. Child and maternal anxiety were assessed, as well as maternal NER and reappraisal.
   Results: Mothers of AD children showed a higher NER as well as reappraisal deficits compared to the control group. Self-rated child anxiety was associated with maternal deficits in reappraisal. The variance in child anxiety was significantly explained by the level of maternal anxiety as well as maternal reappraisal deficits.
   Conclusions: This study suggests that maternal NER and reappraisal play an important role in child anxiety and should be considered in prevention and intervention of childhood ADs.
C1 [Wald, Nava; Tadmor-Zisman, Yael] Bar Ilan Univ, Ramat Gan, Israel.
   [Wald, Nava; Ziskind, Maayan] Ziv Med Ctr, Safed, Israel.
   [Wald, Nava; Shenaar-Golan, Vered] Tel Hai Coll, Tel Hai, Israel.
   [Carthy, Tal] Interdisciplinary Ctr IDC, Herzliyya, Israel.
   [Tadmor-Zisman, Yael] Schneiders Children Med Ctr Israel, Petah Tiqwa, Israel.
   [Tadmor-Zisman, Yael] Tel Aviv Sourasky Med Ctr, Tel Aviv, Israel.
RP Wald, N (reprint author), Tel Hai Coll, Dept Psychol, IL-1220800 Dn Upper Galilee, Israel.
EM nava.wald@gmail.com
FU Ministry of Health, Chief Scientist Office, Israel [3-500000-7641]
FX Ministry of Health, Chief Scientist Office, Israel, Grant/Award Number:
   3-500000-7641
NR 46
TC 1
Z9 1
U1 2
U2 16
PU WILEY
PI HOBOKEN
PA 111 RIVER ST, HOBOKEN 07030-5774, NJ USA
SN 1091-4269
EI 1520-6394
J9 DEPRESS ANXIETY
JI Depress. Anxiety
PD APR
PY 2018
VL 35
IS 4
BP 353
EP 359
DI 10.1002/da.22745
PG 7
WC Psychology, Clinical; Psychiatry; Psychology
SC Psychology; Psychiatry
GA GB8JL
UT WOS:000429322100009
PM 29624211
DA 2020-03-18
ER

PT J
AU Krause, L
   Mauz, E
AF Krause, L.
   Mauz, E.
TI Headache, abdominal pain, and back pain in children and adolescents in
   Thuringia. Representative results of a regional module study in KiGGS
   wave 1
SO SCHMERZ
LA German
DT Article
DE Headache; Abdominal pain; Back pain; Children and adolescents; Federal
   state module Thuringia; KiGGS wave 1
ID GERMAN HEALTH INTERVIEW; SOCIODEMOGRAPHIC DIFFERENCES; DIFFICULTIES
   QUESTIONNAIRE; SOCIOECONOMIC-STATUS; SCHOOL-CHILDREN; US ADOLESCENTS;
   SAMPLE DESIGN; MENTAL-HEALTH; PREVALENCE; RECURRENT
AB Recurring pain in children and adolescents can have a negative impact on health and well-being. This study investigates recurring headache, abdominal pain, and back pain in children and adolescents in Thuringia. Data is based on a representative sub-sample from the federal state module Thuringia (2010-2012, naEuro<overline>= 4096, 3-17 years), carried out in KiGGS wave 1 (first follow-up interview of the "German Health Interview and Examination Survey for Children and Adolescents"). The 3aEuromonth prevalence of recurrent headache, abdominal pain, and back pain is reported according to socio-demographic factors and is compared with the prevalence for the whole of Germany. In addition, possible associated factors of recurring headache, abdominal pain, and back pain in the previous 3 months are analyzed. Results for Thuringia show that 3aEuro to 10-year-old children were most frequently affected by recurrent abdominal pain (girls: 24.1%; boys: 16.7%), while 11- to 17-year-old adolescents were most frequently affected by recurrent headaches (girls: 36.8%; boys: 20.6%). There were isolated socio-economic differences in the 3aEuromonth prevalences of recurrent headache and back pain to the detriment of the low status group. Compared to peers in the whole of Germany, girls and boys in Thuringia did not report headache, abdominal pain, and back pain in the previous 3 months more frequently. The investigated associated factors-fair to very poor self-rated health, emotional problems such as anxiety and depressive symptoms, chronic diseases and other health complaints, migraine, use of a general medical practice, as well as practices for orthopedics and neurology, and in-patient treatment at a hospital-were positively related to the 3aEuromonth prevalence of recurrent headache, abdominal pain, and back pain. Overall, the results confirm that recurring pain is a common phenomenon in childhood and adolescents and, therefore, underline the public health relevance of pain in this young age group.
C1 [Krause, L.; Mauz, E.] Robert Koch Inst, Abt Epidemiol & Gesundheitsmonitoring, Gen Pape Str 62-66, D-12101 Berlin, Germany.
RP Krause, L (reprint author), Robert Koch Inst, Abt Epidemiol & Gesundheitsmonitoring, Gen Pape Str 62-66, D-12101 Berlin, Germany.
EM krausel@rki.de
NR 61
TC 1
Z9 1
U1 0
U2 6
PU SPRINGER
PI NEW YORK
PA 233 SPRING ST, NEW YORK, NY 10013 USA
SN 0932-433X
EI 1432-2129
J9 SCHMERZ
JI Schmerz
PD APR
PY 2018
VL 32
IS 2
BP 105
EP 114
DI 10.1007/s00482-018-0280-z
PG 10
WC Anesthesiology; Clinical Neurology
SC Anesthesiology; Neurosciences & Neurology
GA GB8MJ
UT WOS:000429329700004
PM 29532154
DA 2020-03-18
ER

PT J
AU Valentovich, V
   Goldberg, WA
   Garfin, DR
   Guo, YQ
AF Valentovich, Valentina
   Goldberg, Wendy A.
   Garfin, Dana Rose
   Guo, Yuqing
TI Emotion Coregulation Processes between Mothers and their Children With
   and Without Autism Spectrum Disorder: Associations with Children's
   Maladaptive Behaviors
SO JOURNAL OF AUTISM AND DEVELOPMENTAL DISORDERS
LA English
DT Article
DE Emotion regulation; Problem behaviors; Autism spectrum disorders;
   Parenting
ID DYNAMIC-SYSTEMS ANALYSIS; HIGH-FUNCTIONING AUTISM; PARENTS; CONTEXT;
   PSYCHOPATHOLOGY; FLEXIBILITY; ADOLESCENTS; PRESCHOOL; SYMPTOMS; PATTERNS
AB A dyadic microanalysis approach was used to examine emotion coregulation processes in mother-child interactions in relation to children's maladaptive behaviors. Seventy-two mother-child dyads (46 children with Autism Spectrum Disorder (ASD); 26 neurotypical children) were previously videotaped in a semi-structured play procedure at home and mothers reported on children's internalizing and externalizing behaviors. Mother-child interactions were reliably coded in 5-second intervals and analyzed using Space State Grid software. Regression analyses supported moderation, whereby greater dyadic flexibility and more mutual-positive engagements were significantly associated with lower levels of maladaptive outcomes for children with ASD. Results have implications for initiating positive interactions and promoting effective parenting that help improve behavior in young children with ASD.
C1 [Valentovich, Valentina; Goldberg, Wendy A.] Univ Calif Irvine, Dept Psychol & Social Behav, Social & Behav Sci Gateway, Irvine, CA 92697 USA.
   [Garfin, Dana Rose; Guo, Yuqing] Univ Calif Irvine, Sue & Bill Gross Sch Nursing, Berk Hall, Irvine, CA 92697 USA.
RP Goldberg, WA (reprint author), Univ Calif Irvine, Dept Psychol & Social Behav, Social & Behav Sci Gateway, Irvine, CA 92697 USA.
EM wendy.goldberg@uci.edu
FU University of California, Irvine Multidisciplinary Design Program
FX This study was funded by grants provided from the University of
   California, Irvine Multidisciplinary Design Program.
NR 66
TC 1
Z9 1
U1 2
U2 11
PU SPRINGER/PLENUM PUBLISHERS
PI NEW YORK
PA 233 SPRING ST, NEW YORK, NY 10013 USA
SN 0162-3257
EI 1573-3432
J9 J AUTISM DEV DISORD
JI J. Autism Dev. Disord.
PD APR
PY 2018
VL 48
IS 4
SI SI
BP 1235
EP 1248
DI 10.1007/s10803-017-3375-y
PG 14
WC Psychology, Developmental
SC Psychology
GA GA0ER
UT WOS:000427986300025
PM 29234932
OA Green Published
DA 2020-03-18
ER

PT J
AU Li, LF
   Bai, L
   Zhang, X
   Chen, YH
AF Li, Longfeng
   Bai, Liu
   Zhang, Xiao
   Chen, Yinghe
TI Family Functioning during Adolescence: The Roles of Paternal and
   Maternal Emotion Dysregulation and Parent-Adolescent Relationships
SO JOURNAL OF CHILD AND FAMILY STUDIES
LA English
DT Article
DE Family functioning; Emotion regulation; Parent-adolescent relationships;
   Actor-partner interdependence mediation model; Dyadic approaches
ID PARTNER INTERDEPENDENCE MODEL; CIRCUMPLEX MODEL; HONG-KONG; COHESION;
   FATHERS; BEHAVIOR; MOTHERS; SYSTEMS; STRESS; CHINA
AB Family functioning significantly impacts family processes. When children enter adolescence the need to develop and maintain a high level of family functioning becomes even more crucial. This study examined whether parents' individual characteristics contributed to family cohesion/adaptability in families with adolescents. Moreover, the mediating roles that parent-adolescent relationships played in these associations were also examined. Participants were 169 father-mother couples in families with at least one adolescent child in Mainland China. Fathers and mothers reported on difficulties in emotion regulation, perceptions of parent-adolescent closeness and conflict, and family cohesion and adaptability. Results revealed that both paternal and maternal emotion dysregulation were indirectly related to their own and their partner's perceptions of family cohesion through their own closeness or conflict with the adolescent child. A parent's emotion dysregulation could be directly and indirectly related to his/her own perception of family adaptability through his/her own closeness with the adolescent, while another parent's emotion dysregulation could be indirectly associated with his/her partner's report of family adaptability through his/her own conflict with the adolescent. These findings suggested that family functioning during adolescence might be impacted by family factors at the individual parental and parent-adolescent dyadic levels. Additionally, this study indicated fathers and mothers might contribute to the family processes in a similar way.
C1 [Li, Longfeng; Bai, Liu; Zhang, Xiao; Chen, Yinghe] Beijing Normal Univ, Inst Dev Psychol, Sch Psychol, Beijing, Peoples R China.
   [Bai, Liu] Penn State Univ, Dept Human Dev & Family Studies, University Pk, PA 16802 USA.
RP Chen, YH (reprint author), Beijing Normal Univ, Inst Dev Psychol, Sch Psychol, Beijing, Peoples R China.
EM chenyinghe@bnu.edu.cn
OI Zhang, Xiao/0000-0001-6572-4411; Bai, Liu/0000-0001-7018-0594
FU Major Project of the National Social Science Foundation of China
   [14ZDB160]; National Science Foundation of ChinaNational Natural Science
   Foundation of China [31271106]
FX We thank all the families that participated to the current study. The
   study was partly funded by Major Project of the National Social Science
   Foundation of China (14ZDB160) and National Science Foundation of China
   (31271106).
NR 53
TC 4
Z9 4
U1 1
U2 17
PU SPRINGER
PI NEW YORK
PA 233 SPRING ST, NEW YORK, NY 10013 USA
SN 1062-1024
EI 1573-2843
J9 J CHILD FAM STUD
JI J. Child Fam. Stud.
PD APR
PY 2018
VL 27
IS 4
BP 1311
EP 1323
DI 10.1007/s10826-017-0968-1
PG 13
WC Family Studies; Psychology, Developmental; Psychiatry
SC Family Studies; Psychology; Psychiatry
GA FZ6AG
UT WOS:000427677600027
DA 2020-03-18
ER

PT J
AU Khamis, V
AF Khamis, Vivian
TI How can gender affect psychopathology in Lebanese school-age children?
SO PSYCHOLOGY IN THE SCHOOLS
LA English
DT Article
DE Gender Differences; Psychopathology; School environment
ID POSTTRAUMATIC-STRESS-DISORDER; OPPOSITIONAL DEFIANT DISORDER; PAST 10
   YEARS; CONDUCT DISORDER; SEX-DIFFERENCES; PALESTINIAN CHILDREN;
   TRAUMATIC EVENTS; DEPRESSION SCALE; COPING STYLES; ADOLESCENCE
AB This study investigated the extent to which gender differences in coping, school and family environments could account for variation in psychopathology among school-age children. Participants were 665 middle school students. Results showed no gender differences for PTSD. Females scored higher on emotional problems and prosocial behavior whereas males scored higher on conduct problems. ADHD was higher among children with LD, whereas emotional and conduct problems were higher in females with LD. Emotional and conduct problems increased more by age in females. Gender differences were found in various patterns of predictor-outcome relations. While emotion-focused coping was associated with emotional and peer problems in both genders, it was associated with conduct problems in females only. Problem-focused coping was positively associated with prosocial behaviors in females whereas it was negatively associated with peer problems in males. In addition, family environment was negatively associated with emotional problems and PTSD symptomatology in females, whereas school environment was negatively associated with emotional problems in males. Clinical and research implications were discussed.
C1 [Khamis, Vivian] Amer Univ Beirut, Beirut, Lebanon.
RP Khamis, V (reprint author), Amer Univ Beirut, Fac Arts & Sci, Dept Educ, Bliss St,POB 11-0236, Beirut 11072020, Lebanon.
EM vk07@aub.edu.lb
FU Lebanese Council for Scientific Research (CNRS) [102660]
FX Lebanese Council for Scientific Research (CNRS), Grant/Award Number:
   102660.
NR 67
TC 0
Z9 0
U1 0
U2 1
PU WILEY
PI HOBOKEN
PA 111 RIVER ST, HOBOKEN 07030-5774, NJ USA
SN 0033-3085
EI 1520-6807
J9 PSYCHOL SCHOOLS
JI Psychol. Schools
PD APR
PY 2018
VL 55
IS 4
BP 404
EP 418
DI 10.1002/pits.22119
PG 15
WC Psychology, Educational
SC Psychology
GA FZ4VE
UT WOS:000427589300006
DA 2020-03-18
ER

PT J
AU Suveg, C
   Jones, A
   Davis, M
   Jacob, ML
   Morelen, D
   Thomassin, K
   Whitehead, M
AF Suveg, Cynthia
   Jones, Anna
   Davis, Molly
   Jacob, Marni L.
   Morelen, Diana
   Thomassin, Kristel
   Whitehead, Monica
TI Emotion-Focused Cognitive-Behavioral Therapy for Youth with Anxiety
   Disorders: A Randomized Trial
SO JOURNAL OF ABNORMAL CHILD PSYCHOLOGY
LA English
DT Article
DE Youth; Anxiety; Emotion; Cognitive-behavioral therapy
ID CLINICAL-TRIAL; INTERVIEW SCHEDULE; INITIAL VALIDATION; CHILDHOOD
   ANXIETY; FAMILY MODALITIES; MANAGEMENT SCALE; EVALUATING CHILD; PARENT
   VERSIONS; ANXIOUS YOUTH; DSM-IV
AB Difficulties with emotion regulation are a core feature of anxiety disorders (ADs) in children and adults. Interventions with a specific focus on emotion regulation are gaining empirical support. Yet, no studies to date have compared the relative efficacy of such interventions to existing evidence-based treatments. Such comparisons are necessary to determine whether emotion-focused treatments might be more effective for youth exhibiting broad emotion-regulation difficulties at pretreatment. This study examined an emotion-focused cognitive-behavioral therapy (ECBT) protocol in comparison to traditional cognitive-behavioral therapy (CBT) in a sample of children with a primary anxiety disorder diagnosis. Moderation analyses examined whether children with higher levels of emotion dysregulation at pretreatment would show greater levels of improvement in ECBT than CBT. Ninety-two youth ages 7 to 12 years (58% male) with a primary diagnosis of separation anxiety disorder, generalized anxiety disorder, or social phobia were included. Participants were randomly assigned to ECBT or CBT. Results showed that youth in both conditions demonstrated similar improvements in emotion regulation and that pretreatment levels of emotion dysregulation did not moderate treatment outcomes. Additional analyses showed that ECBT and CBT were similarly effective on diagnostic, severity, and improvement measures. Future work is needed to further explore the ways that emotion regulation is related to treatment outcome for anxious youth.
C1 [Suveg, Cynthia; Jones, Anna; Davis, Molly; Jacob, Marni L.; Morelen, Diana; Thomassin, Kristel; Whitehead, Monica] Univ Georgia, Athens, GA 30602 USA.
RP Suveg, C (reprint author), Univ Georgia, Athens, GA 30602 USA.
EM csuveg@uga.edu
NR 46
TC 6
Z9 6
U1 4
U2 24
PU SPRINGER/PLENUM PUBLISHERS
PI NEW YORK
PA 233 SPRING ST, NEW YORK, NY 10013 USA
SN 0091-0627
EI 1573-2835
J9 J ABNORM CHILD PSYCH
JI J. Abnorm. Child Psychol.
PD APR
PY 2018
VL 46
IS 3
BP 569
EP 580
DI 10.1007/s10802-017-0319-0
PG 12
WC Psychology, Clinical; Psychology, Developmental
SC Psychology
GA FY7ZN
UT WOS:000427082400012
PM 28580504
DA 2020-03-18
ER

PT J
AU Petermann, F
   Petermann, U
AF Petermann, Franz
   Petermann, Ulrike
TI Aggressive and Oppositional Behavior
SO KINDHEIT UND ENTWICKLUNG
LA German
DT Article
DE aggressive behavior; comorbidity; conduct disorder; oppositional
   behavior
ID CALLOUS-UNEMOTIONAL TRAITS; PROACTIVE AGGRESSION; ANTISOCIAL-BEHAVIOR;
   REACTIVE AGGRESSION; EMOTION REGULATION; CHILDREN; ADOLESCENTS; YOUTH;
   METAANALYSIS; VIOLENCE
AB Aggressive and oppositional behavior is not only one of the most common disorders in childhood and adolescence but it also has a very unfavorable prognosis. As a rule, many comorbid disorders can be observed (i.e., ADHD, depression, substance abuse disorder). There are abundant findings from longitudinal studies that verify different development paths. Treatment methods for this disorder, which is difficult to influence, concentrate on different behavioral therapy approaches.
C1 [Petermann, Franz; Petermann, Ulrike] Univ Bremen, Zentrum Klin Psychol & Rehabil, Grazer Str 6, D-28359 Bremen, Germany.
RP Petermann, F (reprint author), Univ Bremen, Zentrum Klin Psychol & Rehabil, Grazer Str 6, D-28359 Bremen, Germany.
EM fpeterm@uni-bremen.de
NR 44
TC 4
Z9 4
U1 0
U2 26
PU HOGREFE & HUBER PUBLISHERS
PI GOTTINGEN
PA MERKELSTR 3, D-37085 GOTTINGEN, GERMANY
SN 0942-5403
EI 2190-6246
J9 KINDH ENTWICKL
JI Kindh. Entwickl.
PD APR
PY 2018
VL 27
IS 2
BP 67
EP 70
DI 10.1026/0942-5403/a000246
PG 4
WC Psychology, Developmental
SC Psychology
GA FX6FY
UT WOS:000426180000001
DA 2020-03-18
ER

PT J
AU Vasileva, M
   Petermann, F
   Nitkowski, D
   Petermann, U
AF Vasileva, Mira
   Petermann, Franz
   Nitkowski, Dennis
   Petermann, Ulrike
TI Breaking the Cycle of Violence: How to Help Aggressive Adolescents Who
   Experienced Violence and Abuse
SO KINDHEIT UND ENTWICKLUNG
LA German
DT Article
DE aggressive behavior; violence; PTSD; intervention; adolescence
ID COGNITIVE-BEHAVIORAL THERAPY; POSTTRAUMATIC STRESS SYMPTOMS; RANDOMIZED
   CONTROLLED-TRIAL; CALLOUS-UNEMOTIONAL TRAITS; CONDUCT DISORDER;
   ANTISOCIAL-BEHAVIOR; CHILD MALTREATMENT; EMOTION REGULATION;
   RISK-FACTOR; TF-CBT
AB Aggressive and antisocial behavior in adolescents who experienced violence and abuse can develop in isolation from or comorbid to posttraumatic stress disorder (PTSD). This transgenerational cycle of violence can have long-term consequences for the adolescents, for society, and for the health-care system. Therefore, it is important to implement effective evidence-based interventions. The aim of this study is to give an overview of interventions designed to break the cycle of violence and to reduce adolescents' aggressive and antisocial behavior following violence and abuse. We considered interventions focusing on comorbid aggressive behavior and PTSD as well as interventions aiming at reducing aggressive behavior in abused adolescents independently from PTSD. The therapeutic approach and the efficacy of four interventions that were evaluated in randomized controlled trials are presented: trauma-focused cognitive behavior therapy, Forensic Offender Rehabilitation Narrative Exposure Therapy, the Youth Relationships Project, and the Life Story Intervention. The effect of trauma-focused cognitive behavior therapy on aggressive behavior was tested in four studies with two of them reporting significant reduction of externalizing symptoms in comparison with a wait list control group. Evaluating the Forensic Offender Rehabilitation Narrative Exposure Therapy in a study of former street children showed a significant reduction in the involvement of everyday violence but not of appetitive aggression. The third program - the Youth Relationships Project - could be effectively applied to reduce incidents of physical and emotional abuse in the partnerships of youth with a history of maltreatment. The last program was the Life Story Intervention, which is a mental health intervention for foster care children from methamphetamine-involved families. Adolescents taking part in the Life Story Intervention showed a modest decrease in externalizing symptoms, while in the wait list control group, externalizing symptoms increased over time. The results indicate that manualized interventions can significantly reduce aggressive behavior in adolescents with potentially traumatic experiences in randomized controlled trials. Given that the programs were based on very heterogeneous components as well as that the evaluation studies included heterogeneous samples and different approaches to operationalize aggression, the efficacy of the programs could not be compared. However, this overview gives important insights regarding settings, relevant components, and implementation difficulties of therapeutic approaches in clinical practice. The components that were applied in more than two effective interventions were psychoeducation as well as sensitizing toward violence and its consequences and completing a trauma narration that helps with embedding traumatic experiences in autobiographic memory. It could, therefore, be assumed that coping with trauma is often necessary in order to reduce aggressive and antisocial behavior. Interventions that focus on reducing aggressive and antisocial behavior as a primary goal and not as a secondary goal (besides coping with trauma) are still needed.
C1 [Vasileva, Mira; Petermann, Franz; Nitkowski, Dennis; Petermann, Ulrike] Univ Bremen, Zentrum Klin Psychol & Rehabil, Grazer Str 6, D-28359 Bremen, Germany.
RP Vasileva, M (reprint author), Univ Bremen, Zentrum Klin Psychol & Rehabil, Grazer Str 6, D-28359 Bremen, Germany.
EM mvasileva@uni-bremen.de
OI Nitkowski, Dennis/0000-0003-4664-2212
NR 44
TC 6
Z9 6
U1 4
U2 128
PU HOGREFE & HUBER PUBLISHERS
PI GOTTINGEN
PA MERKELSTR 3, D-37085 GOTTINGEN, GERMANY
SN 0942-5403
EI 2190-6246
J9 KINDH ENTWICKL
JI Kindh. Entwickl.
PD APR
PY 2018
VL 27
IS 2
BP 91
EP 101
DI 10.1026/0942-5403/a000249
PG 11
WC Psychology, Developmental
SC Psychology
GA FX6FY
UT WOS:000426180000004
DA 2020-03-18
ER

PT J
AU Fern, J
   Petermann, F
AF Fern, Julia
   Petermann, Franz
TI Development of Anger Control: A Necessary Component Within the Treatment
   of Children With Aggressive Behavior?
SO KINDHEIT UND ENTWICKLUNG
LA German
DT Article
DE anger control; reactive-aggressive behavior; treatment programs; social
   competence; children
ID PROACTIVE AGGRESSION; EMOTION REGULATION; SELF-REPORT; PROGRAM;
   ADOLESCENCE; DISORDERS; INTERVENTIONS; ASSOCIATION; PSYCHIATRY;
   STRATEGIES
AB Anger control indicates the ability to manage the experience and expression of anger in a way that minimizes the negative impact to oneself and others. A lack of anger control characterizes in particular children with reactive-aggressive behavior and strongly impairs children's psychological well-being and social relationships. Aggressive behavior is often considered to be moderated by or the result of angry feelings. Treatment programs for children with aggressive behavior, however, focus on the development of social competence as an alternative behavior to aggression. This overview reports insights into the techniques of anger control using three German behavioral treatment approaches for children with aggressive behavior. The treatment programs focus on children between 6 and 12 years of age and are mainly carried out in group settings: (a) training with aggressive children, (b) Baghira training for children with oppositional and aggressive behavior, and (c) behavioral therapeutic intensive training for reduction of aggression. These treatment programs focus on the development of social competence in children with conduct disorders. All three treatment programs included self-verbalization and positive self-instructions as methods for anger control. Self-verbalizations and self-instructions are methods that children can use to guide angry behavior and angry feelings by directing their thoughts. Children learn how to use self-instructions in role play exercises of anger-triggering situations. The development of adaptive anger control strategies is a feature of all programs: Children are trained to develop several socially acceptable anger control strategies in order to replace aggressive behavior. Additionally, in all programs, concomitant parent training is conducted. In order to improve children's anger control, parents learn how to adapt the "time-out" technique for their children. The differentiated efficacy of anger control techniques cannot be isolated since interventions for anger control are implemented in comprehensive treatment programs. Nevertheless, results of evaluation studies of the three treatment programs indicate a reduction in particular of aggressive-oppositional behavior through promoting social competence. Future dissemination studies should measure the isolated effect of anger control. Anger control skills that increase the time span between anger and aggression (e.g., self-instructions) are crucial to prevent aggressive behavior. Additionally, the development of anger control strategies is essential for children to learn different alternatives to cope with anger. Moreover, the development of anger awareness is necessary in treatment programs of aggressive behavior in children.
C1 [Fern, Julia; Petermann, Franz] Univ Bremen, Zentrum Klin Psychol & Rehabil, Grazer Str 6, D-28359 Bremen, Germany.
RP Fern, J (reprint author), Univ Bremen, Zentrum Klin Psychol & Rehabil, Grazer Str 6, D-28359 Bremen, Germany.
EM julia.fern@uni-bremen.de
NR 43
TC 2
Z9 2
U1 2
U2 23
PU HOGREFE & HUBER PUBLISHERS
PI GOTTINGEN
PA MERKELSTR 3, D-37085 GOTTINGEN, GERMANY
SN 0942-5403
EI 2190-6246
J9 KINDH ENTWICKL
JI Kindh. Entwickl.
PD APR
PY 2018
VL 27
IS 2
BP 102
EP 109
DI 10.1026/0942-5403/a000250
PG 8
WC Psychology, Developmental
SC Psychology
GA FX6FY
UT WOS:000426180000005
DA 2020-03-18
ER

PT J
AU Kamio, Y
   Takei, R
   Stickley, A
   Saito, A
   Nakagawa, A
AF Kamio, Yoko
   Takei, Reiko
   Stickley, Andrew
   Saito, Aya
   Nakagawa, Atsuko
TI Impact of temperament and autistic traits on psychopathology in Japanese
   children: A nationwide cross-sectional study
SO PERSONALITY AND INDIVIDUAL DIFFERENCES
LA English
DT Article
DE Temperament; Autistic traits; Emotional problems; Conduct problems;
   School-age children
ID PSYCHIATRIC-PROBLEMS; GENERAL-POPULATION; HIGH-RISK; SPECTRUM;
   CHILDHOOD; ASSOCIATION; ADOLESCENTS; DEPRESSION; IMPAIRMENT; DIAGNOSIS
AB Although temperament has been linked to psychopathological outcomes in non-clinical children, little is known about the association between temperament and psychopathological outcomes in children on the autism spectrum whose psychopathological outcomes are highly variable. The current study examined the impact of temperament and autistic traits on emotional and conduct problems during school age in a large-scale sample of non clinical children with the use of quantitative scales. Cross-sectional data comprising parent reports of recalled temperament, current emotional and conduct problems, and current autistic traits for Japanese children aged 6-15 years (N = 24,232) that were collected with a postal questionnaire were analyzed. The results showed that emotional and conduct problems in school age were associated with both autistic traits and toddlerhood temperament. Specific temperament-psychopathology associations between higher negative affectivity and more emotional problems, higher effortful control and fewer conduct problems, and higher surgency and more conduct problems were shared among children with different levels of autistic traits. This study showed that although temperament in toddlerhood differed by the degree of autistic traits, both temperament and autistic traits could predict emotional and conduct problems in school-age children, and that the temperament-psychopathology associations are in most respects universal regardless of the degree of autistic traits.
C1 [Kamio, Yoko; Takei, Reiko; Stickley, Andrew; Saito, Aya] NCNP, Natl Inst Mental Hlth, Dept Child & Adolescent Mental Hlth, 4-1-1 Ogawa Higashi, Kodaira, Tokyo 1878553, Japan.
   [Saito, Aya] Ochanomizu Univ, Grad Sch Human Dev Sci, Bunkyo Ku, 2-1-1 Ohtsuka, Tokyo 1128610, Japan.
   [Nakagawa, Atsuko] Nagoya City Univ, Grad Sch Humanities & Social Sci, Mizuho Ku, 1 Yamanohata,Mizuho Cho, Nagoya, Aichi 4678501, Japan.
RP Kamio, Y (reprint author), NCNP, Natl Inst Mental Hlth, Dept Child & Adolescent Mental Hlth, 4-1-1 Ogawa Higashi Cho, Kodaira, Tokyo 1878553, Japan.
EM kamio@ncnp.go.jp
OI Kamio, Yoko/0000-0003-0240-3041
FU Ministry of Health, Labour and Welfare of JapanMinistry of Health,
   Labour and Welfare, Japan [H20-KOKORO-004]
FX This study was supported by the Ministry of Health, Labour and Welfare
   of Japan (H20-KOKORO-004).
NR 44
TC 2
Z9 2
U1 1
U2 11
PU PERGAMON-ELSEVIER SCIENCE LTD
PI OXFORD
PA THE BOULEVARD, LANGFORD LANE, KIDLINGTON, OXFORD OX5 1GB, ENGLAND
SN 0191-8869
J9 PERS INDIV DIFFER
JI Pers. Individ. Differ.
PD APR 1
PY 2018
VL 124
BP 1
EP 7
DI 10.1016/j.paid.2017.11.034
PG 7
WC Psychology, Social
SC Psychology
GA FU9PB
UT WOS:000424186900001
DA 2020-03-18
ER

PT J
AU Sancho, M
   De Gracia, M
   Rodriguez, RC
   Mallorqui-Bague, N
   Sanchez-Gonzalez, J
   Trujols, J
   Sanchez, I
   Jimenez-Murcia, S
   Menchon, JM
AF Sancho, Marta
   De Gracia, Marta
   Rodriguez, Rita C.
   Mallorqui-Bague, Nuria
   Sanchez-Gonzalez, Jessica
   Trujols, Joan
   Sanchez, Isabel
   Jimenez-Murcia, Susana
   Menchon, Jose M.
TI Mindfulness-Based Interventions for the Treatment of Substance and
   Behavioral Addictions: A Systematic Review
SO FRONTIERS IN PSYCHIATRY
LA English
DT Review
DE mindfulness; addiction; behavioral addiction; substance use; gambling
ID ORIENTED RECOVERY ENHANCEMENT; RELAPSE PREVENTION; SMOKING-CESSATION;
   RANDOMIZED-TRIAL; COMMITMENT THERAPY; CHRONIC PAIN; PSYCHOMETRIC
   PROPERTIES; ALCOHOL DEPENDENCE; STRESS REACTIVITY; NEGATIVE AFFECT
AB Background: Emotion (dys) regulation as well as the interventions for improving these difficulties are receiving a growing attention in the literature. The aim of the present paper was to conduct a systematic review about the efficacy of mindfulness-based interventions (MBIs) in both substance and behavioral addictions (BAs).
   Method: A literature search was conducted using Cochrane, PubMed, and Web of Science. Fifty-four randomized controlled trials published in English since 2009 to April 2017 were included into a narrative synthesis.
   Results: Mindfulness-based interventions were applied in a wide range of addictions, including substance use disorders (from smoking to alcohol, among others) and BAs (namely, gambling disorder). These treatments were successful for reducing dependence, craving, and other addiction-related symptoms by also improving mood state and emotion dysregulation. The most commonly used MBI approaches were as follows: Mindfulness-Based Relapse Prevention, Mindfulness Training for Smokers, or Mindfulness-Oriented Recovery Enhancement, and the most frequent control group in the included studies was Treatment as Usual (TAU). The most effective approach was the combination of MBIs with TAU or other active treatments. However, there is a lack of studies showing the maintenance of the effect over time. Therefore, studies with longer follow-ups are needed.
   Conclusion: The revised literature shows support for the effectiveness of the MBIs. Future research should focus on longer follow-up assessments as well as on adolescence and young population, as they are a vulnerable population for developing problems associated with alcohol, drugs, or other addictions.
C1 [Sancho, Marta; De Gracia, Marta; Rodriguez, Rita C.; Mallorqui-Bague, Nuria; Sanchez-Gonzalez, Jessica; Sanchez, Isabel; Jimenez-Murcia, Susana; Menchon, Jose M.] Bellvitge Univ Hosp IDIBELL, Dept Psychiat, Barcelona, Spain.
   [Sancho, Marta; Trujols, Joan] Hosp Santa Creu & Sant Pau, Dept Psychiat, Barcelona, Spain.
   [Mallorqui-Bague, Nuria; Jimenez-Murcia, Susana] Inst Salud Carlos III, Ciber Fisiopatol Obesidad & Nutr CIBERobn, Madrid, Spain.
   [Trujols, Joan; Menchon, Jose M.] Inst Salud Carlos III, CIBER Salud Mental CIBERSAM, Madrid, Spain.
   [Jimenez-Murcia, Susana; Menchon, Jose M.] Univ Barcelona, Sch Med, Dept Clin Sci, Barcelona, Spain.
RP Sancho, M; Jimenez-Murcia, S (reprint author), Bellvitge Univ Hosp IDIBELL, Dept Psychiat, Barcelona, Spain.; Sancho, M (reprint author), Hosp Santa Creu & Sant Pau, Dept Psychiat, Barcelona, Spain.; Jimenez-Murcia, S (reprint author), Inst Salud Carlos III, Ciber Fisiopatol Obesidad & Nutr CIBERobn, Madrid, Spain.; Jimenez-Murcia, S (reprint author), Univ Barcelona, Sch Med, Dept Clin Sci, Barcelona, Spain.
EM msanchon@bellvitgehospital.cat; sjimenez@bellvitgehospital.cat
RI Diaz, Isabel M Sanchez/G-7277-2017; Fernandez-Aranda,
   Fernando/L-9762-2014; JIMENEZ-MURCIA, SUSANA/L-9786-2014; Sancho,
   Marta/O-3906-2019; Mallorqui-Bague, Nuria/Q-1721-2015; Trujols,
   Joan/C-5128-2009
OI Diaz, Isabel M Sanchez/0000-0001-5874-8204; Fernandez-Aranda,
   Fernando/0000-0002-2968-9898; JIMENEZ-MURCIA,
   SUSANA/0000-0002-3596-8033; Mallorqui-Bague, Nuria/0000-0003-1434-3162;
   Trujols, Joan/0000-0003-0396-7105
FU Instituto de Salud Carlos III (ISCIII)Instituto de Salud Carlos III;
   FEDER funds/European Regional Development Fund (ERDF), a way to build
   EuropeEuropean Union (EU); Ministerio de Economia y
   CompetitividadSpanish Government [PSI2015-68701-R]
FX This manuscript and research were supported by grants from Instituto de
   Salud Carlos III (ISCIII) and cofounded by FEDER funds/European Regional
   Development Fund (ERDF), a way to build Europe. CIBERobn and CIBERsam
   are initiatives of ISCIII. This work was also supported by the
   Ministerio de Economia y Competitividad (PSI2015-68701-R).
NR 83
TC 18
Z9 18
U1 4
U2 29
PU FRONTIERS MEDIA SA
PI LAUSANNE
PA AVENUE DU TRIBUNAL FEDERAL 34, LAUSANNE, CH-1015, SWITZERLAND
SN 1664-0640
J9 FRONT PSYCHIATRY
JI Front. Psychiatry
PD MAR 29
PY 2018
VL 9
AR 95
DI 10.3389/fpsyt.2018.00095
PG 9
WC Psychiatry
SC Psychiatry
GA GA8ZL
UT WOS:000428630300001
PM 29651257
OA DOAJ Gold, Green Published
DA 2020-03-18
ER

PT J
AU Pontes, HM
   Taylor, M
   Stavropoulos, V
AF Pontes, Halley M.
   Taylor, Megan
   Stavropoulos, Vasileios
TI Beyond "Facebook Addiction": The Role of Cognitive-Related Factors and
   Psychiatric Distress in Social Networking Site Addiction
SO CYBERPSYCHOLOGY BEHAVIOR AND SOCIAL NETWORKING
LA English
DT Article
DE social networking site addiction; social media addiction; maladaptive
   cognitions; psychiatric distress
ID PROBLEMATIC INTERNET USE; MALADAPTIVE COGNITIONS; GAMING DISORDER;
   BEHAVIORAL ADDICTION; MEDIATING ROLE; COLLEGE-STUDENTS; SUBSTANCE USE;
   FEAR; ADOLESCENTS; EXPECTANCIES
AB The use of social networking sites (SNSs) is rapidly increasing as billions of individuals use SNS platforms regularly to communicate with other users, follow the news, and play browser games. Given the widespread use of SNS platforms, investigating the potential predictors of addictive SNS use beyond Facebook use has become paramount given that most studies so far focused on Facebook addiction. In this study, a total of 511 English-speaking SNS users (58.1% young adults aged 20-35 years; 64.6% female) were recruited online and asked to complete a battery of standardized psychometric tools assessing participants' sociodemographic characteristics, SNS preferences and patterns of use, SNS addiction, preference for online social interaction, maladaptive cognitions, fear of missing out (FoMo), dysfunctional emotion regulation, and general psychiatric distress. Overall, about 4.9% (n=25) of all participants could be classed as having a high SNS addiction risk profile. Moreover, the results further indicated that FoMo (=0.38), maladaptive cognitions (=0.25), and psychiatric distress (=0.12) significantly predicted SNS addiction (i.e., p<0.0001) and accounted for about 61% of the total variance in SNS addiction, with FoMo providing the strongest predictive contribution over and above the effects of sociodemographic variables and patterns of SNS use. The implications of the present findings were discussed in light of extant literature on behavioral addictions and Facebook addiction and further considerations were provided regarding the potential clinical implications for cognitive-based psychological treatment approaches to SNS addiction.
C1 [Pontes, Halley M.; Taylor, Megan] Nottingham Trent Univ, Dept Psychol, 50 Shakespeare St, Nottingham NG1 4QF, England.
   [Stavropoulos, Vasileios] Cairnmillar Inst, Dept Clin Psychol, Melbourne, Vic, Australia.
   [Stavropoulos, Vasileios] Univ Athens, Dept Psychol, Athens, Greece.
RP Pontes, HM (reprint author), Nottingham Trent Univ, Dept Psychol, 50 Shakespeare St, Nottingham NG1 4QF, England.
EM contactme@halleypontes.com
RI Pontes, Halley M./N-6706-2019; Stavropoulos, Vasileios/Y-9906-2018
OI Pontes, Halley M./0000-0001-8020-7623; Stavropoulos,
   Vasileios/0000-0001-6964-4662
NR 80
TC 8
Z9 9
U1 9
U2 9
PU MARY ANN LIEBERT, INC
PI NEW ROCHELLE
PA 140 HUGUENOT STREET, 3RD FL, NEW ROCHELLE, NY 10801 USA
SN 2152-2715
EI 2152-2723
J9 CYBERPSYCH BEH SOC N
JI Cyberpsychology Behav. Soc. Netw.
PD APR
PY 2018
VL 21
IS 4
BP 240
EP 247
DI 10.1089/cyber.2017.0609
EA MAR 2018
PG 8
WC Psychology, Social
SC Psychology
GA GB8MC
UT WOS:000428570900001
PM 29589972
DA 2020-03-18
ER

PT J
AU Krauch, M
   Ueltzhoffer, K
   Brunner, R
   Kaess, M
   Hensel, S
   Herpertz, SC
   Bertsch, K
AF Krauch, Marlene
   Ueltzhoeffer, Kai
   Brunner, Romuald
   Kaess, Michael
   Hensel, Saskia
   Herpertz, Sabine C.
   Bertsch, Katja
TI Heightened Salience of Anger and Aggression in Female Adolescents With
   Borderline Personality Disorder-A Script-Based fMRI Study
SO FRONTIERS IN BEHAVIORAL NEUROSCIENCE
LA English
DT Article
DE anger; aggression; emotion regulation; borderline personality disorder;
   adolescence; social threat sensitivity; functional magnetic resonance
   imaging; group x age interaction
ID MENTALIZATION-BASED TREATMENT; II COMPARISON SUBJECTS; EMOTION
   DYSREGULATION; SOCIAL EXCLUSION; 10-YEAR COURSE; SELF-INJURY; SCALE;
   METAANALYSIS; CONTEXT; NEUROBIOLOGY
AB Background: Anger and aggression belong to the core symptoms of borderline personality disorder. Although an early and specific treatment of BPD is highly relevant to prevent chronification, still little is known about anger and aggression and their neural underpinnings in adolescents with BPD.
   Method: Twenty female adolescents with BPD (age 15-17 years) and 20 female healthy adolescents (age 15-17 years) took part in this functional magnetic resonance imaging (fMRI) study. A script-driven imagery paradigm was used to induce rejection-based feelings of anger, which was followed by descriptions of self-directed and other-directed aggressive reactions. To investigate the specificity of the neural activation patterns for adolescent patients, results were compared with data from 34 female adults with BPD (age 18-50 years) and 32 female healthy adults (age 18-50 years).
   Results: Adolescents with BPD showed increased activations in the left posterior insula and left dorsal striatum as well as in the left inferior frontal cortex and parts of the mentalizing network during the rejection-based anger induction and the imagination of aggressive reactions compared to healthy adolescents. For the other-directed aggression phase, a significant diagnosis by age interaction confirmed that these results were specific for adolescents.
   Discussion: The results of this very first fMRI study on anger and aggression in adolescents with BPD suggest an enhanced emotional reactivity to and higher effort in controlling anger and aggression evoked by social rejection at an early developmental stage of the disorder. Since emotion dysregulation is a known mediator for aggression in BPD, the results point to the need of appropriate early interventions for adolescents with BPD.
C1 [Krauch, Marlene; Ueltzhoeffer, Kai; Herpertz, Sabine C.; Bertsch, Katja] Heidelberg Univ, Dept Gen Psychiat, Ctr Psychosocial Med, Heidelberg, Germany.
   [Ueltzhoeffer, Kai] Goethe Univ Frankfurt, Dept Psychol, Frankfurt, Germany.
   [Ueltzhoeffer, Kai] Heidelberg Univ, Bernstein Ctr Computat Neurosci, Mannheim, Germany.
   [Brunner, Romuald; Kaess, Michael] Heidelberg Univ, Dept Child & Adolescent Psychiat, Ctr Psychosocial Med, Heidelberg, Germany.
   [Kaess, Michael] Univ Bern, Univ Hosp Child & Adolescent Psychiat & Psychothe, Bern, Switzerland.
   [Hensel, Saskia] Cent Inst Mental Hlth, Dept Psychosomat Med, Mannheim, Germany.
RP Bertsch, K (reprint author), Heidelberg Univ, Dept Gen Psychiat, Ctr Psychosocial Med, Heidelberg, Germany.
EM Katja.bertsch@med.uni-heidelberg.de
FU German Research FoundationGerman Research Foundation (DFG) [HE2660/12-1,
   HE2660/12-2, HE2660/7-2, HE2660/14-1, HE2660/16-2, BE5292/2-1,
   BE5292/3-2]; Deutsche ForschungsgemeinschaftGerman Research Foundation
   (DFG); Baden-Wurttemberg Ministry of Science, Research and the Arts;
   Ruprecht-Karls-Universitat Heidelberg
FX The study was part of the Clinical Research Group KFO 256 supported by
   the German Research Foundation (Schmahl et al., 2014; www.kfo256.de;
   HE2660/12-1, HE2660/12-2; HE2660/7-2; HE2660/14-1; HE2660/16-2;
   BE5292/2-1; BE5292/3-2). We acknowledge financial support by Deutsche
   Forschungsgemeinschaft within the funding programme Open Access
   Publishing, by the Baden-Wurttemberg Ministry of Science, Research and
   the Arts and by Ruprecht-Karls-Universitat Heidelberg.
NR 65
TC 4
Z9 4
U1 0
U2 7
PU FRONTIERS MEDIA SA
PI LAUSANNE
PA AVENUE DU TRIBUNAL FEDERAL 34, LAUSANNE, CH-1015, SWITZERLAND
SN 1662-5153
J9 FRONT BEHAV NEUROSCI
JI Front. Behav. Neurosci.
PD MAR 26
PY 2018
VL 12
AR 57
DI 10.3389/fnbeh.2018.00057
PG 11
WC Behavioral Sciences; Neurosciences
SC Behavioral Sciences; Neurosciences & Neurology
GA GA3ZV
UT WOS:000428270200001
PM 29632476
OA DOAJ Gold, Green Published
DA 2020-03-18
ER

PT J
AU Balottin, L
   Mannarini, S
   Candeloro, D
   Mita, A
   Chiappedi, M
   Balottin, U
AF Balottin, Laura
   Mannarini, Stefania
   Candeloro, Daniela
   Mita, Alda
   Chiappedi, Matteo
   Balottin, Umberto
TI Rorschach Evaluation of Personality and Emotional Characteristics in
   Adolescents With Migraine Versus Epilepsy and Controls
SO FRONTIERS IN NEUROLOGY
LA English
DT Article
DE adolescence; headache; affective regulation; migraine; personality
   traits; psychopathology; psychiatric symptoms; Rorschach test Exner
   comprehensive system
ID TENSION-TYPE HEADACHE; QUALITY-OF-LIFE; PSYCHOPATHOLOGICAL SYMPTOMS;
   PSYCHIATRIC-SYMPTOMS; CHILDREN; ALEXITHYMIA; PAIN; COMORBIDITY;
   CHILDHOOD; PLACEBO
AB The literature examining primary headache, including migraine, in adolescents, has pointed out the key role played by a wide range of psychiatric disorders in reducing the patients' quality of life. Moreover, pioneering studies showed that preexisting personality characteristics, specific emotion regulation styles and psychological-psychiatric difficulties are likely to increase the risk of the onset, maintenance, and outcome of headache. Still personality issues in migraine have been poorly studied, in particular in children and adolescents. This study aims, therefore, to investigate the specific characteristics of personality, and in particular emotion regulation and coping strategies, in adolescent with migraine, comparing them with age-matched patients with idiopathic epilepsy and healthy adolescents. 52 adolescents (age: 11-17) were assessed using a multi-method test battery, which included a self-report questionnaire (the youth self-report), a proxy-report (child behavior checklist) along with a projective personality test, the Rorschach Test, administered and scored according to the Exner comprehensive system. The results showed specific personality characteristics in adolescents with migraine, revealing a marked difficulty in modulating and regulating affections through thoughts and reflections, resorting instead to impulsive acts and maladaptive coping strategies, thus revealing a vague and immature perception of reality. Differently from adolescents belonging to the general population, but similarly to patients with epilepsy, adolescents with migraine perceive a high situational stress, probably related to the condition of suffering from chronic disease. They have, therefore, a lower self-consideration and self-esteem along with a poorer insight regarding themselves as well as the relations with others. In line with previous findings, these preliminary results suggest the need for further research on ample samples, using also standardized projective test in order to better understand the pathogenesis of psychological difficulties in patients with migraine. As a clinical implication, the results seem to indicate that providing a psychological integrated approach can play a pivotal role in the assessment and treatment of adolescent with migraine, in order to improve the outcome and the quality of life of the young patients.
C1 [Balottin, Laura; Mannarini, Stefania] Univ Padua, Sect Appl Psychol, Dept Philosophy Sociol Educ & Appl Psychol, Interdept Ctr Family Res, Padua, Italy.
   [Candeloro, Daniela; Mita, Alda; Balottin, Umberto] Univ Pavia, Dept Brain & Behav Sci, Child Neuropsychiat Unit, Pavia, Italy.
   [Chiappedi, Matteo; Balottin, Umberto] IRCCS Mondino Fdn, Child Neuropsychiat Unit, Pavia, Italy.
RP Chiappedi, M (reprint author), IRCCS Mondino Fdn, Child Neuropsychiat Unit, Pavia, Italy.
EM matteo.chiappedi@mondino.it
RI Chiappedi, Matteo/AAB-2226-2019
OI MANNARINI, STEFANIA/0000-0002-8446-785X
FU Ministry of Health, Italy (RC); Department of Brain and Behavioral
   Sciences, University of Pavia, Italy
FX This research received the funding of the Ministry of Health, Italy (RC
   2016) and of Department of Brain and Behavioral Sciences, University of
   Pavia, Italy.
NR 70
TC 5
Z9 5
U1 1
U2 9
PU FRONTIERS MEDIA SA
PI LAUSANNE
PA AVENUE DU TRIBUNAL FEDERAL 34, LAUSANNE, CH-1015, SWITZERLAND
SN 1664-2295
J9 FRONT NEUROL
JI Front. Neurol.
PD MAR 20
PY 2018
VL 9
AR 160
DI 10.3389/fneur.2018.00160
PG 10
WC Clinical Neurology; Neurosciences
SC Neurosciences & Neurology
GA FZ8RV
UT WOS:000427878500001
PM 29615959
OA DOAJ Gold, Green Published
DA 2020-03-18
ER

PT J
AU Afzali, MH
   Oleary-Barrett, M
   Seguin, JR
   Conrod, P
AF Afzali, Mohammad H.
   Oleary-Barrett, Maeve
   Seguin, Jean R.
   Conrod, Patricia
TI Effect of depressive symptoms on the evolution of neuropsychological
   functions over the course of adolescence
SO JOURNAL OF AFFECTIVE DISORDERS
LA English
DT Article
DE Depressive symptoms; Neuropsychological functioning; Multilevel
   modeling; Lagged-effect; Adolescence
ID AUTOMATIC EMOTION REGULATION; COGNITIVE IMPAIRMENT; YOUNG-ADULTS;
   NEUROCOGNITIVE IMPAIRMENT; UNIPOLAR DEPRESSION; BIPOLAR DISORDER; MAJOR
   DEPRESSION; PERFORMANCE; CHILDREN; SAMPLE
AB Introduction: Comprehensive understanding of the association between depression and neuropsychological functioning over the course of adolescence requires developmentally sensitive assessment through longitudinal data. The aim of current study is to examine the concurrent and subsequent effects of depressive symptoms on the initial level and evolution of four neuropsychological functioning domains (i.e., spatial working memory, delayed recall memory, perceptual reasoning, and inhibitory control).
   Method: Depressive symptoms and neuropsychological functioning were assessed over the course of four years in a sample of 3826 Canadian adolescents. A series of multilevel models estimated the between-person, within-person, and lagged within-person effects of depressive symptoms on each domain of neuropsychological functioning. Results: Findings suggest that current year and past year depressive symptoms were associated with poorer performance in delayed recall memory and perceptual reasoning tasks. Likewise, past year depressive symptoms were associated with poorer spatial working memory performance. These detrimental effects were stronger in early adolescence.
   Limitations: The current study examined the presence of sub-clinical depressive symptoms but not clinical depression. Moreover, although depressive symptoms and neuropsychological functions were assessed using widely used, valid, and reliable computer-based instruments, the results may not match the accuracy of clinician-based assessments.
   Conclusions: Our results underline the necessity of early intervention for young adolescents to decrease the harms associated with depression. The effect of early-onset depression on the underlying neural substrates of neuropsychological functioning merits further investigation.
C1 [Afzali, Mohammad H.; Seguin, Jean R.; Conrod, Patricia] Univ Montreal, Dept Psychiat, Montreal, PQ, Canada.
   [Oleary-Barrett, Maeve] McGill Univ, Dept Psychiat, Montreal, PQ, Canada.
RP Afzali, MH (reprint author), Univ Montreal, Dept Psychiat, Montreal, PQ, Canada.
EM kamran.afzali@umontreal.ca; maeve.oleary-barrett@mail.mcgill.ca;
   jean.seguin@umontreal.ca; patricia.conrod@umontreal.ca
RI Conrod, Patricia J/P-4187-2018; Seguin, Jean R./B-5349-2008
OI Seguin, Jean R./0000-0003-3359-6202
FU Canadian Institutes of Health ResearchCanadian Institutes of Health
   Research (CIHR) [FRN114887]; Canadian Institutes of Health
   ResearchCanadian Institutes of Health Research (CIHR); Fonds National de
   la Recherche LuxembourgLuxembourg National Research Fund; Fonds de la
   Recherche du Quebec en Sante
FX Funding for this study was provided by the Canadian Institutes of Health
   Research (grant FRN114887). MHA was supported by a postdoctoral
   fellowship from the Canadian Institutes of Health Research. MOB was
   supported by a doctoral fellowship from the Fonds National de la
   Recherche Luxembourg, and PC and JRS was supported by a senior
   investigator award from the Fonds de la Recherche du Quebec en Sante.
   MHA, MOB, JRS and PC report no biomedical financial interests or
   potential conflicts of interest. Sponsors had no role in study design,
   data collection, analysis, interpretation of results, report writing, or
   manuscript submission.
NR 40
TC 1
Z9 1
U1 1
U2 14
PU ELSEVIER SCIENCE BV
PI AMSTERDAM
PA PO BOX 211, 1000 AE AMSTERDAM, NETHERLANDS
SN 0165-0327
EI 1573-2517
J9 J AFFECT DISORDERS
JI J. Affect. Disord.
PD MAR 15
PY 2018
VL 229
BP 328
EP 333
DI 10.1016/j.jad.2017.11.060
PG 6
WC Clinical Neurology; Psychiatry
SC Neurosciences & Neurology; Psychiatry
GA FV1PB
UT WOS:000424335600044
PM 29331690
DA 2020-03-18
ER

PT J
AU Koike, S
   Gaysina, D
   Jones, PB
   Wong, A
   Richards, M
AF Koike, Shinsuke
   Gaysina, Darya
   Jones, Peter B.
   Wong, Andrew
   Richards, Marcus
TI Catechol O-methyltransferase (COMT) functional haplotype is associated
   with recurrence of affective symptoms: A prospective birth cohort study
SO JOURNAL OF AFFECTIVE DISORDERS
LA English
DT Article
DE Life course epidemiology; Depression; Genetic association studies; Birth
   cohort
ID LIFE-COURSE; COGNITIVE FUNCTION; DEPRESSION; POPULATION; ADOLESCENCE;
   POLYMORPHISM; CHILDHOOD; DISORDER; ANXIETY; HEALTH
AB Background: Catechol-O-methyltransferase (COMT) polymorphisms play an essential role in dopamine availability in the brain. However, there has been no study investigating whether a functional four-SNP (rs6269rs4633- rs4818-rs4680) haplotype is associated with affective symptoms over the life course.
   Methods: We tested this using 2093 members of the Medical Research Council National Survey of Health and Development (MRC NSHD), who had been followed up since birth in 1946, and had data for COMT genotypes, adolescent emotional problems (age 13-15) and at least one measure of adult affective symptoms at ages 36, 43, 53, or 60-64 years. First, differences in the levels of affective symptoms by the functional haplotype using SNPs rs6269, rs4818, and rs4680 were tested in a structural equation model framework. Second, interactions between affective symptoms by COMT haplotype were tested under an additive model. Finally, a quadratic regressor (haplotype(2)) was used in a curvilinear model, to test for a possible inverted-U trend in affective symptoms according to COMT-related dopamine availability.
   Results: Women had a significant interaction between COMT haplotypes and adolescent emotional problem on affective symptoms at age 53. Post hoc analysis showed a significant positive association between adolescent emotional problems and affective symptoms at age 53 years in the middle dopamine availability group (valA/valB or met/met; beta = .11, p = .007). For men, no significant interactions were observed.
   Conclusions: Combination of the COMT functional haplotype model and inverted-U model may shed light on the effect of dopaminergic regulation on the trajectory of affective symptoms over the life course.
C1 [Koike, Shinsuke; Wong, Andrew; Richards, Marcus] UCL, MRC Unit Lifelong Hlth & Ageing, 33 Bedford Pl, London WC1B 5JU, England.
   [Koike, Shinsuke] UTIDAHM, Meguro Ku, 3-8-1 Komaba, Tokyo 1538902, Japan.
   [Koike, Shinsuke] Univ Tokyo, Grad Sch Arts & Sci, Ctr Evolutionary Cognit Sci, Meguro Ku, 3-8-1 Komaba, Tokyo 1538902, Japan.
   [Koike, Shinsuke] Univ Tokyo, UTIAS, Int Res Ctr Neurointelligence WPI IRCN, Bunkyo Ku, 7-3-1 Hongo, Tokyo 1138654, Japan.
   [Gaysina, Darya] Univ Sussex, Sch Psychol, EDGE Lab, Pevensey 1, Brighton BN1 9QH, E Sussex, England.
   [Jones, Peter B.] Univ Cambridge, Dept Psychiat, Cambridge CB2 0SZ, England.
   [Jones, Peter B.] Cambridgeshire & Peterborough NHS Fdn Trust, CAMEO, Cambridge CB21 5EF, England.
RP Koike, S (reprint author), UCL, MRC Unit Lifelong Hlth & Ageing, 33 Bedford Pl, London WC1B 5JU, England.
EM skoike-tky@umin.ac.jp
RI Wong, Andrew/AAE-6995-2019; Wong, Andrew/M-8899-2016
OI Wong, Andrew/0000-0003-2079-4779; Wong, Andrew/0000-0003-2079-4779
FU JSPSMinistry of Education, Culture, Sports, Science and Technology,
   Japan (MEXT)Japan Society for the Promotion of Science [17H05921];
   Strategic Young Researcher Overseas Visits Program for Accelerating
   Brain Circulation; UK Medical Research CouncilMedical Research Council
   UK (MRC) [MC UU 12019/1, 12019/4]; Wellcome TrustWellcome Trust
   [095844/Z/11/Z, 088869/Z/09/Z]; National Institute for Health
   ResearchNational Institute for Health Research (NIHR) [RP-PG-0606-1335];
   NIHR Cambridge BRC; NIHR CLAHRC East of England
FX SK was supported by the grants from JSPS KAKENHI Grant Number 17H05921
   and Strategic Young Researcher Overseas Visits Program for Accelerating
   Brain Circulation. AW and MR is funded by the UK Medical Research
   Council [Unit Programme numbers MC UU 12019/1 and 12019/4,
   respectively]. PJ is supported by Wellcome Trust grants 095844/Z/11/Z
   and 088869/Z/09/Z; National Institute for Health Research grant
   RP-PG-0606-1335; and by the NIHR Cambridge BRC and the NIHR CLAHRC East
   of England.
NR 34
TC 2
Z9 2
U1 0
U2 5
PU ELSEVIER SCIENCE BV
PI AMSTERDAM
PA PO BOX 211, 1000 AE AMSTERDAM, NETHERLANDS
SN 0165-0327
EI 1573-2517
J9 J AFFECT DISORDERS
JI J. Affect. Disord.
PD MAR 15
PY 2018
VL 229
BP 437
EP 442
DI 10.1016/j.jad.2017.12.044
PG 6
WC Clinical Neurology; Psychiatry
SC Neurosciences & Neurology; Psychiatry
GA FV1PB
UT WOS:000424335600059
PM 29331705
OA Green Published, Other Gold, Green Accepted
DA 2020-03-18
ER

PT J
AU Orenius, T
   Saila, H
   Mikola, K
   Ristolainen, L
AF Orenius, Tage
   Saila, Hanna
   Mikola, Katriina
   Ristolainen, Leena
TI Fear of Injections and Needle Phobia Among Children and Adolescents: An
   Overview of Psychological, Behavioral, and Contextual Factors
SO SAGE OPEN NURSING
LA English
DT Article
DE needle phobia; etiology; management; children; adolescents
ID JUVENILE IDIOPATHIC ARTHRITIS; CONCENTRATION NITROUS-OXIDE;
   EMOTION-REGULATION; DISTRACTION TECHNIQUES; PROCEDURAL SEDATION; ANXIETY
   SENSITIVITY; VASOVAGAL SYNCOPE; CHRONIC DISEASES; PAIN; DISTRESS
AB The purpose of this clinical update is to provide an overview of the fear of needles and needle phobia in children and adolescents including characteristics and diagnosis, prevalence and epidemiology, etiological factors, and treatment options. Needle-related fear and needle phobia present as significant needle-related distress and avoidance behavior. The etiology is biopsychosocial. These challenging conditions are more common in children and adolescents than in adults. The nurse-patient relationship enables the provision of suitable preparation before injection procedures. Nurses can use exposure-based interventions and incorporate coping strategies and teaching of parents and children. Nurses play a pivotal role in noticing the need for further treatment. Procedural needle-related distress is a complex phenomenon representing a continuum ranging from needle fear to more severe needle phobia. For patients with needle fear management and training methods used by nurses can possibly prevent a progression of the condition into needle phobia. In cases of needle phobia, a correct diagnosis made by a psychiatrist is necessary and enables referral to a psychotherapist with experience in treating children and adolescents with needle phobia.
C1 [Orenius, Tage; Ristolainen, Leena] Orton Orthopaed Hosp, Helsinki, Finland.
   [Saila, Hanna] Orton Res Inst, Helsinki, Finland.
   [Mikola, Katriina] Helsinki Univ Cent Hosp, Childrens Hosp, Helsinki, Finland.
RP Orenius, T (reprint author), Vattuniemenkatu 18 D 44, Helsinki 00210, Finland.
EM tage.orenius@orton.fi
FU Orton research-grants by Ministry of Social Affairs and Health, Finland
FX The author(s) disclosed receipt of the following financial support for
   the research, authorship, and/or publication of this article: This work
   was supported by Orton research-grants by the Ministry of Social Affairs
   and Health, Finland.
NR 73
TC 2
Z9 2
U1 0
U2 8
PU SAGE PUBLICATIONS INC
PI THOUSAND OAKS
PA 2455 TELLER RD, THOUSAND OAKS, CA 91320 USA
SN 2377-9608
J9 SAGE OPEN NURS
JI SAGE Open Nurs.
PD MAR 14
PY 2018
VL 4
DI 10.1177/2377960818759442
PG 8
WC Nursing
SC Nursing
GA FZ8AJ
UT WOS:000427826900001
OA DOAJ Gold
DA 2020-03-18
ER

PT J
AU Koike, S
   Richards, M
   Wong, A
   Hardy, R
AF Koike, Shinsuke
   Richards, Marcus
   Wong, Andrew
   Hardy, Rebecca
TI Fat mass and obesity-associated (FTO) rs9939609 polymorphism modifies
   the relationship between body mass index and affective symptoms through
   the life course: a prospective birth cohort study
SO TRANSLATIONAL PSYCHIATRY
LA English
DT Article
ID MAJOR DEPRESSIVE DISORDER; COMMON MENTAL-DISORDERS; RISK-FACTORS; WEIGHT
   RETENTION; ADULT OBESITY; GENE; HEALTH; OVERWEIGHT; CHILDHOOD;
   METAANALYSIS
AB Although bi-directional relationships between high body mass index (BMI) and affective symptoms have been found, no study has investigated the relationships across the life course. There has also been little exploration of whether the fat mass and obesity-associated (FTO) rs9939609 single-nucleotide polymorphism (SNP) is associated with affective symptoms and/or modifies the relationship between BMI and affective symptoms. In the MRC National Survey of Health and Development (NSHD), 4556 participants had at least one measure of BMI and affective symptoms between ages 11 and 60-64 years. A structural equation modelling framework was used with the BMI trajectory fitted as latent variables representing BMI at 11, and adolescent (11-20 years), early adulthood (20-36 years) and midlife (36-53 years) change in BMI. Higher levels of adolescent emotional problems were associated with greater increases in adult BMI and greater increases in early adulthood BMI were associated with higher subsequent levels of affective symptoms in women. The rs9939609 risk variant (A allele) from 2469 participants with DNA genotyping at age 53 years showed mostly protective effect modification of these relationship. Increases in adolescent and early adulthood BMI were generally not associated with, or were associated with lower levels, of affective symptoms in the FTO risk homozygote (AA) group, but positive associations were seen in the TT group. These results suggest bi-directional relationships between higher BMI and affective symptoms across the life course in women, and that the relationship could be ameliorated by rs9939609 risk variant.
C1 [Koike, Shinsuke; Richards, Marcus; Wong, Andrew; Hardy, Rebecca] UCL, MRC Unit Lifelong Hlth & Ageing, 33 Bedford Pl, London WC1B 5JU, England.
   [Koike, Shinsuke] Univ Tokyo, Inst Divers & Adaptat Human Mind UTIDAHM, Meguro Ku, 3-8-1 Komaba, Tokyo 1538902, Japan.
   [Koike, Shinsuke] Univ Tokyo, Grad Sch Arts & Sci, Ctr Evolutionary Cognit Sci, Meguro Ku, 3-8-1 Komaba, Tokyo 1538902, Japan.
RP Koike, S (reprint author), UCL, MRC Unit Lifelong Hlth & Ageing, 33 Bedford Pl, London WC1B 5JU, England.; Koike, S (reprint author), Univ Tokyo, Inst Divers & Adaptat Human Mind UTIDAHM, Meguro Ku, 3-8-1 Komaba, Tokyo 1538902, Japan.
EM skoike-tky@umin.ac.jp
RI Wong, Andrew/AAE-6995-2019
OI Wong, Andrew/0000-0003-2079-4779
FU MEXT KAKENHIMinistry of Education, Culture, Sports, Science and
   Technology, Japan (MEXT)Japan Society for the Promotion of
   ScienceGrants-in-Aid for Scientific Research (KAKENHI) [17H05921]; JSPS
   Strategic Young Researcher Overseas Visits Program for Accelerating
   Brain Circulation; UK Medical Research CouncilMedical Research Council
   UK (MRC) [MC UU 12019/1, MC UU 12019/2, MC UU 12019/4]
FX S.K. was supported by the grants from MEXT KAKENHI Grant Number 17H05921
   and JSPS Strategic Young Researcher Overseas Visits Program for
   Accelerating Brain Circulation. A.W., R.H., and M.R. are funded by the
   UK Medical Research Council (Unit Programme numbers MC UU 12019/1; MC UU
   12019/2; and MC UU 12019/4, respectively). The authors are grateful to
   NSHD study members for their continuing support. Data used in this
   publication are available upon request to the MRC National Survey of
   Health and Development Data Sharing Committee. Further details can be
   found at http://www.nshd.mrc.ac.uk/data.
   https://doi.org/10.5522/NSHD/Q101; https://doi.org/10.5522/NSHD/Q102.
NR 66
TC 1
Z9 1
U1 1
U2 2
PU NATURE PUBLISHING GROUP
PI NEW YORK
PA 75 VARICK ST, 9TH FLR, NEW YORK, NY 10013-1917 USA
SN 2158-3188
J9 TRANSL PSYCHIAT
JI Transl. Psychiatr.
PD MAR 13
PY 2018
VL 8
AR 62
DI 10.1038/s41398-018-0110-1
PG 9
WC Psychiatry
SC Psychiatry
GA GA5CW
UT WOS:000428350700002
PM 29531329
OA DOAJ Gold, Green Published
DA 2020-03-18
ER

PT J
AU Cerutti, R
   Zuffiano, A
   Spensieri, V
AF Cerutti, Rita
   Zuffiano, Antonio
   Spensieri, Valentina
TI The Role of Difficulty in Identifying and Describing Feelings in
   Non-Suicidal Self-Injury Behavior (NSSI): Associations With Perceived
   Attachment Quality, Stressful Life Events, and Suicidal Ideation
SO FRONTIERS IN PSYCHOLOGY
LA English
DT Article
DE alexithymic features; NSSI; attachment; stressful life events;
   adolescents
ID CHILD MALTREATMENT; COLLEGE-STUDENTS; PEER ATTACHMENT; MENTAL-HEALTH;
   RISK-FACTORS; ALEXITHYMIA; HARM; ADOLESCENTS; TRAUMA; PERSONALITY
AB Objective: Core alexithymic features, such as the difficulty in identifying and describing feelings, are associated with poor attachment styles and emotional trauma, which influence the capacity to regulate affect. Additionally, emotional regulation has been found to be the most commonly identified function associated with non-suicidal self-injury behavior (NSSI) in adolescents as they attempt to modulate strong emotions. However, few studies have examined the link between difficulty in identifying and describing feelings (core components of alexithymia), NSSI behaviors, quality of attachment, life stressors and suicidal ideation in healthy early adolescents. Consequently, this study aims to investigate these constructs and the relationship among them in a large non-clinical sample of adolescents.
   Methods: Seven hundred and nine middle school students (50.4% males), aged 10-15 years (M = 12.6; SD = 1.06) were involved in this study. In order to investigate the variables considered in the study, the following measures were administered: the Deliberate Self-Harm Inventory exploring non-suicidal self-injurious behaviors; the Alexithymia Questionnaire for Children examining difficulty in identifying and describing feelings; the Inventory of Parent and Peer Attachment assessing the quality of parental and peer attachment; the Life Stressor Checklist-Revised outlining stressful/traumatic events and the Children's Depression Inventory evaluating suicidal ideation.
   Results: We found significantly positive relationships among difficulty in identifying and describing feelings, NSSI behaviors, stressful events, and suicidal ideation. Data indicated a significant negative association of difficulty in identifying and describing feelings with quality of attachment to parents and peers. Further findings highlighted that difficulty in identifying and describing feelings significantly mediated the effect of quality of attachment (parent and peer) on NSSI and suicidal ideation.
   Conclusion: The ability to identify and describing feelings is important to managing emotional expression and understanding the feelings of others, both crucial in attaining successful interpersonal relationships. Our data revealed that, while controlling for stressful life events, low levels of attachment may increase adolescents' difficulty in identifying and describing their own feelings, which in turn may increase the risk of both NSSI and suicidal ideation.
C1 [Cerutti, Rita; Spensieri, Valentina] Sapienza Univ Rome, Dept Dynam & Clin Psychol, Rome, Italy.
   [Zuffiano, Antonio] Liverpool Hope Univ, Dept Psychol, Liverpool, Merseyside, England.
RP Cerutti, R (reprint author), Sapienza Univ Rome, Dept Dynam & Clin Psychol, Rome, Italy.
EM rita.cerutti@uniroma1.it
NR 69
TC 6
Z9 6
U1 2
U2 20
PU FRONTIERS MEDIA SA
PI LAUSANNE
PA AVENUE DU TRIBUNAL FEDERAL 34, LAUSANNE, CH-1015, SWITZERLAND
SN 1664-1078
J9 FRONT PSYCHOL
JI Front. Psychol.
PD MAR 13
PY 2018
VL 9
AR 318
DI 10.3389/fpsyg.2018.00318
PG 9
WC Psychology, Multidisciplinary
SC Psychology
GA FZ0YA
UT WOS:000427300200001
PM 29593617
OA DOAJ Gold, Green Published
DA 2020-03-18
ER

PT J
AU Ni, HC
   Lin, HY
   Tseng, WYI
   Chiu, YN
   Wu, YY
   Tsai, WC
   Gau, SSF
AF Ni, Hsing-Chang
   Lin, Hsiang-Yuan
   Tseng, Wen-Yih Isaac
   Chiu, Yen-Nan
   Wu, Yu-Yu
   Tsai, Wen-Che
   Gau, Susan Shur-Fen
TI Neural correlates of impaired self-regulation in male youths with autism
   spectrum disorder: A voxel-based morphometry study
SO PROGRESS IN NEURO-PSYCHOPHARMACOLOGY & BIOLOGICAL PSYCHIATRY
LA English
DT Article
DE Autism spectrum disorder; Structural MRI; Dysregulation; Voxel-based
   morphometry; Child behavior checklist
ID CHILD-BEHAVIOR CHECKLIST; ATTENTION-DEFICIT/HYPERACTIVITY DISORDER;
   EMOTION REGULATION; INDIVIDUAL-DIFFERENCES; BRAIN STRUCTURE;
   FUTURE-RESEARCH; SUBSTANCE USE; YOUNG-PEOPLE; ADOLESCENCE; METAANALYSIS
AB Although recent studies revealed impaired self-regulation (dysregulation) in autism spectrum disorder (ASD), neural correlates of dysregulation and its impacts on autistic neuroanatomy remain unclear. Voxel-based morphometry was applied on structural MRI images in 81 ASD and 61 typically developing (TD) boys aged 7-17 years. Dysregulation was defined by the sum of T-scores of Attention, Aggression, and Anxiety/Depression subscales in the Child Behavior Checklist > 180. There were 53 and 28 boys in the ASD+ Dysregulation and ASD-Dysregulation groups, respectively. First, we compared regional gray matter (GM) volume for ASD and TD. Second, we investigated regional GM volumetric differences among the ASD + Dysregulation, ASD-Dysregulation and TD groups. Lastly, shared and distinct neurostructural correlates of dysregulation were investigated in the ASD and TD groups. The ASD-TD difference on neuroanatomy no longer existed after controlling the dysregulation severity. ASD + Dysregulation had larger regional GM volumes in the right fusiform gyrus, and smaller GM volumes in the anterior prefrontal cortex than ASD-Dysregulation and TD, respectively. ASD + Dysregulation had smaller GM volumes in the left lateral occipital/superior parietal cortex than TD boys. No GM difference was identified between ASD-Dysregulation and TD. ASD and TD had a shared association between GM volumes in the orbitofrontal cortex and dysregulation levels. Our findings suggest that atypical neuroanatomy associated with ASD might partially reflect a disproportionate level of impaired self-regulation. Categorical and dimensional considerations of dysregulation should be implemented in future ASD studies.
C1 [Ni, Hsing-Chang; Lin, Hsiang-Yuan; Chiu, Yen-Nan; Tsai, Wen-Che; Gau, Susan Shur-Fen] Natl Taiwan Univ Hosp, Dept Psychiat, 7 Chung Shan South Rd, Taipei 10002, Taiwan.
   [Ni, Hsing-Chang; Lin, Hsiang-Yuan; Chiu, Yen-Nan; Tsai, Wen-Che; Gau, Susan Shur-Fen] Coll Med, 7 Chung Shan South Rd, Taipei 10002, Taiwan.
   [Ni, Hsing-Chang; Gau, Susan Shur-Fen] Natl Taiwan Univ, Grad Inst Clin Med, Taipei, Taiwan.
   [Ni, Hsing-Chang; Wu, Yu-Yu] Chang Gung Mem Hosp Linkou, Dept Child Psychiat, Taoyuan City, Taiwan.
   [Tseng, Wen-Yih Isaac; Gau, Susan Shur-Fen] Natl Taiwan Univ, Coll Med, Grad Inst Brain & Mind Sci, Taipei, Taiwan.
   [Tseng, Wen-Yih Isaac] Natl Taiwan Univ, Coll Med, Inst Med Device & Imaging, Taipei, Taiwan.
RP Gau, SSF (reprint author), Natl Taiwan Univ Hosp, Dept Psychiat, 7 Chung Shan South Rd, Taipei 10002, Taiwan.; Gau, SSF (reprint author), Coll Med, 7 Chung Shan South Rd, Taipei 10002, Taiwan.
EM gaushufe@ntu.edu.tw
RI Lin, Hsiang-Yuan/H-3546-2019; GAU, SUSAN SHUR-FEN/P-4726-2017; Tsai,
   Wen-Che/K-2105-2015
OI Lin, Hsiang-Yuan/0000-0001-9519-209X; GAU, SUSAN
   SHUR-FEN/0000-0002-2718-8221; Tsai, Wen-Che/0000-0002-9437-5131
FU National Science Council of TaiwanNational Science Council of Taiwan
   [NSC97-3112-B-002-009, NSC98-3112-B-002-004, NSC 99-2627-B-002-015, NSC
   100-2627-B-002-014, NSC 101-2627-B-002-002, NSC 101-2314-B-002-136-MY3];
   National Taiwan University (AIM for Top University Excellent Research
   Project) [102R892103]; National Taiwan University HospitalNational
   Taiwan University [NTUH101-S1910]; National Health Research Institute,
   TaiwanNational Health Research Institutes - Taiwan [NHRI-EX104-10404PI];
   Department of Medical Imaging in National Taiwan University Hospital; 3T
   MRI Lab in National Taiwan University Hospital
FX This work was supported by grants from National Science Council of
   Taiwan (NSC97-3112-B-002-009, NSC98-3112-B-002-004, NSC
   99-2627-B-002-015, NSC 100-2627-B-002-014, NSC 101-2627-B-002-002, NSC
   101-2314-B-002-136-MY3), National Taiwan University (AIM for Top
   University Excellent Research Project: 102R892103), National Taiwan
   University Hospital (NTUH101-S1910), National Health Research Institute
   (NHRI-EX104-10404PI), Taiwan and in part by the Department of Medical
   Imaging and 3T MRI Lab in National Taiwan University Hospital. We are
   grateful for all participants and their parents for taking part in the
   study.
NR 63
TC 2
Z9 2
U1 0
U2 6
PU PERGAMON-ELSEVIER SCIENCE LTD
PI OXFORD
PA THE BOULEVARD, LANGFORD LANE, KIDLINGTON, OXFORD OX5 1GB, ENGLAND
SN 0278-5846
EI 1878-4216
J9 PROG NEURO-PSYCHOPH
JI Prog. Neuro-Psychopharmacol. Biol. Psychiatry
PD MAR 2
PY 2018
VL 82
BP 233
EP 241
DI 10.1016/j.pnpbp.2017.11.008
PG 9
WC Clinical Neurology; Neurosciences; Pharmacology & Pharmacy; Psychiatry
SC Neurosciences & Neurology; Pharmacology & Pharmacy; Psychiatry
GA FV6OT
UT WOS:000424701600022
PM 29129723
OA Other Gold
DA 2020-03-18
ER

PT J
AU Stiefel, L
   Shiferaw, M
   Schwartz, AE
   Gottfried, M
AF Stiefel, Leanna
   Shiferaw, Menbere
   Schwartz, Amy Ellen
   Gottfried, Michael
TI Who Feels Included in School? Examining Feelings of Inclusion Among
   Students With Disabilities
SO EDUCATIONAL RESEARCHER
LA English
DT Article
DE correlational analysis; descriptive analysis; econometric analysis;
   education policy; learning environments; longitudinal studies;
   mainstreaming; middle schools; regression analyses; secondary data
   analysis; special education
ID MIDDLE SCHOOL; ACADEMIC-ACHIEVEMENT; PHYSICAL-DISABILITY;
   MENTAL-RETARDATION; EMOTIONAL-PROBLEMS; GENERAL-EDUCATION; CHILDREN;
   OUTCOMES; KINDERGARTEN; ADOLESCENCE
AB The passage of landmark federal legislation in 1975 guaranteed students with disabilities (SWDs) a free appropriate public education. Over time, reauthorization of this legislation has highlighted the importance of educating SWDs in the general education environment where appropriate, and significant interaction with general education peers who are not receiving special education services (GENs) has followed. The largest U.S. school district-New York City (NYC), the setting of our study-mirrors this national trend toward more inclusive environments. Despite the trend, a critical question remains: Does inclusion in fact feel inclusive? This study provides a district-wide descriptive analysis of feelings of inclusion among SWDs compared to their GEN peers. We rely on detailed, longitudinal administrative and student survey data on approximately 249,000 NYC middle school students attending schools that educate both SWDs and GENs (which we call traditional schools in contrast with schools that educate only SWDs). Our results suggest that while gaps between SWDs overall and GENs are quite small, there is some heterogeneity. Specifically, students with an emotional disturbance (ED) and other health impairments (OH) feel modestly less included with peers but more with adults. There are, however, almost no differences in feelings of inclusion between students assigned exclusive and inclusive services, even for those in the ED and OH groups. In fact, for students with low incidence (LI) disabilities, feelings of inclusion are slightly better when assigned exclusive services.
C1 [Stiefel, Leanna] NYU, Wagner Sch, Econ & Educ Policy, 295 Lafayette St,3098, New York, NY 10012 USA.
   [Stiefel, Leanna] NYU, Steinhardt Sch, Econ & Educ Policy, 295 Lafayette St,3098, New York, NY 10012 USA.
   [Shiferaw, Menbere] NYU, Wagner Grad Sch Publ Serv, Doctoral Program Publ Policy, 295 Lafayette St, New York, NY 10012 USA.
   [Schwartz, Amy Ellen] Syracuse Univ, Maxwell Sch Citizenship & Publ Affairs, Publ Affairs, 426 Eggers Hall, Syracuse, NY 13244 USA.
   [Gottfried, Michael] Univ Calif Santa Barbara, Gevirtz Grad Sch Educ, Santa Barbara, CA 93106 USA.
RP Stiefel, L (reprint author), NYU, Wagner Sch, Econ & Educ Policy, 295 Lafayette St,3098, New York, NY 10012 USA.; Stiefel, L (reprint author), NYU, Steinhardt Sch, Econ & Educ Policy, 295 Lafayette St,3098, New York, NY 10012 USA.
EM leanna.stiefel@nyu.edu; menbere.shiferaw@nyu.edu; amyschwartz@syr.edu;
   mgottfried@education.ucsb.edu
RI Stiefel, Leanna/K-9392-2019
FU Spencer Foundation
FX We thank Clive Belfield, Bryant Hopkins, Agustina Laurito, anonymous
   referees, participants at the 2015 Association for Public Policy and
   Management and the 2016 Association for Education Finance and Policy
   conferences, and participants at the NYU-IESP summer seminar series for
   helpful comments. Generous support from the Spencer Foundation is
   gratefully acknowledged. All work is that of the authors alone.
NR 70
TC 5
Z9 5
U1 1
U2 16
PU SAGE PUBLICATIONS INC
PI THOUSAND OAKS
PA 2455 TELLER RD, THOUSAND OAKS, CA 91320 USA
SN 0013-189X
EI 1935-102X
J9 EDUC RESEARCHER
JI Educ. Researcher
PD MAR
PY 2018
VL 47
IS 2
BP 105
EP 120
DI 10.3102/0013189X17738761
PG 16
WC Education & Educational Research
SC Education & Educational Research
GA GC0CQ
UT WOS:000429444800002
DA 2020-03-18
ER

PT J
AU van Roekel, E
   Verhagen, M
   Engels, RCME
   Kuppens, P
AF van Roekel, Eeske
   Verhagen, Maaike
   Engels, Rutger C. M. E.
   Kuppens, Peter
TI Variation in the Serotonin Transporter Polymorphism (5-HTTLPR) and
   Inertia of Negative and Positive Emotions in Daily Life
SO EMOTION
LA English
DT Article
DE emotional inertia; 5-HTTLPR; depression; experience sampling method;
   endophenotype
ID MAJOR DEPRESSIVE DISORDER; GENE-ENVIRONMENT INTERACTION;
   INDIVIDUAL-DIFFERENCES; ADOLESCENT DEPRESSION; METAANALYSIS; REACTIVITY;
   ASSOCIATION; EXPERIENCE; INSTABILITY; ANXIETY
AB An important element of understanding the genotype-phenotype link in psychiatric disorders lies in identifying the psychological mechanisms through which genetic variation impacts mental health. Here we examined whether emotional inertia, the tendency for a person's emotions to carry over from 1 moment to the next and a prospective predictor of the development of depression, is associated with a known genetic risk factor for emotional dysregulation, a polymorphism in the serotonin transporter gene (5-HTTLPR). Two hundred thirty-six adolescents recorded their positive and negative emotions in daily life 9 times a day for 6 consecutive days using smartphones, completed a depression questionnaire, and were genotyped for the 5-HTTLPR polymorphism. Carriers of the short 5-HTTLPR were characterized by higher inertia for negative emotions, even after controlling for depressive symptoms. These findings suggest a possible psychological pathway how the serotonin transporter gene contributes to risk for depression.
C1 [van Roekel, Eeske] Tilburg Univ, Dept Dev Psychol, POB 90153, NL-5000 LE Tilburg, Netherlands.
   [Verhagen, Maaike; Engels, Rutger C. M. E.] Radboud Univ Nijmegen, Inst Behav Sci, Nijmegen, Netherlands.
   [Engels, Rutger C. M. E.] Trimbos Inst, Utrecht, Netherlands.
   [Kuppens, Peter] KULeuven Univ Leuven, Res Grp Quantitat Psychol & Individual Difference, Leuven, Belgium.
RP van Roekel, E (reprint author), Tilburg Univ, Dept Dev Psychol, POB 90153, NL-5000 LE Tilburg, Netherlands.
EM g.h.vanroekel@uvt.nl
RI van Roekel, Eeske/E-7889-2012
OI van Roekel, Eeske/0000-0002-0829-8089; Engels,
   Rutger/0000-0003-1944-9126; kuppens, peter/0000-0002-2363-2356
FU KULeuven Research CouncilKU Leuven [GOA/15/003]; Interuniversity
   Attraction Poles program - Belgian government [IAP/P7/06]; Behavioural
   Science Institute, Radboud University Nijmegen
FX This research was supported by the KULeuven Research Council
   (GOA/15/003) and by the Interuniversity Attraction Poles program
   financed by the Belgian government (IAP/P7/06); data collection was
   supported by a grant from the Behavioural Science Institute, Radboud
   University Nijmegen. We especially thank Marlies Naber and Angelien
   Heister for setting up and performing genotyping and the research group
   for Multifactorial Diseases, department of Human Genetics, Nijmegen.
NR 56
TC 4
Z9 4
U1 1
U2 5
PU AMER PSYCHOLOGICAL ASSOC
PI WASHINGTON
PA 750 FIRST ST NE, WASHINGTON, DC 20002-4242 USA
SN 1528-3542
EI 1931-1516
J9 EMOTION
JI Emotion
PD MAR
PY 2018
VL 18
IS 2
BP 229
EP 236
DI 10.1037/emo0000336
PG 8
WC Psychology, Experimental
SC Psychology
GA GB1VV
UT WOS:000428839700007
PM 28569537
OA Green Published
DA 2020-03-18
ER

PT J
AU Herrmann, J
   Vogel, M
   Pietzner, D
   Kroll, E
   Wagner, O
   Schwarz, S
   Muller, E
   Kiess, W
   Richter, M
   Poulain, T
AF Herrmann, Janine
   Vogel, M.
   Pietzner, D.
   Kroll, E.
   Wagner, O.
   Schwarz, S.
   Mueller, E.
   Kiess, W.
   Richter, M.
   Poulain, T.
TI Factors associated with the emotional health of children: high family
   income as a protective factor
SO EUROPEAN CHILD & ADOLESCENT PSYCHIATRY
LA English
DT Article
DE Children; Emotional problems; SDQ; Socioeconomic status; Maternal
   emotional health
ID DIFFICULTIES QUESTIONNAIRE SDQ; SOCIOECONOMIC-STATUS;
   BEHAVIORAL-PROBLEMS; MENTAL-HEALTH; PSYCHIATRIC-DISORDERS; DEPRESSIVE
   SYMPTOMS; PSYCHOMETRIC PROPERTIES; ANXIETY DISORDERS; ADOLESCENTS KIGGS;
   COMMUNITY SAMPLES
AB Anxiety and depressive symptoms have adverse effects on children's development. The present study investigates the associations of socioeconomic factors as well as maternal emotional health with children's emotional health status. The data were collected between 2011 and 2015 in the LIFE Child study, a population-based cohort study in Leipzig, Germany. The emotional health status of 1093 children (2.5-11.9 years old) was investigated using the subscale 'emotional problems' of the Strengths and Difficulties Questionnaire. Associations of maternal emotional health, family status, and socioeconomic status (SES) with the emotional health status of children were estimated via regression analyses. 21.13% of the participating children were assigned to the 'risk' group for emotional problems. The results furthermore revealed that children of mothers reporting more depressive symptoms, children living in single-parent families, and children of families with lower SES scored higher in the emotional problems scale. When considering the different indicators of SES (parental education, occupational status, and monthly net income) separately, only income showed significant associations with children's emotional health status. The prevalence of emotional problems in children in Leipzig, a city in East Germany, appears to be higher than the previously reported German average. Maternal depressive symptoms, single-parent families, lower SES, and especially lower income can be seen as risk factors for children's emotional health.
C1 [Herrmann, Janine; Schwarz, S.; Mueller, E.; Kiess, W.] Univ Leipzig, Hosp Children & Adolescents, Dept Women & Childrens Hlth, Liebigstr 20a, D-04103 Leipzig, Germany.
   [Herrmann, Janine; Schwarz, S.; Mueller, E.; Kiess, W.] Univ Leipzig, Ctr Pediat Res CPL, Liebigstr 20a, D-04103 Leipzig, Germany.
   [Herrmann, Janine; Vogel, M.; Pietzner, D.; Wagner, O.; Schwarz, S.; Mueller, E.; Kiess, W.; Poulain, T.] Univ Leipzig, LIFE Leipzig Res Ctr Civilizat Dis, Philipp Rosenthal Str 27, D-04103 Leipzig, Germany.
   [Kroll, E.] PhD Coll Good Work, Berlin Social Sci Ctr, Reichpietschufer 50, D-10785 Berlin, Germany.
   [Richter, M.] Martin Luther Univ Halle Wittenberg, IMS, Fac Med, Magdeburger Str 8, D-06112 Halle, Saale, Germany.
RP Herrmann, J (reprint author), Univ Leipzig, Hosp Children & Adolescents, Dept Women & Childrens Hlth, Liebigstr 20a, D-04103 Leipzig, Germany.; Herrmann, J (reprint author), Univ Leipzig, Ctr Pediat Res CPL, Liebigstr 20a, D-04103 Leipzig, Germany.; Herrmann, J (reprint author), Univ Leipzig, LIFE Leipzig Res Ctr Civilizat Dis, Philipp Rosenthal Str 27, D-04103 Leipzig, Germany.
EM jherrmann@life.uni-leipzig.de
OI Richter, Matthias/0000-0003-3898-3332; Vogel, Mandy/0000-0003-2051-1249
FU LIFE-Leipzig Research Center for Civilization Diseases, University of
   Leipzig; European Union, by means of the European Social Fund (ESF);
   European Regional Development Fund (ERDF)European Union (EU); Free State
   of Saxony within the framework of the State Initiative for Excellence
FX This publication is supported by LIFE-Leipzig Research Center for
   Civilization Diseases, University of Leipzig. LIFE is funded by the
   European Union, by means of the European Social Fund (ESF), the European
   Regional Development Fund (ERDF), and the Free State of Saxony within
   the framework of the State Initiative for Excellence.
NR 70
TC 2
Z9 2
U1 0
U2 13
PU SPRINGER
PI NEW YORK
PA 233 SPRING ST, NEW YORK, NY 10013 USA
SN 1018-8827
EI 1435-165X
J9 EUR CHILD ADOLES PSY
JI Eur. Child Adolesc. Psych.
PD MAR
PY 2018
VL 27
IS 3
BP 319
EP 328
DI 10.1007/s00787-017-1049-0
PG 10
WC Psychology, Developmental; Pediatrics; Psychiatry
SC Psychology; Pediatrics; Psychiatry
GA FZ4WL
UT WOS:000427592600008
PM 28942492
DA 2020-03-18
ER

PT J
AU O'Leary, JD
   O'Leary, OF
   Cryan, JF
   Nolan, YM
AF O'Leary, J. D.
   O'Leary, O. F.
   Cryan, J. F.
   Nolan, Y. M.
TI Regulation of behaviour by the nuclear receptor TLX
SO GENES BRAIN AND BEHAVIOR
LA English
DT Review
DE Adolescence; aggression; anxiety; behaviour; cognition; hippocampus;
   neurogenesis; Nr2e1; Tlx
ID ADULT HIPPOCAMPAL NEUROGENESIS; NEURAL STEM-CELLS; ANXIETY-RELATED
   BEHAVIORS; SPATIAL-PATTERN SEPARATION; HISTONE DEMETHYLASE LSD1;
   LONG-TERM-MEMORY; ALZHEIMERS-DISEASE; BIPOLAR DISORDER; DENTATE GYRUS;
   BRAIN-DEVELOPMENT
AB The orphan nuclear receptor Tlx (Nr2e1) is a key regulator of both embryonic and adult hippocampal neurogenesis. Several different mouse models have been developed which target Tlx in vivo including spontaneous deletion models (from birth) and targeted and conditional knockouts. Although some conflicting findings have been reported, for the most part studies have demonstrated that Tlx is important in regulating processes that underlie neurogenesis, spatial learning, anxiety-like behaviour and interestingly, aggression. More recent data have demonstrated that disrupting Tlx during early life induces hyperactivity and that Tlx plays a role in emotional regulation. Moreover, there are sex- and age-related differences in some behaviours in Tlx knockout mice during adolescence and adulthood. Here, we discuss the role of Tlx in motor-, cognitive-, aggressive- and anxiety-related behaviours during adolescence and adulthood. We examine current evidence which provides insight into Tlx during neurodevelopment, and offer our thoughts on the function of Tlx in brain and behaviour. We further hypothesize that Tlx is a key target in understanding the emergence of neurobiological disorders during adolescence and early adulthood.
C1 [O'Leary, J. D.; O'Leary, O. F.; Cryan, J. F.; Nolan, Y. M.] Univ Coll Cork, Dept Anat & Neurosci, Cork, Ireland.
   [O'Leary, O. F.; Cryan, J. F.] Univ Coll Cork, APC Microbiome Inst, Cork, Ireland.
RP Nolan, YM (reprint author), Univ Coll Cork, Dept Anat & Neurosci, Cork, Ireland.
EM y.nolan@ucc.ie
RI Cryan, John F./A-6950-2013
OI Cryan, John F./0000-0001-5887-2723; O'Leary, Olivia/0000-0002-9171-2032;
   Nolan, Yvonne/0000-0003-2426-234X
NR 109
TC 10
Z9 10
U1 0
U2 5
PU WILEY
PI HOBOKEN
PA 111 RIVER ST, HOBOKEN 07030-5774, NJ USA
SN 1601-1848
EI 1601-183X
J9 GENES BRAIN BEHAV
JI Genes Brain Behav.
PD MAR
PY 2018
VL 17
IS 3
AR UNSP e12357
DI 10.1111/gbb.12357
PG 11
WC Behavioral Sciences; Neurosciences
SC Behavioral Sciences; Neurosciences & Neurology
GA GB1EU
UT WOS:000428794800001
PM 27790850
DA 2020-03-18
ER

PT J
AU Fussner, LM
   Luebbe, AM
   Mancini, KJ
   Becker, SP
AF Fussner, Lauren M.
   Luebbe, Aaron M.
   Mancini, Kathryn J.
   Becker, Stephen P.
TI Emotion dysregulation mediates the longitudinal relation between peer
   rejection and depression: Differential effects of gender and grade
SO INTERNATIONAL JOURNAL OF BEHAVIORAL DEVELOPMENT
LA English
DT Article
DE depression; emotion regulation; middle childhood; moderated mediation;
   peer rejection
ID DEFICIT HYPERACTIVITY DISORDER; INITIAL VALIDATION; MIDDLE-CHILDHOOD;
   MOTHER-CHILD; PARENTAL SOCIALIZATION; EARLY ADOLESCENCE;
   SEX-DIFFERENCES; SYMPTOMS; AGGRESSION; ANXIETY
AB The goal of the current investigation was to test emotion dysregulation as a mechanism explaining the longitudinal association between peer rejection and depressive symptoms across 1 school year in middle childhood and to determine whether this process differed based on gender and grade. Youth in Grades 3 through 6 (N = 131; 71 girls) and their primary school teachers (n = 8) were recruited from a Midwestern elementary school. Youth reported on their emotion dysregulation and depressive symptoms at two time points (T1 and T2), approximately 6 months apart. Teachers completed ratings of peer rejection at T1. Peer rejection at T1 predicted youth-report of depressive symptoms at T2, even after controlling for depression at T1. Moderated mediation suggested that change in emotion dysregulation mediated the relation of peer rejection to depressive symptoms over time, but only for older boys. Results underscore the importance of considering gender-specific processes within interpersonal risk models of depression, and provide support for peer rejection as a critical social process shaping emotion regulation in middle childhood.
C1 [Fussner, Lauren M.; Luebbe, Aaron M.; Mancini, Kathryn J.] Miami Univ, 100 Psychol Bldg,90 N Patterson Ave, Oxford, OH 45056 USA.
   [Becker, Stephen P.] Cincinnati Childrens Hosp, Cincinnati, OH USA.
RP Fussner, LM (reprint author), Miami Univ, 100 Psychol Bldg,90 N Patterson Ave, Oxford, OH 45056 USA.
EM fussnelm@miamioh.edu
RI Becker, Stephen P./AAE-3858-2019
NR 82
TC 2
Z9 2
U1 5
U2 32
PU SAGE PUBLICATIONS LTD
PI LONDON
PA 1 OLIVERS YARD, 55 CITY ROAD, LONDON EC1Y 1SP, ENGLAND
SN 0165-0254
EI 1464-0651
J9 INT J BEHAV DEV
JI Int. J. Behav. Dev.
PD MAR
PY 2018
VL 42
IS 2
BP 155
EP 166
DI 10.1177/0165025416669062
PG 12
WC Psychology, Developmental
SC Psychology
GA FV7EK
UT WOS:000424745800001
DA 2020-03-18
ER

PT J
AU Cheng, S
   Keyes, KM
   Bitfoi, A
   Carta, MG
   Koc, C
   Goelitz, D
   Otten, R
   Lesinskiene, S
   Mihova, Z
   Pez, O
   Kovess-Masfety, V
AF Cheng, Sabrina
   Keyes, Katherine M.
   Bitfoi, Adina
   Carta, Mauro Giovanni
   Koc, Ceren
   Goelitz, Dietmar
   Otten, Roy
   Lesinskiene, Sigita
   Mihova, Zlatka
   Pez, Ondine
   Kovess-Masfety, Viviane
TI Understanding parent-teacher agreement of the Strengths and Difficulties
   Questionnaire (SDQ): Comparison across seven European countries
SO INTERNATIONAL JOURNAL OF METHODS IN PSYCHIATRIC RESEARCH
LA English
DT Article
DE externalizing behavior; informant discrepancies; internalizing behavior;
   SDQ; young children
ID INFORMANT DISCREPANCIES; CHILD RELATIONSHIPS; EMOTIONAL-PROBLEMS;
   MENTAL-HEALTH; BEHAVIOR; MOTHER; PSYCHOPATHOLOGY; ADOLESCENTS;
   DEPRESSION; SOCIETIES
AB Assessments of child psychopathology are often derived from parental and teacher reports, yet there is substantial disagreement. This study utilized data from 7 European countries to examine parent-teacher agreement and possible explanatory factors for parent-teacher disagreement such as child and family characteristics, parenting dimensions, and maternal distress were explored. Parent-teacher agreement of the Strengths and Difficulties Questionnaire were assessed using a cross-sectional survey of 4,894 school aged children 6-11 from the School Children Mental Health Europe Project. Parent-teacher agreement was low to moderate (Pearson correlation ranging from .24 (Prosocial) to .48 (Hyperactivity) for the 5 subscales across 7 countries); kappa coefficient ranged from .01 (Turkey) to .44 (Italy) for internalizing problems and .19(Romania) to .44(Italy) for externalizing problems. Child's gender and age, mother's employment status, single parent home, number of children in household, and selected parenting dimension were found to be explanatory of informant disagreement. This study not only serves to advance our understanding of parent-teacher agreement of the Strengths and Difficulties Questionnaire in 7 European countries but provides a novel approach to examining the factors that contribute to informant disagreement.
C1 [Cheng, Sabrina; Keyes, Katherine M.] Columbia Univ, Dept Epidemiol, Mailman Sch Publ Hlth, New York, NY USA.
   [Cheng, Sabrina] NYU, Sch Med, New York, NY USA.
   [Bitfoi, Adina] Romanian League Mental Hlth, Bucharest, Romania.
   [Carta, Mauro Giovanni] Cagliari Univ, Dept Publ Hlth, Ctr Liaison Psychiat, Cagliari, Italy.
   [Koc, Ceren] Yeniden Hlth & Educ Soc, Istanbul, Turkey.
   [Goelitz, Dietmar] Friedrich Alexander Univ Erlangen Nurenberg, Erlangen, Germany.
   [Otten, Roy] Radboud Univ Nijmegen, Fac Social Sci, Nijmegen, Netherlands.
   [Lesinskiene, Sigita] Univ Vilnius, Psychiat Clin, Fac Med, Vilnius, Lithuania.
   [Mihova, Zlatka] New Bulgaria Univ, Dept Psychol, Sofia, Bulgaria.
   [Pez, Ondine; Kovess-Masfety, Viviane] Paris Descartes Univ, Dept MeTis, Ecole Hautes Etud Sante Publ, Paris, France.
RP Kovess-Masfety, V (reprint author), Dept MeTis, 20 Ave George Sand, F-93210 La Plaine St Denis, France.
EM viviane.kovess@ehesp.fr
FU European UnionEuropean Union (EU) [2006336]
FX European Union, Grant/Award Number: 2006336
NR 41
TC 5
Z9 5
U1 0
U2 11
PU WILEY
PI HOBOKEN
PA 111 RIVER ST, HOBOKEN 07030-5774, NJ USA
SN 1049-8931
EI 1557-0657
J9 INT J METH PSYCH RES
JI Int. J. Methods Psychiatr. Res.
PD MAR
PY 2018
VL 27
IS 1
AR e1589
DI 10.1002/mpr.1589
PG 10
WC Psychiatry
SC Psychiatry
GA FY0MP
UT WOS:000426505900012
PM 29024371
OA Green Published, Bronze
DA 2020-03-18
ER

PT J
AU Thomson, KC
   Oberle, E
   Gadermann, AM
   Guhn, M
   Rowcliffe, P
   Schonert-Reichl, KA
AF Thomson, Kimberly C.
   Oberle, Eva
   Gadermann, Anne M.
   Guhn, Martin
   Rowcliffe, Pippa
   Schonert-Reichl, Kimberly A.
TI Measuring social-emotional development in middle childhood: The Middle
   Years Development Instrument
SO JOURNAL OF APPLIED DEVELOPMENTAL PSYCHOLOGY
LA English
DT Article
DE Social-emotional development; Well-being; Middle childhood; Measurement;
   Population-level; Knowledge translation
ID UNIVERSAL INTERVENTIONS; EARLY ADOLESCENCE; SCHOOL; CHILDREN; HEALTH;
   ASSETS; ADULTS; RISK; ASSOCIATIONS; METAANALYSIS
AB This paper discusses the conceptualization, development, validation, and application of the Middle Years Development Instrument (MDI) - a population-based child self-report tool that assesses children's social-emotional development and well-being in the context of their home, school, and neighborhood. The MDI is administered at a population-level to 4th and 7th grade students within participating public school districts across British Columbia, Canada. Children respond to items in five domains: (1) social-emotional development, (2) connectedness to peers and adults, (3) school experiences, (4) physical health and well-being, and (5) constructive use of after-school time. Results are aggregated for schools and communities and reported back in comprehensive reports and community maps to inform planning and decision making at local and regional levels. Shared testimonials exemplify how MDI results have been used by educators, community organizers, and city planners as a catalyst for promoting children's social and emotional competence and facilitating collaboration between schools and communities. (C) 2017 The Authors. Published by Elsevier Inc.
C1 [Thomson, Kimberly C.; Oberle, Eva; Gadermann, Anne M.; Guhn, Martin; Rowcliffe, Pippa; Schonert-Reichl, Kimberly A.] Univ British Columbia, Sch Populat & Publ Hlth, Human Early Learning Partnership, Suite 440,2206 East Malt, Vancouver, BC V6T 1Z3, Canada.
RP Thomson, KC (reprint author), Univ British Columbia, Sch Populat & Publ Hlth, Human Early Learning Partnership, Suite 440,2206 East Malt, Vancouver, BC V6T 1Z3, Canada.
EM kimberly.thomson@ubc.ca; eva.oberle@ubc.ca; anne.gadermann@ubc.ca;
   martin.guhn@ubc.ca; pippa.rowcliffe@ubc.ca;
   kimberly.schonert-reichl@ubc.ca
OI Guhn, Martin/0000-0003-1137-6719
FU United Way of the Lower Mainland; BC school districts; BC Ministry of
   Children and Family Development; Canadian Institutes of Health
   ResearchCanadian Institutes of Health Research (CIHR) [GSD-134926];
   Lawson Foundation, Canada [GRT 2011-013]; BC Ministry of Education; BC
   Ministry of Health
FX This work was supported by the United Way of the Lower Mainland, BC
   school districts, and BC Ministries of Children and Family Development,
   Education, and Health. The first author was supported by the Canadian
   Institutes of Health Research (GSD-134926). The fourth author was
   supported by the Lawson Foundation, Canada (GRT 2011-013).
NR 76
TC 6
Z9 6
U1 1
U2 5
PU ELSEVIER SCIENCE INC
PI NEW YORK
PA 360 PARK AVE SOUTH, NEW YORK, NY 10010-1710 USA
SN 0193-3973
EI 1873-7900
J9 J APPL DEV PSYCHOL
JI J. Appl. Dev. Psychol.
PD MAR-APR
PY 2018
VL 55
SI SI
BP 107
EP 118
DI 10.1016/j.appdev.2017.03.005
PG 12
WC Psychology, Developmental
SC Psychology
GA GG7UU
UT WOS:000432904200010
OA Other Gold, Green Published
DA 2020-03-18
ER

PT J
AU Rucklidge, JJ
   Eggleston, MJF
   Johnstone, JM
   Darling, K
   Frampton, CM
AF Rucklidge, Julia J.
   Eggleston, Matthew J. F.
   Johnstone, Jeanette M.
   Darling, Kathryn
   Frampton, Chris M.
TI Vitamin-mineral treatment improves aggression and emotional regulation
   in children with ADHD: a fully blinded, randomized, placebo-controlled
   trial
SO JOURNAL OF CHILD PSYCHOLOGY AND PSYCHIATRY
LA English
DT Article
DE ADHD; micronutrient; vitamin; mineral; Treatment; Mood; aggression
ID ATTENTION-DEFICIT/HYPERACTIVITY DISORDER; DEFICIT HYPERACTIVITY
   DISORDER; BIPOLAR SPECTRUM DISORDERS; MANIA RATING-SCALE; FOLLOW-UP;
   PSYCHOMETRIC PROPERTIES; ADULT OUTCOMES; ADOLESCENTS; HEALTH;
   SUPPLEMENTATION
AB Background: Evaluation of broad-spectrum micronutrient (vitamins and minerals) treatment for childhood ADHD has been limited to open-label studies that highlight beneficial effects across many aspects of psychological functioning. Method: This is the first fully blinded randomized controlled trial of medication-free children (n=93) with ADHD (7-12years) assigned to either micronutrients (n=47) or placebo (n=46) in a 1:1 ratio, for 10weeks. All children received standardized ADHD assessments. Data were collected from clinicians, parents, participants and teachers across a range of measures assessing ADHD symptoms, general functioning and impairment, mood, aggression and emotional regulation. Results: Intent-to-treat analyses showed significant between-group differences favouring micronutrient treatment on the Clinical Global Impression-Improvement (ES=0.46), with 47% of those on micronutrients identified as 'much' to 'very much' improved versus 28% on placebo. No group differences were identified on clinician, parent and teacher ratings of overall ADHD symptoms (ES ranged 0.03-0.17). However, according to clinicians, 32% of those on micronutrients versus 9% of those on placebo showed a clinically meaningful improvement on inattentive (OR=4.9; 95% CI: 1.5-16.3), but no group differences on improvement in hyperactive-impulsive symptoms (OR=1.0; 95% CI: 0.4-2.5). Based on clinician, parent and teacher report, those on micronutrients showed greater improvements in emotional regulation, aggression and general functioning compared to placebo (ES ranged 0.35-0.66). There were two dropouts per group, no group differences in adverse events and no serious adverse events identified. Blinding was successful with guessing no better than chance. Conclusions: Micronutrients improved overall function, reduced impairment and improved inattention, emotional regulation and aggression, but not hyperactive/impulsive symptoms, in this sample of children with ADHD. Although direct benefit for core ADHD symptoms was modest, with mixed findings across raters, the low rate of adverse effects and the benefits reported across multiple areas of functioning indicate micronutrients may be a favourable option for some children, particularly those with both ADHD and emotional dysregulation. Trial registered with the Australian New Zealand Clinical Trials Registry ACTRN12613000896774.
C1 [Rucklidge, Julia J.; Darling, Kathryn] Univ Canterbury, Dept Psychol, Private Bag 4800, Christchurch, New Zealand.
   [Eggleston, Matthew J. F.] Canterbury Dist Hlth Board, Christchurch, New Zealand.
   [Johnstone, Jeanette M.] Oregon Hlth & Sci Univ, Child & Adolescent Psychiat, Portland, OR 97201 USA.
   [Frampton, Chris M.] Univ Otago, Dept Psychol Med, Christchurch, New Zealand.
RP Rucklidge, JJ (reprint author), Univ Canterbury, Dept Psychol, Private Bag 4800, Christchurch, New Zealand.
EM julia.rucklidge@canterbury.ac.nz
FU Vic Davis Memorial Trust [E5672]; UC Foundation; Department of
   Psychology, University of Canterbury; GAMA Foundation; Canterbury
   Medical Research Foundation; Foundation for Excellence in Mental Health
   Care, National Institutes of Health (NIH); National Center for
   Complementary and Integrative Health (NCCIH) [T32 AT002688]; Gravida
FX The authors thank the Vic Davis Memorial Trust (E5672), UC Foundation,
   the Department of Psychology, University of Canterbury for ongoing
   research support, the GAMA Foundation, Canterbury Medical Research
   Foundation, Foundation for Excellence in Mental Health Care, National
   Institutes of Health (NIH), National Center for Complementary and
   Integrative Health (NCCIH) T32 AT002688 to support JJ and a PhD
   Scholarship awarded through Gravida to support KD. They thank also David
   Pugh-Williams for assistance with randomization; Leona Manna for
   providing cultural consultation; Lucy Kioa, Kate Harris, Anna Lee,
   Joanna Lothian, Hannah Retallick-Brown, Dr Brigette Gorman, Dr Heather
   Gordon and Molly Harvie for assistance with data collection and entry;
   the Canterbury District Health Board, Whakatata House and other private
   referrers and all the families who participated. They thank Hardy
   Nutritionals for providing the micronutrient formula and matching
   placebo for free. The 48-ingredient formula has been modified slightly
   on several occasions, with each change resulting in a new name. Sold
   variously as Daily Essential Nutrients, EMPowerplus Advanced and Q96.
   The authors have declared that they have no competing or potential
   conflicts of interest.
NR 74
TC 15
Z9 15
U1 1
U2 30
PU WILEY
PI HOBOKEN
PA 111 RIVER ST, HOBOKEN 07030-5774, NJ USA
SN 0021-9630
EI 1469-7610
J9 J CHILD PSYCHOL PSYC
JI J. Child Psychol. Psychiatry
PD MAR
PY 2018
VL 59
IS 3
BP 232
EP 246
DI 10.1111/jcpp.12817
PG 15
WC Psychology, Developmental; Psychiatry; Psychology
SC Psychology; Psychiatry
GA FW1UT
UT WOS:000425085900006
PM 28967099
DA 2020-03-18
ER

PT J
AU Lee, J
   Sung, MJ
   Song, SH
   Lee, YM
   Lee, JJ
   Cho, SM
   Park, MK
   Shin, YM
AF Lee, Jeewon
   Sung, Min-Je
   Song, Sook-Hyung
   Lee, Young-Moon
   Lee, Je-Jung
   Cho, Sun-Mi
   Park, Mi-Kyung
   Shin, Yun-Mi
TI Psychological Factors Associated With Smartphone Addiction in South
   Korean Adolescents
SO JOURNAL OF EARLY ADOLESCENCE
LA English
DT Article
DE adolescent; smartphone addiction; psychological factor; self-esteem;
   aggressive behavior
ID CELL-PHONE USE; PROBLEMATIC INTERNET; AGGRESSION; COMMUNICATION;
   BEHAVIOR
AB The smartphone has many attractive attributes and characteristics that could make it highly addictive, particularly in adolescents. The purpose of this study was to examine the prevalence of young adolescents in risk of smartphone addiction and the psychological factors associated with smartphone addiction. Four hundred ninety middle school students completed a self-questionnaire measuring levels of smartphone addiction, behavioral and emotional problems, self-esteem, anxiety, and adolescent-parent communication. One hundred twenty-eight (26.61%) adolescents were in high risk of smartphone addiction. This latter group showed significantly more severe levels of behavioral and emotional problems, lower self-esteem, and poorer quality of communication with their parents. Multiple regression analysis revealed that the severity of smartphone addiction is significantly associated with aggressive behavior ( = .593, t = 3.825) and self-esteem ( = -.305, t = -2.258). Further exploratory and confirmatory studies should consider different sites, demographics, technological mobile devices, platforms, and applications.
C1 [Lee, Jeewon] Soon Chun Hyang Univ Hosp, Bucheon, South Korea.
   [Sung, Min-Je] Ajou Univ, Business, Suwon, South Korea.
   [Cho, Sun-Mi] Ajou Univ, Dept Psychiat & Behav Sci, Suwon, South Korea.
   [Shin, Yun-Mi] Ajou Univ, Suwon, South Korea.
   [Song, Sook-Hyung] Yong In Mental Hosp, Child & Adolescent Psychiat, Seoul, South Korea.
   [Lee, Young-Moon] Ajou Good Hosp, Suwon, South Korea.
   [Lee, Je-Jung] Gongju Natl Hosp, Dept Child & Adolescent Psychiat, Gongju, South Korea.
   [Park, Mi-Kyung] Suwon Child Adolescent Community Mental Hlth Ctr, Suwon, South Korea.
RP Shin, YM (reprint author), Ajou Univ, Sch Med, Dept Psychiat & Behav Sci, Worldcup Rd 164, Suwon 443721, South Korea.
EM ymshin@ajou.ac.kr
RI shin, yunmi/D-7184-2018
OI shin, yunmi/0000-0001-9880-4004; Lee, Jeewon/0000-0001-5930-1834
FU Gong-ju National Hospital; Korean Mental Health Technology R&D Project,
   Ministry of Health & Welfare, Republic of Korea [HM14C2603]
FX The author(s) disclosed receipt of the following financial support for
   the research, authorship, and/or publication of this article: This
   research was supported by the grant from Gong-ju National Hospital, and
   also by a grant of the Korean Mental Health Technology R&D Project,
   Ministry of Health & Welfare, Republic of Korea (HM14C2603).
NR 40
TC 15
Z9 15
U1 13
U2 66
PU SAGE PUBLICATIONS INC
PI THOUSAND OAKS
PA 2455 TELLER RD, THOUSAND OAKS, CA 91320 USA
SN 0272-4316
EI 1552-5449
J9 J EARLY ADOLESCENCE
JI J. Early Adolesc.
PD MAR
PY 2018
VL 38
IS 3
BP 288
EP 302
DI 10.1177/0272431616670751
PG 15
WC Family Studies; Psychology, Developmental
SC Family Studies; Psychology
GA FT7BW
UT WOS:000423308900002
DA 2020-03-18
ER

PT J
AU Mitchell, KJ
   Segura, A
   Jones, LM
   Turner, HA
AF Mitchell, Kimberly J.
   Segura, Anna
   Jones, Lisa M.
   Turner, Heather A.
TI Poly-Victimization and Peer Harassment Involvement in a Technological
   World
SO JOURNAL OF INTERPERSONAL VIOLENCE
LA English
DT Article
DE poly-victimization; peer harassment; technology; adolescents;
   perpetration
ID INTERNET HARASSMENT; EMOTION DYSREGULATION; NATIONAL SAMPLE;
   BULLY-VICTIMS; RISK-FACTORS; YOUTH; ADOLESCENCE; CHILDREN; DELINQUENCY;
   PREDICTORS
AB This article explores the ways poly-victimized youth (those experiencing multiple different types of victimization over the course of 1 year) use technology to interact with peers. Particular attention is given to the peer harassment victimization and perpetration experiences of poly-victimized youth compared with less victimized and non-victimized youthboth overall and through technology. Data were collected as part of the Technology Harassment Victimization (THV) study; a national survey of 791 youth, ages 10 to 20 across the United States. Study results document the heightened risks that poly-victimized youth experience when interacting with peers. Low and high poly-victimized youth were both at significantly greater risk of being dual victims and perpetrators of peer harassment when compared with non-victimized youth even after taking into account other potentially explanatory factors. This was not found to be the case for less victimized youth. This was true for high poly-victims and technology-involved harassment risk as well. There were indications that poly-victimized youth were interacting with peers in more intense and risky ways in general using new technology. The increase in attention to poly-victimization in recent years has importantly identified the detrimental role that experiencing different forms of victimization have on youth. This study not only adds to that literature but suggests that there is an opportunity to interrupt additional victimization by understanding how poly-victimized youth interact with peers before and during adolescence. Although preliminary, the differences in technology use by poly-victimized youth versus others suggest that more information is needed to understand how they are relating to peers in both positive and risky ways in this environment.
C1 [Mitchell, Kimberly J.; Jones, Lisa M.] Univ New Hampshire, Durham, NH 03824 USA.
   [Turner, Heather A.] Univ New Hampshire, Sociol, Durham, NH 03824 USA.
   [Segura, Anna] Univ Barcelona, Res Grp Child & Adolescent Victimizat GReVIA, Barcelona, Spain.
RP Mitchell, KJ (reprint author), Univ New Hampshire, Crimes Children Res Ctr, 10 West Edge Dr,Suite 106, Durham, NH 03824 USA.
EM Kimberly.Mitchell@unh.edu
RI Jones, Lisa M/G-1258-2018; Montagut, Anna Segura/K-4495-2017
OI Jones, Lisa M/0000-0002-2451-4095; Montagut, Anna
   Segura/0000-0002-4655-1858; Mitchell, Kimberly/0000-0003-1974-1637
NR 56
TC 3
Z9 3
U1 0
U2 0
PU SAGE PUBLICATIONS INC
PI THOUSAND OAKS
PA 2455 TELLER RD, THOUSAND OAKS, CA 91320 USA
SN 0886-2605
EI 1552-6518
J9 J INTERPERS VIOLENCE
JI J. Interpers. Violence
PD MAR
PY 2018
VL 33
IS 5
SI SI
BP 762
EP 788
DI 10.1177/0886260517744846
PG 27
WC Criminology & Penology; Family Studies; Psychology, Applied
SC Criminology & Penology; Family Studies; Psychology
GA FZ1RX
UT WOS:000427356200004
PM 29411695
DA 2020-03-18
ER

PT J
AU Kerig, PK
AF Kerig, Patricia K.
TI Polyvictimization and Girls' Involvement in the Juvenile Justice System:
   Investigating Gender-Differentiated Patterns of Risk, Recidivism, and
   Resilience
SO JOURNAL OF INTERPERSONAL VIOLENCE
LA English
DT Review
DE mental health and violence; PTSD; polyvictimization; juvenile justice;
   gender
ID RESPIRATORY SINUS ARRHYTHMIA; POSTTRAUMATIC-STRESS-DISORDER;
   POLY-VICTIMIZATION; DELINQUENT YOUTH; EMOTION DYSREGULATION; ADOLESCENT
   GIRLS; SEX-DIFFERENCES; TRAUMA; CHILDREN; PSYCHOPATHOLOGY
AB A recent dramatic rise in girls' arrests has increased our need to examine whether our models of youth justice system involvement need to be differentiated by gender. Polyvictimization, in particular, has been implicated as a powerful predictor of youth problem behavior. However, recent research suggests that polyvictimization is associated with youth involvement in the justice system in ways that differ for girls at the levels of the independent variables (i.e., the sources of risk), the dependent variables (i.e., youth outcomes), and the mediators of these associations (i.e., the purported mechanisms that account for these relations). The present critique describes growth points in the current research with the goal of suggesting promising directions for future investigations. In particular, gaps are noted regarding our understanding of the specific forms of polyvictimization that affect traumatized girls' development, especially given the highly disproportionate prevalence of sexual abuse among justice-involved girls. In addition, increased attention is needed to gender differences in the timing of victimization and the onset of risky behavior, as well as the nature of trauma-linked youth offenses and recidivism, which research also suggests may differ for boys and girls. Furthermore, a new body of research on psychophysiological reactivity promises to shed light on gender differences in trauma response, resilience, and risk. Finally, the importance acknowledging the intersection of polyvictimization, gender, and race is noted. The article ends with a discussion of the ways in which understanding gender differences and similarities can inform gender-responsive approaches to prevention and intervention efforts.
C1 [Kerig, Patricia K.] Univ Utah, Dept Psychol, Clin Training, Salt Lake City, UT USA.
RP Kerig, PK (reprint author), Univ Utah, Dept Psychol, Salt Lake City, UT 84112 USA.
EM p.kerig@utah.edu
NR 102
TC 5
Z9 5
U1 2
U2 14
PU SAGE PUBLICATIONS INC
PI THOUSAND OAKS
PA 2455 TELLER RD, THOUSAND OAKS, CA 91320 USA
SN 0886-2605
EI 1552-6518
J9 J INTERPERS VIOLENCE
JI J. Interpers. Violence
PD MAR
PY 2018
VL 33
IS 5
SI SI
BP 789
EP 809
DI 10.1177/0886260517744843
PG 21
WC Criminology & Penology; Family Studies; Psychology, Applied
SC Criminology & Penology; Family Studies; Psychology
GA FZ1RX
UT WOS:000427356200005
PM 29411692
DA 2020-03-18
ER

PT J
AU Droutman, V
   Golub, I
   Oganesyan, A
   Read, S
AF Droutman, Vita
   Golub, Ilana
   Oganesyan, Ani
   Read, Stephen
TI Development and initial validation of the Adolescent and Adult
   Mindfulness Scale (AAMS)
SO PERSONALITY AND INDIVIDUAL DIFFERENCES
LA English
DT Article
DE Mindfulness; Adolescents; Children; Teens; Assessment; Scale
ID EMOTION REGULATION; PILOT TRIAL; SELF-REPORT; MEDITATION; BRAIN;
   INTERVENTION; AWARENESS; STRESS; PAIN
AB This paper presents five studies describing the creation and validation of a Mindfulness scale that is developmentally appropriate for children 11 and older and also suitable for use with adults. The Adolescent and Adult Mindfulness Scale (AAMS) scale measures key components of mindfulness: (1) focus on the present moment, represented by paying attention to surroundings, thoughts, feelings and emotions, (2) being non-reactive, (3) being non-judgmental, and (4) self-accepting. Study 1 describes the original scale creation: item selection, initial validation and item reduction using exploratory factor analysis and initial validation using confirmatory factor analysis (CFA). This study also investigates the correlation of the AAMS with a previously validated mindfulness scale for children. Studies 2 and 3 validate the scale finalized in Study 1, on an early and mid-adolescent samples. Study 4 validates the scale on an adult sample. Study 5 evaluates scale sensitivity to change in mindfulness due to mindfulness training and examines its relationships with emotion regulation and self-compassion scales.
   CFA demonstrated a good fit of the factor structure with both adolescents and adults. The AAMS is the only scale available that is validated on such a wide range of ages from early teens to adults.
C1 [Droutman, Vita; Oganesyan, Ani; Read, Stephen] Univ Southern Calif, Los Angeles, CA 90089 USA.
   [Golub, Ilana] Univ Calif Los Angeles, Los Angeles, CA 90024 USA.
RP Droutman, V (reprint author), Univ Southern Calif, Dept Psychol, Los Angeles, CA 90089 USA.
EM droutman@usc.edu
RI Droutman, Vita/AAA-3379-2020
NR 61
TC 0
Z9 0
U1 0
U2 24
PU PERGAMON-ELSEVIER SCIENCE LTD
PI OXFORD
PA THE BOULEVARD, LANGFORD LANE, KIDLINGTON, OXFORD OX5 1GB, ENGLAND
SN 0191-8869
J9 PERS INDIV DIFFER
JI Pers. Individ. Differ.
PD MAR 1
PY 2018
VL 123
BP 34
EP 43
DI 10.1016/j.paid.2017.10.037
PG 10
WC Psychology, Social
SC Psychology
GA FU7YR
UT WOS:000424069200007
DA 2020-03-18
ER

PT J
AU Halabi, F
   Ghandour, L
   Dib, R
   Zeinoun, P
   Maalouf, FT
AF Halabi, Fadi
   Ghandour, Lilian
   Dib, Racha
   Zeinoun, Pia
   Maalouf, Fadi T.
TI Correlates of bullying and its relationship with psychiatric disorders
   in Lebanese adolescents
SO PSYCHIATRY RESEARCH
LA English
DT Article
ID CALLOUS-UNEMOTIONAL TRAITS; MIDDLE-SCHOOL STUDENTS; WELL-BEING
   ASSESSMENT; PEER VICTIMIZATION; CONDUCT PROBLEMS; EMOTIONAL-PROBLEMS;
   INCOME INEQUALITY; AGED CHILDREN; CHILDHOOD; RISK
AB Understanding the contextual determinants of bullying behavior is pivotal for effective interventions. This paper describes the prevalence of bullying, its socio-demographic correlates and factors influencing its relationship with psychiatric disorders among a population-based sample of adolescents from Beirut recruited through a two stage cluster sampling design. Recruited participants (n = 510) and their parents completed a battery of questionnaires and interviews including the Development and Wellbeing Assessment (DAWBA) and the Peer Relations Questionnaire (PRQ). We found that around 30% of the adolescent participants were involved in bullying. Younger age, lower family income, lower parental education, receiving private tutoring, having an anxiety disorder and having a disruptive behavior disorder were correlated with being bullied by peers while lower family income, repeating a school-grade, and having a disruptive behavior disorder were associated with bullying others. Several factors including gender, age group, family income, and attending private versus public schools moderated the relationship between bullying behavior and having psychiatric disorders. Our findings thus highlight the complexity of the association between psychiatric disorders and bullying in settings like Lebanon.
C1 [Halabi, Fadi] Washington Univ, Sch Med, Dept Psychiat, St Louis, MO 63110 USA.
   [Ghandour, Lilian] Amer Univ Beirut, Fac Hlth Sci, Dept Epidemiol, Beirut, Lebanon.
   [Dib, Racha] Ctr Hosp Univ Notre Dame Secours, Byblos, Lebanon.
   [Zeinoun, Pia] Amer Univ Beirut, Fac Arts & Sci, Dept Psychol, Beirut, Lebanon.
   [Maalouf, Fadi T.] Amer Univ Beirut, Fac Med, Dept Psychiat, Beirut, Lebanon.
RP Maalouf, FT (reprint author), Amer Univ Beirut, Fac Med, Dept Psychiat, Beirut, Lebanon.
EM Fm38@aub.edu.lb
FU Medical Practice Plan- Faculty of Medicine/American University of Beirut
FX This work is supported by a grant from the Medical Practice Plan-
   Faculty of Medicine/American University of Beirut (PI: F. Maalouf).
NR 78
TC 4
Z9 4
U1 0
U2 10
PU ELSEVIER IRELAND LTD
PI CLARE
PA ELSEVIER HOUSE, BROOKVALE PLAZA, EAST PARK SHANNON, CO, CLARE, 00000,
   IRELAND
SN 0165-1781
J9 PSYCHIAT RES
JI Psychiatry Res.
PD MAR
PY 2018
VL 261
BP 94
EP 101
DI 10.1016/j.psychres.2017.12.039
PG 8
WC Psychiatry
SC Psychiatry
GA FX6UK
UT WOS:000426222600016
PM 29291479
DA 2020-03-18
ER

PT J
AU David, OA
   Predatu, RM
   Cardos, RAI
AF David, Oana Alexandra
   Predatu, Razvan Marius
   Cardos, Roxana Andreea-Ioana
TI A PILOT STUDY OF THE RETHINK ONLINE VIDEO GAME APPLIED FOR COACHING
   EMOTIONAL UNDERSTANDING IN CHILDREN AND ADOLESCENTS IN THE THERAPEUTIC
   VIDEO GAME ENVIRONMENT: THE FEELING BETTER RESOURCES GAME
SO JOURNAL OF EVIDENCE-BASED PSYCHOTHERAPIES
LA English
DT Article
DE therapeutic video games; emotion regulation skills; coaching;
   Rational-Emotive Behavior Therapy; children and adolescents
ID METAANALYSIS; INTELLIGENCE; DEPRESSION; COMPETENCE; BEHAVIOR; SCHOOL;
   MEDIA; MODEL
AB Introduction: Children and adolescents' ability to effectively identify and understand emotions is an important aspect of development that has been linked to a variety of beneficial outcomes (e.g., better mental health, social skills and academic performance; Sprung, Miinch, Harris, Ebesutani, & Hofmann, 2015). According to the binary model of distress (David, Montgomery, Macavei, & Bovbjerg, 2005), stemming from the Rational-Emotive Behavior Therapy/Coaching (REBT/ REBC; Ellis, 1962) theory, there are functional and dysfunctional emotions, the latter ones being maladaptive. The REThink platform aims at using online gaming for coaching emotion regulation in children and adolescents based on these principles. Objective: We conducted a pilot study to investigate if the Feeling Better mini video game, part of the REThink therapeutic online platform as a resource activity, can be a useful tool in coaching the distinction between functional and dysfunctional emotions in children and adolescents in the therapeutic video game environment. Method: The online game was delivered to a sample of 22 children and adolescents, aged between 10 to16 years. Emotion understanding was indexed by the amount of acquired points for correctly collecting functional emotions. Results: The Feeling Better game was found to be a useful tool in improving in-game emotional understanding, children and adolescents indicating a significant increase in their ability to correctly identify and collect functional emotions after three trials of playing. Conclusions: Using therapeutic video games may be a useful tool for coaching emotion regulation skills in children and adolescents. Finally, satisfaction with and advantages for the use of online video games in coaching emotional skills are discussed.
C1 [David, Oana Alexandra] Babes Bolyai Univ, Dept Clin Psychol & Psychotherapy, 37 Republicii St, Cluj Napoca 400015, Romania.
   [Predatu, Razvan Marius; Cardos, Roxana Andreea-Ioana] Babes Bolyai Univ, Evidence Based Assessment & Psychol Intervent Doc, Cluj Napoca, Romania.
   [David, Oana Alexandra; Predatu, Razvan Marius; Cardos, Roxana Andreea-Ioana] Babes Bolyai Univ, Int Inst Adv Studies Psychotherapy & Appl Mental, Cluj Napoca, Romania.
RP Predatu, RM (reprint author), Babes Bolyai Univ, Dept Clin Psychol & Psychotherapy, 37 Republicii St, Cluj Napoca 400015, Romania.
EM predatu.razvan@yahoo.com
RI David, Oana/C-3454-2011
OI David, Oana/0000-0001-8706-1778
FU Romanian National Authority for Scientific Research, CNCS - UEFISCDI
   [PN-II-PT-PCCA-2013-4-193]
FX This work was supported by a grant awarded to David Oana Alexandra from
   the Romanian National Authority for Scientific Research, CNCS -
   UEFISCDI, project number PN-II-PT-PCCA-2013-4-193
NR 33
TC 3
Z9 3
U1 1
U2 9
PU INT INST ADVANCED STUDIES PSYCHOTHERAPY & APPLIED MENTAL HEALTH
PI CLUJ
PA NO 37 , REPUBLICII STR, CLUJ-NAPOCA, CLUJ, 00000, ROMANIA
SN 2360-0853
J9 J EVID-BASED PSYCHOT
JI J. Evid-Based Psychother.
PD MAR
PY 2018
VL 18
IS 1
BP 57
EP 67
PG 11
WC Psychology, Clinical
SC Psychology
GA GI6PI
UT WOS:000434492400005
DA 2020-03-18
ER

PT J
AU Prefit, AB
   Szentagotai-Tatar, A
AF Prefit, Alice B.
   Szentagotai-Tatar, Aurora
TI DEPRESSION AND DISORDERED EATING BEHAVIORS: THE ROLE OF EMOTION
   REGULATION DIFFICULTIES
SO JOURNAL OF EVIDENCE-BASED PSYCHOTHERAPIES
LA English
DT Article
DE disordered eating; restrained eating; uncontrolled eating; emotional
   eating depression; emotion regulation difficulties
ID EARLY ADOLESCENT GIRLS; BODY DISSATISFACTION; SYMPTOMS; DYSREGULATION;
   DEFICITS; SCALE
AB In recent years, the influence of emotion-related factors on disordered eating behaviors have received a great deal of attention. Depression and difficulties in emotion regulation are important factors in development and maintaining of disordered eating behaviors. However, the mechanisms linking negative affect to disordered eating are not yet fully understood. It has been suggested that difficulties in regulating negative emotions may play a role in this relation. Therefore, our hypothesis was that difficulties in emotion regulation mediate the relationship between different disordered eating behaviors and depression. The sample consisted of 269 healthy women (mean age=23.87, SD=6.98) who filled in online measures assessing these variables. Results revealed that depression and difficulties in emotion regulation predict overall and specific disordered eating patterns (restrained, emotional and uncontrolled eating). Moreover, the relationships of depression with disordered eating overall or with specific restrained, emotional and uncontrolled eating respectively is mediated by difficulties in emotion regulation. Our data support the need for studies testing the efficacy of emotion regulation skills training in eating disorders.
C1 [Prefit, Alice B.] Romania Univ Cluj Napoca, Babes Bolyai Univ, Int Inst Adv Studies Psychotherapy & Appl Mental, Evidence Based Assessment & Psychol Intervent Doc, 37,Republicii St, Cluj Napoca, Romania.
   [Szentagotai-Tatar, Aurora] Univ Cluj Napoca, Int Inst Adv Studies Psychotherapy & Appl Mental, Dept Clin Psychol & Psychotherapy, 37,Republicii St, Cluj Napoca, Romania.
RP Prefit, AB (reprint author), Romania Univ Cluj Napoca, Babes Bolyai Univ, Int Inst Adv Studies Psychotherapy & Appl Mental, Evidence Based Assessment & Psychol Intervent Doc, 37,Republicii St, Cluj Napoca, Romania.
EM alice.prefit@gmail.com
FU Sectorial Operational Program for Human Resources Development; European
   Social FundEuropean Social Fund (ESF) [POSDRU/187/1.5/S/155383]
FX This work was possible due to the financial support of the Sectorial
   Operational Program for Human Resources Development 2007-2013,
   co-financed by the European Social Fund, under the project number
   POSDRU/187/1.5/S/155383 with the title "Quality, excellence,
   transnational mobility in doctoral research", awarded to Alice-Beatrice
   Prefit.
NR 29
TC 0
Z9 0
U1 0
U2 11
PU INT INST ADVANCED STUDIES PSYCHOTHERAPY & APPLIED MENTAL HEALTH
PI CLUJ
PA NO 37 , REPUBLICII STR, CLUJ-NAPOCA, CLUJ, 00000, ROMANIA
SN 2360-0853
J9 J EVID-BASED PSYCHOT
JI J. Evid-Based Psychother.
PD MAR
PY 2018
VL 18
IS 1
BP 95
EP 106
PG 12
WC Psychology, Clinical
SC Psychology
GA GI6PI
UT WOS:000434492400008
DA 2020-03-18
ER

PT J
AU Alpay, EH
   Bellur, Z
   Aydin, A
AF Alpay, Emre Han
   Bellur, Zumrut
   Aydin, Arzu
TI The Reliability and Validity of the Invalidating Childhood Environment
   Scale (ICES) - Turkish Version
SO DUSUNEN ADAM-JOURNAL OF PSYCHIATRY AND NEUROLOGICAL SCIENCES
LA English
DT Article
DE Invalidating environment; parenting styles; reliability; self-esteem;
   validity
ID BORDERLINE PERSONALITY-DISORDER; EMOTION DYSREGULATION; PARENTAL
   INVALIDATION; ANOREXIA-NERVOSA; SYMPTOMATOLOGY; ATTITUDES; SYMPTOMS;
   PSYCHOPATHOLOGY; VULNERABILITY; ADOLESCENTS
AB Objective: The Invalidating Childhood Environment Scale (ICES) was developed in order to assess the childhood experiences of invalidation retrospectively. As there is no tool to assess the invalidating environment for Turkish samples, the current study aimed to examine the psychometric properties of the scale and to adapt it to the Turkish language.
   Method: The English scale was first translated into Turkish and then a back translation was made into the original language. Three hundred and three university students participated in the study. Along with the ICES, Short Form of the EMBU (Egna Minnen av Barndoms Uppfostran [My Memories of Upbringing]) and the Rosenberg Self-Esteem Scale (RSES) were also administered.
   Results: According to the results of confirmatory factor analysis, it was seen that the values obtained were acceptable for both forms. It was found that the ICES mother form has positive and low associations with EMBU mother overprotection, EMBU mother rejection, and RSES. The ICES mother form was found to be highly and negatively associated with the EMBU mother warmth subscale. The same correlations as for the mother form were found in the ICES father form. According to the results of the current study, Cronbach's alpha coefficients of ICES for mother and father forms were found to be 0.84 and 0.87, respectively.
   Conclusion: The findings of the current study show that the Turkish version of the ICES has acceptable levels of reliability and validity.
C1 [Alpay, Emre Han; Bellur, Zumrut; Aydin, Arzu] Mersin Univ, Fac Arts & Sci, Dept Psychol, Ciftlikkoy Kampusu, Ciftlikkoy Yenisehir, Mersin, Turkey.
RP Alpay, EH (reprint author), Mersin Univ, Fac Arts & Sci, Dept Psychol, Ciftlikkoy Kampusu, Ciftlikkoy Yenisehir, Mersin, Turkey.
EM emrehan@hotmail.com
NR 47
TC 0
Z9 0
U1 0
U2 7
PU YERKURE TANITIM & YAYINCILIK HIZMETLERI A S
PI ISTANB
PA CUMHURYET CAD 48-3B, HARBIYE, ISTANB, 34367, TURKEY
SN 1018-8681
EI 1309-5749
J9 DUNSEN ADAM
JI Dunsen Adam
PD MAR
PY 2018
VL 31
IS 1
BP 40
EP 49
DI 10.5350/DAJPN2018310104
PG 10
WC Psychiatry
SC Psychiatry
GA GI3PX
UT WOS:000434284700005
OA Other Gold, Bronze
DA 2020-03-18
ER

PT J
AU Rohanachandra, YM
   Prathapan, S
   Wijetunge, GS
AF Rohanachandra, Yasodha Maheshi
   Prathapan, Shamini
   Wijetunge, Gampolage Swarna
TI Characteristics of mothers' depressive illness as predictors for
   emotional and behavioural problems in children in a Sri Lankan setting
SO ASIAN JOURNAL OF PSYCHIATRY
LA English
DT Article
DE Maternal depression; Psychological problems in children
ID MATERNAL DEPRESSION; POSTPARTUM DEPRESSION; CHRONICITY; CHILDHOOD;
   SEVERITY; SYMPTOMS; PARENTS; IMPACT
AB Introduction: Maternal depression has been shown to be associated with neurodevelopmental, emotional and behavioural disorders in offspring. We aimed to describe the proportion of psychological problems among children of mothers with depression in Sri Lanka and to describe the association with the characteristics of the mothers' illness.
   Methods: A cross-sectional descriptive study was conducted on 100 children and adolescents between 4-16 years whose mother has a diagnosis of depression and currently in remission. Specifically designed instruments were used to extract socio-demographic details and data on mother's illness. Strengths and Difficulties Questionnaire (SDQ) was used to detect psychological problems in children.
   Results: 14% of the children scored abnormally high in hyperactivity, 13% in conduct problems, 12% in emotional problems, 9% in peer problems. Hyperactivity, internalizing problems, and total difficulties were significantly higher in where mothers' had a history of a moderate depressive episode and recurrent depressive disorder. Children whose mothers had no attempts of self-harm scored significantly higher in both emotional problems and internalizing problems. Children whose mothers have comorbid illness scored significantly higher in hyperactivity, conduct problems, emotional problems, externalizing problems, internalizing problems and total difficulties.
   Conclusions: Screening for psychological problems in children and developing a holistic management plan which include steps to ensure the well-being of the children is important in managing mothers with depression.
C1 [Rohanachandra, Yasodha Maheshi] Univ Sri Jayewardenepura, Dept Psychiat, Fac Med Sci, Nugegoda, Sri Lanka.
   [Prathapan, Shamini] Univ Sri Jayewardenepura, Dept Community Med, Fac Med Sci, Nugegoda, Sri Lanka.
   [Wijetunge, Gampolage Swarna] Lady Ridgeway Hosp Children, Colombo 08, Sri Lanka.
RP Rohanachandra, YM (reprint author), Univ Sri Jayewardenepura, Dept Psychiat, Fac Med Sci, Nugegoda, Sri Lanka.
EM yasodha@sjp.ac.lk; shamini@sjp.ac.lk; swarnawije@gmail.com
NR 21
TC 2
Z9 2
U1 0
U2 0
PU ELSEVIER SCIENCE BV
PI AMSTERDAM
PA PO BOX 211, 1000 AE AMSTERDAM, NETHERLANDS
SN 1876-2018
EI 1876-2026
J9 ASIAN J PSYCHIATR
JI Asian J. Psychiatr.
PD MAR
PY 2018
VL 33
BP 74
EP 77
DI 10.1016/j.ajp.2018.03.014
PG 4
WC Psychiatry
SC Psychiatry
GA GG5MW
UT WOS:000432740700017
PM 29547751
DA 2020-03-18
ER

PT J
AU Gul, A
   Zafar, S
AF Gul, Amara
   Zafar, Sadia
TI Evidence of cognitive flexibility deficits and impaired emotion
   regulation in childhood survivors of acute lymphoblastic leukaemia:
   Findings from task switching study
SO JOURNAL OF THE PAKISTAN MEDICAL ASSOCIATION
LA English
DT Article
DE Cognition; Acute Lymphoblastic Leukaemia; Emotion; Prefrontal cortex
ID CHILDREN
AB The objective of the current study was to compare cognitive flexibility and emotion regulation between childhood survivors of Acute Lymphoblastic Leukaemia (ALL) and healthy control subjects. Twenty-five childhood survivors of ALL treated with intrathecal chemotherapy between 2013 to 2016 from Shaukat Khanum Memorial Cancer Hospital, Children Hospital and Jinnah Hospital Lahore and twenty-five healthy demographically matched children (control group) participated in the study. Participants performed task switching experiment as a measure of cognitive flexibility and emotion regulation questionnaire for children and adolescents. In contrast to healthy control group, ALL survivors showed impaired cognitive flexibility and emotion regulation. Results have implications for cognitive rehabilitation to improve functions of frontal-cerebellar system in childhood survivors of ALL.
C1 [Gul, Amara; Zafar, Sadia] Islamia Univ Bahawalpur, Bahawalpur, Pakistan.
RP Gul, A (reprint author), Islamia Univ Bahawalpur, Bahawalpur, Pakistan.
EM amara_psychology@hotmail.com
NR 9
TC 0
Z9 0
U1 0
U2 9
PU PAKISTAN MEDICAL ASSOC
PI KARACHI
PA PMA HOUSE, AGA KHAN III RD, KARACHI, 00000, PAKISTAN
SN 0030-9982
J9 J PAK MED ASSOC
JI J. Pak. Med. Assoc.
PD MAR
PY 2018
VL 68
IS 3
BP 484
EP 486
PG 3
WC Medicine, General & Internal; Medicine, Research & Experimental
SC General & Internal Medicine; Research & Experimental Medicine
GA GE3QO
UT WOS:000431128000030
DA 2020-03-18
ER

PT J
AU You, S
   Lim, SA
   Kim, EK
AF You, Sukkyung
   Lim, Sun Ah
   Kim, Eui Kyung
TI Relationships Between Social Support, Internal Assets, and Life
   Satisfaction in Korean Adolescents
SO JOURNAL OF HAPPINESS STUDIES
LA English
DT Article
DE Life satisfaction; Social support; Self-efficacy; Emotion regulation;
   Korean adolescents
ID SELF-EFFICACY BELIEFS; GOODNESS-OF-FIT; EMOTION REGULATION;
   GENDER-DIFFERENCES; INDEXES; SCHOOL; WELL; MEDIATOR; TESTS
AB In previous literature, social support has been reported to have a significant, positive relationship with life satisfaction. However, few studies have examined this relationship among Korean youths and how their psychological functioning is associated with both social support and life satisfaction. This study investigated the associations between different sources of social support (i.e., family, peer, and teacher), psychological factors (i.e., self-efficacy and emotional regulation), and life satisfaction, in a sample of 1133 Korean adolescents. The possibility of sex differences in these relationships was also investigated. Results indicated that only family support had a direct relationship with life satisfaction for male adolescents; however, all three types of social support were found to have a significant, indirect relationship with life satisfaction for male adolescents through both psychological factors. In contrast, all three types of social support had a direct relationship with life satisfaction of female adolescents. Additionally, self-efficacy had a mediating effect on the relationship between the social support from family and teachers and life satisfaction of female adolescents. The results and implications of the study are discussed.
C1 [You, Sukkyung] Hankuk Univ Foreign Studies, Seoul, South Korea.
   [Lim, Sun Ah] Chonbuk Natl Univ, Jeonju, South Korea.
   [Kim, Eui Kyung] North Carolina State Univ, Raleigh, NC USA.
RP You, S (reprint author), Hankuk Univ Foreign Studies, Seoul, South Korea.
EM skyou@hufs.ac.kr; creativity77@hanmail.net
FU Hankuk University of Foreign Studies Research Fund
FX This work was partially supported by the Hankuk University of Foreign
   Studies Research Fund granted to Sukkyung You.
NR 77
TC 1
Z9 1
U1 0
U2 5
PU SPRINGER
PI DORDRECHT
PA VAN GODEWIJCKSTRAAT 30, 3311 GZ DORDRECHT, NETHERLANDS
SN 1389-4978
EI 1573-7780
J9 J HAPPINESS STUD
JI J. Happiness Stud.
PD MAR
PY 2018
VL 19
IS 3
BP 897
EP 915
DI 10.1007/s10902-017-9844-3
PG 19
WC Psychology, Multidisciplinary; Social Sciences, Interdisciplinary
SC Psychology; Social Sciences - Other Topics
GA GC6ZR
UT WOS:000429942100014
DA 2020-03-18
ER

PT J
AU Wolff, D
   van de Wiel, HBM
   Keizer, MED
   van Melle, JP
   Pieper, PG
   Berger, RMF
   Ebels, T
   Schultz, WCMW
AF Wolff, Djoeke
   van de Wiel, Henricus B. M.
   Keizer, Mirthe E. de Muinck
   van Melle, Joost P.
   Pieper, Petronella G.
   Berger, Rolf M. F.
   Ebels, Tjark
   Schultz, Willebrord C. M. Weijmar
TI Quality of life and sexual well-being in patients with a Fontan
   circulation: An explorative pilot study with a mixed method design
SO CONGENITAL HEART DISEASE
LA English
DT Article
DE congenital heart disease; Fontan physiology; quality of life; sexual
   functioning; special populations
ID CONGENITAL HEART-DISEASE; HEALTH-STATUS; CARDIOVASCULAR-DISEASE;
   TRICUSPID-ATRESIA; ADULT PATIENTS; YOUNG-ADULTS; ADOLESCENTS; CHILDREN;
   DYSFUNCTION; ASSOCIATION
AB ObjectiveTo get an impression of the quality of life (QOL) and sexual well-being in the Fontan population, and to generate hypotheses for future research.
   MethodsFor this cross-sectional pilot study, questionnaires regarding health-related QOL, sexual function and fertility/pregnancy were completed by 21 patients with a Fontan circulation >16 years old, followed at the University Medical Center Groningen, the Netherlands. Semi-structured qualitative interviews were conducted in 8 patients.
   ResultsFontan patients scored significantly lower on general health than their healthy peers (t(19)=-3.0, P=.008), whereas their scores on other QOL domains and sexual well-being were comparable to normal values. During childhood, most patients experienced physical limitations and the feeling of being an outsider, and frequently faced bullying. Regarding sexual well-being, large interindividual differences were noted. Four interviewed patients (25-30 years) reported a good sexual well-being, whereas the other interviewed patients (33-47 years) reported erectile dysfunction, low self-esteem and avoidance of sexual intercourse. Both the QOL domains mental health and role restrictions due to emotional problems were associated with female avoidance (P=.083, respectively, P=.089) and dyspareunia (P=ns respectively P=.094). In males, role restrictions due to physical problems and health change were related to sexual dissatisfaction (P=.056) respectively nonsensuality (P=.025).
   ConclusionsOverall, Fontan patients have a relatively preserved quality of life and sexual wellbeing but face more social isolation and bullying during childhood/adolescence than their healthy peers. Sexual problems were mainly associated with physical limitations in males and with psychosocial limitations in females. Finally, sexual dysfunction was more common in older Fontan patients, and future research has to clarify whether progressive attrition of the Fontan circulation affects the patients' QOL and sexual well-being.
C1 [Wolff, Djoeke; Keizer, Mirthe E. de Muinck; Berger, Rolf M. F.] Univ Groningen, Univ Med Ctr Groningen, Beatrix Childrens Hosp, Dept Pediat Cardiol,Ctr Congenital Heart Dis, Groningen, Netherlands.
   [van de Wiel, Henricus B. M.] Univ Groningen, Univ Med Ctr Groningen, Wenckebach Inst, Groningen, Netherlands.
   [van Melle, Joost P.; Pieper, Petronella G.] Univ Groningen, Univ Med Ctr Groningen, Dept Cardiol, Ctr Congenital Heart Dis, Groningen, Netherlands.
   [Ebels, Tjark] Univ Groningen, Univ Med Ctr Groningen, Dept Cardiothorac Surg, Ctr Congenital Heart Dis, Groningen, Netherlands.
   [Schultz, Willebrord C. M. Weijmar] Univ Groningen, Univ Med Ctr Groningen, Dept Obstet & Gynecol, Groningen, Netherlands.
RP Wolff, D (reprint author), Univ Groningen, Univ Med Ctr Groningen, Beatrix Childrens Hosp, Dept Pediat Cardiol, Hanzepl 1, NL-9700 RB Groningen, Netherlands.
EM d.wolff@umcg.nl
NR 39
TC 0
Z9 0
U1 0
U2 6
PU WILEY
PI HOBOKEN
PA 111 RIVER ST, HOBOKEN 07030-5774, NJ USA
SN 1747-079X
EI 1747-0803
J9 CONGENIT HEART DIS
JI Congenit. Heart Dis.
PD MAR-APR
PY 2018
VL 13
IS 2
BP 319
EP 326
DI 10.1111/chd.12576
PG 8
WC Cardiac & Cardiovascular Systems
SC Cardiovascular System & Cardiology
GA GC9KY
UT WOS:000430117100022
PM 29532606
OA Other Gold, Green Published
DA 2020-03-18
ER

PT J
AU Islam, UA
   Poole, KL
   Schmidt, LA
   Ford, J
   Saigal, S
   Van Lieshout, RJ
AF Islam, Umna A.
   Poole, Kristie L.
   Schmidt, Louis A.
   Ford, Jennifer
   Saigal, Saroj
   Van Lieshout, Ryan J.
TI Childhood language skills and adolescent self-esteem in preterm
   survivors
SO JOURNAL OF CHILD HEALTH CARE
LA English
DT Article
DE Adolescent; child; extremely low birth weight; infant; language
   development; self-concept; self-esteem
ID BEHAVIORAL OUTCOMES; FOLLOW-UP; CHILDREN; BIRTH; IMPAIRMENTS; HISTORY;
   ABILITY; SPEECH; PREVALENCE; DISORDERS
AB Fifty-seven percent of children with poor language skills are affected by socio-emotional problems. Despite the importance of language skills to interpersonal functioning and school performance, relatively little is known about how they affect self-esteem in adolescence. Data on youth at high risk for language problems (e.g. those born extremely low birth weight (ELBW; <1000 grams)) are even more scarce. This prospective study examined associations between language skills at age 8 and self-esteem during adolescence (12-16 years) in individuals born at ELBW (N = 138) or normal birth weight (NBW; >2500 grams) (N = 111). Participants' language skills were assessed using the Verbal Scale of the Wechsler Intelligence Scale for Children-Revised and the Token Test at age 8. In adolescence, participants completed the Harter Self-Perception Profile for Adolescents. Birth weight status was found to moderate associations between childhood language and adolescent global self-esteem (Token Test (p = .006), Verbal Intelligence Quotient (p = .033)) such that better language skills were associated with higher self-esteem in adolescent ELBW survivors, but not in NBW participants. Language skills may play a protective role in the development and maintenance of self-esteem in ELBW youth and could be an important target for optimizing their functioning, particularly before transitioning to the critical adolescent period.
C1 [Islam, Umna A.] McMaster Univ, Life Sci Program, Fac Sci, 1280 Main St West, Hamilton, ON L8S 4K1, Canada.
   [Poole, Kristie L.] McMaster Univ, MiNDS Neurosci Grad Program, Hamilton, ON, Canada.
   [Schmidt, Louis A.] McMaster Univ, Dept Psychol Neurosci & Behav, Hamilton, ON, Canada.
   [Ford, Jennifer; Van Lieshout, Ryan J.] McMaster Univ, Dept Psychiat & Behav Neurosci, Hamilton, ON, Canada.
   [Saigal, Saroj] McMaster Univ, Dept Pediat, Hamilton, ON, Canada.
RP Islam, UA (reprint author), McMaster Univ, Life Sci Program, Fac Sci, 1280 Main St West, Hamilton, ON L8S 4K1, Canada.
EM islamua@mcmaster.ca
FU Canadian Institutes of Health Research (CIHR)Canadian Institutes of
   Health Research (CIHR) [TMH-103145, CIHR: MOP42536]; National Institute
   of Child Health and Human DevelopmentUnited States Department of Health
   & Human ServicesNational Institutes of Health (NIH) - USANIH Eunice
   Kennedy Shriver National Institute of Child Health & Human Development
   (NICHD) [NICHD: 1-R01HD40219]
FX The author(s) disclosed receipt of the following financial support for
   the research, authorship, and/or publication of this article: This
   research was supported by grants from the Canadian Institutes of Health
   Research (CIHR Team Grant: TMH-103145) awarded to LAS and (CIHR:
   MOP42536), and from the National Institute of Child Health and Human
   Development (NICHD: 1-R01HD40219) awarded to SS.
NR 42
TC 1
Z9 1
U1 3
U2 9
PU SAGE PUBLICATIONS LTD
PI LONDON
PA 1 OLIVERS YARD, 55 CITY ROAD, LONDON EC1Y 1SP, ENGLAND
SN 1367-4935
EI 1741-2889
J9 J CHILD HEALTH CARE
JI J. Child Health Care
PD MAR
PY 2018
VL 22
IS 1
BP 34
EP 45
DI 10.1177/1367493517739158
PG 12
WC Nursing; Pediatrics
SC Nursing; Pediatrics
GA GC5XP
UT WOS:000429864300004
PM 29110533
DA 2020-03-18
ER

PT J
AU Dickson, DJ
   Huey, M
   Laursen, B
   Kiuru, N
   Nurmi, JE
AF Dickson, Daniel J.
   Huey, Melissa
   Laursen, Brett
   Kiuru, Noona
   Nurmi, Jari-Erik
TI Parent Contributions to Friendship Stability During the Primary School
   Years
SO JOURNAL OF FAMILY PSYCHOLOGY
LA English
DT Article
DE friendships; relationship dissolution; survival analysis; parental
   behaviors; parental depression
ID PSYCHOLOGICAL CONTROL; MATERNAL DEPRESSION; PEER RELATIONSHIPS;
   ADOLESCENT FRIENDSHIPS; RELATIONAL AGGRESSION; EMOTIONAL COMPETENCE;
   SOCIOMETRIC STATUS; MIDDLE CHILDHOOD; CHILDRENS; ADJUSTMENT
AB The present study examines whether characteristics of parents predict the stability of a child's best friendships across the primary school years. Participants included 1,523 Finnish children (766 boys) who reported involvement in a total of 1,326 reciprocated friendship dyads in the 1st grade (M = 7.16 years old). At the onset of the study, mothers and fathers completed questionnaires describing their own parenting (i.e., behavioral control, psychological control, and affection toward the child) and depressive symptoms. Child scores for peer status (i.e., acceptance and rejection) were derived from 1st grade peer nomination data. Discrete-time survival analyses predicted the occurrence and timing of friendship dissolution, across 1st to 6th grades, for friendships that began in 1st grade. Parent depression and parent psychological control uniquely predicted subsequent child friendship dissolution, above and beyond the contribution of peer status variables.
C1 [Dickson, Daniel J.; Huey, Melissa; Laursen, Brett] Florida Atlantic Univ, Dept Psychol, 2912 Coll Ave, Ft Lauderdale, FL 33314 USA.
   [Kiuru, Noona; Nurmi, Jari-Erik] Univ Jyvaskyla, Dept Psychol, Jyvaskyla, Finland.
   [Dickson, Daniel J.] Concordia Univ, Dept Psychol, Montreal, PQ, Canada.
RP Laursen, B (reprint author), Florida Atlantic Univ, Dept Psychol, 2912 Coll Ave, Ft Lauderdale, FL 33314 USA.
EM laursen@fau.edu
OI Kiuru, Noona/0000-0002-2334-8507
FU National Institute of Child Health and Human DevelopmentUnited States
   Department of Health & Human ServicesNational Institutes of Health (NIH)
   - USANIH Eunice Kennedy Shriver National Institute of Child Health &
   Human Development (NICHD) [HD068421]; National Science
   FoundationNational Science Foundation (NSF) [1248598, 0909733]; Finnish
   AcademyAcademy of Finland [213486]
FX This research was previously presented at the 2016 Biennial Meeting of
   the Society for Research on Adolescence, in Baltimore, MD. The title of
   the poster presentation was "A Survival Analysis of Friendship
   Dissolution: The Influence of Parental Behavior." Brett Laursen received
   support from National Institute of Child Health and Human Development
   Grant HD068421 and National Science Foundation Grants 1248598 and
   0909733. This study is part of the ongoing First Steps Study and was
   funded by Finnish Academy Grant 213486. The content is solely the
   responsibility of the authors and does not necessarily reflect the
   official views of the National Institute of Child Health and Human
   Development, the National Science Foundation, or the Finnish Academy. We
   thank Margaret Keiley and Amy C. Hartl for assistance with the analyses
   and Anna-Maija Poikkeus and Marja-Kristiina Lerkkanen for assisting with
   instrument development. We are grateful for the students, parents,
   teachers, and school administrators who made this research possible.
NR 76
TC 3
Z9 3
U1 0
U2 5
PU AMER PSYCHOLOGICAL ASSOC
PI WASHINGTON
PA 750 FIRST ST NE, WASHINGTON, DC 20002-4242 USA
SN 0893-3200
EI 1939-1293
J9 J FAM PSYCHOL
JI J. Fam. Psychol.
PD MAR
PY 2018
VL 32
IS 2
BP 217
EP 228
DI 10.1037/fam0000388
PG 12
WC Psychology, Clinical; Family Studies
SC Psychology; Family Studies
GA GC8JH
UT WOS:000430039500006
PM 29658759
OA Bronze, Green Accepted
DA 2020-03-18
ER

PT J
AU Dickerson, K
   Flynn, E
   Levine, LJ
   Quas, JA
AF Dickerson, Kelli
   Flynn, Elinor
   Levine, Linda J.
   Quas, Jodi A.
TI Are emotions controllable? Maltreated and non-maltreated youth's
   implicit beliefs about emotion and aggressive tendencies
SO CHILD ABUSE & NEGLECT
LA English
DT Article
DE Maltreatment; Aggression; Emotion; Implicit beliefs
ID ATTENTION-DEFICIT/HYPERACTIVITY DISORDER; CHILD MALTREATMENT; DEPRESSIVE
   SYMPTOMS; PHYSICAL ABUSE; PROACTIVE AGGRESSION; SELF-REGULATION;
   BEHAVIOR; PSYCHOPATHOLOGY; PERSONALITY; RESILIENCE
AB Although child maltreatment places youth at substantial risk for difficulties with emotion regulation and aggression, not all maltreated youth show these adverse effects, raising important questions about characteristics that discriminate those who do versus do not evidence long-term negative outcomes. The present investigation examined whether implicit beliefs about emotion moderated the association between maltreatment and aggression. Maltreated (n = 59) and community-matched (n = 66) youth were asked regarding their beliefs about emotion and aggressive behaviors. Beliefs about emotion were more strongly associated with aggression among maltreated youth, particularly physically abused youth. Maltreated youth who believed they had poor ability to control emotion reported significantly higher levels of aggression than comparison youth. However, maltreated youth who believed they had high ability to control emotion did not differ significantly in aggression from that of comparison youth. Findings offer unique insight into a factor that may increase or buffer maltreated youth's risk for aggression and thus highlight potential directions for interventions to reduce aggressive tendencies.
C1 [Dickerson, Kelli; Flynn, Elinor; Levine, Linda J.; Quas, Jodi A.] Univ Calif Irvine, Dept Psychol & Social Behav, 4201 SBSG, Irvine, CA 92697 USA.
RP Quas, JA (reprint author), Univ Calif Irvine, Dept Psychol & Social Behav, 4201 SBSG, Irvine, CA 92697 USA.
EM jquas@uci.edu
NR 80
TC 1
Z9 1
U1 3
U2 11
PU PERGAMON-ELSEVIER SCIENCE LTD
PI OXFORD
PA THE BOULEVARD, LANGFORD LANE, KIDLINGTON, OXFORD OX5 1GB, ENGLAND
SN 0145-2134
EI 1873-7757
J9 CHILD ABUSE NEGLECT
JI Child Abuse Negl.
PD MAR
PY 2018
VL 77
BP 222
EP 231
DI 10.1016/j.chiabu.2018.01.010
PG 10
WC Family Studies; Psychology, Social; Social Work
SC Family Studies; Psychology; Social Work
GA GB5DV
UT WOS:000429083500021
PM 29407607
DA 2020-03-18
ER

PT J
AU Grassetti, SN
   Williamson, AA
   Herres, J
   Kobak, R
   Layne, CM
   Kaplow, JB
   Pynoos, RS
AF Grassetti, Stevie N.
   Williamson, Ariel A.
   Herres, Joanna
   Kobak, Roger
   Layne, Christopher M.
   Kaplow, Julie B.
   Pynoos, Robert S.
TI Evaluating Referral, Screening, and Assessment Procedures for Middle
   School Trauma/Grief-Focused Treatment Groups
SO SCHOOL PSYCHOLOGY QUARTERLY
LA English
DT Article
DE assessment; attrition; risk screening; school-based mental health;
   trauma
ID MENTAL-HEALTH-SERVICES; POSTTRAUMATIC-STRESS-DISORDER;
   COGNITIVE-BEHAVIORAL THERAPY; PSYCHOMETRIC PROPERTIES;
   GROUP-PSYCHOTHERAPY; AFRICAN-AMERICANS; BEREAVED CHILDREN; ADOLESCENTS;
   INTERVENTION; GRIEF
AB There is a need to delineate best practices for referring, assessing, and retaining students suspected of posttraumatic stress (PTS) and maladaptive grief (MG) in school-based treatment. Evidence-based risk-screening procedures should accurately include students who are appropriate for group treatment and exclude students who do not require treatment or who are better served by other forms of intervention and support. We described and evaluated the sequence of steps used to screen 7th-and 8th-grade students (N = 89) referred by school staff as candidates for an open trial of group-based Trauma and Grief Component Therapy for Adolescents (TGCTA; Saltzman et al., in press). We used t tests to compare included versus excluded students on PTS symptom and MG reaction scores (University of California at Los Angeles Posttraumatic Stress Disorder Reaction Index; Grief Screening Scale) during the group screen, individual interview, and treatment-implementation phases. Logistic regressions tested the incremental utility of including measures of both trauma exposure and related emotional and conduct problems (Strengths and Difficulties Questionnaire) in the screening battery. Results suggest that the group screen helped to detect mental health needs and that the individual interview further identified students with PTS and emotional problems. Conduct problems and trauma exposure predicted attrition among students who qualified for treatment. MG incrementally predicted students who advanced from the group screening to the individual interview, and trauma exposure incrementally predicted attrition from treatment. Findings yield implications for improving research and practice, including procedures for enhancing school-based referral, screening, assessment, and selection procedures.
C1 [Grassetti, Stevie N.; Kobak, Roger] Univ Delaware, Dept Psychol & Brain Sci, 105 Green Room 108, Newark, DE 19716 USA.
   [Grassetti, Stevie N.] Univ Delaware, Ctr Training Evaluat & Community Collaborat, Newark, DE 19716 USA.
   [Williamson, Ariel A.] Univ Penn, Ctr Sleep & Circadian Neurobiol, Perelman Sch Med, Philadelphia, PA 19104 USA.
   [Williamson, Ariel A.] Childrens Hosp Philadelphia, Sleep Ctr, Philadelphia, PA 19104 USA.
   [Herres, Joanna] Coll New Jersey, Dept Psychol, Ewing, NJ USA.
   [Layne, Christopher M.; Pynoos, Robert S.] UCLA Duke Univ Natl Ctr Child Traumat Stress, Los Angeles, CA USA.
   [Layne, Christopher M.; Pynoos, Robert S.] Univ Calif Los Angeles, Dept Psychiat & Biobehav Sci, Los Angeles, CA 90024 USA.
   [Kaplow, Julie B.] Baylor Coll Med, Dept Pediat, Houston, TX 77030 USA.
RP Grassetti, SN (reprint author), Univ Delaware, Dept Psychol & Brain Sci, 105 Green Room 108, Newark, DE 19716 USA.
EM sgrassetti@psych.udel.edu
RI Layne, Christopher M./K-9977-2019
OI Grassetti, Stevie/0000-0002-5565-4082; Williamson,
   Ariel/0000-0003-3008-3065
FU Delaware Division of Prevention and Behavioral Health Services; Irene
   Darley Fund
FX This work was supported by funds from the Delaware Division of
   Prevention and Behavioral Health Services (to Roger Kobak), as well as
   from the Irene Darley Fund and from Peter and Helen Bing (to Robert S.
   Pynoos). We would like to thank Nancy Widdoes for her support of the
   project and assistance with school collaborations, as well as thank
   Supporting Kidds for their assistance with the group implementation. The
   content of this article is the responsibility of the authors and does
   not necessarily reflect the official views of the Delaware Division of
   Prevention and Behavioral Health Services.
NR 73
TC 0
Z9 0
U1 0
U2 10
PU AMER PSYCHOLOGICAL ASSOC
PI WASHINGTON
PA 750 FIRST ST NE, WASHINGTON, DC 20002-4242 USA
SN 1045-3830
EI 1939-1560
J9 SCHOOL PSYCHOL QUART
JI Sch. Psychol. Q.
PD MAR
PY 2018
VL 33
IS 1
BP 10
EP 20
DI 10.1037/spq0000231
PG 11
WC Psychology, Educational
SC Psychology
GA GB9BW
UT WOS:000429370000002
PM 29629785
OA Green Published
DA 2020-03-18
ER

PT J
AU Pace, CS
   Di Folco, S
   Guerriero, V
AF Pace, Cecilia Serena
   Di Folco, Simona
   Guerriero, Viviana
TI Late-adoptions in adolescence: Can attachment and emotion regulation
   influence behaviour problems? A controlled study using a moderation
   approach
SO CLINICAL PSYCHOLOGY & PSYCHOTHERAPY
LA English
DT Article
DE adolescence; adoption; attachment; behaviour problems; emotion
   regulation
ID ADULT INTERCOUNTRY ADOPTEES; MATERNAL SENSITIVITY; MIDDLE CHILDHOOD;
   MOTHER-CHILD; INSTITUTIONALIZED CHILDREN; INTERNALIZING BEHAVIOR;
   INDIVIDUAL-DIFFERENCES; INSECURE ATTACHMENT; ROMANIAN CHILDREN;
   METAANALYSIS
AB A growing body of research suggests that, compared to normative adolescence, adoptive adolescence could be considered a specific risk condition characterized by more psychiatric problems, attachment insecurity, and emotional regulation difficulties as consequences of negative experiences in preadoption relationships. The current study explores (a) a moderation model of adoption status on the association between attachment representations (secure, dismissing, preoccupied, and disorganized) and behavioural problems and (b) a moderation model of adoption status on the association between emotion regulation processes (cognitive reappraisal and expressive suppression) and behavioural problems. Both the moderation models were controlled for verbal skills. Forty-six adopted adolescents and a control group of 34 nonadopted peers (12-16years old) living with both their biological parents were assessed using the Friends and Family Interview, the Emotion Regulation Questionnaire for Children and Adolescents, the Child Behaviour Check List 6-18, and the verbal subtests of the Wechsler Intelligence Scale for Children, the latter as control measure. Results showed that adoption status (but not attachment) positively predicted externalizing and total behaviour problems, whereas attachment disorganization (but not adoption status) positively predicted internalizing problems in both group. Moreover, low cognitive reappraisal had a negative impact on externalizing problems only for adopted adolescents, but not for nonadopted youths. The clinical implications of these findings are discussed in order to enhance effective intervention with adopted adolescents and their parents.
C1 [Pace, Cecilia Serena] Univ Genoa, Dept Educ Sci, Corso PodestA 2, I-16128 Genoa, Italy.
   [Di Folco, Simona] Univ Edinburgh, Sch Hlth & Social Sci, Edinburgh, Midlothian, Scotland.
   [Guerriero, Viviana] Univ Roma La Sapienza, Dept Dynam & Clin Psychol, Rome, Italy.
   [Pace, Cecilia Serena] CIAI, Milan, Italy.
RP Pace, CS (reprint author), Univ Genoa, Dept Educ Sci, Corso PodestA 2, I-16128 Genoa, Italy.
EM ceciliapacequaranta@gmail.com
OI Pace, Cecilia Serena/0000-0002-1540-3027; GUERRIERO,
   VIVIANA/0000-0002-9931-8988
NR 91
TC 7
Z9 7
U1 4
U2 19
PU WILEY
PI HOBOKEN
PA 111 RIVER ST, HOBOKEN 07030-5774, NJ USA
SN 1063-3995
EI 1099-0879
J9 CLIN PSYCHOL PSYCHOT
JI Clin. Psychol. Psychother.
PD MAR-APR
PY 2018
VL 25
IS 2
BP 250
EP 262
DI 10.1002/cpp.2158
PG 13
WC Psychology, Clinical
SC Psychology
GA GB2IK
UT WOS:000428875200007
PM 29193445
OA Green Published
DA 2020-03-18
ER

PT J
AU Achenbach, TM
AF Achenbach, Thomas M.
TI Multi-Informant and Multicultural Advances in Evidence-Based Assessment
   of Students' Behavioral/Emotional/Social Difficulties
SO EUROPEAN JOURNAL OF PSYCHOLOGICAL ASSESSMENT
LA English
DT Article
DE evidence-based assessment; multicultural; multi-informant; students;
   schools
ID EMOTIONAL-PROBLEMS; REPORTED PROBLEMS; SOCIETIES; CHILD;
   PSYCHOPATHOLOGY; PARENTS; ADOLESCENTS; AGREEMENT; COUNTRIES; DESIGN
AB This article presents practical tools for evidence-based assessment of students' behavioral/emotional/social difficulties and strengths in culturally sensitive ways. The assessment instruments obtain teacher, parent, and student ratings, plus observations in classrooms and other group settings, in interviews, and in testing sessions. To document differences in students' functioning in school and other contexts, plus differences between teacher, parent, and student perspectives, users can display cross-informant comparisons of ratings of specific difficulties items. Users can also display cross-informant comparisons between bar graphs of scores on empirically derived syndromes, DSM-oriented scales, Internalizing, Externalizing, and Total Problems. Scale scores are standardized according to norms for students' gender and age, type of informant (teacher, parent, student), and multicultural norms. Multicultural norms are based on teacher, parent, and student ratings of population samples of students in many societies. The ratings were used to construct gender-, age-, and informant-specific norms for societies having relatively low difficulties scores, medium scores, or high scores. The assessment instruments can be used to identify students who need help and to tailor interventions to students' needs. The same instruments can be used to measure changes by comparing pre-versus post-intervention scores. Brief instruments assess progress over short periods.
C1 [Achenbach, Thomas M.] Univ Vermont, Dept Psychiat, 1 South Prospect St, Burlington, VT 05401 USA.
RP Achenbach, TM (reprint author), Univ Vermont, Dept Psychiat, 1 South Prospect St, Burlington, VT 05401 USA.
EM thomas.achenbach@uvm.edu
FU University of Vermont Research Center for Children, Youth, and Families
FX This work was supported by the nonprofit University of Vermont Research
   Center for Children, Youth, and Families, which publishes the Achenbach
   System of Empirically Based Assessment and from which the author
   receives remuneration.
NR 33
TC 2
Z9 2
U1 1
U2 9
PU HOGREFE & HUBER PUBLISHERS
PI GOTTINGEN
PA MERKELSTR 3, D-37085 GOTTINGEN, GERMANY
SN 1015-5759
EI 2151-2426
J9 EUR J PSYCHOL ASSESS
JI Eur. J. Psychol. Assess.
PD MAR
PY 2018
VL 34
IS 2
BP 127
EP 140
DI 10.1027/1015-5759/a000448
PG 14
WC Psychology, Applied
SC Psychology
GA GB0ZC
UT WOS:000428778900007
DA 2020-03-18
ER

PT J
AU Lavell, CH
   Webb, HJ
   Zimmer-Gembeck, MJ
   Farrell, LJ
AF Lavell, Cassie H.
   Webb, Haley J.
   Zimmer-Gembeck, Melanie J.
   Farrell, Lara J.
TI A prospective study of adolescents' body dysmorphic symptoms: Peer
   victimization and the direct and protective roles of emotion regulation
   and mindfulness
SO BODY IMAGE
LA English
DT Article
DE Body dysmorphic disorder; Emotion regulation; Mindfulness; Peer
   victimization
ID POPULATION-BASED SURVEY; EXPERIENTIAL AVOIDANCE; DISPOSITIONAL
   MINDFULNESS; REJECTION SENSITIVITY; APPEARANCE ANXIETY;
   EATING-DISORDERS; IMAGE CONCERNS; STRATEGIES; STRESS; MODEL
AB In this study, we examined whether peer appearance-related victimization was associated with adolescents' increasing body dysmorphic disorder (BDD) symptoms over 12 months. Also, given emotion regulation and mindfulness have been associated with less body dissatisfaction, we expected that they would protect against the negative impact of peer victimization on BDD symptoms. Participants were 367 Australian adolescents (M-age = 13 years). In multiple regressions, two aspects of emotion regulation, strategies and clarity, and two components of mindfulness, acting with awareness and being non-judgmental, were uniquely associated with fewer BDD symptoms at T2 relative to T1. There was evidence that one mindfulness component, observing, was a risk factor for more BDD symptoms. Further, acting with awareness and observing moderated the prospective relationship between victimization and BDD symptoms; low acting with awareness and high observing were risks for symptoms regardless of victimization, whereas high acting with awareness and low observing appeared protective of BDD symptoms, but only for adolescents who reported lower victimization. (C) 2017 Elsevier Ltd. All rights reserved.
C1 [Webb, Haley J.] Griffith Univ, Sch Appl Psychol, Gold Coast 4222, Australia.
   [Webb, Haley J.] Griffith Univ, Menzies Hlth Inst Queensland, Gold Coast 4222, Australia.
RP Webb, HJ (reprint author), Griffith Univ, Sch Appl Psychol, Gold Coast 4222, Australia.; Webb, HJ (reprint author), Griffith Univ, Menzies Hlth Inst Queensland, Gold Coast 4222, Australia.
EM haley.webb@griffithuni.edu.au
RI ; Zimmer-Gembeck, Melanie/H-3031-2015
OI Webb, Haley/0000-0001-6755-3337; Farrell, Lara/0000-0002-4231-2227;
   Zimmer-Gembeck, Melanie/0000-0001-9100-010X
FU Australian Research CouncilAustralian Research Council [DP130101868]
FX This project was funded by an Australian Research Council Discovery
   Grant (DP130101868). The authors would like to thank the associate
   investigators, Allison Waters, Drew Nesdale, and Geraldine Downey, and
   research assistants that contributed to the larger research project from
   which this paper was derived.
NR 61
TC 5
Z9 6
U1 0
U2 18
PU ELSEVIER SCIENCE BV
PI AMSTERDAM
PA PO BOX 211, 1000 AE AMSTERDAM, NETHERLANDS
SN 1740-1445
EI 1873-6807
J9 BODY IMAGE
JI Body Image
PD MAR
PY 2018
VL 24
BP 17
EP 25
DI 10.1016/j.bodyim.2017.11.006
PG 9
WC Psychology, Clinical; Psychiatry; Psychology, Multidisciplinary
SC Psychology; Psychiatry
GA GA7DL
UT WOS:000428494700005
PM 29247735
DA 2020-03-18
ER

PT J
AU Fu, F
   Chow, A
   Li, J
   Cong, Z
AF Fu, Fang
   Chow, Amy
   Li, Jie
   Cong, Zhen
TI Emotional Flexibility: Development and Application of a Scale in
   Adolescent Earthquake Survivors
SO PSYCHOLOGICAL TRAUMA-THEORY RESEARCH PRACTICE AND POLICY
LA English
DT Article
DE earthquake survivors; emotional flexibility; psychological well-being;
   scale development
ID INDIVIDUAL-DIFFERENCES; COPING FLEXIBILITY; EXPRESSIVE FLEXIBILITY;
   COGNITIVE FLEXIBILITY; POSTTRAUMATIC GROWTH; ADJUSTMENT; DEPRESSION;
   DISTRESS; ANXIETY; ASSOCIATIONS
AB Objective: Coping flexibility is strongly associated with individuals' well-being when coping with trauma. However an instrument to measure emotional flexibility, a specific type of coping flexibility, is yet to be developed. The present study reported the development and validation of a Self-Administered Inventory on emotional flexibility. The study also explored the relationship between emotional flexibility and psychological well-being in adolescents who had experienced the 2008 Sichuan earthquake in China. Method: A sample of 327 adolescents from Beijing was recruited for item development and preliminary validation. Another sample of 941 middle school students from areas affected by the Sichuan earthquake was recruited for further validation and examination of its relationship with psychological well-being. Exploratory factor analysis and confirmatory factor analysis were used to examine the construct validity of the scale. The criterion validity of the measure was assessed using Pearson's correlation coefficient. Results: The Emotional Flexibility Scale comprises 10 items covering 3 dimensions, namely tuning of positive emotions, emotion communication, and tuning of negative emotions. Emotional flexibility was positively correlated with cognitive flexibility and psychological well-being. Conclusions: The Emotional Flexibility Scale provides a brief, reliable, and valid measure of emotion regulation ability of adolescents faced with disasters.
C1 [Fu, Fang] Fudan Univ, Dept Social Work, Shanghai, Peoples R China.
   [Chow, Amy] Univ Hong Kong, Dept Social Work & Social Adm, Hong Kong, Hong Kong, Peoples R China.
   [Li, Jie] Renmin Univ China, Dept Psychol, Beijing 100872, Peoples R China.
   [Cong, Zhen] Texas Tech Univ, Dept Human Dev & Family Studies, Lubbock, TX 79409 USA.
RP Li, J (reprint author), Renmin Univ China, Dept Psychol, Beijing 100872, Peoples R China.
EM lijie2013@ruc.edu.cn
FU School of Social Development and Public Policy at Fudan University
FX We appreciate the general support from the research fund of the School
   of Social Development and Public Policy at Fudan University.
NR 45
TC 0
Z9 0
U1 1
U2 3
PU EDUCATIONAL PUBLISHING FOUNDATION-AMERICAN PSYCHOLOGICAL ASSOC
PI WASHINGTON
PA 750 FIRST ST, NE, WASHINGTON, DC 20002-4242 USA
SN 1942-9681
EI 1942-969X
J9 PSYCHOL TRAUMA-US
JI Psychol. Trauma
PD MAR
PY 2018
VL 10
IS 2
BP 246
EP 252
DI 10.1037/tra0000278
PG 7
WC Psychology, Clinical; Psychiatry
SC Psychology; Psychiatry
GA FZ6YV
UT WOS:000427747400015
PM 28557483
DA 2020-03-18
ER

PT J
AU Gruber, J
   Strauss, GP
   Dombrecht, L
   Mittal, VA
AF Gruber, June
   Strauss, Gregory P.
   Dombrecht, Laure
   Mittal, Vijay A.
TI Neuroleptic-free youth at ultrahigh risk for psychosis evidence
   diminished emotion reactivity that is predicted by depression and
   anxiety
SO SCHIZOPHRENIA RESEARCH
LA English
DT Article
DE Emotion; Emotion regulation; Psychosis; Anhedonia; Social functioning
ID CLINICAL HIGH-RISK; REGULATION ABNORMALITIES; STRATEGIES FAIL;
   SCHIZOPHRENIA; ANHEDONIA; INDIVIDUALS; SYMPTOMS; DECREASE
AB Although abnormalities in emotional response have long been considered a core feature of the chronic phase of schizophrenia, few investigations have examined emotional response in individuals at ultrahigh-risk (UHR) for psychosis. We investigated whether neuroleptic-free UHR (n = 29) and healthy control (n = 32) participants differed in emotional reactivity and emotion regulation on a laboratory-based task that required reporting levels of positive and negative affect to pleasant, unpleasant, and neutral stimuli. Results indicated that the UHR group evidenced reduced emotional reactivity, including decreased positive emotion to pleasant stimuli and decreased negative emotion to unpleasant stimuli. Furthermore, within the UHR group, attenuated positive emotion to pleasant stimuli was associated with greater severity of depression and anxiety. There were no group differences in self-reported emotion regulation effectiveness to unpleasant or pleasant stimuli. Findings suggest that UHR youth display a profile of emotional experience abnormalities that differs from the chronic phase of illness, which can be characterized as reduced positive emotion reactivity to pleasant stimuli (i.e., anhedonia) that may be driven by mood and anxiety symptoms. (c) 2017 Published by Elsevier B.V.
C1 [Gruber, June] Univ Colorado, Dept Psychol & Neurosci, 1905 Colorado Ave,345 UCB,Muenzinger D321C, Boulder, CO 80309 USA.
   [Strauss, Gregory P.] Univ Georgia, Dept Psychol, Athens, GA 30602 USA.
   [Dombrecht, Laure] Univ Ghent, Dept Expt Psychol, Ghent, Belgium.
   [Mittal, Vijay A.] Northwestern Univ, Dept Med Social Sci, Inst Policy Res, Dept Psychol,Dept Psychiat, Evanston, IL 60208 USA.
RP Gruber, J (reprint author), Univ Colorado, Dept Psychol & Neurosci, 1905 Colorado Ave,345 UCB,Muenzinger D321C, Boulder, CO 80309 USA.
EM june.gruber@colorado.edu
FU National Institutes of HealthUnited States Department of Health & Human
   ServicesNational Institutes of Health (NIH) - USA [R01MH094650,
   R21/R33MH103231]; NARSAD from Brain & Behavior Research Foundation
   [20585]
FX This work was supported by National Institutes of Health Grants
   R01MH094650 and R21/R33MH103231 (VM) and partially by a NARSAD Young
   Investigator Grant from the Brain & Behavior Research Foundation (JG)
   (No. 20585).
NR 45
TC 4
Z9 4
U1 3
U2 10
PU ELSEVIER SCIENCE BV
PI AMSTERDAM
PA PO BOX 211, 1000 AE AMSTERDAM, NETHERLANDS
SN 0920-9964
EI 1573-2509
J9 SCHIZOPHR RES
JI Schizophr. Res.
PD MAR
PY 2018
VL 193
BP 428
EP 434
DI 10.1016/j.schres.2017.08.013
PG 7
WC Psychiatry
SC Psychiatry
GA FZ7MB
UT WOS:000427784100067
PM 28811079
DA 2020-03-18
ER

PT J
AU Buckman, JF
   Vaschillo, EG
   Fonoberova, M
   Mezic, I
   Bates, ME
AF Buckman, Jennifer F.
   Vaschillo, Evgeny G.
   Fonoberova, Maria
   Mezic, Igor
   Bates, Marsha E.
TI The Translational Value of Psychophysiology Methods and Mechanisms:
   Multilevel, Dynamic, Personalized
SO JOURNAL OF STUDIES ON ALCOHOL AND DRUGS
LA English
DT Article
ID HEART-RATE-VARIABILITY; ECOLOGICAL MOMENTARY ASSESSMENT;
   MATHEMATICAL-MODEL; CUE-REACTIVITY; CARDIOVASCULAR-RESPONSE; BAROREFLEX
   SENSITIVITY; CHILDRENS ADJUSTMENT; EMOTION REGULATION; MARITAL CONFLICT;
   VAGAL REGULATION
AB Objective: It has been nearly 15 years since Kazdin and Nock published methodological and research recommendations for understanding mechanisms of change in child and adolescent therapy. Their arguments and enthusiasm for research on mechanisms of behavior change (MOBCs) resonated across disciplines and disorders, as it shined a light on the crucial importance of understanding how and for whom treatments instigate behavior change and how therapeutic mechanisms might be extended to "situations and settings of everyday life." Initial efforts focused on how psychotherapy works and linear models, yet the use of theory to guide the study of mechanisms, and laboratory experiments to manipulate them, is broadly applicable. Method: This article considers dynamic physiological processes that support behavior change. Specifically, it examines the utility of psychophysiological methods to measure and promote behavior change. Moreover, it em-beds the baroreflex mechanism, a well-defined heart-brain feedback loop, within the theories and strategies of MOBC research. Results and Conclusions: Individuals' subjective and expressive experience of change does not always align with their physiological reactivity. Thus, behavior change may be best understood when concurrently assessed across multiple biobehavioral levels. Further, behavior is initiated in the moment, often before conscious deliberation, suggesting that multilevel behavior change research may benefit from real-time methodological designs. Last, substance use trajectories vary widely, suggesting that different MOBCs are more or less active in individuals depending on their personal constituency and the functional need that their substance use serves; thus, methods that are amenable to personalized modeling approaches are important.
C1 [Buckman, Jennifer F.; Vaschillo, Evgeny G.; Bates, Marsha E.] Rutgers State Univ, Ctr Alcohol Studies, 607 Allison Rd, Piscataway, NJ 08854 USA.
   [Buckman, Jennifer F.] Rutgers State Univ, Dept Kinesiol & Hlth, New Brunswick, NJ USA.
   [Fonoberova, Maria; Mezic, Igor] AIMdyn Inc, Santa Barbara, CA USA.
   [Mezic, Igor] Univ Calif Santa Barbara, Ctr Control Dynam Syst & Computat, Santa Barbara, CA 93106 USA.
RP Buckman, JF (reprint author), Rutgers State Univ, Ctr Alcohol Studies, 607 Allison Rd, Piscataway, NJ 08854 USA.
EM jbuckman@rutgers.edu
RI Bates, Marsha/AAD-6426-2020; Mezic, Igor/R-9659-2018
OI Mezic, Igor/0000-0002-2873-9013
FU National Institute on Alcohol Abuse and AlcoholismUnited States
   Department of Health & Human ServicesNational Institutes of Health (NIH)
   - USANIH National Institute on Alcohol Abuse & Alcoholism (NIAAA) [R01
   AA015248, R01 AA015248-05S1, K02 AA000325, K01 AA017473, K24AA021778,
   HHSN275201000003C]; National Institute on Drug Abuse Grant [P20
   DA017552]
FX This study was supported by National Institute on Alcohol Abuse and
   Alcoholism Grants R01 AA015248, R01 AA015248-05S1, K02 AA000325, K01
   AA017473, K24AA021778, and Contract HHSN275201000003C, and by National
   Institute on Drug Abuse Grant P20 DA017552.
NR 90
TC 7
Z9 7
U1 1
U2 5
PU ALCOHOL RES DOCUMENTATION INC CENT ALCOHOL STUD RUTGERS UNIV
PI PISCATAWAY
PA C/O DEIRDRE ENGLISH, 607 ALLISON RD, PISCATAWAY, NJ 08854-8001 USA
SN 1937-1888
EI 1938-4114
J9 J STUD ALCOHOL DRUGS
JI J. Stud. Alcohol Drugs
PD MAR
PY 2018
VL 79
IS 2
BP 229
EP 238
PG 10
WC Substance Abuse; Psychology
SC Substance Abuse; Psychology
GA FZ6VC
UT WOS:000427736900011
PM 29553350
OA Green Published
DA 2020-03-18
ER

PT J
AU Barch, DM
   Belden, AC
   Tillman, R
   Whalen, D
   Luby, JL
AF Barch, Deanna M.
   Belden, Andy C.
   Tillman, Rebecca
   Whalen, Diana
   Luby, Joan L.
TI Early Childhood Adverse Experiences, Inferior Frontal Gyrus
   Connectivity, and the Trajectory of Externalizing Psychopathology
SO JOURNAL OF THE AMERICAN ACADEMY OF CHILD AND ADOLESCENT PSYCHIATRY
LA English
DT Article
DE functional connectivity; externalizing; inferior frontal gyrus;
   longitudinal; development
ID ALLOSTATIC LOAD; POVERTY; CHILDREN; DEPRESSION; BEHAVIOR; STRESS;
   HEALTH; RISK; ADOLESCENCE; HIPPOCAMPAL
AB Objective: Early adverse childhood experiences (ACEs) have been linked to the development of both internalizing and externalizing psychopathology. In our prior work, we found that ACEs predicted reductions in the volume of the inferior frontal gyrus (IFG), a brain region important for impulse control and emotion regulation. Here we tested the hypothesis that ACES might influence child behavioral outcomes through an impact on IFG functional connectivity, which may influence impulsive or risk-taking behavior.
   Method: We examined the effects of prospectively assessed ACEs on IFG connectivity in childhood, and their relationship to the trajectory of subsequent psychopathology from late school age and early adolescence, using data from an 11-year longitudinal study of children starting in preschool that included 3 waves of resting state functional connectivity across childhood and early adolescence.
   Results: ACEs predicted functional connectivity of both left and right IFG. Multi-level modeling of symptoms across 3 waves of assessments indicated that more ACEs predicted both internalizing and externalizing symptoms. However, altered IFG connectivity specifically predicted greater externalizing symptoms over time in middle childhood and early adolescence, as compared to internalizing symptoms. Longitudinal modeling indicating that the relationships between externalizing and functional connectivity were maintained across 3 waves of functional connectivity assessment.
   Conclusion: These findings underscore the relationship of ACEs to later psychopathology, and suggest that connectivity of the IFG, a region known to play an important role in impulse control and emotion regulation, may play a key role in the risk trajectory of ACEs to externalizing problems. However, further work is needed to understand whether these relationships reflect a direct effect of ACEs or whether ACEs are a marker for other environmental or genetic factors that may also influence brain development and behavior.
C1 [Barch, Deanna M.; Belden, Andy C.; Tillman, Rebecca; Whalen, Diana; Luby, Joan L.] Washington Univ, St Louis, MO 63130 USA.
RP Barch, DM (reprint author), Washington Univ, Dept Psychol & Brain Sci, Box 1125,One Brookings Dr, St Louis, MO 63130 USA.
EM dbarch@wustl.edu
RI Whalen, Diana/U-9292-2019
OI Whalen, Diana/0000-0002-6278-6139
FU National Institute of Mental HealthUnited States Department of Health &
   Human ServicesNational Institutes of Health (NIH) - USANIH National
   Institute of Mental Health (NIMH) [2R01 MH064769-06, R01 MH098454]; 
   [T32 MH100019]
FX This study was supported by National Institute of Mental Health grants
   2R01 MH064769-06 and R01 MH098454. Dr. Whalen's work on this manuscript
   was supported by grant T32 MH100019. The funding source had no role in
   the design and conduct of the study; in the collection, analysis, and
   interpretation of the data; or in the preparation, review, or approval
   of the manuscript.
NR 59
TC 3
Z9 3
U1 1
U2 11
PU ELSEVIER SCIENCE INC
PI NEW YORK
PA STE 800, 230 PARK AVE, NEW YORK, NY 10169 USA
SN 0890-8567
EI 1527-5418
J9 J AM ACAD CHILD PSY
JI J. Am. Acad. Child Adolesc. Psychiatr.
PD MAR
PY 2018
VL 57
IS 3
BP 183
EP 190
DI 10.1016/j.jaac.2017.12.011
PG 8
WC Psychology, Developmental; Pediatrics; Psychiatry
SC Psychology; Pediatrics; Psychiatry
GA FZ1IN
UT WOS:000427330200009
PM 29496127
OA Green Accepted
DA 2020-03-18
ER

PT J
AU Kelmanson, IA
AF Kelmanson, Igor A.
TI Sleep disturbances and behavioural and emotional problems in preschool
   children with bilateral cerebral palsy
SO SOMNOLOGIE
LA English
DT Article
DE Mental health; Questionnaires; Sleep disorders; Anxiety; Diagnostic and
   Statistical Manual of Mental Disorders
ID SEVERE LEARNING-DISABILITIES; INTELLECTUAL DISABILITY; ADOLESCENTS;
   IMPAIRMENTS; DISORDERS; SYMPTOMS; STRESS
AB Sleep disturbances are likely to be associated with emotional and behavioural problems.
   This study evaluated sleep disturbances in preschool children with bilateral cerebral palsy (CP) and assessed their associations with behavioural and emotional problems.
   The study was performed in St. Petersburg in 2016, and comprised 20 children with diagnosed bilateral CP aged 5 years (10 boys, 10 girls) who attended a special educational centre. The control group was made up of 80 clinically healthy, typically developing children, who were matched as closely as possible to the cases in terms of age, gender and geographical distribution. Mothers were requested to fill in the Child Sleep Habit Questionnaire (CSHQ) aimed at measuring certain sleep problems in children. Teachers were approached with the Achenbach Caregiver-Teacher Report Form for ages 1.5-5 years (C-TRF) aimed at finding major emotional and behavioural disturbances.
   Children with CP had significantly higher scores (more problems) on reported sleep onset delay, sleep duration and daytime sleepiness. They also scored higher on all Diagnostic and Statistical Manual of Mental Disorders (DSM)-oriented behaviour problem scales. Both the diagnosis of CP and sleep disturbances were significant predictors of certain behavioural deviations, including anxiety, pervasive developmental and oppositional defiant problems. Based on the data mining procedure, an explanatory model that brought together the found associations was constructed.
   Sleep disturbances in children with CP may be associated with behavioural problems.
C1 [Kelmanson, Igor A.] Raoul Wallenberg Int Univ Family & Child, Inst Special Educ & Special Psychol, St Petersburg, Russia.
   [Kelmanson, Igor A.] St Petersburg State Inst Psychol & Social Work, 13-A Vasilyevsky Ostrov 12th Line, St Petersburg 199178, Russia.
RP Kelmanson, IA (reprint author), St Petersburg State Inst Psychol & Social Work, 13-A Vasilyevsky Ostrov 12th Line, St Petersburg 199178, Russia.
EM iakelmanson@hotmail.com
RI Kelmanson, Igor/AAH-8328-2019
OI Kelmanson, Igor/0000-0002-4449-2786
NR 46
TC 0
Z9 0
U1 0
U2 5
PU SPRINGER INTERNATIONAL PUBLISHING AG
PI CHAM
PA GEWERBESTRASSE 11, CHAM, CH-6330, SWITZERLAND
SN 1432-9123
EI 1439-054X
J9 SOMNOLOGIE
JI Somnologie
PD MAR
PY 2018
VL 22
IS 1
BP 18
EP 26
DI 10.1007/s11818-017-0121-9
PG 9
WC Clinical Neurology
SC Neurosciences & Neurology
GA FZ2PO
UT WOS:000427422500004
DA 2020-03-18
ER

PT J
AU East, P
   Delker, E
   Lozoff, B
   Delva, J
   Castillo, M
   Gahagan, S
AF East, Patricia
   Delker, Erin
   Lozoff, Betsy
   Delva, Jorge
   Castillo, Marcela
   Gahagan, Sheila
TI Associations Among Infant Iron Deficiency, Childhood Emotion and
   Attention Regulation, and Adolescent Problem Behaviors
SO CHILD DEVELOPMENT
LA English
DT Article
ID RISKY SEXUAL-BEHAVIOR; DECISION-MAKING; ILLNESS PROFILE;
   SELF-REGULATION; CHILDREN; ANEMIA; PERSPECTIVE; PRESCHOOL; HEALTH; BRAIN
AB This study examined whether iron deficiency (ID) in infancy contributes to problem behaviors in adolescence through its influence on poor regulatory abilities in childhood. Chilean infants (N=1,116) were studied whenthere was no national program for iron fortification (1991-1996), resulting in high rates of ID (28%) and iron-deficiency anemia (IDA, 17%). Infants (54% male) were studied at childhood (M-age=10years) and adolescence (M-age=14years). IDA in infancy was related to excessive alcohol use and risky sexual behavior in adolescence through its effect on poor emotion regulation in childhood. Attentional control deficits at age 10 were also related to both infant IDA and heightened risk taking in adolescence. Findings elucidate how poor childhood regulatory abilities associated with infant IDA compromise adjustment in adolescence.
C1 [East, Patricia; Delker, Erin; Gahagan, Sheila] Univ Calif San Diego, San Diego, CA 92103 USA.
   [Lozoff, Betsy; Delva, Jorge] Univ Michigan, Ann Arbor, MI 48109 USA.
   [Castillo, Marcela] Univ Chile, Santiago, Chile.
RP East, P (reprint author), Univ Calif San Diego, Dept Pediat, Div Child Dev & Community Hlth, 9500 Gilman Dr,Mail Code 0927, La Jolla, CA 92093 USA.
EM peast@ucsd.edu
FU National Institutes of HealthUnited States Department of Health & Human
   ServicesNational Institutes of Health (NIH) - USA [R01-HD-033487,
   R01-HL-088530, R01-DA-021181]
FX This research was supported by grants from the National Institutes of
   Health R01-HD-033487 (Betsy Lozoff and Sheila Gahagan), R01-HL-088530
   (Sheila Gahagan), and R01-DA-021181 (Jorge Delva).
NR 67
TC 7
Z9 7
U1 2
U2 14
PU WILEY
PI HOBOKEN
PA 111 RIVER ST, HOBOKEN 07030-5774, NJ USA
SN 0009-3920
EI 1467-8624
J9 CHILD DEV
JI Child Dev.
PD MAR-APR
PY 2018
VL 89
IS 2
BP 593
EP 608
DI 10.1111/cdev.12765
PG 16
WC Psychology, Educational; Psychology, Developmental
SC Psychology
GA FY8KP
UT WOS:000427113700028
PM 28233303
OA Green Accepted, Bronze
DA 2020-03-18
ER

PT J
AU Kasehagen, L
   Omland, L
   Bailey, M
   Biss, C
   Holmes, B
   Kelso, PT
AF Kasehagen, Laurin
   Omland, Laurel
   Bailey, Melissa
   Biss, Charlie
   Holmes, Breena
   Kelso, Patsy Tassler
TI Relationship of Adverse Family Experiences to Resilience and School
   Engagement Among Vermont Youth
SO MATERNAL AND CHILD HEALTH JOURNAL
LA English
DT Article
DE National Survey of Children's Health; Adverse childhood experiences;
   Family-based approach; Resilience; School engagement
ID CHILDHOOD EXPERIENCES; HOUSEHOLD DYSFUNCTION; RISK; ADULTHOOD; HEALTH;
   IMPACT; ABUSE
AB Adverse childhood experiences (ACEs) are associated with a range of health outcomes and risk behaviors. In 2011-2012, the National Survey of Children's Health (NSCH) included questions about adverse family experiences (AFEs). AFE survey questions are similar to ACE questions, except there are no questions about emotional/physical/sexual trauma, and questions are asked of parents rather than children. Although the relationship between ACEs and work/school absenteeism has been studied, the relationships between AFEs of school-aged children, school performance, and buffering behaviors have not been explored in depth.
   We examined AFEs and measures of resilience and school engagement among 1330 Vermont children (6-17 years) included in the NSCH, using descriptive, bivariate, and multivariable analyses.
   The most prevalent AFEs were divorce/separation of parents; family income hardship; substance use problems; and mental illness, suicidality, or severe depression. Adjusting for sex, age, special health care needs, poverty level, and maternal physical/mental-emotional health status, children who had three or more AFEs had lower odds of completing all required homework [adjusted odds ratio (AOR) 3.3, 95% confidence interval (CI) 1.7-6.3] and higher odds of failing to exhibit resilience (AOR 2.1, 95% CI 1.2-3.8), compared to children having no AFEs.
   Children with three or more AFEs had difficulty engaging in school and completing homework, though poor outcomes were buffered when children showed resilience. Parents, school-based mental health professionals, and teachers could help identify children who may be less resilient and have difficulties completing homework assignments. Preventive approaches to children's emotional problems (e.g., promoting family health, using family-based approaches to treat emotional/behavioral problems) could be applied in schools and communities to foster resilience and improve school engagement of children.
C1 [Kasehagen, Laurin] Vermont Dept Hlth, 108 Cherry St,Suite 304, Burlington, VT 05401 USA.
   [Kasehagen, Laurin] Vermont Dept Mental Hlth, 108 Cherry St,Suite 304, Burlington, VT 05401 USA.
   [Omland, Laurel; Biss, Charlie] Vermont Dept Mental Hlth, Child Adolescent & Family Unit, Waterbury, VT USA.
   [Bailey, Melissa] Vermont Dept Mental Hlth, Waterbury, VT USA.
   [Holmes, Breena] Vermont Dept Hlth, Div Maternal & Child Hlth, Burlington, VT USA.
   [Kelso, Patsy Tassler] Vermont Dept Hlth, Burlington, VT 05402 USA.
RP Kasehagen, L (reprint author), Vermont Dept Hlth, 108 Cherry St,Suite 304, Burlington, VT 05401 USA.; Kasehagen, L (reprint author), Vermont Dept Mental Hlth, 108 Cherry St,Suite 304, Burlington, VT 05401 USA.
EM Laurin.Kasehagen@partner.vermont.gov; Laurel.Omland@vermont.gov;
   Melissa.Bailey@vermont.gov; Charlie.Biss@vermont.gov;
   Breena.Holmes@vermont.gov; Patsy.Kelso@vermont.gov
NR 26
TC 0
Z9 0
U1 5
U2 19
PU SPRINGER/PLENUM PUBLISHERS
PI NEW YORK
PA 233 SPRING ST, NEW YORK, NY 10013 USA
SN 1092-7875
EI 1573-6628
J9 MATERN CHILD HLTH J
JI Matern. Child Health J.
PD MAR
PY 2018
VL 22
IS 3
SI SI
BP 298
EP 307
DI 10.1007/s10995-017-2367-z
PG 10
WC Public, Environmental & Occupational Health
SC Public, Environmental & Occupational Health
GA FY8QM
UT WOS:000427129900003
PM 28942565
DA 2020-03-18
ER

PT J
AU Feldmann, L
   Landes, I
   Schulte-Korne, G
   Greimel, E
AF Feldmann, Lisa
   Landes, Iris
   Schulte-Koerne, Gerd
   Greimel, Ellen
TI Rejection sensitivity in adolescents with major depression
SO ZEITSCHRIFT FUR KINDER-UND JUGENDPSYCHIATRIE UND PSYCHOTHERAPIE
LA German
DT Article
DE depression; rejection; rejection sensitivity; adolescence; CRSQ German
   version
ID PEER REJECTION; SOCIAL REJECTION; FUNCTIONAL CONNECTIVITY; EMOTION
   REGULATION; SELF-CRITICISM; EEG ASYMMETRY; SYMPTOMS; PERSONALITY;
   CHILDREN; DISORDER
AB Objective: Rejection sensitivity (RS) is defined as the disposition to anxiously expect rejection, to perceive it as likely, and to overreact to it. Former studies showed heightened RS in clinically depressed adults and identified it as a predictor for symptoms of depression in adolescents. However, to date there are no studies examining RS as a disposition in adolescents with clinical depression. Method: In the present study, we compared differences in RS and behavioral intentions in depressive and healthy adolescents after a rejection situation. We included n = 28 adolescents with depression and n = 32 healthy control participants between the ages of 12-17 and applied a German version of the Children's Rejection Sensitivity Questionnaire "CRSQ". Results: It was found that, compared to controls, depressive adolescents show higher RS, are more anxious about rejection, and rate the likelihood of being rejected higher. Furthermore, adolescents with depression more often indicated to resign to rejection and blame themselves for it than their healthy counterparts. Conclusions: Our results are in concordance with the clinical picture and with cognitive theories of the disorder. In future studies, it would be important to examine whether corresponding interventions can have a positive impact on the course of the disease.
C1 [Feldmann, Lisa; Landes, Iris; Schulte-Koerne, Gerd; Greimel, Ellen] Klinikum Univ Munchen, Klin & Poliklin Kinder & Jugendpsychiat Psychosom, Pettenkoferstr 8a, D-80336 Munich, Germany.
RP Feldmann, L (reprint author), Klinikum Univ Munchen, Klin & Poliklin Kinder & Jugendpsychiat Psychosom, Pettenkoferstr 8a, D-80336 Munich, Germany.
EM lisa.feldmann@med.uni-muenchen.de
NR 63
TC 2
Z9 2
U1 3
U2 17
PU VERLAG HANS HUBER
PI BERN 9
PA LANGGASS-STRASSE 76, CH-3000 BERN 9, SWITZERLAND
SN 1422-4917
EI 1664-2880
J9 Z KINDER JUG-PSYCH
JI Z. Kinder-und Jugendpsy. Psychother.
PD MAR
PY 2018
VL 46
IS 2
BP 143
EP 151
DI 10.1024/1422-4917/a000525
PG 9
WC Psychiatry
SC Psychiatry
GA FY7EB
UT WOS:000427023300007
PM 28481136
DA 2020-03-18
ER

PT J
AU Tani, F
   Pascuzzi, D
   Raffagnino, R
AF Tani, Franca
   Pascuzzi, Debora
   Raffagnino, Rosalba
TI The Relationship Between Perceived Parenting Style and Emotion
   Regulation Abilities in Adulthood
SO JOURNAL OF ADULT DEVELOPMENT
LA English
DT Article
DE Parenting style; Parental care; Parental overprotection; Emotion
   regulation strategies; Emotion dysregulation
ID INCARCERATED YOUNG OFFENDERS; INDIVIDUAL-DIFFERENCES; BONDING
   INSTRUMENT; PSYCHOMETRIC PROPERTIES; PSYCHOLOGICAL DISTRESS; SELF-WORTH;
   FAMILY; PEER; DYSREGULATION; DIFFICULTIES
AB Emotion regulation abilities are very important for psychological and social wellbeing during the whole course of life. By contrast, emotion dysregulation is a significant risk factor for several psychological disorders. According to developmental research, an optimal parenting style, described as warmth and affectionate, promotes the development of an adequate emotion regulation in children and adolescents. However, little research has examined the relationship between parenting style and emotion regulation in adulthood. In the present study, we tested the relationship between perceived experiences with parents, in terms of parental care and parental overprotection, during childhood, and emotion regulation abilities in a sample of adults. One hundred participants completed the Parental Bonding Instruments, the Emotion Regulation Questionnaire, and the Difficulties in Emotion Regulation Scale. Hierarchical multiple regression analyses revealed that perceived parental care was more related to emotion regulation abilities than perceived parental overprotection. In particular, perceived paternal care was strictly linked to several difficulties in emotion regulation. By contrast, perceived maternal care was negatively associated with the use of maladaptive emotion regulation strategies, and a specific emotion dysregulation dimension, that is lack of emotional awareness. In summary, perceived parental care seemed to have a key role to protect individuals from emotion dysregulation. These results demonstrate that parenting styles still exert their influence on emotion regulation abilities also in adulthood. Limitations and directions for future research are discussed.
C1 [Tani, Franca; Raffagnino, Rosalba] Univ Florence, Dept Hlth Sci, Psychol Unit, Via San Salvi 12,Padigl 26, I-50135 Florence, Italy.
   [Pascuzzi, Debora] Univ Florence, Dept Educ Sci & Psychol, Via San Salvi 12,Padigl 26, I-50135 Florence, Italy.
RP Pascuzzi, D (reprint author), Univ Florence, Dept Educ Sci & Psychol, Via San Salvi 12,Padigl 26, I-50135 Florence, Italy.
EM debora.pascuzzi@unifi.it
OI Tani, Franca/0000-0002-6795-6520
NR 72
TC 2
Z9 2
U1 4
U2 45
PU SPRINGER/PLENUM PUBLISHERS
PI NEW YORK
PA 233 SPRING ST, NEW YORK, NY 10013 USA
SN 1068-0667
EI 1573-3440
J9 J ADULT DEV
JI J. Adult Dev.
PD MAR
PY 2018
VL 25
IS 1
BP 1
EP 12
DI 10.1007/s10804-017-9269-6
PG 12
WC Psychology, Developmental
SC Psychology
GA FY4IG
UT WOS:000426785300001
DA 2020-03-18
ER

PT J
AU Gokce, G
   Yilmaz, B
AF Gokce, Gozde
   Yilmaz, Banu
TI Emotional Availability of Parents and Psychological Health: What Does
   Mediate This Relationship?
SO JOURNAL OF ADULT DEVELOPMENT
LA English
DT Article
DE Emotional availability; Emotion regulation; Interpersonal relationship
   style; Social support; Psychological health
ID DEVELOPMENTAL PSYCHOPATHOLOGY; ADULT CHILDREN; MOTHER; ADOLESCENTS;
   PERCEPTIONS; PREDICTORS; ADJUSTMENT; SUPPORT; SCALE; RELATEDNESS
AB The relationship and interaction between a parent and child is of an ever-changing nature. In the first years of the child, parents are more supportive of the child's development and guide the changes that take place. When adolescence ends and child becomes an adult, parent-child relationship takes on a different pattern in which the relation is more egalitarian. Despite this changing nature, research findings demonstrate that children who continue to receive emotional support from their parents, feel attached to them and care about their contributions and support. Thus, it becomes important to evaluate how certain parental properties affect psychological health within this changing relationship structure. From this point of view, this study examines the mediator role of emotion regulation skills, interpersonal relationship styles, and perceived social support on the relationship between parental emotional availability and general psychological health of individuals aged 16-25 who still live with their parents. It has been found that difficulty in emotion regulation, interpersonal relationship style, and social support has complete mediation effect on the relationship between both maternal and paternal emotional availability and psychological health.
C1 [Gokce, Gozde] Ankara Univ, Fac Letters, Dept Psychol, Ankara, Turkey.
RP Gokce, G (reprint author), Ankara Univ, Fac Letters, Dept Psychol, Ankara, Turkey.
EM ggokce@ankara.edu.tr; bnylmz@gmail.com
NR 48
TC 0
Z9 0
U1 1
U2 10
PU SPRINGER/PLENUM PUBLISHERS
PI NEW YORK
PA 233 SPRING ST, NEW YORK, NY 10013 USA
SN 1068-0667
EI 1573-3440
J9 J ADULT DEV
JI J. Adult Dev.
PD MAR
PY 2018
VL 25
IS 1
BP 37
EP 47
DI 10.1007/s10804-017-9273-x
PG 11
WC Psychology, Developmental
SC Psychology
GA FY4IG
UT WOS:000426785300004
DA 2020-03-18
ER

PT J
AU Castro, AV
AF Castro, A. Vargas
TI Emotional dysregulation vs. Bipolar spectrum disorder. Is there a
   relationship with suicidal ideation or self-destructive behaviors in
   adolescents?
SO BIPOLAR DISORDERS
LA English
DT Meeting Abstract
CT 20th Annual Conference of the
   International-Society-for-Bipolar-Disorders
CY MAR 07-10, 2018
CL Mexico City, MEXICO
SP Int Soc Bipolar Disorders
C1 [Castro, A. Vargas] Fdn Sante Etudiants France, Child & Adolescent Psychiat, Paris, France.
NR 0
TC 0
Z9 0
U1 0
U2 2
PU WILEY
PI HOBOKEN
PA 111 RIVER ST, HOBOKEN 07030-5774, NJ USA
SN 1398-5647
EI 1399-5618
J9 BIPOLAR DISORD
JI Bipolar Disord.
PD MAR
PY 2018
VL 20
SU 1
SI SI
MA P-018
BP 70
EP 70
PG 1
WC Clinical Neurology; Neurosciences; Psychiatry
SC Neurosciences & Neurology; Psychiatry
GA FY1XC
UT WOS:000426605800162
DA 2020-03-18
ER

PT J
AU Stern, JA
   Cassidy, J
AF Stern, Jessica A.
   Cassidy, Jude
TI Empathy from infancy to adolescence: An attachment perspective on the
   development of individual differences
SO DEVELOPMENTAL REVIEW
LA English
DT Review
DE Attachment; Empathy; Sympathy; Parenting; Childhood
ID MOTHER-CHILD ATTACHMENT; INTERNAL WORKING MODELS; PRO-SOCIAL BEHAVIOR;
   PROSOCIAL BEHAVIOR; EMOTION REGULATION; MIDDLE CHILDHOOD; SECURE BASE;
   MATERNAL-CARE; EXPERIENTIAL-CANALIZATION; STRESS REACTIVITY
AB Empathy involves understanding and "feeling with" others' emotions, and is an essential capacity underlying sensitive care in humans and other species. Evidence suggests that the roots of empathy appear early in ontogeny, and that individual differences in empathy bear meaningfully on children's social behavior and relationships throughout development. Here we draw upon attachment theory to provide a conceptual model of how attachment may contribute to individual differences in empathic development, with a focus on mediating mechanisms and moderators at multiple levels of analysis. We then review the research on attachment-related differences in empathy from infancy through adolescence. Given the theoretical predictions, empirical findings are surprisingly mixed and appear to depend on contextual, methodological, and developmental factors. We discuss potential explanations for the equivocal findings and highlight key areas for further investigation, including the need for longitudinal designs and multimethod assessment that captures the multiple dimensions of empathy in childhood. (C) 2017 Elsevier Inc. All rights reserved.
C1 [Stern, Jessica A.; Cassidy, Jude] Univ Maryland, College Pk, MD 20742 USA.
RP Stern, JA (reprint author), Univ Maryland, Dept Psychol, 4094 Campus Dr, College Pk, MD 20742 USA.
EM jastern@umd.edu
RI Stern, Jessica A./AAH-1661-2020
OI Stern, Jessica A./0000-0003-1357-724X
FU National Science Foundation Graduate Research Fellowship ProgramNational
   Science Foundation (NSF) [DGE 1322106]
FX Preparation of the manuscript was supported in part by the National
   Science Foundation Graduate Research Fellowship Program under Grant No.
   DGE 1322106, awarded to the first author. We gratefully acknowledge the
   input and ideas of members of the Maryland Child and Family Development
   Lab: Jackie Gross, Bonnie Brett, and David Martin. We also thank Samiha
   Islam for her careful attention to detail and coordination in finalizing
   the manuscript.
NR 284
TC 18
Z9 18
U1 13
U2 86
PU ACADEMIC PRESS INC ELSEVIER SCIENCE
PI SAN DIEGO
PA 525 B ST, STE 1900, SAN DIEGO, CA 92101-4495 USA
SN 0273-2297
EI 1090-2406
J9 DEV REV
JI Dev. Rev.
PD MAR
PY 2018
VL 47
BP 1
EP 22
DI 10.1016/j.dr.2017.09.002
PG 22
WC Psychology, Developmental
SC Psychology
GA FX8HW
UT WOS:000426334000001
OA Bronze
DA 2020-03-18
ER

PT J
AU Hamby, S
   Grych, J
   Banyard, V
AF Hamby, Sherry
   Grych, John
   Banyard, Victoria
TI Resilience Portfolios and Poly-Strengths: Identifying Protective Factors
   Associated With Thriving After Adversity
SO PSYCHOLOGY OF VIOLENCE
LA English
DT Article
DE resilience; victimization; strengths; coping; rural
ID VIOLENCE PREVENTION PROGRAMS; MENTAL-HEALTH; NATIONAL SAMPLE;
   POSTTRAUMATIC GROWTH; EMOTION REGULATION; POSITIVE DEVIANCE; YOUTH;
   LIFE; VICTIMIZATION; EXPOSURE
AB Objective: Interest in protective factors for adversity has burgeoned, but the set of examined protective factors remains limited and most studies have focused on a single or narrow set of adversities. Using the resilience portfolio model as a conceptual framework, this study seeks to identify promising protective factors for individuals exposed to violence and other adversities. We include strengths drawn from the positive psychology literature in addition to established protective factors. We also explore the utility of the concept of poly-strengths, or the number of different types of protective factors an individual has. Method: Participants were 2,565 adolescents and adults from a rural, low-income community in southern Appalachia (64% female). Three kinds of adversity were assessed (victimization, stressful life events, financial strain) along with 23 protective factors representing 3 broader domains that are the focus of the resilience portfolio model: self-regulation, interpersonal strengths, and meaning-making. Results: The combination of strengths and adversities accounted for 42% of the variance in trauma symptoms, 50% of the variance in posttraumatic growth, and 58% of the variance in subjective well-being. Strengths associated with thriving included purpose, optimism, religious involvement, emotional regulation, emotional awareness, psychological endurance, compassion, generativity, and community support. Poly-strengths was uniquely associated with well-being after controlling for other protective factors. Conclusions: Expanding the range of studied protective factors and considering poly-strengths hold considerable promise to better understand resilience. A more strengths-based approach to prevention and intervention could improve outcomes in individuals who have experienced adversity.
C1 [Hamby, Sherry] Life Paths Appalachian Res Ctr, 1016 West Main St,Suite 3, Monteagle, TN 37356 USA.
   [Hamby, Sherry] Univ South, Dept Psychol, Sewanee, TN 37375 USA.
   [Grych, John] Marquette Univ, Dept Psychol, Milwaukee, WI 53233 USA.
   [Banyard, Victoria] Univ New Hampshire, Dept Psychol, Durham, NH 03824 USA.
RP Hamby, S (reprint author), Life Paths Appalachian Res Ctr, 1016 West Main St,Suite 3, Monteagle, TN 37356 USA.
EM sherry.hamby@gmail.com
RI Banyard, Victoria/AAE-1512-2020; Hamby, Sherry/Z-5357-2019
OI Hamby, Sherry/0000-0002-1197-0534
FU John Templeton Foundation
FX This work was made possible through the support of a grant from the John
   Templeton Foundation. The opinions expressed in this article are those
   of the authors and do not necessarily reflect the views of the John
   Templeton Foundation.
NR 75
TC 21
Z9 21
U1 4
U2 15
PU EDUCATIONAL PUBLISHING FOUNDATION-AMERICAN PSYCHOLOGICAL ASSOC
PI WASHINGTON
PA 750 FIRST ST, NE, WASHINGTON, DC 20002-4242 USA
SN 2152-0828
EI 2152-081X
J9 PSYCHOL VIOLENCE
JI Psychol. Violence
PD MAR
PY 2018
VL 8
IS 2
BP 172
EP 183
DI 10.1037/vio0000135
PG 12
WC Psychology, Clinical; Criminology & Penology; Family Studies
SC Psychology; Criminology & Penology; Family Studies
GA FX0IO
UT WOS:000425726600004
OA Green Published
DA 2020-03-18
ER

PT J
AU Kim, S
   Colwell, SR
   Kata, A
   Boyle, MH
   Georgiades, K
AF Kim, Soyeon
   Colwell, Scott R.
   Kata, Anna
   Boyle, Michael H.
   Georgiades, Katholiki
TI Cyberbullying Victimization and Adolescent Mental Health: Evidence of
   Differential Effects by Sex and Mental Health Problem Type
SO JOURNAL OF YOUTH AND ADOLESCENCE
LA English
DT Article
DE Cyberbullying; Emotional problems; Behavioral problems; Adolescents; Sex
   difference
ID ONTARIO CHILD HEALTH; GENDER-DIFFERENCES; PEER VICTIMIZATION; BULLYING
   VICTIMIZATION; EXTERNALIZING PROBLEMS; VIOLENT BEHAVIOR; MODERATING
   ROLE; DEPRESSION; CYBER; SCHOOL
AB The use of electronic communication technologies has become a core method for adolescent communication. While there are many benefits to such technologies, cyberbullying has emerged as a potential harm. This study examines the association between cyberbullying and adolescent mental health problems and the extent to which this association differs by sex and mental health problem type. A clustered sample of 31,148 students in grades 6-12 (Female = 51.9%; 56.5% Caucasian, 10.2% South Asian) completed an anonymous survey asking their frequency of exposure to traditional forms of bullying, cyberbullying, and experiences of mental health problems over the past 6 months. Multilevel structural equation modelling was used to examine the associations. Controlling for age and traditional forms of bullying, cyberbullying was a significant predictor of adolescents' emotional and behavioral problems. Cyberbullying was more strongly associated with emotional problems for females and with behavioral problems for males. This evidence identifies unique adverse effects associated with cyberbullying on both emotional and behavioural problems and sex differences in the strength of these associations.
C1 [Kim, Soyeon; Kata, Anna; Boyle, Michael H.; Georgiades, Katholiki] McMaster Univ, McMaster Innovat Pk,Suite 201A,1280 Main St West, Hamilton, ON L8S 4K1, Canada.
   [Colwell, Scott R.] Univ Guelph, 50 Stone Rd East, Guelph, ON N0B 1E0, Canada.
RP Kim, S (reprint author), McMaster Univ, McMaster Innovat Pk,Suite 201A,1280 Main St West, Hamilton, ON L8S 4K1, Canada.
EM kims102@mcmaster.ca; scolwell@uoguelph.ca; kataa@mcmaster.ca;
   boylem@mcmaster.ca; georgik@mcmaster.ca
FU Canadian Institutes of Health Research (CIHR)Canadian Institutes of
   Health Research (CIHR) [136939]
FX The 2014 School Mental Health Surveys was funded by the Canadian
   Institutes of Health Research (www.cihr-irsc.gc.ca; CIHR Ref #136939).
NR 75
TC 18
Z9 18
U1 5
U2 53
PU SPRINGER/PLENUM PUBLISHERS
PI NEW YORK
PA 233 SPRING ST, NEW YORK, NY 10013 USA
SN 0047-2891
EI 1573-6601
J9 J YOUTH ADOLESCENCE
JI J. Youth Adolesc.
PD MAR
PY 2018
VL 47
IS 3
BP 661
EP 672
DI 10.1007/s10964-017-0678-4
PG 12
WC Psychology, Developmental
SC Psychology
GA FW8VY
UT WOS:000425616300015
PM 28434092
DA 2020-03-18
ER

PT J
AU von Salisch, M
   Zeman, JL
AF von Salisch, Maria
   Zeman, Janice L.
TI Pathways to Reciprocated Friendships: A Cross-Lagged Panel Study on
   Young Adolescents' Anger Regulation towards Friends
SO JOURNAL OF YOUTH AND ADOLESCENCE
LA English
DT Article
DE Friendship; Anger regulation; Emotion regulation; Adolescence;
   Aggression; Emotion socialization
ID EMOTION SOCIALIZATION; MIDDLE CHILDHOOD; PEER REJECTION; QUALITY;
   RESPONSES; PREDICTORS; GIRLS; BOYS; COMPANIONSHIP; ASSOCIATIONS
AB Adolescents' close friendships are an important and unique learning context in which adolescents can practice and hone their emotion regulation skills within an egalitarian, supportive relationship structure that provides important feedback on the effectiveness of the regulation strategies. This longitudinal study examined whether adolescents' involvement in supportive reciprocal friendships influenced the way in which they regulated angry feelings arising in these friendships. A sample of 299 German adolescents began a 30-month, 3-wave longitudinal study in grade 7 (151 boys, M age = 12.6 years; 100% White). They completed a social network inventory (LueNIC), a peer-nomination measure, and the questionnaire on Strategies of Anger Regulation for Adolescents (SAR-A) in every wave. Cross-lagged-panel modeling indicated a pattern of socialization effects even when controlling for previous friendship involvement, previous anger regulation, peer acceptance, gender, classroom membership, and possible friendship selection influences. Adolescents with more reciprocal friends at Time 1 (T1) reported using aggressive strategies of anger regulation (i.e., verbal and relational aggression, fantasies of revenge) and ignoring the friend less often at Time 2 (T2). Similar results were obtained between T2 and Time 3 (T3). There was a marginally significant effect for one of three non-aggressive strategies such that a higher involvement in friendships at T2 explained more reappraisal of the anger-eliciting event at T3 but significant effects did not emerge for the strategies of redirection of attention and explanation and reconciliation. The results are discussed within a socialization of emotion framework with implications for social skills training modules.
C1 [von Salisch, Maria] Leuphana Univ Lueneburg, Inst Psychol, Scharnhorststr 1, D-21332 Luneburg, Germany.
   [Zeman, Janice L.] Coll William & Mary, Dept Psychol, Williamsburg, VA 23187 USA.
RP von Salisch, M (reprint author), Leuphana Univ Lueneburg, Inst Psychol, Scharnhorststr 1, D-21332 Luneburg, Germany.
EM salisch@uni.leuphana.de
FU German Federal Ministry for Education and ResearchFederal Ministry of
   Education & Research (BMBF); European Social FundEuropean Social Fund
   (ESF) [GTS0808, GTS0410]
FX German Federal Ministry for Education and Research and the European
   Social Fund provided continued grant support (GTS0808 and GTS0410).
NR 64
TC 8
Z9 8
U1 1
U2 12
PU SPRINGER/PLENUM PUBLISHERS
PI NEW YORK
PA 233 SPRING ST, NEW YORK, NY 10013 USA
SN 0047-2891
EI 1573-6601
J9 J YOUTH ADOLESCENCE
JI J. Youth Adolesc.
PD MAR
PY 2018
VL 47
IS 3
BP 673
EP 687
DI 10.1007/s10964-017-0683-7
PG 15
WC Psychology, Developmental
SC Psychology
GA FW8VY
UT WOS:000425616300016
PM 28466421
DA 2020-03-18
ER

PT J
AU Brieant, A
   Holmes, CJ
   Maciejewski, D
   Lee, J
   Deater-Deckard, K
   King-Casas, B
   Kim-Spoon, J
AF Brieant, Alexis
   Holmes, Christopher J.
   Maciejewski, Dominique
   Lee, Jacob
   Deater-Deckard, Kirby
   King-Casas, Brooks
   Kim-Spoon, Jungmeen
TI Positive and Negative Affect and Adolescent Adjustment: Moderation
   Effects of Prefrontal Functioning
SO JOURNAL OF RESEARCH ON ADOLESCENCE
LA English
DT Article
ID EMOTION REGULATION; RESPONSE-INHIBITION; COGNITIVE CONTROL; AMYGDALA
   RESPONSE; SELF-REGULATION; SUBSTANCE USE; FIT INDEXES; DEPRESSION;
   CHILDREN; FMRI
AB We examined whether cognitive control moderates the effects of emotion on adolescent internalizing and externalizing symptomatology in a longitudinal study of 138 adolescents. Self-reported positive affect (PA) and negative affect and behavioral and neural indicators of cognitive control, indexed by performance and prefrontal hemodynamic response during a cognitive interference task, were collected at Time 1. Self-reported internalizing and externalizing symptomatology were collected at Time 1 and Time 2 (1year later). Results indicated that higher PA predicted decreases in externalizing symptomatology, but only for adolescents with poor neural cognitive control. No moderation effects were found for behavioral cognitive control. Findings imply the beneficial effects of PA on the development of externalizing problems among adolescents with poor prefrontal functioning.
C1 [Brieant, Alexis; King-Casas, Brooks; Kim-Spoon, Jungmeen] Virginia Tech, Blacksburg, VA USA.
   [Holmes, Christopher J.] Univ Georgia, Athens, GA 30602 USA.
   [Maciejewski, Dominique] Vrije Univ Amsterdam, Med Ctr, Amsterdam, Netherlands.
   [Lee, Jacob; King-Casas, Brooks] Virginia Tech, Caril Res Inst, Blacksburg, VA USA.
   [Deater-Deckard, Kirby] Univ Massachusetts, Amherst, MA 01003 USA.
   [King-Casas, Brooks] Virginia Tech, Caril Sch Med, Blacksburg, VA USA.
   [King-Casas, Brooks] Virginia Tech, Wake Forest Sch Biomed Engn & Sci, Blacksburg, VA USA.
RP Kim-Spoon, J (reprint author), Virginia Tech, Dept Psychol, MC 0436, Blacksburg, VA 24061 USA.
EM jungmeen@vt.edu
FU National Institute on Drug AbuseUnited States Department of Health &
   Human ServicesNational Institutes of Health (NIH) - USANIH National
   Institute on Drug Abuse (NIDA) [DA036017]
FX This work was supported by grants awarded to Jungmeen Kim-Spoon and
   Brooks King-Casas from the National Institute on Drug Abuse DA036017.
   Funding source had no involvement in study design, data collection and
   analysis, or writing of the report/submission for publication. We thank
   Jacob Elder, Katherine Faris, Julee Farley, Toria Herd, Anna Hochgraf,
   Kristin Peviani, and Jeanette Walters for their help with data
   collection. We are grateful to the adolescents and parents who
   participated in this study.
NR 71
TC 4
Z9 4
U1 0
U2 10
PU WILEY
PI HOBOKEN
PA 111 RIVER ST, HOBOKEN 07030-5774, NJ USA
SN 1050-8392
EI 1532-7795
J9 J RES ADOLESCENCE
JI J. Res. Adolesc.
PD MAR
PY 2018
VL 28
IS 1
SI SI
BP 40
EP 55
DI 10.1111/jora.12339
PG 16
WC Family Studies; Psychology, Developmental
SC Family Studies; Psychology
GA FW8NB
UT WOS:000425591200004
PM 29460348
OA Green Accepted
DA 2020-03-18
ER

PT J
AU Lee, KH
   Oppenheimer, CW
   Siegle, GJ
   Ladouceur, CD
   Lee, GE
   Silk, JS
   Dahl, RE
AF Lee, Kyung Hwa
   Oppenheimer, Caroline W.
   Siegle, Greg J.
   Ladouceur, Cecile D.
   Lee, Grace E.
   Silk, Jennifer S.
   Dahl, Ronald E.
TI Prefrontal Cortical Response to Negative Social Words Links Social Risk
   to Depressive Symptoms in Adolescence
SO JOURNAL OF RESEARCH ON ADOLESCENCE
LA English
DT Article
ID COGNITIVE EMOTION REGULATION; PEER VICTIMIZATION; INTERNALIZING
   SYMPTOMS; REJECTION SENSITIVITY; FACIAL EXPRESSIONS; MIDDLE CHILDHOOD;
   INDIVIDUAL-DIFFERENCES; INITIAL VALIDATION; AMYGDALA ACTIVITY; NEURAL
   RESPONSES
AB Research suggests that altered emotion processing may be one important pathway linking social risk factors and depressive symptoms. We examined the extent to which neural response to negatively valenced social information might help to account for the relationship between social risk and depressive symptoms in youth. Forty-nine youth were scanned while identifying the emotional valence of words that connoted social status. They also completed questionnaires assessing self-reported social risk factors and depressive symptoms. Mediation analysis revealed that reduced dorsolateral prefrontal cortex activity in response to negative social status words explained the positive association between social risk and depressive symptoms. These findings suggest that social risk factors present during adolescence may contribute to depressive symptoms by influencing the neural substrates of emotion processing.
C1 [Lee, Kyung Hwa; Oppenheimer, Caroline W.; Siegle, Greg J.; Ladouceur, Cecile D.; Lee, Grace E.; Silk, Jennifer S.] Univ Pittsburgh, Pittsburgh, PA 15260 USA.
   [Dahl, Ronald E.] Univ Calif Berkeley, Berkeley, CA 94720 USA.
RP Lee, KH (reprint author), Univ Pittsburgh, Dept Psychol, 210 S Bouquet St, Pittsburgh, PA 15260 USA.
EM khl3@pitt.edu
FU National Institute of Drug AbuseUnited States Department of Health &
   Human ServicesNational Institutes of Health (NIH) - USANIH National
   Institute on Drug Abuse (NIDA) [R21DA024144]
FX This research was supported by a National Institute of Drug Abuse grant
   R21DA024144 (J.S.S./R.E.D., PI's).
NR 97
TC 3
Z9 3
U1 0
U2 7
PU WILEY
PI HOBOKEN
PA 111 RIVER ST, HOBOKEN 07030-5774, NJ USA
SN 1050-8392
EI 1532-7795
J9 J RES ADOLESCENCE
JI J. Res. Adolesc.
PD MAR
PY 2018
VL 28
IS 1
SI SI
BP 87
EP 102
DI 10.1111/jora.12360
PG 16
WC Family Studies; Psychology, Developmental
SC Family Studies; Psychology
GA FW8NB
UT WOS:000425591200007
PM 29460362
OA Green Published, Green Accepted
DA 2020-03-18
ER

PT J
AU Lee, TH
   Qu, Y
   Telzer, EH
AF Lee, Tae-Ho
   Qu, Yang
   Telzer, Eva H.
TI Dyadic Neural Similarity During Stress in Mother-Child Dyads
SO JOURNAL OF RESEARCH ON ADOLESCENCE
LA English
DT Article
ID EMOTION REGULATION; MIDDLE CHILDHOOD; SYNCHRONY; ADOLESCENCE;
   ATTACHMENT; REPRESENTATIONS; ASSOCIATIONS; INSECURE; BEHAVIOR; EMPATHY
AB Shared psychological processes between individuals occur most between a mother and her child because the mother-child bond is one of the closest forms of human attachment, in which a mother and her child are essentially wired to connect. We recruited mother-child pairs (N-dyad=19; adolescent: M-age=13.74, 11 males; mothers: M-age=44.26), who each completed an fMRI scan. We examined dyadic neural representational similarity as adolescents completed a stress task and mothers observed their child's performance during the same task. On average, mothers and their children did not show similar neural patterns during stress. However, neural similarity varied depending on family connectedness, such that only dyads reporting high family connectedness showed similar neural profiles. Importantly, increased neural similarity was associated with reduced stress in youth, suggesting that shared neural profiles in mother-child dyads enhance adolescents' psychological well-being.
C1 [Lee, Tae-Ho; Telzer, Eva H.] Univ North Carolina Chapel Hill, Chapel Hill, NC 27599 USA.
   [Qu, Yang] Univ Illinois, Urbana, IL USA.
   [Qu, Yang] Stanford Univ, Stanford, CA 94305 USA.
RP Telzer, EH (reprint author), Univ North Carolina Chapel Hill, Chapel Hill, NC 27599 USA.
EM ehtelzer@unc.edu
FU National Institute of HealthUnited States Department of Health & Human
   ServicesNational Institutes of Health (NIH) - USA [1R01DA039923]
FX Funding for this research was provided by the National Institute of
   Health, Grant No. 1R01DA039923.
NR 50
TC 3
Z9 3
U1 0
U2 2
PU WILEY
PI HOBOKEN
PA 111 RIVER ST, HOBOKEN 07030-5774, NJ USA
SN 1050-8392
EI 1532-7795
J9 J RES ADOLESCENCE
JI J. Res. Adolesc.
PD MAR
PY 2018
VL 28
IS 1
SI SI
BP 121
EP 133
DI 10.1111/jora.12334
PG 13
WC Family Studies; Psychology, Developmental
SC Family Studies; Psychology
GA FW8NB
UT WOS:000425591200009
PM 29460351
OA Green Accepted
DA 2020-03-18
ER

PT J
AU Sher-Censor, E
   Koren-Karie, N
   Getzov, S
   Rotman, P
AF Sher-Censor, Efrat
   Koren-Karie, Nina
   Getzov, Smadar
   Rotman, Pazit
TI Mother-Adolescent Dialogues and Adolescents' Behavior Problems in a
   Multicultural Sample: The Mediating Role of Representations
SO JOURNAL OF RESEARCH ON ADOLESCENCE
LA English
DT Article
ID INTERNAL WORKING MODELS; ATTACHMENT REPRESENTATIONS; EMOTION REGULATION;
   REMINISCING STYLE; EXPRESSED EMOTION; CHILD-BEHAVIOR; SELF; GENDER;
   SECURITY; COMMUNICATION
AB This study examined whether the link between higher maternal sensitive guidance of emotional dialogues and fewer adolescent behavior problems is mediated by adolescents' more coherent representations of their mothers. The study also explored the consistency of this model across families from varied cultural backgrounds. Participants were 143 Jewish-Israeli mother-adolescent dyads from three cultural groups: immigrants from the Former Soviet Union, immigrants from Western countries, and native-born Israelis. Maternal sensitive guidance was observed during mother-adolescent dialogues about emotional experiences. Adolescents' representations were assessed via their narratives regarding their mother and their relationship. Examiners reported adolescents' behavior problems. Results indicated that across cultural groups adolescents' more coherent representations partially mediated the association between higher maternal sensitive guidance and fewer adolescent behavior problems.
C1 [Sher-Censor, Efrat; Koren-Karie, Nina; Getzov, Smadar; Rotman, Pazit] Univ Haifa, Haifa, Israel.
RP Sher-Censor, E (reprint author), Univ Haifa, Ctr Study Child Dev, 6035 Rabin Bldg, IL-31905 Haifa, Israel.
EM esher@psy.haifa.ac.il
NR 80
TC 3
Z9 3
U1 1
U2 9
PU WILEY
PI HOBOKEN
PA 111 RIVER ST, HOBOKEN 07030-5774, NJ USA
SN 1050-8392
EI 1532-7795
J9 J RES ADOLESCENCE
JI J. Res. Adolesc.
PD MAR
PY 2018
VL 28
IS 1
SI SI
BP 211
EP 228
DI 10.1111/jora.12327
PG 18
WC Family Studies; Psychology, Developmental
SC Family Studies; Psychology
GA FW8NB
UT WOS:000425591200018
PM 28656678
DA 2020-03-18
ER

PT J
AU Heleniak, C
   King, KM
   Monahan, KC
   McLaughlin, KA
AF Heleniak, Charlotte
   King, Kevin M.
   Monahan, Kathryn C.
   McLaughlin, Katie A.
TI Disruptions in Emotion Regulation as a Mechanism Linking Community
   Violence Exposure to Adolescent Internalizing Problems
SO JOURNAL OF RESEARCH ON ADOLESCENCE
LA English
DT Article
ID RESPIRATORY SINUS ARRHYTHMIA; STRESSFUL LIFE EVENTS; CARDIAC VAGAL TONE;
   MARITAL CONFLICT; REGULATION STRATEGIES; AUTONOMIC REACTIVITY;
   DEPRESSIVE SYMPTOMS; CHILD MALTREATMENT; GENDER-DIFFERENCES; EARLY
   EXPERIENCE
AB Although community violence is an established risk factor for youth aggression, less research has examined its relation with internalizing psychopathology. This study examined associations of community violence exposure with internalizing symptoms, and state and trait emotion dysregulation as mechanisms underlying these associations, in 287 adolescents aged 16-17 (45.6% male; 40.8% White). Community violence exposure was associated with internalizing symptoms, negative affect during peer evaluation, trait emotional reactivity, and infrequent problem solving. Multiple emotion dysregulation indices were also associated with internalizing symptoms. In simultaneous multiple mediator models, indirect effects of community violence on internalizing problems were significantly explained by state and trait emotion dysregulation. Findings implicate emotion dysregulation as one mechanism linking community violence exposure to adolescent internalizing symptoms.
C1 [Heleniak, Charlotte; King, Kevin M.; McLaughlin, Katie A.] Univ Washington, Seattle, WA 98195 USA.
   [Monahan, Kathryn C.] Univ Pittsburgh, Pittsburgh, PA 15260 USA.
RP Heleniak, C (reprint author), Univ Washington, Stress & Dev Lab, Box 351525, Seattle, WA 98195 USA.
EM heleniak@uw.edu
FU Jacobs Foundation; National Institute of Mental HealthUnited States
   Department of Health & Human ServicesNational Institutes of Health (NIH)
   - USANIH National Institute of Mental Health (NIMH); Doris Duke
   Fellowship for the Promotion of Child Well-Being
FX This research was supported by a grant from the Jacobs Foundation to
   Katie McLaughlin, Kevin King and Kathryn Monahan and by a National
   Institute of Mental Health grant and a Doris Duke Fellowship for the
   Promotion of Child Well-Being to Charlotte Heleniak.
NR 90
TC 8
Z9 8
U1 1
U2 8
PU WILEY
PI HOBOKEN
PA 111 RIVER ST, HOBOKEN 07030-5774, NJ USA
SN 1050-8392
EI 1532-7795
J9 J RES ADOLESCENCE
JI J. Res. Adolesc.
PD MAR
PY 2018
VL 28
IS 1
SI SI
BP 229
EP 244
DI 10.1111/jora.12328
PG 16
WC Family Studies; Psychology, Developmental
SC Family Studies; Psychology
GA FW8NB
UT WOS:000425591200019
PM 28646545
OA Green Accepted
DA 2020-03-18
ER

PT J
AU Castro, AV
   Servaye, J
AF Castro, A. Vargas
   Servaye, J.
TI Impulsivity, emotional dysregulation and bipolar spectrum in
   adolescents. Evolution and treatment in one adolescent with comorbidity
   between odd, ADHD, impulsivity, emotional dysregulation and bipolar
   spectrum
SO EUROPEAN PSYCHIATRY
LA English
DT Meeting Abstract
C1 [Castro, A. Vargas; Servaye, J.] Ctr Hosp Jean Martin Charcot, Pedopsychiat, Paris, France.
NR 0
TC 0
Z9 0
U1 0
U2 0
PU ELSEVIER FRANCE-EDITIONS SCIENTIFIQUES MEDICALES ELSEVIER
PI ISSY-LES-MOULINEAUX
PA 65 RUE CAMILLE DESMOULINS, CS50083, 92442 ISSY-LES-MOULINEAUX, FRANCE
SN 0924-9338
EI 1778-3585
J9 EUR PSYCHIAT
JI Eur. Psychiat.
PD MAR
PY 2018
VL 48
SU S
MA EV0144
BP S385
EP S386
PG 2
WC Psychiatry
SC Psychiatry
GA HO9BQ
UT WOS:000461256105086
DA 2020-03-18
ER

PT J
AU Castro, AV
   Servaye, J
AF Castro, A. Vargas
   Servaye, J.
TI Emotional dysregulation in our adolescents is it a risk of depression?
SO EUROPEAN PSYCHIATRY
LA English
DT Meeting Abstract
DE Emotional dysregulation; Depression; Dysfunctional; Adolescent
C1 [Castro, A. Vargas; Servaye, J.] Ctr Hosp Jean Martin Charcot, Pedopsychiat, Paris, France.
NR 0
TC 0
Z9 0
U1 0
U2 0
PU ELSEVIER FRANCE-EDITIONS SCIENTIFIQUES MEDICALES ELSEVIER
PI ISSY-LES-MOULINEAUX
PA 65 RUE CAMILLE DESMOULINS, CS50083, 92442 ISSY-LES-MOULINEAUX, FRANCE
SN 0924-9338
EI 1778-3585
J9 EUR PSYCHIAT
JI Eur. Psychiat.
PD MAR
PY 2018
VL 48
SU S
MA EV0143
BP S385
EP S385
PG 1
WC Psychiatry
SC Psychiatry
GA HO9BQ
UT WOS:000461256105085
DA 2020-03-18
ER

PT J
AU Taarvig, E
   Solbakken, OA
AF Taarvig, Eva
   Solbakken, Ole Andre
TI Affect Integration and Attachment in Children and Youth: Conceptual
   Issues-Implications for Practice and Research
SO INTERNATIONAL JOURNAL OF PSYCHOLOGY AND PSYCHOLOGICAL THERAPY
LA English
DT Article
DE affect integration; attachment; affect consciousness; children/youth
ID EMOTION REGULATION; AFFECT CONSCIOUSNESS; VALIDATION; SECURITY;
   PATTERNS; ANXIETY; SCHEMAS
[truncated: 1,208,443 more chars]
