# Supplementary material for: Mapping Phenomena Relevant to Adolescent Emotion Regulation: A Text-Mining Systematic Review
Source: Adolesc Res Rev. 2021 May 21;7(1):127–39. doi: 10.1007/s40894-021-00160-7 (PMC8138847; doi:10.1007/s40894-021-00160-7)
Supplement: Supplementary file 1 — Supplementary file1 (ZIP 54379 kb) [file 40894_2021_160_MOESM1_ESM.zip › veni_sysrev-master/recs/18-3-2020/5.txt]

FN Clarivate Analytics Web of Science
VR 1.0
PT J
AU Brown, CF
   Demaray, MK
   Tennant, JE
   Jenkins, LN
AF Brown, Christina Flynn
   Demaray, Michelle Kilpatrick
   Tennant, Jaclyn E.
   Jenkins, Lyndsay N.
TI Cyber Victimization in High School: Measurement, Overlap With
   Face-to-Face Victimization, and Associations With Social-Emotional
   Outcomes
SO SCHOOL PSYCHOLOGY REVIEW
LA English
DT Article
ID INTERNET HARASSMENT; PEER VICTIMIZATION; RELATIONAL AGGRESSION; MIDDLE
   SCHOOL; PREVALENCE; ADJUSTMENT; GENDER; INTERVENTION; DIFFICULTIES;
   ADOLESCENTS
AB Cyber victimization is a contemporary problem facing youth and adolescents (Diamanduros, Downs, & Jenkins, 2008; Kowalski & Limber, 2007). It is imperative for researchers and school personnel to understand the associations between cyber victimization and student social-emotional outcomes. This article explores (a) gender differences in rates of cyber victimization, (b) overlap between traditional and cyber victimization, (c) differences in social-emotional outcomes across victimization classes, and (d) associations among cyber victimization and social-emotional risk, internalizing problems, and externalizing problems while controlling for traditional victimization among 1,152 high school students. Boys reported significantly higher rates of cyber victimization than did girls. Ten percent of students reported experiencing low levels of both cyber and traditional victimization (low dual), 3% of students reported experiencing moderate levels of both cyber and traditional victimization (moderate dual), and 1% of students reported high levels of both types of victimization (high dual). Three percent of students reported experiencing traditional victimization but not cyber victimization (traditional). There were significant differences in social and emotional problems among youth involved in victimization in various groups (i.e., uninvolved, traditional, low dual, moderate dual, and high dual). Lastly, cyber victimization significantly predicted variance in social-emotional risk and internalizing problems above and beyond that predicted by traditional victimization.
C1 [Brown, Christina Flynn] Community High Sch Dist 155 Crystal Lake, Sch Psychologist, Crystal Lake, IL USA.
   [Demaray, Michelle Kilpatrick] Northern Illinois Univ, Sch Psychol Program, De Kalb, IL USA.
   [Tennant, Jaclyn E.] Northern Illinois Univ, Sch Psychol, De Kalb, IL USA.
   [Jenkins, Lyndsay N.] Eastern Illinois Univ, Sch Psychol Program, Charleston, IL 61920 USA.
   [Jenkins, Lyndsay N.] Eastern Illinois Univ, Dept Psychol, Charleston, IL 61920 USA.
RP Demaray, MK (reprint author), Northern Illinois Univ, Dept Psychol, De Kalb, IL 60115 USA.
EM mkdemaray@niu.edu
OI Jenkins, Lyndsay/0000-0002-4578-0296
NR 57
TC 4
Z9 4
U1 2
U2 3
PU NATL ASSOC SCHOOL PSYCHOLOGISTS
PI BETHESDA
PA 4340 EAST WEST HWY, STE 402, BETHESDA, MD 20814 USA
SN 0279-6015
J9 SCHOOL PSYCHOL REV
JI Sch. Psychol. Rev.
PD SEP
PY 2017
VL 46
IS 3
BP 288
EP 303
DI 10.17105/SPR-2016-0004.V46-3
PG 16
WC Psychology, Educational
SC Psychology
GA FX7KF
UT WOS:000426267400004
DA 2020-03-18
ER

PT J
AU Qin, Y
   Kim, AY
   Su, JC
   Hu, AW
   Lee, RM
AF Qin, Yekun
   Kim, Adam Y.
   Su, Jenny C.
   Hu, Alison W.
   Lee, Richard M.
TI Does Emotion Regulation Moderate the Discrimination-Adjustment Link for
   Adopted Korean American Adolescents?
SO ASIAN AMERICAN JOURNAL OF PSYCHOLOGY
LA English
DT Article
DE discrimination; emotion regulation; international adoption; Korean
   American
ID DIFFICULTIES-QUESTIONNAIRE; PSYCHOLOGICAL DISTRESS; ETHNIC-IDENTITY;
   PERCEIVED DISCRIMINATION; CULTURAL SOCIALIZATION; COGNITIVE REAPPRAISAL;
   RACIAL-DISCRIMINATION; CHILDREN; STRENGTHS; FAMILIES
AB Growing up in a White family does not necessarily protect internationally adopted Korean Americans raised in White families from the pernicious effects of discrimination. Emotion regulation strategies may buffer the effects of discrimination on psychological adjustment, yet little research has been conducted on these links. To fill this gap, we examined the relationship between emotion regulation, discrimination and psychological adjustment in a sample of adopted Korean American adolescents (N = 115). Using both parent and adopted child reports across 2 waves of data (7 years apart), we addressed 2 questions. First, what are the different emotion regulation profiles and how do they correspond to psychological adjustment? Second, controlling for adjustment in childhood, do these emotion regulation profiles moderate the association between discrimination and psychological adjustment? We found 3 distinct profiles using cluster analysis: high reappraisal/low suppression (HR/LS), high reappraisal/moderate suppression (HR/MS), and moderate reappraisal/moderate suppression (MR/MS). The HR/LS profile showed the best adjustment, whereas the MR/MS profile reported the most adjustment problems. However, emotion regulation profiles did not moderate the association between perceived discrimination and psychological adjustment.
C1 [Qin, Yekun; Kim, Adam Y.; Hu, Alison W.; Lee, Richard M.] Univ Minnesota, Dept Psychol, Elliott Hall,75 East River Rd, Minneapolis, MN 55455 USA.
   [Su, Jenny C.] St Lawrence Univ, Dept Psychol, Canton, NY 13617 USA.
RP Qin, Y (reprint author), Univ Minnesota, Dept Psychol, Elliott Hall,75 East River Rd, Minneapolis, MN 55455 USA.
EM qinxx125@umn.edu
FU Lloyd Lofquist/Rene Dawis Travel Grant; CLA Student Research Award;
   Counseling Dissertation Research Fellowship
FX This research was supported by Lloyd Lofquist/Rene Dawis Travel Grant,
   CLA Student Research Award, and Counseling Dissertation Research
   Fellowship.
NR 48
TC 1
Z9 1
U1 0
U2 4
PU EDUCATIONAL PUBLISHING FOUNDATION-AMERICAN PSYCHOLOGICAL ASSOC
PI WASHINGTON
PA 750 FIRST ST, NE, WASHINGTON, DC 20002-4242 USA
SN 1948-1985
EI 1948-1993
J9 ASIAN AM J PSYCHOL
JI Asian Am. J. Psychol.
PD SEP
PY 2017
VL 8
IS 3
BP 190
EP 199
DI 10.1037/aap0000081
PG 10
WC Ethnic Studies; Psychology, Multidisciplinary
SC Ethnic Studies; Psychology
GA FX0UK
UT WOS:000425762300002
DA 2020-03-18
ER

PT J
AU Augestad, LB
AF Augestad, Liv Berit
TI Mental Health among Children and Young Adults with Visual Impairments: A
   Systematic Review
SO JOURNAL OF VISUAL IMPAIRMENT & BLINDNESS
LA English
DT Review
ID SELF-CONCEPT; PSYCHOLOGICAL ADJUSTMENT; ADOLESCENTS; STUDENTS; VISION;
   BLINDNESS; SYMPTOMS; NETWORKS
AB Introduction: The purpose of this study was to summarize current scientific knowledge relating to the occurrence of mood disorders among children with visual impairments. Methods: A systematic review was conducted of articles published between January1998 and July 2016, inclusive. A total of 17 publications met the inclusion criteria, of which 15 reported studies with a cross-sectional design. The 17 publications represent 13 countries. Results: The majority of the studies suggested that children and young adults with visual impairments had more emotional problems than did their sighted peers. In addition, girls with visual impairments more often experienced serious symptoms of depression and anxiety than did boys with visual impairments, a finding that was in line with results for the general population. Two studies with a longitudinal design suggested that emotional problems among children and young adults with visual impairments might lessen over time. Discussion: Due to the different research purposes, study designs, definitions of visual impairment, participants' age ranges, cultures, countries, small sample sizes, measurements, and analyses of mental health, the overall results of the reviewed studies were inconsistent. To give children the best opportunities for good mental health, there is a need for more knowledge and for further longitudinal and randomized studies of high quality. Implications for practitioners: Social support, friendship, and independence in mobility seem to be important for enhancing the mental health of all children. Children with earlier onset and more severe visual impairments may be less likely to experience a reduction in their mental health problems over time.
C1 [Augestad, Liv Berit] Norwegian Univ Technol & Sci NTNU, Dept Neuromed & Movement Sci, Fac Med & Hlth Sci, Trondheim, Norway.
   [Augestad, Liv Berit] Statped Midt, Dept Visual Impairments, Heimdal, Norway.
   [Augestad, Liv Berit] Olav Kyrresgate 13, N-7491 Trondheim, Norway.
RP Augestad, LB (reprint author), Norwegian Univ Technol & Sci NTNU, Dept Neuromed & Movement Sci, Fac Med & Hlth Sci, Trondheim, Norway.; Augestad, LB (reprint author), Statped Midt, Dept Visual Impairments, Heimdal, Norway.; Augestad, LB (reprint author), Olav Kyrresgate 13, N-7491 Trondheim, Norway.
EM liv.berit.augestad@ntnu.no
NR 39
TC 3
Z9 3
U1 1
U2 12
PU SAGE PUBLICATIONS INC
PI THOUSAND OAKS
PA 2455 TELLER RD, THOUSAND OAKS, CA 91320 USA
SN 0145-482X
EI 1559-1476
J9 J VISUAL IMPAIR BLIN
JI J. Vis. Impair. Blind.
PD SEP-OCT
PY 2017
VL 111
IS 5
BP 411
EP 425
PG 15
WC Rehabilitation
SC Rehabilitation
GA FS2LF
UT WOS:000419609500003
DA 2020-03-18
ER

PT J
AU Miers, AC
   Ziermans, T
   van Rijn, S
AF Miers, Anne C.
   Ziermans, Tim
   van Rijn, Sophie
TI Connecting the Dots between Schizotypal Symptoms and Social Anxiety in
   Youth with an Extra X Chromosome: A Mediating Role for Catastrophizing
SO BRAIN SCIENCES
LA English
DT Article
DE Klinefelter; Trisomy X; schizotypal symptoms; social anxiety symptoms;
   catastrophizing coping
ID COGNITIVE EMOTION REGULATION; KLINEFELTER-SYNDROME; HIGH-RISK; AUTISM;
   PHENOTYPE; CHILDREN; SAMPLE; MODEL; BOYS
AB Youth with an extra X chromosome (47, XXY & 47, XXX) display higher levels of schizotypal symptoms and social anxiety as compared to typically developing youth. It is likely that the extra X chromosome group is at-risk for clinical levels of schizotypy and social anxiety. Hence, this study investigated how schizotypal and social anxiety symptoms are related and mechanisms that may explain their association in a group of 38 children and adolescents with an extra X chromosome and a comparison group of 109 typically developing peers (8-19 years). Three cognitive coping strategies were investigated as potential mediators, rumination, catastrophizing, and other-blame. Moderated mediation analyses revealed that the relationship between schizotypal symptoms and social anxiety was mediated by catastrophizing coping in the extra X chromosome group but not in the comparison group. The results suggest that youth with an extra X chromosome with schizotypal symptoms could benefit from an intervention to weaken the tendency to catastrophize life events as a way of reducing the likelihood of social anxiety symptoms.
C1 [Miers, Anne C.] Leiden Univ, Inst Psychol, Dev & Educ Psychol Unit, POB 9555, NL-2300 RB Leiden, Netherlands.
   [Ziermans, Tim; van Rijn, Sophie] Leiden Univ, Clin Child & Adolescent Studies, POB 9555, NL-2300 RB Leiden, Netherlands.
   [Ziermans, Tim] Univ Amsterdam, Dept Psychol Brain & Cognit, Amsterdam, Netherlands.
   [van Rijn, Sophie] Leiden Univ, LIBC, POB 9600, NL-2300 RC Leiden, Netherlands.
RP Miers, AC (reprint author), Leiden Univ, Inst Psychol, Dev & Educ Psychol Unit, POB 9555, NL-2300 RB Leiden, Netherlands.
EM acmiers@fsw.leidenuniv.nl; t.b.ziermans@uva.nl; srijn@fsw.leidenuniv.nl
RI Miers, Anne/H-9421-2019
OI Miers, Anne/0000-0001-5077-4731; van rijn, sophie/0000-0002-9179-7515;
   Ziermans, Tim/0000-0001-5224-1365
FU Netherlands Organization for Scientific Research (NWO)Netherlands
   Organization for Scientific Research (NWO) [452.16.005]
FX This work was supported by a grant (grant number 452.16.005 awarded to
   SvR) from the Netherlands Organization for Scientific Research (NWO).
NR 39
TC 1
Z9 1
U1 0
U2 6
PU MDPI
PI BASEL
PA ST ALBAN-ANLAGE 66, CH-4052 BASEL, SWITZERLAND
EI 2076-3425
J9 BRAIN SCI
JI Brain Sci.
PD SEP
PY 2017
VL 7
IS 9
AR 113
DI 10.3390/brainsci7090113
PG 12
WC Neurosciences
SC Neurosciences & Neurology
GA FI5VZ
UT WOS:000412056000003
OA DOAJ Gold, Green Published
DA 2020-03-18
ER

PT J
AU Fontes, LFC
   Conceicao, OC
   Machado, S
AF Campos Fontes, Luiz Felipe
   Conceicao, Otavio Canozzi
   Machado, Sthefano
TI Childhood and adolescent sexual abuse, victim profile and its impacts on
   mental health
SO CIENCIA & SAUDE COLETIVA
LA English
DT Article
DE Sexual abuse; Mental health; Propensity Score Matching; National School
   Health Survey
ID EMOTION REGULATION; FOLLOW-UP; CHILDREN; PREVENTION; MALTREATMENT;
   METAANALYSIS; PREVALENCE; OUTCOMES; CONSEQUENCES; DEPRESSION
AB This work aims to analyze the impact of childhood and adolescent sexual abuse on variables related to mental health and to identify the characteristics of the victims. To achieve this objective, microdata of the National School Health Survey 2015 was used, applying the methodology of Propensity Score Matching. The results show that the abused youth has a unique behavioral, familiar and socioeconomic profile and that they are more likely to use alcohol and drugs, be victim of bullying, to be in age-grade lag, to be employed and not to intend to continue studying. From a familiar point of view, they have low parental monitoring and lower probability of living with their mother. Estimates show that teenage sexual abuse can increase the youth's chance of reporting a constant feeling of loneliness by 13.3 percent, a 7.5 percent higher chance of having few or none friends, and a 9.5 percent higher chance of reporting frequent insomnia. Significant differences in effects on men and women were also observed, with impacts on loneliness feelings and insomnia greater for the first group and greater on the number of friends for the second.
C1 [Campos Fontes, Luiz Felipe; Conceicao, Otavio Canozzi] Pontificia Univ Catolica Rio Grande do Sul, Programa Posgrad Econ Desenvolvimento, Av Ipiranga 6681, BR-90619900 Porto Alegre, RS, Brazil.
   [Machado, Sthefano] Univ Fed Rio Grande do Sul, Fac Med, Porto Alegre, RS, Brazil.
RP Fontes, LFC (reprint author), Pontificia Univ Catolica Rio Grande do Sul, Programa Posgrad Econ Desenvolvimento, Av Ipiranga 6681, BR-90619900 Porto Alegre, RS, Brazil.
EM luizfelipefontes.80@gmail.com
RI CONCEICAO, OTAVIO CANOZZI/AAE-7412-2019
NR 53
TC 2
Z9 4
U1 2
U2 13
PU ABRASCO-ASSOC BRASILEIRA POS-GRADUACAO & SAUDE COLETIVA
PI RIO DE JANEIRO
PA AVENIDA BRASIL, 4036, SALA 700 MANGUINHOS-1, RIO DE JANEIRO, 21040-36,
   BRAZIL
SN 1413-8123
EI 1678-4561
J9 CIENC SAUDE COLETIVA
JI Cienc. Saude Coletiva
PD SEP
PY 2017
VL 22
IS 9
BP 2919
EP 2928
DI 10.1590/1413-81232017229.11042017
PG 10
WC Public, Environmental & Occupational Health
SC Public, Environmental & Occupational Health
GA FI2WN
UT WOS:000411810400013
PM 28954143
OA DOAJ Gold
DA 2020-03-18
ER

PT J
AU Van Lissa, CJ
   Hawk, ST
   Koot, HM
   Branje, S
   Meeus, WHJ
AF Van Lissa, Caspar J.
   Hawk, Skyler T.
   Koot, Hans M.
   Branje, Susan
   Meeus, Wim H. J.
TI The Cost of Empathy: Parent-Adolescent Conflict Predicts Emotion
   Dysregulation for Highly Empathic Youth
SO DEVELOPMENTAL PSYCHOLOGY
LA English
DT Article
DE conflict; emotion regulation; empathy; longitudinal; mood variability
ID PERSPECTIVE-TAKING; INDIVIDUAL-DIFFERENCES; GENDER-DIFFERENCES;
   COGNITIVE EMPATHY; VARIABILITY; DYNAMICS; FAMILY; COMMUNICATION;
   DIFFICULTIES; ORGANIZATION
AB Empathy plays a key role in maintaining close relationships and promoting prosocial conflict resolution. However, research has not addressed the potential emotional cost of adolescents' high empathy, particularly when relationships are characterized by more frequent conflict. The present 6-year longitudinal study (N = 467) investigated whether conflict with parents predicted emotion dysregulation more strongly for high-empathy adolescents than for lower-empathy adolescents. Emotion dysregulation was operationalized at both the experiential level, using mood diary data collected for 3 weeks each year, and at the dispositional level, using annual self-report measures. In line with predictions, we found that more frequent adolescent-parent conflict predicted greater day-to-day mood variability and dispositional difficulties in emotion regulation for high-empathy adolescents, but not for average-and low-empathy adolescents. Mood variability and difficulties in emotion regulation, in turn, also predicted increased conflict with parents. These links were not moderated by empathy. Moreover, our research allowed for a novel investigation of the interplay between experiential and dispositional emotion dysregulation. Day-to-day mood variability predicted increasing dispositional difficulties in emotion regulation over time, which suggests that experiential dysregulation becomes consolidated into dispositional difficulties in emotion regulation. Moderated mediation analyses revealed that, for high-empathy adolescents, conflict was a driver of this dysregulation consolidation process. Finally, emotion dysregulation played a role in overtime conflict maintenance for high-empathy adolescents. This suggests that, through emotion dysregulation, high empathy may paradoxically also contribute to maintaining negative adolescent-parent interactions. Our research indicates that high empathy comes at a cost when adolescent-parent relationships are characterized by greater negativity.
C1 [Van Lissa, Caspar J.] Erasmus Univ, Fac Social Sci, Burgemeester Oudlaan 50, NL-3062 PA Rotterdam, Netherlands.
   [Hawk, Skyler T.] Chinese Univ Hong Kong, Dept Educ Psychol, Hong Kong, Hong Kong, Peoples R China.
   [Koot, Hans M.] Vrije Univ Amsterdam, Dept Dev Psychol, Amsterdam, Netherlands.
   [Branje, Susan; Meeus, Wim H. J.] Univ Utrecht, Adolescent Dev, Utrecht, Netherlands.
RP Van Lissa, CJ (reprint author), Erasmus Univ, Fac Social Sci, Burgemeester Oudlaan 50, NL-3062 PA Rotterdam, Netherlands.
EM vanlissa@fsw.eur.nl
RI Meeus, Wim/H-8099-2013
NR 68
TC 7
Z9 7
U1 2
U2 17
PU AMER PSYCHOLOGICAL ASSOC
PI WASHINGTON
PA 750 FIRST ST NE, WASHINGTON, DC 20002-4242 USA
SN 0012-1649
EI 1939-0599
J9 DEV PSYCHOL
JI Dev. Psychol.
PD SEP
PY 2017
VL 53
IS 9
BP 1722
EP 1737
DI 10.1037/dev0000361
PG 16
WC Psychology, Developmental
SC Psychology
GA FL5HK
UT WOS:000414264000010
PM 28691836
DA 2020-03-18
ER

PT J
AU Cohrdes, C
   Wrzus, C
   Frisch, S
   Riediger, M
AF Cohrdes, Caroline
   Wrzus, Cornelia
   Frisch, Simon
   Riediger, Michaela
TI Tune Yourself In: Valence and Arousal Preferences in Music-Listening
   Choices From Adolescence to Old Age
SO DEVELOPMENTAL PSYCHOLOGY
LA English
DT Article
DE age differences; affect-regulatory behavior; music preferences; mood
   induction
ID INTERACTION ANXIETY SCALE; MOOD INDUCTION PROCEDURE; SOCIAL PHOBIA
   SCALE; EMOTION REGULATION; INDIVIDUAL-DIFFERENCES; HEARING THRESHOLDS;
   SELF-REGULATION; NEGATIVE AFFECT; LIFE-SPAN; ADULTHOOD
AB In previous studies, older as compared with younger individuals were more strongly motivated to regulate their momentary affect toward pleasant and calm states. Whether these motivational differences are also reflected in regulatory behavior and whether this behavior is efficient in terms of affect change, however, is unclear. To address these issues, we conducted 3 studies with samples ranging in age from adolescence to old adulthood. In Study 1, we developed a novel and age-fair music browsing paradigm for music of diverse musical styles, dates of origin, and affective characteristics. The time spent listening to self-selected music with varying levels of valence and arousal served as an indicator of affect-regulatory preferences in 2 different affectively relevant situations, namely after mood induction in Study 2 and before an upcoming discussion with a stranger in Study 3. As predicted, we found a higher preference for music with positive valence and low arousal in older as compared with younger individuals in both studies. Additionally, the efficacy of music listening as an affect-regulatory strategy was supported because individuals' current affect significantly changed from before to after music listening (Studies 2 and 3), whereas that was not the case in an active control group listening to neutral nonmusical sounds (Study 3). These results extend previous research on affect regulation by demonstrating the utility of the music browsing paradigm as a behavioral indicator of affect-regulatory preferences in individuals from various age groups. They also provide evidence for age differences in, and affect-regulatory effects of, music-choice behavior.
C1 [Cohrdes, Caroline; Riediger, Michaela] Max Planck Inst Human Dev, Res Grp Affect Lifespan, Lentzeallee 94, D-14195 Berlin, Germany.
   [Wrzus, Cornelia] Johannes Gutenberg Univ Mainz, Dept Psychol, Mainz, Germany.
   [Frisch, Simon] Tech Univ Dresden, Dept Psychol, Dresden, Germany.
   [Riediger, Michaela] Free Univ Berlin, Heisenberg Res Grp Socioemot Dev & Hlth Lifespan, Berlin, Germany.
   [Riediger, Michaela] Friedrich Schiller Univ Jena, Dept Dev Psychol, Jena, Germany.
RP Cohrdes, C (reprint author), Max Planck Inst Human Dev, Res Grp Affect Lifespan, Lentzeallee 94, D-14195 Berlin, Germany.
EM cohrdes@mpib-berlin.mpg.de
OI Cohrdes, Caroline/0000-0003-0063-4145
FU Max Planck SocietyMax Planck Society; German Research Foundation
   [Deutsche Forschungsgemeinschaft, DFG]German Research Foundation (DFG)
   [RI 1797/3-1]
FX This research was funded by the Max Planck Society and supported in part
   by a Heisenberg stipend awarded to Michaela Riediger by the German
   Research Foundation [Deutsche Forschungsgemeinschaft, DFG], RI 1797/3-1.
   We thank Natalie Berger, Kristin Bischof, Elisabeth Blanke, Anne Boger,
   Hanne Bohme, Tina Bohme, Dulce Erdt, Teresa Holtfreter, Sandy Jahn,
   Thomas Lennefer, Claudia Medel, Manuela Meermann, Lisa Musculus, Heidi
   Nassimi, Vanessa Petruo, Konrad Senf, Anika Schulz, Joanna Stasch,
   Ngoc-Huy Troung, and Linda Wuttke for their assistance in conducting the
   studies. We are grateful to Julia Delius for editorial assistance.
NR 71
TC 2
Z9 2
U1 1
U2 17
PU AMER PSYCHOLOGICAL ASSOC
PI WASHINGTON
PA 750 FIRST ST NE, WASHINGTON, DC 20002-4242 USA
SN 0012-1649
EI 1939-0599
J9 DEV PSYCHOL
JI Dev. Psychol.
PD SEP
PY 2017
VL 53
IS 9
BP 1777
EP 1794
DI 10.1037/dev0000362
PG 18
WC Psychology, Developmental
SC Psychology
GA FL5HK
UT WOS:000414264000014
PM 28581313
DA 2020-03-18
ER

PT J
AU Kim, H
   Parker, JG
   Marciano, ARW
AF Kim, Hwaheun
   Parker, Jeffrey G.
   Marciano, Alisha R. Walker
TI Interplay of self-esteem, emotion regulation, and parenting in young
   adolescents' friendship jealousy
SO JOURNAL OF APPLIED DEVELOPMENTAL PSYCHOLOGY
LA English
DT Article
DE Friendship jealousy; Parental psychological control; Self-esteem;
   Emotion regulation
ID PSYCHOLOGICAL CONTROL; RELATIONAL AGGRESSION; ROMANTIC JEALOUSY; SIBLING
   JEALOUSY; MIDDLE CHILDHOOD; MEDIATING ROLE; CHILDREN; ADJUSTMENT;
   ANXIETY; WORTH
AB Unwarranted friendship jealousy can create friendship and broader peer difficulties for adolescents. This study expands earlier research-on the role of self-esteem in friendship jealousy by considering emotion regulation skill and parental use of psychological control as intersecting factors. 72 young adolescents completed questionnaires on themselves, their friendships, and their family experiences. As predicted, poor self-esteem related to friendship jealousy but only when adolescents were poorly-equipped to deal with strong emotions. Adolescents from homes with psychologically-controlling mothers were also prone to jealousy, evidently because psychological control and broader warmth in the relationship compromised offspring's self-esteem. One consequence of psychological control for offspring may be friendship difficulties related to insecurity over a partner's commitment and exaggeration of the risk posed by rivals.
C1 [Kim, Hwaheun; Parker, Jeffrey G.] Univ Alabama, Dept Psychol, 306 Paul W Bryant Dr East, Tuscaloosa, AL 35487 USA.
   [Kim, Hwaheun; Parker, Jeffrey G.] Univ Alabama, Social Sci Res Inst, 306 Paul W Bryant Dr East, Tuscaloosa, AL 35487 USA.
   [Marciano, Alisha R. Walker] Lynchburg Coll, Dept Psychol, 1501 Lakeside Dr, Lynchburg, VA 24501 USA.
RP Kim, H (reprint author), Univ Alabama, Dept Psychol, 306 Paul W Bryant Dr East, Tuscaloosa, AL 35487 USA.; Kim, H (reprint author), Univ Alabama, Social Sci Res Inst, 306 Paul W Bryant Dr East, Tuscaloosa, AL 35487 USA.
EM hkim84@crimson.ua.edu
FU National Science FoundationNational Science Foundation (NSF)
   [BCS0451261]; Innovation, Research, and Training, Durham, NC; Institute
   for Social Science Research, University of Alabama, Tuscaloosa, AL;
   Department of Psychology, University of Alabama, Tuscaloosa, AL
FX The research was supported by the National Science Foundation [grant
   number BCS0451261]; Innovation, Research, and Training, Durham, NC; the
   Institute for Social Science Research, University of Alabama,
   Tuscaloosa, AL; and Department of Psychology, University of Alabama,
   Tuscaloosa, AL.
NR 104
TC 1
Z9 1
U1 2
U2 17
PU ELSEVIER SCIENCE INC
PI NEW YORK
PA STE 800, 230 PARK AVE, NEW YORK, NY 10169 USA
SN 0193-3973
EI 1873-7900
J9 J APPL DEV PSYCHOL
JI J. Appl. Dev. Psychol.
PD SEP-OCT
PY 2017
VL 52
BP 170
EP 180
DI 10.1016/j.appdev.2017.06.007
PG 11
WC Psychology, Developmental
SC Psychology
GA FJ9TZ
UT WOS:000413125700016
DA 2020-03-18
ER

PT J
AU Fan, YM
   Zeng, LL
   Shen, H
   Qin, J
   Li, FQ
   Hu, DW
AF Fan, Yiming
   Zeng, Ling-Li
   Shen, Hui
   Qin, Jian
   Li, Fuquan
   Hu, Dewen
TI Lifespan Development of the Human Brain Revealed by Large-Scale Network
   Eigen-Entropy
SO ENTROPY
LA English
DT Article
DE functional connectome; graph theoretical analysis; eigenvector
   centrality; orderness; network eigen-entropy
ID AGE-RELATED-CHANGES; RICH-CLUB ORGANIZATION; RESTING-STATE FMRI;
   FUNCTIONAL CONNECTIVITY; BASAL GANGLIA; EIGENVECTOR CENTRALITY; HEAD
   MOTION; ARCHITECTURE; CONNECTOME; EMERGENCE
AB Imaging connectomics based on graph theory has become an effective and unique methodological framework for studying functional connectivity patterns of the developing and aging brain. Normal brain development is characterized by continuous and significant network evolution through infancy, childhood, and adolescence, following specific maturational patterns. Normal aging is related to some resting state brain networks disruption, which are associated with certain cognitive decline. It is a big challenge to design an integral metric to track connectome evolution patterns across the lifespan, which is to understand the principles of network organization in the human brain. In this study, we first defined a brain network eigen-entropy (NEE) based on the energy probability (EP) of each brain node. Next, we used the NEE to characterize the lifespan orderness trajectory of the whole-brain functional connectivity of 173 healthy individuals ranging in age from 7 to 85 years. The results revealed that during the lifespan, the whole-brain NEE exhibited a significant non-linear decrease and that the EP distribution shifted from concentration to wide dispersion, implying orderness enhancement of functional connectome over age. Furthermore, brain regions with significant EP changes from the flourishing (7-20 years) to the youth period (23-38 years) were mainly located in the right prefrontal cortex and basal ganglia, and were involved in emotion regulation and executive function in coordination with the action of the sensory system, implying that self-awareness and voluntary control performance significantly changed during neurodevelopment. However, the changes from the youth period to middle age (40-59 years) were located in the mesial temporal lobe and caudate, which are associated with long-term memory, implying that the memory of the human brain begins to decline with age during this period. Overall, the findings suggested that the human connectome shifted from a relatively anatomical driven state to an orderly organized state with lower entropy.
C1 [Fan, Yiming; Zeng, Ling-Li; Shen, Hui; Qin, Jian; Li, Fuquan; Hu, Dewen] Natl Univ Def Technol, Coll Mechatron & Automat, 109 Deya Rd, Changsha 410073, Hunan, Peoples R China.
RP Hu, DW (reprint author), Natl Univ Def Technol, Coll Mechatron & Automat, 109 Deya Rd, Changsha 410073, Hunan, Peoples R China.
EM fanyimingendeavor@126.com; lingl.zeng@gmail.com; shenhui_nudt@126.com;
   qinjian714@126.com; lifuquan16@nudt.edu.cn; dwhu@nudt.edu.cn
RI Hu, Dewen/D-1978-2015
OI Hu, Dewen/0000-0001-7357-0053
FU National Science Foundation of ChinaNational Natural Science Foundation
   of China [61420106001, 61503397, 9142030002]; National Basic Research
   Program of ChinaNational Basic Research Program of China [2013CB329401]
FX We gratefully thank the NKI-RS and HCP for collecting and sharing data.
   This work was supported by the National Science Foundation of China
   (61420106001, 61503397 and 9142030002) and the National Basic Research
   Program of China (2013CB329401).
NR 73
TC 2
Z9 2
U1 1
U2 8
PU MDPI
PI BASEL
PA ST ALBAN-ANLAGE 66, CH-4052 BASEL, SWITZERLAND
SN 1099-4300
J9 ENTROPY-SWITZ
JI Entropy
PD SEP
PY 2017
VL 19
IS 9
AR 471
DI 10.3390/e19090471
PG 17
WC Physics, Multidisciplinary
SC Physics
GA FH9JP
UT WOS:000411527100042
OA DOAJ Gold
DA 2020-03-18
ER

PT J
AU Goldstein, TR
   Lerner, MD
   Winner, E
AF Goldstein, Thalia R.
   Lerner, Matthew D.
   Winner, Ellen
TI The Arts as a Venue for Developmental Science: Realizing a Latent
   Opportunity
SO CHILD DEVELOPMENT
LA English
DT Article
ID IMPROVISATIONAL MUSIC-THERAPY; AUTISM SPECTRUM DISORDERS; CHILDREN;
   INTERVENTION; THEATER; ADOLESCENTS; LESSONS; PROGRAM; EMPATHY; IQ
AB Children in all cultures readily engage in artistic activities, yet the arts (dance, drama, drawing, and music) have traditionally been marginal topics in the discipline of developmental science. We argue that developmental psychologists cannot afford to ignore such naturalistic activities that involve so many basic phenomenaattention, engagement, motivation, emotion regulation, understanding of others, and so on. Despite historical issues with research methodologies and overdrawn conclusions, a current wave of methodologically rigorous studies shows the depth of arts learning, as well as how arts engagement can be harnessed for transfer to other skills. Here, we present 21 exemplary research case studies, covering an age range of 18months to 17years old and discuss how the arts are no more difficult to study than other real-world developmental phenomena and deserve a thorough examination.
   The title for this Special Section is Bringing Developmental Science into the World, edited by Roberta Michnick Golinkoff, Kathy Hirsh-Pasek, Rachel Grob, and Mark Schlesinger
C1 [Goldstein, Thalia R.] George Mason Univ, Fairfax, VA 22030 USA.
   [Lerner, Matthew D.] SUNY Stony Brook, Stony Brook, NY 11794 USA.
   [Winner, Ellen] Boston Coll, Chestnut Hill, MA 02167 USA.
RP Goldstein, TR (reprint author), George Mason Univ, Dept Psychol, 4400 Univ Dr MS 3F5, Fairfax, VA 22030 USA.
EM tgoldste@gmu.edu
OI Goldstein, Thalia/0000-0002-3892-0852
FU John Templeton Foundation; Brian A. Wright Memorial Autism Research
   Fund; Center for Health Innovation at Adelphi University; Simons
   Foundation (SFARI) [381283]; Alan Alda Fund for Communication; Arts
   Connection; National Science FoundationNational Science Foundation (NSF)
   [DRL-0815588]
FX Thalia R. Goldstein was partially supported by an award from the John
   Templeton Foundation. Matthew D. Lerner was partially supported by
   awards from the Brian A. Wright Memorial Autism Research Fund, the
   Center for Health Innovation at Adelphi University, the Simons
   Foundation (SFARI# 381283), and the Alan Alda Fund for Communication.
   Matthew D. Lerner and Thalia R. Goldstein were partially supported by a
   grant from Arts Connection. Ellen Winner was partially funded by a grant
   from the National Science Foundation, award DRL-0815588.
NR 60
TC 11
Z9 11
U1 4
U2 36
PU WILEY
PI HOBOKEN
PA 111 RIVER ST, HOBOKEN 07030-5774, NJ USA
SN 0009-3920
EI 1467-8624
J9 CHILD DEV
JI Child Dev.
PD SEP-OCT
PY 2017
VL 88
IS 5
BP 1505
EP 1512
DI 10.1111/cdev.12884
PG 8
WC Psychology, Educational; Psychology, Developmental
SC Psychology
GA FF7FO
UT WOS:000409182100010
PM 28626921
DA 2020-03-18
ER

PT J
AU Mennis, J
   Mason, M
   Ambrus, A
   Way, T
   Henry, K
AF Mennis, Jeremy
   Mason, Michael
   Ambrus, Andreea
   Way, Thomas
   Henry, Kevin
TI The spatial accuracy of geographic ecological momentary assessment
   (GEMA): Error and bias due to subject and environmental characteristics
SO DRUG AND ALCOHOL DEPENDENCE
LA English
DT Article
DE Ecological momentary assessment; EMA; Location; Ecology; Environment;
   Neighborhood; Accuracy; Data quality
ID URBAN ADOLESCENTS; MENTAL-HEALTH; INFORMATION; TECHNOLOGY; TRACKING;
   BEHAVIOR; VALIDITY; RISK
AB Background: Geographic ecological momentary assessment (GEMA) combines ecological momentary assessment (EMA) with global positioning systems (GPS) and geographic information systems (GIS). This study evaluates the spatial accuracy of GEMA location data and bias due to subject and environmental data characteristics.
   Methods: Using data for 72 subjects enrolled in a study of urban adolescent substance use, we compared the GPS-based location of EMA responses in which the subject indicated they were at home to the geocoded home address. We calculated the percentage of EMA locations within a sixteenth, eighth, quarter, and half miles from the home, and the percentage within the same tract and block group as the home. We investigated if the accuracy measures were associated with subject demographics, substance use, and emotional dysregulation, as well as environmental characteristics of the home neighborhood.
   Results: Half of all subjects had more than 88% of their EMA locations within a half mile, 72% within a quarter mile, 55% within an eighth mile, 50% within a sixteenth of a mile, 83% in the correct tract, and 71% in the correct block group. There were no significant associations with subject or environmental characteristics.
   Conclusions: Results support the use of GEMA for analyzing subjects' exposures to urban environments. Researchers should be aware of the issue of spatial accuracy inherent in GEMA, and interpret results accordingly. Understanding spatial accuracy is particularly relevant for the development of 'ecological momentary interventions' (EMI), which may depend on accurate location information, though issues of privacy protection remain a concern.
C1 [Mennis, Jeremy; Ambrus, Andreea; Henry, Kevin] Temple Univ, Philadelphia, PA 19122 USA.
   [Mason, Michael] Univ Tennessee, Knoxville, TN USA.
   [Way, Thomas] Villanova Univ, Radnor Township, PA USA.
RP Mennis, J (reprint author), Temple Univ, Philadelphia, PA 19122 USA.
EM jmennis@temple.edu
FU National Institute on Drug AbuseUnited States Department of Health &
   Human ServicesNational Institutes of Health (NIH) - USANIH National
   Institute on Drug Abuse (NIDA) [1R01 DA031724-01A1]
FX This research was supported by grant No. 1R01 DA031724-01A1 from the
   National Institute on Drug Abuse. The findings and conclusions are those
   of the authors and do not necessarily represent the views of the
   National Institute on Drug Abuse, or the National Institutes of Health.
NR 35
TC 6
Z9 6
U1 2
U2 10
PU ELSEVIER IRELAND LTD
PI CLARE
PA ELSEVIER HOUSE, BROOKVALE PLAZA, EAST PARK SHANNON, CO, CLARE, 00000,
   IRELAND
SN 0376-8716
EI 1879-0046
J9 DRUG ALCOHOL DEPEN
JI Drug Alcohol Depend.
PD SEP 1
PY 2017
VL 178
BP 188
EP 193
DI 10.1016/j.drugalcdep.2017.05.019
PG 6
WC Substance Abuse; Psychiatry
SC Substance Abuse; Psychiatry
GA FF6UK
UT WOS:000409152300030
PM 28654871
DA 2020-03-18
ER

PT J
AU Ross, A
   Kelly, Y
   Sacker, A
AF Ross, Andy
   Kelly, Yvonne
   Sacker, Amanda
TI Time trends in mental well-being: the polarisation of young people's
   psychological distress
SO SOCIAL PSYCHIATRY AND PSYCHIATRIC EPIDEMIOLOGY
LA English
DT Article
DE GHQ-12; Time trends; Young people; Polarisation; Individualization
ID ADOLESCENT EMOTIONAL-PROBLEMS; GENERAL HEALTH QUESTIONNAIRE; DEPRESSIVE
   SYMPTOMS; BEHAVIORAL-PROBLEMS; EXPLAIN INCREASES; CONDUCT PROBLEMS;
   DUTCH CHILDREN; PARENT; YOUTH; PSYCHOPATHOLOGY
AB Purpose Previous research on time trends of young people's mental health in Britain has produced conflicting findings: evidence for deterioration in mental health during the late 20th century followed by stability and slight improvement during the early 21st century is contrasted with evidence showing continued deterioration. The present study adds to the evidence base by assessing time trends in means, variances, and both low and high psychological distress scores covering a similar period.
   Methods GHQ-12 (Likert scale) was regressed on time (adjusting for age) using a sample of young people aged 16-24 between 1991 and 2008 from the British Household Panel Study. Change in variance was assessed using Levene's homogeneity of variance test across 9-year intervals. Polarisation was assessed by a comparison of the prevalence of scores >= 1 standard deviation and >= 1.5 standard deviations above and below the pooled mean.
   Results There was a small but significant increase in mean GHQ-12 among young women (b 0.048; 95% CI 0.016, 0.080) only. Variance increased significantly (p < 0.05) across 9-year intervals in seven out of nine comparisons for women and in six out of nine comparisons for men. There were significant increases in low (OR: 1.19; 95% CI 1.05, 1.35), high (OR: 1.27; 95% CI 1.13, 1.42), and very high scores (OR: 1.42; 95% CI 1.23, 1.64) for young women, and increases in low (OR: 1.39; 95% CI 1.21, 1.59) and very low (OR: 1.53; 95% CI 1.21, 1.92) scores for young men.
   Conclusions The evidence suggests a polarisation of the psychological distress of young women in Britain between 1991 and 2008.
C1 [Ross, Andy; Kelly, Yvonne; Sacker, Amanda] UCL, Res Dept Epidemiol & Publ Hlth, ESRC Int Ctr Lifecourse Studies Soc & Hlth, 1-19 Torrington Pl, London WC1E 6BT, England.
RP Ross, A (reprint author), UCL, Res Dept Epidemiol & Publ Hlth, ESRC Int Ctr Lifecourse Studies Soc & Hlth, 1-19 Torrington Pl, London WC1E 6BT, England.
EM andy.ross.13@ucl.ac.uk
FU UK Economic and Social Research CouncilEconomic & Social Research
   Council (ESRC) [ES/J500045/1, ES/J019119/1]
FX This work was supported by grants from the UK Economic and Social
   Research Council (ES/J500045/1 and ES/J019119/1). We thank the four
   anonymous reviewers, whose comments/suggestions helped improve and
   clarify this manuscript.
NR 44
TC 1
Z9 1
U1 0
U2 7
PU SPRINGER HEIDELBERG
PI HEIDELBERG
PA TIERGARTENSTRASSE 17, D-69121 HEIDELBERG, GERMANY
SN 0933-7954
EI 1433-9285
J9 SOC PSYCH PSYCH EPID
JI Soc. Psychiatry Psychiatr. Epidemiol.
PD SEP
PY 2017
VL 52
IS 9
BP 1147
EP 1158
DI 10.1007/s00127-017-1419-4
PG 12
WC Psychiatry
SC Psychiatry
GA FF4VV
UT WOS:000408956600008
PM 28698927
OA Green Published, Other Gold
DA 2020-03-18
ER

PT J
AU Li, DW
   Zucker, NL
   Kragel, PA
   Covington, VE
   LaBar, KS
AF Li, Dawei
   Zucker, Nancy L.
   Kragel, Philip A.
   Covington, Virginia E.
   LaBar, Kevin S.
TI Adolescent development of insula-dependent interoceptive regulation
SO DEVELOPMENTAL SCIENCE
LA English
DT Article
ID FALSE DISCOVERY RATE; MOTION SICKNESS; EMOTION REGULATION;
   CEREBRAL-CORTEX; BRAIN; PARCELLATION; SUPPRESSION; ACTIVATION; FEELINGS;
   SYSTEMS
AB Adolescence is hypothesized to be a critical period for the maturation of self-regulatory capacities, including those that depend on interoceptive sensitivity, but the neural basis of interoceptive regulation in adolescence is unknown. We used functional magnetic resonance imaging and psychophysiology to study interoceptive regulation in healthy adolescent females. Participants regulated their gut activities in response to a virtual roller coaster by deep breathing aided by visually monitoring their online electrogastrogram (EGG) activity through a virtual thermometer (i.e. gut biofeedback), or without biofeedback. Analyses focused on the insula, given its putative role in interoception. The bilateral posterior insula showed increased activation in the nobiofeedback compared to biofeedback condition, suggesting that the participants relied more on interoceptive input when exteroceptive feedback was unavailable. The bilateral dorsal anterior insula showed activation linearly associated with age during both induction and regulation, and its activation during regulation correlated positively with change of EGG in the tachygastria frequency band from induction to regulation. Induction-related activation in the bilateral ventral anterior insula was nonlinearly associated with age and peaked at mid-adolescence. These results implicate different developmental trajectories of distinct sub-regions of the insula in interoceptive processes, with implications for competing neurobiological theories of female adolescent development.
C1 [Li, Dawei; Kragel, Philip A.; LaBar, Kevin S.] Duke Univ, Ctr Cognit Neurosci, Box 90999, Durham, NC 27708 USA.
   [Zucker, Nancy L.; Covington, Virginia E.; LaBar, Kevin S.] Duke Univ, Dept Psychiat & Behav Sci, Durham, NC USA.
RP LaBar, KS (reprint author), Duke Univ, Ctr Cognit Neurosci, Box 90999, Durham, NC 27708 USA.
EM klabar@duke.edu
OI Kragel, Philip/0000-0001-9463-6381
FU NIHUnited States Department of Health & Human ServicesNational
   Institutes of Health (NIH) - USA [RC1 MH088678]; Duke Institute for
   Brain Sciences Research
FX The authors wish to thank Matthew Fecteau for assistance with
   psychophysiological recording and analysis. This work was supported by
   NIH RC1 MH088678 and a Duke Institute for Brain Sciences Research
   Incubator Award to NLZ and KSL.
NR 54
TC 4
Z9 4
U1 0
U2 6
PU WILEY
PI HOBOKEN
PA 111 RIVER ST, HOBOKEN 07030-5774, NJ USA
SN 1363-755X
EI 1467-7687
J9 DEVELOPMENTAL SCI
JI Dev. Sci.
PD SEP
PY 2017
VL 20
IS 5
AR e12438
DI 10.1111/desc.12438
PG 16
WC Psychology, Developmental; Psychology, Experimental
SC Psychology
GA FF1GB
UT WOS:000408646700015
PM 27320796
OA Green Accepted
DA 2020-03-18
ER

PT J
AU Signorini, G
   Singh, SP
   Boricevic-Marsanic, V
   Dieleman, G
   Dodig-Curkovic, K
   Franic, T
   Gerritsen, SE
   Griffin, J
   Maras, A
   McNicholas, F
   O'Hara, L
   Purper-Ouakil, D
   Paul, M
   Schulze, U
   Street, C
   Tremmery, S
   Tuomainen, H
   Verhulst, F
   Warwick, J
   de Girolamo, G
AF Signorini, Giulia
   Singh, Swaran P.
   Boricevic-Marsanic, Vlatka
   Dieleman, Gwen
   Dodig-Curkovic, Katarina
   Franic, Tomislav
   Gerritsen, Suzanne E.
   Griffin, James
   Maras, Athanasios
   McNicholas, Fiona
   O'Hara, Lesley
   Purper-Ouakil, Diane
   Paul, Moli
   Schulze, Ulrike
   Street, Cathy
   Tremmery, Sabine
   Tuomainen, Helena
   Verhulst, Frank
   Warwick, Jane
   de Girolamo, Giovanni
CA MILESTONE Consortium
TI Architecture and functioning of child and adolescent mental health
   services: a 28-country survey in Europe
SO LANCET PSYCHIATRY
LA English
DT Article
ID AGE-OF-ONSET; YOUNG-PEOPLE; EMOTIONAL-PROBLEMS; CARE; DISORDERS;
   INTERVENTIONS; TRANSITION; ADULTS; EXPERIENCES; SOCIETIES
AB The WHO Child and Adolescent Mental Health Atlas, published in 2005, reported that child and adolescent mental health services (CAMHS) in Europe differed substantially in their architecture and functioning. We assessed the characteristics of national CAMHS across the European Union (EU), including legal aspects of adolescent care. Using an online mapping survey aimed at expert(s) in each country, we obtained data for all 28 countries in the EU. The characteristics and activities of CAMHS (ie, availability of services, inpatient beds, and clinicians and organisations, and delivery of specific CAMHS services and treatments) varied considerably between countries, as did funding sources and user access. Neurodevelopmental disorders were the most frequent diagnostic group (up to 81%) for people seen at CAMHS (data available from only 13 [46%] countries). 20 (70%) countries reported having an official national child and adolescent mental health policy, covering young people until their official age of transition to adulthood. The heterogeneity in resource allocation did not seem to match epidemiological burden. Substantial improvements in the planning, monitoring, and delivery of mental health services for children and adolescents are needed.
C1 [Signorini, Giulia; de Girolamo, Giovanni] St John God Clin Res Ctr, Psychiat Epidemiol & Evaluat Unit, I-25125 Brescia, Italy.
   [Singh, Swaran P.; Paul, Moli; Street, Cathy; Tuomainen, Helena] Univ Warwick, Warwick Med Sch, Mental Hlth & Wellbeing, Coventry, W Midlands, England.
   [Griffin, James; Warwick, Jane] Univ Warwick, Warwick Med Sch, Warwick Clin Trials Unit, Coventry, W Midlands, England.
   [Boricevic-Marsanic, Vlatka] Psychiat Hosp Children & Youth, Zagreb, Croatia.
   [Verhulst, Frank] Erasmus Univ, Med Ctr, Dept Child & Adolescent Psychiat & Psychol, Rotterdam, Netherlands.
   [Dieleman, Gwen; Gerritsen, Suzanne E.; Maras, Athanasios] Erasmus Univ, Med Ctr, Rotterdam, Netherlands.
   [Dodig-Curkovic, Katarina] Univ Hlth Ctr, Unit Child & Adolescent Psychiat, Osijek, Croatia.
   [Franic, Tomislav] Clin Hosp Ctr Split, Dept Psychiat, Split, Croatia.
   [Maras, Athanasios] Yulius Acad, Rotterdam, Netherlands.
   [McNicholas, Fiona; O'Hara, Lesley] Univ Coll Dublin, Dept Child & Adolescent Psychiat, Sch Med & Med Sci, Dublin, Ireland.
   [McNicholas, Fiona] Univ Coll Dublin, Geary Inst, Dublin, Ireland.
   [McNicholas, Fiona] Our Ladys Hosp Sick Children, Dept Child Psychiat, Dublin, Ireland.
   [McNicholas, Fiona] Lucena Clin, Dublin, Ireland.
   [Purper-Ouakil, Diane] St Eloi Hop, CHU Montpellier, Dept Med Psychol Enfants & Adolescents, Montpellier, France.
   [Schulze, Ulrike] Univ Ulm, Dept Child & Adolescent Psychiat Psychotherapy, Ulm, Germany.
   [Tremmery, Sabine] Univ Leuven, Dept Neurosci Child & Adolescent Psychiat, Leuven, Belgium.
RP Signorini, G (reprint author), St John God Clin Res Ctr, Psychiat Epidemiol & Evaluat Unit, I-25125 Brescia, Italy.
EM gsignorini@fatebenefratelli.eu
RI Purper-Ouakil, Diane/AAC-5024-2019; Franic, Tomislav/H-1367-2017; de
   Girolamo, Giovanni/K-3062-2016; Signorini, Giulia/J-7728-2016
OI Purper-Ouakil, Diane/0000-0003-0454-1579; Franic,
   Tomislav/0000-0002-5240-7166; de Girolamo, Giovanni/0000-0002-1611-8324;
   Griffin, James/0000-0002-6364-0414; Signorini,
   Giulia/0000-0003-1341-4598; Warwick, Jane/0000-0002-7320-6603
FU European Union's Seventh Framework Programme for research, technological
   development, and demonstrationEuropean Union (EU) [602442]
FX The MILESTONE project received funding from the European Union's Seventh
   Framework Programme for research, technological development, and
   demonstration under grant agreement no 602442. The European Commission
   (FP7 programme) had no involvement in the writing of the manuscript or
   in the decision to submit the manuscript for publication. This Health
   Policy reflects only the authors' views and the EU is not liable for any
   use that might be made of the information contained herein. Raw data are
   available on request from the corresponding author. This survey would
   have not been possible without the commitment and valuable collaboration
   of many experts from all 28 EU countries (full affiliations are shown in
   the appendix): Bernardo Barahona-Correa, Nikita Bezborodovs, Niels
   Bilenberg, Vlatka Boricevic, Rosa Calvo, Antonella Costantino, Veronique
   De Roeck, Katarina Dodig-Curkovie, Gwen Dieleman, Roberta Dochnal,
   Tomislav Franic, Suzanne E Gerritsen, George Giannakopoulos, Michal
   Goetz, Alexandrina A Grosen, Lars Joelsson, Nestor Kapusta, Gerasimos
   Kolaitis, Sigita Lesinskiene, Athanasios Maras, Laura Mateescu, Fiona
   McNicholas, Jaroslav Matys, Katrien Moens, Lesley O'Hara, Kallistheni
   Pantelidou, Moli Paul, Eva Pollak, Diane Purper-Ouakil, Frederick
   Russet, Per-Anders Rydelius, Ulrike Schulze, Vaska
   Stancheva-Popkostadinova, Barbara Remberk, Marianne Schilling, Igor
   Skodacek, Cathy Street, Bie Tremmery, Therese van Amelsvoort, Frank
   Verhulst, Jean-Francois Vervier, Agnes Vetra, Nora Wurth, Maja Zorko,
   and Concentris research management. We also thank Myron Belfer and Matt
   Mujien for their support with questionnaire development and in the
   identification of country experts. Members of the MILESTONE consortium
   who contributed to the project include Dieter Wolke, Priya Tah, Jason
   Madan, Frederick Russet, Ulrike Breuninger, Veronique de Roeck, Rachael
   McKenna, and Nikolina Davidovic. We thank Dr Sarah-Jane Fenton for her
   useful comments on the policy implications of this paper and Leontine
   ten Hoopen and Paul Plener for their assistance in data collection in
   the Netherlands and Germany.
NR 35
TC 30
Z9 30
U1 3
U2 14
PU ELSEVIER SCI LTD
PI OXFORD
PA THE BOULEVARD, LANGFORD LANE, KIDLINGTON, OXFORD OX5 1GB, OXON, ENGLAND
SN 2215-0374
J9 LANCET PSYCHIAT
JI Lancet Psychiatry
PD SEP
PY 2017
VL 4
IS 9
BP 715
EP 724
DI 10.1016/S2215-0366(17)30127-X
PG 10
WC Psychiatry
SC Psychiatry
GA FE7DW
UT WOS:000408368800031
PM 28596067
OA Green Published
DA 2020-03-18
ER

PT J
AU Baiden, P
   Stewart, SL
   Fallon, B
AF Baiden, Philip
   Stewart, Shannon L.
   Fallon, Barbara
TI The mediating effect of depressive symptoms on the relationship between
   bullying victimization and non-suicidal self-injury among adolescents:
   Findings from community and inpatient mental health settings in Ontario,
   Canada
SO PSYCHIATRY RESEARCH
LA English
DT Article
DE Bullying victimization; Non-suicidal self-injury; Depressive symptoms;
   Adolescents
ID LINKING PEER VICTIMIZATION; VULNERABILITY-STRESS MODEL; CHILDHOOD
   MALTREATMENT; SUICIDAL IDEATION; HELP-SEEKING; GENDER-DIFFERENCES;
   SOCIAL SUPPORT; RISK-FACTORS; CHILDREN; PREVALENCE
AB Although bullying victimization has been linked to a number of behavioral and emotional problems among adolescents, few studies have investigate the mechanism through which bullying victimization affect non-suicidal self-injury. The objectives of this study were to examine the effect of bullying victimization on non-suicidal self-injury and the mediating effect of depressive symptoms on the relationship between bullying victimization and non-suicidal self-injury among adolescents. Data for this study came from the interRAl Child and Youth Mental Health dataset. A total of 1650 adolescents aged 12-18 years (M = 14.56; SD = 1.79; 54.2% males) were analyzed. Binary logistic and Poisson regression models were conducted to identify the mediating effect of depressive symptoms on the relationship between bullying victimization and non-suicidal self-injury. Of the 1650 adolescents studied, 611 representing 37% engaged in non-suicidal self-injury and 26.7% were victims of bullying. The effect of bullying victimization on non-suicidal self-injury was partially mediated by depressive symptoms after adjusting for the effect of demographic characteristics, history of childhood abuse, social support, and mental health diagnoses. The contribution of bullying victimization and depression to non-suicidal self injury adds to the case for the development of trauma-focused interventions in reducing the risk of non-suicidal self-injury among adolescents.
C1 [Baiden, Philip; Fallon, Barbara] Univ Toronto, Factor Inwentash Fac Social Work, 246 Bloor St West, Toronto, ON M5S 1V4, Canada.
   [Stewart, Shannon L.] Western Univ, Fac Educ, 1137 Western Rd, London, ON N6G 1G7, Canada.
RP Baiden, P (reprint author), Univ Toronto, Factor Inwentash Fac Social Work, 246 Bloor St West, Toronto, ON M5S 1V4, Canada.
EM philip.baiden@mail.utoronto.ca
RI Baiden, Philip/H-3465-2019
OI Baiden, Philip/0000-0003-3877-2594
FU Joseph-Armand Bombardier Canada Graduate Scholarship-Doctoral Award
   through Social Sciences and Humanities Research Council (SSHRC) of
   Canada; Community Vitality Grant through the London Community Foundation
FX This research was supported in part by Joseph-Armand Bombardier Canada
   Graduate Scholarship-Doctoral Award through Social Sciences and
   Humanities Research Council (SSHRC) of Canada awarded to the first
   author. This research was also supported by the Community Vitality Grant
   through the London Community Foundation. Special thanks to the children,
   youth, and families for their time and effort.
NR 112
TC 11
Z9 13
U1 7
U2 41
PU ELSEVIER IRELAND LTD
PI CLARE
PA ELSEVIER HOUSE, BROOKVALE PLAZA, EAST PARK SHANNON, CO, CLARE, 00000,
   IRELAND
SN 0165-1781
J9 PSYCHIAT RES
JI Psychiatry Res.
PD SEP
PY 2017
VL 255
BP 238
EP 247
DI 10.1016/j.psychres.2017.05.018
PG 10
WC Psychiatry
SC Psychiatry
GA FE4IO
UT WOS:000408177800037
PM 28587863
OA Green Published
DA 2020-03-18
ER

PT J
AU Hedemann, ER
   Frazier, SL
AF Hedemann, Erin R.
   Frazier, Stacy L.
TI Leveraging After-School Programs to Minimize Risks for Internalizing
   Symptoms Among Urban Youth: Weaving Together Music Education and Social
   Development
SO ADMINISTRATION AND POLICY IN MENTAL HEALTH AND MENTAL HEALTH SERVICES
   RESEARCH
LA English
DT Article
DE Mental health promotion; After-school; Anxiety; Depression
ID COGNITIVE-BEHAVIORAL THERAPY; GENERALIZED ANXIETY DISORDER; SUMMER
   TREATMENT PROGRAM; MENTAL-HEALTH PROBLEMS; EMOTION REGULATION;
   PHARMACOLOGICAL-TREATMENT; PSYCHIATRIC-DISORDERS; DEPRESSIVE-DISORDERS;
   CHILDREN; ADOLESCENTS
AB This study examined a university-community partnership, focusing on mental health promotion within an after-school music program. We pursued two goals: (a) supporting staff around student engagement and behavior management; (b) integrating social-emotional activities into the curriculum. We assessed youth's mental health needs and examined feasibility of social-emotional activities delivered. One-hundred sixty-two youth participated in activities, while a subset of youth (n = 61) and their parents provided information on mental health need. Rates of anxiety and depression symptoms were high, and youth reported high satisfaction with the activities. Results suggest promise of this model for mental health promotion for urban youth.
C1 [Hedemann, Erin R.; Frazier, Stacy L.] Florida Int Univ, AHC 1 Room 140,11200 SW 8th St, Miami, FL 33199 USA.
RP Hedemann, ER (reprint author), Florida Int Univ, AHC 1 Room 140,11200 SW 8th St, Miami, FL 33199 USA.
EM Ehede001@fiu.edu
FU National Institute of Mental HealthUnited States Department of Health &
   Human ServicesNational Institutes of Health (NIH) - USANIH National
   Institute of Mental Health (NIMH) [F31 MH106252-01A1]; Florida
   International University
FX This work was supported by the National Institute of Mental Health (F31
   MH106252-01A1) and a Presidential Fellowship from Florida International
   University awarded to the first author. The authors gratefully
   acknowledge the families and staff at Miami Music Project for their
   collaboration and enthusiastic participation.
NR 89
TC 2
Z9 2
U1 2
U2 22
PU SPRINGER
PI NEW YORK
PA 233 SPRING ST, NEW YORK, NY 10013 USA
SN 0894-587X
EI 1573-3289
J9 ADM POLICY MENT HLTH
JI Adm. Policy. Ment. Health
PD SEP
PY 2017
VL 44
IS 5
SI SI
BP 756
EP 770
DI 10.1007/s10488-016-0758-x
PG 15
WC Health Policy & Services; Public, Environmental & Occupational Health
SC Health Care Sciences & Services; Public, Environmental & Occupational
   Health
GA FD3HN
UT WOS:000407424200017
PM 27544670
OA Green Accepted
DA 2020-03-18
ER

PT J
AU Rabinowitz, JA
   Drabick, DAG
AF Rabinowitz, Jill A.
   Drabick, Deborah A. G.
TI Do children fare for better and for worse? Associations among child
   features and parenting with child competence and symptoms
SO DEVELOPMENTAL REVIEW
LA English
DT Article
DE Diathesis-stress; Differential susceptibility; Vantage sensitivity;
   Child-specific features; Parenting; Social and emotional competence;
   Internalizing symptoms; Externalizing symptoms
ID RESPIRATORY SINUS ARRHYTHMIA; EXTERNALIZING BEHAVIOR PROBLEMS; DEFICIT
   HYPERACTIVITY DISORDER; ACTIVITY-DEPENDENT SECRETION; GENE PROMOTER
   POLYMORPHISM; MAJOR DEPRESSIVE DISORDER; INFANT-MOTHER ATTACHMENT;
   SALIVARY ALPHA-AMYLASE; EARLY MATERNAL-CARE; DIFFERENTIAL SUSCEPTIBILITY
AB Children vary in their sensitivity to parenting practices, which may influence their competence and development of psychological symptoms. Three theoretical frameworks that address youth's sensitivity to parenting and potential outcomes include the diathesis stress model, differential susceptibility hypothesis, and the vantage sensitivity hypothesis. The purpose of the present review is to examine the relations among child genetic, endophenotypic, and phenotypic attributes with parenting, and links to social and emotional adjustment and symptoms from infancy to young adulthood (18 years of age) that support the diathesis-stress model, differential susceptibility hypothesis, or vantage sensitivity hypothesis. We also examined whether (a) the assessment method (e.g., questionnaires, observations) and (b) developmental period (e.g., early childhood, adolescence) during which variables were assessed influenced support for the theoretical perspectives considered. Support was found for each framework but differed across studies. This inconsistent support may be because some child-specific features act as vulnerabilities, whereas others operate as plasticity factors; the parenting dimension under consideration may influence the adjustment of youth differently; or sex differences in child-specific features may differentially predict youth social and emotional competence or symptom development. Other potential explanations involve issues related to informants and contextual variations in children's behaviors, different analytic approaches, the assessment method, and developmental period of assessment. (C) 2017 Elsevier Inc. All rights reserved.
C1 [Rabinowitz, Jill A.; Drabick, Deborah A. G.] Temple Univ, Dept Psychol, Philadelphia, PA 19122 USA.
RP Rabinowitz, JA (reprint author), Temple Univ, Dept Psychol, Philadelphia, PA 19122 USA.
EM jill.alexandra.rabinowitz@temple.edu
NR 216
TC 6
Z9 6
U1 0
U2 39
PU ACADEMIC PRESS INC ELSEVIER SCIENCE
PI SAN DIEGO
PA 525 B ST, STE 1900, SAN DIEGO, CA 92101-4495 USA
SN 0273-2297
EI 1090-2406
J9 DEV REV
JI Dev. Rev.
PD SEP
PY 2017
VL 45
BP 1
EP 30
DI 10.1016/j.dr.2017.03.001
PG 30
WC Psychology, Developmental
SC Psychology
GA FB7ZE
UT WOS:000406357700001
DA 2020-03-18
ER

PT J
AU Hennig, T
   Koglin, U
   Schmidt, S
   Petermann, F
   Brahler, E
AF Hennig, Timo
   Koglin, Ute
   Schmidt, Soeren
   Petermann, Franz
   Braehler, Elmar
TI Attention-Deficit/Hyperactivity Disorder Symptoms and Life Satisfaction
   in a Representative Adolescent and Adult Sample
SO JOURNAL OF NERVOUS AND MENTAL DISEASE
LA English
DT Article
DE attention-deficit/hyperactivity disorder; social support; depressive
   symptoms; subjective well-being; quality of life
ID QUALITY-OF-LIFE; DEPRESSIVE SYMPTOMS; EMOTION REGULATION; MENTAL-HEALTH;
   ADHD; MORTALITY; VALIDITY; IMPACT; HYPERACTIVITY; IMPAIRMENTS
AB Although it is well documented that attention-deficit/hyperactivity disorder (ADHD) is associated with reduced life satisfaction, the mechanisms that might explain this co-occurrence are unclear. We examined the correlation of ADHD symptoms with life satisfaction and whether this association is mediated by (lacking) social support and depressive symptoms. Self-reported ADHD symptoms, life satisfaction, social support, and depressive symptoms were assessed in a representative, predominantly adult sample from the general population (14-91 years, N = 2517). Attention-deficit/hyperactivity disorder symptoms correlated negatively with life satisfaction (r = -0.41, p < 0.01), even after demographic factors (gender, age, income) and common risk factors (not being in a relationship, being unemployed) were controlled for (r = -0.39, p< 0.01). Social support mediated up to 23% and depressive symptoms up to 44% in the association between ADHD symptoms and life satisfaction. Counteracting problems with social relationships and treating depressive symptoms may help to increase life satisfaction in adults with ADHD symptoms.
C1 [Hennig, Timo] Univ Hamburg, Clin Psychol & Psychotherapy, Inst Psychol, Von Melle Pk 5, D-20146 Hamburg, Germany.
   [Koglin, Ute] Carl von Ossietzky Univ Oldenburg, Dept Special Needs Educ & Rehabil, Oldenburg, Germany.
   [Schmidt, Soeren] Fresenius Univ Appl Sci, Hamburg, Germany.
   [Petermann, Franz] Univ Bremen, Ctr Clin Psychol & Rehabil, Bremen, Germany.
   [Braehler, Elmar] Univ Leipzig, Dept Med Psychol & Med Sociol, Leipzig, Germany.
   [Braehler, Elmar] Univ Med Ctr Mainz, Dept Psychosomat Med & Psychotherapy, Mainz, Germany.
RP Hennig, T (reprint author), Univ Hamburg, Clin Psychol & Psychotherapy, Inst Psychol, Von Melle Pk 5, D-20146 Hamburg, Germany.
EM timo.hennig@uni-hamburg.de
RI Braehler, Elmar/C-6535-2009; Hennig, Timo/S-1058-2019; Schmidt,
   Soeren/Y-6324-2018
OI Braehler, Elmar/0000-0002-2648-2728; 
NR 48
TC 2
Z9 2
U1 0
U2 12
PU LIPPINCOTT WILLIAMS & WILKINS
PI PHILADELPHIA
PA TWO COMMERCE SQ, 2001 MARKET ST, PHILADELPHIA, PA 19103 USA
SN 0022-3018
EI 1539-736X
J9 J NERV MENT DIS
JI J. Nerv. Ment. Dis.
PD SEP
PY 2017
VL 205
IS 9
BP 720
EP 724
DI 10.1097/NMD.0000000000000700
PG 5
WC Clinical Neurology; Psychiatry
SC Neurosciences & Neurology; Psychiatry
GA FF4YO
UT WOS:000408970600009
PM 28609313
DA 2020-03-18
ER

PT J
AU Compas, BE
   Jaser, SS
   Bettis, AH
   Watson, KH
   Gruhn, MA
   Dunbar, JP
   Williams, E
   Thigpen, JC
AF Compas, Bruce E.
   Jaser, Sarah S.
   Bettis, Alexandra H.
   Watson, Kelly H.
   Gruhn, Meredith A.
   Dunbar, Jennifer P.
   Williams, Ellen
   Thigpen, Jennifer C.
TI Coping, Emotion Regulation, and Psychopathology in Childhood and
   Adolescence: A Meta-Analysis and Narrative Review
SO PSYCHOLOGICAL BULLETIN
LA English
DT Review
DE adolescents; children; coping; emotion regulation; psychopathology
ID AFRICAN-AMERICAN YOUTH; NEGATIVE LIFE EVENTS; RESPONSE STYLES THEORY;
   SCHOOL-AGE-CHILDREN; DEPRESSIVE SYMPTOMS; PSYCHOLOGICAL ADJUSTMENT;
   REGULATION STRATEGIES; INITIAL VALIDATION; SOCIAL SUPPORT;
   GENDER-DIFFERENCES
AB In this meta-analytic and narrative review, we examine several overarching issues related to the study of coping, emotion regulation, and internalizing and externalizing symptoms of psychopathology in childhood and adolescence, including the conceptualization and measurement of these constructs. We report a quantitative meta-analysis of 212 studies (N = 80,850 participants) that measured the associations between coping and emotion regulation with symptoms of internalizing and externalizing psychopathology. Within the meta-analysis we address the association of broad domains of coping and emotion regulation (e.g., total coping, emotion regulation), intermediate factors of coping and emotion regulation (e.g., primary control coping, secondary control coping), and specific coping and emotion regulation strategies (e.g., emotional expression, cognitive reappraisal) with internalizing and externalizing symptoms. For cross-sectional studies, which made up the majority of studies included, we examine 3 potential moderators: age, measure quality, and single versus multiple informants. Finally, we separately consider findings from longitudinal studies as these provide stronger tests of the effects. After accounting for publication bias, findings indicate that the broad domain of emotion regulation and adaptive coping and the factors of primary control coping and secondary control coping are related to lower levels of symptoms of psychopathology. Further, the domain of maladaptive coping, the factor of disengagement coping, and the strategies of emotional suppression, avoidance, and denial are related to higher levels of symptoms of psychopathology. Finally, we offer a critique of the current state of the field and outline an agenda for future research.
C1 [Compas, Bruce E.; Bettis, Alexandra H.; Watson, Kelly H.; Gruhn, Meredith A.; Dunbar, Jennifer P.; Williams, Ellen; Thigpen, Jennifer C.] Vanderbilt Univ, Dept Psychol & Human Dev, Peabody 552,230 Appleton Pl, Nashville, TN 37203 USA.
   [Jaser, Sarah S.] Vanderbilt Univ, Dept Pediat, Nashville, TN 37203 USA.
RP Compas, BE (reprint author), Vanderbilt Univ, Dept Psychol & Human Dev, Peabody 552,230 Appleton Pl, Nashville, TN 37203 USA.
EM bruce.compas@vanderbilt.edu
RI Jaser, Sarah/J-7872-2019
FU National Institute of Mental HealthUnited States Department of Health &
   Human ServicesNational Institutes of Health (NIH) - USANIH National
   Institute of Mental Health (NIMH) [R01 MH100258, T32 MH018921]; National
   Cancer InstituteUnited States Department of Health & Human
   ServicesNational Institutes of Health (NIH) - USANIH National Cancer
   Institute (NCI) [R01 CA118332]; National Institute of Diabetes and
   Digestive and Kidney DiseasesUnited States Department of Health & Human
   ServicesNational Institutes of Health (NIH) - USANIH National Institute
   of Diabetes & Digestive & Kidney Diseases (NIDDK) [DP3 DK097678]
FX This research was supported by Grants R01 MH100258 and T32 MH018921 from
   the National Institute of Mental Health, R01 CA118332 from the National
   Cancer Institute, and DP3 DK097678 from the National Institute of
   Diabetes and Digestive and Kidney Diseases.
NR 395
TC 91
Z9 93
U1 35
U2 151
PU AMER PSYCHOLOGICAL ASSOC
PI WASHINGTON
PA 750 FIRST ST NE, WASHINGTON, DC 20002-4242 USA
SN 0033-2909
EI 1939-1455
J9 PSYCHOL BULL
JI Psychol. Bull.
PD SEP
PY 2017
VL 143
IS 9
BP 939
EP 991
DI 10.1037/bul0000110
PG 53
WC Psychology; Psychology, Multidisciplinary
SC Psychology
GA FF9XX
UT WOS:000409373400002
PM 28616996
OA Bronze
HC Y
HP N
DA 2020-03-18
ER

PT J
AU Liu, S
   Yu, CF
   Conner, BT
   Wang, SP
   Lai, WP
   Zhang, W
AF Liu, Sha
   Yu, Chengfu
   Conner, Bradley T.
   Wang, Suiping
   Lai, Weiping
   Zhang, Wei
TI Autistic traits and internet gaming addiction in Chinese children: The
   mediating effect of emotion regulation and school connectedness
SO RESEARCH IN DEVELOPMENTAL DISABILITIES
LA English
DT Article
DE Social deficiencies; Repetitive behavioral patterns; School performance
ID VIDEO-GAME USE; SPECTRUM DISORDERS; INDIVIDUAL-DIFFERENCES; FUNCTIONING
   AUTISM; GENERAL-POPULATION; SOCIAL-ADJUSTMENT; SELF-REGULATION;
   MENTAL-HEALTH; ADOLESCENTS; ENGAGEMENT
AB This report details an 18-month longitudinal study designed to investigate the influence of autistic traits' on internet gaming addiction (IGA) in children. A total of 420 Chinese children (220 boys, Mean age = 9.74 +/- 0.45) participated in the research. Autistic traits were measured in the 4th grade and emotion regulation, school connectedness and IGA measured in both the 4th and 5th grades. After controlling for age, sex, and sensation seeking, results showed that autistic traits were related to decreased emotion regulation, which in turn was related to lower school connectedness, which was related to increased IGA. The results suggest that improving emotion regulation and school connectedness could reduce the risk of IGA. As a result, these findings may inform intervention and prevention programs targeting children with IGA, especially among those with high levels of autistic traits.
C1 [Liu, Sha; Wang, Suiping; Lai, Weiping; Zhang, Wei] South China Normal Univ, Sch Psychol, Guangzhou 510631, Guangdong, Peoples R China.
   [Liu, Sha; Wang, Suiping; Lai, Weiping; Zhang, Wei] South China Normal Univ, Ctr Studies Psychol Applicat, Guangzhou, Guangdong, Peoples R China.
   [Yu, Chengfu] Guangzhou Univ, Sch Educ, Guangzhou, Guangdong, Peoples R China.
   [Yu, Chengfu] Guangzhou Univ, Ctr Mind & Brain Sci, Guangzhou, Guangdong, Peoples R China.
   [Conner, Bradley T.] Colorado State Univ, Dept Psychol, Ft Collins, CO 80523 USA.
RP Zhang, W (reprint author), South China Normal Univ, Sch Psychol, Guangzhou 510631, Guangdong, Peoples R China.
EM zhangwei@scnu.edu.cn
OI Conner, Bradley/0000-0001-6069-4401
FU national science foundation of ChinaNational Natural Science Foundation
   of China [31571136, 81671154]
FX This research was supported by the national science foundation of China
   (31571136, 81671154) and No competing financial interests exist.
NR 80
TC 8
Z9 8
U1 8
U2 47
PU PERGAMON-ELSEVIER SCIENCE LTD
PI OXFORD
PA THE BOULEVARD, LANGFORD LANE, KIDLINGTON, OXFORD OX5 1GB, ENGLAND
SN 0891-4222
J9 RES DEV DISABIL
JI Res. Dev. Disabil.
PD SEP
PY 2017
VL 68
BP 122
EP 130
DI 10.1016/j.ridd.2017.07.011
PG 9
WC Education, Special; Rehabilitation
SC Education & Educational Research; Rehabilitation
GA FE6AU
UT WOS:000408293200013
PM 28755535
OA Bronze
DA 2020-03-18
ER

PT J
AU Breton-Lopez, J
   Mira, A
   Castilla, D
   Garcia-Palacios, A
   Botella, C
AF Breton-Lopez, Juana
   Mira, Adriana
   Castilla, Diana
   Garcia-Palacios, Azucena
   Botella, Cristina
TI A review of the applications of the Information and Communication
   Technologies in Clinical and Health Psychology in childhood and
   adolescence.
SO REVISTA DE PSICOLOGIA CLINICA CON NINOS Y ADOLESCENTES
LA Spanish
DT Review
DE clinical and health psychology; childhood and adolescence; virtual
   reality; Internet; ICTs
ID RANDOMIZED CONTROLLED-TRIAL; COGNITIVE-BEHAVIORAL THERAPY;
   VIRTUAL-REALITY; EMOTIONAL REGULATION; INTERNET; CHILDREN; DEPRESSION;
   ANXIETY; PREVENTION; PROGRAMS
AB The development of Information and Communication Technologies (ICTs) has meant a radical change in a variety of disciplines, including Clinical and Health Psychology. During childhood and adolescence, interaction with the ICTs is common and regular, and it is also facilitated because they are digital natives who are naturally identified with the technological advances. The last decade has seen a clear revolution regarding the use of different technologies for the application of psychological treatments and the promotion of health, so as to facilitate and improve the learning of a variety of emotional competences and healthy behaviors in those populations that are in a continuous process of development and change. Cognitive-behavioral orientation and evidence-based psychological treatments have been successfully transferred to the ICTs and there are many studies that support this. The present article addresses a review of the main ICT-based devices for the treatment of different psychological disorders during childhood and adolescence, as well as in other important areas of health at these ages. The implications that these devices may have are being analyzed, as well as the possible potential challenges to optimize these resources. For these reasons new research lines relevant to this topic are to be opened and explored.
C1 [Breton-Lopez, Juana; Mira, Adriana; Castilla, Diana; Garcia-Palacios, Azucena; Botella, Cristina] Univ Jaume 1, Ave Vicente Sos Baynat S-N, Castellon De La Plana 12071, Spain.
RP Breton-Lopez, J (reprint author), Univ Jaume 1, Ave Vicente Sos Baynat S-N, Castellon De La Plana 12071, Spain.
EM breton@uji.es
RI Castilla, Diana/S-3733-2019; Botella, Cristina/F-9230-2010
OI Castilla, Diana/0000-0002-1631-1220; Botella,
   Cristina/0000-0001-8783-6959
NR 66
TC 1
Z9 1
U1 0
U2 3
PU UNIV MIGUEL HERNANDEZ, DEPT PSICOLOGIA
PI SAN JUAN DE ALICANTE
PA CRTA NACIONAL N-332 S-N, SAN JUAN DE ALICANTE, 03550, SPAIN
SN 2340-8340
J9 REV PSICOL CLIN NINO
JI Rev. Psicol. Clin. Ninos Adolesc.
PD SEP-DEC
PY 2017
VL 4
IS 3
BP 11
EP 16
PG 6
WC Psychology, Developmental
SC Psychology
GA GM2MJ
UT WOS:000437920100002
OA DOAJ Gold
DA 2020-03-18
ER

PT J
AU Flujas-Contreras, JM
   Ruiz-Castaneda, D
   Botella, C
   Gomez, I
AF Miguel Flujas-Contreras, Juan
   Ruiz-Castaneda, Dyanne
   Botella, Cristina
   Gomez, Inmaculada
TI A virtual reality and online therapy program for emotional wellbeing in
   chronic illness for children and adolescents: Space Academy
SO REVISTA DE PSICOLOGIA CLINICA CON NINOS Y ADOLESCENTES
LA Spanish
DT Article
DE virtual reality; online treatment; chronic illness; emotional wellbeing;
   adolescence
ID RANDOMIZED CONTROLLED-TRIAL; BEHAVIORAL-PROBLEMS; INTERVENTION;
   PREVENTION; PSYCHOLOGY; CHILDHOOD; SYSTEM; CANCER; SCHOOL; YOUTH
AB The aim of this paper is to show a psychological treatment delivered through a virtual reality program and a tele-psychology intervention for pain and coping with anxiety in pediatric patients in long-term care hospitalizations. A series of cases are presented as pilot study to provide some clinical evidence of efficacy and feasibility of this treatment strategic for this population, 6 patients with long-term illness and an average age of 12 years participated. Psychosocial and personality profiles, pain and anxiety levels (distress), emotional competence and resilience were assessed. Results show some improvement in emotional and acceptance competency, as well as a high acceptability and usability of the program.
C1 [Miguel Flujas-Contreras, Juan; Gomez, Inmaculada] Univ Almeria, Almeria, Spain.
   [Miguel Flujas-Contreras, Juan; Ruiz-Castaneda, Dyanne] Hosp Torrecardenas, Fdn Publ Andaluza Invest Biosanitaria Andalucia O, Almeria, Spain.
   [Botella, Cristina] Univ Jaume I Castellon, Castellon De La Plana, Spain.
RP Gomez, I (reprint author), Univ Almeria, Dept Psicol, Escuela Super Ingn, Canada San Urbano S-N, Almeria 04120, Spain.
EM igomez@ual.es
RI Botella, Cristina/F-9230-2010; Flujas-Contreras, Juan Miguel/O-1258-2019
OI Botella, Cristina/0000-0001-8783-6959; Flujas-Contreras, Juan
   Miguel/0000-0003-0284-1543
NR 56
TC 2
Z9 2
U1 1
U2 11
PU UNIV MIGUEL HERNANDEZ, DEPT PSICOLOGIA
PI SAN JUAN DE ALICANTE
PA CRTA NACIONAL N-332 S-N, SAN JUAN DE ALICANTE, 03550, SPAIN
SN 2340-8340
J9 REV PSICOL CLIN NINO
JI Rev. Psicol. Clin. Ninos Adolesc.
PD SEP-DEC
PY 2017
VL 4
IS 3
BP 17
EP 25
PG 9
WC Psychology, Developmental
SC Psychology
GA GM2MJ
UT WOS:000437920100003
OA DOAJ Gold
DA 2020-03-18
ER

PT J
AU Silva, EC
   Benjet, C
   Garcia, FJ
   Cardenas, SJ
   Gomez-Maqueo, MEL
   Cruz, AV
AF Castro Silva, Everardo
   Benjet, Corina
   Juarez Garcia, Francisco
   Jurado Cardenas, Samuel
   Lucio Gomez-Maqueo, Maria Emilia
   Valencia Cruz, Alejandra
TI Non-suicidal self-injuries in a sample of Mexican university students
SO SALUD MENTAL
LA English
DT Article
DE Depressive symptoms; anxiety; mental health; self-injurious behavior;
   university students
ID COLLEGE-STUDENTS; YOUNG-ADULTS; DEPRESSIVE SYMPTOMS; EMOTION REGULATION;
   MENTAL-HEALTH; CES-D; BEHAVIORS; SCALE; ADOLESCENTS; POPULATION
AB Introduction. Non-suicidal self-injuries (NSSI) are a worldwide health problem that affects principally young people, and can impact negatively the mental and physical health of those that self-injure. Objective. To examine the frequency of NSSI in 564 undergraduate students (132 male, 432 female) from Mexico City and the association of NSSI with depressive symptoms, anxiety, impulsivity, self-efficacy, and emotion regulation. Method. A convenience sample of 564 undergraduate students (aged 17-26 years) from eight universities in the Mexico City metropolitan area completed a survey in their classrooms. Results. Of the total sample, 30.9% had experimented at some point in their lifetime with NSSI on one to four occasions, while 26.9% had recurrent NSSI (i.e., five or more occasions). Nearly eleven percent self-injured in the prior 12 months. The NSSI most often reported among those who self-injured was cutting oneself (48.0%). Recurrent self-injurers reported higher levels of depression and impulsivity, and less self-efficacy than those who had experimented with such behaviors or without any lifetime NSSI. While 54.4% perceived the need for professional help, only 18.1% sought professional services. Discussion and conclusion. NSSI is a hidden problem in the college population in Mexico City which needs to be addressed by university administrators and mental health professionals. Depressive symptomatology, impulsivity, and self-efficacy are factors that should be considered when developing preventive intervention strategies.
C1 [Castro Silva, Everardo; Jurado Cardenas, Samuel; Lucio Gomez-Maqueo, Maria Emilia; Valencia Cruz, Alejandra] Univ Nacl Autonoma Mexico, Fac Psicol, Ciudad De Mexico, Mexico.
   [Benjet, Corina; Juarez Garcia, Francisco] Inst Nacl Psiquiatria Ramon Fuente Muniz, Direcc Invest Epidemiol & Psicosociales, Ciudad De Mexico, Mexico.
RP Silva, EC (reprint author), Univ Nacl Autonoma Mexico, Fac Psicol, Av Univ 3004,Copilco Univ,Ciudad Univ, Ciudad De Mexico 04510, Mexico.
EM curgos@hotmail.com
NR 56
TC 1
Z9 1
U1 1
U2 5
PU INST MEX PSIQUIATRIA
PI MEXICO CITY
PA CALZ MEXICO-XOCHIMILCO #101, MEXICO CITY 22 DF, MEXICO
SN 0185-3325
J9 SALUD MENT
JI Salud Ment.
PD SEP-OCT
PY 2017
VL 40
IS 5
BP 191
EP 199
DI 10.17711/SM.0185-3325.2017.025
PG 9
WC Psychiatry
SC Psychiatry
GA FO0VO
UT WOS:000416470500003
DA 2020-03-18
ER

PT J
AU Waxmonsky, JG
   Mayes, SD
   Calhoun, SL
   Fernandez-Mendoza, J
   Waschbusch, DA
   Bendixsen, BH
   Bixler, EO
AF Waxmonsky, James G.
   Mayes, Susan D.
   Calhoun, Susan L.
   Fernandez-Mendoza, Julio
   Waschbusch, Daniel A.
   Bendixsen, Brianna H.
   Bixler, Edward O.
TI The association between Disruptive Mood Dysregulation Disorder symptoms
   and sleep problems in children with and without ADHD
SO SLEEP MEDICINE
LA English
DT Article
DE ADHD; Mood dysregulation; Polysomnography; Sleep problems
ID ATTENTION-DEFICIT/HYPERACTIVITY DISORDER; DEFICIT HYPERACTIVITY
   DISORDER; GENERAL-POPULATION SAMPLE; EMOTIONAL BRAIN; RISK-FACTORS;
   IRRITABILITY; PREVALENCE; COMORBIDITY; IMPULSIVITY; CHILDHOOD
AB Background: Many youth experience persistent irritability and recurrent temper outbursts, conceptualized by DSM-5 as Disruptive Mood Dysregulation Disorder (DMDD). Sleep deprivation impairs emotion regulation which could increase rates of DMDD symptoms, especially in those with preexisting regulatory impairments, as seen with ADHD. However, there has been little examination of the relationship between chronic sleep problems and DMDD symptoms.
   Methods: Associations between DMDD symptoms and sleep parameters in children were assessed using parent-report and objective measures of sleep in a general population sample (N = 665) and an ADHD sample (N = 784). Irritability, temper outbursts, sleep problems and other psychological problems were assessed with the Pediatric Behavior Scale. The general population study also completed overnight polysomnography (PSG).
   Results: DMDD symptoms were reported in 9.2% of the community sample and 31.4% of the ADHD sample. In both samples, children with DMDD symptoms had significantly higher parent-reported sleep problems than children without DMDD symptoms. Children with sleep problems had significantly higher DMDD scores than children without sleep problems. However, DMDD symptoms were most strongly associated with oppositional behavior. Sleep problems were not a significant contributor. Hyperactivity-impulsivity was most strongly associated with sleep problems, and DMDD was not a significant contributor. Children with and without DMDD symptoms did not differ significantly on any PSG parameter.
   Conclusions: Associations between parent-reported sleep problems and DMDD symptoms were due to their shared relationship with other behavioral problems. Therefore, chronic sleep problems do not appear to be a primary source of DMDD symptoms in children with or without ADHD. (C) 2017 Elsevier B.V. All rights reserved.
C1 [Waxmonsky, James G.; Mayes, Susan D.; Calhoun, Susan L.; Fernandez-Mendoza, Julio; Waschbusch, Daniel A.; Bendixsen, Brianna H.; Bixler, Edward O.] Penn State Coll Med, Dept Psychiat, Hershey, PA USA.
RP Waxmonsky, JG (reprint author), Hershey Med Ctr, Dept Psychiat, H073,500 Univ Dr, Hershey, PA 17033 USA.
EM jwaxmonsky@hmc.psu.edu
OI Fernandez-Mendoza, Julio/0000-0001-9584-6161
FU National Institutes of Health HLB [RO1 HL063772, MO1 RR10732, CO6
   RRO16499]
FX This work was supported by the National Institutes of Health HLB [grant
   numbers RO1 HL063772, MO1 RR10732, and CO6 RRO16499]. Study sponsors had
   no role in the design or conduct of the study, interpretation of study
   results or the writing of this manuscript.
NR 54
TC 5
Z9 6
U1 2
U2 26
PU ELSEVIER SCIENCE BV
PI AMSTERDAM
PA PO BOX 211, 1000 AE AMSTERDAM, NETHERLANDS
SN 1389-9457
EI 1878-5506
J9 SLEEP MED
JI Sleep Med.
PD SEP
PY 2017
VL 37
BP 180
EP 186
DI 10.1016/j.sleep.2017.02.006
PG 7
WC Clinical Neurology
SC Neurosciences & Neurology
GA FG9XI
UT WOS:000410792900030
PM 28899532
DA 2020-03-18
ER

PT J
AU Oberle, E
   McLachlan, K
   Catherine, NLA
   Brain, U
   Schonert-Reichl, KA
   Weinberg, J
   Oberlander, TF
AF Oberle, Eva
   McLachlan, Kaitlyn
   Catherine, Nicole L. A.
   Brain, Ursula
   Schonert-Reichl, Kimberly A.
   Weinberg, Joanne
   Oberlander, Tim F.
TI Afternoon cortisol provides a link between self-regulated anger and
   peer-reported aggression in typically developing children in the school
   context
SO DEVELOPMENTAL PSYCHOBIOLOGY
LA English
DT Article
DE aggression; cortisol; emotion regulation; peer reports; school-based
   research
ID PROACTIVE AGGRESSION; SALIVARY CORTISOL; STRESS; BEHAVIOR; CHILDHOOD;
   SYMPTOMS; HEALTH; ASSOCIATIONS; ADOLESCENCE; TEMPERAMENT
AB Aggression jeopardizes positive development in children and predicts social and academic maladjustment in school. The present study determined the relationships among anger dysregulation (a marker of emotion regulation), cortisol activity (a biomarker of stress), and peer-nominated aggression in typically developing children in their everyday classroom setting (N=151, Mean age=10.86, SD=.74). Salivary cortisol was collected at 09:15, 11:45, and 14:45hr across 4 consecutive days. Children provided self-reports of anger regulation; peers reported proactive and reactive aggressive behaviors. Hierarchical linear regression analyses, followed by a bootstrapping analysis identified basal afternoon cortisol as a significant mediator between anger regulation and peer-reported aggression. More dysregulated anger significantly predicted lower afternoon cortisol, which in turn predicted increased peer-reported aggression. These results align with previous research on links among hypocortisolism, emotional regulation, and behavior, and suggest a possible meditational pathway between emotion and behavior regulation via decreased afternoon cortisol levels.
C1 [Oberle, Eva] Univ British Columbia, Human Early Learning Partnership, Sch Populat & Publ Hlth, Vancouver, BC, Canada.
   [McLachlan, Kaitlyn] Univ Guelph, Dept Psychiat, Guelph, ON, Canada.
   [Catherine, Nicole L. A.] Simon Fraser Univ, Childrens Hlth Policy Ctr, Vancouver, BC, Canada.
   [Brain, Ursula; Oberlander, Tim F.] Univ British Columbia, Dept Pediat, Vancouver, BC, Canada.
   [Schonert-Reichl, Kimberly A.] Univ British Columbia, Dept Educ & Counselling Psychol & Special Educ, Vancouver, BC, Canada.
   [Weinberg, Joanne] Univ British Columbia, BC Childrens Hosp, Sch Populat & Publ Hlth, Dept Pediat,Res Inst, Vancouver, BC, Canada.
RP Oberle, E (reprint author), Univ British Columbia, Sch Populat & Publ Hlth, 2206 East Mall, Vancouver, BC V6T 1Z3, Canada.
EM eva.oberle@ubc.ca
OI McLachlan, Kaitlyn/0000-0003-4569-7529; Oberlander,
   Tim/0000-0003-4781-6579
FU The Human Early Learning Partnership, UBC
FX The Human Early Learning Partnership, UBC
NR 43
TC 5
Z9 5
U1 0
U2 16
PU WILEY
PI HOBOKEN
PA 111 RIVER ST, HOBOKEN 07030-5774, NJ USA
SN 0012-1630
EI 1098-2302
J9 DEV PSYCHOBIOL
JI Dev. Psychobiol.
PD SEP
PY 2017
VL 59
IS 6
BP 688
EP 695
DI 10.1002/dev.21522
PG 8
WC Developmental Biology; Psychology
SC Developmental Biology; Psychology
GA FD9KV
UT WOS:000407842100002
PM 28542739
DA 2020-03-18
ER

PT J
AU Fisher, AD
   Ristori, J
   Castellini, G
   Sensi, C
   Cassioli, E
   Prunas, A
   Mosconi, M
   Vitelli, R
   Dettore, D
   Ricca, V
   Maggi, M
AF Fisher, A. D.
   Ristori, J.
   Castellini, G.
   Sensi, C.
   Cassioli, E.
   Prunas, A.
   Mosconi, M.
   Vitelli, R.
   Dettore, D.
   Ricca, V.
   Maggi, M.
TI Psychological characteristics of Italian gender dysphoric adolescents: a
   case-control study
SO JOURNAL OF ENDOCRINOLOGICAL INVESTIGATION
LA English
DT Article
DE Gender dysphoria; Adolescents; Psychological functioning; Body
   uneasiness; Suicidal risk
ID NONSUICIDAL SELF-INJURY; IDENTITY DISORDER; FOLLOW-UP; TRANSSEXUAL
   PERSONS; EMOTIONAL-PROBLEMS; BODY SATISFACTION; TRANS PEOPLE;
   YOUNG-ADULTS; CHILDREN; TRANSGENDER
AB Purpose Gender dysphoria (GD) is associated with clinically significant distress and impairment in social, scholastic, and other important areas of functioning, especially when early onset is reported. The aim of the present study is to assess the psychopathological features associated with GD in adolescence, comparing a group of gender dysphoric adolescents (GDs) with a group of non-referred adolescents (NRs), in terms of body uneasiness, suicide risk, psychological functioning, and intensity of GD.
   Methods A sample of 46 adolescents with GD and 46 age-matched NRs was evaluated (mean +/- SD age = 16.00 +/- 1.49 and 16.59 +/- 1.11 respectively, p > 0.05). Subjects were asked to complete the Body Uneasiness Test (BUT) to explore body uneasiness, the Youth Self Report (YSR) to measure psychological functioning, the Multi-Attitude Suicide Tendency Scale (MAST) for suicide risk, and the Gender Identity/Gender Dysphoria Questionnaire for Adolescents and Adults (GIDYQ-AA) for GD assessment.
   Results Adolescents with GD reported significantly higher levels of body uneasiness (BUT-GSI, F = 380.13, p < 0.0001), as well as a worse psychological functioning (YSR, F = 13.06 and p < 0.0001 for "total problem scale" and F = 12.53, p = 0.001 for "internalizing" scale) as compared to NRs. When YSR subscales were considered, GDs showed significantly higher scores in the "withdrawal/depression", "anxiety/depression", and "social problems" (all p < 0.0001). In addition, GDs showed significantly higher levels in the "attraction to death" and "repulsion by life" scales and lower scores in the "attraction to life" scale (all p < 0.0001). Finally, GIDYQ-AA score was significantly lower (meaning a higher level of gender dysphoria symptoms) in GDs vs. NRs (p < 0.0001).
   Conclusions GD adolescents reported significantly higher body dissatisfaction and suicidal risk compared to NRs. In addition, results confirmed a significant impairment in social psychological functioning in adolescents with GD.
C1 [Fisher, A. D.; Ristori, J.; Maggi, M.] Univ Florence, Sexual Med & Androl Unit, Dept Expt Clin & Biomed Sci, Florence, Italy.
   [Castellini, G.; Sensi, C.; Cassioli, E.; Ricca, V.] Univ Florence, Psychiat Unit, Dept Neurosci Psychol Drug Res & Child Hlth, Florence, Italy.
   [Prunas, A.] Univ Milano Bicocca, Dipartimento Psicol Milano, Milan, Italy.
   [Mosconi, M.] Hosp S Camillo Forlanini, Gender Ident Dev Serv, Rome, Italy.
   [Vitelli, R.] Univ Napoli Federico II, Dipartimento Neurosci Sci Riprod & Odontostomatol, Naples, Italy.
   [Dettore, D.] Univ Florence, Dept Hlth Sci, Florence, Italy.
RP Maggi, M (reprint author), Univ Florence, Sexual Med & Androl Unit, Dept Expt Clin & Biomed Sci, Florence, Italy.
EM afisher@unifi.it; jiskaristori@libero.it;
   Giovannicastellini78@hotmail.com; carolina.sensi@gmail.com;
   emanuele.cassioli@gmail.com; antonio.prunas@unimb.it;
   maddalenamosconi@libero.it; rvitelli@unina.it; Davide.dettore@unifi.it;
   valdo.ricca@unifi.it; m.maggi@dfc.unifi.it
RI Fisher, Alessandra Daphne/AAC-3054-2019; Cassioli, Emanuele/Q-1181-2019;
   Vitelli, Roberto/S-6068-2019; Ristori, Jiska/AAC-3181-2019; castellini,
   giovanni/AAC-3195-2019; Maggi, Mario/AAB-8284-2019; Prunas,
   Antonio/L-8371-2013
OI Fisher, Alessandra Daphne/0000-0003-3446-5132; Cassioli,
   Emanuele/0000-0003-3623-7096; Vitelli, Roberto/0000-0001-6873-7859;
   Prunas, Antonio/0000-0001-8248-5555; MAGGI, Mario/0000-0003-3267-4221
NR 58
TC 6
Z9 6
U1 0
U2 29
PU SPRINGER
PI NEW YORK
PA 233 SPRING ST, NEW YORK, NY 10013 USA
SN 0391-4097
EI 1720-8386
J9 J ENDOCRINOL INVEST
JI J. Endocrinol. Invest.
PD SEP
PY 2017
VL 40
IS 9
BP 953
EP 965
DI 10.1007/s40618-017-0647-5
PG 13
WC Endocrinology & Metabolism
SC Endocrinology & Metabolism
GA FD9NT
UT WOS:000407849900007
PM 28357782
DA 2020-03-18
ER

PT J
AU Jimenez-Camargo, LA
   Lochman, JE
   Sellbom, M
AF Jimenez-Camargo, Luis A.
   Lochman, John E.
   Sellbom, Martin
TI Externalizing Behavior in at-Risk Preadolescents: Relationships among
   Effortful Control, Affective Experiences, and Autonomic Psychophysiology
SO JOURNAL OF PSYCHOPATHOLOGY AND BEHAVIORAL ASSESSMENT
LA English
DT Article
DE At-risk youth; Externalizing behavior; Autonomic nervous system;
   Effortful control
ID CALLOUS-UNEMOTIONAL TRAITS; EMOTION REGULATION; POLYVAGAL THEORY; VAGAL
   TONE; ANTISOCIAL-BEHAVIOR; CONDUCT PROBLEMS; MISSING DATA; DEVELOPMENTAL
   PATHWAYS; MEASUREMENT INVARIANCE; PRESCHOOL-CHILDREN
AB This study examined the impact of autonomic self-regulation, affective experience, and effortful control on externalizing behavior in preadolescents (n = 360) deemed at-risk for aggression. Autonomic self-regulation was assessed using measurements of respiratory sinus arrhythmia and skin conductance levels as markers for parasympathetic and sympathetic functioning. Affective experience and effortful control constructs were derived using scales from the Early Adolescent Temperament Questionnaire. Structural equation modeling indicated that sympathetic and parasympathetic functioning predicted externalizing behavior even when accounting for the influence of temperament traits. These significant associations were small in magnitude. As expected, higher parasympathetic and lower sympathetic reactivity predicted greater externalizing behavior. Effortful control and affective experience also independently predicted problem behavior when accounting for autonomic functioning and each other's influence as evidenced by small to medium significant associations. Lower levels of these constructs predicted higher problem behavior. Implications for the prevention and treatment of externalizing behavior are discussed.
C1 [Jimenez-Camargo, Luis A.; Lochman, John E.] Univ Alabama, Dept Psychol, Kaiser Permanente, 3551 Whipple Rd, Union City, CA 94587 USA.
   [Sellbom, Martin] Australian Natl Univ, Canberra, ACT, Australia.
RP Jimenez-Camargo, LA (reprint author), Univ Alabama, Dept Psychol, Kaiser Permanente, 3551 Whipple Rd, Union City, CA 94587 USA.
EM lajimenez@crimson.ua.edu
FU National Institute of Drug AbuseUnited States Department of Health &
   Human ServicesNational Institutes of Health (NIH) - USANIH National
   Institute on Drug Abuse (NIDA) [R01DA023156]; National Institute of
   Child Health & Human DevelopmentUnited States Department of Health &
   Human ServicesNational Institutes of Health (NIH) - USANIH Eunice
   Kennedy Shriver National Institute of Child Health & Human Development
   (NICHD) [R01 HD079273]
FX This study was funded by grants from the National Institute of Drug
   Abuse (R01DA023156) and the National Institute of Child Health & Human
   Development (R01 HD079273).
NR 77
TC 2
Z9 2
U1 2
U2 8
PU SPRINGER/PLENUM PUBLISHERS
PI NEW YORK
PA 233 SPRING ST, NEW YORK, NY 10013 USA
SN 0882-2689
EI 1573-3505
J9 J PSYCHOPATHOL BEHAV
JI J. Psychopathol. Behav. Assess.
PD SEP
PY 2017
VL 39
IS 3
BP 383
EP 395
DI 10.1007/s10862-017-9604-z
PG 13
WC Psychology, Clinical
SC Psychology
GA FD9OI
UT WOS:000407851500002
DA 2020-03-18
ER

PT J
AU Winiarski, DA
   Schechter, JC
   Brennan, PA
   Foster, SL
   Cunningham, PB
   Whitmore, EA
AF Winiarski, D. Anne
   Schechter, Julia C.
   Brennan, Patricia A.
   Foster, Sharon L.
   Cunningham, Phillippe B.
   Whitmore, Elizabeth A.
TI Adolescent Physiological and Behavioral Patterns of Emotion
   Dysregulation Predict Multisystemic Therapy Response
SO JOURNAL OF EMOTIONAL AND BEHAVIORAL DISORDERS
LA English
DT Article
DE externalizing behavior; delinquency; developmental psychopathology;
   emotion dysregulation; cortisol
ID ONSET CONDUCT PROBLEMS; HPA-AXIS ACTIVITY; EXTERNALIZING BEHAVIOR;
   INDIVIDUAL-DIFFERENCES; ANTISOCIAL-BEHAVIOR; GENERAL-POPULATION;
   JUVENILE-OFFENDERS; TREATING CHILDREN; CORTISOL-LEVELS; SELF-REPORT
AB This study examined whether physiological and behavioral indicators of emotion dysregulation assessed over the course of multisystemic therapy (MST) were related to treatment response. Participants were 180 ethnically diverse adolescents (n = 120 males), ranging in age from 12 to 17 years. Treatment response was assessed through therapist report and official arrest records. Changes in cortisol reactivity and changes in scores on a Behavioral Dysregulation subscale of the Child Behavior Checklist were used as indicators of emotion dysregulation. Hierarchical linear modeling analyses examined whether a less favorable treatment response was associated with cortisol reactivity measures collected (a) early in treatment and (b) over the course of treatment as well as with behavioral reports of emotion dysregulation reported (c) early in treatment and (d) over the course of treatment. Sex was explored as a moderator of these associations. Results indicated that both cortisol and behavioral indices of emotion dysregulation early in treatment and over the course of therapy predicted treatment responsiveness. This relationship was moderated by sex: Girls were more likely to evidence a pattern of increasing emotion regulation prior to successful therapy response. The results lend further support to the notion of incorporating emotion regulation techniques into treatment protocols for delinquent behavior.
C1 [Winiarski, D. Anne; Brennan, Patricia A.] Emory Univ, Atlanta, GA 30322 USA.
   [Schechter, Julia C.] Duke Univ, Med Ctr, Durham, NC USA.
   [Foster, Sharon L.] Alliant Int Univ, San Diego, CA USA.
   [Cunningham, Phillippe B.] Med Univ South Carolina, Charleston, SC USA.
   [Whitmore, Elizabeth A.] Univ Colorado, Sch Med, Denver, CO USA.
RP Winiarski, DA (reprint author), Emory Univ, Dept Psychol, 36 Eagle Row, Atlanta, GA 30322 USA.
EM anne.winiarski@emory.edu
OI Winiarski, Dominika Anne/0000-0002-9954-0490
FU National Institute of Mental HealthUnited States Department of Health &
   Human ServicesNational Institutes of Health (NIH) - USANIH National
   Institute of Mental Health (NIMH) [R01 MH068813]
FX The author(s) disclosed receipt of the following financial support for
   the research, authorship, and/or publication of this article:
   Preparation of this article was funded in part by Grant R01 MH068813
   from the National Institute of Mental Health.
NR 65
TC 1
Z9 1
U1 1
U2 14
PU SAGE PUBLICATIONS INC
PI THOUSAND OAKS
PA 2455 TELLER RD, THOUSAND OAKS, CA 91320 USA
SN 1063-4266
EI 1538-4799
J9 J EMOT BEHAV DISORD
JI J. Emot. Behav. Disord.
PD SEP
PY 2017
VL 25
IS 3
BP 131
EP 142
DI 10.1177/1063426616638315
PG 12
WC Education, Special; Psychology, Educational; Psychology,
   Multidisciplinary
SC Education & Educational Research; Psychology
GA FD4EY
UT WOS:000407485600001
PM 28867925
OA Green Accepted
DA 2020-03-18
ER

PT J
AU Dever, BV
   Gallagher, EK
   Hochbein, CD
   Loukas, A
   Dai, C
AF Dever, Bridget V.
   Gallagher, Emily K.
   Hochbein, Craig D.
   Loukas, Austin
   Dai, Chenchen
TI Examining Subtypes of Behavioral/Emotional Risk Using Cluster Analysis
SO JOURNAL OF PSYCHOEDUCATIONAL ASSESSMENT
LA English
DT Article
DE externalizing; internalizing disorders; psychopathologies and
   symptomologies; behavioral and emotional risk; universal screening;
   person-centered analyses
ID TYPOLOGY; SYSTEM
AB Behavioral and emotional problems among children and adolescents can lead to numerous negative outcomes without intervention. From a prevention standpoint, screening for behavioral and emotional risk is an important step toward identifying such problems before the point of diagnosis or referral. The present study conducted a k-means cluster analysis to determine the subtypes of risk captured by one such screening instrument, the Behavioral and Emotional Screening System (BESS). The final solution produced four clusters: Well-Adapted, Internalizing/Adjustment Problems, Mild Externalizing Problems, and General Problems-Severe; these results were similar to those found with the full Behavioral Assessment System for Children, Second Edition (BASC-2), suggesting that the BESS assesses similar constructs. Predictive validity evidence suggested that cluster membership was associated with standard achievement scores and in-school disciplinary incidents.
C1 [Dever, Bridget V.; Gallagher, Emily K.; Hochbein, Craig D.; Loukas, Austin; Dai, Chenchen] Lehigh Univ, Bethlehem, PA 18015 USA.
RP Dever, BV (reprint author), Lehigh Univ, Coll Educ, 111 Res Dr,A-318 Iacocca Hall, Bethlehem, PA 18015 USA.
EM bdever@lehigh.edu
FU Faculty Innovation Grant from Lehigh University
FX The author(s) disclosed receipt of the following financial support for
   the research, authorship, and/or publication of this article: This
   research was supported in part by a Faculty Innovation Grant from Lehigh
   University to Drs. Bridget Dever, Craig Hochbein, and George White.
NR 21
TC 0
Z9 0
U1 0
U2 3
PU SAGE PUBLICATIONS INC
PI THOUSAND OAKS
PA 2455 TELLER RD, THOUSAND OAKS, CA 91320 USA
SN 0734-2829
EI 1557-5144
J9 J PSYCHOEDUC ASSESS
JI J. Psychoeduc. Assess.
PD SEP
PY 2017
VL 35
IS 6
BP 628
EP 632
DI 10.1177/0734282916657646
PG 5
WC Psychology, Educational
SC Psychology
GA FC8RW
UT WOS:000407109600006
DA 2020-03-18
ER

PT J
AU Scheuer, H
   Alarcon, G
   Demeter, DV
   Earl, E
   Fair, DA
   Nagel, BJ
AF Scheuer, Hannah
   Alarcon, Gabriela
   Demeter, Damion V.
   Earl, Eric
   Fair, Damien A.
   Nagel, Bonnie J.
TI Reduced fronto-amygdalar connectivity in adolescence is associated with
   increased depression symptoms over time
SO PSYCHIATRY RESEARCH-NEUROIMAGING
LA English
DT Article
DE Resting state; fMRI; Functional connectivity; Risk; Limbic
ID STATE FUNCTIONAL CONNECTIVITY; MAGNETIC-RESONANCE; GENDER-DIFFERENCES;
   BRAIN-DEVELOPMENT; FAMILY-HISTORY; HIGH-RISK; FMRI; DISORDER; EMOTION;
   YOUTH
AB Depression is common among adolescents, affecting greater than 12% of youth in a given year. Studies have shown aberrant amygdala connectivity in depressed adolescents, compared with controls; however, no studies have examined whether these abnormalities precede and heighten risk for depressive symptom expression. This study used resting state functional connectivity (RSFC) magnetic resonance imaging to examine neurobiological markers of escalating depression symptoms in adolescents (ages 12-16 years; free from psychopathology at baseline). Of a large sample of adolescents, 18 showed >= 1 S.D. increase in depression scale t-scores over time ("escalators"; time to escalation ranging from 6 to 54 months in follow up) and were matched and compared to 19 youth showing stable CDI scores over time ("controls"). Whole-brain analyses on baseline RSFC data using an amygdala seed region-of-interest (ROI) showed that controls had greater RSFC, relative to escalators, between the right amygdala and left inferior frontal and supramarginal gyrus and right mid-cingulate cortex. Additionally, relative to escalators, control youth had less RSFC between the left amygdala and cerebellum. Findings suggest a possible neurobiological marker of increasing depressive symptoms during adolescence, characterized in part by reduced fronto-limbic connectivity, suggesting a premorbid deficiency in top-down emotional regulation.
C1 [Scheuer, Hannah; Fair, Damien A.; Nagel, Bonnie J.] Oregon Hlth & Sci Univ, Dept Psychiat, Portland, OR 97201 USA.
   [Alarcon, Gabriela; Demeter, Damion V.; Earl, Eric; Fair, Damien A.; Nagel, Bonnie J.] Oregon Hlth & Sci Univ, Dept Behav Neurosci, Portland, OR 97201 USA.
RP Nagel, BJ (reprint author), Oregon Hlth & Sci Univ, 3181 SW Sam Jackson Pk Rd,DC7P, Portland, OR 97239 USA.
EM nagelb@ohsu.edu
OI Demeter, Damion/0000-0003-1931-3587; Earl, Eric/0000-0001-5512-0083
FU Wessinger Foundation;  [R01 AA017664];  [F31 AA023688-01];  [R01
   MH096773];  [R00MH091238]
FX The authors would like to thank the members of the Developmental Brain
   Imaging Lab at Oregon Health & Science University for their efforts in
   data collection. Special thanks to Kristina Hernandez, MA for her help
   with data organization. Funding: This research was supported by R01
   AA017664 (Nagel), the Wessinger Foundation (Nagel), F31 AA023688-01
   (Alarcon), R01 MH096773 (Fair), and R00MH091238 (Fair).
NR 71
TC 7
Z9 7
U1 0
U2 11
PU ELSEVIER IRELAND LTD
PI CLARE
PA ELSEVIER HOUSE, BROOKVALE PLAZA, EAST PARK SHANNON, CO, CLARE, 00000,
   IRELAND
SN 0925-4927
EI 1872-7506
J9 PSYCHIAT RES-NEUROIM
JI Psychiatry Res. Neuroimaging
PD AUG 30
PY 2017
VL 266
BP 35
EP 41
DI 10.1016/j.pscychresns.2017.05.012
PG 7
WC Clinical Neurology; Neuroimaging; Psychiatry
SC Neurosciences & Neurology; Psychiatry
GA FI2NK
UT WOS:000411775400005
PM 28577433
OA Green Accepted
DA 2020-03-18
ER

PT J
AU Husmann, C
   Frank, M
   Schmidt, B
   Jockel, KH
   Antel, J
   Reissner, V
   Libuda, L
   Hebebrand, J
   Focker, M
AF Husmann, Christiane
   Frank, Mirjam
   Schmidt, Boerge
   Joeckel, Karl-Heinz
   Antel, Jochen
   Reissner, Volker
   Libuda, Lars
   Hebebrand, Johannes
   Foecker, Manuel
TI Low 25( OH)-vitamin D concentrations are associated with emotional and
   behavioral problems in German children and adolescents
SO PLOS ONE
LA English
DT Article
ID VITAMIN-D DEFICIENCY; HEALTH INTERVIEW; REPRESENTATIVE SAMPLE;
   DEPRESSIVE SYMPTOMS; D SUPPLEMENTATION; 25-HYDROXYVITAMIN D; HIGH
   PREVALENCE; METAANALYSIS; OVERWEIGHT; CHILDHOOD
AB Background
   Evidence has accumulated for the association between low vitamin D serum concentrations and mental health disorders in both children and adults. We performed a cross-sectional analysis in a population-based sample of children and adolescents to detect associations between 25(OH)-vitamin D serum [25(OH) D] concentrations and scores of the five Strengths and Difficulties Questionnaire (SDQ) subscales and the total difficulties score in different age groups (age >= 3-<12 years and >= 12-<18 years).
   Methods
   9068 participants of the population-based, nation-wide German Health Interview and Examination Survey for Children and Adolescents (KIGGS) with information on mental health status assessed by the SDQ and 25(OH) D levels were included in the analysis. For statistical analysis we used linear regression models stratified by gender based on different adjustment sets. For the younger subsample the analysis was additionally adjusted for the frequency of playing outside. We compared the associations based on parent-and self-ratings of the SDQ for children and adolescents aged >= 12-< 18 years.
   Results
   We found inverse associations between 25(OH) D concentrations and the subscales emotional problems, peer relationship problems and the total difficulties score in both genders after adjustment for potential confounders. The strongest associations were observed in the older subsample for parent-ratings in boys and self-ratings in girls. In the younger subsample the associations were less strong and no longer evident after adjustment for potential confounders such as migration background, socioeconomic status and frequency of playing outside.
   Conclusion
   Based on the large-scale cross-sectional study in a German population-based sample of children and adolescents we detected inverse associations between 25( OH) D concentrations and both parent-and self-rated SDQ scores of the total difficulties scale and different subscales with the strongest association in the subsample aged >= 12-<18 years for both genders. Migration background and socioeconomic status were detected as relevant confounders. Further studies-particularly in countries with comparatively low mean 25(OH) D concentrations-in childhood and adolescence are warranted. Longitudinal studies are also necessary to infer direction of effects. Finally, RCTs in children and adolescents are required to determine whether Vitamin D is beneficial for mental health.
C1 [Husmann, Christiane; Antel, Jochen; Reissner, Volker; Libuda, Lars; Hebebrand, Johannes; Foecker, Manuel] Univ Duisburg Essen, Univ Hosp Essen, Dept Child & Adolescent Psychiat, Essen, Germany.
   [Frank, Mirjam; Schmidt, Boerge; Joeckel, Karl-Heinz] Univ Duisburg Essen, Univ Hosp Essen, Inst Med Informat Biometry & Epidemiol, Essen, Germany.
RP Focker, M (reprint author), Univ Duisburg Essen, Univ Hosp Essen, Dept Child & Adolescent Psychiat, Essen, Germany.
EM manuel.foecker@uni-due.de
RI Libuda, Lars/AAF-2747-2019
FU Ministry of Innovation, Science and Research of the State of North
   Rhine-Westphalia
FX The work is funded by the Ministry of Innovation, Science and Research
   of the State of North Rhine-Westphalia. J H and K-H J received the
   funding. The funders had no role in study design, data collection and
   analysis, decision to publish, or preparation of the manuscript.
NR 56
TC 6
Z9 6
U1 1
U2 7
PU PUBLIC LIBRARY SCIENCE
PI SAN FRANCISCO
PA 1160 BATTERY STREET, STE 100, SAN FRANCISCO, CA 94111 USA
SN 1932-6203
J9 PLOS ONE
JI PLoS One
PD AUG 23
PY 2017
VL 12
IS 8
AR e0183091
DI 10.1371/journal.pone.0183091
PG 16
WC Multidisciplinary Sciences
SC Science & Technology - Other Topics
GA FE6YW
UT WOS:000408355800046
PM 28832616
OA DOAJ Gold, Green Published
DA 2020-03-18
ER

PT J
AU Nielsen, SKK
   Lonfeldt, N
   Wolitzky-Taylor, KB
   Hageman, I
   Vangkilde, S
   Daniel, SIF
AF Nielsen, Sara Kerstine Kaya
   Lonfeldt, Nicole
   Wolitzky-Taylor, Kate B.
   Hageman, Ida
   Vangkilde, Signe
   Daniel, Sarah Ingrid Franksdatter
TI Adult attachment style and anxiety - The mediating role of emotion
   regulation
SO JOURNAL OF AFFECTIVE DISORDERS
LA English
DT Article
DE Anxiety disorders; Adult attachment style; Emotion regulation; Mediation
   analysis
ID COGNITIVE-BEHAVIORAL THERAPY; SOCIAL ANXIETY; INTERPERSONAL PROBLEMS;
   ADOLESCENT ATTACHMENT; DYSREGULATION MODEL; ROMANTIC ATTACHMENT; SELF;
   ASSOCIATION; SYMPTOMS; DISORDER
AB Background. Although there is substantial evidence for the role of emotion regulation in the etiology and maintenance of anxiety disorders, knowledge about what contributes to emotion dysregulation is sparse. Attachment style is related to emotion regulation and anxiety symptoms, but these variables have rarely been examined together. Examining emotion dysregulation within the context of anxiety disorders through an attachment theory framework will lead to a better understanding of the etiology and maintenance of anxiety disorders. In the present study we combined theoretically and empirically derived knowledge to examine the mediating role of emotion regulation between attachment dimensions (avoidance and anxiety) and anxiety symptoms.
   Methods: A total of 147 individuals were assessed with Beck Anxiety Inventory (BAI), Experiences in Close Relationships-Revised (ECR-R) and Difficulties in Emotion Regulation Scale (DERS), and statistical mediation analyses were conducted.
   Results: Our results indicate that the significant association between anxiety and attachment anxiety was mediated by emotion dysregulation, whereas attachment avoidance was not significantly related to anxiety when covarying for attachment anxiety. The primary limitation of our study is that data is cross-sectional and so causation cannot be inferred. Secondly, all measures used in this study were derived from self-reported questionnaires, which may be more susceptible to bias.
   Conclusions: Our results suggest that it is not insecure attachment in general that is important in anxiety disorders, but that attachment anxiety is specifically relevant. Thus, clinical interventions for anxiety disorders may improve by targeting attachment related difficulties.
C1 [Nielsen, Sara Kerstine Kaya; Vangkilde, Signe; Daniel, Sarah Ingrid Franksdatter] Univ Copenhagen, Dept Psychol, 2A Oester Farimagsgade, DK-1353 Copenhagen C, Denmark.
   [Lonfeldt, Nicole] Capital Reg Denmark, Mental Hlth Serv, Copenhagen, Denmark.
   [Wolitzky-Taylor, Kate B.] Univ Calif Los Angeles, Semel Inst, Dept Psychiat & Biobehav Sci, Los Angeles, CA 90024 USA.
   [Hageman, Ida] Copenhagen Univ Hosp, Copenhagen, Denmark.
RP Nielsen, SKK (reprint author), Univ Copenhagen, Dept Psychol, 2A Oester Farimagsgade, DK-1353 Copenhagen C, Denmark.
EM Sara.nielsen@psy.ku.dk
RI Vangkilde, Signe/N-6611-2019
OI Vangkilde, Signe/0000-0002-1622-3108; Nielsen, Sara Kerstine
   Kaya/0000-0002-4412-4633; Lonfeldt, Nicole/0000-0003-3851-8027
FU Kristian Holt Hansen Foundation; Aase & Ejnar Danielsen Foundation
FX This study was supported by Kristian Holt Hansen Foundation and Aase &
   Ejnar Danielsen Foundation.
NR 64
TC 11
Z9 11
U1 4
U2 50
PU ELSEVIER
PI AMSTERDAM
PA RADARWEG 29, 1043 NX AMSTERDAM, NETHERLANDS
SN 0165-0327
EI 1573-2517
J9 J AFFECT DISORDERS
JI J. Affect. Disord.
PD AUG 15
PY 2017
VL 218
BP 253
EP 259
DI 10.1016/j.jad.2017.04.047
PG 7
WC Clinical Neurology; Psychiatry
SC Neurosciences & Neurology; Psychiatry
GA EZ1TA
UT WOS:000404492500032
PM 28477504
DA 2020-03-18
ER

PT J
AU Wang, DY
   Li, ST
   Hu, MM
   Dong, D
   Tao, S
AF Wang, Daoyang
   Li, Shuting
   Hu, Mingming
   Dong, Dan
   Tao, Sha
TI Negative Academic Emotion and Psychological Well-being in Chinese
   Rural-to-Urban Migrant Adolescents: Examining the Moderating Role of
   Cognitive Reappraisal
SO FRONTIERS IN PSYCHOLOGY
LA English
DT Article
DE rural-to-urban migrant adolescents; negative academic emotions;
   psychological well-being; cognitive reappraisal; emotion regulation
   strategies
ID INDIVIDUAL-DIFFERENCES; CHILDREN; STRATEGIES; STUDENTS
AB The study aimed to explore the relationship among negative academic emotions (e.g., anxiety, shame, anger, boredom, hopelessness, disappointment, and hatred), psychological well-being (including life vitality, health concern, altruism commitment, self-value, friendly relationship, and personal development), and cognitive reappraisal in rural-to-urban migrant adolescents in China. Specifically, it was hypothesized that the relationship between psychological well-being and negative academic emotions is moderated by cognitive reappraisal. A total of 311 migrant adolescents aged 14-20 years were selected, including 132 boys and 179 girls. Results of a regression analysis showed that cognitive reappraisal (positive) and negative academic emotions were significant predictors of psychological well-being. The interaction effect between cognitive reappraisal and negative academic emotion was also a significant predictor of psychological well-being. In the simple slope analysis the group with a below average cognitive reappraisal score the negative academic emotions were associated with lower psychological well-being, whereas in the group with above average cognitive reappraisal the effect of negative academic emotions on psychological well-being was not significant. However, for those with a cognitive reappraisal score of 1 standard deviation above the average, the effect of negative academic emotions on psychological well-being was not significant. These results suggest that cognitive reappraisal was a significant moderator in the relationship between negative academic emotion and psychological well-being.
C1 [Wang, Daoyang] Beijing Normal Univ, Collaborat Innovat Ctr Assessment Basic Educ Qual, Beijing, Peoples R China.
   [Wang, Daoyang; Dong, Dan] Anhui Normal Univ, Dept Psychol, Wuhu, Peoples R China.
   [Li, Shuting; Hu, Mingming; Tao, Sha] Beijing Normal Univ, State Key Lab Cognit Neurosci & Learning, Beijing, Peoples R China.
   [Tao, Sha] Beijing Normal Univ, IDG McGovern Inst Brain Res, Beijing, Peoples R China.
RP Tao, S (reprint author), Beijing Normal Univ, State Key Lab Cognit Neurosci & Learning, Beijing, Peoples R China.; Tao, S (reprint author), Beijing Normal Univ, IDG McGovern Inst Brain Res, Beijing, Peoples R China.
EM taosha@bnu.edu.cn
OI Tao, Sha/0000-0002-0928-0681
FU National Social Science Foundation [CBA120108]
FX Project partially supported by the National Social Science Foundation
   for Young Scholars in Educational Science of China (Grant No.
   CBA120108).
NR 28
TC 1
Z9 1
U1 2
U2 16
PU FRONTIERS MEDIA SA
PI LAUSANNE
PA AVENUE DU TRIBUNAL FEDERAL 34, LAUSANNE, CH-1015, SWITZERLAND
SN 1664-1078
J9 FRONT PSYCHOL
JI Front. Psychol.
PD AUG 2
PY 2017
VL 8
AR 1312
DI 10.3389/fpsyg.2017.01312
PG 7
WC Psychology, Multidisciplinary
SC Psychology
GA FD2HP
UT WOS:000407356300001
PM 28824495
OA DOAJ Gold, Green Published
DA 2020-03-18
ER

PT J
AU Wagner, GA
   Mildred, H
   Gee, D
   Black, EB
   Brann, P
AF Wagner, Giorgia A.
   Mildred, Helen
   Gee, Donna
   Black, Emma B.
   Brann, Peter
TI Effectiveness of brief intervention and case management for children and
   adolescents with mental health difficulties
SO CHILDREN AND YOUTH SERVICES REVIEW
LA English
DT Article
DE Child and youth mental health service; Brief intervention; Mental
   health; Children and adolescents
ID COGNITIVE-BEHAVIORAL THERAPY; SINGLE-SESSION THERAPY; NATION OUTCOME
   SCALES; HONOSCA; SERVICE; TRIAL; METAANALYSIS; DEPRESSION
AB Objective: To compare the effectiveness of a Brief Intervention (BI) and Treatment As Usual (TAU) in a sample of children and adolescents seeking mental health treatment from a Child and Youth Mental Health Service (CYMHS). 131 comprised up to six sessions of psychological therapy from trainee psychologists, and TAU involves case management incorporating assessment and psychological treatment (e.g., individual, parent, family therapy), plus linkage to other services.
   Method:A matched subjects design was used to evaluate the BI (n = 79) and TAU (n = 79) treatment conditions. Participants were matched according to age, gender, and baseline symptom scores on the Health of the Nations Outcome Scale for Children and Adolescents (HoNOSCA), which was completed at pre- and posttreatment. The HoNOSCA is a clinician-rated measure of symptoms experienced in the previous two weeks.
   Results: BI and TAU both significantly reduced mental health symptoms, with no significant difference between treatments overall, on Externalising or Emotional problems subscales, or on the percentage of most problematic items for participants.
   Conclusions: B1 was as effective as TAU in reducing mental health symptoms in some children and adolescents. B1 however is briefer, and could form part of a Stepped Care model for CYMHS. Further research is required to establish the most effective elements of BI in reducing mental health symptoms.
C1 [Wagner, Giorgia A.; Mildred, Helen; Gee, Donna] Deakin Univ, Sch Psychol, Fac Hlth & Behav Sci, Geelong, Vic, Australia.
   [Wagner, Giorgia A.; Mildred, Helen; Gee, Donna; Brann, Peter] Eastern Hlth, Child & Youth Mental Hlth Serv, Box Hill, Vic, Australia.
   [Black, Emma B.] Univ Queensland, Rural Clin Sch, Sch Med, Brisbane, Qld, Australia.
   [Brann, Peter] Monash Univ, Sch Clin Sci, Clayton, Vic, Australia.
RP Mildred, H (reprint author), Deakin Univ, Sch Psychol, 1 Gheringhap St, Geelong, Vic 3220, Australia.
EM helenmil@deakin.edu.au
RI Black, Emma/H-4057-2014; Mildred, Helen/Q-5523-2017
OI Black, Emma/0000-0002-2829-1060; Mildred, Helen/0000-0002-8710-1714
NR 29
TC 1
Z9 1
U1 0
U2 4
PU PERGAMON-ELSEVIER SCIENCE LTD
PI OXFORD
PA THE BOULEVARD, LANGFORD LANE, KIDLINGTON, OXFORD OX5 1GB, ENGLAND
SN 0190-7409
EI 1873-7765
J9 CHILD YOUTH SERV REV
JI Child. Youth Serv. Rev.
PD AUG
PY 2017
VL 79
BP 362
EP 367
DI 10.1016/j.childyouth.2017.06.046
PG 6
WC Family Studies; Social Work
SC Family Studies; Social Work
GA FX6UF
UT WOS:000426222100042
DA 2020-03-18
ER

PT J
AU Miano, P
   Ingoglia, S
   Concetta, M
   Logiuoco, C
AF Miano, Paola
   Ingoglia, Sonia
   Concetta, Maria
   Logiuoco, Carmen
TI Attachment with parents and peers as a predictor of self-esteem and
   ego-resiliency
SO PSICOLOGIA CLINICA DELLO SVILUPPO
LA Italian
DT Article
DE Attachment; self-esteem; ego-resiliency; gender; peers
ID LATE ADOLESCENCE; MEDIATING ROLE; PSYCHOLOGICAL HEALTH; ITALIAN
   ADOLESCENTS; EMOTION REGULATION; CHILD ATTACHMENT; PERSONALITY;
   COMPETENCE; INVENTORY; PERSPECTIVES
AB The aim of this study was to analyse the relationship between the quality of attachment relationships with parents and peers on the one hand, and ego-resiliency and self-esteem on the other hand. The present research was conducted with a group of 218 students (male = 101) aged from 11 to 19 years (M = 14.43, DS = 2.60). The results emphasize that (a) self-esteem is positively associated only with security of attachment to the mother, (b) ego-resiliency is positively associated with security of attachment both to mother and peers, and (c) boys seem to have higher levels of self-esteem and ego-resiliency than girls.
C1 [Miano, Paola; Ingoglia, Sonia] Univ Palermo, Dipartimento Sci Psicol Pedag & Formaz, Viale Sci,Edificio 15, I-90100 Palermo, Italy.
   [Concetta, Maria] Via Monta 104-B, I-35136 Padua, Italy.
   [Logiuoco, Carmen] Via Ilardo Luigi 24, I-90010 Lascari, PA, Italy.
RP Miano, P (reprint author), Univ Palermo, Dipartimento Sci Psicol Pedag & Formaz, Viale Sci,Edificio 15, I-90100 Palermo, Italy.
EM paola.miano@unipa.it; sonia.ingoglia@unipa.it;
   mariaconcetta.campo@gmail.com; carmenlogiuoco@gmail.com
RI Ingoglia, Sonia/A-2455-2016
OI Ingoglia, Sonia/0000-0002-7272-7976
NR 70
TC 1
Z9 1
U1 1
U2 11
PU SOC EDITRICE IL MULINO
PI BOLOGNA
PA STRADA MAGGIORE 37, BOLOGNA, 40125, ITALY
SN 1824-078X
J9 PSICOL CLIN SVILUPP
JI Psicol. Clin. Svilupp.
PD AUG
PY 2017
VL 21
IS 2
BP 219
EP 236
DI 10.1449/87535
PG 18
WC Psychology, Developmental
SC Psychology
GA FT0MJ
UT WOS:000422819700002
DA 2020-03-18
ER

PT J
AU Shah, BK
   Armaly, J
   Swieter, E
AF Shah, Binay K.
   Armaly, Jeffery
   Swieter, Erin
TI Impact of Parental Cancer on Children
SO ANTICANCER RESEARCH
LA English
DT Review
DE Cancer; children; psychology; review
ID PSYCHOLOGICAL DISTRESS; ADOLESCENTS; SYMPTOMS; KUOPIO; COMMUNICATION;
   EXPERIENCE; STRESS; ADULTS; FAMILY
AB Background/Aim: The majority of cancers affect the elderly, but 22.4% of all cases occur in the ages of 21-55. This age range represents common childbearing and child-rearing years, which imply that many of these patients have minor children. Approximately 2.85 million children under 18 live with a parent affected by cancer. Materials and Methods: The Pubmed and Google Scholar were searched to identify literature on impact of parental cancer on children and potential interventions to support parents and children. Results: We reviewed impact of parental cancer on daily routine, role changes, emotional problems and social functioning of children. We also discuss interventions that may be useful for parents and children. Conclusion: It is essential that we learn more about the impact of parental cancer on children and ways to support the families using evidence-based interventions.
C1 [Shah, Binay K.] North Puget Canc Ctr, 2000 Hosp Dr, Sedro Woolley, WA 98284 USA.
   [Shah, Binay K.; Armaly, Jeffery; Swieter, Erin] Pacific Northwest Univ Hlth Sci, Coll Osteopath Med, Yakima, WA USA.
RP Shah, BK (reprint author), North Puget Canc Ctr, 2000 Hosp Dr, Sedro Woolley, WA 98284 USA.
EM binay.shah@gmail.com
NR 34
TC 3
Z9 3
U1 0
U2 8
PU INT INST ANTICANCER RESEARCH
PI ATHENS
PA EDITORIAL OFFICE 1ST KM KAPANDRITIOU-KALAMOU RD KAPANDRITI, PO BOX 22,
   ATHENS 19014, GREECE
SN 0250-7005
EI 1791-7530
J9 ANTICANCER RES
JI Anticancer Res.
PD AUG
PY 2017
VL 37
IS 8
BP 4025
EP 4028
DI 10.21873/anticanres.11787
PG 4
WC Oncology
SC Oncology
GA FJ2SF
UT WOS:000412579000005
PM 28739684
OA Bronze
DA 2020-03-18
ER

PT J
AU Schnitker, SA
   Houltberg, B
   Dyrness, W
   Redmond, N
AF Schnitker, Sarah A.
   Houltberg, Benjamin
   Dyrness, William
   Redmond, Nanyamka
TI The Virtue of Patience, Spirituality, and Suffering: Integrating Lessons
   From Positive Psychology, Psychology of Religion, and Christian Theology
SO PSYCHOLOGY OF RELIGION AND SPIRITUALITY
LA English
DT Article
DE emotion regulation; patience; religion; spirituality; virtue
ID SELF-CONTROL; ADJUSTMENT; STRESS; TRANSFORMATION; TRANSCENDENCE;
   PERSONALITY; VALIDATION; PATHWAYS; GROWTH
AB Based on insights from the psychology of religion, positive psychology, personality psychology, and theology, a theoretical model relating the virtue of patience to religion and spirituality is proposed. Patience is conceptualized as a hybrid personality construct related to effective emotion regulation strategies coupled with transcendent narrative identity. An initial empirical test of the model is conducted in a sample of ethnically diverse adolescents (N = 406) who are primarily Christian or nonreligious. Religiousness and spirituality are predictors of the virtue of patience, which then predicts use of the emotion regulation strategy of cognitive reappraisal; all these variables are then tested as direct and indirect predictors of regulated behavior and well-being. Overall, results support our theoretical model that spirituality and religion predict higher patience, which facilitates the employment of adaptive emotion regulation strategies that predict better life outcomes. Implications and future research questions stemming from the theoretical model are discussed.
C1 [Schnitker, Sarah A.; Houltberg, Benjamin; Redmond, Nanyamka] Fuller Theol Seminary, Grad Sch Psychol, 180 North Oakland Ave, Pasadena, CA 91101 USA.
   [Dyrness, William] Fuller Theol Seminary, Grad Sch Theol, Pasadena, CA 91101 USA.
RP Schnitker, SA (reprint author), Fuller Theol Seminary, Grad Sch Psychol, 180 North Oakland Ave, Pasadena, CA 91101 USA.
EM sschnitker@fuller.edu
FU John Templeton Foundation
FX This publication was made possible through the support of a grant from
   the John Templeton Foundation. The opinions expressed in this
   publication are those of the authors and do not necessarily reflect the
   views of the John Templeton Foundation.
NR 63
TC 12
Z9 12
U1 0
U2 11
PU EDUCATIONAL PUBLISHING FOUNDATION-AMERICAN PSYCHOLOGICAL ASSOC
PI WASHINGTON
PA 750 FIRST ST, NE, WASHINGTON, DC 20002-4242 USA
SN 1941-1022
EI 1943-1562
J9 PSYCHOL RELIG SPIRIT
JI Psychol. Relig. Spiritual.
PD AUG
PY 2017
VL 9
IS 3
SI SI
BP 264
EP 275
DI 10.1037/rel0000099
PG 12
WC Psychology, Multidisciplinary; Religion
SC Psychology; Religion
GA FK9KK
UT WOS:000413829900004
DA 2020-03-18
ER

PT J
AU Aebi, M
   Bessler, C
   Plattner, B
AF Aebi, Marcel
   Bessler, Cornelia
   Plattner, Belinda
TI Autoaggression, external aggression and emotional problems in male
   juvenile detainees
SO FORENSISCHE PSYCHIATRIE PSYCHOLOGIE KRIMINOLOGIE
LA German
DT Article
DE Suicidality; Violence; Externalizing disorders; Internalizing disorders;
   Criminal recidivism
ID INCARCERATED ADOLESCENTS; YOUTH; DISORDERS; OFFENDERS; VIOLENT;
   VALIDATION; MISCONDUCT; REARREST; BEHAVIOR; AUSTRIA
AB Background Observational rating instruments are an important supplement to explore the need for interventions in the framework of an adequate treatment in detention centers. The aim of this study was to assess the reliability and validity of a newly developed observational instrument for juvenile detainees (BEO-GF-J).
   Method The BEO-GF-J was applied in a sample of 126 juvenile prison inmates (mean age = 16.83 years, standard deviation = 1.11 years). A factor analysis was used to examine the factor structure of the 18 items in the BEO-GF-J. The association of the BEO-GF-J with interview-based internalizing and externalizing psychiatric disorders, with later recidivistic criminal offences (official data) and with interventions during detention were examined.
   Results Depressive and anxious behavior was observed most frequently in the juveniles (38-39%). Threatening and impulsive behavior (15-33%) and suicidality (4-9%) were less frequently observed. The factor analysis showed evidence for two significant factors of the BEO-GF-J, which represent aggression (BEO-A) and emotional problems (BEO-E). The interrater reliability and the internal consistency were found to be satisfactory. The total score and the emotional problem scale indicated the presence of internalizing disorders and suicidality. The BEO-GF-J did not predict later criminal behavior, but was found to be related to interventions during incarceration.
   Conclusion The BEO-GF-J is a promising screening tool to identify adolescents who need further assessment and psychiatric interventions.
C1 [Aebi, Marcel; Bessler, Cornelia] Univ Klin Zurich, Zentrum Kinder & Jugendforens Psychiat, Klin Forens Psychiat, Neptunstr 60, CH-8032 Zurich, Switzerland.
   [Aebi, Marcel] Psychiat Univ Klin Zurich, Klin Kinder & Jugendpsychiat & Psychotherapie, Zurich, Switzerland.
   [Aebi, Marcel] Univ Zurich, Psychol Inst, Abt Klin Psychol Paare Familien & Kinder Jugendl, Zurich, Switzerland.
   [Plattner, Belinda] Privatuniv Salzburg, Univ Klinikum Paracelsus Med, Christian Doppler Klin Salzburg, Univ Klin Kinder & Jugendpsychiat, Salzburg, Austria.
RP Aebi, M (reprint author), Univ Klin Zurich, Zentrum Kinder & Jugendforens Psychiat, Klin Forens Psychiat, Neptunstr 60, CH-8032 Zurich, Switzerland.; Aebi, M (reprint author), Psychiat Univ Klin Zurich, Klin Kinder & Jugendpsychiat & Psychotherapie, Zurich, Switzerland.; Aebi, M (reprint author), Univ Zurich, Psychol Inst, Abt Klin Psychol Paare Familien & Kinder Jugendl, Zurich, Switzerland.
EM marcel.aebi@uzh.ch
OI Aebi, Marcel/0000-0001-7901-9801
NR 26
TC 1
Z9 1
U1 1
U2 9
PU SPRINGER HEIDELBERG
PI HEIDELBERG
PA TIERGARTENSTRASSE 17, D-69121 HEIDELBERG, GERMANY
SN 1862-7072
EI 1862-7080
J9 FORENS PSYCHIATR PSY
JI Forens. Psychiatr. Psychol. Kriminol.
PD AUG
PY 2017
VL 11
IS 3
BP 253
EP 264
DI 10.1007/s11757-017-0436-1
PG 12
WC Psychiatry
SC Psychiatry
GA FH4SE
UT WOS:000411150300008
DA 2020-03-18
ER

PT J
AU Kerns, CE
   Pincus, DB
   McLaughlin, KA
   Comer, JS
AF Kerns, Caroline E.
   Pincus, Donna B.
   McLaughlin, Katie A.
   Comer, Jonathan S.
TI Maternal emotion regulation during child distress, child anxiety
   accommodation, and links between maternal and child anxiety
SO JOURNAL OF ANXIETY DISORDERS
LA English
DT Article
DE Child anxiety; Maternal anxiety; Emotion regulation; Parenting
ID OBSESSIVE-COMPULSIVE DISORDER; FAMILY ACCOMMODATION; NEGATIVE AFFECT;
   PSYCHOMETRIC PROPERTIES; PARENTAL INVOLVEMENT; NONANXIOUS CHILDREN;
   ANXIOUS CHILDREN; VAGAL TONE; SAMPLE; YOUTH
AB Environmental contributions are thought to play a primary role in the familial aggregation of anxiety, but parenting influences remain poorly understood. We examined dynamic relations between maternal anxiety, maternal emotion regulation (ER) during child distress, maternal accommodation of child distress, and child anxiety. Mothers (N = 45) of youth ages 3-8 years (M = 4.8) participated in an experimental task during which they listened to a standardized audio recording of a child in anxious distress pleading for parental intervention. Measures of maternal and child anxiety, mothers' affective states, mothers' ER strategies during the child distress, and maternal accommodation of child anxiety were collected. Mothers' resting respiratory sinus arrhythmia (RSA) reactivity during the recording was also acquired. Higher maternal negative affect and greater maternal ER switching (i.e., using multiple ER strategies in a short time without positive regulatory results) during child distress were associated with child anxiety. Sequential mediation modeling showed that maternal anxiety predicted ineffective maternal ER during child distress exposure, which in turn predicted greater maternal accommodation, which in turn predicted higher child anxiety. Findings support the mediating roles of maternal ER and accommodation in linking maternal and child anxiety, and suggest that ineffective maternal ER and subsequent attempts to accommodate child distress may act as mechanisms underlying the familial aggregation of anxiety.
C1 [Kerns, Caroline E.; Pincus, Donna B.] Boston Univ, Dept Psychol, 648 Beacon St, Boston, MA 02215 USA.
   [McLaughlin, Katie A.] Univ Washington, Dept Psychol, Box 251525, Seattle, WA 98195 USA.
   [Comer, Jonathan S.] Florida Int Univ, Dept Psychol, 11200 SW 8th St, Miami, FL 33199 USA.
RP Kerns, CE (reprint author), Ann & Robert H Lurie Childrens Hosp Chicago, 225 E Chicago Ave,8th Floor, Chicago, IL 60611 USA.
EM ckerns@luriechildrens.org
FU Clara Mayo Memorial Fellowship Award; National Institutes of
   HealthUnited States Department of Health & Human ServicesNational
   Institutes of Health (NIH) - USA [K23 MH090247, K01 MH092526]
FX Funding for this work was provided by a Clara Mayo Memorial Fellowship
   Award and by the National Institutes of Health (K23 MH090247; K01
   MH092526).
NR 64
TC 6
Z9 6
U1 2
U2 17
PU PERGAMON-ELSEVIER SCIENCE LTD
PI OXFORD
PA THE BOULEVARD, LANGFORD LANE, KIDLINGTON, OXFORD OX5 1GB, ENGLAND
SN 0887-6185
EI 1873-7897
J9 J ANXIETY DISORD
JI J. Anxiety Disord.
PD AUG
PY 2017
VL 50
BP 52
EP 59
DI 10.1016/j.janxdis.2017.05.002
PG 8
WC Psychology, Clinical; Psychiatry
SC Psychology; Psychiatry
GA FE7QB
UT WOS:000408400900008
PM 28577415
DA 2020-03-18
ER

PT J
AU Madigan, S
   Wade, M
   Plamondon, A
   Maguire, JL
   Jenkins, JM
AF Madigan, Sheri
   Wade, Mark
   Plamondon, Andre
   Maguire, Jonathon L.
   Jenkins, Jennifer M.
TI Maternal Adverse Childhood Experience and Infant Health: Biomedical and
   Psychosocial Risks as Intermediary Mechanisms
SO JOURNAL OF PEDIATRICS
LA English
DT Article
ID BIRTH-WEIGHT FINDINGS; INTERGENERATIONAL TRANSMISSION; HOUSEHOLD
   DYSFUNCTION; ADOLESCENT PREGNANCY; ABUSE HISTORY; SEXUAL-ABUSE;
   EARLY-LIFE; ASSOCIATION; DEPRESSION; VICTIMIZATION
AB Objective To assess the mechanisms accounting for the transfer of risk from one generation to the next, especially as they relate to maternal adverse childhood experiences and infant physical and emotional health outcomes.
   Study design Participants were 501 community mother-infant dyads recruited shortly after the birth and followed up at 18 months. Mothers retrospectively reported on their adverse childhood experiences. The main outcome measures were parent-reported infant physical health and emotional problems. Potential mechanisms of intergenerational transmission included cumulative biomedical risk (eg, prenatal and perinatal complications) and postnatal psychosocial risk (eg, maternal depression, single parenthood, marital conflict).
   Results Four or more adverse childhood experiences were related to a 2-and 5-fold increased risk of experiencing any biomedical or psychosocial risk, respectively. There was a linear association between number of adverse childhood experiences and extent of biomedical and psychosocial risk. Path analysis revealed that the association between maternal adverse childhood experiences and infant physical health operated specifically through cumulative biomedical risk, while the relationship between adverse childhood experiences and infant emotional health operated specifically through cumulative psychosocial risk. This pattern was not explained by maternal childhood disadvantage or current neighborhood poverty.
   Conclusions Maternal adverse childhood experiences confer vulnerability to prenatal, perinatal, and postnatal psychosocial health. The association between adverse childhood experiences and offspring physical and emotional health operates through discrete intermediary mechanisms.
C1 [Madigan, Sheri] Univ Calgary, Dept Psychol, 2500 Univ Ave,2500 Univ Dr NW, Calgary, AB T2N 1N4, Canada.
   [Madigan, Sheri] Alberta Childrens Prov Gen Hosp, Res Inst, Calgary, AB, Canada.
   [Wade, Mark; Jenkins, Jennifer M.] Univ Toronto, Dept Appl Psychol & Human Dev, Toronto, ON, Canada.
   [Plamondon, Andre] Univ Laval, Dept Fondements & Prat Educ, Quebec City, PQ, Canada.
   [Maguire, Jonathon L.] St Michaels Hosp, Li Ka Shing Knowledge Inst, Dept Paediat, Toronto, ON, Canada.
   [Maguire, Jonathon L.] Hosp Sick Children, Res Inst, Div Pediat Med, Child Hlth Evaluat Sci, Toronto, ON, Canada.
   [Maguire, Jonathon L.] Univ Toronto, Fac Med, Inst Hlth Policy Management & Evaluat, Dept Paediat, Toronto, ON, Canada.
   [Maguire, Jonathon L.] Univ Toronto, Fac Med, Inst Hlth Policy Management & Evaluat, Dept Nutr Sci, Toronto, ON, Canada.
RP Madigan, S (reprint author), Univ Calgary, Dept Psychol, 2500 Univ Ave,2500 Univ Dr NW, Calgary, AB T2N 1N4, Canada.; Jenkins, JM (reprint author), Univ Toronto, Appl Psychol & Human Dev, 252 Bloor St West, Toronto, ON M5S 1V6, Canada.
EM sheri.madigan@ucalgary.ca; jenny.jenkins@utoronto.ca
OI Madigan, Sheri/0000-0002-7536-3258
FU Canadian Institutes of Health Research (CIHR)Canadian Institutes of
   Health Research (CIHR) [70334]; Banting Postdoctoral Fellowship
FX Supported by the Canadian Institutes of Health Research (CIHR) (70334
   [to J.J.]) and a Banting Postdoctoral Fellowship (to S.M.). The authors
   declare no conflicts of interest.
NR 45
TC 23
Z9 23
U1 0
U2 12
PU MOSBY-ELSEVIER
PI NEW YORK
PA 360 PARK AVENUE SOUTH, NEW YORK, NY 10010-1710 USA
SN 0022-3476
EI 1097-6833
J9 J PEDIATR-US
JI J. Pediatr.
PD AUG
PY 2017
VL 187
BP 282
EP +
DI 10.1016/j.jpeds.2017.04.052
PG 9
WC Pediatrics
SC Pediatrics
GA FE4ZL
UT WOS:000408221700048
PM 28549634
DA 2020-03-18
ER

PT J
AU Goossens, L
   Van Durme, K
   Van Beveren, ML
   Claes, L
AF Goossens, Lien
   Van Durme, Kim
   Van Beveren, Marie-Lotte
   Claes, Laurence
TI Do changes in affect moderate the association between attachment anxiety
   and body dissatisfaction in children? An experimental study by means of
   the Trier Social Stress Test
SO EATING BEHAVIORS
LA English
DT Article
DE Attachment anxiety; Body dissatisfaction; Trier Social Stress Test;
   Children
ID EATING-DISORDER SYMPTOMS; DEPRESSIVE SYMPTOMS; EARLY ADOLESCENCE; ADULT
   ATTACHMENT; YOUNG ADULTHOOD; MENTAL-HEALTH; SELF-ESTEEM; IMAGE;
   DISTURBANCE; PATHOLOGY
AB Objective: Previous studies have already found a positive association between attachment and disordered eating attitudes and behaviors in children and adolescents. However, to our knowledge, no experimental studies have examined whether changes in negative and/or positive affect moderate the association between attachment anxiety and body dissatisfaction in children.
   Method: A controlled laboratory setting was used to investigate whether changes in state negative and/or positive affect moderate the association between attachment anxiety and body satisfaction in a sample of 81 children (Mage = 11.74). The changes in state affect were caused by the exposure to a performance-related stressor using the Trier Social Stress Test for Children.
   Results: Children with high levels of attachment anxiety reported a decrease in body satisfaction, but only if the TSST-C led to a decrease in their positive affect.
   Discussion: Early detection and intervention programs may benefit from addressing insecure attachment and maladaptive emotion regulation in children. (C) 2017 Elsevier Ltd. All rights reserved.
C1 [Goossens, Lien; Van Beveren, Marie-Lotte] Univ Ghent, Dept Dev Personal & Social Psychol, Henri Dunantlaan 2, B-9000 Ghent, Belgium.
   [Van Durme, Kim] Artevelde Univ Coll, Dept Social Work, Sint Annaplein 31, B-9000 Ghent, Belgium.
   [Claes, Laurence] Katholieke Univ Leuven, Fac Psychol & Educ Sci, Tiensestr 102, B-3000 Leuven, Belgium.
RP Goossens, L (reprint author), Univ Ghent, Dept Dev Personal & Social Psychol, Henri Dunantlaan 2, B-9000 Ghent, Belgium.
EM Lien.Goossens@UGent.be
FU Special Research Funds of Ghent University [01D39210]
FX The present study was funded by the Special Research Funds of Ghent
   University (01D39210).
NR 42
TC 2
Z9 2
U1 0
U2 12
PU ELSEVIER SCIENCE BV
PI AMSTERDAM
PA PO BOX 211, 1000 AE AMSTERDAM, NETHERLANDS
SN 1471-0153
EI 1873-7358
J9 EAT BEHAV
JI Eat. Behav.
PD AUG
PY 2017
VL 26
BP 83
EP 88
DI 10.1016/j.eatbeh.2017.01.011
PG 6
WC Psychology, Clinical; Psychiatry
SC Psychology; Psychiatry
GA FD7YE
UT WOS:000407741200015
PM 28189946
DA 2020-03-18
ER

PT J
AU Mundy, LK
   Canterford, L
   Olds, T
   Allen, NB
   Patton, GC
AF Mundy, Lisa K.
   Canterford, Louise
   Olds, Timothy
   Allen, Nicholas B.
   Patton, George C.
TI The Association Between Electronic Media and Emotional and Behavioral
   Problems in Late Childhood
SO ACADEMIC PEDIATRICS
LA English
DT Article
DE behavior problems; CATS study; electronic media use; emotional problems
ID PHYSICAL-ACTIVITY; DIFFICULTIES QUESTIONNAIRE; YOUNG ADULTHOOD; HEALTH;
   ADOLESCENTS; CHILDREN; DEPRESSION; STRENGTHS; INTERNET
AB OBJECTIVE: There is growing concern that rising rates of electronic media use might be harmful. However, the extent to which different types of electronic media use might be associated with emotional and behavioral problems is unclear. In this study we examined associations between emotional and behavioral problems and electronic media use during late childhood, in a large community sample.
   METHODS: Participants were 876 8- to 9-year-old children taking part in the Childhood to Adolescence Transition Study in Australia. Parents reported on their child's emotional and behavioral problems using the Strengths and Difficulties Questionnaire and on their child's duration of electronic media use (in hours: television, video games, general computer use).
   RESULTS: Logistic regression analyses were conducted with adjustments for age, socioeconomic status, and body mass index z score, separately for male and female participants. Boys who played more video games had significantly greater odds of scoring borderline/abnormal on conduct (odds ratio [OR], 1.07; 95% confidence interval [CI], 1.02-1.12) and emotional problems (OR, 1.07; 95% CI, 1.04-1.11) for each additional hour of weekly use. This equates to 2.58-fold greater odds for a boy who plays on average 2 hours per day per week. Television viewing was associated with greater odds of hyperactivity/inattention in boys (OR, 1.04; 95% CI, 1.00-1.07). There were no significant relationships for girls.
   CONCLUSIONS: Because of the increasing rates of electronic media use in children, these results might have important implications for child mental health. Future interventions might be more effective if they are targeted at specific types of electronic media use.
C1 [Mundy, Lisa K.; Canterford, Louise; Patton, George C.] Univ Melbourne, Murdoch Childrens Res Inst, Melbourne, Vic, Australia.
   [Mundy, Lisa K.; Canterford, Louise; Patton, George C.] Univ Melbourne, Ctr Adolescent Hlth, Royal Childrens Hosp, Melbourne, Vic, Australia.
   [Mundy, Lisa K.; Patton, George C.] Univ Melbourne, Dept Paediat, Melbourne, Vic, Australia.
   [Olds, Timothy] Univ South Australia, ARENA, Adelaide, SA, Australia.
   [Allen, Nicholas B.] Univ Oregon, Dept Psychol, Eugene, OR 97403 USA.
RP Mundy, LK (reprint author), Murdoch Childrens Res Inst, 50 Flemington Rd, Parkville, Vic 3052, Australia.
EM lisa.mundy@mcri.edu.au
RI Patton, George C/B-5246-2013; Olds, Tim/A-1223-2008
OI Patton, George C/0000-0001-5039-8326; Mundy, Lisa/0000-0002-7983-5232;
   Olds, Tim/0000-0001-6894-5519
FU Australia's National Health and Medical Research CouncilNational Health
   and Medical Research Council of Australia [1010018]; Victorian
   Government's Operational Infrastructure Program; Invergowrie Foundation;
   National Health and Medical Research CouncilNational Health and Medical
   Research Council of Australia
FX This research was supported by a project grant from Australia's National
   Health and Medical Research Council (grant 1010018). Murdoch Childrens
   Research Institute research is supported by the Victorian Government's
   Operational Infrastructure Program. Dr Mundy is partially supported by a
   grant from the Invergowrie Foundation. Professor Patton is supported by
   a Senior Principal Research Fellowship from National Health and Medical
   Research Council. The funding sources had no role in study design, in
   the collection, analysis, or interpretation of data, in the writing of
   the report, and in the decision to submit the report for publication.
   Permission was granted from the Victorian Department of Education and
   Early Childhood Development Office and the Catholic Education Office
   Melbourne to recruit through their schools.
NR 28
TC 6
Z9 6
U1 1
U2 19
PU ELSEVIER SCIENCE INC
PI NEW YORK
PA 360 PARK AVE SOUTH, NEW YORK, NY 10010-1710 USA
SN 1876-2859
EI 1876-2867
J9 ACAD PEDIATR
JI Acad. Pediatr.
PD AUG
PY 2017
VL 17
IS 6
BP 620
EP 624
DI 10.1016/j.acap.2016.12.014
PG 5
WC Pediatrics
SC Pediatrics
GA FC8LI
UT WOS:000407092400008
PM 28043935
DA 2020-03-18
ER

PT J
AU Vijayakumar, N
   Allen, NB
   Dennison, M
   Byrne, ML
   Simmons, JG
   Whittle, S
AF Vijayakumar, Nandita
   Allen, Nicholas B.
   Dennison, Meg
   Byrne, Michelle L.
   Simmons, Julian G.
   Whittle, Sarah
TI Cortico-amygdalar maturational coupling is associated with depressive
   symptom trajectories during adolescence
SO NEUROIMAGE
LA English
DT Article
DE Structural coupling; Depressive symptomatology; Adolescence; Brain
   development; Affective functioning
ID STATE FUNCTIONAL CONNECTIVITY; BRAIN-DEVELOPMENT; STRUCTURAL COVARIANCE;
   AGGRESSIVE-BEHAVIOR; LIFETIME PREVALENCE; EMOTION REGULATION; COGNITIVE
   CONTROL; MENTAL-DISORDERS; SEX-DIFFERENCES; THICKNESS
AB Background: Adolescence is characterized by increasing prevalence of depressive symptomatology, along with significant structural brain development. While much research has examined focal abnormalities in gray matter structure underlying depression, we employed a structural coupling approach to examine whether longitudinal associations between amygdala and cortical development (referred to as maturational coupling) was related to concurrent changes in depressive symptomatology during adolescence.
   Method: 166 participants underwent up to three MRI scans (367 scans) between 11 and 20 years of age. Depressive symptoms were measured at three coinciding time points using the Center for Epidemiological Studies-Depression scale. Linear mixed models were employed to identify whether change in amygdala volume was related to development of cortical thickness, and if maturational coupling of these regions was related to changes in depressive symptomatology.
   Results: Positive maturational coupling was identified between the right amygdala and (predominantly anterior) prefrontal cortex, as well as parts of the temporal cortices. Greater positive coupling of these regions was associated with reductions in depressive symptoms over time.
   Conclusions: Findings highlight significant associations between cortico-amygdalar maturational coupling and the emergence of depressive symptoms during adolescence, suggesting that synchronous development of these regions might support more adaptive affect regulation and functioning.
C1 [Vijayakumar, Nandita; Allen, Nicholas B.; Byrne, Michelle L.] Univ Oregon, Dept Psychol, Eugene, OR 97403 USA.
   [Allen, Nicholas B.; Simmons, Julian G.; Whittle, Sarah] Univ Melbourne, Melbourne Sch Psychol Sci, Melbourne, Vic, Australia.
   [Allen, Nicholas B.] Univ Melbourne, Orygen Youth Hlth Res Ctr, Ctr Youth Mental Hlth, Melbourne, Vic, Australia.
   [Dennison, Meg] Univ Washington, Dept Psychol, Seattle, WA 98195 USA.
   [Simmons, Julian G.; Whittle, Sarah] Univ Melbourne, Dept Psychiat, Melbourne Neuropsychiat Ctr, Melbourne, Vic, Australia.
   [Simmons, Julian G.; Whittle, Sarah] Melbourne Hlth, Melbourne, Vic, Australia.
RP Vijayakumar, N (reprint author), Univ Oregon, Dept Psychol, Eugene, OR 97403 USA.
EM nanditav@uoregon.edu
RI Whittle, Sarah/I-2200-2014
OI Whittle, Sarah/0000-0003-3145-1528; Simmons, Julian
   G./0000-0002-7228-1847; Vijayakumar, Nandita/0000-0002-5622-9547
FU Colonial Foundation; National Health and Medical Research Council
   (NHMRC; Australia)National Health and Medical Research Council of
   Australia [350241]; Australian Research Council (ARC)Australian Research
   Council [DP0878136]; NHMRC Career Development FellowshipNational Health
   and Medical Research Council of Australia [1007716]; National Institute
   of HealthUnited States Department of Health & Human ServicesNational
   Institutes of Health (NIH) - USA [R01 MH107418]
FX The authors report no conflicts of interest. Neuroimaging analysis was
   facilitated by the Neuropsychiatry Imaging Laboratory at the Melbourne
   Neuropsychiatry Centre. The authors would like to thank the Brain
   Research Institute and Royal Children's Hospital for support in
   acquiring the neuroimaging data, and the families who participated in
   the study. This research was supported by grants from the Colonial
   Foundation, the National Health and Medical Research Council (NHMRC;
   Australia; Program Grant 350241) and the Australian Research Council
   (ARC; Discovery Grant DP0878136). Dr. Whittle is supported by a NHMRC
   Career Development Fellowship (ID: 1007716) and Dr Vijayakumar is
   supported by National Institute of Health R01 MH107418 (PI: Pfeifer)
NR 76
TC 5
Z9 5
U1 0
U2 7
PU ACADEMIC PRESS INC ELSEVIER SCIENCE
PI SAN DIEGO
PA 525 B ST, STE 1900, SAN DIEGO, CA 92101-4495 USA
SN 1053-8119
EI 1095-9572
J9 NEUROIMAGE
JI Neuroimage
PD AUG 1
PY 2017
VL 156
BP 403
EP 411
DI 10.1016/j.neuroimage.2017.05.051
PG 9
WC Neurosciences; Neuroimaging; Radiology, Nuclear Medicine & Medical
   Imaging
SC Neurosciences & Neurology; Radiology, Nuclear Medicine & Medical Imaging
GA FC6JK
UT WOS:000406946100036
PM 28549797
OA Green Accepted
DA 2020-03-18
ER

PT J
AU Vandenbroucke, T
   Han, SN
   Van Calsteren, K
   Wilderjans, TF
   Van den Bergh, BRH
   Claes, L
   Amant, F
AF Vandenbroucke, Tineke
   Han, Sileny N.
   Van Calsteren, Kristel
   Wilderjans, Tom F.
   Van den Bergh, Bea R. H.
   Claes, Laurence
   Amant, Frederic
TI Psychological distress and cognitive coping in pregnant women diagnosed
   with cancer and their partners
SO PSYCHO-ONCOLOGY
LA English
DT Article
DE cancer; cognitive coping; cognitive emotion regulation; distress;
   oncology; pregnancy
ID EMOTION REGULATION STRATEGIES; DEPRESSIVE SYMPTOMS; BREAST-CANCER;
   ADOLESCENTS; ANXIETY; RISK
AB Objective A cancer diagnosis during pregnancy may be considered as an emotional challenge for pregnant women and their partners. We aimed to identify women and partners at risk for high levels of distress based on their coping profile.
   Methods Sixty-one pregnant women diagnosed with cancer and their partners filled out the Cognitive Emotion Regulation Questionnaire (CERQ) and the newly constructed Cancer and Pregnancy Questionnaire (CPQ). K-means cluster analysis was performed on the CERQ scales. Scores on the CPQ were compared between the women and their partners and between the CERQ-clusters.
   Results Comparison of women and partners on the CPQ did not reveal significant differences on distress about the child's health, the cancer disease, and the pregnancy or on information satisfaction (P = .16, P = .44, P = .50, and P=.47, respectively). However, women were more inclined to maintain the pregnancy than their partners (P = .011). Three clusters were retrieved based on the CERQ scales, characterized by positive coping, internalizing coping, and blaming. Women and partners using internalizing strategies had significantly higher scores on concerns about the child's health (P = .039), the disease and treatment (P < .001), and the pregnancy and delivery (P = .009) compared with positive and blaming strategies. No cluster differences were found for information satisfaction (P = .71) and tendency to maintain the pregnancy (P = .35).
   Conclusion Women and partners using internalizing coping strategies deal with the highest levels of distress and may benefit from additional psychosocial support.
C1 [Vandenbroucke, Tineke; Han, Sileny N.; Amant, Frederic] KU Leuven Univ Leuven, Dept Oncol, Leuven, Belgium.
   [Vandenbroucke, Tineke; Han, Sileny N.; Amant, Frederic] Univ Hosp Leuven, Dept Obstet & Gynecol, Gynecol Oncol, Herestr 49, B-3000 Leuven, Belgium.
   [Van Calsteren, Kristel] KU Leuven Univ Leuven, Dept Dev & Regenerat, Leuven, Belgium.
   [Van Calsteren, Kristel] Univ Hosp Leuven, Dept Obstet & Gynecol, Leuven, Belgium.
   [Wilderjans, Tom F.] Leiden Univ, Inst Psychol, Fac Social & Behav Sci, Methodol & Stat Res Unit, Leiden, Netherlands.
   [Wilderjans, Tom F.; Van den Bergh, Bea R. H.; Claes, Laurence] KU Leuven Univ Leuven, Fac Psychol & Educ Sci, Leuven, Belgium.
   [Van den Bergh, Bea R. H.] Tilburg Univ, Tilburg Sch Social & Behav Sci, Tilburg, Netherlands.
   [Claes, Laurence] Univ Antwerp, Fac Med & Mental Hlth CAPRI, Antwerp, Belgium.
   [Amant, Frederic] Antoni van Leeuwenhoek, Netherlands Canc Inst, Amsterdam, Netherlands.
RP Amant, F (reprint author), Univ Hosp Leuven, Dept Obstet & Gynecol, Gynecol Oncol, Herestr 49, B-3000 Leuven, Belgium.
EM frederic.amant@uzleuven.be
RI Wilderjans, Tom/AAC-5066-2019; Amant, Frederic/W-7436-2019; Van den
   Bergh, Bea R.H/H-8126-2013
OI Wilderjans, Tom/0000-0002-1677-4938; Amant,
   Frederic/0000-0002-5452-4905; Han, Sileny/0000-0002-7476-3372; Van den
   Bergh, Bea R.H/0000-0002-1560-6545
NR 18
TC 5
Z9 5
U1 0
U2 8
PU WILEY
PI HOBOKEN
PA 111 RIVER ST, HOBOKEN 07030-5774, NJ USA
SN 1057-9249
EI 1099-1611
J9 PSYCHO-ONCOLOGY
JI Psycho-Oncol.
PD AUG
PY 2017
VL 26
IS 8
BP 1215
EP 1221
DI 10.1002/pon.4301
PG 7
WC Oncology; Psychology; Psychology, Multidisciplinary; Social Sciences,
   Biomedical
SC Oncology; Psychology; Biomedical Social Sciences
GA FD0RY
UT WOS:000407247600021
PM 27859911
DA 2020-03-18
ER

PT J
AU Pisula, E
   Pudlo, M
   Slowinska, M
   Kawa, R
   Strzaska, M
   Banasiak, A
   Wolanczyk, T
AF Pisula, Ewa
   Pudlo, Monika
   Slowinska, Monika
   Kawa, Rafal
   Strzaska, Magdalena
   Banasiak, Anna
   Wolanczyk, Tomasz
TI Behavioral and emotional problems in high-functioning girls and boys
   with autism spectrum disorders: Parents' reports and adolescents'
   self-reports
SO AUTISM
LA English
DT Article
DE adolescents; autism spectrum disorders; behavioral and emotional
   problems; sex differences
ID PERVASIVE DEVELOPMENTAL DISORDERS; ASPERGER-SYNDROME; SEX-DIFFERENCES;
   PSYCHIATRIC-DISORDERS; CROSS-INFORMANT; CHILD AGREEMENT; GENDER; AGE;
   COMPETENCE; DEPRESSION
AB The purpose of this study was to investigate sex differences in behavioral and emotional problems in high-functioning girls and boys with autism spectrum disorder. The results obtained by adolescents with autism spectrum disorder were compared with those of typically developing girls and boys. Correlations between parents' and adolescents' ratings were also analyzed. Participants were 35 girls and 35 boys with autism spectrum disorder, aged 11-18years, matched for chronological age and full-scale IQ. The control group consisted of 24 typically developing girls and 24 boys of the same age and IQ. The parents of adolescent participants were also included in the study. The measures used were the Child Behavior Checklist (4-18) completed by parents and Youth Self-Report (11-18) completed by adolescents. The adolescents with autism spectrum disorder presented higher levels of behavioral and emotional problems than the control group, according to both the parents' reports and the adolescents' self-reports. No sex differences were found in that respect. More differences between the assessments of adolescents and their parents occurred in the control group, and the effect size was larger.
C1 [Pisula, Ewa; Pudlo, Monika; Slowinska, Monika; Kawa, Rafal; Strzaska, Magdalena] Univ Warsaw, Warsaw, Poland.
   [Banasiak, Anna] Jan Dlugosz Univ Czestochowa, Czestochowa, Poland.
   [Wolanczyk, Tomasz] Med Univ Warsaw, Warsaw, Poland.
RP Pisula, E (reprint author), Univ Warsaw, Fac Psychol, Stawki 5-7, PL-00183 Warsaw, Poland.
EM ewa.pisula@psych.uw.edu.pl
OI Pisula, Ewa/0000-0002-7458-5043
FU Polish National Science Centre [N N106 352940]; State Fund for
   Rehabilitation of Disabled Persons (PFRON); University of Warsaw
FX The study was supported by a grant from the Polish National Science
   Centre (grant no. N N106 352940) and by the State Fund for
   Rehabilitation of Disabled Persons (PFRON) and University of Warsaw.
NR 55
TC 4
Z9 4
U1 0
U2 14
PU SAGE PUBLICATIONS LTD
PI LONDON
PA 1 OLIVERS YARD, 55 CITY ROAD, LONDON EC1Y 1SP, ENGLAND
SN 1362-3613
EI 1461-7005
J9 AUTISM
JI Autism
PD AUG
PY 2017
VL 21
IS 6
SI SI
BP 738
EP 748
DI 10.1177/1362361316675119
PG 11
WC Psychology, Developmental
SC Psychology
GA FC1RP
UT WOS:000406615400012
PM 27899716
OA Green Published, Other Gold
DA 2020-03-18
ER

PT J
AU Cracco, E
   Goossens, L
   Braet, C
AF Cracco, Emiel
   Goossens, Lien
   Braet, Caroline
TI Emotion regulation across childhood and adolescence: evidence for a
   maladaptive shift in adolescence
SO EUROPEAN CHILD & ADOLESCENT PSYCHIATRY
LA English
DT Article
DE Emotion regulation; Childhood; Adolescence; Development
ID REGULATION STRATEGIES; DEPRESSIVE-DISORDERS; INDUCED RUMINATION;
   GENDER-DIFFERENCES; CHILDREN; PSYCHOPATHOLOGY; BRAIN; THERAPY; ANXIETY;
   REAPPRAISAL
AB Dysfunctional emotion regulation is an important predictor of psychopathology. Although many clinical programs focus on emotion regulation skills, the successful application of these programs in children and adolescents requires knowledge on the normative use of emotion regulation strategies over age. To this end, the current cross-sectional study examined changes in emotion regulation throughout childhood and adolescence. The use of seven adaptive and five maladaptive emotion regulation strategies was measured with the FEEL-KJ in a representative sample (N = 1397) of Dutch children and adolescents between 8 and 18 years old. Overall, the results indicated reduced use of adaptive strategies and increased use of maladaptive strategies in participants between 12 and 15 years old compared with younger or older participants. The findings of the current study indicate that adolescence is characterized by a maladaptive shift in emotion regulation. Given that the continued use of dysfunctional emotion regulation plays an important role in the development and maintenance of psychopathology, these results highlight the importance of prevention and treatment programs focused on emotion regulation to shield vulnerable adolescents against mental illness.
C1 [Cracco, Emiel] Univ Ghent, Dept Expt Psychol, Ghent, Belgium.
   [Goossens, Lien; Braet, Caroline] Univ Ghent, Dept Dev Personal & Social Psychol, Ghent, Belgium.
RP Cracco, E (reprint author), Univ Ghent, Dept Expt Psychol, Ghent, Belgium.
EM emiel.cracco@ugent.be
OI Cracco, Emiel/0000-0003-4043-5992; Braet, Caroline/0000-0003-2458-287X
NR 66
TC 13
Z9 13
U1 4
U2 46
PU SPRINGER
PI NEW YORK
PA 233 SPRING ST, NEW YORK, NY 10013 USA
SN 1018-8827
EI 1435-165X
J9 EUR CHILD ADOLES PSY
JI Eur. Child Adolesc. Psych.
PD AUG
PY 2017
VL 26
IS 8
BP 909
EP 921
DI 10.1007/s00787-017-0952-8
PG 13
WC Psychology, Developmental; Pediatrics; Psychiatry
SC Psychology; Pediatrics; Psychiatry
GA FC2EY
UT WOS:000406651300004
PM 28190138
DA 2020-03-18
ER

PT J
AU Okado, Y
   Ewing, E
   Rowley, C
   Jones, DE
AF Okado, Yuko
   Ewing, Emily
   Rowley, Christina
   Jones, Damon E.
TI Trajectories of Mental Health-Related Service Use Among Adolescents With
   Histories of Early Externalizing Problems
SO JOURNAL OF ADOLESCENT HEALTH
LA English
DT Article
DE Mental health services; Adolescents; At risk; Externalizing; Service
   utilization
ID CHILDREN; CHILDHOOD; DISORDERS; BEHAVIOR; PREDICTORS; DEPRESSION;
   IMPACT; ADULT; YOUTH; RISK
AB Purpose: To inform efforts to reduce costly service utilization, the present study examined longitudinal trajectories of mental health-related outpatient and residential service use among at-risk youth with a history of early externalizing problems.
   Methods: A cohort of 809 children in the Fast Track Project, a multisite longitudinal study of children at risk for conduct disorder, were followed prospectively from kindergarten through 12th grade. They resided in high-risk areas with high rates of poverty, crime, and violence. Their outpatient and residential service use was assessed annually between sixth and 12th grades through parent report. Growth mixture modeling was applied to model individual differences in trajectories of service use during this period. Teacher, parent, and observer-reported childhood predictors of those trajectories were also examined.
   Results: Most youths had minimal service use during preadolescence into adolescence. However, approximately 31% had moderate probability of using outpatient counseling services, and approximately 8% had elevated probability of seeing a family doctor for mental health needs. For residential services, approximately 6% had moderate to high probability of service use that peaked during transition to high school, whereas close to 5% had service use that dramatically increased during high school. Childhood predictors of these trajectories included earlier externalizing, internalizing, and emotion regulation problems.
   Conclusions: This study is the first to use person-centered analytic methods to examine longitudinal trajectories in mental health-related service use among at-risk adolescents. Timely treatment for severe externalizing problems, comorbid internalizing problems, and emotion dysregulation during childhood may be crucial for preventing chronic service use. (C) 2017 Society for Adolescent Health and Medicine. All rights reserved.
C1 [Okado, Yuko; Ewing, Emily; Rowley, Christina] Calif State Univ Fullerton, Dept Psychol, POB 6846, Fullerton, CA 92834 USA.
   [Jones, Damon E.] Penn State Univ, Edna Bennett Pierce Prevent Res Ctr, University Pk, PA 16802 USA.
RP Okado, Y (reprint author), Calif State Univ Fullerton, Dept Psychol, POB 6846, Fullerton, CA 92834 USA.
EM yokado@fullerton.edu
OI Okado, Yuko/0000-0002-5077-4245
FU National Institute of Mental HealthUnited States Department of Health &
   Human ServicesNational Institutes of Health (NIH) - USANIH National
   Institute of Mental Health (NIMH) [R18 MH48043, R18 MH50951, R18
   MH50952, R18 MH50953, K05MH00797, K05MH01027]; Department of EducationUS
   Department of Education [S184U30002]; National Institute on Drug
   AbuseUnited States Department of Health & Human ServicesNational
   Institutes of Health (NIH) - USANIH National Institute on Drug Abuse
   (NIDA) [DA16903, DA017589, K05DA015226, P30DA023026]; Center for
   Substance Abuse PreventionUnited States Department of Health & Human
   Services; National Institute on Drug AbuseUnited States Department of
   Health & Human ServicesNational Institutes of Health (NIH) - USANIH
   National Institute on Drug Abuse (NIDA); NIMHUnited States Department of
   Health & Human ServicesNational Institutes of Health (NIH) - USANIH
   National Institute of Mental Health (NIMH)
FX The data utilized in the study were provided courtesy of Conduct
   Prevention Problems Research Group (Karen Bierman, Ph.D., John Coie,
   Ph.D., Ken Dodge, Ph.D., John Lochman, Ph.D., Robert McMahon, Ph.D., and
   Ellen Pinderhughes, Ph.D.). The data were collected as part of the Fast
   Track Project, supported by grants from the National Institute of Mental
   Health (R18 MH48043, R18 MH50951, R18 MH50952, R18 MH50953, K05MH00797,
   K05MH01027), the Department of Education (S184U30002), and the National
   Institute on Drug Abuse (DA16903, DA017589, K05DA015226, P30DA023026).
   The Center for Substance Abuse Prevention and the National Institute on
   Drug Abuse also provided support through a memorandum of agreement with
   NIMH.
NR 40
TC 1
Z9 1
U1 0
U2 12
PU ELSEVIER SCIENCE INC
PI NEW YORK
PA STE 800, 230 PARK AVE, NEW YORK, NY 10169 USA
SN 1054-139X
EI 1879-1972
J9 J ADOLESCENT HEALTH
JI J. Adolesc. Health
PD AUG
PY 2017
VL 61
IS 2
BP 198
EP 204
DI 10.1016/j.jadohealth.2017.02.012
PG 7
WC Psychology, Developmental; Public, Environmental & Occupational Health;
   Pediatrics
SC Psychology; Public, Environmental & Occupational Health; Pediatrics
GA FB8AD
UT WOS:000406360200013
PM 28438524
OA Green Accepted
DA 2020-03-18
ER

PT J
AU McQuade, JD
   Breaux, RP
AF McQuade, Julia D.
   Breaux, Rosanna P.
TI Are Elevations in ADHD Symptoms Associated with Physiological Reactivity
   and Emotion Dysregulation in Children?
SO JOURNAL OF ABNORMAL CHILD PSYCHOLOGY
LA English
DT Article
DE Emotion regulation; Respiratory sinus arrhythmia; Skin conductance
   level; ADHD; Co-morbidity
ID ATTENTION-DEFICIT/HYPERACTIVITY DISORDER; DEFICIT HYPERACTIVITY
   DISORDER; MARITAL CONFLICT; POLYVAGAL THEORY; INTERNALIZING SYMPTOMS;
   DEPRESSIVE SYMPTOMS; SELF-REGULATION; SOCIAL-SKILLS; BEHAVIOR;
   PSYCHOPATHOLOGY
AB The present study examined whether children with elevated attention-deficit/hyperactivity disorder (ADHD) symptoms display a unique pattern of emotion dysregulation as indexed by both parent report and physiological reactivity during experiences of failure. A sample of 61 children (9 to 13 years; M = 11.62, SD = 1.29; 48 % male) with and without clinical elevations in ADHD symptoms participated. Parent and teacher report of ADHD and oppositional defiant disorder (ODD) symptoms and parent report of internalizing problems were collected. Parents also provided ratings of children's emotional negativity/lability and emotion regulation. Children's physiological reactivity, based on changes in respiratory sinus arrhythmia (RSA) and skin conductance level (SCL), were assessed while they completed a manipulated social rejection task and impossible puzzle task. Regression analyses indicated that ADHD symptoms were associated with higher parent-rated emotional negativity/lability and with blunted RSA withdrawal in response to social rejection; these effects were not accounted for by co-occurring ODD symptoms or internalizing problems. ODD symptoms also were uniquely associated with parent ratings of poor emotion regulation. Internalizing problems were uniquely associated with emotional negativity/lability, poor emotion regulation, and increased SCL activity in response to social rejection. Results suggest that there may be a pattern of emotion dysregulation that is specific to ADHD symptomatology. The importance of contextual factors when examining physiological reactivity to stress in youth with ADHD is discussed.
C1 [McQuade, Julia D.] Amherst Coll, Dept Psychol, Campus Box 2236, Amherst, MA 01002 USA.
   [Breaux, Rosanna P.] Univ Massachusetts, Dept Psychol & Brain Sci, Tobin Hall,135 Hicks Way, Amherst, MA 01003 USA.
RP McQuade, JD (reprint author), Amherst Coll, Dept Psychol, Campus Box 2236, Amherst, MA 01002 USA.
EM jmcquade@amherst.edu
NR 70
TC 3
Z9 3
U1 0
U2 15
PU SPRINGER/PLENUM PUBLISHERS
PI NEW YORK
PA 233 SPRING ST, NEW YORK, NY 10013 USA
SN 0091-0627
EI 1573-2835
J9 J ABNORM CHILD PSYCH
JI J. Abnorm. Child Psychol.
PD AUG
PY 2017
VL 45
IS 6
BP 1091
EP 1103
DI 10.1007/s10802-016-0227-8
PG 13
WC Psychology, Clinical; Psychology, Developmental
SC Psychology
GA FB5MC
UT WOS:000406185000004
PM 27838892
DA 2020-03-18
ER

PT J
AU Kersten, P
   Vandal, AC
   Elder, H
   Tauroa, R
   McPherson, KM
AF Kersten, Paula
   Vandal, Alain C.
   Elder, Hinemoa
   Tauroa, Robyn
   McPherson, Kathryn M.
TI Concurrent Validity of the Strengths and Difficulties Questionnaire in
   an Indigenous Pre-School Population
SO JOURNAL OF CHILD AND FAMILY STUDIES
LA English
DT Article
DE Validation; Strengths and difficulties questionnaire; Maori; Pre-school;
   Screening
ID PSYCHOMETRIC PROPERTIES; MENTAL-DISORDER; HEALTH; CHILDREN;
   ACCEPTABILITY; DIAGNOSES; SCREEN; SCORES
AB The strengths and difficulties questionnaire (SDQ) is a frequently used tool for universal screening of pre-schoolers' behavioural and emotional problems. However, evidence for its concurrent validity is equivocal and has not been tested in a MAori population. We aimed to evaluate the concurrent validity of the strengths and difficulties questionnaire (SDQ) in MAori pre-schoolers (tamariki), aged 4 and 5. We carried out a prospective study of 225 tamariki (46% female) for whom a recent SDQ was available from the New Zealand Ministry of Health's Before School Check database. A trained nurse carried out a standardised wellbeing and behavioural assessment for these children. Sensitivity, specificity, positive predictive and negative predictive values were calculated, using optimal total difficulty scale threshold values published for the SDQ (parent version SDQ-P; teacher version SDQ-T). Primary outcome: an assessment-based child referral to Child and Adolescent Mental Health Services or to a Paediatric outpatient service. Secondary outcomes: assessment-based parental referral to a parenting programme and combined referral. The optimal thresholds for child referral were low for the SDQ-P (13) and SDQ-T (7). Child referral SDQ-P: sensitivity 62%, specificity 83%, positive predictive value 0.35, negative predictive value 0.94. Child referral SDQ-T: sensitivity 77%, specificity 78%, positive predictive value 0.31, negative predictive value 0.96. The findings demonstrate optimal threshold values for referral for MAori on the SDQ-P and SDQ-T are much lower when compared to published thresholds (17 vs. 16). Sensitivity values were also low. A surveillance approach for the assessment of psychosocial problems is recommended for pre-schoolers.
C1 [Kersten, Paula] Univ Brighton, Sch Hlth Sci, Westlain House,Falmer Campus,Village Way, Brighton BN1 9PH, E Sussex, England.
   [Kersten, Paula] AUT Univ, Fac Hlth & Environm Sci, Auckland, New Zealand.
   [Vandal, Alain C.] AUT Univ, Dept Biostat & Epidemiol, Auckland, New Zealand.
   [Vandal, Alain C.] Counties Manukau Dist Hlth Board, Ko Awatea Hlth Intelligence & Informat, Auckland, New Zealand.
   [Elder, Hinemoa] Whare Wananga O Awanuiarangi, Te Whare Matai Aronui, Auckland, New Zealand.
   [Tauroa, Robyn; McPherson, Kathryn M.] AUT Univ, Ctr Person Ctr Res, Auckland, New Zealand.
   [McPherson, Kathryn M.] Hlth Res Council New Zealand, Auckland, New Zealand.
RP Kersten, P (reprint author), Univ Brighton, Sch Hlth Sci, Westlain House,Falmer Campus,Village Way, Brighton BN1 9PH, E Sussex, England.; Kersten, P (reprint author), AUT Univ, Fac Hlth & Environm Sci, Auckland, New Zealand.
EM p.kersten@brighton.ac.uk
OI Kersten, Paula/0000-0003-4038-0442
FU Ministry of Health of New Zealand [341088]
FX This study was supported by the Ministry of Health of New Zealand (grant
   number 341088). The views and opinions expressed in this article are
   those of the authors and do not necessarily reflect the official policy
   or position of the funder.
NR 43
TC 1
Z9 1
U1 0
U2 5
PU SPRINGER
PI NEW YORK
PA 233 SPRING ST, NEW YORK, NY 10013 USA
SN 1062-1024
EI 1573-2843
J9 J CHILD FAM STUD
JI J. Child Fam. Stud.
PD AUG
PY 2017
VL 26
IS 8
BP 2126
EP 2135
DI 10.1007/s10826-017-0725-5
PG 10
WC Family Studies; Psychology, Developmental; Psychiatry
SC Family Studies; Psychology; Psychiatry
GA FB0HL
UT WOS:000405825800009
DA 2020-03-18
ER

PT J
AU Jones, LC
   Mrug, S
   Elliott, MN
   Toomey, SL
   Tortolero, S
   Schuster, MA
AF Jones, LaRita C.
   Mrug, Sylvie
   Elliott, Marc N.
   Toomey, Sara L.
   Tortolero, Susan
   Schuster, Mark A.
TI Chronic Physical Health Conditions and Emotional Problems From Early
   Adolescence Through Midadolescence
SO ACADEMIC PEDIATRICS
LA English
DT Article
DE adolescent development; chronic physical health conditions; depressive
   symptoms; physiological anxiety symptoms
ID DEPRESSIVE SYMPTOMS; CHILDREN; CHILDHOOD; PREVALENCE; ILLNESS; GENDER;
   METAANALYSIS; DISPARITIES; ADULTHOOD; SEVERITY
AB OBJECTIVE: Chronic physical health conditions are highly prevalent in youth, frequently persisting into adulthood and contributing to the current and future health care burden in the United States. Our study evaluated associations of chronic physical health conditions with depressive and physiological anxiety symptoms in a community sample of youth and examined how those associations changed from early to midadolescence.
   METHODS: In this longitudinal study of 5147 youth, students and their caregivers were interviewed when youth were in grades 5 (mean age = 11), 7 (mean age = 13), and 10 (mean age = 16). Caregivers reported family sociodemographics, youth race/ethnicity, and youth chronic physical health history at baseline. Youth reported their depressive symptoms at each time point and their physiological anxiety symptoms at grades 7 and 10.
   RESULTS: At age 11, 28.5% had experienced a chronic physical health condition. Having any chronic physical health condition was related to elevated depressive symptoms at age 11 (2.05 +/- 0.05 vs 1.89 +/- 0.03; mean +/- standard error; P < .01) and anxiety symptoms at age 16 (2.72 +/- 0.06 vs 2.55 +/- 0.04; P < .05). Experiencing multiple conditions was also related to experiencing more depressive symptoms (b = 0.13; P < .01) and physiological anxiety symptoms (b = 0.13; P < .05). After adjusting for previous mental health symptoms, having any condition still predicted anxiety at age 16.
   CONCLUSIONS: Children with chronic physical health conditions have an increased risk of depressive symptoms and physiological anxiety symptoms, especially in early and midadolescence. Repeated screening for these symptoms may help identify children in need of interventions.
C1 [Jones, LaRita C.; Mrug, Sylvie] Univ Alabama Birmingham, Dept Psychol, Birmingham, AL USA.
   [Elliott, Marc N.] RAND Corp, Santa Monica, CA USA.
   [Toomey, Sara L.; Schuster, Mark A.] Boston Childrens Hosp, Div Gen Pediat, Boston, MA USA.
   [Tortolero, Susan] Univ Texas Hlth Sci Ctr Houston, Ctr Hlth Promot & Prevent Res, Houston, TX 77030 USA.
   [Toomey, Sara L.; Schuster, Mark A.] Harvard Med Sch, Pediat, Boston, MA USA.
RP Jones, LC (reprint author), Univ Mississippi, Med Ctr, SOM Orthoped Surg, 2500 N State St, Jackson, MS 39216 USA.
EM ljones9@umc.edu
FU National Institutes of Mental HealthUnited States Department of Health &
   Human ServicesNational Institutes of Health (NIH) - USANIH National
   Institute of Mental Health (NIMH) [MH098348]; Centers for Disease
   Control and PreventionUnited States Department of Health & Human
   ServicesCenters for Disease Control & Prevention - USA;  [CCU409679]; 
   [CCU609653];  [CCU915773];  [U48DP000046];  [U48DP000057]; 
   [U48DP000056];  [U19DP002663];  [U19DP002664];  [U19DP002665]
FX Completed under administrative supplement as a component of the Healthy
   Passages project, grant MH098348 from the National Institutes of Mental
   Health; additional support by cooperative agreements (CCU409679,
   CCU609653, CCU915773, U48DP000046, U48DP000057, U48DP000056,
   U19DP002663, U19DP002664, and U19DP002665) with the Centers for Disease
   Control and Prevention.
NR 35
TC 6
Z9 6
U1 0
U2 4
PU ELSEVIER SCIENCE INC
PI NEW YORK
PA 360 PARK AVE SOUTH, NEW YORK, NY 10010-1710 USA
SN 1876-2859
EI 1876-2867
J9 ACAD PEDIATR
JI Acad. Pediatr.
PD AUG
PY 2017
VL 17
IS 6
BP 649
EP 655
DI 10.1016/j.acap.2017.02.002
PG 7
WC Pediatrics
SC Pediatrics
GA FC8LI
UT WOS:000407092400012
PM 28215656
OA Green Accepted
DA 2020-03-18
ER

PT J
AU Ellis, RER
   Seal, ML
   Simmons, JG
   Whittle, S
   Schwartz, OS
   Byrne, ML
   Allen, NB
AF Ellis, Rachel E. R.
   Seal, Marc L.
   Simmons, Julian G.
   Whittle, Sarah
   Schwartz, Orli S.
   Byrne, Michelle L.
   Allen, Nicholas B.
TI Longitudinal Trajectories of Depression Symptoms in Adolescence:
   Psychosocial Risk Factors and Outcomes
SO CHILD PSYCHIATRY & HUMAN DEVELOPMENT
LA English
DT Article
DE Depression; Adolescence; Growth mixture modeling; Risk factors;
   Longitudinal studies
ID AFRICAN-AMERICAN ADOLESCENTS; DEVELOPMENTAL TRAJECTORIES; YOUNG-ADULTS;
   EMOTION REGULATION; GENDER-DIFFERENCES; MAJOR DEPRESSION; MISSING-DATA;
   INITIAL RELIABILITY; MENTAL-HEALTH; BIRTH COHORT
AB trajectories. A 4-group solution was selected as the bestfitting model: (1) ongoing stable low levels of depression; (2) very high depressive symptoms initially, but a steep decrease in symptoms over time; (3) moderately high depressive symptoms initially, but symptoms decreased over time; and (4) initially low levels of symptoms that increased over time. Trajectory group membership was associated with a range of psychosocial variables including temperament, childhood maltreatment, and young adult quality of life. Characterising these subgroups allows for a better understanding of how the interaction of risk factors increases the likelihood of depression and other poor outcomes, and highlights the importance of early interventions to prevent and treat adolescent depression. Variations in symptom trajectories within a population may represent distinct groups with different etiologies and outcomes. This study aimed to identify subgroups of depression symptom trajectories in a sample of adolescents, and to describe psychosocial attributes of the different groups. In a longitudinal study, 243 adolescents (121 males and 122 females), were assessed using a battery of measures of temperament, psychopathology, and psychological and behavioral functioning. Four phases of data collection over 7 years spanned average ages of the participants from 12 to 18 years old. Depressive symptoms from each phase were used to model latent class growth
C1 [Ellis, Rachel E. R.; Simmons, Julian G.; Whittle, Sarah; Schwartz, Orli S.; Allen, Nicholas B.] Univ Melbourne, Melbourne Sch Psychol Sci, Melbourne, Vic, Australia.
   [Seal, Marc L.] Univ Melbourne, Dept Paediat, Melbourne, Vic, Australia.
   [Ellis, Rachel E. R.; Seal, Marc L.] Royal Childrens Hosp, Murdoch Childrens Res Inst, Melbourne, Vic, Australia.
   [Ellis, Rachel E. R.; Schwartz, Orli S.; Allen, Nicholas B.] Univ Melbourne, Orygen, Melbourne, Vic, Australia.
   [Simmons, Julian G.; Whittle, Sarah] Univ Melbourne, Dept Psychiat, Melbourne Neuropsychiat Ctr, Melbourne, Vic, Australia.
   [Simmons, Julian G.; Whittle, Sarah] Melbourne Hlth, Melbourne, Vic, Australia.
   [Byrne, Michelle L.; Allen, Nicholas B.] Univ Oregon, Dept Psychol, Eugene, OR 97403 USA.
RP Ellis, RER (reprint author), Univ Melbourne, Melbourne Sch Psychol Sci, Melbourne, Vic, Australia.; Ellis, RER (reprint author), Royal Childrens Hosp, Murdoch Childrens Res Inst, Melbourne, Vic, Australia.; Ellis, RER (reprint author), Univ Melbourne, Orygen, Melbourne, Vic, Australia.
EM ellisr@unimelb.edu.au; nallen3@uoregon.edu
RI Seal, Marc L/J-9290-2019; Ellis, Rachel/J-9287-2019; Whittle,
   Sarah/I-2200-2014
OI Seal, Marc L/0000-0002-8396-140X; Ellis, Rachel/0000-0003-2355-5407;
   Simmons, Julian G./0000-0002-7228-1847; Whittle,
   Sarah/0000-0003-3145-1528; Schwartz, Orli/0000-0001-7634-3737
NR 88
TC 9
Z9 9
U1 8
U2 37
PU SPRINGER
PI NEW YORK
PA 233 SPRING ST, NEW YORK, NY 10013 USA
SN 0009-398X
EI 1573-3327
J9 CHILD PSYCHIAT HUM D
JI Child Psychiat. Hum. Dev.
PD AUG
PY 2017
VL 48
IS 4
BP 554
EP 571
DI 10.1007/s10578-016-0682-z
PG 18
WC Psychology, Developmental; Pediatrics; Psychiatry
SC Psychology; Pediatrics; Psychiatry
GA FG4OO
UT WOS:000410242400005
PM 27619221
DA 2020-03-18
ER

PT J
AU Marino, C
   Finos, L
   Vieno, A
   Lenzi, M
   Spada, MM
AF Marino, Claudia
   Finos, Livio
   Vieno, Alessio
   Lenzi, Michela
   Spada, Marcantonio M.
TI Objective Facebook behaviour: Differences between problematic and
   non-problematic users
SO COMPUTERS IN HUMAN BEHAVIOR
LA English
DT Article
DE Objective Facebook behaviour; Problematic Facebook use; Young adults
ID COLLEGE-STUDENTS; INTERNET USE; EMOTION REGULATION; SOCIAL NETWORKING;
   SELF-PRESENTATION; ADDICTION; ADOLESCENTS; PERSONALITY; SITES;
   METACOGNITIONS
AB The aim of the study was to test whether, and how much, specific objective Facebook behaviours are more frequent in problematic than non-problematic Facebook users. Differences between problematic and non-problematic Facebook users in objective Facebook behaviours were examined using frequentist and Bayesian t-tests. Participants were undergraduate students (n = 297, 80.8% female, age mean = 21.05, standard deviation = 1.88). Problematic Facebook use was assessed using fifteen items adapted from the scale developed and validated for the measurement of Generalized Problematic Internet Use. A specific R package was developed to obtain information about objective Facebook behaviours (friendship activities, events, wall activities, and text messages). T-tests indicated that non problematic and problematic users significantly differ in several objective Facebook behaviours. Bayesian analyses confirmed t-test results and supported that Problematic users scored higher than non problematic users in several dependent variables, such as number of friendships established, number of events attended, all wall activities (e.g. number of "like"), and private messages sent. The analysis of data about objective Facebook behaviours goes beyond the self-reported information about such activities, and helps to understand the role of its potentially addictive activities in predicting PFU. (C) 2017 Elsevier Ltd. All rights reserved.
C1 [Marino, Claudia; Finos, Livio; Vieno, Alessio; Lenzi, Michela] Univ Padua, Dipartimento Psicol Sviluppo & Socializzaz, Padua, Italy.
   [Marino, Claudia; Spada, Marcantonio M.] London South Bank Univ, Div Psychol, Sch Appl Sci, London, England.
RP Marino, C (reprint author), Univ Padua, Dipartimento Psicol Sviluppo & Socializzaz, Padua, Italy.
EM claudia.marino@phd.unipd.it
OI Lenzi, Michela/0000-0001-7721-2448; finos, livio/0000-0003-3181-8078
NR 50
TC 8
Z9 8
U1 6
U2 29
PU PERGAMON-ELSEVIER SCIENCE LTD
PI OXFORD
PA THE BOULEVARD, LANGFORD LANE, KIDLINGTON, OXFORD OX5 1GB, ENGLAND
SN 0747-5632
EI 1873-7692
J9 COMPUT HUM BEHAV
JI Comput. Hum. Behav.
PD AUG
PY 2017
VL 73
BP 541
EP 546
DI 10.1016/j.chb.2017.04.015
PG 6
WC Psychology, Multidisciplinary; Psychology, Experimental
SC Psychology
GA EY0CI
UT WOS:000403625400057
OA Green Accepted
DA 2020-03-18
ER

PT J
AU Lambert, HK
   King, KM
   Monahan, KC
   McLaughlin, KA
AF Lambert, Hilary K.
   King, Kevin M.
   Monahan, Kathryn C.
   McLaughlin, Katie A.
TI Differential associations of threat and deprivation with emotion
   regulation and cognitive control in adolescence
SO DEVELOPMENT AND PSYCHOPATHOLOGY
LA English
DT Article
ID ADVERSE CHILDHOOD EXPERIENCES; NEURAL DEVELOPMENT DEPRIVATION;
   SOCIOECONOMIC-STATUS; SOCIOEMOTIONAL ADJUSTMENT; INDIVIDUAL-DIFFERENCES;
   HOUSEHOLD DYSFUNCTION; TRAUMA QUESTIONNAIRE; EXECUTIVE FUNCTION; ANXIETY
   DISORDERS; NATIONAL SAMPLE
AB Research on childhood adversity has traditionally focused on single types of adversity, which is limited because of high co-occurrence, or on the total number of adverse experiences, which assumes that diverse experiences influence development similarly. Identifying dimensions of environmental experience that are common to multiple types of adversity may be a more effective strategy. We examined the unique associations of two such dimensions (threat and cognitive deprivation) with automatic emotion regulation and cognitive control using a multivariate approach that simultaneously examined both dimensions of adversity. Data were drawn from a community sample of adolescents (N = 287) with variability in exposure to violence, an indicator of threat, and poverty, which is associated with cognitive deprivation. Adolescents completed tasks measuring automatic emotion regulation and cognitive control in neutral and emotional contexts. Violence was associated with automatic emotion regulation deficits, but not cognitive control; poverty was associated with poor cognitive control, but not automatic emotion regulation. Both violence and poverty predicted poor inhibition in an emotional context. Utilizing an approach focused on either single types of adversity or cumulative risk obscured specificity in the associations of violence and poverty with emotional and cognitive outcomes. These findings suggest that different dimensions of childhood adversity have distinct influences on development and highlight the utility of a differentiated multivariate approach.
C1 [Lambert, Hilary K.; King, Kevin M.; McLaughlin, Katie A.] Univ Washington, Box 351525, Seattle, WA 98195 USA.
   [Monahan, Kathryn C.] Univ Pittsburgh, Pittsburgh, PA 15260 USA.
RP Lambert, HK (reprint author), Univ Washington, Dept Psychol, Box 351525, Seattle, WA 98195 USA.
EM hklamb@uw.edu
FU Klaus J. Jacobs Foundation; National Institute of Mental HealthUnited
   States Department of Health & Human ServicesNational Institutes of
   Health (NIH) - USANIH National Institute of Mental Health (NIMH)
   [MH092526]
FX This research was supported by a Young Scholars Award from the Klaus J.
   Jacobs Foundation (to K.A.M., K.M.K., and K.C.M.) and partially
   supported by National Institute of Mental Health Grant MH092526 (to
   K.A.M.).
NR 76
TC 21
Z9 21
U1 4
U2 18
PU CAMBRIDGE UNIV PRESS
PI NEW YORK
PA 32 AVENUE OF THE AMERICAS, NEW YORK, NY 10013-2473 USA
SN 0954-5794
EI 1469-2198
J9 DEV PSYCHOPATHOL
JI Dev. Psychopathol.
PD AUG
PY 2017
VL 29
IS 3
BP 929
EP 940
DI 10.1017/S0954579416000584
PG 12
WC Psychology, Developmental
SC Psychology
GA FA7OG
UT WOS:000405635400019
PM 27424571
OA Green Published, Green Accepted
DA 2020-03-18
ER

PT J
AU Quevedo, K
   Ng, R
   Scott, H
   Smyda, G
   Pfeifer, JH
   Malone, S
AF Quevedo, Karina
   Ng, Rowena
   Scott, Hannah
   Smyda, Garry
   Pfeifer, Jennifer H.
   Malone, Sandra
TI The neurobiology of self-processing in abused depressed adolescents
SO DEVELOPMENT AND PSYCHOPATHOLOGY
LA English
DT Article
ID ANTERIOR CINGULATE CORTEX; MEDIAL PREFRONTAL CORTEX; LONG-TERM
   CONSEQUENCES; DEFAULT MODE NETWORK; CHILDHOOD MALTREATMENT; EMOTION
   REGULATION; DEVELOPMENTAL PSYCHOPATHOLOGY; PERCEIVED COMPETENCE; FACIAL
   EXPRESSIONS; EXECUTIVE FUNCTION
AB Maltreatment is associated with chronic depression, high negative self-attributions, and lifetime psychopathology. Adolescence is a sensitive period for the formation of self-concept. Identifying neurobiomarkers of self-processing in depressed adolescents with and without maltreatment may parse the effects of trauma and depression on self-development and chronic psychopathology. Depressed adolescents (n = 86) maltreated due to omission (DO, n = 13) or commission (DCM, n = 28) or without maltreatment (DC, n = 45), and HCs (HC, n = 37) appraised positive and negative self-descriptors in the scanner. DCM and DO showed hypoactivity in the dorsal anterior cingulate cortex (dACC) while processing positive versus negative self-descriptors compared to DC youth, who in turn showed reduced dACC recruitment versus HC. HC youth showed the highest activation in the dACC and striatum during positive self-descriptors; these regions showed a linear decline in activity across DC, DO, and DCM. Low dACC activity to positive versus negative self-descriptors was linked to inadequate coregulation of children's emotions by parents. Negative self-cognitions prevalent in DCM and DO adolescents may be perpetuated by activity in the dACC and striatum. Reduced activation of the dACC and striatum for positive self-descriptors, coupled with enhanced activity for negative self-descriptors, may heighten the risk for persistent depression.
C1 [Quevedo, Karina; Scott, Hannah; Malone, Sandra] Univ Minnesota, Minneapolis, MN USA.
   [Ng, Rowena] Univ Minnesota, Inst Child Dev, 51 E River Rd, Minneapolis, MN 55455 USA.
   [Smyda, Garry] Univ Pittsburgh, Pittsburgh, PA 15260 USA.
   [Pfeifer, Jennifer H.] Univ Oregon, Eugene, OR 97403 USA.
RP Quevedo, K (reprint author), Univ Minnesota, Dept Psychiat, F282-2A West,2450 Riverside Ave, Minneapolis, MN 55454 USA.
EM queve001@umn.edu
OI Scott, Hannah/0000-0002-4872-0870
FU NIMHUnited States Department of Health & Human ServicesNational
   Institutes of Health (NIH) - USANIH National Institute of Mental Health
   (NIMH) [K01MH092601]; NARSAD awardNARSAD; NSF Graduate Research
   FellowshipNational Science Foundation (NSF) [00039202]
FX This work was supported by Grant K01MH092601 from the NIMH and a NARSAD
   award (to K.Q.) and an NSF Graduate Research Fellowship (00039202 to
   R.N.). We thank Dr. Kathleen Thomas, mentor of the first and second
   authors.
NR 156
TC 2
Z9 2
U1 1
U2 11
PU CAMBRIDGE UNIV PRESS
PI NEW YORK
PA 32 AVENUE OF THE AMERICAS, NEW YORK, NY 10013-2473 USA
SN 0954-5794
EI 1469-2198
J9 DEV PSYCHOPATHOL
JI Dev. Psychopathol.
PD AUG
PY 2017
VL 29
IS 3
BP 1057
EP 1073
DI 10.1017/S0954579416001024
PG 17
WC Psychology, Developmental
SC Psychology
GA FA7OG
UT WOS:000405635400027
PM 27760585
DA 2020-03-18
ER

PT J
AU Min, MO
   Minnes, S
   Kim, JY
   Yoon, M
   Singer, LT
AF Min, Meeyoung O.
   Minnes, Sonia
   Kim, June-Yung
   Yoon, Miyoung
   Singer, Lynn T.
TI Association of prenatal cocaine exposure, childhood maltreatment, and
   responses to stress in adolescence
SO DRUG AND ALCOHOL DEPENDENCE
LA English
DT Article
DE Prenatal cocaine exposure; Childhood maltreatment; Stress response;
   Coping; Adolescents
ID PSYCHOLOGICAL DISTRESS; EXTERNALIZING BEHAVIOR; SUBSTANCE USE; CHILDREN;
   RISK; AGE; ABUSE; DRUG; PSYCHOPATHOLOGY; EXPERIENCES
AB Background: Prenatal cocaine exposure (PCE) may alter responses to stress. Children with PCE tend to grow up in suboptimal caregiving environments, conducive to child maltreatment (CM). Guided by the diathesis-stress model, the present study examined differences in self-reported responses to stress and coping in adolescents with and without PCE and explored whether childhood maltreatment (CM) moderated the effects of PCE.
   Methods: Adolescents (N = 363; 184 PCE, 179 non-cocaine exposed (NCE)), primarily African-American and of low socioeconomic status, were prospectively enrolled in a longitudinal study at birth. The Responses to Stress Questionnaire was used to assess volitional coping (primary control, secondary control, disengagement) and involuntary responses (involuntary engagement, involuntary disengagement) to stress at the 15- and 17-year follow-up visits. CM was assessed retrospectively at age 17 using the Juvenile Victimization Questionnaire.
   Results: Findings from longitudinal mixed model analyses indicated that PCE was associated with poorer coping strategies only among adolescents with a history of CM. Adolescents with PCE who experienced CM reported less dominant use of primary (e.g., problem solving, emotional regulation) and secondary control (e.g., cognitive restructuring) and more dominant use of disengagement (e.g., denial, avoidance) and involuntary disengagement (e.g., inaction) than adolescents with PCE who did not experience CM or NCE adolescents regardless of CM. CM was associated with more dominant use of involuntary engagement (e.g., intrusive thoughts).
   Conclusions: PCE may increase sensitivity to CM, predisposing increased vulnerability to environmental risk. Continued studies into adulthood will elucidate how coping and involuntary stress responses affect social, vocational, and behavioral adjustment.
C1 [Min, Meeyoung O.; Minnes, Sonia; Kim, June-Yung; Yoon, Miyoung] Case Western Reserve Univ, Jack Joseph & Morton Mandel Sch Appl Social Sci, Cleveland, OH 44106 USA.
   [Singer, Lynn T.] Case Western Reserve Univ, Sch Med, Dept Environm Hlth Sci, Cleveland, OH 44106 USA.
   [Singer, Lynn T.] Case Western Reserve Univ, Sch Med, Dept Psychiat, Cleveland, OH 44106 USA.
   [Singer, Lynn T.] Case Western Reserve Univ, Sch Med, Dept Pediat, Cleveland, OH 44106 USA.
RP Min, MO (reprint author), 11235 Bellflower Rd, Cleveland, OH 44106 USA.
EM meeyoung.min@case.edu
RI Singer, Lynn/Q-2045-2019
OI Singer, Lynn/0000-0003-2950-9460; Min, Meeyoung/0000-0003-3584-6690
FU National Institute on Drug Abuse (NIDA)United States Department of
   Health & Human ServicesNational Institutes of Health (NIH) - USANIH
   National Institute on Drug Abuse (NIDA) [R01 07957]
FX This research was supported by the National Institute on Drug Abuse
   (NIDA)R01 07957. The content is solely the responsibility of the authors
   and does not necessarily represent the official views of the National
   Institute of Drug Abuse or the National Institutes of Health.
NR 69
TC 4
Z9 5
U1 1
U2 11
PU ELSEVIER IRELAND LTD
PI CLARE
PA ELSEVIER HOUSE, BROOKVALE PLAZA, EAST PARK SHANNON, CO, CLARE, 00000,
   IRELAND
SN 0376-8716
EI 1879-0046
J9 DRUG ALCOHOL DEPEN
JI Drug Alcohol Depend.
PD AUG 1
PY 2017
VL 177
BP 93
EP 100
DI 10.1016/j.drugalcdep.2017.03.028
PG 8
WC Substance Abuse; Psychiatry
SC Substance Abuse; Psychiatry
GA FD6VN
UT WOS:000407666100013
PM 28582699
OA Green Accepted
DA 2020-03-18
ER

PT J
AU Bahrami, A
   Sadeghnia, H
   Avan, A
   Mirmousavi, SJ
   Moslem, A
   Eslami, S
   Heshmati, M
   Bahrami-Taghanaki, H
   Ferns, GA
   Ghayour-Mobarhan, M
AF Bahrami, Afsane
   Sadeghnia, Hamidreza
   Avan, Amir
   Mirmousavi, Seyed Jamal
   Moslem, Alireza
   Eslami, Saeed
   Heshmati, Masoud
   Bahrami-Taghanaki, Hamidreza
   Ferns, Gordon A.
   Ghayour-Mobarhan, Majid
TI Neuropsychological function in relation to dysmenorrhea in adolescents
SO EUROPEAN JOURNAL OF OBSTETRICS & GYNECOLOGY AND REPRODUCTIVE BIOLOGY
LA English
DT Article
DE Dysmenorrhea; Adolescent; Cognitive ability; Depression; Aggression;
   Sleep disorder
ID PREMENSTRUAL DYSPHORIC DISORDER; MENSTRUAL-CYCLE; EMOTIONAL MEMORY;
   WOMEN; STRESS; SLEEP; PERFORMANCE; PAIN; EXACERBATION; DEPRESSION
AB Objective: Hormonal variations during the menstrual cycle may affect emotional regulation. We aimed to investigate the association between dysmenorrhea (the severe abdominal pain and cramps associated with menstruation) and cognitive abilities, emotional function and sleep patterns in adolescent girls. Moreover, we evaluated the frequency of premenstrual syndrome (PMS) in our population and then divided them into 4 groups: subjects with only PMS; subjects with only dysmenorrhea; individuals with both PMS and dysmenorrhea and normal subjects.
   Study design: In this cross sectional study, 897 adolescent girls who had entered menarche were recruited. Of these, 35.9% had only dysmenorrhea, 14.9% had only PMS, 32.7% had both PMS and dysmenorrhea while 16.5% had no PMS and/or dysmenorrhea (Normal). We assessed the tests for cognitive, emotional function and sleep patterns were compared for these groups.
   Results: Individuals in the dysmenorrhea group had significantly higher depression, aggression, insomnia, daytime sleepiness and sleep apnea scores compared to normal controls and the PMS group, but did not have significantly different cognitive ability (P value < 0.05). These differences were strongly correlated to pain intensity (P < 0.001). However, there were no significant differences between those with only PMS and control subjects with regard to cognitive ability, emotional function and sleep pattern tests.
   Conclusions: Dysmenorrhea is highly prevalent among adolescents and appears to be associated with depressive mood, a tendency to aggressive behavior and sleep disorders among adolescent girls. (C) 2017 Elsevier B.V. All rights reserved.
C1 [Bahrami, Afsane] Mashhad Univ Med Sci, Fac Med, Dept Modern Sci & Technol, Mashhad, Iran.
   [Bahrami, Afsane] Mashhad Univ Med Sci, Student Res Comm, Mashhad, Iran.
   [Sadeghnia, Hamidreza] Mashhad Univ Med Sci, Pharmacol Res Ctr Med Plants, Mashhad, Iran.
   [Avan, Amir; Ghayour-Mobarhan, Majid] Mashhad Univ Med Sci, Metab Syndrome Res Ctr, Mashhad, Iran.
   [Mirmousavi, Seyed Jamal] Sabzevar Univ Med Sci, Tradit Med Res Ctr, Sabzevar, Iran.
   [Moslem, Alireza] Sabzevar Univ Med Sci, Dept Anesthesiol, Sabzevar, Iran.
   [Eslami, Saeed] Mashhad Univ Med Sci, Sch Pharm, Pharmaceut Res Ctr, Mashhad, Iran.
   [Heshmati, Masoud] Shahrekord Univ Med Sci, Basic Hlth Sci Inst, Cellular & Mol Res Ctr, Shahrekord, Iran.
   [Bahrami-Taghanaki, Hamidreza] Mashhad Univ Med Sci, Persian & Complementary Med Fac, Complementary & Chinese Med, Mashhad, Iran.
   [Ferns, Gordon A.] Brighton & Sussex Med Sch, Div Med Educ, Brighton BNI 9PH, Sussex, England.
RP Ghayour-Mobarhan, M (reprint author), Mashhad Univ Med Sci, Metab Syndrome Res Ctr, Mashhad, Iran.; Bahrami-Taghanaki, H (reprint author), Mashhad Univ Med Sci, Persian & Complementary Med Fac, Complementary & Chinese Med, Mashhad, Iran.
EM BahramiHR@mums.ac.ir; ghayourm@mums.ac.ir
RI bahrami, afsaneh/Q-3369-2018; Moslem, Alireza/B-1985-2018; Sadeghnia,
   Hamid R./AAA-9820-2019; Heshmati, Masoud/D-7438-2017; Mirmoosavi, Seyed
   Jamal/Q-6794-2017
OI Sadeghnia, Hamid R./0000-0002-3228-6897; Heshmati,
   Masoud/0000-0002-5486-5267; Mirmoosavi, Seyed Jamal/0000-0002-9350-8297;
   naseri, shahrokh/0000-0001-8974-2120; Moslem,
   Alireza/0000-0003-4478-9480
FU Mashhad University of Medici Sciences; Sabzevar University Of Medical
   Sciences [941524]; Al-Zahra University
FX This study was funded by Mashhad University of Medici Sciences, Sabzevar
   University Of Medical Sciences (Code:941524) and Al-Zahra University.
NR 51
TC 11
Z9 13
U1 1
U2 7
PU ELSEVIER SCIENCE BV
PI AMSTERDAM
PA PO BOX 211, 1000 AE AMSTERDAM, NETHERLANDS
SN 0301-2115
EI 1872-7654
J9 EUR J OBSTET GYN R B
JI Eur. J. Obstet. Gynecol. Reprod. Biol.
PD AUG
PY 2017
VL 215
BP 224
EP 229
DI 10.1016/j.ejogrb.2017.06.030
PG 6
WC Obstetrics & Gynecology; Reproductive Biology
SC Obstetrics & Gynecology; Reproductive Biology
GA FC9TF
UT WOS:000407183300036
PM 28666132
DA 2020-03-18
ER

PT J
AU Wang, L
   Xu, HH
   Zhang, X
   Fang, P
AF Wang, Ling
   Xu, Huihui
   Zhang, Xue
   Fang, Ping
TI The relationship between emotion regulation strategies and job search
   behavior among fourth-year university students
SO JOURNAL OF ADOLESCENCE
LA English
DT Article
DE Job search behavior; Emotion regulation strategy; Self-efficacy; Anxiety
ID TO-WORK TRANSITION; SELF-EFFICACY; INDIVIDUAL-DIFFERENCES; SEEKING
   BEHAVIOR; MENTAL-HEALTH; CAREER ADAPTABILITY; EMPLOYMENT STATUS; FIELD
   EXPERIMENT; SOCIAL ANXIETY; TRAIT AFFECT
AB The job search process is a stressful experience. This study investigated the effect of emotion regulation strategies on job search behavior in combination with anxiety and job search self-efficacy among Chinese university fourth-year students (N = 816, mean age = 21.98, 31.5% male, 34.9% majored in science, 18.0% from "211 Project" universities). Results showed that cognitive reappraisal was positively related to job search behavior, while expressive suppression was negatively related to job search behavior. Additionally, anxiety was negatively related to. job search behavior, while job search self-efficacy was positively associated with job search behavior. Moreover, both anxiety and job search self efficacy mediated the relationship between emotion regulation strategies and job search behavior. In general, emotion regulation strategies played an important role in job search behavior. Implications include the notion that emotion regulation interventions may be helpful to increase job search behavior among university students. (C) 2017 The Foundation for Professionals in Services for Adolescents. Published by Elsevier Ltd. All rights reserved.
C1 [Wang, Ling; Xu, Huihui; Zhang, Xue; Fang, Ping] Capital Normal Univ, Beijing Key Lab Learning & Cognit, Dept Psychol, Beijing, Peoples R China.
RP Wang, L (reprint author), Capital Normal Univ, Dept Psychol, Shoutinanlu Rd, Beijing 100080, Peoples R China.
EM wangling_lw@126.com
FU National Natural Science Foundation of ChinaNational Natural Science
   Foundation of China [31100757]
FX This work was supported by the National Natural Science Foundation of
   China [grant number 31100757].
NR 67
TC 5
Z9 5
U1 8
U2 30
PU ACADEMIC PRESS LTD- ELSEVIER SCIENCE LTD
PI LONDON
PA 24-28 OVAL RD, LONDON NW1 7DX, ENGLAND
SN 0140-1971
EI 1095-9254
J9 J ADOLESCENCE
JI J. Adolesc.
PD AUG
PY 2017
VL 59
BP 139
EP 147
DI 10.1016/j.adolescence.2017.06.004
PG 9
WC Psychology, Developmental
SC Psychology
GA FD5AA
UT WOS:000407542100017
PM 28651120
DA 2020-03-18
ER

PT J
AU Trimmer, E
   McDonald, S
   Kelly, M
   Rushby, JA
AF Trimmer, Emily
   McDonald, Skye
   Kelly, Michelle
   Rushby, Jacqueline Ann
TI The Physiological and Psychological Effects of Ostracism in Adults with
   ASD
SO JOURNAL OF AUTISM AND DEVELOPMENTAL DISORDERS
LA English
DT Article
DE Autism spectrum disorder; Ostracism; Cyberball; Arousal; Emotional
   response; Psychophysiology
ID AUTISM SPECTRUM DISORDER; SOCIAL EXCLUSION; EMOTION REGULATION; SALIVARY
   CORTISOL; ALEXITHYMIA; RESPONSES; ADOLESCENTS; REJECTION; PHENOTYPE;
   PALMS
AB Whilst some form of ostracism is experienced by most people at some point in their lives, it is experienced far more often in individuals with Autism Spectrum Disorder (ASD). Little is known about how this social exclusion is interpreted, experienced or managed. This study aimed to explore the psychological (mood and social needs) as well as the physiological (arousal) effects of ostracism using a well-established paradigm, Cyberball. Results demonstrated no differences between groups on social needs, however, mood was rated as more negatively by ASDs overall. Arousal was increased in when excluded compared with when excluded for ASDs, but not for controls. Overall, individuals with ASD experienced heightened physiological arousal but whilst these individuals reported overall lower mood, this response to ostracism was not expressed as emotionally significant to these individuals, suggesting possible interoceptive difficulties in this population. This highlights the need for both understanding in non-ASD individuals and intervention of this emotional distress in individuals with ASD.
C1 [Trimmer, Emily; McDonald, Skye; Rushby, Jacqueline Ann] Univ New South Wales, Sch Psychol, Sydney, NSW 2052, Australia.
   [Kelly, Michelle] Newcastle Univ, Newcastle, NSW, Australia.
RP Trimmer, E (reprint author), Univ New South Wales, Sch Psychol, Sydney, NSW 2052, Australia.
EM e.trimmer@psy.unsw.edu.au; s.mcdonald@unsw.edu.au;
   michelle.kelly@newcastle.edu.au; j.rushby@unsw.edu.au
RI Kelly, Michelle/J-9739-2019; Rushby, Jacqueline/D-1820-2010
OI Kelly, Michelle/0000-0003-0375-816X; Rushby,
   Jacqueline/0000-0002-5018-638X
NR 44
TC 3
Z9 3
U1 0
U2 5
PU SPRINGER/PLENUM PUBLISHERS
PI NEW YORK
PA 233 SPRING ST, NEW YORK, NY 10013 USA
SN 0162-3257
EI 1573-3432
J9 J AUTISM DEV DISORD
JI J. Autism Dev. Disord.
PD AUG
PY 2017
VL 47
IS 8
BP 2326
EP 2335
DI 10.1007/s10803-017-3146-9
PG 10
WC Psychology, Developmental
SC Psychology
GA FA8UE
UT WOS:000405720900004
PM 28488077
DA 2020-03-18
ER

PT J
AU Black, KR
   Stevenson, RA
   Segers, M
   Ncube, BL
   Sun, SZ
   Philipp-Muller, A
   Bebko, JM
   Barense, MD
   Ferber, S
AF Black, Karen R.
   Stevenson, Ryan A.
   Segers, Magali
   Ncube, Busiswe L.
   Sun, Sol Z.
   Philipp-Muller, Aviva
   Bebko, James M.
   Barense, Morgan D.
   Ferber, Susanne
TI Linking Anxiety and Insistence on Sameness in Autistic Children: The
   Role of Sensory Hypersensitivity
SO JOURNAL OF AUTISM AND DEVELOPMENTAL DISORDERS
LA English
DT Article
DE Autism spectrum disorder; Hypersensitivity; Anxiety; Insistence on
   sameness; Sensory processing
ID SPECTRUM DISORDERS; REPETITIVE BEHAVIORS; PSYCHIATRIC-DISORDERS; EMOTION
   REGULATION; OVER-RESPONSIVITY; SYMPTOMS; ADOLESCENTS; YOUTH; ASD;
   UNCERTAINTY
AB Sensory hypersensitivity and insistence on sameness (I/S) are common, co-occurring features of autism, yet the relationship between them is poorly understood. This study assessed the impact of sensory hypersensitivity on the clinical symptoms of specific phobia, separation anxiety, social anxiety and I/S for autistic and typically developing (TD) children. Parents of 79 children completed questionnaires on their child's difficulties related to sensory processing, I/S, and anxiety. Results demonstrated that sensory hypersensitivity mediated 67% of the relationship between symptoms of specific phobia and I/S and 57% of the relationship between separation anxiety and I/S. No relationship was observed between sensory hypersensitivity and social anxiety. These mediation effects of sensory hypersensitivity were found only in autistic children, not in TD children.
C1 [Black, Karen R.; Sun, Sol Z.; Philipp-Muller, Aviva; Barense, Morgan D.; Ferber, Susanne] Univ Toronto, Dept Psychol, Toronto, ON, Canada.
   [Black, Karen R.; Segers, Magali; Ncube, Busiswe L.; Bebko, James M.] York Univ, Dept Psychol, Toronto, ON, Canada.
   [Stevenson, Ryan A.] Western Univ, Dept Psychol, London, ON, Canada.
   [Stevenson, Ryan A.] Western Univ, Brain & Mind Inst, London, ON, Canada.
   [Stevenson, Ryan A.] Western Univ, Schulich Sch Med & Dent, Neurosci Program, London, ON, Canada.
   [Stevenson, Ryan A.] Western Univ, Schulich Sch Med & Dent, Dept Psychiat, London, ON, Canada.
   [Barense, Morgan D.; Ferber, Susanne] Baycrest, Rotman Res Inst, Toronto, ON, Canada.
   [Stevenson, Ryan A.] Univ Western Ontario, Westminster Hall,361 Windermere Rd, London, ON N6G 2K3, Canada.
RP Stevenson, RA (reprint author), Western Univ, Dept Psychol, London, ON, Canada.; Stevenson, RA (reprint author), Western Univ, Brain & Mind Inst, London, ON, Canada.; Stevenson, RA (reprint author), Western Univ, Schulich Sch Med & Dent, Neurosci Program, London, ON, Canada.; Stevenson, RA (reprint author), Western Univ, Schulich Sch Med & Dent, Dept Psychiat, London, ON, Canada.; Stevenson, RA (reprint author), Univ Western Ontario, Westminster Hall,361 Windermere Rd, London, ON N6G 2K3, Canada.
EM rsteve28@uwo.ca
RI Black, Karen R./AAD-1427-2019
OI Black, Karen R./0000-0002-7601-3700
FU Social Sciences and Humanities Research Council of Canada Insight Grant
   [R5502A07]; Natural Sciences and Engineering Research Counsel of Canada
   Discovery Grant; Western University Faculty Development Research Fund;
   Autism Research Training Program; Kay Sansom Scholarship from the
   Ontario Association of Developmental Disabilities; University of Toronto
   Excellence NSERC Award; University of Toronto Undergraduate Research
   Award; Joseph Armand Bombardier Canada Graduate Scholarship-Masters;
   LaMarsh Centre for Child and Youth Graduate Research Award; NSERCNatural
   Sciences and Engineering Research Council of Canada [216203-13];
   Canadian Institutes of Health Research (CIHR)Canadian Institutes of
   Health Research (CIHR) [106436]; James S McDonnell Foundation;
   NSERCNatural Sciences and Engineering Research Council of Canada
FX We would like to thank first and foremost all the children and families
   who participated in this study, who have contributed their time and
   energy to helping others. We would also like to acknowledge our funding.
   RAS was funded through the Social Sciences and Humanities Research
   Council of Canada Insight Grant R5502A07, the Natural Sciences and
   Engineering Research Counsel of Canada Discovery Grant, the Western
   University Faculty Development Research Fund, and the Autism Research
   Training Program (http://www.traininautism.com/). KRB was funded through
   the Kay Sansom Scholarship from the Ontario Association of Developmental
   Disabilities, a University of Toronto Excellence NSERC Award, a
   University of Toronto Undergraduate Research Award, a Joseph Armand
   Bombardier Canada Graduate Scholarship-Masters, and the LaMarsh Centre
   for Child and Youth Graduate Research Award. SF was funded through NSERC
   Grant 216203-13 and Canadian Institutes of Health Research (CIHR) Grant
   106436. MDB was funded through a Scholar Award from the James S
   McDonnell Foundation and an NSERC Discovery grant and Accelerator
   supplement. Thank you to Alyssa Counsell for statistical consulting.
NR 70
TC 15
Z9 15
U1 2
U2 22
PU SPRINGER/PLENUM PUBLISHERS
PI NEW YORK
PA 233 SPRING ST, NEW YORK, NY 10013 USA
SN 0162-3257
EI 1573-3432
J9 J AUTISM DEV DISORD
JI J. Autism Dev. Disord.
PD AUG
PY 2017
VL 47
IS 8
BP 2459
EP 2470
DI 10.1007/s10803-017-3161-x
PG 12
WC Psychology, Developmental
SC Psychology
GA FA8UE
UT WOS:000405720900015
PM 28540453
DA 2020-03-18
ER

PT J
AU Stratis, EA
   Lecavalier, L
AF Stratis, Elizabeth A.
   Lecavalier, Luc
TI Predictors of Parent-Teacher Agreement in Youth with Autism Spectrum
   Disorder and Their Typically Developing Siblings
SO JOURNAL OF AUTISM AND DEVELOPMENTAL DISORDERS
LA English
DT Article
DE Informant agreement; Autism spectrum disorder; Emotional and behavioral
   problems; Autism symptoms
ID INFORMANT AGREEMENT; EMOTIONAL-PROBLEMS; ANXIETY SYMPTOMS; CBCL 6-18;
   CHILD; DISCREPANCIES; ETHNICITY; VALIDITY; BEHAVIOR; RATINGS
AB This study evaluated the magnitude of informant agreement and predictors of agreement on behavior and emotional problems and autism symptoms in 403 children with autism and their typically developing siblings. Parent-teacher agreement was investigated on the Child Behavior Checklist (CBCL) and Social Responsiveness Scale (SRS). Agreement between parents and teachers fell in the low to moderate range. Multiple demographic and clinical variables were considered as predictors, and only some measures of parent broad autism traits were associated with informant agreement. Parent report on the SRS was a positive predictor of agreement, while teacher report was a negative predictor. Parent report on the CBCL emerged as a positive predictor of agreement, while teacher report emerged as a negative predictor.
C1 [Stratis, Elizabeth A.; Lecavalier, Luc] Ohio State Univ, Dept Psychol, 371D McCampbell Hall,1581 Dodd Dr, Columbus, OH 43210 USA.
   [Stratis, Elizabeth A.; Lecavalier, Luc] Ohio State Univ, Nisonger Ctr, 371D McCampbell Hall,1581 Dodd Dr, Columbus, OH 43210 USA.
   [Stratis, Elizabeth A.] Kennedy Krieger Inst, 707 N Broadway, Baltimore, MD 21205 USA.
   [Stratis, Elizabeth A.] Johns Hopkins Univ, Sch Med, 707 N Broadway, Baltimore, MD 21205 USA.
RP Lecavalier, L (reprint author), Ohio State Univ, Dept Psychol, 371D McCampbell Hall,1581 Dodd Dr, Columbus, OH 43210 USA.; Lecavalier, L (reprint author), Ohio State Univ, Nisonger Ctr, 371D McCampbell Hall,1581 Dodd Dr, Columbus, OH 43210 USA.
EM luc.lecavalier@osumc.edu
NR 29
TC 4
Z9 4
U1 0
U2 5
PU SPRINGER/PLENUM PUBLISHERS
PI NEW YORK
PA 233 SPRING ST, NEW YORK, NY 10013 USA
SN 0162-3257
EI 1573-3432
J9 J AUTISM DEV DISORD
JI J. Autism Dev. Disord.
PD AUG
PY 2017
VL 47
IS 8
BP 2575
EP 2585
DI 10.1007/s10803-017-3173-6
PG 11
WC Psychology, Developmental
SC Psychology
GA FA8UE
UT WOS:000405720900023
PM 28547408
DA 2020-03-18
ER

PT J
AU Mundy, LK
   Canterford, L
   Tucker, D
   Bayer, J
   Romaniuk, H
   Sawyer, S
   Lietz, P
   Redmond, G
   Proimos, J
   Allen, N
   Patton, G
AF Mundy, Lisa K.
   Canterford, Louise
   Tucker, Dawn
   Bayer, Jordana
   Romaniuk, Helena
   Sawyer, Susan
   Lietz, Petra
   Redmond, Gerry
   Proimos, Jenny
   Allen, Nicholas
   Patton, George
TI Academic Performance in Primary School Children With Common Emotional
   and Behavioral Problems
SO JOURNAL OF SCHOOL HEALTH
LA English
DT Article
DE academic performance; emotional problems; behavior problems; public
   health
ID MENTAL-HEALTH INTERVENTIONS; RANDOMIZED CONTROLLED-TRIAL; DIFFICULTIES
   QUESTIONNAIRE; PSYCHOMETRIC PROPERTIES; INCOME COUNTRIES; WHOLE-SCHOOL;
   TEST-SCORES; STUDENTS; ACHIEVEMENT; ADOLESCENCE
AB BACKGROUNDMany emotional and behavioral problems first emerge in primary school and are the forerunners of mental health problems occurring in adolescence. However, the extent that these problems may be associated with academic failure has been explored less. We aimed to quantify the association between emotional and behavioral problems with academic performance.
   METHODSA stratified random sample of 8- to 9-year-olds (N=1239) were recruited from schools in Australia. Data linkage was performed with a national assessment of academic performance to assess reading and numeracy. Parent report assessed emotional and behavioral problems with students dichotomized into borderline/abnormal and normal categories.
   RESULTSOne in 5 grade 3 students fell in the borderline/abnormal category. Boys with total difficulties (=-47.8, 95% CI: -62.8 to -32.8), conduct problems, and peer problems scored lower on reading. Numeracy scores were lower in boys with total difficulties (=-37.7, 95% CI: -53.9 to -21.5) and emotional symptoms. Children with hyperactivity/inattention scored lower in numeracy. Girls with peer problems scored lower in numeracy.
   CONCLUSIONSBoys with emotional and behavioral problems in mid-primary school were 12months behind their peers. Children with emotional and behavioral problems are at high risk for academic failure, and this risk is evident in mid-primary school.
C1 [Mundy, Lisa K.; Canterford, Louise; Patton, George] Royal Childrens Hosp, Murdoch Childrens Res Inst, Ctr Adolescent Hlth, Flemington Rd, Parkville, Vic 3052, Australia.
   [Tucker, Dawn; Bayer, Jordana] La Trobe Univ, Sch Psychol & Publ Hlth, Melbourne, Vic 3086, Australia.
   [Romaniuk, Helena] Murdoch Childrens Res Inst, Clin Epidemiol & Biostat Unit, Parkville, Vic 3052, Australia.
   [Sawyer, Susan] Univ Melbourne, Royal Childrens Hosp, Dept Paediat, Ctr Adolescent Hlth,Adolescent Hlth, Flemington Rd, Parkville, Vic 3052, Australia.
   [Lietz, Petra] Australian Council Educ Res, Adelaide, SA, Australia.
   [Redmond, Gerry] Flinders Univ S Australia, Sch Social & Policy Studies, GPO Box 2100, Adelaide, SA 5001, Australia.
   [Proimos, Jenny] Royal Childrens Hosp, Ctr Adolescent Hlth, Flemington Rd, Parkville, Vic 3052, Australia.
   [Allen, Nicholas] Univ Oregon, Dept Psychol, Clin Psychol, Eugene, OR 97403 USA.
   [Patton, George] Univ Melbourne, Adolescent Hlth Res, Melbourne, Vic, Australia.
   [Patton, George] Royal Childrens Hosp, Melbourne, Vic, Australia.
RP Mundy, LK (reprint author), Royal Childrens Hosp, Murdoch Childrens Res Inst, Ctr Adolescent Hlth, Flemington Rd, Parkville, Vic 3052, Australia.
EM lisa.mundy@mcri.edu.au; louise.canterford@mcri.edu.au;
   dawn_gavan@hotmail.com; J.Bayer@latrobe.edu.au;
   helena.romaniuk@mcri.edu.au; susan.sawyer@rch.org.au;
   petra.lietz@acer.edu.au; Gerry.redmond@flinders.edu.au;
   jenny.proimos@rch.org.au; nallen3@uoregon.edu; george.patton@rch.org.au
RI Shaheem, Yasmine/A-8703-2018; Patton, George C/B-5246-2013; Proimos,
   Jenny/M-4529-2019
OI Shaheem, Yasmine/0000-0001-5375-981X; Patton, George
   C/0000-0001-5039-8326; Mundy, Lisa/0000-0002-7983-5232; Redmond,
   Gerry/0000-0001-6440-4416
FU NHMRC project grantNational Health and Medical Research Council of
   Australia [1010018]; Victorian Government's Operational Infrastructure
   Program; Invergowrie Foundation; Senior Principal Research Fellowship
   from NHMRC
FX This research was supported by a NHMRC project grant (#1010018). MCRI
   research is supported by the Victorian Government's Operational
   Infrastructure Program. L.M. receives funding from the Invergowrie
   Foundation. G.P. is supported by a Senior Principal Research Fellowship
   from NHMRC. L.C. and H.R. are the statistical experts for this research
   and take responsibility for accuracy of the data analysis. L.M. and G.P.
   have full access to all the data in the study and take responsibility
   for the integrity of the data. We thank all of the families and schools
   who have participated in this study. We thank all staff involved in data
   collection and processing at MCRI. The authors report no financial
   interests or potential conflicts of interest.
NR 37
TC 4
Z9 4
U1 1
U2 15
PU WILEY
PI HOBOKEN
PA 111 RIVER ST, HOBOKEN 07030-5774, NJ USA
SN 0022-4391
EI 1746-1561
J9 J SCHOOL HEALTH
JI J. Sch. Health
PD AUG
PY 2017
VL 87
IS 8
BP 593
EP 601
DI 10.1111/josh.12531
PG 9
WC Education & Educational Research; Education, Scientific Disciplines;
   Health Care Sciences & Services; Public, Environmental & Occupational
   Health
SC Education & Educational Research; Health Care Sciences & Services;
   Public, Environmental & Occupational Health
GA FA1ZO
UT WOS:000405240400004
PM 28691169
DA 2020-03-18
ER

PT J
AU Sepulveda, AR
   Anastasiadou, D
   de Pellegrin, Y
   Parks, M
   Blanco, M
   Garcia, P
   Bustos, C
AF Sepulveda, Ana R.
   Anastasiadou, Dimitra
   de Pellegrin, Yolanda
   Parks, Melissa
   Blanco, Miriam
   Garcia, Pilar
   Bustos, Carla
TI Confirmatory Factor Analysis of the Male Body Attitudes Scale (MBAS)
   among Spanish Adolescent Males
SO MEN AND MASCULINITIES
LA English
DT Article
DE body image; muscularity dissatisfaction; confirmatory factor analysis;
   reliability; adolescent males
ID EATING-DISORDERS; IMAGE; MUSCULARITY; DRIVE; GAY; DEPRESSION;
   VALIDATION; PATHOLOGY; MEDIA; WOMEN
AB The aim of this study was to examine the factor structure of the Male Body Attitudes Scale (MBAS) among a sample of 212 adolescent males by conducting a confirmatory factor analysis. The data revealed that while muscularity and low body fat factors were appropriate for the male sample, the height factor was not supported. The composite MBAS-Spanish version (MBAS-S) and its two factors had high internal consistency and were not significantly related to the traditionally used measure of body image (Eating Disorder Inventory-Body Dissatisfaction [BD]), confirming that this subscale only appears to evaluate female body concerns. Correlations with psychological well-being variables (anxiety, emotional regulation, and self-esteem) supported the concurrent validity of the instrument. These findings provide further evidence in support of the hypothesis that BD in males has been inappropriately evaluated by measures designed specifically for females. Despite the fact that our results did not replicate the original factorial structure of the instrument, the MBAS-S presents adequate psychometric properties and can be considered as a valuable assessment tool for BD among adolescent males.
C1 [Sepulveda, Ana R.; Anastasiadou, Dimitra; Parks, Melissa; Blanco, Miriam; Garcia, Pilar; Bustos, Carla] Autonomous Univ Madrid, Fac Psychol, Dept Biol & Hlth Psychol, Madrid, Spain.
   [de Pellegrin, Yolanda] Univ Complutense Madrid, Sch Psychol, Dept Methodol Behav Sci, Madrid, Spain.
RP Sepulveda, AR (reprint author), Autonomous Univ Madrid, Fac Psychol, Dept Biol & Hlth Psychol, Madrid, Spain.
EM anarosa.sepulveda@uam.es
OI Anastasiadou, Dimitra/0000-0001-7544-523X
FU Ramon and Cajal scholarship from the Spanish Ministry of Science and
   Innovation [RYC-2009-05092]
FX Dr. Sepulveda has a postdoctoral Ramon and Cajal scholarship from the
   Spanish Ministry of Science and Innovation (RYC-2009-05092). Dr.
   Anastasiadou was awarded with a Research Fellowship for students of PhD
   Programs distinguished with Mention of Excellence. Ms. Blanco was
   awarded with a Research Fellowship (FPU) for students of PhD Programs.
   We express our gratitude to all the students, school headmaster, and
   teachers who participated in this study.
NR 49
TC 2
Z9 2
U1 1
U2 19
PU SAGE PUBLICATIONS INC
PI THOUSAND OAKS
PA 2455 TELLER RD, THOUSAND OAKS, CA 91320 USA
SN 1097-184X
EI 1552-6828
J9 MEN MASC
JI Men Masc.
PD AUG
PY 2017
VL 20
IS 3
BP 345
EP 363
DI 10.1177/1097184X16634798
PG 19
WC Sociology
SC Sociology
GA FB0RU
UT WOS:000405853000004
DA 2020-03-18
ER

PT J
AU Gholamrezaei, M
   De Stefano, J
   Heath, NL
AF Gholamrezaei, Maryam
   De Stefano, Jack
   Heath, Nancy L.
TI Nonsuicidal self-injury across cultures and ethnic and racial
   minorities: A review
SO INTERNATIONAL JOURNAL OF PSYCHOLOGY
LA English
DT Review
DE Ethnic; racial minorities; Nonsuicidal self-injury; Non-Western
   cultures; Self-harming behaviours
ID HIGH-SCHOOL-STUDENTS; COMMUNITY SAMPLE; RISK-FACTORS; COLLEGE
   POPULATION; ATTEMPTED-SUICIDE; HARM; BEHAVIOR; PREVALENCE; ADOLESCENTS;
   ASSOCIATION
AB The field of nonsuicidal self-injury (NSSI) is dominated by research conducted with Caucasian-majority samples in Western countries such as United States, Canada, Australia and European countries. This article critically reviewed the empirical research on NSSI in non-Western countries and among ethnic/racial minority individuals who live in the West to give voice to and understand the patterns of NSSI among individuals who do not fall within the dominant Caucasian majority. The study found both similarities and differences between Western and non-Western data in terms of characteristics and functions of NSSI. Differences in gender patterns in regards to prevalence of NSSI and methods used as well as presence of a more relational functionality of NSSI rather than emotion regulation functionality were two points of divergence in the findings of these studies. In addition, the findings seem to indicate that the role of ethnicity/race is mediated by important factors such as socioeconomic status (SES) and gender. Existing gaps in the literature and suggestions for further research are discussed.
C1 [Gholamrezaei, Maryam; De Stefano, Jack; Heath, Nancy L.] McGill Univ, Dept Educ & Counselling Psychol, Montreal, PQ, Canada.
RP Gholamrezaei, M (reprint author), McGill Univ, Dept Educ & Counselling Psychol, Fac Educ, Montreal, PQ H3A 1Y2, Canada.
EM maryam.gholamrezaei@mail.mcgill.ca
FU Fonds de recherche du Quebec - Societe et culture (FRQSC)
FX This research was realized with the support of the Fonds de recherche du
   Quebec - Societe et culture (FRQSC).
NR 62
TC 17
Z9 17
U1 2
U2 39
PU JOHN WILEY & SONS LTD
PI CHICHESTER
PA THE ATRIUM, SOUTHERN GATE, CHICHESTER PO19 8SQ, W SUSSEX, ENGLAND
SN 0020-7594
EI 1464-066X
J9 INT J PSYCHOL
JI Int. J. Psychol.
PD AUG
PY 2017
VL 52
IS 4
BP 316
EP 326
DI 10.1002/ijop.12230
PG 11
WC Psychology, Multidisciplinary
SC Psychology
GA FA7NP
UT WOS:000405633700008
PM 26644040
DA 2020-03-18
ER

PT J
AU John, SG
   Cisler, JM
   Sigel, BA
AF John, Sufna G.
   Cisler, Josh M.
   Sigel, Benjamin A.
TI Emotion Regulation Mediates the Relationship between a History of Child
   Abuse and Current PTSD/Depression Severity in Adolescent Females
SO JOURNAL OF FAMILY VIOLENCE
LA English
DT Article
DE Emotion regulation; Child abuse; PTSD; Depression; Mediation;
   Adolescents
ID POSTTRAUMATIC-STRESS-DISORDER; TRAUMATIC EVENT EXPOSURE; REGULATION
   DIFFICULTIES; PSYCHIATRIC-DISORDERS; NATIONAL SAMPLE; BINGE DRINKING;
   PTSD; DYSREGULATION; DEPRESSION; PSYCHOPATHOLOGY
AB Although experiencing child abuse (i.e., physical abuse, sexual abuse, exposure to violence) is associated with a variety of mental health difficulties, simple exposure to abuse does not produce symptoms in every individual. The current study explored emotion regulation as a mediator in the relationship between a history of child abuse and symptoms of posttraumatic stress and depression. Adolescent females (ages 11-17 years) were asked to retrospectively report on their exposure to child abuse, current symptoms of PTSD/depression, and emotion regulation abilities. Caregiver report of adolescent emotional difficulties was also obtained. Analyses revealed that child abuse-exposed females, when compared to females without a trauma history, had worse emotion regulation abilities and increased mental health difficulties. Moreover, emotion regulation significantly mediated the relationship between child abuse and all assessed mental health symptoms. These findings extend previous work from adult samples, underscoring the importance of assessing emotion regulation abilities in abuse-exposed youth.
C1 [John, Sufna G.; Sigel, Benjamin A.] Univ Arkansas Med Sci, Dept Psychiat, Little Rock, AR 72205 USA.
   [Cisler, Josh M.] Univ Wisconsin, Dept Psychiat, Madison, WI 53706 USA.
RP John, SG (reprint author), Univ Arkansas Med Sci, Dept Psychiat, Little Rock, AR 72205 USA.
EM SGJohn@uams.edu
RI John, Sufna/V-3086-2019
FU National Institutes of HealthUnited States Department of Health & Human
   ServicesNational Institutes of Health (NIH) - USA [MH097784, DA036360]
FX This research was supported in part by grants MH097784 and DA036360 from
   the National Institutes of Health.
NR 61
TC 2
Z9 2
U1 3
U2 28
PU SPRINGER/PLENUM PUBLISHERS
PI NEW YORK
PA 233 SPRING ST, NEW YORK, NY 10013 USA
SN 0885-7482
EI 1573-2851
J9 J FAM VIOLENCE
JI J. Fam. Violence
PD AUG
PY 2017
VL 32
IS 6
BP 565
EP 575
DI 10.1007/s10896-017-9914-7
PG 11
WC Psychology, Clinical; Family Studies
SC Psychology; Family Studies
GA FA5XT
UT WOS:000405518300003
DA 2020-03-18
ER

PT J
AU Haydicky, J
   Wiener, J
   Shecter, C
AF Haydicky, Jillian
   Wiener, Judith
   Shecter, Carly
TI Mechanisms of Action in Concurrent Parent-Child Mindfulness Training: a
   Qualitative Exploration
SO MINDFULNESS
LA English
DT Article
DE Attention-deficit hyperactivity disorder (ADHD); Mindfulness; Mindful
   parenting; Adolescents; Mechanisms; Emotion regulation;
   Intervention/treatment
ID EMOTION REGULATION; ADOLESCENTS; ATTENTION; ADHD; CULTIVATION;
   STRATEGIES; STUDENTS; IMPACT
AB This study examined potential processes of change and mechanisms of action in an 8-week manualized mindfulness intervention for adolescents with attention-deficit/hyperactivity disorder (ADHD) and their parents. Five families (five adolescents aged 13-18 and seven parents) participated in semi-structured interviews about their lived experiences of mindfulness 1 to 3 months after the intervention. Thematic analysis guided by a phenomenological approach revealed several potential underlying mechanisms of action contributing to improved peer and family relationship quality after mindfulness training. Themes were consistent among parents and adolescents. Participant descriptions were indicative of enhanced present-focused awareness and detached self-observation, contributing to improved self-monitoring and self-regulation of attention, behavior, and emotions. Participants reported becoming more adept at implementing adaptive emotion regulation strategies (e.g., cognitive reappraisal, problem-solving, and acceptance) and relying less on maladaptive emotion regulation strategies (e.g., rumination). Parents and adolescents described a parallel process of enhanced self-awareness and self-regulation that conjointly contributed to increased empathy, reduced emotional reactivity, improved communication, and reductions in the intensity and duration of conflicts. Furthermore, as individuals in the parent-child dyad became more adept at regulating their emotions, they mutually reinforced the emotion regulation skills of their social partner. A model of the co-regulatory process of change in parent-adolescent mindfulness training is proposed.
C1 [Haydicky, Jillian] Wishing Star Lapointe Dev Clin, 3388 Rosemary Hts Crescent, Surrey, BC V3S 0K7, Canada.
   [Wiener, Judith] Univ Toronto, Ontario Inst Studies Educ, Dept Human Dev & Appl Psychol, 252 Bloor St W, Toronto, ON M5S 1V6, Canada.
   [Shecter, Carly] North York Gen Hosp, 4001 Leslie St, Toronto, ON M2K 1E1, Canada.
RP Haydicky, J (reprint author), Wishing Star Lapointe Dev Clin, 3388 Rosemary Hts Crescent, Surrey, BC V3S 0K7, Canada.
EM jill.haydicky@gmail.com
FU Social Sciences and Humanities Research Council of CanadaSocial Sciences
   and Humanities Research Council of Canada (SSHRC) [489309]
FX This study was funded by The Social Sciences and Humanities Research
   Council of Canada (grant number 489309).
NR 53
TC 2
Z9 2
U1 3
U2 25
PU SPRINGER
PI DORDRECHT
PA VAN GODEWIJCKSTRAAT 30, 3311 GZ DORDRECHT, NETHERLANDS
SN 1868-8527
EI 1868-8535
J9 MINDFULNESS
JI Mindfulness
PD AUG
PY 2017
VL 8
IS 4
BP 1018
EP 1035
DI 10.1007/s12671-017-0678-1
PG 18
WC Psychology, Clinical; Psychiatry
SC Psychology; Psychiatry
GA FA4KG
UT WOS:000405411600018
DA 2020-03-18
ER

PT J
AU Blackwell, JE
   Alammar, HA
   Weighall, AR
   Kellar, I
   Nash, HM
AF Blackwell, Jane E.
   Alammar, Hetaf A.
   Weighall, Anna R.
   Kellar, Ian
   Nash, Hannah M.
TI A systematic review of cognitive function and psychosocial well-being in
   school-age children with narcolepsy
SO SLEEP MEDICINE REVIEWS
LA English
DT Review
DE Narcolepsy; Cataplexy; Children and adolescents; Cognition; Psychosocial
   well-being; Sleep
ID EXCESSIVE DAYTIME SLEEPINESS; CHILDHOOD NARCOLEPSY; VACCINATION
AB In August 2010, concerns were raised about an increase in the incidence rate of narcolepsy diagnosis in children and adolescents. Narcolepsy is a chronic neurological sleep disorder characterised by excessive daytime sleepiness and attacks of muscle weakness which are often precipitated by strong emotions, known as cataplexy. We systematically examined and updated the scientific literature on the consequences of narcolepsy on cognitive function and psychosocial well-being in school-age children. Eight studies published between 2005 and 2015 were eligible for inclusion in this review. Collectively the results provide evidence to suggest that children who develop narcolepsy are at significant risk of cognitive impairment in at least one domain and emotional problems including depression, anxiety and low self-esteem. Children with narcolepsy should be monitored carefully in order to manage and reduce the impact of any impairments present. The existing literature is limited by small sample sizes, lack of appropriate controls and lack of longitudinal data. Future research should aim to address the limitations of the current work and aim to determine the underlying cause of cognitive and psychological impairments. This will enable the design of effective interventions to support children with narcolepsy so that they are able to achieve their full potential. (C) 2016 Elsevier Ltd. All rights reserved.
C1 [Blackwell, Jane E.; Alammar, Hetaf A.; Weighall, Anna R.; Kellar, Ian; Nash, Hannah M.] Univ Leeds, Sch Psychol, Leeds LS2 9JT, W Yorkshire, England.
RP Weighall, AR (reprint author), Univ Leeds, Sch Psychol, Leeds LS2 9JT, W Yorkshire, England.
EM A.R.Weighall@leeds.ac.uk
RI ; Kellar, Ian/F-5536-2015
OI Blackwell, Jane/0000-0002-5878-8959; Weighall, Anna/0000-0002-6736-287X;
   Kellar, Ian/0000-0003-1608-5216
FU University of Leeds Anniversary Research Scholarship; Shaqra University,
   Saudi Arabia
FX The review was conducted as part of Miss Jane Blackwell's PhD that is
   funded by a University of Leeds Anniversary Research Scholarship. Miss
   Hetaf Alammar's PhD is funded by Shaqra University, Saudi Arabia.
NR 22
TC 8
Z9 8
U1 1
U2 26
PU W B SAUNDERS CO LTD
PI LONDON
PA 32 JAMESTOWN RD, LONDON NW1 7BY, ENGLAND
SN 1087-0792
EI 1532-2955
J9 SLEEP MED REV
JI Sleep Med. Rev.
PD AUG
PY 2017
VL 34
BP 82
EP 93
DI 10.1016/j.smrv.2016.07.003
PG 12
WC Clinical Neurology; Neurosciences
SC Neurosciences & Neurology
GA FA3UJ
UT WOS:000405369600009
PM 28065388
OA Green Published
DA 2020-03-18
ER

PT J
AU Moed, A
   Gershoff, ET
   Eisenberg, N
   Hofer, C
   Losoya, S
   Spinrad, TL
   Liew, J
AF Moed, Anat
   Gershoff, Elizabeth T.
   Eisenberg, Nancy
   Hofer, Claire
   Losoya, Sandra
   Spinrad, Tracy L.
   Liew, Jeffrey
TI Parent-child negative emotion reciprocity and children's school success:
   An emotion-attention process model
SO SOCIAL DEVELOPMENT
LA English
DT Article
DE attention; joint attention; emotion; parents; parenting; schools
ID EFFORTFUL CONTROL; ACADEMIC-ACHIEVEMENT; ADOLESCENT CONFLICT; SOCIAL
   COMPETENCE; BEHAVIOR PROBLEMS; SELF-REGULATION; WORKING-MEMORY;
   TEMPERAMENT; ABILITY; REPRESENTATIONS
AB Research has demonstrated that emotions expressed in parent-child relationships are associated with children's school success. Yet the types of emotional expressions, and the mechanisms by which emotional expressions are linked with children's success in school, are unclear. In the present article, we focused on negative emotion reciprocity in parent-child interactions. Using structural equation modeling of data from 138 parent to child dyads [children's mean age at Time 1 (T1) was 13.44 years, SD=1.16], we tested children's negative emotionality (CNE) at T1 and low attention focusing (LAF) at Time 2 (T2) as sequential mediators in the relation between parent and child negative emotion reciprocity at T1 and children's grade point average (GPA) and inhibitory control at T2. Our findings supported an emotion-attention process model: parent-child negative emotion reciprocity at T1 predicted CNE at T1, which predicted children's LAF at T2, which was, in turn, related to low inhibitory control at T2. Findings regarding children's GPA were less conclusive but did suggest an overall association of negative reciprocity and the two mediators with children's GPA. Our findings are discussed in terms of emotion regulation processes in children from negatively reciprocating dyads, and the effects of these processes on children's ability to obtain and use skills needed for success in school.
C1 [Moed, Anat; Gershoff, Elizabeth T.] Univ Texas Austin, Human Dev & Family Sci, 108 E Dean Keaton,Stop 2702, Austin, TX 78712 USA.
   [Eisenberg, Nancy; Losoya, Sandra] Arizona State Univ, Dept Psychol, Tempe, AZ 85287 USA.
   [Hofer, Claire] Univ Charles de Gaulle Lille 3, UFR Psychol, F-59653 Villeneuve Dascq, France.
   [Spinrad, Tracy L.] Arizona State Univ, Sch Social & Family Dynam, Tempe, AZ 85287 USA.
   [Liew, Jeffrey] Texas A&M Univ, Educ & Human Dev, College Stn, TX 77843 USA.
RP Moed, A (reprint author), Univ Texas Austin, Human Dev & Family Sci, 108 E Dean Keaton,Stop 2702, Austin, TX 78712 USA.
EM moed@utexas.edu
OI Liew, Jeffrey/0000-0002-0784-8448
FU National Institute of Mental HealthUnited States Department of Health &
   Human ServicesNational Institutes of Health (NIH) - USANIH National
   Institute of Mental Health (NIMH) [1 R01 MH 60838]; Eunice Kennedy
   Shriver National Institute of Child Health and Human DevelopmentUnited
   States Department of Health & Human ServicesNational Institutes of
   Health (NIH) - USANIH Eunice Kennedy Shriver National Institute of Child
   Health & Human Development (NICHD) [1R01HD068522-02S1]
FX The authors wish to acknowledge support for this research from the
   National Institute of Mental Health (1 R01 MH 60838) awarded to the
   third author and from the Eunice Kennedy Shriver National Institute of
   Child Health and Human Development (1R01HD068522-02S1) awarded to the
   third author and Carlos Valiente.
NR 74
TC 4
Z9 4
U1 0
U2 28
PU WILEY
PI HOBOKEN
PA 111 RIVER ST, HOBOKEN 07030-5774, NJ USA
SN 0961-205X
EI 1467-9507
J9 SOC DEV
JI Soc. Dev.
PD AUG
PY 2017
VL 26
IS 3
BP 560
EP 574
DI 10.1111/sode.12217
PG 15
WC Psychology, Developmental
SC Psychology
GA FA0IT
UT WOS:000405116900009
DA 2020-03-18
ER

PT J
AU Benita, M
   Levkovitz, T
   Roth, G
AF Benita, Moti
   Levkovitz, Tal
   Roth, Guy
TI Integrative emotion regulation predicts adolescents' prosocial behavior
   through the mediation of empathy
SO LEARNING AND INSTRUCTION
LA English
DT Article
DE Integrative emotion regulation; Prosocial behavior; Empathy; Indirect
   effect
ID SELF-DETERMINATION THEORY; EFFORTFUL CONTROL; CONDITIONAL REGARD;
   AUTONOMY SUPPORT; CHILDRENS; IMPULSIVITY; TEMPERAMENT; RESILIENCY;
   SCALE; COSTS
AB The ability to regulate emotion plays a key role in the development of prosocial behavior. This study uses the self-determination theory conceptualization of emotion regulation to explore whether children's emotion regulation styles differentially predict their prosocial behavior in class. For the study, 240 sixth and seventh grade Israeli students and their teachers responded to self-report measures. The results of structural equation modeling showed integrative emotion regulation predicts student prosocial behavior, both directly and through the mediation of empathy towards classmates. These findings suggest integrative emotion regulation can play an important role in promoting children's psychosocial adjustment in class. (C) 2016 Elsevier Ltd. All rights reserved.
C1 [Benita, Moti] Univ Haifa, Dept Counseling & Human Dev, 199 Aba Khoushy Ave, IL-3498838 Haifa, Israel.
   [Levkovitz, Tal; Roth, Guy] Ben Gurion Univ Negev, Dept Educ, Beer Sheva, Israel.
RP Benita, M (reprint author), Univ Haifa, Dept Counseling & Human Dev, 199 Aba Khoushy Ave, IL-3498838 Haifa, Israel.
EM benitamoti@edu.haifa.ac.il
RI ROTH, GUY/F-1496-2012
OI ROTH, GUY/0000-0002-5662-7561; Benita, Moti/0000-0001-6971-8561
NR 38
TC 6
Z9 6
U1 1
U2 46
PU PERGAMON-ELSEVIER SCIENCE LTD
PI OXFORD
PA THE BOULEVARD, LANGFORD LANE, KIDLINGTON, OXFORD OX5 1GB, ENGLAND
SN 0959-4752
J9 LEARN INSTR
JI Learn Instr.
PD AUG
PY 2017
VL 50
BP 14
EP 20
DI 10.1016/j.learninstruc.2016.11.004
PG 7
WC Education & Educational Research; Psychology, Educational
SC Education & Educational Research; Psychology
GA EZ6IF
UT WOS:000404820900002
DA 2020-03-18
ER

PT J
AU Villemonteix, T
   Marx, I
   Septier, M
   Berger, C
   Hacker, T
   Bahadori, S
   Acquaviva, E
   Massat, I
AF Villemonteix, Thomas
   Marx, Ivo
   Septier, Mathilde
   Berger, Christoph
   Hacker, Thomas
   Bahadori, Sara
   Acquaviva, Eric
   Massat, Isabelle
TI Attentional control of emotional interference in children with ADHD and
   typically developing children: An emotional N-back study
SO PSYCHIATRY RESEARCH
LA English
DT Article
DE Attention-Deficit/Hyperactivity Disorder (ADHD); Emotion regulation;
   Emotional interference; Working memory,Interference control
ID DEFICIT HYPERACTIVITY DISORDER; DEFICIT/HYPERACTIVITY DISORDER; TRAIT
   ANXIETY; COGNITIVE CONTROL; SELF-REGULATION; STATE ANXIETY;
   DYSREGULATION; ADOLESCENTS; REACTIVITY; STIMULI
AB Emotional interference control refers to the ability to remain focused on goal-oriented processes when confronted with disrupting but irrelevant emotional stimuli, a process that may be impaired in children and adults with attention deficit/hyperactivity disorder (ADHD). However, emotional interference levels are known to be associated with trait anxiety, and patients with ADHD often display elevated levels of trait anxiety, such as these may have confounded previous findings of decreased emotional interference control in this population. In the present study, male and female 8-13 years old (mean =11.0 years) children with ADHD (n=33) and typically developing (TD) children (n=24) performed a visual emotional working memory (n-back) task with 2 memory loads and three different background pictures (neutral/positive/negative), and trait anxiety measures were obtained. Children with ADHD performed less well, and displayed increased emotional interference in the presence of aversive distractors when compared with TD children. Contrary to our expectations, trait anxiety did not mediate the association between diagnostic group membership and the degree of emotional interference control; however, co-morbid ODD was associated with decreased levels of emotional interference in ADHD. Future research should aim at characterizing the mechanisms subtending decreased emotional interference control in the ADHD population.
C1 [Villemonteix, Thomas] Univ Paris 08, Psychopathol & Neuropsychol Lab, EA 2007, St Denis, France.
   [Villemonteix, Thomas; Massat, Isabelle] ULB, Ctr Rech Cognit & Neurosci, Neuropsychol & Funct Neuroimaging Res Unit UR2NF, Brussels, Belgium.
   [Marx, Ivo; Berger, Christoph] Univ Med Rostock, Dept Child & Adolescent Psychiat, Neurol Psychosomat & Psychotherapy, Rostock, Germany.
   [Septier, Mathilde; Bahadori, Sara; Acquaviva, Eric] Hop Robert Debre, AP HP, Dept Child & Adolescent Psychiat, Paris, France.
   [Septier, Mathilde; Bahadori, Sara] INSERM, U894, Psychiat & NeurosciXence Ctr, Paris, France.
   [Hacker, Thomas] Univ Med Rostock, Dept Psychiat & Psychotherapy, Rostock, Germany.
   [Massat, Isabelle] ULB, Lab Expt Neurol, Brussels, Belgium.
   [Massat, Isabelle] Natl Fund Sci Res FNRS Belgium, Brussels, Belgium.
RP Villemonteix, T (reprint author), Univ Paris 08, Lab Psychopathol & Neuropsychol, 2 Rue Liberte, F-93526 St Denis, France.
EM t.villemonteix@gmail.com
RI Marx, Ivo/G-5584-2011
OI Berger, Christoph/0000-0002-0832-5526
NR 56
TC 9
Z9 9
U1 0
U2 19
PU ELSEVIER IRELAND LTD
PI CLARE
PA ELSEVIER HOUSE, BROOKVALE PLAZA, EAST PARK SHANNON, CO, CLARE, 00000,
   IRELAND
SN 0165-1781
J9 PSYCHIAT RES
JI Psychiatry Res.
PD AUG
PY 2017
VL 254
BP 1
EP 7
DI 10.1016/j.psychres.2017.04.027
PG 7
WC Psychiatry
SC Psychiatry
GA EZ1VJ
UT WOS:000404498600001
PM 28437666
DA 2020-03-18
ER

PT J
AU Alperin, BR
   Gustafsson, H
   Smith, C
   Karalunas, SL
AF Alperin, Brittany R.
   Gustafsson, Hanna
   Smith, Christiana
   Karalunas, Sarah L.
TI The relationship between early and late event-related potentials and
   temperament in adolescents with and without ADHD
SO PLOS ONE
LA English
DT Article
ID ATTENTION-DEFICIT/HYPERACTIVITY DISORDER; DEFICIT HYPERACTIVITY
   DISORDER; FACIAL EXPRESSIONS; DEVELOPMENTAL PSYCHOPATHOLOGY; EMOTION
   DYSREGULATION; INTEGRATIVE THEORY; BRAIN POTENTIALS; FACE PERCEPTION;
   CHILDREN; RECOGNITION
AB Differences in emotional processing are prevalent in adolescents with attention deficit/hyperactivity disorder (ADHD) and are related to clinical impairment, but substantial heterogeneity exists. Within ADHD, some individuals experience difficulty with positive/approach emotions, negative/withdrawal emotions, or both. These problems may reflect differences in emotional reactivity, emotion regulation, or a combination, and the neurophysiological correlates remain unclear. Event-related potentials were collected from 109 adolescents (49 with ADHD) while they completed an emotional go/no-go task with three conditions: happy (positive/approach), fear (negative/withdrawal), and neutral. The P1 and N170 were used as a marker of early emotional processing and the P3b and late positive potential (LPP) were used as markers of later elaborative emotional processing. Emotional response style was assessed with parent and adolescent report on the Early Adolescent Temperament Questionnaire. There were no effects of emotion or group for the P1. Typically-developing adolescents exhibited a larger N170 to emotional vs. neutral faces while adolescents with ADHD showed the opposite pattern. All adolescents exhibited a larger P3b to fearful versus other faces and a larger LPP to emotional vs. non-emotional faces. Within the ADHD group, N170 responses to happy faces predicted parent ratings of positive/approach emotions. Findings highlight the importance of considering within-group heterogeneity when studying clinical populations and help clarify the time-locked neurophysiological correlates of emotion dysregulation.
C1 [Alperin, Brittany R.; Karalunas, Sarah L.] Oregon Hlth & Sci Univ, Dept Behav Neurosci, Portland, OR 97201 USA.
   [Gustafsson, Hanna; Smith, Christiana; Karalunas, Sarah L.] Oregon Hlth & Sci Univ, Dept Psychiat, Portland, OR 97201 USA.
RP Alperin, BR (reprint author), Oregon Hlth & Sci Univ, Dept Behav Neurosci, Portland, OR 97201 USA.
EM alperinb@ohsu.edu
OI Gustafsson, Hanna/0000-0002-8258-4921; Alperin,
   Brittany/0000-0002-3361-5082
FU National Institute of Mental HealthUnited States Department of Health &
   Human ServicesNational Institutes of Health (NIH) - USANIH National
   Institute of Mental Health (NIMH) [R37 MH59105, K23 MH108656]
FX This study was supported by the National Institute of Mental Health;
   www.nimh.nih.gov: R37 MH59105; K23 MH108656; SK. The funders had no role
   in study design, data collection and analysis, decision to publish, or
   preparation of the manuscript.
NR 71
TC 2
Z9 2
U1 0
U2 5
PU PUBLIC LIBRARY SCIENCE
PI SAN FRANCISCO
PA 1160 BATTERY STREET, STE 100, SAN FRANCISCO, CA 94111 USA
SN 1932-6203
J9 PLOS ONE
JI PLoS One
PD JUL 25
PY 2017
VL 12
IS 7
AR e0180627
DI 10.1371/journal.pone.0180627
PG 17
WC Multidisciplinary Sciences
SC Science & Technology - Other Topics
GA FB8DV
UT WOS:000406370000016
PM 28742874
OA DOAJ Gold, Green Published
DA 2020-03-18
ER

PT J
AU Haridas, S
   Bhullar, N
   Dunstan, DA
AF Haridas, Serena
   Bhullar, Navjot
   Dunstan, Debra A.
TI What's in character strengths? Profiling strengths of the heart and mind
   in a community sample
SO PERSONALITY AND INDIVIDUAL DIFFERENCES
LA English
DT Article
DE Character strengths; Heart strengths; Mind strengths; Mental health;
   Latent profile analysis
ID EMOTION REGULATION; ACTION INVENTORY; PSYCHOTHERAPY; ADOLESCENCE;
   VALIDATION; VALUES; SCALES
AB The present study investigated a profile-based perspective of six dimensions of character strengths (i.e., heart strengths, heart/self-focused strengths, heart/others-focused strengths, mind strengths, mind/self-focused strengths, and mind/others-focused strengths), with the aim of identifying an optimal combination of Peterson's (2006) character strengths. A second aim was to examine whether profile membership was associated with mental health markers. We predicted that at least two qualitatively distinct profiles would emerge: the "heart" strengths profile and the "mind" strengths profile. We also predicted that a "heart" strengths profile would be more strongly associated with markers of mental health than a "mind" strengths profile. Respondents (N = 595, M-age = 34.11 years, SD = 13.18) completed measures assessing endorsement of character strengths and a range of mental health markers. A latent profile analysis identified an optimal 4-profile solution based on these six dimensions of strengths. Emergent profiles were Profile 1 (Low Strengths), Profile 2 (Mind Strengths), Profile 3 (Heart Strengths), and Profile 4 (High Strengths). As expected, profile membership was significantly associated with mental health markers. Notably, strengths of the heart (e.g., zest, hope, kindness) contributed to more favorable presentations. Therefore, cultivating strengths associated with the heart dimension might enhance mental health. (C) 2017 Elsevier Ltd. All rights reserved.
C1 [Haridas, Serena; Bhullar, Navjot; Dunstan, Debra A.] Univ New England, Armidale, NSW, Australia.
RP Bhullar, N (reprint author), Univ New England, Psychol, Armidale, NSW 2531, Australia.
EM navjot.bhullar@une.edu.au
RI Bhullar, Navjot/Q-6925-2019; Bhullar, Navjot/F-8613-2011
OI Bhullar, Navjot/0000-0002-1616-6094; Bhullar,
   Navjot/0000-0002-1616-6094; Dunstan, Debra/0000-0002-0298-7393
NR 31
TC 5
Z9 7
U1 1
U2 13
PU PERGAMON-ELSEVIER SCIENCE LTD
PI OXFORD
PA THE BOULEVARD, LANGFORD LANE, KIDLINGTON, OXFORD OX5 1GB, ENGLAND
SN 0191-8869
J9 PERS INDIV DIFFER
JI Pers. Individ. Differ.
PD JUL 15
PY 2017
VL 113
BP 32
EP 37
DI 10.1016/j.paid.2017.03.006
PG 6
WC Psychology, Social
SC Psychology
GA ET8EO
UT WOS:000400531800006
DA 2020-03-18
ER

PT J
AU Versace, A
   Sharma, V
   Bertocci, MA
   Bebko, G
   Lyengar, S
   Dwojak, A
   Boner, L
   Periman, SB
   Schirda, C
   Travis, M
   Gill, MK
   Diwadkar, VA
   Sunshine, JL
   Holland, SK
   Kowatch, RA
   Birmaher, B
   Axelson, D
   Frazier, TW
   Arnold, LE
   Fristad, MA
   Youngstrom, EA
   Horwitz, SM
   Findling, RL
   Phillips, ML
AF Versace, Amelia
   Sharma, Vinod
   Bertocci, Michele A.
   Bebko, Genna
   Lyengar, Satish
   Dwojak, Amanda
   Boner, Lisa
   Periman, Susan B.
   Schirda, Claudiu
   Travis, Michael
   Gill, Mary Kay
   Diwadkar, Vaibhav A.
   Sunshine, Jeffrey L.
   Holland, Scott K.
   Kowatch, Robert A.
   Birmaher, Boris
   Axelson, David
   Frazier, Thomas W.
   Arnold, L. Eugene
   Fristad, Mary A.
   Youngstrom, Eric A.
   Horwitz, Sarah M.
   Findling, Robert L.
   Phillips, Mary L.
TI Using machine learning and surface reconstruction to accurately
   differentiate different trajectories of mood and energy dysregulation in
   youth
SO PLOS ONE
LA English
DT Article
ID ATTENTION-DEFICIT/HYPERACTIVITY DISORDER; MANIC SYMPTOMS; LONGITUDINAL
   ASSESSMENT; CORTICAL THICKNESS; EMOTION DYSREGULATION; BIPOLAR DISORDER;
   FAMILIAL RISK; CHILDREN; ADOLESCENTS; REGRESSION
AB Difficulty regulating positive mood and energy is a feature that cuts across different pediatric psychiatric disorders. Yet, little is known regarding the neural mechanisms underlying different developmental trajectories of positive mood and energy regulation in youth. Recent studies indicate that machine learning techniques can help elucidate the role of neuroimaging measures in classifying individual subjects by specific symptom trajectory. Cortical thickness measures were extracted in sixty-eight anatomical regions covering the entire brain in 115 participants from the Longitudinal Assessment of Manic Symptoms (LAMS) study and 31 healthy comparison youth (12.5 y/o;-Male/Female = 15/16; -IQ = 104;-Right/Left handedness = 24/5). Using a combination of trajectories analyses, surface reconstruction, and machine learning techniques, the present study aims to identify the extent to which measures of cortical thickness can accurately distinguish youth with higher (n = 18) from those with lower (n = 34) trajectories of manic -like behaviors in a large sample of LAMS youth (n = 115; 13.6 y/o; M/F = 68/47, IQ = 100.1, R/L = 108/7). Machine learning analyses revealed that widespread cortical thickening in portions of the left dorsolateral prefrontal cortex, right inferior and middle temporal gyrus, bilateral precuneus, and bilateral paracentral gyri and cortical thinning in portions of the right dorsolateral prefrontal cortex, left ventrolateral prefrontal cortex, and right parahippocampal gyrus accurately differentiate (Area Under Curve = 0.89;p = 0.03) youth with different (higher vs lower) trajectories of positive mood and energy dysregulation over a period up to 5years, as measured by the Parent General Behavior Inventory-10 Item Mania Scale. Our findings suggest that specific patterns of cortical thickness may reflect transdiagnostic neural mechanisms associated with different temporal trajectories of positive mood and energy dysregulation in youth. This approach has potential to identify patterns of neural markers of future clinical course.
C1 [Versace, Amelia; Sharma, Vinod; Bertocci, Michele A.; Bebko, Genna; Dwojak, Amanda; Boner, Lisa; Periman, Susan B.; Schirda, Claudiu; Travis, Michael; Gill, Mary Kay; Birmaher, Boris; Phillips, Mary L.] Univ Pittsburgh, Western Psychiat Inst & Clin, Dept Psychiat, Med Ctr, Pittsburgh, PA 15213 USA.
   [Lyengar, Satish] Univ Pittsburgh, Dept Stat, Pittsburgh, PA USA.
   [Diwadkar, Vaibhav A.] Wayne State Univ, Dept Psychiat & Behav Neurosci, Detroit, MI 48207 USA.
   [Sunshine, Jeffrey L.] Case Western Reserve Univ, Case Med Ctr, Univ Hosp, Cleveland, OH 44106 USA.
   [Holland, Scott K.] Case Western Reserve Univ, Med Ctr, Univ Hosp, Dept Radiol, Cleveland, OH USA.
   [Kowatch, Robert A.] Nationwide Childrens Hosp, Res Inst, Columbus, OH USA.
   [Axelson, David; Arnold, L. Eugene; Fristad, Mary A.] Ohio State Univ, Dept Psychiat, Columbus, OH 43210 USA.
   [Frazier, Thomas W.] Cleveland Clin, Pediat Inst, Cleveland, OH 44106 USA.
   [Youngstrom, Eric A.] Univ N Carolina, Dept Psychol, Chapel Hill, NC USA.
   [Horwitz, Sarah M.] NYU, Dept Child & Adolescent Psychiat, Sch Med, New York, NY USA.
   [Findling, Robert L.] Johns Hopkins Univ, Dept Psychiat, Baltimore, MD USA.
RP Versace, A (reprint author), Univ Pittsburgh, Western Psychiat Inst & Clin, Dept Psychiat, Med Ctr, Pittsburgh, PA 15213 USA.
EM versacea@upmc.edu
OI Youngstrom, Eric/0000-0003-2251-6860; Horwitz,
   Sarah/0000-0002-5262-1170; Schirda, Claudiu/0000-0002-5036-0640
FU National Institute of Mental HealthUnited States Department of Health &
   Human ServicesNational Institutes of Health (NIH) - USANIH National
   Institute of Mental Health (NIMH) [2R01 MH73953-06A1]; Pittsburgh
   Foundation
FX This research was supported by the National Institute of Mental Health
   grant 2R01 MH73953-06A1 (BB and MLP, University of Pittsburgh) and by
   the Pittsburgh Foundation (MLP, University of Pittsburgh Emmerling
   Endowed Chair in Psychotic Disorders). The funders had no role in study
   design, data collection and analysis, decision to publish, or
   preparation of the manuscript.
NR 53
TC 0
Z9 0
U1 0
U2 16
PU PUBLIC LIBRARY SCIENCE
PI SAN FRANCISCO
PA 1160 BATTERY STREET, STE 100, SAN FRANCISCO, CA 94111 USA
SN 1932-6203
J9 PLOS ONE
JI PLoS One
PD JUL 6
PY 2017
VL 12
IS 7
AR e0180221
DI 10.1371/journal.pone.0180221
PG 17
WC Multidisciplinary Sciences
SC Science & Technology - Other Topics
GA FA3HX
UT WOS:000405335200019
PM 28683115
OA DOAJ Gold, Green Published
DA 2020-03-18
ER

PT J
AU Latham, MD
   Cook, N
   Simmons, JG
   Byrne, ML
   Kettle, JWL
   Schwartz, O
   Vijayakumar, N
   Whittle, S
   Allen, NB
AF Latham, Melissa D.
   Cook, Nina
   Simmons, Julian G.
   Byrne, Michelle L.
   Kettle, Jonathan W. L.
   Schwartz, Orli
   Vijayakumar, Nandita
   Whittle, Sarah
   Allen, Nicholas B.
TI Physiological correlates of emotional reactivity and regulation in early
   adolescents
SO BIOLOGICAL PSYCHOLOGY
LA English
DT Article
DE Adolescence; Emotion regulation; Startle blink reflex; Event
   relatedpotentials; Facial muscle activity; Skin conductance
ID FEAR-POTENTIATED STARTLE; FUNCTIONAL CONNECTIVITY; AFFECTIVE PICTURES;
   CHILDREN; BRAIN; MODULATION; RESPONSES; DYSREGULATION; VALIDATION;
   EXPRESSION
AB Few studies have examined physiological correlates of emotional reactivity and regulation in adolescents, despite the occurrence in this group of significant developmental changes in emotional functioning. The current study employed multiple physiological measures (i.e., startle-elicited eyeblink and ERP, skin conductance, facial EMG) to assess the emotional reactivity and regulation of 113 early adolescents in response to valenced images. Reactivity was measured while participants viewed images, and regulation was measured when they were asked to discontinue or maintain their emotional reactions to the images. Adolescent participants did not exhibit fear-potentiated startle blink. However, they did display affect-consistent zygomatic and corrugator activity during reactivity, as well as inhibition of some of these facial patterns during regulation. Skin conductance demonstrated arousal dependent activity during reactivity, and overall decreases during regulation. These findings suggest that early adolescents display reactivity to valenced pictures, but not to startle probes. Psychophysiological patterns during emotion regulation indicate additional effort and/or attention during the regulation process.
C1 [Latham, Melissa D.; Byrne, Michelle L.; Vijayakumar, Nandita; Allen, Nicholas B.] Univ Oregon, Dept Psychol, Eugene, OR 97403 USA.
   [Cook, Nina; Simmons, Julian G.; Kettle, Jonathan W. L.; Schwartz, Orli; Allen, Nicholas B.] Univ Melbourne, Melbourne Sch Psychol Sci, Melbourne, Vic, Australia.
   [Simmons, Julian G.; Allen, Nicholas B.] Univ Melbourne, Ctr Youth Mental Hlth, Orygen Youth Hlth Res Ctr, Melbourne, Vic, Australia.
   [Simmons, Julian G.; Whittle, Sarah] Univ Melbourne, Dept Psychiat, Melbourne Neuropsychiatry Ctr, Melbourne, Vic, Australia.
RP Allen, NB (reprint author), Univ Oregon, Dept Psychol, Eugene, OR 97403 USA.
EM nallen3@uoregon.edu
RI Whittle, Sarah/I-2200-2014
OI Whittle, Sarah/0000-0003-3145-1528; Vijayakumar,
   Nandita/0000-0002-5622-9547; Schwartz, Orli/0000-0001-7634-3737;
   Simmons, Julian G./0000-0002-7228-1847
FU Colonial Foundation; National Health and Medical Research Council
   (NHMRC)National Health and Medical Research Council of Australia
   [350241]; Australian Research Council (ARC)Australian Research Council
   [DP0878136]; NHMRCNational Health and Medical Research Council of
   Australia [1007716]
FX The authors would like to sincerely thank the participating families for
   their loyal support of the Orygen Adolescent Development Study. Funding
   for this analysis was supported through grants from the Colonial
   Foundation, the National Health and Medical Research Council (NHMRC)
   (NHMRC Program Grant < gn > 350241 < / gn2 >), and the Australian
   Research Council (ARC) (ARC Discovery Grant DP0878136). Dr. Sarah
   Whittle is supported by an NHMRC Career Development Fellowship (ID:
   1007716). The authors report no biomedical financial interests or
   potential conflicts of interest.
NR 43
TC 2
Z9 2
U1 1
U2 8
PU ELSEVIER SCIENCE BV
PI AMSTERDAM
PA PO BOX 211, 1000 AE AMSTERDAM, NETHERLANDS
SN 0301-0511
EI 1873-6246
J9 BIOL PSYCHOL
JI Biol. Psychol.
PD JUL
PY 2017
VL 127
BP 229
EP 238
DI 10.1016/j.biopsycho.2017.07.018
PG 10
WC Psychology, Biological; Behavioral Sciences; Psychology; Psychology,
   Experimental
SC Psychology; Behavioral Sciences
GA FG6YT
UT WOS:000410549100026
PM 28754276
DA 2020-03-18
ER

PT J
AU Liu, XC
   Yang, YY
   Liu, ZZ
   Chen, H
   Fan, F
   Jia, CX
AF Liu, Xianchen
   Yang, Yanyun
   Liu, Zhen-Zhen
   Chen, Hua
   Fan, Fang
   Jia, Cun-Xian
TI Psychometric assessment of the Chinese adolescent daytime sleepiness
   scale (CADSS)
SO SLEEP AND BIOLOGICAL RHYTHMS
LA English
DT Article
DE Daytime sleepiness; Sleep; Reliability; Validity; Adolescents
ID SUICIDAL-BEHAVIOR; INSOMNIA; DURATION; PATTERNS; HABITS; CONSEQUENCES;
   SYMPTOMS; CHILDREN; HEALTH
AB Daytime sleepiness is common in adolescents. The daytime sleepiness scales developed for western adolescents may not be applicable to Chinese adolescents. This study assesses the psychometric properties of the Chinese adolescent daytime sleepiness scale (CADSS) in a large sample of Chinese adolescents. The CADSS consists of 7 items assessing adolescents' general feeling of drowsiness and dozing off at different situations during daytime within the past month. Each item is rated on a 5-point scale. A sample of 11,452 adolescents in China completed the CADSS and a structured questionnaire to assess sleep duration, sleep problems, hypnotic use, and behavioral/emotional problems. A subsample of 242 adolescents completed retest questionnaire 2 weeks later. Exploratory factor analysis (EFA), confirmatory factor analysis (CFA), and a receiver operating characteristic (ROC) curve analysis were performed. The CADSS score ranged from 7 to 35 (M = 16.3, SD = 7.4). Internal consistency reliability coefficient was 0.89 and 2-week test-retest reliability coefficient was 0.77. Both EFA and CFA yielded one dominant general factor defined as daytime sleepiness, indicating that the CADSS was essentially unidimensional. The CADSS score was significantly correlated with short nocturnal sleep duration, insomnia symptoms, poor sleep quality, sleep disordered breathing problems, and hypnotic use. ROC analysis indicated that a score of 17 was an acceptable cutoff in distinguishing adolescents with poor daytime functioning. The CADSS is a simple, reliable, and valid scale for assessing daytime sleepiness in Chinese adolescents. Further research is warranted to assess its psychometric properties with clinical samples and non-Chinese adolescents.
C1 [Liu, Xianchen; Liu, Zhen-Zhen; Chen, Hua; Jia, Cun-Xian] Shandong Univ, Sch Publ Hlth, 44 Wenhuaxi Rd, Jinan 250012, Shandong, Peoples R China.
   [Liu, Xianchen; Fan, Fang] South China Normal Univ, Sch Psychol, Guangzhou, Guangdong, Peoples R China.
   [Liu, Xianchen] Univ Tennessee, Ctr Hlth Sci, Memphis, TN 38163 USA.
   [Yang, Yanyun] Florida State Univ, Dept Educ Psychol & Learning Syst, Tallahassee, FL 32306 USA.
RP Liu, XC (reprint author), Shandong Univ, Sch Publ Hlth, 44 Wenhuaxi Rd, Jinan 250012, Shandong, Peoples R China.; Liu, XC (reprint author), South China Normal Univ, Sch Psychol, Guangzhou, Guangdong, Peoples R China.; Liu, XC (reprint author), Univ Tennessee, Ctr Hlth Sci, Memphis, TN 38163 USA.
EM xclpsymd@gmail.com
OI Liu, Xianchen/0000-0003-0411-1050
FU Shandong Scientific Technique Development Plan [2014GSF118163]; National
   Natural Science Foundation of ChinaNational Natural Science Foundation
   of China [81573233]
FX This research was funded by the Shandong Scientific Technique
   Development Plan (Grant No. 2014GSF118163) and National Natural Science
   Foundation of China (Grant No. 81573233).
NR 34
TC 9
Z9 9
U1 2
U2 10
PU SPRINGER LONDON LTD
PI LONDON
PA 236 GRAYS INN RD, 6TH FLOOR, LONDON WC1X 8HL, ENGLAND
SN 1446-9235
EI 1479-8425
J9 SLEEP BIOL RHYTHMS
JI Sleep Biol. Rhythms
PD JUL
PY 2017
VL 15
IS 3
BP 207
EP 216
DI 10.1007/s41105-017-0106-x
PG 10
WC Clinical Neurology; Neurosciences
SC Neurosciences & Neurology
GA FD4FC
UT WOS:000407486000004
DA 2020-03-18
ER

PT J
AU Hickey, T
   Nelson, B
   Meadows, G
AF Hickey, Tara
   Nelson, Barnaby
   Meadows, Graham
TI Application of a mindfulness and compassion-based approach to the
   at-risk mental state
SO CLINICAL PSYCHOLOGIST
LA English
DT Article
DE at-risk mental state; compassion; mindfulness; psychosis; youth mental
   health
ID ULTRA-HIGH RISK; HIGH CLINICAL RISK; SELF-COMPASSION; EMOTION
   REGULATION; STRESS RESPONSES; FOCUSED THERAPY; FOLLOW-UP; PSYCHOSIS;
   SCHIZOPHRENIA; METAANALYSIS
AB Background: Psychological interventions based on mindfulness and compassion approaches have demonstrated improved outcomes across a range of disorders. However, the application of these approaches to the at-risk mental state (ARMS) has received little attention to date. This paper explores their potential to enhance treatment of the ARMS.
   Methods: This article follows guidelines developed by the UK Medical Research Council and the US National Institute of Health on developing and evaluating complex interventions. The paper (1) describes the ARMS, treatment and outcomes, (2) explores relevant literature on mindfulness and compassion, (3) discusses the likely processes of change involved in a mindful compassionate approach, (4) provides a rationale for integrating mindfulness and compassion into treatment of the ARMS, and (5) offers recommendations to enhance knowledge and treatment in this area.
   Results: Common ARMS experiences include attenuated psychotic symptoms, depression, anxiety, insecure attachment style, and difficulties with daily functioning. In particular, voice tones are often hostile or critical and paranoia is associated with a self-attacking inner dialogue. Mindfulness and compassion are emotion regulation strategies that have the potential to tone down these threatening experiences by enhancing a sense of safety and reassurance. However, the potential impact of mindfulness and compassion on attachment style and feelings of social connectedness warrants further investigation.
   Conclusions: Mindfulness and compassion approaches are unique strategies that have the potential to significantly advance treatment of the ARMS. It is timely that a mindfulness and compassion-based intervention for the ARMS is developed and evaluated according to best practice guidelines.
C1 [Hickey, Tara] Monash Univ, Southern Synergy, Melbourne, Vic, Australia.
   [Nelson, Barnaby; Meadows, Graham] Univ Melbourne, Orygen, Melbourne, Vic, Australia.
RP Hickey, T (reprint author), Monash Univ, Southern Synergy, Dandendong Hosp, ART Bldg,126-128 Cleeland St, Dandenong, Vic 3175, Australia.
EM tara.hickey@monash.edu
OI Nelson, Barnaby/0000-0002-6263-2332
NR 71
TC 6
Z9 6
U1 3
U2 22
PU WILEY
PI HOBOKEN
PA 111 RIVER ST, HOBOKEN 07030-5774, NJ USA
SN 1328-4207
EI 1742-9552
J9 CLIN PSYCHOL-UK
JI Clin. Psychol.
PD JUL
PY 2017
VL 21
IS 2
SI SI
BP 104
EP 115
DI 10.1111/cp.12132
PG 12
WC Psychology, Clinical; Psychology
SC Psychology
GA FC6MH
UT WOS:000406954000005
OA Bronze
DA 2020-03-18
ER

PT J
AU Vall, E
   Wade, TD
AF Vall, Eva
   Wade, Tracey D.
TI Predictors and moderators of outcomes and readmission for adolescent
   inpatients with anorexia nervosa: A pilot study
SO CLINICAL PSYCHOLOGIST
LA English
DT Article
DE adolescent; anorexia nervosa; inpatient; predictors; treatment
ID FAMILY-BASED TREATMENT; OF-THE-LITERATURE; EATING-DISORDERS; FOLLOW-UP;
   BULIMIA-NERVOSA; CLINICAL-TRIAL; THERAPY; PERFECTIONISM; METAANALYSIS;
   REMISSION
AB Objective: This pilot study investigated predictors, moderators, and mediators of outcome and readmission in adolescents receiving specialist inpatient treatment for anorexia nervosa.
   Method: Adolescents (n = 40) aged between 14 and 17 years (mean = 15.42) were assessed at admission and discharge from a specialist inpatient programme and again at three-month follow-up on the following outcome variables: eating disorder pathology, quality of life (QOL), and body mass index (BMI) centile. Readmissions to hospital were recorded over the three months post-discharge period. Potential predictors were drawn from theoretical models.
   Results: Readmission during the three-month follow-up period was less likely for first presentations. Higher baseline purging, concern over mistakes, perfectionism, ineffectiveness, and mood intolerance were associated with higher levels of eating disorder pathology and poorer QOL over all points of follow-up. Driven exercise moderated weight outcomes such that higher levels of baseline exercise resulted in a lower BMI centile at follow-up. Greater weight gain during treatment predicted higher BMI centile at follow-up, and increased perfectionism during treatment predicted a greater likelihood of being readmitted within three months of discharge.
   Conclusions: Weight gain during inpatient treatment should be encouraged to improve later weight outcomes. Focusing on the prevention of growth in perfectionism may be useful in improving psychological outcomes as will prioritising the elimination of purging and improved emotional regulation and self-efficacy. Efforts should be made to reduce driven exercise to promote better weight-related outcomes.
C1 [Vall, Eva; Wade, Tracey D.] Flinders Univ S Australia, Sch Psychol, POB 2100, Adelaide, SA 5001, Australia.
RP Vall, E (reprint author), Flinders Univ S Australia, Sch Psychol, POB 2100, Adelaide, SA 5001, Australia.
EM eva.vall@flinders.edu.au
NR 44
TC 8
Z9 8
U1 1
U2 10
PU WILEY
PI HOBOKEN
PA 111 RIVER ST, HOBOKEN 07030-5774, NJ USA
SN 1328-4207
EI 1742-9552
J9 CLIN PSYCHOL-UK
JI Clin. Psychol.
PD JUL
PY 2017
VL 21
IS 2
SI SI
BP 143
EP 152
DI 10.1111/cp.12091
PG 10
WC Psychology, Clinical; Psychology
SC Psychology
GA FC6MH
UT WOS:000406954000009
DA 2020-03-18
ER

PT J
AU Rosenkranz, T
   Muller, KW
   Dreier, M
   Beutel, ME
   Wolfling, K
AF Rosenkranz, Tabea
   Mueller, Kai W.
   Dreier, Michael
   Beutel, Manfred E.
   Woelfling, Klaus
TI Addictive Potential of Internet Applications and Differential Correlates
   of Problematic Use in Internet Gamers versus Generalized Internet Users
   in a Representative Sample of Adolescents
SO EUROPEAN ADDICTION RESEARCH
LA English
DT Article
DE Internet addiction; Internet gaming disorder; Addictive potential;
   Problematic Internet use; Gender; Generalized Internet addiction
ID PATHOLOGICAL INTERNET; GAMING DISORDER; DIFFICULTIES QUESTIONNAIRE;
   PSYCHIATRIC-DISORDERS; EUROPEAN COUNTRIES; GERMAN POPULATION; PERCEIVED
   STRESS; COMMUNITY SAMPLE; DSM-5 CRITERIA; SOCIAL MEDIA
AB Aims: This paper examines the addictive potential of 8 different Internet applications, distinguishing male and female users. Moreover, differential correlates of problematic use are investigated in Internet gamers (IG) and generalized Internet users (GIU). Method: In a representative sample of 5,667 adolescents aged 12-19 years, use of Internet applications, problematic Internet use, psychopathologic symptoms (emotional problems, hyperactivity/inattention, and psychosomatic complaints), personality (conscientiousness and extraversion), psychosocial correlates (perceived stress and self-efficacy), and coping strategies were assessed. The addictive potential of Internet applications was examined in boys and girls using regression analysis. MANOVAs were conducted to examine differential correlates of problematic Internet use between IG and GIU. Results: Chatting and social networking most strongly predicted problematic Internet use in girls, while gaming was the strongest predictor in boys. Problematic IG exhibited multiple psychosocial problems compared to non-problematic IG. In problematic Inter-net users, GIU reported even higher psychosocial burden and displayed dysfunctional coping strategies more frequently than gamers. Conclusion: The results extend previous findings on the addictive potential of Internet applications and validate the proposed distinction between specific and generalized problematic Internet use. In addition to Internet gaming disorder, future studies should also focus on other highly addictive Internet applications, that is, chatting or social networking, regarding differential correlates of problematic use. (C) 2017 S. Karger AG, Basel
C1 [Rosenkranz, Tabea; Mueller, Kai W.; Dreier, Michael; Beutel, Manfred E.; Woelfling, Klaus] Univ Med Ctr, Dept Psychosomat Med & Psychotherapy, Outpatient Clin Behav Addict, Untere Zahlbacher Str 8, DE-55131 Mainz, Germany.
RP Rosenkranz, T (reprint author), Univ Med Ctr, Dept Psychosomat Med & Psychotherapy, Outpatient Clin Behav Addict, Untere Zahlbacher Str 8, DE-55131 Mainz, Germany.
EM tarosenk@uni-mainz.de
FU Ministry of Health, Equalities, Care, and Ageing of the state North
   Rhine-Westphalia
FX The study was funded by the Ministry of Health, Equalities, Care, and
   Ageing of the state North Rhine-Westphalia. This paper is part of the
   doctoral thesis of the first author.
NR 48
TC 7
Z9 7
U1 1
U2 14
PU KARGER
PI BASEL
PA ALLSCHWILERSTRASSE 10, CH-4009 BASEL, SWITZERLAND
SN 1022-6877
EI 1421-9891
J9 EUR ADDICT RES
JI Eur. Addict. Res.
PD JUL
PY 2017
VL 23
IS 3
BP 148
EP 156
DI 10.1159/000475984
PG 9
WC Substance Abuse; Psychiatry
SC Substance Abuse; Psychiatry
GA FA9FN
UT WOS:000405751500005
PM 28618419
DA 2020-03-18
ER

PT J
AU Stephanou, K
   Davey, CG
   Kerestes, R
   Whittle, S
   Harrison, BJ
AF Stephanou, Katerina
   Davey, Christopher G.
   Kerestes, Rebecca
   Whittle, Sarah
   Harrison, Ben J.
TI Hard to look on the bright side: neural correlates of impaired emotion
   regulation in depressed youth
SO SOCIAL COGNITIVE AND AFFECTIVE NEUROSCIENCE
LA English
DT Article
DE major depressive disorder; adolescence; development; emotion regulation;
   reappraisal; fMRI
ID VENTROMEDIAL PREFRONTAL CORTEX; FUNCTIONAL CONNECTIVITY; COGNITIVE
   REAPPRAISAL; AMYGDALA RESPONSE; BRAIN-DEVELOPMENT; NEGATIVE AFFECT;
   ADOLESCENCE; MOOD; METAANALYSIS; VOLUNTARY
AB The cognitive regulation of emotion is impaired in major depressive disorder and has been linked to an imbalance of pre-frontal-subcortical brain activity. Despite suggestions that this relationship represents a neurodevelopmental marker of depression, few studies have examined the neural correlates of emotion regulation in depressed youth. We combined a 'cognitive reappraisal' paradigm with functional magnetic resonance imaging to study the neural correlates of emotional regulation in a large sample of non-medicated depressed adolescents and young adults (n = 53) and healthy controls (n = 64). As compared with healthy controls, young people with depression were less able to reduce negative affect during reappraisal, which corresponded to blunted modulation of amygdala activity. While in healthy individuals amygdala activation was modulated by age, no such relationship was observed in depressed individuals. Heightened activation of the ventromedial pre-frontal cortex (vmPFC) and reduced activation of the dorsal midline cortex was also found for the depressed group. Overall, these findings suggest that brain systems that support cognitive reappraisal are functionally altered in youth depression. We argue that excessive engagement of the vmPFC in particular, may be central to understanding how the process of putting a 'positive spin' on negative emotional material may be altered in depressed youth.
C1 [Stephanou, Katerina; Davey, Christopher G.; Whittle, Sarah; Harrison, Ben J.] Univ Melbourne, Dept Psychiat, Melbourne Neuropsychiat Ctr, Melbourne, Vic, Australia.
   [Stephanou, Katerina; Davey, Christopher G.; Whittle, Sarah; Harrison, Ben J.] Melbourne Hlth, Melbourne, Vic, Australia.
   [Davey, Christopher G.] Orygen, Melbourne, Vic, Australia.
   [Kerestes, Rebecca] Univ Pittsburgh, Sch Med, Dept Psychiat, Pittsburgh, PA USA.
RP Harrison, BJ (reprint author), Univ Melbourne, Dept Psychiat, Melbourne Neuropsychiat Ctr, Level 3,161 Barry St, Carlton, Vic 3053, Australia.
EM habj@unimelb.edu.au
RI Whittle, Sarah/I-2200-2014
OI Whittle, Sarah/0000-0003-3145-1528; Harrison, Ben/0000-0002-2226-2074
FU National Health and Medical Research Council of Australia
   (NHMRC)National Health and Medical Research Council of Australia
   [1064643, 1024570]; NHMRC Clinical Career Development AwardNational
   Health and Medical Research Council of Australia [1124472]
FX This study was funded by National Health and Medical Research Council of
   Australia (NHMRC) Project Grants 1064643 (Principal Investigator BJH)
   and 1024570 (Principal Investigator CGD). BJH is supported by a NHMRC
   Clinical Career Development Award (I.D. 1124472).
NR 102
TC 9
Z9 9
U1 1
U2 11
PU OXFORD UNIV PRESS
PI OXFORD
PA GREAT CLARENDON ST, OXFORD OX2 6DP, ENGLAND
SN 1749-5016
EI 1749-5024
J9 SOC COGN AFFECT NEUR
JI Soc. Cogn. Affect. Neurosci.
PD JUL
PY 2017
VL 12
IS 7
BP 1138
EP 1148
DI 10.1093/scan/nsx039
PG 11
WC Neurosciences; Psychology; Psychology, Experimental
SC Neurosciences & Neurology; Psychology
GA FA8LD
UT WOS:000405696600011
PM 28402574
OA DOAJ Gold, Green Published
DA 2020-03-18
ER

PT J
AU Oshri, A
   Topple, TA
   Carlson, MW
AF Oshri, Assaf
   Topple, Trasie A.
   Carlson, Matthew W.
TI Positive Youth Development and Resilience: Growth Patterns of Social
   Skills Among Youth Investigated for Maltreatment
SO CHILD DEVELOPMENT
LA English
DT Article
ID CHILD MALTREATMENT; PROSOCIAL BEHAVIOR; EMOTION REGULATION;
   PSYCHOPATHOLOGY; TRAJECTORIES; ADOLESCENTS; PERSPECTIVE; ADVERSITY;
   PATHWAYS; RISK
AB Maltreated children are a vulnerable population, yet many of these youth follow positive developmental pathways. The primary aim was to identify social skills growth trajectories among at-risk youth to understand processes underlying resilience. Nationally representative, longitudinal data from 1,179 families investigated for child maltreatment (M-age=12.75) were obtained from the National Survey of Child and Adolescent Well-Being. Four trajectories were identifiedstress-resistant, emergent resilience, breakdown, and unresponsive-maladaptive. Protective resources from multiple levels of the youth ecology (individual, family, school, and social service) predicted positive growth social skills trajectories. Resilience process and attendant positive outcomes in multiple domains of functioning were evident among the stress-resistant and emergent resilience trajectories. Results underscore the saliency of social skills development for resilient outcomes in youth.
   The title for this Special Section is Positive Youth Development in Diverse and Global Contexts, edited by Emilie Phillips Smith, Anne C. Petersen, and Patrick Leman
C1 [Oshri, Assaf; Topple, Trasie A.; Carlson, Matthew W.] Univ Georgia, Athens, GA 30602 USA.
RP Oshri, A (reprint author), Youth Dev Inst, Family Sci Ctr 208, House A,403 Sanford Dr, Athens, GA 30602 USA.
EM oshri@uga.edu
NR 58
TC 12
Z9 12
U1 2
U2 17
PU WILEY
PI HOBOKEN
PA 111 RIVER ST, HOBOKEN 07030-5774, NJ USA
SN 0009-3920
EI 1467-8624
J9 CHILD DEV
JI Child Dev.
PD JUL-AUG
PY 2017
VL 88
IS 4
BP 1087
EP 1099
DI 10.1111/cdev.12865
PG 13
WC Psychology, Educational; Psychology, Developmental
SC Psychology
GA EZ9XY
UT WOS:000405084700006
PM 28653393
DA 2020-03-18
ER

PT J
AU Meadows, EA
   Yeates, KO
   Rubin, KH
   Taylor, HG
   Bigler, ED
   Dennis, M
   Gerhardt, CA
   Vannatta, K
   Stancin, T
   Hoskinson, KR
AF Meadows, Emily A.
   Yeates, Keith Owen
   Rubin, Kenneth H.
   Taylor, H. Gerry
   Bigler, Erin D.
   Dennis, Maureen
   Gerhardt, Cynthia A.
   Vannatta, Kathryn
   Stancin, Terry
   Hoskinson, Kristen R.
TI Rejection Sensitivity as a Moderator of Psychosocial Outcomes Following
   Pediatric Traumatic Brain Injury
SO JOURNAL OF THE INTERNATIONAL NEUROPSYCHOLOGICAL SOCIETY
LA English
DT Article
DE Child; Brain injuries; Social participation; Self-concept; Emotional
   adjustment; Social adjustment
ID TERM BEHAVIOR PROBLEMS; PEER RELATIONSHIPS; CHILDREN; PARTICIPATION;
   PREDICTION; ATTACHMENT; DISORDER; FAMILY; IMPACT; YOUTH
AB Objectives: The current study examines whether psychosocial outcomes following pediatric traumatic brain injury (TBI) vary as a function of children's rejection sensitivity (RS), defined as their disposition to be hypersensitive to cues of rejection from peers. Methods: Children ages 8-13 with a history of severe TBI (STBI, n=16), complicated mild/moderate TBI (n=35), or orthopedic injury (OI, n=49) completed measures assessing self-esteem and RS on average 3.28 years post-injury (SD=1.33, range=1.25-6.34). Parents reported on their child's emotional and behavioral functioning and social participation. Results: Regression analyses found moderation of group differences by RS for three outcomes: social participation, self-perceptions of social acceptance, and externalizing behavior problems. Conditional effects at varying levels of RS indicated that externalizing problems and social participation were significantly worse for children with STBI at high levels of RS, compared to children with OI. Social participation for the STBI group remained significantly lower than the OI group at mean levels of RS, but not at low levels of RS. At high levels of RS, self-perceptions of social acceptance were lower for children with moderate TBI compared to OI, but group differences were not significant at mean or low levels of RS. No evidence of moderation was found for global self-worth, self-perceptions of physical appearance or athletic ability, or internalizing problems. Conclusions: The findings highlight the salient nature of social outcomes in the context of varying levels of RS. These findings may have implications for the design of interventions to improve social outcomes following TBI.
C1 [Meadows, Emily A.; Gerhardt, Cynthia A.; Vannatta, Kathryn; Hoskinson, Kristen R.] Nationwide Childrens Hosp, Res Inst, Columbus, OH USA.
   [Yeates, Keith Owen] Univ Calgary, Alberta Childrens Hosp, Res Inst, Dept Psychol, Calgary, AB, Canada.
   [Yeates, Keith Owen] Univ Calgary, Hotchkiss Brain Inst, Calgary, AB, Canada.
   [Rubin, Kenneth H.] Univ Maryland, Dept Human Dev & Quantitat Methodol, College Pk, MD 20742 USA.
   [Taylor, H. Gerry; Stancin, Terry] Case Western Reserve Univ, Dept Pediat, Cleveland, OH 44106 USA.
   [Taylor, H. Gerry] Univ Hosp Cleveland, Med Ctr, Rainbow Babies Childrens Hosp, Cleveland, OH 44106 USA.
   [Bigler, Erin D.] Brigham Young Univ, Dept Psychol Sci, Provo, UT 84602 USA.
   [Bigler, Erin D.] Brigham Young Univ, Neurosci Ctr, Provo, UT 84602 USA.
   [Dennis, Maureen] Hosp Sick Children, Program Neurosci & Mental Hlth, Toronto, ON, Canada.
   [Gerhardt, Cynthia A.; Vannatta, Kathryn; Hoskinson, Kristen R.] Ohio State Univ, Dept Pediat, Columbus, OH 43210 USA.
   [Stancin, Terry] Metrohlth Med Ctr, Cleveland, OH USA.
RP Hoskinson, KR (reprint author), Nationwide Childrens Hosp, Ctr Biobehav Hlth, Columbus, OH 43205 USA.
EM kristen.hoskinson@nationwidechildrens.org
RI Stancin, Terry/L-7993-2019; Rubin, Kenneth H/M-5276-2018
OI Rubin, Kenneth H/0000-0002-2608-2484; Yeates, Keith/0000-0001-7680-2892
FU National Institute of Child Health and Human DevelopmentUnited States
   Department of Health & Human ServicesNational Institutes of Health (NIH)
   - USANIH Eunice Kennedy Shriver National Institute of Child Health &
   Human Development (NICHD) [5 R01 HD048946]
FX This research was supported in part by grant 5 R01 HD048946 from the
   National Institute of Child Health and Human Development to Keith Owen
   Yeates. No competing financial interests exist.
NR 39
TC 2
Z9 2
U1 0
U2 8
PU CAMBRIDGE UNIV PRESS
PI NEW YORK
PA 32 AVENUE OF THE AMERICAS, NEW YORK, NY 10013-2473 USA
SN 1355-6177
EI 1469-7661
J9 J INT NEUROPSYCH SOC
JI J. Int. Neuropsychol. Soc.
PD JUL
PY 2017
VL 23
IS 6
BP 451
EP 459
DI 10.1017/S1355617717000352
PG 9
WC Clinical Neurology; Neurosciences; Psychiatry; Psychology
SC Neurosciences & Neurology; Psychiatry; Psychology
GA EZ8LT
UT WOS:000404978100001
PM 28511727
OA Green Accepted
DA 2020-03-18
ER

PT J
AU Szalai, TD
AF Szalai Tamas Domotor
TI The relationship of attachment features and multi-impulsive symptoms in
   eating disorders
SO ORVOSI HETILAP
LA Hungarian
DT Article
DE parental bonding; adult attachment; impulsivity; borderline personality
   disorder; eating disorder
ID BORDERLINE PERSONALITY-DISORDER; ADULT ATTACHMENT; INSECURE ATTACHMENT;
   EMOTION REGULATION; BULIMIA-NERVOSA; FOLLOW-UP; PSYCHOPATHOLOGY;
   ADOLESCENCE; DEPRESSION; STRATEGIES
AB Introduction: Attachment dysfunctions determine borderline personality disorder, which is a frequent background factor of multi-impulsivity; however, the relationship between attachment and multi-impulsive eating disorders is almost unexplored.
   Aim: To compare attachment features of multi-impulsive and classical eating disorder patients with individuals without eating disorders, and to test attachment as a predictor of multi-impulsivity.
   Method: A cross-sectional survey (148 females, mean age: 30.9 years) investigated maternal, paternal and adult attachment, depression, anxiety, eating disorder and multi-impulsive symptoms in these groups.
   Results: Altogether 41.3% of the individuals without eating disorders, 17.6% of classical and 11.8% of multi-impulsive eating disorder patients had secure attachment. Multi-impulsive patients had the most severe eating disorder symptoms (F-(2) = 17.733) and the lowest paternal care (F-(2) = 3.443). Preoccupied and fearful attachment explained 14.5% of multi-impulsive symptoms; however, with adjustment for depression only latter one remained the predictor of multi-impulsivity (t = 5.166, p< 0.01).
   Conclusion: Multi-impulsives are a distinct subgroup of eating disorder patients from the aspects of both symptoms and attachment. Handling their negative moods may hold therapeutic potentials. Longitudinal studies are required to investigate the therapeutic value of paternal care, attachment preoccupation and fearfulness.
C1 [Szalai Tamas Domotor] Semmelweis Egyet, Altalanos Orvostud Kar, Magatartastud Intezet, Budapest, Hungary.
RP Szalai, TD (reprint author), Nagyvarad Ter 4, H-1089 Budapest, Hungary.
EM szalai.domotor@gmail.com
NR 49
TC 1
Z9 1
U1 0
U2 12
PU AKADEMIAI KIADO RT
PI BUDAPEST
PA PRIELLE K U 19, PO BOX 245,, H-1117 BUDAPEST, HUNGARY
SN 0030-6002
EI 1788-6120
J9 ORVOSI HETILAP
JI Orvosi Hetilap
PD JUL
PY 2017
VL 158
IS 27
BP 1058
EP 1066
DI 10.1556/650.2017.30788
PG 9
WC Medicine, General & Internal
SC General & Internal Medicine
GA EZ6PV
UT WOS:000404840800003
PM 28670988
OA Green Accepted, Other Gold
DA 2020-03-18
ER

PT J
AU Keil, V
   Asbrand, J
   Tuschen-Caffier, B
   Schmitz, J
AF Keil, Verena
   Asbrand, Julia
   Tuschen-Caffier, Brunna
   Schmitz, Julian
TI Children with social anxiety and other anxiety disorders show similar
   deficits in habitual emotional regulation: evidence for a
   transdiagnostic phenomenon
SO EUROPEAN CHILD & ADOLESCENT PSYCHIATRY
LA English
DT Article
DE Emotion regulation; Children; Anxiety disorders; Social anxiety; Social
   phobia; Family
ID PSYCHOPATHOLOGY; ADOLESCENTS; PHOBIA; DYSREGULATION; FLEXIBILITY;
   STRATEGIES; CONTEXT; FUTURE; ISSUES; FEARS
AB Deficits in emotion regulation (ER) are an important factor in maintaining social anxiety disorder (SAD) in adults. As SAD and ER problems typically develop during childhood and adolescence, and are maintained dynamically within the parent-child dyad, research on families can help to reveal the role ER plays in the early development of SAD. The current study assessed self-reported habitual ER in dyads of children with SAD (n = 31), children with mixed anxiety disorders (MAD; n = 41) and healthy control children (HC; n = 36), and their parents. Results indicate a transdiagnostic quality of ER in that, children with SAD and children with MAD similarly reported less adaptive and more maladaptive ER strategies than HC children, whereas no group differences in parental ER strategies emerged. Furthermore, children's ER strategies aggressive action, withdrawal and self-devaluation and the parental ER strategy reappraisal were associated with social anxiety symptoms. These results suggest that there may be deficits in ER which generalize across childhood anxiety disorders. Our results are discussed in relation to current theories and their implications for treatment of childhood SAD.
C1 [Keil, Verena; Asbrand, Julia; Tuschen-Caffier, Brunna] Univ Freiburg, Inst Psychol, Dept Clin Psychol & Psychotherapy, Freiburg, Germany.
   [Schmitz, Julian] Univ Leipzig, Dept Clin Child & Adolescent Psychol, Leipzig, Germany.
   [Schmitz, Julian] Univ Leipzig, Leipzig Res Ctr Early Child Dev, Leipzig, Germany.
RP Keil, V (reprint author), Univ Freiburg, Inst Psychol, Dept Clin Psychol & Psychotherapy, Freiburg, Germany.
EM verena.keil@psychologie.uni-freiburg.de
FU German Research Foundation (DFG)German Research Foundation (DFG) [TU
   78/8-1, SCHM 3056/2-1]
FX This work was supported by the German Research Foundation (DFG; TU
   78/8-1 and SCHM 3056/2-1).
NR 48
TC 6
Z9 6
U1 5
U2 33
PU SPRINGER
PI NEW YORK
PA ONE NEW YORK PLAZA, SUITE 4600, NEW YORK, NY, UNITED STATES
SN 1018-8827
EI 1435-165X
J9 EUR CHILD ADOLES PSY
JI Eur. Child Adolesc. Psych.
PD JUL
PY 2017
VL 26
IS 7
BP 749
EP 757
DI 10.1007/s00787-017-0942-x
PG 9
WC Psychology, Developmental; Pediatrics; Psychiatry
SC Psychology; Pediatrics; Psychiatry
GA EZ2WH
UT WOS:000404571300002
PM 28078476
DA 2020-03-18
ER

PT J
AU Jacob, J
   De Francesco, D
   Deighton, J
   Law, D
   Wolpert, M
   Edbrooke-Childs, J
AF Jacob, Jenna
   De Francesco, Davide
   Deighton, Jessica
   Law, Duncan
   Wolpert, Miranda
   Edbrooke-Childs, Julian
TI Goal formulation and tracking in child mental health settings: when is
   it more likely and is it associated with satisfaction with care?
SO EUROPEAN CHILD & ADOLESCENT PSYCHIATRY
LA English
DT Article
DE Collaborative practice; Goals; GBOs; Satisfaction; CAMHS; Shared
   decision-making
ID REPORTED OUTCOME MEASURES; DECISION-MAKING; QUALITATIVE EXPLORATION;
   CONSUMER SATISFACTION; OUTPATIENT THERAPY; SERVICES; ADOLESCENTS;
   CLINICIAN; PARENT; PATIENT
AB Goal formulation and tracking may support preference-based care. Little is known about the likelihood of goal formulation and tracking and associations with care satisfaction. Logistic and Poisson stepwise regressions were performed on clinical data for N = 3757 children from 32 services in the UK (M (age) = 11; SDage = 3.75; most common clinician-reported presenting problem was emotional problems = 55.6%). Regarding the likelihood of goal formulation, it was more likely for pre-schoolers, those with learning difficulties or those with both hyperactivity disorder and conduct disorder. Regarding the association between goal formulation and tracking and satisfaction with care, parents of children with goals information were more likely to report complete satisfaction by scoring at the maximum of the scale. Findings of the present research suggest that goal formulation and tracking may be an important part of patient satisfaction with care. Clinicians should be encouraged to consider goal formulation and tracking when it is clinically meaningful as a means of promoting collaborative practice.
C1 [Jacob, Jenna; Wolpert, Miranda] UCL, Evidence Based Practice Unit, Child Outcomes Res Consortium, 21 Maresfield Gardens, London NW3 5SD, England.
   [Jacob, Jenna; De Francesco, Davide; Deighton, Jessica; Wolpert, Miranda; Edbrooke-Childs, Julian] Anna Freud Ctr, 21 Maresfield Gardens, London NW3 5SD, England.
   [De Francesco, Davide; Deighton, Jessica; Edbrooke-Childs, Julian] UCL, Evidence Based Practice Unit, London, England.
   [Law, Duncan] London & South East CYP IAPT Learning Collaborat, London, England.
RP Wolpert, M (reprint author), UCL, Evidence Based Practice Unit, Child Outcomes Res Consortium, 21 Maresfield Gardens, London NW3 5SD, England.; Wolpert, M (reprint author), Anna Freud Ctr, 21 Maresfield Gardens, London NW3 5SD, England.
EM ebpu@annafreud.org
FU Department of Health Policy Research Programme; Department of
   HealthDiabetes UK
FX The authors would also like to thank all members of CORC; the committee
   at the time of writing (including M.W and D.L): Ashley Wyatt, Tamsin
   Ford, Julie Elliott, Ann York, Mick Atkinson, Alan Ovenden, and Kate
   Martin; and the CORC team at the time of writing (including J.J.): Matt
   Barnard, Elisa Napoleone, Victoria Zamperoni, Lily Levy, Danielle Antha,
   Amy MacDougall, Andy Whale, Kate Dalzell, Sally Marriott, Craig
   Hamilton, Alison Ford, Deborah Sheppard, Ben Ritchie, and Natalia Garea
   Garcia. The Policy Research Unit in the Health of Children, Young People
   and Families is funded by the Department of Health Policy Research
   Programme. This is an independent report commissioned and funded by the
   Department of Health. The views expressed are not necessarily those of
   the Department. The authors thank the members of CPRU: Terence
   Stephenson, Catherine Law, Amanda Edwards, Ruth Gilbert, Steve Morris,
   Helen Roberts, Cathy Street and Russell Viner. The authors would also
   like to thank Professor Julie Dockrell for her input to early iterations
   of this research.
NR 76
TC 4
Z9 4
U1 0
U2 3
PU SPRINGER
PI NEW YORK
PA 233 SPRING ST, NEW YORK, NY 10013 USA
SN 1018-8827
EI 1435-165X
J9 EUR CHILD ADOLES PSY
JI Eur. Child Adolesc. Psych.
PD JUL
PY 2017
VL 26
IS 7
BP 759
EP 770
DI 10.1007/s00787-016-0938-y
PG 12
WC Psychology, Developmental; Pediatrics; Psychiatry
SC Psychology; Pediatrics; Psychiatry
GA EZ2WH
UT WOS:000404571300003
PM 28097428
OA Green Published
DA 2020-03-18
ER

PT J
AU Samuelsson, M
   Holsti, A
   Adamsson, M
   Serenius, F
   Hagglof, B
   Farooqi, A
AF Samuelsson, Maria
   Holsti, Antti
   Adamsson, Marie
   Serenius, Fredrik
   Hagglof, Bruno
   Farooqi, Aijaz
TI Behavioral Patterns in Adolescents Born at 23 to 25 Weeks of Gestation
SO PEDIATRICS
LA English
DT Article
ID LOW-BIRTH-WEIGHT; EXTREMELY PRETERM BIRTH; CHILDREN BORN;
   PSYCHIATRIC-SYMPTOMS; CRITERION VALIDITY; TOTAL-POPULATION; FOLLOW-UP;
   OUTCOMES; AGE; SCHOOL
AB BACKGROUND: This study examined mental health outcomes in extremely preterm children (EPT) born at 23 to 25 weeks of gestation between 1992 and 1998 at 2 Swedish tertiary care centers that offered regional and active perinatal care to all live-born EPT infants.
   METHODS; We assessed 132 (98%) of the 134 EPT survivors at 10 to 15 years of age alongside term-born controls. Behavioral and emotional problems were evaluated by using Achenbach's Child Behavior Checklist and Teacher Report Form and Conners' Parent and Teacher scales for attention-deficit/hyperactivity disorder.
   RESULTS: Parents and teachers reported significantly more problems with internalizing behaviors as well as attention, social, and thought problems in EPT children than in controls, even when those with major neurodevelopmental disabilities (NDDs) were excluded. Multivariate analysis of covariance of the behavioral problems reported by parents and teachers revealed no interactions, hut significant main effects emerged for group status (EPT versus control) and sex, with all effect sizes being medium to large and accounting for 8% to 14% of the variance. Compared with the controls, EPT children without NDDs had significantly increased rates of >= 90th percentile for total Conners' attention-deficit/hyperactivity disorder problem scores (parents: 40% vs 15%, odds ratio: 3.7, P <.001) (teachers: 24% vs 9%, odds ratio: 3.3, P =.005). The corresponding rates were higher in the total population.
   CONCLUSIONS: EPT children with or without NDDs had behavioral problems characterized by a higher risk for anxiety and attention, social, and thought problems. These findings further strengthen the proposition that a preterm behavioral phenotype is recognizable in adolescents born EPT.
C1 [Samuelsson, Maria; Holsti, Antti; Adamsson, Marie; Serenius, Fredrik; Farooqi, Aijaz] Univ Umea, Inst Clin Sci, Unit Pediat, S-90185 Umea, Sweden.
   [Serenius, Fredrik] Univ Umea, Inst Clin Sci, Unit Child & Adolescent Psychiat, Umea, Sweden.
   [Hagglof, Bruno] Uppsala Univ, Dept Womens & Childrens Hlth, Uppsala, Sweden.
RP Farooqi, A (reprint author), Univ Umea, Inst Clin Sci, Unit Pediat, S-90185 Umea, Sweden.
EM aijaz.farooqi@umu.se
FU ALF Vasterbotten; Umea University; Vasterbotten County Council, Sweden
   [ALF-VLL 67971]; Jerringfonden
FX The work was funded by the ALF Vasterbotten, Umea University,
   Vasterbotten County Council, Sweden (grant ALF-VLL 67971) and
   Jerringfonden. The funders had no role in any aspect of the study or
   manuscript.
NR 43
TC 5
Z9 5
U1 0
U2 5
PU AMER ACAD PEDIATRICS
PI ELK GROVE VILLAGE
PA 141 NORTH-WEST POINT BLVD,, ELK GROVE VILLAGE, IL 60007-1098 USA
SN 0031-4005
EI 1098-4275
J9 PEDIATRICS
JI Pediatrics
PD JUL
PY 2017
VL 140
IS 1
AR e20170199
DI 10.1542/peds.2017-0199
PG 10
WC Pediatrics
SC Pediatrics
GA EZ1PE
UT WOS:000404482500033
OA Bronze
DA 2020-03-18
ER

PT J
AU Dingle, GA
   Fay, C
AF Dingle, Genevieve A.
   Fay, Carly
TI Tuned In: The effectiveness for young adults of a group emotion
   regulation program using music listening
SO PSYCHOLOGY OF MUSIC
LA English
DT Article
DE emotion regulation; engagement; music; young adults
ID SELF-HARM; ANXIETY; DYSREGULATION; DEPRESSION; THERAPY; DIFFICULTIES;
   ADOLESCENTS; DIRECTIONS; EXPERIENCE; CONSTRUCT
AB This article presents a description and pilot evaluation of Tuned In, a brief group intervention using music listening to teach young people emotional awareness and regulation skills. The program is underpinned by a two-dimensional (valence and arousal) model of emotion and activities to enhance participants' emotional responses while listening to music. The four-session program was piloted with 51 university students aged 18-25 years (67% female). Approximately a third of the sample was above the normal range for depression, anxiety or stress symptoms. Participants were randomly assigned to Tuned In or a wait-list control. Tuned In involved groups of around eight participants with two psychologist facilitators. Tuned In participants experienced greater improvement in emotional awareness and clarity and total emotion regulation than controls. Weekly ratings pooled for the entire sample (after the wait-listed participants had completed Tuned In) indicated significant improvements over time in emotional awareness, ability to name emotions, and ability to regulate emotions. Ratings of engagement were high and the overall attendance rate was 98%. Tuned In shows promise as a brief emotion regulation intervention for young adults.
C1 [Dingle, Genevieve A.; Fay, Carly] Univ Queensland, Sch Psychol, St Lucia, Qld 4072, Australia.
RP Dingle, GA (reprint author), Univ Queensland, Sch Psychol, St Lucia, Qld 4072, Australia.
EM dingle@psy.uq.edu.au
NR 58
TC 5
Z9 5
U1 10
U2 36
PU SAGE PUBLICATIONS INC
PI THOUSAND OAKS
PA 2455 TELLER RD, THOUSAND OAKS, CA 91320 USA
SN 0305-7356
EI 1741-3087
J9 PSYCHOL MUSIC
JI Psychol. Music
PD JUL
PY 2017
VL 45
IS 4
BP 513
EP 529
DI 10.1177/0305735616668586
PG 17
WC Psychology, Educational; Psychology, Applied; Music; Psychology,
   Experimental
SC Psychology; Music
GA EY7LY
UT WOS:000404174000004
DA 2020-03-18
ER

PT J
AU Baiden, P
   Stewart, SL
   Fallon, B
AF Baiden, Philip
   Stewart, Shannon L.
   Fallon, Barbara
TI The role of adverse childhood experiences as determinants of
   non-suicidal self-injury among children and adolescents referred to
   community and inpatient mental health settings
SO CHILD ABUSE & NEGLECT
LA English
DT Article
DE Adverse childhood experiences; Non-suicidal self-injury; Children;
   Adolescents; interRAI
ID PROSPECTIVE FOLLOW-UP; TOWER-OF-BABEL; SUICIDE ATTEMPTS; SEXUAL-ABUSE;
   REVISED NOMENCLATURE; SOCIAL SUPPORT; MEDIATING ROLE; SUBSTANCE USE;
   MALTREATMENT; HARM
AB The objectives of this study were to examine the prevalence of, and determine the effect of adverse childhood experiences on non-suicidal self-injury among children and adolescents referred to community and inpatient mental health settings. Data for this study were obtained from the interRAl Child and Youth Mental Health dataset. A total of 2038 children and adolescents aged 8-18 years (M = 12.49; SD = 2.88, 61.1% males) were analyzed. Binary logistic regression was fitted to identify predictors of non-suicidal self-injury as a function of adverse childhood experiences, depression, and social support while simultaneously controlling for age, gender, type of patient, legal guardianship, marital status of parents/caregivers, history of foster family placement, and mental health diagnoses. Of the 2038 children and adolescents examined, 592 (29%) of this clinical sample engaged in non-suicidal self-injury. In the multivariate logistic regression model, children and adolescents who were physically abused had 49% higher odds of engaging in non-suicidal self-injury and children and adolescents who were sexually abused had 60% higher odds of engaging in non-suicidal self-injury, when compared to their non-abused counterparts. Other predictors of non-suicidal self-injury include: older age, female gender, inpatient status, depression, attention deficit-hyperactivity disorder, disruptive behavior disorder, and mood disorders. Children and adolescents who had some form of social support had a 26% decrease in the odds of engaging in non-suicidal self-injury. Assessment procedures for indicators of mental health, particularly among children and adolescents with a history of adverse childhood experiences, should also take into account non-suicidal self-injury. In addition to bolstering social support networks, addressing depression and related emotion regulation skills in childhood may help prevent future non-suicidal self-injury behaviors.
C1 [Baiden, Philip; Fallon, Barbara] Univ Toronto, Factor Inwentash Fac Social Work, 246 Bloor St West, Toronto, ON M5S 1V4, Canada.
   [Stewart, Shannon L.] Western Univ, Fac Educ, 1137 Western Rd, London, ON N6G 1G7, Canada.
RP Baiden, P (reprint author), Univ Toronto, Factor Inwentash Fac Social Work, 246 Bloor St West, Toronto, ON M5S 1V4, Canada.
EM philip.baiden@mail.utoronto.ca
RI Baiden, Philip/H-3465-2019
OI Baiden, Philip/0000-0003-3877-2594
FU Joseph-Armand Bombardier Canada Graduate Scholarship-Doctoral Award
   through Social Sciences and Humanities Research Council (SSHRC) of
   Canada; Community Vitality Grant through the London Community Foundation
FX This research was supported in part by Joseph-Armand Bombardier Canada
   Graduate Scholarship-Doctoral Award through Social Sciences and
   Humanities Research Council (SSHRC) of Canada awarded to the first
   author. This research was also supported by the Community Vitality Grant
   through the London Community Foundation. Special thanks to the children,
   youth, and families for their time and effort.
NR 101
TC 16
Z9 16
U1 1
U2 36
PU PERGAMON-ELSEVIER SCIENCE LTD
PI OXFORD
PA THE BOULEVARD, LANGFORD LANE, KIDLINGTON, OXFORD OX5 1GB, ENGLAND
SN 0145-2134
EI 1873-7757
J9 CHILD ABUSE NEGLECT
JI Child Abuse Negl.
PD JUL
PY 2017
VL 69
BP 163
EP 176
DI 10.1016/j.chiabu.2017.04.011
PG 14
WC Family Studies; Psychology, Social; Social Work
SC Family Studies; Psychology; Social Work
GA EY6GO
UT WOS:000404080700017
PM 28477476
OA Green Published
DA 2020-03-18
ER

PT J
AU Hamilton, JL
   Burke, TA
   Stange, JP
   Kleiman, EM
   Rubenstein, LM
   Scopelliti, KA
   Abramson, LY
   Alloy, LB
AF Hamilton, Jessica L.
   Burke, Taylor A.
   Stange, Jonathan P.
   Kleiman, Evan M.
   Rubenstein, Liza M.
   Scopelliti, Kate A.
   Abramson, Lyn Y.
   Alloy, Lauren B.
TI Trait Affect, Emotion Regulation, and the Generation of Negative and
   Positive Interpersonal Events
SO BEHAVIOR THERAPY
LA English
DT Article
DE affect; dampening; positive rumination; brooding; interpersonal events
ID BIPOLAR SPECTRUM DISORDERS; BEHAVIORAL-APPROACH SYSTEM; DEPRESSIVE
   SYMPTOMS; STRESS GENERATION; LIFE EVENTS; RUMINATION; RESPONSES;
   ANXIETY; ADOLESCENT; REWARD
AB Positive and negative trait affect and emotion regulatory strategies have received considerable attention in the literature as predictors of psychopathology. However, it remains unclear whether individuals' trait affect is associated with responses to state positive affect (positive rumination and dampening) or negative affect (ruminative brooding), or whether these affective experiences contribute to negative or positive interpersonal event generation. Among 304 late adolescents, path analyses indicated that individuals with higher trait negative affect utilized dampening and brooding rumination responses, whereas those with higher trait positive affect engaged in rumination on positive affect. Further, there were indirect relationships between trait negative affect and fewer positive and negative interpersonal events via dampening, and between trait positive affect and greater positive and negative interpersonal events via positive rumination. These findings suggest that individuals' trait negative and positive affect may be associated with increased utilization of emotion regulation strategies for managing these affects, which may contribute to the occurrence of positive and negative events in interpersonal relationships.
C1 [Hamilton, Jessica L.; Burke, Taylor A.; Rubenstein, Liza M.; Scopelliti, Kate A.; Alloy, Lauren B.] Temple Univ, Philadelphia, PA 19122 USA.
   [Stange, Jonathan P.] Univ Illinois, Chicago, IL USA.
   [Kleiman, Evan M.] Harvard Univ, Cambridge, MA 02138 USA.
   [Abramson, Lyn Y.] Univ Wisconsin Madison, Madison, WI USA.
RP Alloy, LB (reprint author), Temple Univ, Dept Psychol, Weiss Hall,1701 N 13th St, Philadelphia, PA 19122 USA.
EM lalloy@temple.edu
RI Kleiman, Evan/H-3908-2019
OI Kleiman, Evan/0000-0001-8002-1167
FU National Institute of Mental Health National Research Service Awards
   [1F31MH106184, 1F31MH099761]; National Science FoundationNational
   Science Foundation (NSF); National Institute of Mental HealthUnited
   States Department of Health & Human ServicesNational Institutes of
   Health (NIH) - USANIH National Institute of Mental Health (NIMH)
   [MH077908]
FX Preparation of this manuscript was supported by National Institute of
   Mental Health National Research Service Awards 1F31MH106184 and
   1F31MH099761 to Jessica Hamilton and Jonathan Stange, respectively,
   National Science Foundation Graduate Research Fellowship to Taylor A.
   Burke, and a National Institute of Mental Health Grant MH077908 to
   Lauren B. Alloy.
NR 52
TC 3
Z9 3
U1 4
U2 24
PU ASSOC ADV BEHAVIOR THERAPY
PI NEW YORK
PA 305 7TH AVE #16A, NEW YORK, NY 10001-6008 USA
SN 0005-7894
EI 1878-1888
J9 BEHAV THER
JI Behav. Therapy
PD JUL
PY 2017
VL 48
IS 4
BP 435
EP 447
DI 10.1016/j.beth.2017.01.006
PG 13
WC Psychology, Clinical; Psychiatry
SC Psychology; Psychiatry
GA EY4VP
UT WOS:000403976000002
PM 28577581
OA Green Accepted
DA 2020-03-18
ER

PT J
AU Eisner, L
   Eddie, D
   Harley, R
   Jacobo, M
   Nierenberg, AA
   Deckersbach, T
AF Eisner, Lori
   Eddie, David
   Harley, Rebecca
   Jacobo, Michelle
   Nierenberg, Andrew A.
   Deckersbach, Thilo
TI Dialectical Behavior Therapy Group Skills Training for Bipolar Disorder
SO BEHAVIOR THERAPY
LA English
DT Article
DE bipolar disorder; dialectical behavior therapy; emotion regulation;
   group skills training
ID BORDERLINE PERSONALITY-DISORDER; EMOTION REGULATION; RATING-SCALE;
   DSM-IV; DYSREGULATION; MANIA; MINDFULNESS; ADOLESCENTS; RELIABILITY;
   VALIDATION
AB There is growing evidence that the capacity for emotion regulation is compromised in individuals with bipolar disorder. Dialectical behavior therapy (DBT), an empirically supported treatment that specifically targets emotion dysregulation, may be an effective adjunct treatment for improving emotion regulation and residual mood symptoms in patients with bipolar disorder. In this open, proof-of-concept pilot study, 37 participants engaged in a 12-week DBT group skills training program, learning mindfulness, emotion regulation, and distress tolerance skills. Repeated measures mixed models revealed skill acquisition in the areas of mindfulness, emotion regulation and distress tolerance, as well as improved psychological well-being and decreased emotion reactivity. The results of this study support a burgeoning literature that DBT is a feasible adjunct intervention for patients with bipolar disorder.
C1 [Eisner, Lori; Eddie, David; Harley, Rebecca; Jacobo, Michelle; Nierenberg, Andrew A.; Deckersbach, Thilo] Massachusetts Gen Hosp, Boston, MA 02114 USA.
RP Eisner, L (reprint author), 992 Great Plain Ave,22, Needham, MA 02492 USA.
EM leisnerphd@gmail.com
FU Kaplen Fellowship on Depression Award; Livingston Fellowship; Clinical
   Research Training Program of the Harvard Medical School Department of
   Psychiatry
FX This research was supported by grants from the Kaplen Fellowship on
   Depression Award, the Livingston Fellowship, and from the Clinical
   Research Training Program of the Harvard Medical School Department of
   Psychiatry.
NR 49
TC 5
Z9 5
U1 5
U2 15
PU ASSOC ADV BEHAVIOR THERAPY
PI NEW YORK
PA 305 7TH AVE #16A, NEW YORK, NY 10001-6008 USA
SN 0005-7894
EI 1878-1888
J9 BEHAV THER
JI Behav. Therapy
PD JUL
PY 2017
VL 48
IS 4
BP 557
EP 566
DI 10.1016/j.beth.2016.12.006
PG 10
WC Psychology, Clinical; Psychiatry
SC Psychology; Psychiatry
GA EY4VP
UT WOS:000403976000011
PM 28577590
OA Green Accepted
DA 2020-03-18
ER

PT J
AU Kliewer, W
   Robins, JLW
AF Kliewer, Wendy
   Robins, Jo Lynne W.
TI Cumulative Risk and Physiological Stress Responses in African American
   Adolescents
SO BIOLOGICAL RESEARCH FOR NURSING
LA English
DT Article
DE cumulative risk; salivary cortisol; salivary alpha amylase; emotion
   regulation; adolescents
ID SALIVARY ALPHA-AMYLASE; ALLOSTATIC LOAD; EMOTION REGULATION;
   SEX-DIFFERENCES; CORTISOL; CHILDREN; YOUTH; VIOLENCE; REACTIVITY;
   EXPOSURE
AB Objective: To investigate associations between components of cumulative risk (CR) and physiological stress responses in African American adolescents and evaluate emotion regulation as a mediator and sex as a moderator of these associations.
   Methods: Cortisol and salivary alpha amylase (sAA) were collected in adolescents (N = 205; 55% female; 12.1 1.6 years at baseline) as part of a longitudinal study of stress and adjustment in families. CR was assessed at baseline and emotion regulation was assessed at baseline and 2 years later at Wave 3 (W3) using caregiver and adolescent reports. Cortisol and sAA responses to the social competence interview were assessed at W3.
   Results: Repeated-measures analyses of variance predicting cortisol and controlling for time of day, adolescent age, medication usage, and pubertal status revealed significant interactions of time with both psychosocial and sociodemographic risk. In both analyses, youths with higher levels of risk showed a steeper decline in cortisol than youths with lower levels of risk. In parallel analyses predicting sAA, time interacted with psychosocial but not with sociodemographic risk. There were no interactions with sex in any of the analyses. Although CR was associated with changes in emotion regulation, there was no evidence that these changes accounted for the observed CR-stress response associations.
   Conclusions: These findings illustrate the potential importance of disentangling CR and suggest that additional work is needed to help explicate why and how CR is associated with specific physiological responses to stress.
C1 [Kliewer, Wendy] Virginia Commonwealth Univ, Dept Psychol, Coll Humanities & Sci, Box 2018, Richmond, VA 23284 USA.
   [Robins, Jo Lynne W.] Virginia Commonwealth Univ, Sch Nursing, Dept Adult Hlth & Nursing Syst, POB 980567, Richmond, VA 23298 USA.
RP Robins, JLW (reprint author), Virginia Commonwealth Univ, Sch Nursing, Dept Adult Hlth & Nursing Syst, POB 980567, Richmond, VA 23298 USA.; Kliewer, W (reprint author), Virginia Commonwealth Univ, Coll Humanities & Sci, Dept Psychol, Dev Psychol Program, POB 842018, Richmond, VA 23284 USA.
EM wkliewer@vcu.edu; jwrobins@vcu.edu
OI Kliewer, Wendy/0000-0003-0046-203X
FU National Institutes of HealthUnited States Department of Health & Human
   ServicesNational Institutes of Health (NIH) - USA [K01 DA015442 01A1,
   R21 DA 020086-02]; Clinical and Translational Science Award (CTSA) award
   from the National Center for Advancing Translational Sciences
   [UL1TR000058]
FX The author(s) disclosed receipt of the following financial support for
   the research, authorship, and/or publication of this article: The
   writing of this article was supported by National Institutes of Health
   grants K01 DA015442 01A1 and R21 DA 020086-02 awarded to Wendy Kliewer
   and by Clinical and Translational Science Award (CTSA) award no.
   UL1TR000058 from the National Center for Advancing Translational
   Sciences.
NR 46
TC 0
Z9 0
U1 0
U2 2
PU SAGE PUBLICATIONS INC
PI THOUSAND OAKS
PA 2455 TELLER RD, THOUSAND OAKS, CA 91320 USA
SN 1099-8004
EI 1552-4175
J9 BIOL RES NURS
JI Biol. Res. Nurs.
PD JUL
PY 2017
VL 19
IS 4
BP 428
EP 439
DI 10.1177/1099800417702742
PG 12
WC Nursing
SC Nursing
GA EY3YZ
UT WOS:000403913500008
PM 28374630
OA Green Published
DA 2020-03-18
ER

PT J
AU Kemp, K
   Thamotharan, S
   Poindexter, B
   Barker, D
   Tolou-Shams, M
   Houck, CD
AF Kemp, Kathleen
   Thamotharan, Sneha
   Poindexter, Brittney
   Barker, David
   Tolou-Shams, Marina
   Houck, Christopher D.
TI Emotion Regulation as a Predictor of Juvenile Arrest
SO CRIMINAL JUSTICE AND BEHAVIOR
LA English
DT Article
DE juvenile justice; arrest; emotion regulation; risk factors; adolescence
ID PSYCHIATRIC-DISORDERS; SUBSTANCE USE; MENTAL-DISORDERS; RISK;
   ADOLESCENTS; YOUTH; DETENTION; JUSTICE; DYSREGULATION; DELINQUENCY
AB The current study examines emotion regulation as a novel dynamic factor of juvenile arrest as it compares with known static and dynamic risk factors. Participants included seventh graders at five urban public schools (N = 420, M-age = 13, 53% male). The predictive relationship between adolescent self-, parent-, and teacher-report of baseline adolescent emotional competence and arrest at 30-month follow-up was assessed. Stepwise logistic regression analyses revealed that teacher report of emotion regulation strategies, minority status, and lifetime marijuana use were significant predictors of arrest. Findings indicate teacher report of emotion regulation competence in early adolescence may be an important consideration for prevention program development.
C1 [Kemp, Kathleen; Thamotharan, Sneha; Barker, David; Houck, Christopher D.] Rhode Isl Hosp, One Hoppin St,CORO West Suite 204, Providence, RI 02903 USA.
   [Kemp, Kathleen; Thamotharan, Sneha; Barker, David; Houck, Christopher D.] Brown Univ, Dept Psychiat & Human Behav, Providence, RI 02912 USA.
   [Poindexter, Brittney] Rhode Isl Hosp, Dept Child & Adolescent Psychiat, Providence, RI USA.
   [Tolou-Shams, Marina] Univ Calif San Francisco, Dept Psychiat, Weill Inst Neurosci, San Francisco, CA 94143 USA.
   [Tolou-Shams, Marina] San Francisco Gen Hosp, San Francisco, CA USA.
RP Kemp, K (reprint author), Rhode Isl Hosp, One Hoppin St,CORO West Suite 204, Providence, RI 02903 USA.
EM kkemp@lifespan.org
FU National Institute of Nursing ResearchUnited States Department of Health
   & Human ServicesNational Institutes of Health (NIH) - USANIH National
   Institute of Nursing Research (NINR) [R01NR011906]
FX This study was funded by National Institute of Nursing Research grant
   (R01NR011906) to Rhode Island Hospital. Correspondence concerning this
   article should be addressed to Kathleen Kemp, Rhode Island Hospital, One
   Hoppin Street, CORO West Suite 204, Providence, RI 02903; e-mail:
   kkemp@lifespan.org.
NR 48
TC 3
Z9 3
U1 0
U2 23
PU SAGE PUBLICATIONS INC
PI THOUSAND OAKS
PA 2455 TELLER RD, THOUSAND OAKS, CA 91320 USA
SN 0093-8548
EI 1552-3594
J9 CRIM JUSTICE BEHAV
JI Crim. Justice Behav.
PD JUL
PY 2017
VL 44
IS 7
BP 912
EP 926
DI 10.1177/0093854817695842
PG 15
WC Psychology, Clinical; Criminology & Penology
SC Psychology; Criminology & Penology
GA EX9WV
UT WOS:000403610500002
DA 2020-03-18
ER

PT J
AU Pezarda, L
   Doba, K
   Lesne, A
   Nandrino, JL
AF Pezarda, Laurent
   Doba, Karyn
   Lesne, Annick
   Nandrino, Jean-Louis
TI Quantifying the dynamics of emotional expressions in family therapy of
   patients with anorexia nervosa
SO PSYCHIATRY RESEARCH
LA English
DT Article
DE Family therapy; Anorexia nervosa; Emotion; Interaction; Nonlinear
   dynamic
ID EATING-DISORDERS; SYSTEMS APPROACH; FOLLOW-UP; MODEL; INTERVENTIONS;
   PSYCHOTHERAPY; ADOLESCENTS
AB Emotional interactions have been considered dynamical processes involved in the affective life of humans and their disturbances may induce mental disorders. Most studies of emotional interactions have focused on dyadic behaviors or self-reports of emotional states but neglected the dynamical processes involved in family therapy. The main objective of this study is to quantify the dynamics of emotional expressions and their changes using the family therapy of patients with anorexia nervosa as an example. Nonlinear methods characterize the variability of the dynamics at the level of the whole therapeutic system and reciprocal influence between the participants during family therapy. Results show that the variability of the dynamics is higher at the end of the therapy than at the beginning. The reciprocal influences between therapist and each member of the family and between mother and patient decrease with the course of family therapy. Our results support the development of new interpersonal strategies of emotion regulation during family therapy. The quantification of emotional dynamics can help understanding the emotional processes underlying psychopathology and evaluating quantitatively the changes achieved by the therapeutic intervention.
C1 [Pezarda, Laurent] Aix Marseille Univ, CNRS, NIA UMR 7260, F-13331 Marseille, France.
   [Doba, Karyn; Nandrino, Jean-Louis] Univ Lille, CNRS, SCALab UMR 9193, F-59653 Villeneuve Dascq, France.
   [Doba, Karyn; Nandrino, Jean-Louis] Clin Medicopsychol Fdn Sante Etudiants France, F-59653 Villeneuve Dascq, France.
   [Lesne, Annick] UPMC Paris 6 Sorbonne Univ, LPTMC UMR 7600, CNRS, F-75252 Paris, France.
   [Lesne, Annick] Univ Montpellier, CNRS, IGMM, UMR 5535, F-34293 Montpellier, France.
RP Nandrino, JL (reprint author), Univ Lille, CNRS, SCALab UMR 9193, F-59653 Villeneuve Dascq, France.
EM jean-louis.nandrino@univ-lille3.fr
RI Annick, LESNE/W-9444-2018; Nandrino, Jean-Louis/O-8900-2017
OI Annick, LESNE/0000-0002-6647-612X; Nandrino,
   Jean-Louis/0000-0003-2339-9432
NR 61
TC 0
Z9 0
U1 0
U2 8
PU ELSEVIER IRELAND LTD
PI CLARE
PA ELSEVIER HOUSE, BROOKVALE PLAZA, EAST PARK SHANNON, CO, CLARE, 00000,
   IRELAND
SN 0165-1781
J9 PSYCHIAT RES
JI Psychiatry Res.
PD JUL
PY 2017
VL 253
BP 49
EP 57
DI 10.1016/j.psychres.2017.03.044
PG 9
WC Psychiatry
SC Psychiatry
GA EY1PZ
UT WOS:000403739100010
PM 28346889
DA 2020-03-18
ER

PT J
AU van Steensel, FJA
   Heeman, EJ
AF van Steensel, Francisca J. A.
   Heeman, Emma J.
TI Anxiety Levels in Children with Autism Spectrum Disorder: A
   Meta-Analysis
SO JOURNAL OF CHILD AND FAMILY STUDIES
LA English
DT Article
DE Autism; Anxiety; Children; Meta-analysis
ID HIGH-FUNCTIONING CHILDREN; ATTENTION-DEFICIT/HYPERACTIVITY DISORDER;
   SOCIAL ANXIETY; PSYCHIATRIC-SYMPTOMS; EMOTION REGULATION; YOUNG-PEOPLE;
   INTELLECTUAL DISABILITY; INFORMANT AGREEMENT; POTENTIATED STARTLE;
   BEHAVIOR CHECKLIST
AB The aim of the current study was to meta-analytically examine whether anxiety levels in children with autism spectrum disorders (ASD) are elevated. A total of 83 articles were selected from a systematic literature search and were included in the meta-analyses. Results demonstrated that children with ASD had higher anxiety levels compared to typically developing children, and this difference increased with IQ. Youth with ASD also tended to have higher anxiety levels compared to clinically referred children, and this difference increased with age. Children with ASD had higher anxiety levels compared to youth with externalizing or developmental problems, but not when compared to youth with internalizing problems. The study findings highlight the importance of more research in order to fully understand the nature and development of anxiety in children with ASD. More specifically, the results suggest that especially high-functioning adolescents with ASD may be at risk for developing anxiety disorders. Therefore, it seems important to carefully follow and monitor children with ASD transcending to adolescence.
C1 [van Steensel, Francisca J. A.] Univ Amsterdam, Child Dev & Educ, Res Prior Area Yield, Nieuwe Achtergracht 127, NL-1018 WS Amsterdam, Netherlands.
   [Heeman, Emma J.] De Opvoedpoli BV, Dorpstr 145, NL-2712 AG Zoetermeer, Netherlands.
RP van Steensel, FJA (reprint author), Univ Amsterdam, Child Dev & Educ, Res Prior Area Yield, Nieuwe Achtergracht 127, NL-1018 WS Amsterdam, Netherlands.
EM f.j.a.vansteensel@uva.nl
NR 107
TC 25
Z9 25
U1 2
U2 21
PU SPRINGER
PI NEW YORK
PA 233 SPRING ST, NEW YORK, NY 10013 USA
SN 1062-1024
EI 1573-2843
J9 J CHILD FAM STUD
JI J. Child Fam. Stud.
PD JUL
PY 2017
VL 26
IS 7
BP 1753
EP 1767
DI 10.1007/s10826-017-0687-7
PG 15
WC Family Studies; Psychology, Developmental; Psychiatry
SC Family Studies; Psychology; Psychiatry
GA EX9IX
UT WOS:000403572600001
PM 28680259
OA Other Gold, Green Published
DA 2020-03-18
ER

PT J
AU Kliewer, W
   Pillay, BJ
   Swain, K
   Rawatlal, N
   Borre, A
   Naidu, T
   Pillay, L
   Govender, T
   Geils, C
   Jaggi, L
   Drazdowski, TK
   Wright, AW
   Vawda, N
AF Kliewer, Wendy
   Pillay, Basil J.
   Swain, Karl
   Rawatlal, Nishola
   Borre, Alicia
   Naidu, Thirusha
   Pillay, Lingum
   Govender, Thiroshini
   Geils, Cathy
   Jaeggi, Lena
   Drazdowski, Tess K.
   Wright, Anna W.
   Vawda, Naseema
TI Cumulative Risk, Emotion Dysregulation, and Adjustment in South African
   Youth
SO JOURNAL OF CHILD AND FAMILY STUDIES
LA English
DT Article
DE Adolescents; Cumulative risk; Emotion dysregulation; South Africa;
   Internalizing; Externalizing
ID CHILD MALTREATMENT; COMMUNITY VIOLENCE; SELF-REGULATION; I THINK;
   VICTIMIZATION; DEPRESSION; EXPOSURE; METAANALYSIS; AGGRESSION;
   PREVENTION
AB Research on cumulative risk is growing, however, little work has occurred in low- or middle-income countries, and few studies have focused on processes linking risk to outcomes. This study explored relations between components of cumulative risk and adjustment in a sample of 324 South African youth (M age = 13.11 years; SD = 1.54 years; 65% female; 56% Black/African; 14% Colored; 23% Indian; 7% White), and tested competing models of emotion dysregulation as a mediator or moderator of risk-adjustment links. Data was collected from youth and their female caregivers during home interviews. Structural equation models and regression analyses accounting for age and sex contributions revealed that emotion dysregulation mediated associations between sociodemographic risk and internalizing symptoms, externalizing problem behavior, and drug use severity, and moderated links between psychosocial risk and internalizing symptoms and externalizing problem behavior. For the mediator models, sociodemographic risk was associated with impaired emotion regulation, which in turn was linked with heightened adjustment difficulties. For the moderator models, psychosocial risk was linked with adjustment problems only when emotion dysregulation was high. These data indicate the importance of disentangling components of cumulative risk. Future research within the South African cultural context might build on these findings by adapting and testing school- or family-based prevention or intervention programs that include modules on emotion regulation.
C1 [Kliewer, Wendy; Borre, Alicia; Jaeggi, Lena; Drazdowski, Tess K.; Wright, Anna W.] Virginia Commonwealth Univ, Richmond, VA 23284 USA.
   [Kliewer, Wendy; Pillay, Basil J.; Swain, Karl; Rawatlal, Nishola; Naidu, Thirusha; Pillay, Lingum; Govender, Thiroshini; Geils, Cathy; Vawda, Naseema] Univ KwaZulu Natal, Durban, South Africa.
   [Borre, Alicia] Hampton Univ, Hampton, VA 23668 USA.
RP Kliewer, W (reprint author), Virginia Commonwealth Univ, Richmond, VA 23284 USA.; Kliewer, W (reprint author), Univ KwaZulu Natal, Durban, South Africa.
EM wkliewer@vcu.edu
OI Jaggi, Lena/0000-0003-4695-4478; Kliewer, Wendy/0000-0003-0046-203X
FU Global Education Office at Virginia Commonwealth University (VCU),
   Richmond, Virginia, USA; University of KwaZulu-Natal (UKZN), Durban,
   South Africa
FX We would like to thank the Global Education Office at Virginia
   Commonwealth University (VCU), Richmond, Virginia, USA and the
   University of KwaZulu-Natal (UKZN), Durban, South Africa for helping to
   fund this research, the undergraduate students at VCU and research staff
   at (UKZN) who worked on the project, the school staff who facilitated
   participation in the study, and the families who participated.
NR 60
TC 5
Z9 5
U1 0
U2 8
PU SPRINGER
PI NEW YORK
PA ONE NEW YORK PLAZA, SUITE 4600, NEW YORK, NY, UNITED STATES
SN 1062-1024
EI 1573-2843
J9 J CHILD FAM STUD
JI J. Child Fam. Stud.
PD JUL
PY 2017
VL 26
IS 7
BP 1768
EP 1779
DI 10.1007/s10826-017-0708-6
PG 12
WC Family Studies; Psychology, Developmental; Psychiatry
SC Family Studies; Psychology; Psychiatry
GA EX9IX
UT WOS:000403572600002
DA 2020-03-18
ER

PT J
AU Johnston, JAY
   Wang, F
   Liu, J
   Blond, BN
   Wallace, A
   Liu, JC
   Spencer, L
   Lippard, ETC
   Purves, KL
   Landeros-Weisenberger, A
   Hermes, E
   Pittman, B
   Zhang, S
   King, R
   Martin, A
   Oquendo, MA
   Blumberg, HP
AF Johnston, Jennifer A. Y.
   Wang, Fei
   Liu, Jie
   Blond, Benjamin N.
   Wallace, Amanda
   Liu, Jiacheng
   Spencer, Linda
   Lippard, Elizabeth T. Cox
   Purves, Kirstin L.
   Landeros-Weisenberger, Angeli
   Hermes, Eric
   Pittman, Brian
   Zhang, Sheng
   King, Robert
   Martin, Andres
   Oquendo, Maria A.
   Blumberg, Hilary P.
TI Multimodal Neuroimaging of Frontolimbic Structure and Function
   Associated With Suicide Attempts in Adolescents and Young Adults With
   Bipolar Disorder
SO AMERICAN JOURNAL OF PSYCHIATRY
LA English
DT Article
ID ANTERIOR CINGULATE; PREFRONTAL CORTEX; MAJOR DEPRESSION; BRAIN;
   CONNECTIVITY; ABNORMALITIES; IDEATION; INSIGHTS; BEHAVIOR; AMYGDALA
AB Objective: Bipolar disorder is associated with high risk for suicidal behavior that often develops in adolescence and young adulthood. Elucidation of involved neural systems is critical for prevention. This study of adolescents and young adults with bipolar disorder with and without a history of suicide attempts combines structural, diffusion tensor, and functional MR imaging methods to investigate implicated abnormalities in the morphology and structural and functional connectivity within frontolimbic systems.
   Method: The study had 26 participants with bipolar disorder who had a prior suicide attempt (the attempter group) and 42 participants with bipolar disorder without a suicide attempt (the nonattempter group). Regional gray matter volume, white matter integrity, and functional connectivity during processing of emotional stimuli were compared between groups, and differences were explored for relationships between imaging modalities and associations with suicide-related symptoms and behaviors.
   Results: Compared with the nonattempter group, the attempter group showed significant reductions in gray matter volume in the orbitofrontal cortex, hippocampus, and cerebellum; white matter integrity in the uncinate fasciculus, ventral frontal, and right cerebellum regions; and amygdala functional connectivity to the left ventral and right rostral prefrontal cortex. In exploratory analyses, among attempters, there was a significant negative correlation between right rostral prefrontal connectivity and suicidal ideation and between left ventral prefrontal connectivity and attempt lethality.
   Conclusions: Adolescent and young adult suicide attempters with bipolar disorder demonstrate less gray matter volume and decreased structural and functional connectivity in a ventral frontolimbic neural system subserving emotion regulation. Among attempters, reductions in amygdala-prefrontal functional connectivity may be associated with severity of suicidal ideation and attempt lethality.
C1 [Blumberg, Hilary P.] Yale Sch Med, Dept Psychiat, New Haven, CT 06510 USA.
   [Blumberg, Hilary P.] Yale Sch Med, Ctr Child Study, New Haven, CT 06510 USA.
   UCL, Div Psychol & Language Sci, London, England.
   Columbia Univ, Med Ctr, Dept Psychiat, New York, NY USA.
RP Blumberg, HP (reprint author), Yale Sch Med, Dept Psychiat, New Haven, CT 06510 USA.
EM hilary.blumberg@yale.edu
RI Oquendo, Maria/AAC-6237-2019; Purves, Kirstin L./AAG-2443-2020
OI Purves, Kirstin L./0000-0002-8110-5554; Blumberg,
   Hilary/0000-0002-6363-4698
FU NIMHUnited States Department of Health & Human ServicesNational
   Institutes of Health (NIH) - USANIH National Institute of Mental Health
   (NIMH) [RC1 MH088366, R01 MH69747, R01 MH070902, T32 MH014276];
   NIDAUnited States Department of Health & Human ServicesNational
   Institutes of Health (NIH) - USANIH National Institute on Drug Abuse
   (NIDA) [K25 DA040032]; American Foundation for Suicide Prevention;
   International Bipolar Disorder Foundation; Brain and Behavior Research
   Foundation; Women's Health Research at Yale; John and Hope Furth
   Endowment; American Academy of Child and Adolescent Psychiatry
FX Supported by NIMH grants RC1 MH088366, R01 MH69747, and R01 MH070902 to
   Dr. Blumberg and T32 MH014276 to Dr. Cox Lippard, and by NIDA grant K25
   DA040032 to Dr. Zhang. Also supported by the American Foundation for
   Suicide Prevention (Dr. Blumberg), by the International Bipolar Disorder
   Foundation (Dr. Blumberg), by the Brain and Behavior Research Foundation
   (Dr. Blumberg and Dr. Wang), by Women's Health Research at Yale (Dr.
   Blumberg), and by the John and Hope Furth Endowment (Dr. Blumberg).; Dr.
   Oquendo receives royalties for the commercial use of the Columbia
   Suicide Severity Rating Scale and an honorarium as president of APA, and
   her family owns stock in Bristol-Myers Squibb. Dr. Martin receives
   royalties from Wolters Kluwer and an editorial stipend from the American
   Academy of Child and Adolescent Psychiatry. The other authors report no
   financial relationships with commercial interests.
NR 47
TC 41
Z9 41
U1 2
U2 29
PU AMER PSYCHIATRIC PUBLISHING, INC
PI ARLINGTON
PA 1000 WILSON BOULEVARD, STE 1825, ARLINGTON, VA 22209-3901 USA
SN 0002-953X
EI 1535-7228
J9 AM J PSYCHIAT
JI Am. J. Psychiat.
PD JUL 1
PY 2017
VL 174
IS 7
BP 667
EP 675
DI 10.1176/appi.ajp.2016.15050652
PG 9
WC Psychiatry
SC Psychiatry
GA EZ1MA
UT WOS:000404473900013
PM 28135845
OA Green Accepted, Bronze
DA 2020-03-18
ER

PT J
AU Sethna, V
   Pote, I
   Wang, S
   Gudbrandsen, M
   Blasi, A
   McCusker, C
   Daly, E
   Perry, E
   Adams, KPH
   Kuklisova-Murgasova, M
   Busuulwa, P
   Lloyd-Fox, S
   Murray, L
   Johnson, MH
   Williams, SCR
   Murphy, DGM
   Craig, MC
   McAlonan, GM
AF Sethna, Vaheshta
   Pote, Ines
   Wang, Siying
   Gudbrandsen, Maria
   Blasi, Anna
   McCusker, Caroline
   Daly, Eileen
   Perry, Emily
   Adams, Kerrie P. H.
   Kuklisova-Murgasova, Maria
   Busuulwa, Paula
   Lloyd-Fox, Sarah
   Murray, Lynne
   Johnson, Mark H.
   Williams, Steven C. R.
   Murphy, Declan G. M.
   Craig, Michael C.
   McAlonan, Grainne M.
TI Mother-infant interactions and regional brain volumes in infancy: an MRI
   study
SO BRAIN STRUCTURE & FUNCTION
LA English
DT Article
DE Mother-infant interaction; Infant brain structure; MRI; Infancy; Sex
   differences; Maternal sensitivity; Infant cerebellum
ID COGNITIVE-DEVELOPMENT; MATERNAL SENSITIVITY; POSTNATAL DEPRESSION;
   EMOTION REGULATION; CHILD-ABUSE; STRESS; RISK; MALTREATMENT; PREDICTS;
   CEREBELLUM
AB It is generally agreed that the human brain is responsive to environmental influences, and that the male brain may be particularly sensitive to early adversity. However, this is largely based on retrospective studies of older children and adolescents exposed to extreme environments in childhood. Less is understood about how normative variations in parent-child interactions are associated with the development of the infant brain in typical settings. To address this, we used magnetic resonance imaging to investigate the relationship between observational measures of mother-infant interactions and regional brain volumes in a community sample of 3-to 6-month-old infants (N = 39). In addition, we examined whether this relationship differed in male and female infants. We found that lower maternal sensitivity was correlated with smaller subcortical grey matter volumes in the whole sample, and that this was similar in both sexes. However, male infants who showed greater levels of positive communication and engagement during early interactions had smaller cerebellar volumes. These preliminary findings suggest that variations in mother-infant interaction dimensions are associated with differences in infant brain development. Although the study is cross-sectional and causation cannot be inferred, the findings reveal a dynamic interaction between brain and environment that may be important when considering interventions to optimize infant outcomes.
C1 [Sethna, Vaheshta; Pote, Ines; Gudbrandsen, Maria; McCusker, Caroline; Daly, Eileen; Perry, Emily; Adams, Kerrie P. H.; Busuulwa, Paula; Murphy, Declan G. M.; Craig, Michael C.; McAlonan, Grainne M.] Kings Coll London, Inst Psychiat Psychol & Neurosci, Dept Forens & Neurodev Sci, Sackler Inst Translat Neurodev, PO 50,16 De Crespigny Pk, London SE5 8A, England.
   [Wang, Siying] Univ Oxford, Inst Biomed Engn, Dept Engn Sci, Oxford, England.
   [Blasi, Anna; Lloyd-Fox, Sarah; Johnson, Mark H.] Birkbeck Univ London, Ctr Brain & Cognit Dev, London, England.
   [Kuklisova-Murgasova, Maria] Kings Coll London, Div Imaging Sci & Biomed Engn, Ctr Developing Brain, London, England.
   [Murray, Lynne] Univ Reading, Sch Psychol & Clin Language Sci, Reading, Berks, England.
   [Murray, Lynne] Stellenbosch Univ, Stellenbosch, South Africa.
   [Williams, Steven C. R.] Kings Coll London, Inst Psychiat Psychol & Neurosci, Dept Neuroimaging, London, England.
   [Williams, Steven C. R.] South London & Maudsley NHS Fdn Trust, NIHR Biomed Res Ctr Mental Hlth, London, England.
   [Williams, Steven C. R.] Kings Coll London, London, England.
   [Busuulwa, Paula] Kings Coll London, GKT Sch Med Educ, London, England.
RP Sethna, V (reprint author), Kings Coll London, Inst Psychiat Psychol & Neurosci, Dept Forens & Neurodev Sci, Sackler Inst Translat Neurodev, PO 50,16 De Crespigny Pk, London SE5 8A, England.
EM vaheshta.sethna@kcl.ac.uk
RI Williams, Steve C/D-6979-2011; Lloyd-Fox, Sarah/J-5408-2019; craig,
   michael/AAG-6641-2020; Gudbrandsen, Maria/AAG-3260-2020; McAlonan,
   Grainne/G-1541-2011
OI Williams, Steve C/0000-0003-4299-1941; Lloyd-Fox,
   Sarah/0000-0001-6742-9889; craig, michael/0000-0002-5311-8673;
   Gudbrandsen, Maria/0000-0002-0464-2065; Murphy,
   Declan/0000-0002-6664-7451; McAlonan, Grainne/0000-0002-4466-2343;
   opoku, anita/0000-0001-7243-8157; Deprez, Maria/0000-0002-2799-6077;
   Sethna, Vaheshta/0000-0003-0654-7990
FU National Institute for Health Research (NIHR) Biomedical Research Centre
   at South London and Maudsley NHS Foundation TrustNational Institute for
   Health Research (NIHR); King's College London; Sackler Centre for
   Translational Neurodevelopment at King's College London; UK Medical
   Research CouncilMedical Research Council UK (MRC)
FX This paper represents independent research part funded by the National
   Institute for Health Research (NIHR) Biomedical Research Centre at South
   London and Maudsley NHS Foundation Trust and King's College London. The
   views expressed are those of the author(s) and not necessarily those of
   the NHS, the NIHR or the Department of Health. The work was conducted as
   part of the EU-AIMS IMI programme to identify biomarkers for Autism.
   DGMM and GMM receive support from the Sackler Centre for Translational
   Neurodevelopment at King's College London. MHJ, AB and SLF are
   additionally supported by the UK Medical Research Council. The authors
   gratefully acknowledge the contribution of Laura Bozicevic, MSc, from
   the University of Reading, UK, for help with coding mother-infant
   interactions. We would also like to thank parents and their infants for
   their invaluable contribution.
NR 65
TC 14
Z9 14
U1 0
U2 12
PU SPRINGER HEIDELBERG
PI HEIDELBERG
PA TIERGARTENSTRASSE 17, D-69121 HEIDELBERG, GERMANY
SN 1863-2653
EI 1863-2661
J9 BRAIN STRUCT FUNCT
JI Brain Struct. Funct.
PD JUL
PY 2017
VL 222
IS 5
BP 2379
EP 2388
DI 10.1007/s00429-016-1347-1
PG 10
WC Anatomy & Morphology; Neurosciences
SC Anatomy & Morphology; Neurosciences & Neurology
GA EZ9ZT
UT WOS:000405090500024
PM 27915378
OA Green Published, Other Gold, Green Accepted
DA 2020-03-18
ER

PT J
AU Silvers, JA
   Insel, C
   Powers, A
   Franz, P
   Helion, C
   Martin, RE
   Weber, J
   Mischel, W
   Casey, BJ
   Ochsner, KN
AF Silvers, Jennifer A.
   Insel, Catherine
   Powers, Alisa
   Franz, Peter
   Helion, Chelsea
   Martin, Rebecca E.
   Weber, Jochen
   Mischel, Walter
   Casey, B. J.
   Ochsner, Kevin N.
TI vlPFC-vmPFC-Amygdala Interactions Underlie Age-Related Differences in
   Cognitive Regulation of Emotion
SO CEREBRAL CORTEX
LA English
DT Article
DE amygdala; emotion regulation; fMRI; neurodevelopment; prefrontal cortex
ID VENTROMEDIAL PREFRONTAL CORTEX; BASOLATERAL AMYGDALA; NEONATAL
   DEVELOPMENT; THALAMIC STRUCTURES; INHIBITORY CONTROL; NEGATIVE AFFECT;
   SELF-CONTROL; ADOLESCENCE; FEAR; EXTINCTION
AB E motion regulation is a critical life skill that develops throughout childhood and adolescence. Despite this development in emotional processes, little is known about how the underlying brain systems develop with age. This study examined emotion regulation in 112 individuals (aged 6-23 years) as they viewed aversive and neutral images using a reappraisal task. On "reappraisal" trials, participants were instructed to view the images as distant, a strategy that has been previously shown to reduce negative affect. On "reactivity" trials, participants were instructed to view the images without regulating emotions to assess baseline emotional responding. During reappraisal, age predicted less negative affect, reduced amygdala responses and inverse coupling between the ventromedial prefrontal cortex (vmPFC) and amygdala. Moreover, left ventrolateral prefrontal (vlPFC) recruitment mediated the relationship between increasing age and diminishing amygdala responses. This negative vlPFC-amygdala association was stronger for individuals with inverse coupling between the amygdala and vmPFC. These data provide evidence that vmPFC-amygdala connectivity facilitates vlPFC-related amygdala modulation across development.
C1 [Silvers, Jennifer A.] Univ Calif Los Angeles, Dept Psychol, 1285 Franz Hall,Box 951563, Los Angeles, CA 90095 USA.
   [Insel, Catherine; Franz, Peter] Harvard Univ, Dept Psychol, 33 Kirkland Hall, Cambridge, MA 02138 USA.
   [Powers, Alisa] Long Isl Univ, Dept Psychol, 1 Univ Plaza, Brooklyn, NY 11201 USA.
   [Helion, Chelsea; Martin, Rebecca E.; Weber, Jochen; Mischel, Walter; Ochsner, Kevin N.] Columbia Univ, Dept Psychol, 406 Schermerhorn Hall,1190 Amsterdam Ave, New York, NY 10027 USA.
   [Casey, B. J.] Weill Cornell Med Coll, Sackler Inst Dev Psychobiol, New York, NY 10065 USA.
RP Silvers, JA (reprint author), Univ Calif Los Angeles, Dept Psychol, 1285 Franz Hall,Box 951563, Los Angeles, CA 90095 USA.; Ochsner, KN (reprint author), Columbia Univ, Dept Psychol, 406 Schermerhorn Hall,1190 Amsterdam Ave, New York, NY 10027 USA.
EM silvers@ucla.edu; ko2132@columbia.edu
FU National Institutes of HealthUnited States Department of Health & Human
   ServicesNational Institutes of Health (NIH) - USA [R01 NICHD 0691780,
   F31 NIMH 94056]
FX The authors would like to thank Danielle Dellarco, Alexa Hubbard,
   Natasha Mehta, Gloria Pedersen, and Theresa Teslovich Woo for their help
   in recruiting and testing participants. We thank the families who
   participated in this study. This work was supported by the National
   Institutes of Health (R01 NICHD 0691780, F31 NIMH 94056).
NR 56
TC 38
Z9 38
U1 0
U2 18
PU OXFORD UNIV PRESS INC
PI CARY
PA JOURNALS DEPT, 2001 EVANS RD, CARY, NC 27513 USA
SN 1047-3211
EI 1460-2199
J9 CEREB CORTEX
JI Cereb. Cortex
PD JUL
PY 2017
VL 27
IS 7
BP 3502
EP 3514
DI 10.1093/cercor/bhw073
PG 13
WC Neurosciences
SC Neurosciences & Neurology
GA EZ0OE
UT WOS:000404404600002
PM 27341851
OA Bronze, Green Published
DA 2020-03-18
ER

PT J
AU Kerns, CM
   Newschaffer, CJ
   Berkowitz, S
   Lee, BK
AF Kerns, Connor Morrow
   Newschaffer, Craig J.
   Berkowitz, Steven
   Lee, Brian K.
TI Brief Report: Examining the Association of Autism and Adverse Childhood
   Experiences in the National Survey of Children's Health: The Important
   Role of Income and Co-occurring Mental Health Conditions
SO JOURNAL OF AUTISM AND DEVELOPMENTAL DISORDERS
LA English
DT Article
DE Autism spectrum disorder; Adverse childhood experiences; Comorbidity;
   Anxiety; Depression; Attention problems; Behavioral problems
ID SPECTRUM DISORDERS; PSYCHIATRIC-DISORDERS; EMOTION REGULATION; ANXIETY;
   KNOWLEDGE; PREVENT; RISK
AB Adverse childhood experiences (ACEs) are risk factors for mental and physical illness and more likely to occur for children with autism spectrum disorder (ASD). The present study aimed to clarify the contribution of poverty, intellectual disability and mental health conditions to this disparity. Data on child and family characteristics, mental health conditions and ACEs were analyzed in 67,067 youth from the 2011-2012 National Survey of Children's Health. In an income-stratified sample, the association of ASD and ACEs was greater for lower income children and significantly diminished after controlling for child mental health conditions, but not intellectual disability. Findings suggest that the association of ACEs and ASD is moderated by family income and contingent on co-occurring mental health conditions.
C1 [Kerns, Connor Morrow] Drexel Univ, Dept Psychol & Community Hlth & Prevent, AJ Drexel Autism Inst, Philadelphia, PA 19104 USA.
   [Newschaffer, Craig J.; Lee, Brian K.] Drexel Univ, Dept Epidemiol & Biostat, AJ Drexel Autism Inst, Philadelphia, PA 19104 USA.
   [Berkowitz, Steven] Univ Penn, Penn Ctr Youth & Family Trauma, Philadelphia, PA 19104 USA.
RP Kerns, CM (reprint author), Drexel Univ, Dept Psychol & Community Hlth & Prevent, AJ Drexel Autism Inst, Philadelphia, PA 19104 USA.
EM cmk352@drexel.edu
OI Kerns, Connor/0000-0003-0832-8329
FU National Institute for Child and Human Development [K23 HD087472]
FX This study was funded by the National Institute for Child and Human
   Development (K23 HD087472).
NR 27
TC 11
Z9 11
U1 1
U2 12
PU SPRINGER/PLENUM PUBLISHERS
PI NEW YORK
PA 233 SPRING ST, NEW YORK, NY 10013 USA
SN 0162-3257
EI 1573-3432
J9 J AUTISM DEV DISORD
JI J. Autism Dev. Disord.
PD JUL
PY 2017
VL 47
IS 7
BP 2275
EP 2281
DI 10.1007/s10803-017-3111-7
PG 7
WC Psychology, Developmental
SC Psychology
GA EX7CU
UT WOS:000403405900029
PM 28378271
OA Green Accepted
DA 2020-03-18
ER

PT J
AU Freeman, V
   Pisoni, DB
   Kronenberger, WG
   Castellanos, I
AF Freeman, Valerie
   Pisoni, David B.
   Kronenberger, William G.
   Castellanos, Irina
TI Speech Intelligibility and Psychosocial Functioning in Deaf Children and
   Teens with Cochlear Implants
SO JOURNAL OF DEAF STUDIES AND DEAF EDUCATION
LA English
DT Article
ID HARD-OF-HEARING; SPOKEN LANGUAGE-DEVELOPMENT; SOCIAL COMPETENCE;
   INDIVIDUAL INCLUSION; IMPAIRED CHILDREN; YOUNG-CHILDREN; PERCEPTION;
   SKILLS; AIDS; AGE
AB Deaf children with cochlear implants (CIs) are at risk for psychosocial adjustment problems, possibly due to delayed speech-language skills. This study investigated associations between a core component of spoken-language ability-speech intelligibility-and the psychosocial development of prelingually deaf CI users. Audio-transcription measures of speech intelligibility and parent reports of psychosocial behaviors were obtained for two age groups (preschool, school-age/teen). CI users in both age groups scored more poorly than typically hearing peers on speech intelligibility and several psychosocial scales. Among preschool CI users, five scales were correlated with speech intelligibility: functional communication, attention problems, atypicality, withdrawal, and adaptability. These scales and four additional scales were correlated with speech intelligibility among school-age/teen CI users: leadership, activities of daily living, anxiety, and depression. Results suggest that speech intelligibility may be an important contributing factor underlying several domains of psychosocial functioning in children and teens with CIs, particularly involving socialization, communication, and emotional adjustment.
C1 [Freeman, Valerie; Pisoni, David B.; Kronenberger, William G.] Indiana Univ, Bloomington, IN 47405 USA.
   [Pisoni, David B.; Kronenberger, William G.] Indiana Univ Sch Med, Indianapolis, IN 46202 USA.
   [Castellanos, Irina] Ohio State Univ, Columbus, OH 43210 USA.
RP Freeman, V (reprint author), Indiana Univ, Dept Psychol & Brain Sci, 1101 E 10th St, Bloomington, IN 47405 USA.
EM vdfreema@iu.edu
RI Castellanos, Irina/AAD-2560-2020
OI Freeman, Valerie/0000-0001-8155-423X
FU National Institutes of Health-National Institute on Deafness and Other
   Communication DisordersUnited States Department of Health & Human
   ServicesNational Institutes of Health (NIH) - USANIH National Institute
   on Deafness & Other Communication Disorders (NIDCD) [R01 DC009581, T32
   DC00012]
FX National Institutes of Health-National Institute on Deafness and Other
   Communication Disorders (R01 DC009581, T32 DC00012).
NR 64
TC 7
Z9 7
U1 1
U2 21
PU OXFORD UNIV PRESS
PI OXFORD
PA GREAT CLARENDON ST, OXFORD OX2 6DP, ENGLAND
SN 1081-4159
EI 1465-7325
J9 J DEAF STUD DEAF EDU
JI J. Deaf Stud. Deaf Educ.
PD JUL
PY 2017
VL 22
IS 3
BP 278
EP 289
DI 10.1093/deafed/enx001
PG 12
WC Education, Special; Rehabilitation
SC Education & Educational Research; Rehabilitation
GA EZ6AV
UT WOS:000404801700003
PM 28586433
OA Green Published, Bronze
DA 2020-03-18
ER

PT J
AU Malboeuf-Hurtubise, C
   Lacourse, E
   Taylor, G
   Joussemet, M
   Ben Amor, L
AF Malboeuf-Hurtubise, Catherine
   Lacourse, Eric
   Taylor, Genevieve
   Joussemet, Mireille
   Ben Amor, Leila
TI A Mindfulness-Based Intervention Pilot Feasibility Study for Elementary
   School Students With Severe Learning Difficulties: Effects on
   Internalized and Externalized Symptoms From an Emotional Regulation
   Perspective
SO JOURNAL OF EVIDENCE-BASED INTEGRATIVE MEDICINE
LA English
DT Article
DE mindfulness-based meditation; learning disabilities; anxiety;
   depression; inattention; hyperactivity; school psychology
ID CHILDREN; ADOLESCENTS; MEDITATION; DISABILITIES; BEHAVIOR; PROGRAM
AB Objective. Students with severe learning disabilities often show signs of anxiety, depression, and problem behaviors such as inattention and conduct problems. Mindfulness-based interventions (MBIs) in school settings constitute a promising option to alleviate these co-occurring symptoms. This pilot study aimed to evaluate the impact of an MBI on symptoms and behaviors of elementary school students with severe learning disabilities. Method. A one-group pretest-posttest design was used. The sample comprised 14 students aged 9 to 12 years with special education needs. Both student-report and teacher-report of the Behavior Assessment System for Children, Second Edition were used. Results. Repeated-measures analyses of variance revealed a significant impact of the MBI on symptoms and behaviors such as anxiety, depression, inattention, aggression, and conduct problems. Effect sizes for all variables were considered large (partial eta(2) = .31-.61). Conclusion. These preliminary results indicate that MBIs can reduce the frequency of symptoms and problem behaviors often found in children with learning disabilities in elementary schools. Further multiple baseline experimental trials with a long-term follow-up are warranted to establish more robustly the effect of MBIs for children with learning disabilities.
C1 [Malboeuf-Hurtubise, Catherine] Univ Quebec Outaouais, Dept Educ Sci, Case Postale 1250,Succursale Hull, Gatineau, PQ J8X 3X7, Canada.
   [Malboeuf-Hurtubise, Catherine; Taylor, Genevieve] Univ Montreal, Res Unit Mindfulness GRIPA, Quebec City, PQ, Canada.
   [Lacourse, Eric] Univ Montreal, Dept Sociol, Quebec City, PQ, Canada.
   [Taylor, Genevieve] Univ Quebec Montreal, Dept Educ & Counselling, Quebec City, PQ, Canada.
   [Joussemet, Mireille] Univ Montreal, Dept Psychol, Quebec City, PQ, Canada.
   [Joussemet, Mireille] Mother & Child Univ Hosp Ctr, CHU Sainte Justine, Res Unit Childrens Psychosocial Maladjustment, Montreal, PQ, Canada.
   [Ben Amor, Leila] Mother & Child Univ Hosp Ctr, CHU St Justine, Dept Psychiat, Montreal, PQ, Canada.
RP Malboeuf-Hurtubise, C (reprint author), Univ Quebec Outaouais, Dept Educ Sci, Case Postale 1250,Succursale Hull, Gatineau, PQ J8X 3X7, Canada.
EM catherine.malboeuf-hurtubise@uqo.ca
RI Lacourse, Eric/B-3861-2013; Joussemet, Mireille/B-9303-2014
OI Lacourse, Eric/0000-0002-4779-9900; Joussemet,
   Mireille/0000-0003-4407-6149
FU Fonds de Recherche en Societe et Culture du Quebec
FX The authors disclosed receipt of the following financial support for the
   research, authorship, and/or publication of this article: Funding for
   this project was provided by scholarships to the first author from the
   Fonds de Recherche en Societe et Culture du Quebec.
NR 54
TC 4
Z9 4
U1 1
U2 9
PU SAGE PUBLICATIONS INC
PI THOUSAND OAKS
PA 2455 TELLER RD, THOUSAND OAKS, CA 91320 USA
SN 2515-690X
J9 J EVID-BASED INTEGR
JI J. Evid.-Based Integr. Med.
PD JUL
PY 2017
VL 22
IS 3
BP 473
EP 481
DI 10.1177/2156587216683886
PG 9
WC Integrative & Complementary Medicine
SC Integrative & Complementary Medicine
GA GR5RL
UT WOS:000442696100018
PM 30208736
OA DOAJ Gold, Green Published
DA 2020-03-18
ER

PT J
AU Cho, SW
   Lee, YJ
   Lee, SA
   Hong, M
   Lee, SM
   Park, JC
   Bahn, GH
AF Cho, Seong Woo
   Lee, Yeon Jung
   Lee, Seong Ae
   Hong, Minha
   Lee, Sang Min
   Park, Jin Cheol
   Bahn, Geon Ho
TI Comparison of Adults with Attention-Deficit Hyperactivity Disorder
   Depending on the Age of Being Diagnosed in Childhood and Adulthood:
   Based on Retrospective Review in One University Hospital
SO JOURNAL OF THE KOREAN ACADEMY OF CHILD AND ADOLESCENT PSYCHIATRY
LA English
DT Review
DE Attention-deficit hyperactivity disorder; Diagnosis; Adult; Media;
   Childhood; Referral
AB Objectives: The study aimed to identify the characteristics of attention-deficit hyperactivity disorder (ADHD) that was not diagnosed in childhood or adolescence, but only in adulthood.
   Methods: The characteristics of patients diagnosed with ADHD in adulthood were compared with those of patients diagnosed in childhood were assessed via a retrospective review of the medical records at one university hospital from 2005 to 2013. If the age at which they were confirmed as having ADHD was less than 19 years old, they were grouped as childhood-diagnosed group (CD); if they were 19 years old or more, they were grouped as adulthood-diagnosed group (AD).
   Results: The CD and AD included 50 (46.3%) and 58 (53.7%) patients, respectively. Inattention was the most common symptom in both groups. Behavioral and emotional problems were the second most frequent symptoms in the CD and AD, respectively. The intelligent quotient was significantly higher in the AD than in the CD. The most common comorbidity was depression in the CD and personality disorder in the AD. The most common reason for visiting the hospital was referral by acquaintances in the CD and media coverage in the AD.
   Conclusion: Clinicians should put ADHD on the index of suspicion when they examine adults with various psychiatric symptoms, because the diagnosis of ADHD might have been missed in childhood and the symptoms of ADHD might have changed as they grew up.
C1 [Cho, Seong Woo] Kyung Hee Univ, Grad Sch, Dept Med, Seoul, South Korea.
   [Lee, Yeon Jung] Soonchunhyang Univ, Coll Med, Seoul Hosp, Dept Psychiat, Seoul, South Korea.
   [Lee, Seong Ae] Kyung Hee Univ Hosp, Dept Psychiat, Seoul, South Korea.
   [Hong, Minha] Seonam Univ, Coll Med, Myongji Hosp, Dept Psychiat, Goyang, South Korea.
   [Lee, Sang Min] Konyang Univ, Coll Med, Konyang Univ Hosp, Dept Psychiat, Daejeon, South Korea.
   [Park, Jin Cheol] Silverheals Hosp, Dept Psychiat, Namyangju, South Korea.
   [Bahn, Geon Ho] Kyung Hee Univ, Sch Med, Dept Psychiat, 23 Kyungheedae Ro, Seoul 02447, South Korea.
RP Bahn, GH (reprint author), Kyung Hee Univ, Sch Med, Dept Psychiat, 23 Kyungheedae Ro, Seoul 02447, South Korea.
EM mompeian@khu.ac.kr
RI Lee, Yeon Jung/B-5140-2019
NR 30
TC 1
Z9 1
U1 0
U2 0
PU KOREAN ACAD CHILD & ADOLESCENT PSYCHIATRY
PI SEOUL
PA 1520 LG ECLAT, 1599-2 SEOCHO-DONG, SEOCHO-GU, SEOUL, 130-070, SOUTH
   KOREA
SN 1225-729X
EI 2233-9183
J9 J KOR ACAD CHILD ADO
JI J. Kor. Acad. Child Adolesc. Psychiat.
PD JUL
PY 2017
VL 28
IS 3
BP 183
EP 189
DI 10.5765/jkacap.2017.28.3.183
PG 7
WC Psychiatry
SC Psychiatry
GA VI3JK
UT WOS:000471954600005
OA Other Gold, Bronze
DA 2020-03-18
ER

PT J
AU Nitkowski, D
   Laakmann, M
   Petersen, R
   Petermann, U
   Petermann, F
AF Nitkowski, Dennis
   Laakmann, Mirjam
   Petersen, Rieke
   Petermann, Ulrike
   Petermann, Franz
TI Emotion Training With Students: An Effectiveness Study Concerning the
   Relation Between Subjective Well-Being, Emotional Awareness, and Emotion
   Expression
SO KINDHEIT UND ENTWICKLUNG
LA German
DT Article
DE school-based prevention; adolescents; emotion regulation; subjective
   well-being
ID EARLY ADOLESCENCE; CHILDREN; DEPRESSION; STRATEGIES; DISORDERS;
   SYMPTOMS; ANXIETY; YOUTH
AB Studies increasingly highlight the importance of emotional competence in the development and maintenance of depressive symptoms among adolescents. This finding requires an additional focus on the development of prevention programs. The Emotion Training with Students (ETS) is a school-based preventive program of depressive and anxiety symptoms, which promotes emotional awareness, emotion understanding, empathy, and emotion regulation. Carried out by teaching staff, the ETS targets the emotional competence in fifth, sixth, and seventh graders. The aim of this study was to determine the effectiveness of the training in a wait list control group design. A total sample of 543 students (46.6% girls, mean age = 11.46 years, SD =.69) from 54 classes (11 schools) participated in the study and was consecutively (nonrandomly) assigned to the ETS (n = 366) or the control group (n = 177). In each class a tandem of a teacher and a student, which has a bachelor's degree in clinical child psychology, conducted the training. All classes completed the training. The program took place between January and July 2015. Self-ratings of lack of emotional awareness, expressive reluctance, and subjective well-being as an opposite pole to depressive symptoms were measured immediately before (t1) and after the training (t2). The questionnaires proved to be sufficiently reliable. Compared with the first time of measurement, values did not change after completion of the ETS. Using group membership as a moderator variable in the relation between lack of emotional awareness and expressive reluctance at t1 and subjective well-being at t2, an effect was identified. In the ETS group, the negative impact of emotional awareness on subjective well-being was diminished. The effect of expressive reluctance found in the control group was not present in the training group. As no additional components of emotional competence were measured, it remains unclear whether these effects are attributable to a promotion in emotion understanding, empathy, or emotion regulation in the ETS group or not. Further studies may determine these mechanisms.
C1 [Nitkowski, Dennis; Laakmann, Mirjam; Petersen, Rieke; Petermann, Ulrike; Petermann, Franz] Univ Bremen, Zentrum Klin Psychol & Rehabil, Lehrstuhl Klin Kinderpsychol, Grazer Str 6, D-28359 Bremen, Germany.
RP Nitkowski, D (reprint author), Univ Bremen, Zentrum Klin Psychol & Rehabil, Lehrstuhl Klin Kinderpsychol, Grazer Str 6, D-28359 Bremen, Germany.
EM nitkowski@uni-bremen.de
OI Nitkowski, Dennis/0000-0003-4664-2212
NR 27
TC 7
Z9 7
U1 3
U2 55
PU HOGREFE & HUBER PUBLISHERS
PI GOTTINGEN
PA MERKELSTR 3, D-37085 GOTTINGEN, GERMANY
SN 0942-5403
EI 2190-6246
J9 KINDH ENTWICKL
JI Kindh. Entwickl.
PD JUL
PY 2017
VL 26
IS 3
BP 175
EP 183
DI 10.1026/0942-5403/a000229
PG 9
WC Psychology, Developmental
SC Psychology
GA EW5DA
UT WOS:000402524200006
DA 2020-03-18
ER

PT J
AU Lee, SW
   Choi, J
   Lee, JS
   Yoo, JH
   Kim, KW
   Kim, D
   Park, H
   Jeong, B
AF Lee, Sang Won
   Choi, Jeewook
   Lee, Jong-Sun
   Yoo, Jae Hyun
   Kim, Ko Woon
   Kim, Dongchan
   Park, HyunWook
   Jeong, Bumseok
TI Altered Function of Ventrolateral Prefrontal Cortex in Adolescents with
   Peer Verbal Abuse History
SO PSYCHIATRY INVESTIGATION
LA English
DT Article
DE Verbal abuse; Emotional trauma; Ventrolateral prefrontal cortex;
   Adolescence; Depression
ID POSTTRAUMATIC-STRESS-DISORDER; MEDIAL TEMPORAL-LOBE; EMOTIONAL STROOP
   TASK; CHILDHOOD MALTREATMENT; AMYGDALA RESPONSE; SENSITIVE PERIODS;
   MEMORY RETRIEVAL; NEURAL SYSTEMS; HURTFUL WORDS; HEAD MOTION
AB Objective Previous studies showing the association of exposure to peer (PeVA) and parental verbal abuse in childhood with structural alterations in the young adult brain suggest functional changes in adolescence. In this functional MRI study, we investigated the effects of exposure to PeVA, during elementary and middle school periods, on brain response to emotional words, in high school students.
   Methods An emotional Stroop task consisting of swear, negative, positive, and neutral words was performed during functional MRI scan for 23 subjects who were divided into low- and high exposure groups to PeVA.
   Results High-PeVA group had a higher depression score, greater left ventrolateral prefrontal cortex (VLPFC) activity, and higher left VLPFC-left hippocampus connectivity in swear word conditions. The VLPFC activity and left VLPFC-left hippocampus connectivity was negatively related to the severity of anxiety and depressive symptoms, respectively.
   Conclusion These preliminary findings support the hypothesis that exposure to PeVA, during childhood, is an aversive stimulus associated with meaningful functional change in emotional regulation network, showing hypersensitivity to swear words, at middle adolescence.
C1 [Lee, Sang Won; Yoo, Jae Hyun; Kim, Ko Woon; Jeong, Bumseok] Korea Adv Inst Sci & Technol, Grad Sch Med Sci & Engn, Computat Affect Neurosci & Dev Lab, Daejeon, South Korea.
   [Lee, Sang Won] Kyungpook Natl Univ, Dept Psychiat, Sch Med, Daegu, South Korea.
   [Choi, Jeewook] Catholic Univ Korea, Coll Med, Dept Psychiat, Daejeon St Marys Hosp, Daejeon, South Korea.
   [Lee, Jong-Sun] Kangwon Natl Univ, Dept Psychol, Chunchon, South Korea.
   [Kim, Dongchan; Park, HyunWook] Korea Adv Inst Sci & Technol, Dept Elect Engn, Daejeon, South Korea.
   [Jeong, Bumseok] Korea Adv Inst Sci & Technol, KAIST Inst, KI Hlth Sci & Technol, Daejeon, South Korea.
RP Jeong, B (reprint author), Korea Adv Inst Sci & Technol, Grad Sch Med Sci & Engn, 291 Daehak Ro, Daejeon 34141, South Korea.
EM bs.jeong@kaist.ac.kr
RI Jeong, Bumseok/G-2722-2011
OI Jeong, Bumseok/0000-0001-6805-6535
FU National Research Foundation, BK21 plus [NRF-2006-2005372]; KAIST Future
   Systems Healthcare Project; RI for Health Science and Technology Project
   Grant [N11160068, N11160074]; Brain research institute
FX This work was supported by grants (NRF-2006-2005372 to B. Jeong) from
   National Research Foundation, BK21 plus, the KAIST Future Systems
   Healthcare Project, and RI for Health Science and Technology Project
   Grant [N11160068, N11160074], and by in part grant from Brain research
   institute. The authors thank Y.-B. Lee and S.Cho for their help to our
   fMRI experiment.
NR 68
TC 3
Z9 3
U1 1
U2 11
PU KOREAN NEUROPSYCHIATRIC ASSOC
PI SEOUL
PA RN 522, G-FIVE CENTRAL PLAZA 1685-8 SEOCHO 4-DONG, SEOCHO-GU, SEOUL,
   137-882, SOUTH KOREA
SN 1738-3684
EI 1976-3026
J9 PSYCHIAT INVEST
JI Psychiatry Investig.
PD JUL
PY 2017
VL 14
IS 4
BP 441
EP 451
DI 10.4306/pi.2017.14.4.441
PG 11
WC Psychiatry
SC Psychiatry
GA FA9LP
UT WOS:000405767400009
PM 28845171
OA Green Published, Bronze, Other Gold
DA 2020-03-18
ER

PT J
AU Vissupe, MDC
   Jacob, AC
   Gallo, LA
   Morales, VMG
AF Cassinda Vissupe, Maria Domingas
   Jacob, Antonio Chingombe
   Angulo Gallo, Lisandra
   Guerra Morales, Vivian M.
TI Emotional Intelligence: Its relation with academic performance in
   preadolescents of "4TH April" First Cycle School, Angola
SO REVISTA EDUCACION
LA Spanish
DT Article
DE emotions; emotional intelligence; preadolescents; academic performance
AB The research was conducted in order to characterize the expression of emotional intelligence in preadolescents with low academic performance of the school "April 4" in the province of Huambo, Angola. It was used a mixed paradigm, predominantly quantitative with a non-experimental design and a cross-sectional and exploratory type of study. There were evaluated 60 adolescents, 30 with low and medium academic performance respectively. In addition, it was applied the Trait Meta-Mood Scale, School Report, Conflict dialog and Composition. Emotional Intelligence showed different results in both groups of preadolescents, in terms of perception, understanding and facilitation, being better in the middle academic performance group. As part of the results, it was revealed that the greatest difficulties were appreciated in emotional regulation.
C1 [Cassinda Vissupe, Maria Domingas] Escola Super Pedag Bie, Luanda, Angola.
   [Jacob, Antonio Chingombe] Univ Agostinho Neto, Luanda, Angola.
   [Angulo Gallo, Lisandra] Univ Cent Marta Abreu de Las Villas, Santa Clara, Cuba.
   [Guerra Morales, Vivian M.] Univ Cent Marta Abreu de Las Villas, Fac Psicol, Santa Clara, Cuba.
RP Vissupe, MDC (reprint author), Escola Super Pedag Bie, Luanda, Angola.
EM cassinda@uclv.edu.cu; ajacob@yahoo.com.br; lisandraa@uclv.cu;
   viviang@uclv.edu.cu
NR 20
TC 1
Z9 1
U1 9
U2 14
PU UNIV COSTA RICA, EDITORIAL
PI SAN JOSE
PA SEDE RODRIGO FACIO BRENES, MONTES DE OCA, SAN JOSE, 00000, COSTA RICA
SN 0379-7082
EI 2215-2644
J9 REV EDUC-COSTA RICA
JI Rev. Educ.
PD JUL-DEC
PY 2017
VL 41
IS 2
DI 10.15517/revedu.v41i2.22713
PG 8
WC Education & Educational Research
SC Education & Educational Research
GA GM0JB
UT WOS:000437734100011
OA DOAJ Gold
DA 2020-03-18
ER

PT J
AU Secinti, E
   Thompson, EJ
   Richards, M
   Gaysina, D
AF Secinti, Ekin
   Thompson, Ellen J.
   Richards, Marcus
   Gaysina, Darya
TI Research Review: Childhood chronic physical illness and adult emotional
   health - a systematic review and meta-analysis
SO JOURNAL OF CHILD PSYCHOLOGY AND PSYCHIATRY
LA English
DT Review
DE Depression; anxiety; chronic disorders; meta-analysis; paediatrics
ID QUALITY-OF-LIFE; LONG-TERM SURVIVORS; ACUTE LYMPHOBLASTIC-LEUKEMIA;
   YOUNG-ADULTS; POSTTRAUMATIC STRESS; PSYCHOLOGICAL DISTRESS; PSYCHOSOCIAL
   OUTCOMES; ADOLESCENT SURVIVORS; DEPRESSIVE SYMPTOMS; COLLEGE-STUDENTS
AB Background: Childhood chronic physical illness is associated with a greater vulnerability for emotional problems (i.e. depression and anxiety) in childhood. However, little is known about life-long effects of childhood chronic physical illness on mental health. The present study aims to systematically review evidence for associations between eight chronic physical illnesses with childhood onset (arthritis, asthma, cancer, chronic renal failure, congenital heart disease, cystic fibrosis, type 1 diabetes, and epilepsy) and adult emotional problems. Methods: A database search of MEDLINE, PsycARTICLES, PsycINFO, and ScienceDirect was undertaken, and random effects meta-analyses were used to synthesise evidence from eligible studies. Results: In total, 37 studies were eligible for the systematic review (n = 45,733) and of these, 34 studies were included in the meta-analyses (n = 45,358). There were overall associations between childhood chronic physical illness and adult depression (OR = 1.31; 95% CI [1.12, 1.54]) and anxiety(OR = 1.47; 95% CI [1.13, 1.92]). Separate meta-analyses for childhood asthma, type 1 diabetes and cancer were also conducted, with cancer being significantly associated with adult depression (OR = 1.19; 95% CI [1.00, 1.42]). Conclusions: The effects of childhood chronic physical illness on the risk of emotional problems persist beyond childhood and adolescence. Mental health prevention and intervention strategies targeting children with chronic physical illnesses can have long-term benefits.
C1 [Secinti, Ekin; Thompson, Ellen J.; Gaysina, Darya] Univ Sussex, Sch Psychol, EDGE Lab, Pevensey 1, Brighton BN1 9QH, E Sussex, England.
   [Secinti, Ekin] Indiana Univ Purdue Univ, Dept Psychol, Indianapolis, IN 46205 USA.
   [Richards, Marcus] UCL, MRC, Unit Lifelong Hlth & Ageing, London, England.
RP Gaysina, D (reprint author), Univ Sussex, Sch Psychol, EDGE Lab, Pevensey 1, Brighton BN1 9QH, E Sussex, England.
EM D.Gaysina@sussex.ac.uk
OI Secinti, Ekin/0000-0001-7794-8500; Thompson, Ellen
   Jo/0000-0003-2118-821X
FU Medical Research CouncilMedical Research Council UK (MRC)
   [MC_UU_12019/3]
NR 60
TC 16
Z9 16
U1 3
U2 31
PU WILEY
PI HOBOKEN
PA 111 RIVER ST, HOBOKEN 07030-5774, NJ USA
SN 0021-9630
EI 1469-7610
J9 J CHILD PSYCHOL PSYC
JI J. Child Psychol. Psychiatry
PD JUL
PY 2017
VL 58
IS 7
BP 753
EP 769
DI 10.1111/jcpp.12727
PG 17
WC Psychology, Developmental; Psychiatry; Psychology
SC Psychology; Psychiatry
GA EX7CG
UT WOS:000403404000002
PM 28449285
OA Green Accepted
DA 2020-03-18
ER

PT J
AU Hannan, SM
   Orcutt, HK
   Miron, LR
   Thompson, KL
AF Hannan, Susan M.
   Orcutt, Holly K.
   Miron, Lynsey R.
   Thompson, Kristen L.
TI Childhood Sexual Abuse and Later Alcohol-Related Problems: Investigating
   the Roles of Revictimization, PTSD, and Drinking Motivations Among
   College Women
SO JOURNAL OF INTERPERSONAL VIOLENCE
LA English
DT Article
DE childhood sexual abuse; adolescent sexual assault; posttraumatic stress
   disorder; drinking motivations; alcohol
ID POSTTRAUMATIC-STRESS-DISORDER; RISK-FACTORS; ASSAULT SURVIVORS;
   SUBSTANCE USE; QUESTIONNAIRE; ADOLESCENCE; VALIDATION; MODEL; MEN
AB The current study sought to examine whether symptoms of posttraumatic stress disorder (PTSD), adolescent sexual assault (ASA), and drinking motivations (e.g., drinking to regulate emotional experiences) mediate the relationship between a history of childhood sexual abuse (CSA) and subsequent alcohol-related problems among college women. Participants were 579 female students at a Midwestern university. Participants were recruited as part of a larger longitudinal study that investigated risk and resiliency factors related to sexual revictimization. Using a serial mediation model, the current study found that the proposed constructs mediated the relationship between CSA and subsequent alcohol-related problems via two separate paths. In one path, CSA was associated with PTSD, which in turn predicted drinking to regulate emotional experiences, which then was related to alcohol-related problems in adulthood. In the second path, CSA was related to ASA, which in turn predicted drinking to regulate emotional experiences, which then was related to alcohol-related problems in adulthood. These results suggest that individuals with a history of CSA are more likely to experience both revictimization in adolescence and PTSD symptoms in adulthood, which may lead to alcohol-related problems via drinking to regulate emotional experiences. These findings suggest the importance of incorporating skills training in adaptive emotion regulation strategies into treatment for individuals with a history of CSA and ASA.
C1 [Hannan, Susan M.; Orcutt, Holly K.; Miron, Lynsey R.; Thompson, Kristen L.] Northern Illinois Univ, Dept Psychol, Psychol Comp Sci Bldg,Rm 400, De Kalb, IL 60115 USA.
RP Hannan, SM (reprint author), Northern Illinois Univ, Dept Psychol, Psychol Comp Sci Bldg,Rm 400, De Kalb, IL 60115 USA.
EM susan.hannan2@gmail.com
OI Orcutt, Holly/0000-0002-0197-0784
FU Joyce Foundation; National Institute for Child and Human Development
   [1R15HD049907-01A1]; National Institute of Mental HealthUnited States
   Department of Health & Human ServicesNational Institutes of Health (NIH)
   - USANIH National Institute of Mental Health (NIMH) [5R21MH085436-02]
FX The author(s) disclosed receipt of the following financial support for
   the research, authorship, and/or publication of this article: This
   research was funded by grants to the second author from the Joyce
   Foundation, the National Institute for Child and Human Development
   (1R15HD049907-01A1), and the National Institute of Mental Health
   (5R21MH085436-02).
NR 35
TC 12
Z9 12
U1 0
U2 9
PU SAGE PUBLICATIONS INC
PI THOUSAND OAKS
PA 2455 TELLER RD, THOUSAND OAKS, CA 91320 USA
SN 0886-2605
EI 1552-6518
J9 J INTERPERS VIOLENCE
JI J. Interpers. Violence
PD JUL
PY 2017
VL 32
IS 14
BP 2118
EP 2138
DI 10.1177/0886260515591276
PG 21
WC Criminology & Penology; Family Studies; Psychology, Applied
SC Criminology & Penology; Family Studies; Psychology
GA EX5OW
UT WOS:000403292900003
PM 26130681
DA 2020-03-18
ER

PT J
AU Peters, S
   Peper, JS
   Van Duijvenvoorde, ACK
   Braams, BR
   Crone, EA
AF Peters, Sabine
   Peper, Jiska S.
   Van Duijvenvoorde, Anna C. K.
   Braams, Barbara R.
   Crone, Eveline A.
TI Amygdala-orbitofrontal connectivity predicts alcohol use two years
   later: a longitudinal neuroimaging study on alcohol use in adolescence
SO DEVELOPMENTAL SCIENCE
LA English
DT Article
ID STATE FUNCTIONAL CONNECTIVITY; AT-RISK ADOLESCENTS; WORKING-MEMORY
   CAPACITY; FRONTAL CONNECTIVITY; EMOTION REGULATION; NUCLEUS-ACCUMBENS;
   BRAIN-DEVELOPMENT; NEURAL RESPONSES; SUBSTANCE USE; YOUNG-ADULTS
AB This study tested the relation between cortical-subcortical functional connectivity and alcohol consumption in adolescents using an accelerated longitudinal design, as well as normative developmental patterns for these measures. Participants between ages 8 and 27 completed resting-state neuroimaging scans at two time points separated by two years (N=274 at T1, N=231 at T2). In addition, participants between ages 12 and 27 reported on recent and lifetime alcohol use (N=193 at T1, N=244 at T2). Resting-state connectivity analyses focused on amygdala-orbitofrontal connectivity given prior research linking reduced coupling between these regions to alcohol use. Mixed model analyses revealed that age had a cubic relationship with alcohol use, with little to no use in childhood, steep increases in adolescence and leveling off in adulthood. No age effects were found for amygdala-OFC connectivity. Prediction analyses showed that left amygdala-orbitofrontal connectivity at the first time point predicted recent and lifetime alcohol use two years later. There was no evidence for the reversed relation, suggesting that brain connectivity measures precede explorative risk-taking behavior in adolescence, possibly because decreased subcortical-frontal connectivity biases towards more explorative or risky behavior.
C1 [Peters, Sabine; Peper, Jiska S.; Van Duijvenvoorde, Anna C. K.; Braams, Barbara R.; Crone, Eveline A.] Leiden Univ, Dept Dev & Educ Psychol, Leiden, Netherlands.
   [Peters, Sabine; Peper, Jiska S.; Van Duijvenvoorde, Anna C. K.; Braams, Barbara R.; Crone, Eveline A.] Leiden Inst Brain & Cognit, Leiden, Netherlands.
RP Peters, S (reprint author), Leiden Univ, Dept Dev & Educ Psychol, Brain & Dev Lab, Wassenaarseweg 52, NL-2333AK Leiden, Netherlands.
EM s.peters@fsw.leidenuniv.nl
OI Braams, Barbara R./0000-0002-8688-5959; , Sabine/0000-0002-9902-7697;
   Crone, Eveline/0000-0002-7508-6078
NR 49
TC 18
Z9 18
U1 0
U2 12
PU WILEY
PI HOBOKEN
PA 111 RIVER ST, HOBOKEN 07030-5774, NJ USA
SN 1363-755X
EI 1467-7687
J9 DEVELOPMENTAL SCI
JI Dev. Sci.
PD JUL
PY 2017
VL 20
IS 4
AR e12448
DI 10.1111/desc.12448
PG 11
WC Psychology, Developmental; Psychology, Experimental
SC Psychology
GA EX1TX
UT WOS:000403010400014
PM 27774764
OA Green Published
DA 2020-03-18
ER

PT J
AU Petermann, F
AF Petermann, Franz
TI Emotionsregulation
SO KINDHEIT UND ENTWICKLUNG
LA English
DT Article
DE emotion regulation; childhood; prevention; etiopathological model
ID EMOTION REGULATION STRATEGIES; AGGRESSIVE-BEHAVIOR; ADOLESCENCE;
   DISORDERS; CHILDHOOD; CHILDREN; PSYCHOPATHOLOGY; QUESTIONNAIRE;
   COMORBIDITY; COMPETENCE
AB Positive emotions and good skills for emotion regulation are essential factors for healthy development. Children will only be well integrated into their social environment if they succeed in developing emotion regulation strategies. The quality of emotion regulation plays a crucial role in the development of mental disorders. Longitudinal studies demonstrate a significant connection between inadequate emotion regulation and the development of anxiety and depressive disorders on the one hand and aggressive behavior on the other hand.
C1 [Petermann, Franz] Univ Bremen, Zentrum Klin Psychol & Rehabil, Grazer Str 6, D-28359 Bremen, Germany.
RP Petermann, F (reprint author), Univ Bremen, Zentrum Klin Psychol & Rehabil, Grazer Str 6, D-28359 Bremen, Germany.
EM fpeterm@uni-bremen.de
NR 39
TC 16
Z9 16
U1 0
U2 26
PU HOGREFE & HUBER PUBLISHERS
PI GOTTINGEN
PA MERKELSTR 3, D-37085 GOTTINGEN, GERMANY
SN 0942-5403
EI 2190-6246
J9 KINDH ENTWICKL
JI Kindh. Entwickl.
PD JUL
PY 2017
VL 26
IS 3
BP 129
EP 132
DI 10.1026/0942-5403/a000224
PG 4
WC Psychology, Developmental
SC Psychology
GA EW5DA
UT WOS:000402524200001
DA 2020-03-18
ER

PT J
AU Ulrich, F
   Petermann, F
AF Ulrich, Franziska
   Petermann, Franz
TI Parental Emotion Dysregulation as a Risk Factor for Child Development
SO KINDHEIT UND ENTWICKLUNG
LA German
DT Article
DE parental training; emotion regulation; family climate; parenting;
   behavior problems
ID DEFICIT/HYPERACTIVITY DISORDER ADHD; MENTALLY-ILL PARENTS; NEGATIVE
   EMOTIONS; REGULATION STRATEGIES; INTERGENERATIONAL TRANSMISSION;
   INDIVIDUAL-DIFFERENCES; MEDIATING ROLE; CONDUCT PROBLEMS;
   YOUNG-CHILDREN; LIFE-SPAN
AB Emotion regulation in children and adolescents is a major topic in developmental psychopathology. Prior research has focused on the development of emotion regulation - a central developmental task in childhood - and its role in children's mental health or academic success. While parental emotion regulation is recognized as a central aspect of parenting, the question of how parents regulate their own emotions, in terms of parenting, has not been sufficiently investigated to date. Parents have to cope with a wide range of emotions in daily interaction with their child. What happens if parents support their child's regulation at the expense of failing to regulate their own emotional state? This article provides an overview of the current state of research on the effects of parental emotion dysregulation on family processes of the child's emotion regulation and developmental outcome. The ISI Web of Science and PubMed databases were searched for Germanand English-language articles. We found 25 studies examining the relationship between parental emotion dysregulation and children's emotion regulation, parenting practices, emotional climate of the family or children's adjustment. Results of these studies show a direct effect of parental modeling on children's emotion regulation strategies. Furthermore, parents reporting higher levels of emotion dysregulation tended toward unsupportive emotion parenting, which in turn was related to higher levels of child emotion dysregulation. Parents with emotion dysregulation also tended to apply harsh, hostile, and rejecting parenting practice. Children of parents with emotion dysregulation have no or only a few opportunities to learn adaptive emotion regulation, which in turn increases the risk for behavioral problems. The results of this review indicate a comprehensive knowledge of parental emotion dysregulation may help to understand and modify difficulties in parenting, or prevent and treat behavior and emotional problems in children and adolescents. Further research is needed to explain which emotion regulation strategies parents use in a caregiving context, and to determine the conditions under which these emotion regulation strategies are useful, in contrast to dysfunctional strategies, in parenting. For clinical practice, the findings of this review indicate that the integration of parental emotion and emotion regulation components into parent training interventions for child psychopathology, such as conduct problems, are important, given their potential impact on child and adolescent development.
C1 [Ulrich, Franziska; Petermann, Franz] Univ Bremen, Zentrum Klin Psychol & Rehabil, Grazer Str 6, D-28359 Bremen, Germany.
RP Ulrich, F (reprint author), Univ Bremen, Zentrum Klin Psychol & Rehabil, Grazer Str 6, D-28359 Bremen, Germany.
EM f.ulrich@uni-bremen.de
NR 89
TC 17
Z9 17
U1 3
U2 51
PU HOGREFE & HUBER PUBLISHERS
PI GOTTINGEN
PA MERKELSTR 3, D-37085 GOTTINGEN, GERMANY
SN 0942-5403
EI 2190-6246
J9 KINDH ENTWICKL
JI Kindh. Entwickl.
PD JUL
PY 2017
VL 26
IS 3
BP 133
EP 146
DI 10.1026/0942-5403/a000225
PG 14
WC Psychology, Developmental
SC Psychology
GA EW5DA
UT WOS:000402524200002
DA 2020-03-18
ER

PT J
AU Hunt, TK
   Forbush, KT
   Hagan, KE
   Chapa, DAN
AF Hunt, Tyler K.
   Forbush, Kelsie T.
   Hagan, Kelsey E.
   Chapa, Danielle A. N.
TI Do emotion regulation difficulties when upset influence the association
   between dietary restraint and weight gain among college students?
SO APPETITE
LA English
DT Article
DE Negative urgency; Binge eating; Obesity; Impulsivity; Restraint theory
ID BINGE-EATING DISORDER; ECOLOGICAL MOMENTARY ASSESSMENT; PATHOLOGY
   SYMPTOMS INVENTORY; IMPULSIVITY-RELATED TRAITS; SELF-REPORTED WEIGHT;
   TEST MEAL INTAKE; BODY-MASS INDEX; BULIMIA-NERVOSA; NEGATIVE URGENCY;
   ADOLESCENT GIRLS
AB Obesity is a significant public health concern that affects more than one-fifth of adolescents aged 12-19 in the United States. Theoretical models suggest that prolonged dietary restraint leads to binge-eating behaviors, which in turn increases individuals' risk for weight gain or obesity. Results from the literature indicate a potential role for negative urgency (the tendency to act rashly when distressed) as a mediating variable that explains the link between dietary restraint and binge-eating episodes. The current study tested short-term, prospective longitudinal associations among dietary restraint, binge eating, negative urgency, and weight gain among college students a population at increased risk for the development of overweight and obesity. We hypothesized that dietary restraint and weight gain would be mediated by negative urgency and binge eating, but only among participants with overweight and obesity. College students (N = 227) completed the Eating Pathology Symptoms Inventory, UPPS-P Impulsivity Scale, and self-reported weight and height to calculate body mass index. Results showed that the association between dietary restraint and weight gain was mediated by negative urgency and binge eating, but only among participants with overweight and obesity. Our findings indicated that negative urgency might represent a mechanism that explains why dietary restraint leads to future binge eating episodes and weight gain among college students with overweight and obesity. Results suggest that future treatment and prevention programs for overweight and obesity may benefit from incorporating strategies to improve emotion regulation as a way to reduce binge eating and to prevent additional weight gain among 'at-risk' populations. (C) 2017 Elsevier Ltd. All rights reserved.
C1 [Hunt, Tyler K.; Forbush, Kelsie T.; Hagan, Kelsey E.; Chapa, Danielle A. N.] Univ Kansas, Dept Psychol, Lawrence, KS 66045 USA.
RP Forbush, KT (reprint author), Univ Kansas, Dept Psychol, Lawrence, KS 66045 USA.
EM kforbush@ku.edu
OI Hagan, Kelsey/0000-0001-5723-3591; Forbush, Kelsie/0000-0002-5900-4204;
   Chapa, Danielle/0000-0001-6946-4194
FU Academy for Eating Disorders (AED); American Psychological Association
   (APA); American Psychological Association of Graduate Students (APAGS);
   American Psychological Foundation (APF/COGDOP); Ingestive Behaviors
   Research Center
FX Funding for this study was provided by grants from the Academy for
   Eating Disorders (AED; Student Research Grant), American Psychological
   Association (APA; Dissertation Research Award), American Psychological
   Association of Graduate Students (APAGS; Scott Mesh Honorary Grant for
   Research in Psychology), and the American Psychological Foundation
   (APF/COGDOP; Graduate Research Scholarship) awarded to Kelsie Forbush
   (PI) and a grant from the Ingestive Behaviors Research Center awarded to
   Tyler Hunt (Research Fellow). The funding agencies had no role in the
   study design, collection, analysis or interpretation of the data,
   writing the manuscript, or the decision to submit the paper for
   publication.
NR 104
TC 3
Z9 3
U1 3
U2 23
PU ACADEMIC PRESS LTD- ELSEVIER SCIENCE LTD
PI LONDON
PA 24-28 OVAL RD, LONDON NW1 7DX, ENGLAND
SN 0195-6663
EI 1095-8304
J9 APPETITE
JI Appetite
PD JUL 1
PY 2017
VL 114
BP 101
EP 109
DI 10.1016/j.appet.2017.03.029
PG 9
WC Behavioral Sciences; Nutrition & Dietetics
SC Behavioral Sciences; Nutrition & Dietetics
GA EW2TB
UT WOS:000402347800013
PM 28341607
DA 2020-03-18
ER

PT J
AU Simmons, JG
   Schwartz, OS
   Bray, K
   Deane, C
   Pozzi, E
   Richmond, S
   Smith, J
   Vijayakumar, N
   Byrne, ML
   Seal, ML
   Yap, MBH
   Allen, NB
   Whittle, SL
AF Simmons, J. G.
   Schwartz, O. S.
   Bray, K.
   Deane, C.
   Pozzi, E.
   Richmond, S.
   Smith, J.
   Vijayakumar, N.
   Byrne, M. L.
   Seal, M. L.
   Yap, M. B. H.
   Allen, N. B.
   Whittle, S. L.
TI Study protocol: families and childhood transitions study (FACTS) - a
   longitudinal investigation of the role of the family environment in
   brain development and risk for mental health disorders in community
   based children
SO BMC PEDIATRICS
LA English
DT Article
DE Brain development; Late childhood; Parenting; Social disadvantage;
   Mental health; Hormones; Adrenarche; Protocol; MRI
ID HIPPOCAMPAL VOLUME; EARLY-LIFE; CORTISOL CONCENTRATIONS; PRELIMINARY
   VALIDATION; REJECTION SENSITIVITY; DEPRESSIVE SYMPTOMS; SOCIAL
   DISADVANTAGE; MATERNAL RESPONSES; HORMONAL RESPONSES; EMOTION REGULATION
AB Background: Extant research has demonstrated that parenting behaviour can be a significant contributor to the development of brain structure and mental health during adolescence. Nonetheless, there is limited research examining these relationships during late childhood, and particularly in the critical period of brain development occurring between 8 and 10 years of age. The effects of the family environment on the brain during late childhood may have significant implications for later functioning, and particularly mental health. The Families and Childhood Transitions Study (FACTS) is a multidisciplinary longitudinal cohort study of brain development and mental health, with two waves of data collection currently funded, occurring 18-months apart, when child participants are aged approximately 8- and 10-years old.
   Methods/design: Participants are 163 children (M age [SD] = 8.44 [0.34] years, 76 males) and their mothers (M age [SD] = 40.34 [5.43] years). Of the 163 families who consented to participate, 156 completed a video-recorded and observer-coded dyadic interaction task and 153 completed a child magnetic resonance imaging brain scan at baseline. Families were recruited from lower socioeconomic status (SES) areas to maximise rates of social disadvantage and variation in parenting behaviours. All experimental measures and tasks completed at baseline are repeated at an 18-month follow-up, excluding the observer coded family interaction tasks. The baseline assessment was completed in October 2015, and the 18-month follow up will be completed May 2017.
   Discussion: This study, by examining the neurobiological and mental health consequences of variations in parenting, has the potential to significantly advance our understanding of child development and risk processes. Recruitment of lower SES families will also allow assessment of resilience factors given the poorer outcomes often associated with this population.
C1 [Simmons, J. G.; Schwartz, O. S.; Bray, K.; Deane, C.; Richmond, S.; Smith, J.; Whittle, S. L.] Univ Melbourne, Melbourne Sch Psychol Sci, Parkville, Vic, Australia.
   [Simmons, J. G.; Pozzi, E.; Whittle, S. L.] Univ Melbourne, Dept Psychiat, Melbourne Neuropsychiat Ctr, Parkville, Vic, Australia.
   [Simmons, J. G.; Pozzi, E.; Whittle, S. L.] Melbourne Hlth, Parkville, Vic, Australia.
   [Vijayakumar, N.; Byrne, M. L.; Allen, N. B.] Univ Oregon, Dept Psychol, Eugene, OR 97403 USA.
   [Seal, M. L.] Royal Childrens Hosp, MRI Dept, Dev Imaging, Parkville, Vic, Australia.
   [Seal, M. L.] Univ Melbourne, Dept Paediat, Parkville, Vic, Australia.
   [Yap, M. B. H.] Monash Univ, Monash Inst Cognit & Clin Neurosci, Sch Psychol Sci, Clayton, Vic, Australia.
   [Yap, M. B. H.] Univ Melbourne, Melbourne Sch Populat & Global Hlth, Parkville, Vic, Australia.
   [Simmons, J. G.] Murdoch Childrens Res Inst, Parkville, Vic, Australia.
RP Simmons, JG (reprint author), Univ Melbourne, Melbourne Sch Psychol Sci, Parkville, Vic, Australia.; Simmons, JG (reprint author), Univ Melbourne, Dept Psychiat, Melbourne Neuropsychiat Ctr, Parkville, Vic, Australia.; Simmons, JG (reprint author), Melbourne Hlth, Parkville, Vic, Australia.; Simmons, JG (reprint author), Murdoch Childrens Res Inst, Parkville, Vic, Australia.
EM jgs@unimelb.edu.au
RI Yap, Marie/H-9654-2014; Seal, Marc L/J-9290-2019; Whittle,
   Sarah/I-2200-2014
OI Yap, Marie/0000-0002-8387-0188; Seal, Marc L/0000-0002-8396-140X;
   Schwartz, Orli/0000-0001-7634-3737; Vijayakumar,
   Nandita/0000-0002-5622-9547; Whittle, Sarah/0000-0003-3145-1528;
   Simmons, Julian G./0000-0002-7228-1847
FU Australian Research Council (ARC)Australian Research Council
   [DP130103551]; Melbourne Neurosciences Institute Fellowship; NHMRC
   Career Development FellowshipNational Health and Medical Research
   Council of Australia [1,007,716]
FX This study has been funded by a Discovery Project grant from the
   Australian Research Council (ARC; DP130103551). Dr. Simmons is supported
   by a Melbourne Neurosciences Institute Fellowship and Dr. Whittle is
   supported by an NHMRC Career Development Fellowship (ID: 1,007,716).
   Funding bodies played no role in the design of the study, nor in
   collection, analysis, and interpretation of data.
NR 122
TC 4
Z9 4
U1 1
U2 13
PU BMC
PI LONDON
PA CAMPUS, 4 CRINAN ST, LONDON N1 9XW, ENGLAND
SN 1471-2431
J9 BMC PEDIATR
JI BMC Pediatr.
PD JUN 30
PY 2017
VL 17
AR 153
DI 10.1186/s12887-017-0905-x
PG 14
WC Pediatrics
SC Pediatrics
GA FA0NU
UT WOS:000405133300001
PM 28666427
OA DOAJ Gold, Green Published
DA 2020-03-18
ER

PT J
AU Xu, L
   Liu, RD
   Ding, Y
   Mou, XH
   Wang, J
   Liu, Y
AF Xu, Le
   Liu, Ru-De
   Ding, Yi
   Mou, Xiaohong
   Wang, Jia
   Liu, Ying
TI The Mediation Effect of Coping Style on the Relations between
   Personality and Life Satisfaction in Chinese Adolescents
SO FRONTIERS IN PSYCHOLOGY
LA English
DT Article
DE the Big Five; personality traits; coping style; life satisfaction;
   Chinese adolescents
ID QUALITY-OF-LIFE; BIG 5 PERSONALITY; 5-FACTOR MODEL; EMOTION REGULATION;
   POSITIVE AFFECT; YOUNG-CHILDREN; TRAITS; STRESS; EVENTS; NEUROTICISM
AB Previous findings showed the associations between each of the Big Five personality trait and adolescents' life satisfaction were different. Some traits (extraversion and neuroticism) correlated with adolescents' life satisfaction, while other traits did not have the same associations with adolescents' life satisfaction. In order to explain why the Big Five traits differed in their associations with adolescents' life satisfaction, the present study verified the relations between each of the Big Five personality traits and life satisfaction, and demonstrated the mediating effects of coping style on the relations between these personality traits and life satisfaction in a sample of 2,357 Chinese adolescents. The results demonstrated that four of the Big Five personality traits (extraversion, agreeableness, conscientiousness, and neuroticism) had significant associations with life satisfaction. Further, coping style partially mediated the relations between these four traits and life satisfaction, whereas coping style fully mediated the relation between openness to new experience and life satisfaction. The results implied a plausible explanation for why the Big Five traits differed in their associations with life satisfaction found among the previous literature: that there might be some partial or full mediation variables (such as coping style in this study) left unexamined. Theoretical and practical implications of this study on further research and educational practice are discussed.
C1 [Xu, Le; Liu, Ru-De; Wang, Jia; Liu, Ying] Beijing Normal Univ, Beijing Key Lab Appl Expt Psychol, Fac Psychol, Beijing, Peoples R China.
   [Ding, Yi] Fordham Univ, Grad Sch Educ, New York, NY 10023 USA.
   [Mou, Xiaohong] Beijing Polytech, Beijing, Peoples R China.
RP Liu, RD (reprint author), Beijing Normal Univ, Beijing Key Lab Appl Expt Psychol, Fac Psychol, Beijing, Peoples R China.
EM rdliu@bnu.edu.cn
NR 113
TC 1
Z9 1
U1 1
U2 16
PU FRONTIERS MEDIA SA
PI LAUSANNE
PA AVENUE DU TRIBUNAL FEDERAL 34, LAUSANNE, CH-1015, SWITZERLAND
SN 1664-1078
J9 FRONT PSYCHOL
JI Front. Psychol.
PD JUN 29
PY 2017
VL 8
AR 1076
DI 10.3389/fpsyg.2017.01076
PG 13
WC Psychology, Multidisciplinary
SC Psychology
GA EY9RF
UT WOS:000404335000002
PM 28706496
OA DOAJ Gold, Green Published
DA 2020-03-18
ER

PT J
AU Richaud, MC
   Lemos, VN
   Mesurado, B
   Oros, L
AF Richaud, Maria C.
   Lemos, Viviana N.
   Mesurado, Belen
   Oros, Laura
TI Construct Validity and Reliability of a New Spanish Empathy
   Questionnaire for Children and Early Adolescents
SO FRONTIERS IN PSYCHOLOGY
LA English
DT Article
DE multidimensional empathy; new questionnaire; evaluation; psychometrics;
   validity; childhood
ID PERSPECTIVE-TAKING; BASIC EMPATHY; PROSOCIAL BEHAVIOR; MIDDLE CHILDHOOD;
   SCALE; NEUROSCIENCE; AGGRESSION; DISTRESS; EMOTION; BRAIN
AB Empathy is a basic socio-emotional process of human development that involves the ability to perceive, share, and understand the emotional states of others. This process is essential to successful social functioning. However, despite its significance, empathy has been difficult to define and measure, particularly when incorporating both its emotional and cognitive aspects. The purpose of this study was to develop an Empathy Questionnaire for children aged 9-12 years based on a model of social cognitive neuroscience and to analyze its construct validity and reliability. This questionnaire aimed to integrate the following aspects: emotional contagion, self-other awareness, perspective-taking, emotional regulation, and empathic action. Three studies were conducted. Study 1 evaluated the discriminative power of the items and studied the underlying structure of the instrument using exploratory factor analysis. In Study 2, confirmatory factor analysis was performed to test the model obtained. Finally, the goal of Study 3 was to analyze the convergent and discriminant validity of the questionnaire and the internal consistency of its dimensions. The final version of the instrument contained 15 items that operationalized the previously listed dimensions. The results of the 3 studies indicated that the questionnaire had good validity and reliability. This study has important implications for research and clinical practice. Given its simplicity and brevity, this new self-report scale may work well as a screening method to evaluate the key psychological issues underlying numerous child behaviors that predict the success or failure of social relationships, individual quality of life, and mental well-being.
C1 [Richaud, Maria C.; Lemos, Viviana N.; Mesurado, Belen; Oros, Laura] Consejo Nacl Invest Cient & Tecn, Buenos Aires, DF, Argentina.
   [Richaud, Maria C.; Lemos, Viviana N.] Univ Adventista Plata, Ctr Invest Psicol & Ciencias Afines, Libertador San Martin, Argentina.
RP Richaud, MC (reprint author), Consejo Nacl Invest Cient & Tecn, Buenos Aires, DF, Argentina.; Richaud, MC (reprint author), Univ Adventista Plata, Ctr Invest Psicol & Ciencias Afines, Libertador San Martin, Argentina.
EM richaudmc@gmail.com
RI Richaud, Maria C/E-1193-2011
NR 65
TC 2
Z9 3
U1 0
U2 16
PU FRONTIERS MEDIA SA
PI LAUSANNE
PA AVENUE DU TRIBUNAL FEDERAL 34, LAUSANNE, CH-1015, SWITZERLAND
SN 1664-1078
J9 FRONT PSYCHOL
JI Front. Psychol.
PD JUN 13
PY 2017
VL 8
AR 979
DI 10.3389/fpsyg.2017.00979
PG 10
WC Psychology, Multidisciplinary
SC Psychology
GA EX3MZ
UT WOS:000403137700002
PM 28659848
OA DOAJ Gold, Green Published
DA 2020-03-18
ER

PT J
AU Andreas, JB
   Brunborg, GS
AF Andreas, Jasmina Burdzovic
   Brunborg, Geir S.
TI Depressive Symptomatology among Norwegian Adolescent Boys and Girls: The
   Patient Health Questionnaire-9 (PHQ-9) Psychometric Properties and
   Correlates
SO FRONTIERS IN PSYCHOLOGY
LA English
DT Article
DE depression; adolescents; PHQ-9; Norway; cross-cultural comparison
ID CHILD MENTAL-HEALTH; NORD-TRONDELAG HEALTH; PRIMARY-CARE PATIENTS;
   DIFFICULTIES QUESTIONNAIRE; GENDER-DIFFERENCES; PSYCHIATRIC-DISORDERS;
   GENERAL-POPULATION; MAJOR DEPRESSION; RISK-FACTORS; SYMPTOMS
AB This study explored the potential contribution of the Diagnostic and Statistical Manual for Mental Disorders (DSM-IV)-based Patient Health Questionnaire-9 item (PHQ-9) instrument to the developmental epidemiology research in Norway, by examining depressive symptoms in a school sample of adolescents (N = 846). The average PHQ-9 scores were 6.89 (SD = 5.13) for girls, and 4.57 (SD = 3.98) for boys; 8.5% of girls and 2.6% of boys were classified into the originally proposed categories indicative of Major Depressive Disorder (MDD; PHQ-9 scores >= 15). Multi-group confirmatory factor analysis (CFA) confirmed a single-factor structure for the PHQ-9 with solid psychometric properties and high internal consistency for both genders. However, even though configural equality was observed, there was no evidence for metric or scalar equality across genders, warranting further investigation of measurement equivalence for the current Norwegian version of the PHQ-9. We observed no major associations between the PHQ-9 scores and adolescent religion or immigrant background. Further, school grade, not living together with both biological parents, and diagnosed chronic illness were differently associated with elevated depressive symptoms for boys and girls. Finally, high residential instability, perceived low SES, school dissatisfaction, lack of close friendships, history of suicide attempts and self-harm, and elevated emotional problems were all significantly and consistently associated with greater depression for both genders. Overall, the PHQ-9 appears to be a promising research tool, potentially offering clinically-relevant classification of adolescent self-reported depressive symptomatology in addition to the symptom severity captured by continuous scores. Nevertheless, further investigation concerning the observed measurement non-equivalence, as well as the comprehensive validation and comparison against the gold standard is required before the PHQ-9 is to be used for diagnostic screening in Norway.
C1 [Andreas, Jasmina Burdzovic; Brunborg, Geir S.] Norwegian Inst Publ Hlth, Dept Subst Use, Oslo, Norway.
RP Andreas, JB (reprint author), Norwegian Inst Publ Hlth, Dept Subst Use, Oslo, Norway.
EM jabu@fhi.no
RI Andreas, Jasmina Burdzovic/P-5846-2017; Brunborg, Geir
   Scott/AAH-3186-2020
OI Andreas, Jasmina Burdzovic/0000-0002-6730-1321; Brunborg,
   Geir/0000-0002-1382-2922
NR 63
TC 10
Z9 10
U1 4
U2 12
PU FRONTIERS MEDIA SA
PI LAUSANNE
PA PO BOX 110, EPFL INNOVATION PARK, BUILDING I, LAUSANNE, 1015,
   SWITZERLAND
SN 1664-1078
J9 FRONT PSYCHOL
JI Front. Psychol.
PD JUN 8
PY 2017
VL 8
AR 887
DI 10.3389/fpsyg.2017.00887
PG 11
WC Psychology, Multidisciplinary
SC Psychology
GA EW9QF
UT WOS:000402853600001
OA DOAJ Gold, Green Published, Green Accepted
DA 2020-03-18
ER

PT J
AU Mahedy, L
   Hammerton, G
   Teyhan, A
   Edwards, AC
   Kendler, KS
   Moore, SC
   Hickman, M
   Macleod, J
   Heron, J
AF Mahedy, Liam
   Hammerton, Gemma
   Teyhan, Alison
   Edwards, Alexis C.
   Kendler, Kenneth S.
   Moore, Simon C.
   Hickman, Matthew
   Macleod, John
   Heron, Jon
TI Parental alcohol use and risk of behavioral and emotional problems in
   offspring
SO PLOS ONE
LA English
DT Article
ID MENTAL-HEALTH PROBLEMS; DIFFICULTIES QUESTIONNAIRE; GENDER-DIFFERENCES;
   PRENATAL EXPOSURE; CONDUCT PROBLEMS; SUBSTANCE-ABUSE; BINGE PATTERN;
   CHILDREN; PREGNANCY; CONSUMPTION
AB Objective
   The majority of studies that have examined parental alcohol use and offspring outcomes have either focused on exposure in the antenatal period or from clinical populations. This study sought to examine proximal and distal associations between parental alcohol use and offspring conduct problems and depressive symptoms in a population birth cohort.
   Methods
   We used prospective data from a large UK based population cohort (ALSPAC) to investigate the association between parental alcohol use, measured in units, (assessed at ages 4 and 12 years) with childhood conduct trajectories, (assessed on six occasions from 4 to 13.5 years, n = 6,927), and adolescent depressive symptoms (assessed on four occasions from similar to 13 to similar to 18 years, n = 5,539). Heavy drinking was defined as >= 21 units per week in mothers and partners who drank 4+ units daily.
   Results
   We found little evidence to support a dose response association between parental alcohol use and offspring outcomes. For example, we found insufficient evidence to support an association between maternal alcohol use at age 4 years and childhood conduct problems (childhood limited: OR = 1.00, 95% CI =.99, 1.01; adolescent onset: OR = 0.99, 95% CI =.98, 1.00; and early-onset persistent: OR = 0.99, 95% CI =.98, 1.00) per 1-unit change in maternal alcohol use compared to those with low levels of conduct problems. We also found insufficient evidence to support an association between maternal alcohol use at age 4 years and adolescent depressive symptoms (intercept: b =.001, 95% CI = -.01,.01, and slope: b =.003, 95% CI = -.03,.03) per 1-unit change in maternal alcohol use. Results remained consistent across amount of alcohol consumed (i.e., number of alcohol units or heavy alcohol use), parent (maternal self-reports or maternal reports of partner's alcohol use), and timing of alcohol use (assessed at age 4 or age 12 years).
   Conclusions
   There is no support for an association between parental alcohol use during childhood and conduct and emotional problems during childhood or adolescence.
C1 [Mahedy, Liam; Hammerton, Gemma; Teyhan, Alison; Hickman, Matthew; Macleod, John; Heron, Jon] Univ Bristol, Sch Social & Community Med, Bristol, Avon, England.
   [Edwards, Alexis C.; Kendler, Kenneth S.] Virginia Commonwealth Univ, Dept Psychiat, Virginia Inst Psychiat & Behav Genet, Richmond, VA USA.
   [Edwards, Alexis C.; Kendler, Kenneth S.] Virginia Commonwealth Univ, Sch Med, Virginia Inst Psychiat & Behav Genet, Richmond, VA USA.
   [Moore, Simon C.] Cardiff Univ, Sch Dent, Coll Biomed & Life Sci, Cardiff, S Glam, Wales.
RP Mahedy, L (reprint author), Univ Bristol, Sch Social & Community Med, Bristol, Avon, England.
EM liam.mahedy@bristol.ac.uk
RI Hickman, Matthew/Y-2400-2019; Kendler, Kenneth/AAF-2876-2019; Heron,
   Jon/D-5884-2011
OI Hickman, Matthew/0000-0001-9864-459X; Heron, Jon/0000-0001-6199-5644;
   Hammerton, Gemma/0000-0002-7781-3857; Teyhan,
   Alison/0000-0002-4965-3139; Moore, Simon/0000-0001-5495-4705; Mahedy,
   Liam/0000-0001-5417-6595
FU UK Medical Research CouncilMedical Research Council UK (MRC); Wellcome
   TrustWellcome Trust [092731]; University of Bristol; The Centre for the
   Development and Evaluation of Complex Interventions for Public Health
   Improvement (DECIPHer); UKCRC Public Health Research Centre of
   Excellence; Cancer Research UKCancer Research UK [MR/KO232331/1];
   Economic and Social Research CouncilEconomic & Social Research Council
   (ESRC); Medical Research CouncilMedical Research Council UK (MRC); Welsh
   Government; Wellcome TrustWellcome Trust; UK Clinical Research
   Collaboration; NIHR School of Public Health Research; National
   Institutes of HealthUnited States Department of Health & Human
   ServicesNational Institutes of Health (NIH) - USA [K01AA021399,
   R01AA018333]; MRCMedical Research Council UK (MRC); Alcohol Research UK
   [MR/L022206/1]; ESRCEconomic & Social Research Council (ESRC)
   [ES/L015471/1]; British Heart FoundationBritish Heart Foundation;
   Medical Research CouncilMedical Research Council UK (MRC) [G9815508]
FX The UK Medical Research Council and Wellcome Trust (Grant Ref: 092731)
   and the University of Bristol provide core support for ALSPAC. The work
   was undertaken with the support of The Centre for the Development and
   Evaluation of Complex Interventions for Public Health Improvement
   (DECIPHer), a UKCRC Public Health Research Centre of Excellence. Joint
   funding (MR/KO232331/1) from the British Heart Foundation, Cancer
   Research UK, Economic and Social Research Council, Medical Research
   Council, the Welsh Government and the Wellcome Trust, under the auspices
   of the UK Clinical Research Collaboration, is gratefully acknowledged.
   We also acknowledge funding from the NIHR School of Public Health
   Research. The National Institutes of Health provided additional support
   (K01AA021399 to A.C.E; and R01AA018333 to K.S.K). The MRC and Alcohol
   Research UK (MR/L022206/1) supports J.H., L.M. and G.H.S.C.M and L.M. is
   also supported by the ESRC (ES/L015471/1).
NR 59
TC 6
Z9 6
U1 1
U2 13
PU PUBLIC LIBRARY SCIENCE
PI SAN FRANCISCO
PA 1160 BATTERY STREET, STE 100, SAN FRANCISCO, CA 94111 USA
SN 1932-6203
J9 PLOS ONE
JI PLoS One
PD JUN 6
PY 2017
VL 12
IS 6
AR e0178862
DI 10.1371/journal.pone.0178862
PG 15
WC Multidisciplinary Sciences
SC Science & Technology - Other Topics
GA EW9YQ
UT WOS:000402875700034
PM 28586358
OA DOAJ Gold, Green Published, Green Accepted
DA 2020-03-18
ER

PT J
AU Emery, AA
   Heath, NL
   Rogers, M
AF Emery, A. Ann
   Heath, Nancy L.
   Rogers, Maria
TI Parents' Role in Early Adolescent Self-Injury: An Application of
   Self-Determination Theory
SO SCHOOL PSYCHOLOGY QUARTERLY
LA English
DT Article
DE emotion regulation; nonsuicidal self-injury; parental autonomy support;
   self-determination theory
ID EMOTION REGULATION; INTRINSIC MOTIVATION; DEPRESSIVE SYMPTOMS; COLLEGE
   POPULATION; AUTONOMY SUPPORT; YOUNG-ADULTS; BEHAVIOR; DYSREGULATION;
   PREVALENCE; FAMILY
AB Objective: We applied self-determination theory to examine a model whereby perceived parental autonomy support directly and indirectly affects nonsuicidal self-injury (NSSI) through difficulties in emotion regulation. Method: 639 participants (53% female) with a mean age of 13.38 years (SD = 0.51) completed the How I Deal with Stress Questionnaire as a screener for NSSI, the Perceptions of Parents Scale, and the Difficulties in emotion Regulation Scale. Participants who indicated having ever hurt themselves on purpose without the intent to die (n = 116, 66% female) were classified in the NSSI lifetime group. Results: A mediation analysis with bootstrapping procedure revealed that adolescents who reported their parents as being less supportive of their need for autonomy were more likely to have engaged in NSSI. Further, this relationship was partially mediated by emotion regulation. Conclusion: Adolescents who do not perceive autonomy support from their parents, have more difficulties regulating their emotions, and may turn to NSSI as a means to cope. Clinical implications of the findings suggest involving the family, and specifically, targeting parental autonomy support may be beneficial when working with young adolescents who self-injure.
   Impact and Implications
   High school students in the present study report that a lack of parental autonomy support leads to difficulties in emotion regulation and increased risk for engagement in nonsuicidal self-injury. Considering this pathway, school psychologists may find it helpful to involve parents in interventions and to target specific parenting practices that can increase autonomy support.
C1 [Emery, A. Ann; Heath, Nancy L.] McGill Univ, Dept Educ & Counselling Psychol, Montreal, PQ, Canada.
   [Rogers, Maria] Univ Ottawa, Sch Psychol, Ottawa, ON, Canada.
RP Emery, AA (reprint author), Secure Child, 1310 Greene Ave Suite 850, Westmount, PQ H3Z 2B2, Canada.
EM amber.emery@mail.mcgill.ca
NR 64
TC 0
Z9 0
U1 2
U2 8
PU AMER PSYCHOLOGICAL ASSOC
PI WASHINGTON
PA 750 FIRST ST NE, WASHINGTON, DC 20002-4242 USA
SN 1045-3830
EI 1939-1560
J9 SCHOOL PSYCHOL QUART
JI Sch. Psychol. Q.
PD JUN
PY 2017
VL 32
IS 2
BP 199
EP 211
DI 10.1037/spq0000204
PG 13
WC Psychology, Educational
SC Psychology
GA FR6GY
UT WOS:000419164800005
PM 28414503
DA 2020-03-18
ER

PT J
AU Mahmoodabad, SSM
   Khajedehi, Z
   Mahmoodabadi, HZ
   Fallahzadeh, H
AF Mahmoodabad, Seyed Saeed Mazloomy
   Khajedehi, Zoya
   Mahmoodabadi, Hassan Zareei
   Fallahzadeh, Hossein
TI Investigating the Factors Related to Substance Use in the Iranian High
   School Students Using the Positive Youth Development Model
SO IRANIAN JOURNAL OF PSYCHIATRY AND BEHAVIORAL SCIENCES
LA English
DT Article
DE Adolescent Health; Iran; Students; Substance-Related Disorders
ID REASONED ACTION; RISK; ADOLESCENTS; DRUG; PREVENTION; BEHAVIORS; ALCOHOL
[truncated: 1,203,796 more chars]
