# Supplementary material for: Mapping Phenomena Relevant to Adolescent Emotion Regulation: A Text-Mining Systematic Review
Source: Adolesc Res Rev. 2021 May 21;7(1):127–39. doi: 10.1007/s40894-021-00160-7 (PMC8138847; doi:10.1007/s40894-021-00160-7)
Supplement: Supplementary file 1 — Supplementary file1 (ZIP 54379 kb) [file 40894_2021_160_MOESM1_ESM.zip › veni_sysrev-master/recs/18-3-2020/6.txt]

FN Clarivate Analytics Web of Science
VR 1.0
PT J
AU Smith, E
   Meyer, BJ
   Koerting, J
   Laver-Bradbury, C
   Lee, L
   Jefferson, H
   Sayal, K
   Treglown, L
   Thompson, M
   Sonuga-Barke, EJS
AF Smith, Elizabeth
   Meyer, Brenda J.
   Koerting, Johanna
   Laver-Bradbury, Cathy
   Lee, Louise
   Jefferson, Harriet
   Sayal, Kapil
   Treglown, Luke
   Thompson, Margaret
   Sonuga-Barke, Edmund J. S.
TI Preschool hyperactivity specifically elevates long-term mental health
   risks more strongly in males than females: a prospective longitudinal
   study through to young adulthood
SO EUROPEAN CHILD & ADOLESCENT PSYCHIATRY
LA English
DT Article
DE Preschool hyperactivity; Long-term risk; Mental health; Longitudinal
   study
ID ATTENTION-DEFICIT/HYPERACTIVITY DISORDER; OPPOSITIONAL DEFIANT DISORDER;
   BEHAVIOR PROBLEMS; SEX-DIFFERENCES; FOLLOW-UP; PSYCHIATRIC-DISORDERS;
   DEVELOPMENTAL DELAY; PREDICTIVE-VALIDITY; GENDER-DIFFERENCES;
   EARLY-CHILDHOOD
AB Evidence of continuities between preschool hyperactivity and adult mental health problems highlights the potential value of targeting early identification and intervention strategies. However, specific risk factors are currently unclear. This large-scale prospective longitudinal study aimed to identify which hyperactive preschoolers are at the greatest long-term risk of poor mental health. One hundred and seventy children (89 females) rated as hyperactive by their parents, and 88 non-hyperactive controls (48 females) were identified from a community sample of 4215 3-year-olds. Baseline data relating to behavioral/emotional problems and background characteristics were collected. Follow-up mental health and functional impairment outcomes were collected between 14 and 25 years of age. At age 3 years, males and females in the hyperactive group had similarly raised levels of hyperactivity and other behavior problems. In adolescence/young adulthood, these individuals showed elevated symptoms of ADHD, conduct disorder, mood disorder, anxiety and autism, as well as functional impairment. Preschool hyperactivity was strongly predictive of poor adolescent/adult outcomes for males across domains with effects being specifically driven by hyperactivity. For females, the effects of preschool hyperactivity were smaller and dropped to non-significant levels when other preschool problems were taken into account. Environmental risk factors also differed between the sexes, although these may also have been mediated by genetic risk. In conclusion, these results demonstrate marked sex differences in preschool predictors of later adolescent/adult mental health problems. Future research should include a measure of preschool inattention as well as hyperactivity. The findings highlight the potential value of tailored approaches to early identification strategies.
C1 [Smith, Elizabeth] Univ Bath, Dept Psychol, Bath, Avon, England.
   [Meyer, Brenda J.; Koerting, Johanna; Laver-Bradbury, Cathy; Lee, Louise; Jefferson, Harriet; Thompson, Margaret; Sonuga-Barke, Edmund J. S.] Univ Southampton, Dev Brain & Behav Lab, Psychol, Southampton SO17 1BJ, Hants, England.
   [Laver-Bradbury, Cathy; Thompson, Margaret] Solent NHS Trust, CAMHS, Better Care Ctr, Southampton, Hants, England.
   [Sayal, Kapil] Univ Nottingham, Sch Med, Div Psychiat & Appl Psychol, Nottingham, England.
   [Sayal, Kapil] Univ Nottingham, Inst Mental Hlth, Ctr ADHD & NeuroDev Disorders Lifespan CANDAL, Nottingham, England.
   [Treglown, Luke] UCL, Dept Psychol, London, England.
RP Sonuga-Barke, EJS (reprint author), Univ Southampton, Dev Brain & Behav Lab, Psychol, Southampton SO17 1BJ, Hants, England.
EM ejb3@soton.ac.uk
RI Sonuga-Barke, Edmund j/D-9137-2011
OI Sonuga-Barke, Edmund/0000-0002-6996-3935; Sayal,
   Kapil/0000-0002-2050-4316
FU National Institute for Health Research (NIHR) Programme Grants for
   Applied Research Programme [RP-PG-0108-10061]; National Institute for
   Health ResearchNational Institute for Health Research (NIHR)
   [RP-PG-0108-10061]
FX This is a summary of independent research funded by the National
   Institute for Health Research (NIHR) Programme Grants for Applied
   Research Programme (Grant Reference Number RP-PG-0108-10061). The views
   expressed are those of the author(s) and not necessarily those of the
   NHS, the NIHR or the Department of Health. We would like to acknowledge
   the contribution of Donna McCann who was the Principle Research Fellow
   and was involved in the design and implementation of the study. We would
   also like to acknowledge and thank all the families that took part in
   the study.
NR 80
TC 7
Z9 7
U1 0
U2 17
PU SPRINGER
PI NEW YORK
PA 233 SPRING ST, NEW YORK, NY 10013 USA
SN 1018-8827
EI 1435-165X
J9 EUR CHILD ADOLES PSY
JI Eur. Child Adolesc. Psych.
PD JAN
PY 2017
VL 26
IS 1
BP 123
EP 136
DI 10.1007/s00787-016-0876-8
PG 14
WC Psychology, Developmental; Pediatrics; Psychiatry
SC Psychology; Pediatrics; Psychiatry
GA EI2JJ
UT WOS:000392312800012
PM 27295115
OA Green Published, Green Accepted, Other Gold
DA 2020-03-18
ER

PT J
AU Kislyakov, PA
   Shmeleva, EA
AF Kislyakov, Pavel A.
   Shmeleva, Elena A.
TI PSYCHOLOGICAL WELL-BEING OF FAMILIES WITH A CHILD WITH INTELLECTUAL
   DISABILITIES
SO OBRAZOVANIE I NAUKA-EDUCATION AND SCIENCE
LA Russian
DT Article
DE psychological well-being; family; parents of a child with developmental
   disabilities; children with intellectual disabilities; socialization
AB Introduction. The culture of parents, family constellation and the atmosphere in the family, including psychological well-being of all its members have a great impact on forming of the identity of a child. The study of psychological well-being of parents with children with intellectual disabilities, allows us to select the most important areas of work with the family, effectively distribute the efforts of experts to meet the communication, medical, educational and other needs of families.
   The aim of this research is to analyze the state of psychological well-being of parents of the special boarding school children as a factor of their socialization.
   Methods. A standardized scale of subjective wellbeing (authors Perrudet-Badoux, Mendelssohn and Chiche, adapted by V. M. Sokolova) is used to determine the components of the psychological well-being of parents of mentally deficient children. The technique "A scale of subjective well-being" in author's adaptation is applied to determination of the level of psychological well-being of school students.
   Results. 58 parents from 53 families and 60 children of early teenage age (12-13 years) having the diagnosis of F70 (minor mental retardation) or F71 (moderate mental retardation) participated in the research; it shows that the comprehensive social and psychological support of a family aimed at providing psychological well-being of parents (their legal representatives) in the conditions of correctional boarding school becomes a factor of positive socialization of the child with intellectual incapacity. Adult examinees with psychological problems are not found. The respondents do not have serious emotional problems, they are optimistic, not inclined to state claims, active, successfully interact with people around, most of them possess a positive self-assessment. These characteristics are explained by the comprehensive program of social and psychological maintenance of families conducted at school. It is concluded that interconditionality of psychological well-being of children and their parents can and must be supported and adjusted by the school.
   Scientific novelty consists in the development of ideas to ensure positive socialization of families with children with disabilities.
   Practical significance. The found results can be used in special education, the implementation of social and psychological support of students with intellectual disabilities and their families.
C1 [Kislyakov, Pavel A.] Russian State Social Univ, Dept Lab Psychol & Special Psychol, Moscow, Russia.
   [Shmeleva, Elena A.] Ivanovo State Univ, Ivanovo, Russia.
RP Kislyakov, PA (reprint author), Russian State Social Univ, Dept Lab Psychol & Special Psychol, Moscow, Russia.
EM pack.81@mail.ru; noc_sspu@mail.ru
RI Kislyakov, Pavel/E-4701-2016; Shmeleva, Elena/H-7821-2016
OI Kislyakov, Pavel/0000-0003-1238-9183; Shmeleva,
   Elena/0000-0002-4698-5226
FU Russian Foundation of Basic ResearchRussian Foundation for Basic
   Research (RFBR) [16-36-01088]
FX the research was carried out with the support of the Russian Foundation
   of Basic Research. Project. 16-36-01088 "Social and psychological safety
   of children and adolescents with intellectual disabilities in a
   metropolis"
NR 26
TC 0
Z9 0
U1 0
U2 1
PU RUSSIAN STATE VOCATIONAL PEDAGOGICAL UNIV
PI YEKATERINBURG
PA UL LUNACHARSKOGO, 85A, OFIS 203, YEKATERINBURG, 620075, RUSSIA
SN 1994-5639
EI 2310-5828
J9 OBRAZOVANIE NAUKA
JI Obrazov. Nauka
PD JAN
PY 2017
VL 19
IS 1
BP 142
EP 159
DI 10.17853/1994-5639-2017-1-142-159
PG 18
WC Education & Educational Research
SC Education & Educational Research
GA VI1LD
UT WOS:000461116300007
OA DOAJ Gold
DA 2020-03-18
ER

PT J
AU Lino, AM
   Lima, LN
AF Lino, Alexandra M.
   Lima, Luiza Nobre
TI Emotional dysregulation as a predictor of peer attachment perceptions of
   adolescents in residential care
SO PSYCHOLOGICA
LA English
DT Article
DE adolescents; residential care; emotional dysregulation; peer attachment
AB Adolescents who live in residential care tend to have a development characterized by insecure and ambivalent emotional experiences. In addition, they frequently exhibit levels of emotional dysregulation that potentially compromise the quality of their interpersonal relationships. Considering that in this context the peer group has an important role in providing emotional support, the present study aimed to analyse the levels of emotional dysregulation of adolescents living in residential care and to explore its predictive role in the perception of the attachment to peers. The sample is composed of 100 adolescents (71 girls; 29 boys) living in residential care, aged between 12-18 years old. Measures included the Portuguese versions of the Abbreviated Dysregulation Inventory and the Inventory of Parent and Peer Attachment (peer version only). The levels of dysregulation were not high, and adolescents displayed a higher affective than a behavioural dysregulation. Only cognitive dysregulation negatively accounted for the variability of communication, trust and perception of attachment to peers in general. This is understandable, since cognition has an important role in managing negative emotions and controlling their behavioural outputs. Albeit modest, the results encourage the promotion of emotional regulation as a means of fostering secure interpersonal relationships in residential care.
C1 [Lino, Alexandra M.] Fac Psychol & Educ Sci, Coimbra, Portugal.
   [Lima, Luiza Nobre] Fac Psychol & Educ Sci, Cognit & Behav Ctr Res & Intervent R&D Unit, Coimbra, Portugal.
RP Lino, AM (reprint author), Fac Psychol & Educ Sci, Coimbra, Portugal.
EM alexandra.imlino@gmail.com; luizabelima@fpce.uc.pt
NR 67
TC 1
Z9 1
U1 0
U2 1
PU UNIV COIMBRA, FAC PSICOLOGIA & CIENCIAS EDUCACAO
PI COIMBRA
PA RUA COLEGIO NOVO, COIMBRA, 3001-802, PORTUGAL
SN 0871-4657
EI 1647-8606
J9 PSYCHOLOGICA-COIMBRA
JI Psychologica
PY 2017
VL 60
IS 1
BP 53
EP 69
DI 10.14195/1647-8606_60-1_4
PG 17
WC Psychology, Multidisciplinary
SC Psychology
GA VI1ML
UT WOS:000461126800004
OA DOAJ Gold
DA 2020-03-18
ER

PT J
AU Connolly, CG
   Ho, TC
   Blom, EH
   LeWinn, KZ
   Sacchet, MD
   Tymofiyeva, O
   Simmons, AN
   Yang, TT
AF Connolly, Colm G.
   Ho, Tiffany C.
   Blom, Eva Henje
   LeWinn, Kaja Z.
   Sacchet, Matthew D.
   Tymofiyeva, Olga
   Simmons, Alan N.
   Yang, Tony T.
TI Resting-state functional connectivity of the amygdala and longitudinal
   changes in depression severity in adolescent depression
SO JOURNAL OF AFFECTIVE DISORDERS
LA English
DT Article
DE Adolescent major depression; Resting-state; Amygdala; Dorsolateral
   prefrontal cortex; Ventromedial prefrontal cortex
ID MEDIAL PREFRONTAL CORTEX; DEFAULT MODE NETWORK; EMOTION REGULATION;
   MAJOR DEPRESSION; DECISION-MAKING; NEURAL BASES; BRAIN; RELIABILITY;
   CHILDHOOD; CHILDREN
AB Background: The incidence of major depressive disorder (MDD) rises during adolescence, yet the neura mechanisms of MDD during this key developmental period are unclear. Altered amygdala resting-state functional connectivity (RSFC) has been associated with both adolescent and adult MDD, as well as symptom improvement in response to treatment in adults. However, no study to date has examined whether amygdals RSFC is associated with changes in depressive symptom severity in adolescents.
   Method: We examined group differences in amygdala RSFC between medication-na ve depressed adolescents (N=48) and well-matched healthy controls (N=53) cross-sectionally. We then longitudinally examined whether baseline amygdala RSFC was associated with change in depression symptoms three months later in a subset o: the MDD group (N=24).
   Results: Compared to healthy controls, depressed adolescents showed reduced amygdala-based RSFC with the dorsolateral prefrontal cortex (DLPFC)and the ventromedial prefrontal cortex (VMPFC). Within the depressec group, more positive baseline RSFC between the amygdala and insulae was associated with greater reduction in depression symptoms three months later.
   Limitations: Only a subset of depressed participants was assessed at follow-up and treatment type and deliver, were not standardized.
   Conclusions: Adolescent depression may be characterized by dysfunction of frontolimbic circuits (amygdala-DLPFC, amygdala-VMPFC) underpinning emotional regulation, whereas those circuits (amygdala-insular subserving affective integration may index changes in depression symptom severity and may therefore potentially serve as a candidate biomarker for treatment response. Furthermore, these results suggest that the biomarkers of MDD presence are distinct from those associated with change in depression symptoms over time.
C1 [Connolly, Colm G.; Ho, Tiffany C.; Blom, Eva Henje; LeWinn, Kaja Z.; Sacchet, Matthew D.; Yang, Tony T.] Univ Calif San Francisco, Dept Psychiat, Div Child & Adolescent Psychiat, 401 Parnassus Ave, San Francisco, CA USA.
   [Connolly, Colm G.; Ho, Tiffany C.; Blom, Eva Henje; LeWinn, Kaja Z.; Sacchet, Matthew D.; Yang, Tony T.] Univ Calif San Francisco, Weill Inst Neurosci, 401 Parnassus Ave, San Francisco, CA USA.
   [Ho, Tiffany C.; Sacchet, Matthew D.] Stanford Univ, Dept Psychol, Stanford, CA 94305 USA.
   [Blom, Eva Henje] Karolinska Inst, Dept Clin Neurosci, Stockholm, Sweden.
   [Sacchet, Matthew D.] Stanford Univ, Neurosci Program, Stanford, CA 94305 USA.
   [Tymofiyeva, Olga] Univ Calif San Francisco, Dept Radiol & Biomed Imaging, 1700 4th St, San Francisco, CA 94143 USA.
   [Simmons, Alan N.] Univ Calif San Diego, Dept Psychiat, 9500 Gilman Dr, La Jolla, CA 92093 USA.
   [Simmons, Alan N.] Vet Affairs San Diego Hlth Care Syst, La Jolla, CA USA.
RP Connolly, CG (reprint author), Univ Calif San Francisco, Dept Psychiat, Div Child & Adolescent Psychiat, 401 Parnassus Ave, San Francisco, CA USA.; Connolly, CG (reprint author), Univ Calif San Francisco, Weill Inst Neurosci, 401 Parnassus Ave, San Francisco, CA USA.
EM colm.connolly@ucsf.edu
RI Connolly, Colm G./H-5917-2019; Simmons, Alan N/A-9815-2008
OI Connolly, Colm G./0000-0002-4051-3682; Simmons, Alan
   N/0000-0003-3963-2112
FU Swedish Research CouncilSwedish Research Council [350-2012-303]; Swedish
   Society of Medicine [SLS244671]; Brain and Behavior Research Foundation;
   National Institute of Mental HealthUnited States Department of Health &
   Human ServicesNational Institutes of Health (NIH) - USANIH National
   Institute of Mental Health (NIMH) [R01MH085734, K01MH097978,
   R21AT009173]; National Science Foundation (NSF) Integrative Graduate
   Education and Research Traineeship (IGERT) Recipient Award [0801700];
   NSF Graduate Research Fellowship Program (GRFP)National Science
   Foundation (NSF)NSF - Office of the Director (OD) [DGE-1147470];
   American Foundation for Suicide Prevention [PDF-1-064-13]; Veteran's
   Affairs Merit AwardUS Department of Veteran Affairs [I01-CX000715];
   Center of Excellence in Stress and Mental Health
FX This work was supported by the Swedish Research Council (E.H.B., grant
   number 350-2012-303), and the Swedish Society of Medicine (E.H.B., grant
   number SLS244671) to EHB; the Brain and Behavior Research Foundation
   (formerly NARSAD) to T.T.Y.; the National Institute of Mental Health
   (T.T.Y., R01MH085734; K.Z.L., K01MH097978; O.T., R21AT009173); by the
   National Science Foundation (NSF) Integrative Graduate Education and
   Research Traineeship (IGERT) Recipient Award 0801700 to M.D.S; NSF
   Graduate Research Fellowship Program (GRFP) DGE-1147470 to M.D.S.; by
   the American Foundation for Suicide Prevention (PDF-1-064-13) to T.C.H.;
   and salary support for A.N.S. by the Center of Excellence in Stress and
   Mental Health and by a Veteran's Affairs Merit Award (I01-CX000715).
NR 98
TC 32
Z9 33
U1 2
U2 25
PU ELSEVIER
PI AMSTERDAM
PA RADARWEG 29, 1043 NX AMSTERDAM, NETHERLANDS
SN 0165-0327
EI 1573-2517
J9 J AFFECT DISORDERS
JI J. Affect. Disord.
PD JAN 1
PY 2017
VL 207
BP 86
EP 94
DI 10.1016/j.jad.2016.09.026
PG 9
WC Clinical Neurology; Psychiatry
SC Neurosciences & Neurology; Psychiatry
GA ED7YM
UT WOS:000389088600013
PM 27716542
OA Green Accepted, Bronze
DA 2020-03-18
ER

PT J
AU Maneiro, L
   Gomez-Fraguela, JA
   Cutrin, O
   Romero, E
AF Maneiro, Lorena
   Antonio Gomez-Fraguela, Jose
   Cutrin, Olalla
   Romero, Estrella
TI Impulsivity traits as correlates of antisocial behaviour in adolescents
SO PERSONALITY AND INDIVIDUAL DIFFERENCES
LA English
DT Article
DE Impulsivity; UPPS-P; Antisocial behaviour; Adolescents; Sex
ID NEGATIVE URGENCY; RASH ACTION; EXTERNALIZING BEHAVIOR; EMOTION
   REGULATION; PERSONALITY; ASSOCIATIONS; AGGRESSION; UPPS; PERSPECTIVES;
   DISPOSITIONS
AB Impulsivity has been linked to several risky behaviours, however, the multifaceted conceptualization of the construct has hardly been studied regarding adolescent antisocial behaviour. Thus, the aim of this study was to analyse the influence of impulsivity facets assessed by the UPPS-P scale on different types of antisocial behaviours (i.e. aggression, rule-breaking behaviour, theft, and vandalism), and whether sex moderated those relationships. The sample was composed of 575 Spanish adolescents aged 14 to 18. Four hierarchical multiple regression models were carried out, one for each antisocial behaviour. Results show that positive urgency and sensation seeking were related to all behaviours above and beyond prediction from the other facets. Lack of premeditation only predicted aggression whereas lack of perseverance predicted all nonviolent behaviours. After taking into account all the impulsivity facets, negative urgency was no longer related to antisocial behaviours. Males displayed higher levels of sensation seeking and sex moderated a quarter of the associations between impulsivity facets and antisocial behaviour. Results support the multidimensional conceptualization of impulsivity and reveal differential effects on diverse typologies of antisocial behaviour. (C) 2016 Elsevier Ltd. All rights reserved.
C1 [Maneiro, Lorena; Antonio Gomez-Fraguela, Jose; Cutrin, Olalla; Romero, Estrella] Univ Santiago de Compostela, Santiago De Compostela, Spain.
RP Maneiro, L (reprint author), Univ Santiago de Compostela, Dept Clin & Psychobiol Psychol, Dept Psicol & Clin Psicobiol, C Xose Maria Suarez Nunez,S-N,Campus Sur, Santiago De Compostela 15782, Spain.
EM lorena.maneiro@usc.es; xa.gomez.fraguela@usc.es; olalla.cutrin@usc.es;
   estrella.romero@usc.es
RI ROMERO, ESTRELLA/C-6079-2011; Maneiro, Lorena/O-8393-2016;
   Gomez-Fraguela, Jose Antonio/C-6012-2011; Cutrin, Olalla/O-8386-2016
OI ROMERO, ESTRELLA/0000-0002-9239-2544; Maneiro,
   Lorena/0000-0002-2162-8281; Gomez-Fraguela, Jose
   Antonio/0000-0002-9140-1533; Cutrin, Olalla/0000-0001-8605-6694
FU Spanish Ministry of Science [Subdireccion General de Proyectos de
   Investigacion (Ministerio de Ciencia e Innovacion del Gobierno de
   Espana)] [PSI2011-29704-C03-01]
FX This work was supported by the Spanish Ministry of Science [Subdireccion
   General de Proyectos de Investigacion (Ministerio de Ciencia e
   Innovacion del Gobierno de Espana)] under Grant PSI2011-29704-C03-01.
NR 38
TC 11
Z9 11
U1 0
U2 24
PU PERGAMON-ELSEVIER SCIENCE LTD
PI OXFORD
PA THE BOULEVARD, LANGFORD LANE, KIDLINGTON, OXFORD OX5 1GB, ENGLAND
SN 0191-8869
J9 PERS INDIV DIFFER
JI Pers. Individ. Differ.
PD JAN
PY 2017
VL 104
BP 417
EP 422
DI 10.1016/j.paid.2016.08.045
PG 6
WC Psychology, Social
SC Psychology
GA EA2DG
UT WOS:000386402400069
OA Green Accepted
DA 2020-03-18
ER

PT J
AU Wyssen, A
   Bryjova, J
   Meyer, AH
   Munsch, S
AF Wyssen, Andrea
   Bryjova, Jana
   Meyer, Andrea Hans
   Munsch, Simone
TI A model of disturbed eating behavior in men: The role of body
   dissatisfaction, emotion dysregulation and cognitive distortions
SO PSYCHIATRY RESEARCH
LA English
DT Article
DE Eating disorder pathology; Males; Body image; Thought-shape fusion;
   Emotion dysregulation; Cross-sectional; Mediation model
ID THOUGHT-SHAPE FUSION; DISORDER EXAMINATION-QUESTIONNAIRE; DUAL-PATHWAY
   MODEL; RISK-FACTORS; GENERAL PSYCHOPATHOLOGY; INITIAL VALIDATION;
   ADOLESCENT BOYS; GERMAN VERSION; STEROID USE; PATHOLOGY
AB Comprehensive models, targeting the development of eating disorders (EDs) in males, often employ a sociocultural perspective and empathize the importance of body dissatisfaction (BD). To further illuminate psychological factors contributing to the development of ED pathology, we propose a mediator model of disturbed eating and compensatory behavior (DECB) for men. This model suggests that emotion dysregulation and the susceptibility to body-related cognitive distortions (thought-shape fusion, TSF) mediate the relationship between BD and DECB. Based on data from a cross-sectional online-survey we tested our model in a non-clinical community sample of young men (N=123,18-37 years). We found a significant positive association between BD and DECB, accounting for participant's body mass index (BMI), age and depressive symptoms. While TSF partially mediated the relationship between BD and DECB, we did not detect a corresponding effect for emotion dysregulation. Based on our findings, we concluded that TSF, which describes specific distorted cognitions with respect to one's own body triggered by fattening/forbidden food, contributes to the pathological eating- and body-related behavior in men who are dissatisfied with their body. We suggest that TSF should be included in etiological models as a relevant aspect of cognitive information processing with emotional and behavioral consequences. (C) 2016 Elsevier Ireland Ltd. All rights reserved.
C1 [Wyssen, Andrea; Bryjova, Jana; Munsch, Simone] Univ Fribourg, Inst Psychol, Dept Clin Psychol & Psychotherapy, Rue Faucigny 2, CH-1700 Fribourg, Switzerland.
   [Meyer, Andrea Hans] Univ Basel, Inst Psychol, Dept Clin Psychol & Epidemiol, Missionsstr 62A, CH-4055 Basel, Switzerland.
RP Munsch, S (reprint author), Univ Fribourg, Inst Psychol, Dept Clin Psychol & Psychotherapy, Rue Faucigny 2, CH-1700 Fribourg, Switzerland.
EM andrea.wyssen@unifr.ch; jana.bryjova@unifr.ch; andrea.meyer@unibas.ch;
   simone.munsch@unifr.ch
RI Wyssen, Andrea/G-4263-2018
OI Wyssen, Andrea/0000-0003-0836-9817
FU DocMobility grant of the Swiss National Science Foundation [P1FRP_15562]
FX Author JB was financially supported by the DocMobility grant of the
   Swiss National Science Foundation (Project Nr.: P1FRP_15562). We thank
   Ian Law for proof reading the article and Arabela Djurdjevic for her
   assistance with the preparation of the manuscript.
NR 68
TC 13
Z9 13
U1 3
U2 40
PU ELSEVIER IRELAND LTD
PI CLARE
PA ELSEVIER HOUSE, BROOKVALE PLAZA, EAST PARK SHANNON, CO, CLARE, 00000,
   IRELAND
SN 0165-1781
J9 PSYCHIAT RES
JI Psychiatry Res.
PD DEC 30
PY 2016
VL 246
BP 9
EP 15
DI 10.1016/j.psychres.2016.09.010
PG 7
WC Psychiatry
SC Psychiatry
GA EG3TT
UT WOS:000390968300002
PM 27639817
OA Bronze
DA 2020-03-18
ER

PT J
AU Kungl, MT
   Leyh, R
   Spangler, G
AF Kungl, Melanie T.
   Leyh, Rainer
   Spangler, Gottfried
TI Attachment Representations nd Brain Asymmetry during the Processing of
   Autobiographical Emotional Memories in Late Adolescence
SO FRONTIERS IN HUMAN NEUROSCIENCE
LA English
DT Article
DE attachment; EEG; hemispheric asymmetry; emotional memory; late
   adolescence
ID FRONTAL EEG ASYMMETRY; ADULT ATTACHMENT; CEREBRAL ASYMMETRY; MAJOR
   DEPRESSION; LIFE STORY; SELF; CHILDHOOD; INFANTS; ANXIETY; PERCEPTION
AB Frontal and parietal asymmetries have repeatedly been shown to be related to specific functional mechanisms involved in emotion regulation. From a developmental perspective, attachment representations based on experiences with the caregiver are theorized to serve regulatory functions and influence how individuals deal with emotionally challenging situations throughout the life span. This study aimed to investigate neural substrates of emotion regulation by assessing state- and trait dependent EEG asymmetries in secure, insecure-dismissing and insecure-preoccupied subjects. The sample consisted of 40 late adolescents. The Adult Attachment Interview was administered and they were asked to report upon personally highly salient emotional memories related to anger, happiness and sadness. EEG was recorded at rest and during the retrieval of each of these emotional memories, and frontal and parietal hemispheric asymmetry were analyzed. We found attachment representations to differentially affect both the frontal and parietal organization of hemispheric asymmetry at rest and (for parietal region only) during the retrieval of emotional memories. During rest, insecure-dismissing subjects showed an elevated right-frontal brain activity and a reduced right-parietal brain activity. We interpret this finding in light of a disposition to use withdrawal strategies and low trait arousal in insecure-dismissing subjects. Emotional memory retrieval did not affect frontal asymmetry. However, both insecure groups showed an increase in right-sided parietal activity indicating increased arousal during the emotional task as compared to the resting state suggesting that their emotion regulation capability was especially challenged by the retrieval of emotional memories while securely attached subjects maintained a state of moderate arousal. The specific neurophysiological pattern of insecure-dismissing subjects is discussed with regard to a vulnerability to affective disorders.
C1 [Kungl, Melanie T.; Leyh, Rainer; Spangler, Gottfried] Friedrich Alexander Univ Erlangen Nurnberg, Inst Psychol, Erlangen, Germany.
RP Kungl, MT (reprint author), Friedrich Alexander Univ Erlangen Nurnberg, Inst Psychol, Erlangen, Germany.
EM melanie.kungl@fau.de
FU Koehler Stiftung [S 112/10142/10]
FX The study was funded by the Koehler Stiftung (S 112/10142/10) and own
   resources of the department of Developmental Psychology of the
   University of Erlangen-Nuremberg.
NR 71
TC 3
Z9 4
U1 0
U2 37
PU FRONTIERS MEDIA SA
PI LAUSANNE
PA AVENUE DU TRIBUNAL FEDERAL 34, LAUSANNE, CH-1015, SWITZERLAND
SN 1662-5161
J9 FRONT HUM NEUROSCI
JI Front. Hum. Neurosci.
PD DEC 26
PY 2016
VL 10
AR 644
DI 10.3389/fnhum.2016.00644
PG 13
WC Neurosciences; Psychology
SC Neurosciences & Neurology; Psychology
GA EG0VI
UT WOS:000390750000001
PM 28082880
OA DOAJ Gold, Green Published
DA 2020-03-18
ER

PT J
AU Capurso, M
   Ragni, B
AF Capurso, Michele
   Ragni, Benedetto
TI Bridge Over Troubled Water: Perspective Connections between Coping and
   Play in Children
SO FRONTIERS IN PSYCHOLOGY
LA English
DT Article
DE children; play; coping; appraisal; multidimensional; emotional
   regulation
ID ADOLESCENCE; STRATEGIES; CHILDHOOD; STRESS; SELF; RESILIENCE; CRITIQUE;
   PROGRESS; SUPPORT; ISSUES
AB We propose that children's play and coping strategies are connected. However, this connection has often been overlooked in the literature. To prove our hypothesis, the principal developmental functions of play are reviewed and compared with the different stages of the coping process. Our results show that coping and play are essential elements in child development, and indicate the presence of several overlapping areas where play and coping intersect. In spite of this, their interrelationship has seldom been examined. We explore the possible reasons for this omission with reference to the different natures of play and coping constructs, and also to the definitive psychometric and cognitive characteristics of most common coping measurement instruments. We conclude by proposing that play should be considered an elective form of coping in most aspects of children's lives. We also propose that methods to measure coping in children should be improved and a more analogical approach should be adopted toward play to enable accurate recognition of coping.
C1 [Capurso, Michele] Univ Perugia, Dept Philosophy Social Sci & Educ, Perugia, Italy.
   [Ragni, Benedetto] Assoc Gioco & Studio Osped, Genoa, Italy.
RP Capurso, M (reprint author), Univ Perugia, Dept Philosophy Social Sci & Educ, Perugia, Italy.
EM michele.capurso@unipg.it
RI Capurso, Michele/K-5985-2015; Ragni, Benedetta/AAC-1654-2019
OI Capurso, Michele/0000-0002-0044-626X; Ragni,
   Benedetta/0000-0003-0565-0662
FU Department of Philosophy, Social Sciences and Education, University of
   Perugia (Italy) [CAPU_RICERCABASE_2015_QUATABASE_(D.D. 40/2016),
   MAZZ_REGU-15]
FX This publication has been funded by the Department of Philosophy, Social
   Sciences and Education, University of Perugia (Italy), grant Number
   CAPU_RICERCABASE_2015_QUATABASE_(D.D. 40/2016) & MAZZ_REGU-15.
NR 75
TC 2
Z9 2
U1 0
U2 9
PU FRONTIERS MEDIA SA
PI LAUSANNE
PA AVENUE DU TRIBUNAL FEDERAL 34, LAUSANNE, CH-1015, SWITZERLAND
SN 1664-1078
J9 FRONT PSYCHOL
JI Front. Psychol.
PD DEC 26
PY 2016
VL 7
AR 1953
DI 10.3389/fpsyg.2016.01953
PG 7
WC Psychology, Multidisciplinary
SC Psychology
GA EF6FI
UT WOS:000390426100001
PM 28082926
OA DOAJ Gold, Green Published
DA 2020-03-18
ER

PT J
AU Johnstone, JM
   Roake, C
   Sheikh, I
   Mole, A
   Nigg, JT
   Oken, B
AF Johnstone, Jeanette M.
   Roake, Chelsea
   Sheikh, Ifrah
   Mole, Ashlie
   Nigg, Joel T.
   Oken, Barry
TI School-based mindfulness intervention for stress reduction in
   adolescents: Design and methodology of an open-label, parallel group,
   randomized controlled trial
SO CONTEMPORARY CLINICAL TRIALS COMMUNICATIONS
LA English
DT Article
ID SCALES DASS-21; PILOT TRIAL; VERSION
AB Adolescents are in a high-risk period developmentally, in terms of susceptibility to stress. A mindfulness intervention represents a potentially useful strategy for developing cognitive and emotion regulation skills associated with successful stress coping. Mindfulness strategies have been used successfully for emotional coping in adults, but are not as well studied in youth. This article details a novel proposal for the design of an 8-week randomized study to evaluate a high school-based mindfulness curriculum delivered as part of a two semester health class. A wellness education intervention is proposed as an active control, along with a waitlist control condition. All students enrolled in a sophomore (10th grade) health class at a private suburban high school will be invited to participate (n = 300). Pre-test assessments will be obtained by youth report, parent ratings, and on-site behavioral testing. The assessments will evaluate baseline stress, mood, emotional coping, controlled attention, and working memory. Participants, divided into 13 classrooms, will be randomized into one of three conditions, by classroom: A mindfulness intervention, an active control (wellness education), and a passive control (waitlist). Waitlisted participants will receive one of the interventions in the following term. Intervention groups will meet weekly for 8 weeks during regularly scheduled health classes. Immediate post-tests will be conducted, followed by a 60-day post-test. It is hypothesized that the mindfulness intervention will outperform the other conditions with regard to the adolescents' mood, attention and response to stress. (C) 2016 The Authors. Published by Elsevier Inc. This is an open access article under the CC BY-NC-ND license.
C1 [Johnstone, Jeanette M.; Roake, Chelsea; Sheikh, Ifrah; Mole, Ashlie; Oken, Barry] Oregon Hlth & Sci Univ, Dept Neurol, Portland, OR 97201 USA.
   [Johnstone, Jeanette M.; Nigg, Joel T.] Oregon Hlth & Sci Univ, Dept Child & Adolescent Psychiat, Portland, OR 97201 USA.
   [Nigg, Joel T.; Oken, Barry] Oregon Hlth & Sci Univ, Dept Behav Neurosci, Portland, OR 97201 USA.
   [Oken, Barry] Oregon Hlth & Sci Univ, Dept Biomed Engn, Portland, OR 97201 USA.
RP Johnstone, JM (reprint author), Oregon Hlth & Sci Univ, Dept Neurol, Portland, OR 97201 USA.
EM jojeanet@ohsu.edu
OI Johnstone, Jeanette/0000-0003-3947-5540; oken, barry/0000-0002-3781-4273
FU NIH-NCCIM [T32 AT002688]; Department of Child and Adolescent Psychiatry,
   Oregon Health & Science University; Oregon Clinical & Translational
   Research, through the National Center for Advancing Translational
   Sciences of the National Institutes of Health [UL1TR000128]
FX This research is funded by NIH-NCCIM T32 AT002688; as well as through
   support from the Department of Child and Adolescent Psychiatry, Oregon
   Health & Science University and Oregon Clinical & Translational
   Research, through the National Center for Advancing Translational
   Sciences of the National Institutes of Health under award number
   UL1TR000128.
NR 38
TC 5
Z9 6
U1 1
U2 32
PU ELSEVIER INC
PI SAN DIEGO
PA 525 B STREET, STE 1900, SAN DIEGO, CA 92101-4495 USA
EI 2451-8654
J9 CONT CLIN TRIAL COMM
JI Contemp. Clin. Trials Commun.
PD DEC 15
PY 2016
VL 4
BP 99
EP 104
DI 10.1016/j.conctc.2016.07.001
PG 6
WC Medicine, Research & Experimental
SC Research & Experimental Medicine
GA ER9QM
UT WOS:000399161400016
PM 27754492
OA DOAJ Gold, Green Accepted, Green Published
DA 2020-03-18
ER

PT J
AU Pophillat, E
   Rooney, RM
   Nesa, M
   Davis, MC
   Baughman, N
   Hassan, S
   Kane, RT
AF Pophillat, Eugenie
   Rooney, Rosanna M.
   Nesa, Monique
   Davis, Melissa C.
   Baughman, Natalie
   Hassan, Sharinaz
   Kane, Robert T.
TI Preventing Internalizing Problems in 6-8 Year Old Children: A Universal
   School-Based Program
SO FRONTIERS IN PSYCHOLOGY
LA English
DT Article
DE anxiety; prevention; lower primary school children
ID RANDOMIZED CLINICAL-TRIAL; DEPRESSIVE SYMPTOMS; ANXIETY DISORDERS; PEER
   RELATIONSHIPS; DIFFICULTIES QUESTIONNAIRE; ADOLESCENT DEPRESSION;
   EMOTIONAL COMPETENCE; EARLY INTERVENTION; SOCIAL SUPPORT; ASSOCIATIONS
AB The Aussie Optimism Program: Feelings and Friends (AOP-FF) is a 10 week, universal mental health promotion program based on social/emotional and cognitive and behavioral strategies. The aim of the current study was to evaluate the efficacy of a universal Cognitive Behavioral Therapy based program in preventing and reducing internalizing problems in 6-8 year olds (Years 1-3 in Australia). Year 1-3 students from a low SES primary school (N = 206) were randomly assigned in classes to either an intervention or a control group and assessed at baseline and post-test. Results showed a significant (p = 0.009) and small to moderate (partial eta-squared = 0.034) pre-post decrease in parent-reported anxiety symptoms for the intervention group, in conjunction with a non-significant (p = 0.708) and negligible (partial eta-squared = 0.001) pre-post increase for the control group. A larger randomized controlled trial assessing longer term effects is needed. In addition the program needs to be simplified for year 1-2 students with a separate more developmentally appropriate program for year 3 students.
C1 [Pophillat, Eugenie; Rooney, Rosanna M.; Nesa, Monique; Davis, Melissa C.; Baughman, Natalie; Hassan, Sharinaz; Kane, Robert T.] Curtin Univ, Sch Psychol & Speech Pathol, Perth, WA, Australia.
RP Rooney, RM (reprint author), Curtin Univ, Sch Psychol & Speech Pathol, Perth, WA, Australia.
EM R.Rooney@curtin.edu.au
FU Western Australian Health Promotion Foundation (Healthway) [15148]
FX This study was supported by the Western Australian Health Promotion
   Foundation (Healthway), through research grant (15148).
NR 65
TC 8
Z9 8
U1 0
U2 31
PU FRONTIERS MEDIA SA
PI LAUSANNE
PA PO BOX 110, EPFL INNOVATION PARK, BUILDING I, LAUSANNE, 1015,
   SWITZERLAND
SN 1664-1078
J9 FRONT PSYCHOL
JI Front. Psychol.
PD DEC 15
PY 2016
VL 7
AR 1928
DI 10.3389/fpsyg.2016.01928
PG 13
WC Psychology, Multidisciplinary
SC Psychology
GA EE7FC
UT WOS:000389780300001
PM 28018267
OA DOAJ Gold, Green Published
DA 2020-03-18
ER

PT J
AU Hartini, S
   Sunartini
   Herini, ES
   Takada, S
AF Hartini, Sri
   Sunartini
   Herini, Elisabeth S.
   Takada, Satoshi
TI Usefulness of CBCL/6-18 to evaluate emotional and behavioral problems in
   Indonesian autism spectrum disorder children
SO PEDIATRICS INTERNATIONAL
LA English
DT Article
DE autism spectrum disorder; behavioral problem; Child Behavior Checklist;
   emotional problem; Indonesian children
ID CHECKLIST; IDENTIFICATION; YOUTH; CBCL
AB Background: The Child Behavior Checklist (CBCL) has been widely utilized to estimate emotional and behavioral problems in children in the USA and Europe. Although the Indonesian version of the CBCL/6-18 was proven to have good validity and internal consistency in children with typical development (TD) in Indonesia, it has not been utilized for children with autism spectrum disorder (ASD). The purpose of this study was therefore to investigate the usefulness of CBCL/6-18 for detecting emotional and behavioral problems in Indonesian ASD children.
   Methods: One hundred and eight mothers of children with ASD and with TD were enrolled in this study. The diagnosis of ASD in Indonesia was made by expert child neurologists based on DSM-IV-TR. Mothers of children aged 6-18 years completed the Indonesian version of the CBCL.
   Results: The scores of total problems, internalizing, and externalizing were significantly higher in the ASD group than the TD group. Children with ASD scored significantly higher in seven of the eight CBCL subscales (except somatic complaints) compared with TD children.
   Conclusions: The CBCL/ 6-18 Indonesian version could be considered as a useful tool for detecting emotional and behavioral problems in children with ASD in Indonesia in Muslim populations.
C1 [Hartini, Sri; Takada, Satoshi] Kobe Univ, Grad Sch Hlth Sci, Kobe, Hyogo, Japan.
   [Hartini, Sri] Univ Gadjah Mada, Sch Nursing, Yogyakarta, Indonesia.
   [Sunartini; Herini, Elisabeth S.] Univ Gadjah Mada, Fac Med, Yogyakarta, Indonesia.
RP Takada, S (reprint author), Kobe Univ, Grad Sch Hlth Sci, Suma Ku, Kobe, Hyogo 6540142, Japan.
EM satoshi@kobe-u.ac.jp
NR 32
TC 3
Z9 3
U1 0
U2 7
PU WILEY
PI HOBOKEN
PA 111 RIVER ST, HOBOKEN 07030-5774, NJ USA
SN 1328-8067
EI 1442-200X
J9 PEDIATR INT
JI Pediatr. Int.
PD DEC
PY 2016
VL 58
IS 12
BP 1307
EP 1310
DI 10.1111/ped.13085
PG 4
WC Pediatrics
SC Pediatrics
GA FA2VP
UT WOS:000405299600008
PM 27392209
DA 2020-03-18
ER

PT J
AU Dowdy, E
   Harrell-Williams, L
   Dever, BV
   Furlong, MJ
   Moore, S
   Raines, T
   Kamphaus, RW
AF Dowdy, Erin
   Harrell-Williams, Leigh
   Dever, Bridget V.
   Furlong, Michael J.
   Moore, Stephanie
   Raines, Tara
   Kamphaus, Randy W.
TI Predictive Validity of a Student Self-Report Screener of Behavioral and
   Emotional Risk in an Urban High School
SO SCHOOL PSYCHOLOGY REVIEW
LA English
DT Article
ID MENTAL-HEALTH PROBLEMS; ANXIETY STRESS SCALES; LATINO ADOLESCENTS;
   DEPRESSION; STABILITY; SAMPLE; DISCRIMINATION; REPLICATION; CHILDHOOD;
   SYMPTOMS
AB .Increasingly, schools are implementing school-based screening for risk of behavioral and emotional problems; hence, foundational evidence supporting the predictive validity of screening instruments is important to assess. This study examined the predictive validity of the Behavior Assessment System for Children-2 Behavioral and Emotional Screening System Student Form (BESS Student) in the authentic context of an urban high school that conducted universal screening over 3 years. Multivariate regression, sensitivity, specificity, and receiver operating characteristic curve analyses were used to examine the BESS Student scores' prediction of internalizing symptoms. BESS Student scores were able to explain a significant proportion of the variance in internalizing symptoms concurrently, but predictive validity estimates decreased over time. Significant gender differences were present; BESS Student scores were better able to predict internalizing symptoms for females. Implications for research and practice involving screening for behavioral and emotional problems are discussed.
C1 [Dowdy, Erin] Univ Calif Santa Barbara, Dept Counseling Clin & Sch Psychol, Santa Barbara, CA 93106 USA.
   [Harrell-Williams, Leigh] Univ Memphis, Dept Counseling Educ Psychol & Res, Quantitat Res Methodol, Memphis, TN 38152 USA.
   [Dever, Bridget V.] Lehigh Univ, Sch Psychol, Bethlehem, PA USA.
   [Furlong, Michael J.] Univ Calif Santa Barbara, Int Ctr School Based Youth Dev, Santa Barbara, CA 93106 USA.
   [Moore, Stephanie] Univ Calif Santa Barbara, Dept Counseling Clin & Sch Psychol, Sch Psychol, Santa Barbara, CA 93106 USA.
   [Raines, Tara] Univ Nevada, Las Vegas, NV 89154 USA.
   [Kamphaus, Randy W.] Univ Oregon, Coll Educ, Eugene, OR 97403 USA.
RP Dowdy, E (reprint author), Univ Calif Santa Barbara, Dept Counseling Clin & Sch Psychol, Santa Barbara, CA 93106 USA.
EM edowdy@education.ucsb.edu
RI Furlong, Michael J/K-9305-2017
NR 63
TC 1
Z9 1
U1 0
U2 2
PU NATL ASSOC SCHOOL PSYCHOLOGISTS
PI BETHESDA
PA 4340 EAST WEST HWY, STE 402, BETHESDA, MD 20814 USA
SN 0279-6015
J9 SCHOOL PSYCHOL REV
JI Sch. Psychol. Rev.
PD DEC
PY 2016
VL 45
IS 4
BP 458
EP 476
DI 10.17105/SPR45-4.458-476
PG 19
WC Psychology, Educational
SC Psychology
GA EU4HN
UT WOS:000400990500005
DA 2020-03-18
ER

PT J
AU Dehghanizadeh, Z
   Firoozi, AA
   Eydi-Baygi, M
   Khajeddin, N
   Sajjadi, F
AF Dehghanizadeh, Zahra
   Firoozi, Ali Asghar
   Eydi-Baygi, Majid
   Khajeddin, Nilofar
   Sajjadi, Fateme
TI The Relationship of Dissociation Experiences and Alexithymia with Eating
   Attitudes in Female Students of Ahvaz University
SO IRANIAN JOURNAL OF PSYCHIATRY AND BEHAVIORAL SCIENCES
LA English
DT Article
DE Alexithymia; Dissociative Experiences; Eating Attitudes
ID EMOTION REGULATION; PSYCHOMETRIC PROPERTIES; ANOREXIA-NERVOSA;
   DISORDERS; SCALE; QUESTIONNAIRE; ADOLESCENTS; VALIDATION; DEPRESSION;
   SYMPTOMS
AB Background: This study aimed to clarify the relationship between dissociation experience, and alexithymia and eating attitudes in female students of Ahvaz University.
   Materials and Methods: The present study had a cross sectional design. Overall, 325 female undergraduate students were selected by multi-phase random clustering and completed the following rating scales; eating attitudes test-26 (EAT-26), alexithymia questionnaire (TAS-20), dissociative experiences scale (DES-28). Data analysis was done using the Pearson correlation and stepwise multiple regression analysis.
   Results: With the Pearson method, we found a correlation between alexithymia and eating attitudes (P = 11.3), and a significant positive correlation between dissociative experiences and eating attitudes (P = 36.8) was also found. The multi-variable correlation coefficient for alexithymia and dissociative experiences with eating attitudes in female students was respectively MR = 37.0 and MR = 11.3, and F ratio was respectively equal to 36.7 and 2.86, which was significant at P = 0.001 and P = 0.092.
   Conclusions: This study highlights the association between eating attitudes, and dissociation experiences and alexithymia, yet dissociation experiences were more relevant and a stronger predictor for eating attitudes.
C1 [Dehghanizadeh, Zahra; Sajjadi, Fateme] Islamic Azad Univ, Shiraz Branch, Young Researchers & Elite Club, Shiraz, Iran.
   [Firoozi, Ali Asghar] Shahid Beheshti Univ Med Sci, Tehran, Iran.
   [Eydi-Baygi, Majid] Islamic Azad Univ, Torbat Heydarie Branch, Young Researchers & Elite Club, Torbat Heydarie, Iran.
   [Khajeddin, Nilofar] Jondishapour Univ Ahvaz, Ahwaz, Iran.
RP Eydi-Baygi, M (reprint author), Islamic Azad Univ, Torbat Heydarie Branch, Young Researchers & Elite Club, Torbat Heydarie, Iran.
EM majid_eydi@yahoo.com
NR 37
TC 0
Z9 0
U1 0
U2 8
PU KOWSAR PUBL
PI HOENSBROEK
PA PATERSWEG 22,, HOENSBROEK, LIMBURG 6431 GC, NETHERLANDS
SN 1735-8639
EI 1735-9287
J9 IRAN J PSYCHIATRY BE
JI Iran. J. Psychiatry Behav. Sci.
PD DEC
PY 2016
VL 10
IS 4
AR UNSP e3384
DI 10.17795/ijpbs-3384
PG 5
WC Psychiatry
SC Psychiatry
GA ES9WY
UT WOS:000399913900003
OA Other Gold
DA 2020-03-18
ER

PT J
AU Vahedi, S
   Gargari, RB
   Gholami, S
AF Vahedi, Shahram
   Gargari, Rahim Badri
   Gholami, Somayeh
TI Mediating Role of Cognitive Emotion Regulation Strategies on the
   Relationship between the Attachment Styles and Emotional Problems: A
   Path Analysis
SO IRANIAN JOURNAL OF PSYCHIATRY AND BEHAVIORAL SCIENCES
LA English
DT Article
DE Anxiety; Attachment; Cognitive Emotion; Depression; Regulation
   Strategies; Stress
ID ADULT ATTACHMENT; DEPRESSIVE SYMPTOMS; EATING-DISORDERS;
   BULIMIA-NERVOSA; ADOLESCENTS; PSYCHOPATHOLOGY; ANXIETY; REPRESENTATION;
   DYSREGULATION; PSYCHOTHERAPY
AB Objectives: This study investigated the relationship between cognitive emotion regulation, emotional problems and attachment style among students in a causal model.
   Materials and Methods: The sample group included 285 bachelor students of Tabriz University that were selected randomly by multi-stage cluster sampling. The study instruments were revised adult attachment scale (RAAS), cognitive emotion regulation questionnaire and depression anxiety and stress scale (DASS 21).
   Results: The findings indicated that attachment dimensions predict negative and positive emotion regulation strategies. The cognitive emotion regulation mediated between attachment dimensions and emotional problems. Furthermore, attachment dimensions had a direct and indirect effect on emotional problems.
   Conclusions: Findings of the current study are consistent with previous findings and theoretical stance indicating the predictability of mental health indices from quality of attachment in student.
C1 [Vahedi, Shahram; Gargari, Rahim Badri] Univ Tabriz, Sch Psychol & Educ Sci, Dept Educ Psychol, Tabriz, Iran.
   [Gholami, Somayeh] Islamic Azad Univ, Sch Psychol & Educ Sci, Dept Educ Psychol, Bandar Lengeh, Iran.
RP Vahedi, S (reprint author), Univ Tabriz, Sch Psychol & Educ Sci, Dept Educ Psychol, Tabriz, Iran.
EM vahedi117@yahoo.com
NR 71
TC 0
Z9 0
U1 0
U2 14
PU KOWSAR PUBL
PI HOENSBROEK
PA PATERSWEG 22,, HOENSBROEK, LIMBURG 6431 GC, NETHERLANDS
SN 1735-8639
EI 1735-9287
J9 IRAN J PSYCHIATRY BE
JI Iran. J. Psychiatry Behav. Sci.
PD DEC
PY 2016
VL 10
IS 4
AR UNSP e4013
DI 10.17795/ijpbs-4013
PG 8
WC Psychiatry
SC Psychiatry
GA ES9WY
UT WOS:000399913900004
OA Other Gold
DA 2020-03-18
ER

PT J
AU Chavez, LM
   Garcia, P
   Ortiz, N
   Shrout, PE
AF Chavez, Ligia M.
   Garcia, Pedro
   Ortiz, Nyrma
   Shrout, Patrick E.
TI Applying generalizability theory methods to assess continuity and change
   on the Adolescent Quality of Life-Mental Health Scale (AQOL-MHS)
SO QUALITY OF LIFE RESEARCH
LA English
DT Article
DE Quality of life; Generalizability theory; Mental health; Adolescents
ID OF-LIFE; INSTRUMENT; VALIDITY
AB Purpose The Adolescent Quality of Life-Mental Health Scale (AQOL-MHS) is designed to measure quality of life in clinical samples of Latino adolescents aged 12-18 years. Initial findings support its reliability, validity and conceptual model for use of its three domains (emotional regulation, self-concept and social context). Our current study tests the usefulness of the AQOL-MHS for tracking changes in HRQOL during the course of service use.
   Methods Three waves of data were collected from 59 participants who were recruited from mental health clinics, where waves were spaced 4 months apart. Participants were receiving services at baseline assessment and were tracked for follow-up appointments regardless of treatment status. We analyze conventional reliability statistics for individual differences (e.g., Cronbach's alpha and testretest correlations), and to estimate the reliability of change, we carried out a variance decomposition analysis.
   Results The psychometric analyses from Chavez et al. (Qual Life Res 23(4): 1327-1335, 2014) were replicated with comparable results. A generalizability theory (GT) analysis revealed that the AQOL-MHS domains can measure change reliably. The reliability estimates varied from.65 to.78. Although there was reliable change at the individual level, on the average the AQOL-MHS means improved only slightly over time.
   Conclusions The reliability of change for all three scales in the AQOL-MHS was acceptable, but consistently lower than the Cronbach's alpha values for each wave. Future work will use this approach to adapt our current measure to provide a better reliability of within-person change and thus broaden its applicability for prospective use.
C1 [Chavez, Ligia M.; Garcia, Pedro; Ortiz, Nyrma] Univ Puerto Rico, Behav Sci Res Inst, Med Sci Campus,POB 365067, San Juan, PR 00936 USA.
   [Shrout, Patrick E.] NYU, Dept Psychol, 6 Washington Pl, New York, NY 10003 USA.
RP Chavez, LM (reprint author), Univ Puerto Rico, Behav Sci Res Inst, Med Sci Campus,POB 365067, San Juan, PR 00936 USA.
EM ligia.chavez@upr.edu
FU National Institute of Health ResearchNational Institute for Health
   Research (NIHR) [SC1HD060888, SC1GM109326]
FX This study was supported by the National Institute of Health Research
   Grant #SC1HD060888 and #SC1GM109326.
NR 18
TC 3
Z9 3
U1 0
U2 7
PU SPRINGER
PI DORDRECHT
PA VAN GODEWIJCKSTRAAT 30, 3311 GZ DORDRECHT, NETHERLANDS
SN 0962-9343
EI 1573-2649
J9 QUAL LIFE RES
JI Qual. Life Res.
PD DEC
PY 2016
VL 25
IS 12
BP 3191
EP 3196
DI 10.1007/s11136-016-1344-0
PG 6
WC Health Care Sciences & Services; Health Policy & Services; Public,
   Environmental & Occupational Health
SC Health Care Sciences & Services; Public, Environmental & Occupational
   Health
GA ER0BB
UT WOS:000398450000022
PM 27344319
OA Green Accepted
DA 2020-03-18
ER

PT J
AU Lund, I
AF Lund, Ingrid
TI 'When words don't come easily': personal narratives from adolescents
   experiencing shyness as an emotional and behavioural problem in the
   school context
SO BRITISH JOURNAL OF SPECIAL EDUCATION
LA English
DT Article
DE social and emotional problems; shyness; narratives; adolescents
ID SELF-BLAME; DEPRESSION; COMPETENCE; CHILDRENS; QUALITY; ANXIETY
AB The purpose of this article is to present narratives from 15 adolescents experiencing shy behaviour as an emotional and behavioural problem in the school context in light of narrative understanding. The investigation is intended to generate knowledge about this largely under-researched phenomenon based on the personal accounts of those who are actually experiencing it. Their narratives are the foundation for a discussion regarding implications for future practice in the context of school in relation to this group.
C1 [Lund, Ingrid] Postbox 422, N-4604 Kristiansand, Norway.
RP Lund, I (reprint author), Postbox 422, N-4604 Kristiansand, Norway.
EM ingrid.lund@uia.no
NR 57
TC 0
Z9 0
U1 0
U2 2
PU WILEY-BLACKWELL
PI HOBOKEN
PA 111 RIVER ST, HOBOKEN 07030-5774, NJ USA
SN 0952-3383
EI 1467-8578
J9 BRIT J SPEC EDUC
JI Br. J. Spec. Educ.
PD DEC
PY 2016
VL 43
IS 4
BP 430
EP 447
DI 10.1111/1467-8578.12151
PG 18
WC Education, Special
SC Education & Educational Research
GA EM3ZC
UT WOS:000395252100007
DA 2020-03-18
ER

PT J
AU Bensalah, L
   Stefaniak, N
   Carre, A
   Besche-Richard, C
AF Bensalah, Leila
   Stefaniak, Nicolas
   Carre, Arnaud
   Besche-Richard, Chrystel
TI The Basic Empathy Scale adapted to French middle childhood: Structure
   and development of empathy
SO Behavior Research Methods
LA English
DT Article
DE Empathy; Emotion; Emotion regulation; Child; Basic Empathy Scale (BES)
ID PERSPECTIVE-TAKING; EXECUTIVE FUNCTIONS; SOCIAL-BEHAVIOR; ADOLESCENCE;
   CHILDREN; VALIDATION; EMOTIONS; CONSEQUENCES; ADULTS; MIND
AB We adapted the adult French version of the Basic Empathy Scale to French children aged 6-11 years, in order to probe the factorial structure underlying empathy. A total of 410 children (189 girls and 221 boys) were instructed to fill out the resulting Basic Empathy Scale in Children (BES-C). Results showed that, as in adulthood, the three-factor model of empathy (i.e., emotional contagion, cognitive empathy, and emotional disconnection) was more relevant than the one- and two-factor ones. This means that as early as 6 years of age, children's responses should reflect the same organization of the three components of empathy as those of adults. In line with the literature, cognitive empathy increased and emotional disconnection decreased in middle childhood, while emotional contagion remained stable. Moreover, girls exhibited greater emotional contagion than boys, with the reverse pattern being observed for emotional disconnection. No sex difference was found regarding cognitive empathy.
C1 [Bensalah, Leila; Stefaniak, Nicolas; Besche-Richard, Chrystel] Univ Reims, Dept Psychol, Reims, France.
   [Carre, Arnaud] Univ Savoie Mt Blanc, LIPPC2S, EA4145, F-73000 Chambery, France.
   [Carre, Arnaud] INSERM, Mental Hlth & Publ Hlth, U1178, F-75014 Paris, France.
   [Carre, Arnaud] Univ Paris 05, F-75014 Paris, France.
   [Carre, Arnaud] Univ Paris Sud, F-75014 Paris, France.
RP Bensalah, L (reprint author), Univ Reims, Dept Psychol, Reims, France.
EM leila.bensalah@univ-reims.fr
OI Stefaniak, Nicolas/0000-0001-8947-7849; Carre,
   Arnaud/0000-0001-9914-5565
NR 58
TC 3
Z9 5
U1 2
U2 18
PU SPRINGER
PI NEW YORK
PA 233 SPRING ST, NEW YORK, NY 10013 USA
SN 1554-351X
EI 1554-3528
J9 BEHAV RES METHODS
JI Behav. Res. Methods
PD DEC
PY 2016
VL 48
IS 4
BP 1410
EP 1420
DI 10.3758/s13428-015-0650-8
PG 11
WC Psychology, Mathematical; Psychology, Experimental
SC Psychology
GA EI7XX
UT WOS:000392719000017
PM 26424437
OA Bronze
DA 2020-03-18
ER

PT J
AU Victor, SE
   Klonsky, ED
AF Victor, Sarah E.
   Klonsky, E. David
TI Validation of a Brief Version of the Difficulties in Emotion Regulation
   Scale (DERS-18) in Five Samples
SO JOURNAL OF PSYCHOPATHOLOGY AND BEHAVIORAL ASSESSMENT
LA English
DT Article
DE Emotion; Emotion regulation; Measurement
ID NONSUICIDAL SELF-INJURY; BORDERLINE PERSONALITY-DISORDER; PSYCHOMETRIC
   PROPERTIES; DYSREGULATION; RELIABILITY; ADOLESCENTS; AGGRESSION;
   VALIDITY
AB The field of affective clinical science has expanded dramatically over the past several decades (Rottenberg and Gross 2003; Tracy et al. 2014). An important part of this research is understanding emotion regulation and dysregulation, in particular, how individuals differ in their ability to identify, accept, and manage their emotional experiences. One of the most common and widely cited measures of emotion dysregulation is the Difficulties with Emotion Regulation Scale (DERS; Gratz and Roemer 2004), which has been extensively used to facilitate understanding of how emotion dysregulation is associated with psychiatric symptoms, other emotion-related constructs, and treatment progress. While this scale has contributed greatly to our understanding of emotion regulation problems, its length makes its inclusion in brief study protocols difficult, limiting its utility and increasing participant burden. In order to address this issue, we developed a short form version of the DERS (DERS-18) composed of the strongest items from each of the measure's six subscales from the original DERS publication (Gratz and Roemer 2004), and then validated this measure in five datasets that vary in age and sample type. Our results demonstrate that an 18-item short-form of the DERS exhibits a similar structure as the original 36-item DERS, demonstrates excellent reliability and validity, and performs similarly to the original DERS despite comprising half the items. The DERS-18 has the potential to improve and expand emotion regulation assessment while reducing demands on research participants.
C1 [Victor, Sarah E.; Klonsky, E. David] Univ British Columbia, Dept Psychol, 2136 West Mall, Vancouver, BC V6T 1Z4, Canada.
EM sevictor@psych.ubc.ca
OI Klonsky, E David/0000-0002-3057-0800; Victor, Sarah/0000-0002-7944-7299
NR 34
TC 15
Z9 15
U1 2
U2 13
PU SPRINGER/PLENUM PUBLISHERS
PI NEW YORK
PA 233 SPRING ST, NEW YORK, NY 10013 USA
SN 0882-2689
EI 1573-3505
J9 J PSYCHOPATHOL BEHAV
JI J. Psychopathol. Behav. Assess.
PD DEC
PY 2016
VL 38
IS 4
BP 582
EP 589
DI 10.1007/s10862-016-9547-9
PG 8
WC Psychology, Clinical
SC Psychology
GA EI5ET
UT WOS:000392517600007
DA 2020-03-18
ER

PT J
AU Allan, V
   Turnnidge, J
   Vierimaa, M
   Davis, P
   Cote, J
AF Allan, Veronica
   Turnnidge, Jennifer
   Vierimaa, Matthew
   Davis, Paul
   Cote, Jean
TI Development of the Assessment of Coach Emotions systematic observation
   instrument: A tool to evaluate coaches' emotions in the youth sport
   context
SO INTERNATIONAL JOURNAL OF SPORTS SCIENCE & COACHING
LA English
DT Article
DE Anxiety; affect; anger; coach-athlete interactions; communication;
   emotional regulation; hedonic tone
ID BEHAVIOR; MODEL; PERFORMANCE
AB Current research on emotions in sport focuses heavily on athletes' intrapersonal emotion regulation; however, interpersonal consequences of emotion regulation are garnering recent attention. As leaders in sport, coaches have the opportunity to regulate not only their own emotions, but also those of athletes, officials, and spectators. As such, the present study set out to develop an observational tool, demonstrating evidence of validity and reliability, for measuring coaches' overt emotions in the youth sport context. Categories were derived and refined through extensive literature and video review, resulting in 12 categories of behavioural content and eight emotion modifiers (Neutral, Happy, Affectionate, Alert, Tense, Anxious, Angry and Disappointed). The final coding system is presented herein, complete with supporting evidence for validity and reliability. As a tool for both researchers and practitioners in sport, the Assessment of Coach Emotions (ACE) offers enhanced insight into the contextual qualities underlying coaches' interactive behaviours.
C1 [Allan, Veronica; Turnnidge, Jennifer; Cote, Jean] Queens Univ, Sch Kinesiol & Hlth Studies, 28 Div St, Kingston, ON K7L 3N6, Canada.
   [Vierimaa, Matthew] Utah State Univ, Dept Kinesiol & Hlth Sci, Logan, UT 84322 USA.
   [Davis, Paul] Umea Univ, Umea, Sweden.
RP Allan, V (reprint author), Queens Univ, Sch Kinesiol & Hlth Studies, 28 Div St, Kingston, ON K7L 3N6, Canada.
EM 7vra@queensu.ca
FU Social Sciences and Humanities Research Council of Canada (SSHRC)
   Joseph-Armand Bombardier Canada Graduate Scholarship [766-2013-0144];
   SSHRC Insight Grant (SSHRC) [425-2014-0038]
FX The author(s) disclosed receipt of the following financial support for
   the research, authorship, and/or publication of this article: This
   research was supported by a Social Sciences and Humanities Research
   Council of Canada (SSHRC) Joseph-Armand Bombardier Canada Graduate
   Scholarship (Reference # 766-2013-0144) and a SSHRC Insight Grant (SSHRC
   Grant # 425-2014-0038).
NR 63
TC 7
Z9 7
U1 0
U2 10
PU SAGE PUBLICATIONS LTD
PI LONDON
PA 1 OLIVERS YARD, 55 CITY ROAD, LONDON EC1Y 1SP, ENGLAND
SN 1747-9541
EI 2048-397X
J9 INT J SPORTS SCI COA
JI Int. J. Sports Sci. Sci. Coach.
PD DEC
PY 2016
VL 11
IS 6
BP 859
EP 871
DI 10.1177/1747954116676113
PG 13
WC Hospitality, Leisure, Sport & Tourism; Psychology, Applied
SC Social Sciences - Other Topics; Psychology
GA EH5DE
UT WOS:000391792000012
DA 2020-03-18
ER

PT J
AU Lino, AM
   Nobre-Lima, L
   Monico, LS
AF Lino, Alexandra M.
   Nobre-Lima, Luiza
   Monico, Lisete S.
TI The moderating role of length of stay in the relationship between
   cognitive dysregulation and peer attachment in adolescent boys and girls
   living in residential care
SO CHILDREN AND YOUTH SERVICES REVIEW
LA English
DT Article
DE Adolescents in residential care; Emotional dysregulation; Peer
   attachment; Length of stay; Boys; Girls
ID CHILD MALTREATMENT; INSTITUTIONAL CARE; FOSTER-CARE; YOUTH; EMOTION;
   HEALTH; TRUST; RISK; INVENTORY; BEHAVIOR
AB In Portugal, youth at risk tend to be placed in residential care for long periods of time, during which peers assume a status close to that of family. However, these adolescents often present deficits in emotional regulation, which can compromise the quality of their relationships with peers. Therefore, this study aimed to analyze the relationship between emotional dysregulation experienced by institutionalized adolescents and their own perception of peer attachment, testing whether the length of stay moderates this relationship, for boys and girls independently. Data was collected from a sample of 100 Portuguese adolescents (71 boys; 29 girls), aged 12-18, living in residential care for 43 months average (SD = 43.14). They responded to the Abbreviated Dysregulation Inventory, which measures cognitive, affective and behavioral dysregulation, and the peer version of the Inventory of Parent and Peer Attachment, which measures communication, trust and alienation.
   Only cognitive dysregulation accounted for the variability of perceived attachment to peers, in the total scale and in communication and trust. When the level of cognitive dysregulation reported by the adolescents is high, there is a positive effect of length of stay in the previous relationships, but only for boys.
   Results outline how length of placement contributes to youth at risk to reach certain outcomes. They also emphasize the need to develop specific interventions in residential care contexts to address specific characteristics such as gender differences, in order to continuously promote positive interactions with peers in these contexts. (C) 2016 Elsevier Ltd. All rights reserved.
C1 [Lino, Alexandra M.] Fac Psychol & Educ Sci, Rua Colegio Novo, P-3000115 Coimbra, Portugal.
   [Nobre-Lima, Luiza] Fac Psychol & Educ Sci, Cognit & Behav Ctr Res & Intervent, R&D Unit, Rua Colegio Novo, P-3000115 Coimbra, Portugal.
   [Monico, Lisete S.] Fac Psychol & Educ Sci, Inst Cognit Psychol Vocat & Social Dev, Rua Colegio Novo, P-3000115 Coimbra, Portugal.
RP Nobre-Lima, L (reprint author), Fac Psicol & Ciencias Educ, Rua Colegio Novo, P-3000115 Coimbra, Portugal.
EM alexandra.imlino@gmail.com; luizabelima@fpce.uc.pt;
   lisete.monico@fpce.uc.pt
RI Monico, Lisete/E-6429-2019
OI Monico, Lisete/0000-0002-9374-2702; Nobre Lima, Luiza
   Isabel/0000-0002-2961-2778
NR 72
TC 3
Z9 3
U1 0
U2 7
PU PERGAMON-ELSEVIER SCIENCE LTD
PI OXFORD
PA THE BOULEVARD, LANGFORD LANE, KIDLINGTON, OXFORD OX5 1GB, ENGLAND
SN 0190-7409
EI 1873-7765
J9 CHILD YOUTH SERV REV
JI Child. Youth Serv. Rev.
PD DEC
PY 2016
VL 71
BP 290
EP 298
DI 10.1016/j.childyouth.2016.11.018
PG 9
WC Family Studies; Social Work
SC Family Studies; Social Work
GA EF9HX
UT WOS:000390642400036
DA 2020-03-18
ER

PT J
AU Campbell, C
   Roberts, Y
   Synder, F
   Papp, J
   Strambler, M
   Crusto, C
AF Campbell, Christina
   Roberts, Yvonne
   Synder, Frank
   Papp, Jordan
   Strambler, Michael
   Crusto, Cindy
TI The assessment of early trauma exposure on social-emotional health of
   young children
SO CHILDREN AND YOUTH SERVICES REVIEW
LA English
DT Article
DE Trauma; Early childhood; Family trauma; Family violence; Behavior
   problems; Social-emotional health; Intervention; Latent class
ID EARLY-CHILDHOOD; POSTTRAUMATIC-STRESS; FAMILY VIOLENCE; COMPLEX TRAUMA;
   UNITED-STATES; ADOLESCENTS; DEPRESSION; DISORDERS; EVENTS; CARE
AB Children exposed to traumatic events (e.g., violence in the home, school, community) report more adverse physical and mental health outcomes than children who have not been exposed to trauma. Caregiver reports provide an opportunity for early identification of intervention needs to aid healthy development of children exposed to trauma. The goal of this study was to determine unique social-emotional profiles and examine how traumatic events vary across these developmental profiles among a sample of caregivers who live in socioeconomically disadvantaged neighborhoods. Caregivers (N = 223) provided responses regarding their young children's (aged 3 years through 5 years) social-emotional health. Latent Profile Analysis was used to develop three distinct social-emotional profiles: Typical Social-emotional Health (low-risk), Some Social-emotional Challenges (moderate-risk), and Social-emotional Problems (high-risk). Results revealed that children exposed to increased non family-based traumatic events had a greater likelihood of being a member of the moderate-risk group, whereas children exposed to increased family-based traumatic events had a greater likelihood of being a member of the high-risk group than of the low-risk group. The high-risk group was more likely to consist of older children and girls as compared to the low-risk group. There were no significant differences across profiles relative to ethnicity, caregiver education, and income. This research may aid in early identification and the distribution of services to youth at risk for trauma exposure and highlight pathways of resiliency. (C) 2016 Published by Elsevier Ltd.
C1 [Campbell, Christina; Papp, Jordan] Univ Cincinnati, Cincinnati, OH 45221 USA.
   [Roberts, Yvonne] Annie E Casey Fdn, Baltimore, MD 21202 USA.
   [Synder, Frank] Cent Michigan Univ, Mt Pleasant, MI 48859 USA.
   [Strambler, Michael; Crusto, Cindy] Yale Univ, New Haven, CT 06520 USA.
RP Campbell, C (reprint author), Univ Cincinnati, Cincinnati, OH 45221 USA.
EM christina.campbell@uc.edu
OI Strambler, Michael J./0000-0002-5576-0408
FU National Institute on Minority Health and Health DisparitiesUnited
   States Department of Health & Human ServicesNational Institutes of
   Health (NIH) - USANIH National Institute on Minority Health & Health
   Disparities (NIMHD) [RC2MD004803]; National Institute on Drug Abuse
   (NIDA) funded Postdoctoral Research Training Program [T32 DA019426]
FX This work was supported by Award Number RC2MD004803 from the National
   Institute on Minority Health and Health Disparities. Support for Drs.
   Campbell, Roberts, and Snyder was provided by a National Institute on
   Drug Abuse (NIDA) funded Postdoctoral Research Training Program (T32
   DA019426). The content of this manuscript is the responsibility of the
   authors and does not necessarily represent the views of the National
   Institute on Minority Health and Health Disparities or the National
   Institutes of Health.
NR 39
TC 1
Z9 1
U1 2
U2 22
PU PERGAMON-ELSEVIER SCIENCE LTD
PI OXFORD
PA THE BOULEVARD, LANGFORD LANE, KIDLINGTON, OXFORD OX5 1GB, ENGLAND
SN 0190-7409
EI 1873-7765
J9 CHILD YOUTH SERV REV
JI Child. Youth Serv. Rev.
PD DEC
PY 2016
VL 71
BP 308
EP 314
DI 10.1016/j.childyouth.2016.11.004
PG 7
WC Family Studies; Social Work
SC Family Studies; Social Work
GA EF9HX
UT WOS:000390642400038
DA 2020-03-18
ER

PT J
AU Calvete, E
   Riskind, JH
   Orue, I
   Gonzalez-Diez, Z
AF Calvete, Esther
   Riskind, John H.
   Orue, Izaskun
   Gonzalez-Diez, Zahira
TI RECURSIVE ASSOCIATIONS AMONG MALADAPTIVE COGNITIONS AND SYMPTOMS OF
   SOCIAL ANXIETY AND DEPRESSION: IMPLICATIONS FOR SEX DIFFERENCES
SO JOURNAL OF SOCIAL AND CLINICAL PSYCHOLOGY
LA English
DT Article
DE Social anxiety; depression; looming cognitive style; automatic thoughts
ID GENDER-DIFFERENCES; VULNERABILITY; STYLE; ADOLESCENTS; STRESS;
   RUMINATION; DISORDERS; ADULTS; MODEL; QUESTIONNAIRE
AB Recent theories suggest that relationships between cognitive factors and symptoms of anxiety and depression are reciprocal and recursive. The first aim of this study was to evaluate the recursive relationships among two types of maladaptive cognitions (negative automatic thoughts and social looming cognitive style) and symptoms of social anxiety and depression. The second aim of the study was to test whether these reciprocal relationships help to explain sex differences in emotional problems and maladaptive cognitions. A total of 640 adolescents and young adults (52.65% women) participated in this study and filled in questionnaires at two waves, spaced 6 months apart. Participants were between 16 and 25 years old (M-age = 18.27, SDage = 2.21). The path analyses indicated that social looming at T1 predicted social anxiety at T2 and negative self-concept thoughts at T1 predicted social anxiety and depressive symptoms at T2. In addition, social anxiety at T1 predicted social looming at T2 and social anxiety and depressive symptoms at T1 predicted automatic thoughts about negative evaluation by others. Furthermore, women scored higher in all the study variables and the mediational analyses showed that sex differences in internalizing symptoms were explained by maladaptive cognitions and that sex differences in maladaptive cognitions were explained by differences in internalizing symptoms. The findings generally supported a recursive model where maladaptive cognitions contribute to the increase of social anxiety and depressive symptoms and vice versa. The present findings suggest it may be fruitful to consider a recursive model for better understanding etiological and maintenance processes in these emotional disorders.
C1 [Calvete, Esther; Orue, Izaskun; Gonzalez-Diez, Zahira] Univ Deusto, Bilbao, Spain.
   [Riskind, John H.] George Mason Univ, Fairfax, VA 22030 USA.
RP Calvete, E (reprint author), Univ Deusto, Dept Personal Psychol Assessment & Treatment, Apdo 1, Bilbao 48080, Spain.
EM esther.calvete@deusto.es
RI Calvete, Esther/B-8418-2011
OI Calvete, Esther/0000-0002-6928-9557
NR 37
TC 5
Z9 5
U1 1
U2 15
PU GUILFORD PUBLICATIONS INC
PI NEW YORK
PA 370 SEVENTH AVE, SUITE 1200, NEW YORK, NY 10001-1020 USA
SN 0736-7236
J9 J SOC CLIN PSYCHOL
JI J. Soc. Clin. Psychol.
PD DEC
PY 2016
VL 35
IS 10
BP 807
EP 821
DI 10.1521/jscp.2016.35.10.807
PG 15
WC Psychology, Clinical; Psychology, Social
SC Psychology
GA EF8EC
UT WOS:000390560500001
DA 2020-03-18
ER

PT J
AU Hatzenbuehler, ML
   Pachankis, JE
AF Hatzenbuehler, Mark L.
   Pachankis, John E.
TI Stigma and Minority Stress as Social Determinants of Health Among
   Lesbian, Gay, Bisexual, and Transgender Youth Research Evidence and
   Clinical Implications
SO PEDIATRIC CLINICS OF NORTH AMERICA
LA English
DT Article
DE Stigma; Minority stress; Health; LGBT youth
ID RANDOMIZED CONTROLLED-TRIAL; LGBT HATE CRIMES; YOUNG-ADULT GAY;
   SEXUAL-MINORITY; STRUCTURAL STIGMA; MENTAL-HEALTH; EMOTION REGULATION;
   SUICIDE ATTEMPTS; INTERNALIZING SYMPTOMS; REJECTION SENSITIVITY
AB In this article, we review theory and evidence on stigma and minority stress as social/structural determinants of health among lesbian, gay, bisexual, and transgender (LGBT) youth. We discuss different forms of stigma at individual (eg, identity concealment), interpersonal (eg, victimization), and structural (eg, laws and social norms) levels, as well as the mechanisms linking stigma to adverse health outcomes among LGBT youth. Finally, we discuss clinical (eg, cognitive behavioral therapy) and public health (eg, antibullying policies) interventions that effectively target stigma-inducing mechanisms to improve the health of LGBT youth.
C1 [Hatzenbuehler, Mark L.] Columbia Univ, Mailman Sch Publ Hlth, Dept Sociomed Sci, 722 West 168th St,Room 549B, New York, NY 10032 USA.
   [Pachankis, John E.] Yale Sch Publ Hlth, Chron Dis Epidemiol Social & Behav Sci, 60 Coll St,Suite 316, New Haven, CT 06510 USA.
RP Hatzenbuehler, ML (reprint author), Columbia Univ, Mailman Sch Publ Hlth, Dept Sociomed Sci, 722 West 168th St,Room 549B, New York, NY 10032 USA.
EM mlh2101@cumc.columbia.edu
FU Mentored Research Scientist Development Award [DA032558]
FX The authors have nothing to disclose. This article was funded, in part,
   by a Mentored Research Scientist Development Award to M.L. Hatzenbuehler
   (DA032558).
NR 77
TC 75
Z9 75
U1 5
U2 76
PU W B SAUNDERS CO-ELSEVIER INC
PI PHILADELPHIA
PA 1600 JOHN F KENNEDY BOULEVARD, STE 1800, PHILADELPHIA, PA 19103-2899 USA
SN 0031-3955
EI 1557-8240
J9 PEDIATR CLIN N AM
JI Pediatr. Clin. N. Am.
PD DEC
PY 2016
VL 63
IS 6
BP 985
EP +
DI 10.1016/j.pcl.2016.07.003
PG 15
WC Pediatrics
SC Pediatrics
GA EF9DT
UT WOS:000390631600006
PM 27865340
DA 2020-03-18
ER

PT J
AU Ling, Y
   Huebner, ES
   He, YS
   Zhong, MT
AF Ling, Yu
   Huebner, E. Scott
   He, Yu-shu
   Zhong, Ming-tian
TI Three Subtypes of Internalizing and Externalizing Behaviors in Chinese
   Adolescents: Results of a Latent Class Analysis
SO APPLIED RESEARCH IN QUALITY OF LIFE
LA English
DT Article
DE Internalizing behaviors; Externalizing behaviors; Latent class analysis;
   Adolescents
ID DIFFICULTIES QUESTIONNAIRE SDQ; CONDUCT DISORDER; PSYCHIATRIC-DISORDERS;
   DEPRESSIVE SYMPTOMS; EMOTIONAL-PROBLEMS; COMMUNITY SAMPLE; STRENGTHS;
   COMORBIDITY; PREVALENCE; CHILDHOOD
AB Using latent class analyses (LCA), the present study aimed to test whether meaningful subtypes of internalizing and externalizing behaviors could be found among Chinese community-based adolescents. A total of 5244 adolescents, ages 11-18 years (M = 15.11, SD = 1.79) recruited from 16 Chinese middle schools completed the Chinese version of the Strengths and Difficulties Questionnaire (SDQ-C). We examined the data using Latent Class Analysis to identify subtypes of internalizing and externalizing behaviors among the adolescents. Multivariate Logistic regression was subsequently implemented to ascertain the relationships between latent classes and demographic covariates. Three distinct subtypes were uncovered: a high-risk group, a middle-risk group and a low-risk group; the three subtypes accounted for 19.8, 31.1, and 49.1 % of the total sample variance respectively. Youth with elevations in one behavior type were likely to have elevations in the other behavior type. Further analyses revealed that compared to the low-risk group, the adolescents from the high-risk group and middle-risk groups were female and older. Significant heterogeneity in internalizing and externalizing behaviors was revealed in this Chinese adolescent's sample. Profiling behavior problems patterns is potentially useful as a first step in developing tailored prevention and intervention programs. Suggestions for future research, including cross-national studies, and implications for mental health professionals were discussed.
C1 [Ling, Yu; He, Yu-shu] Hunan Agr Univ, Coll Educ, Changsha 410128, Hunan, Peoples R China.
   [Huebner, E. Scott] Univ South Carolina, Dept Psychol, Columbia, SC 29208 USA.
   [Zhong, Ming-tian] South China Normal Univ, Ctr Studies Psychol Applicat, Guangzhou 510631, Guangdong, Peoples R China.
RP Zhong, MT (reprint author), South China Normal Univ, Ctr Studies Psychol Applicat, Guangzhou 510631, Guangdong, Peoples R China.
EM zhongtomorrow@sohu.com
NR 49
TC 2
Z9 2
U1 1
U2 12
PU SPRINGER
PI DORDRECHT
PA VAN GODEWIJCKSTRAAT 30, 3311 GZ DORDRECHT, NETHERLANDS
SN 1871-2584
EI 1871-2576
J9 APPL RES QUAL LIFE
JI Appl. Res. Qual. Life
PD DEC
PY 2016
VL 11
IS 4
BP 1309
EP 1320
DI 10.1007/s11482-015-9438-3
PG 12
WC Social Sciences, Interdisciplinary
SC Social Sciences - Other Topics
GA EF0RO
UT WOS:000390033800015
DA 2020-03-18
ER

PT J
AU Ammitzboll, J
   Holstein, BE
   Wilms, L
   Andersen, A
   Skovgaard, AM
AF Ammitzboll, Janni
   Holstein, Bjorn E.
   Wilms, Lisbeth
   Andersen, Anette
   Skovgaard, Anne Mette
TI A new measure for infant mental health screening: development and
   initial validation
SO BMC PEDIATRICS
LA English
DT Article
DE Mental health; Infancy; Screening instrument; Community; Health services
ID ADOLESCENT PSYCHIATRIC-DISORDERS; CHILD-COHORT; PSYCHOPATHOLOGY;
   EPIDEMIOLOGY; SURVEILLANCE; POPULATION; PREVALENCE; PREDICTORS;
   CCC-2000; PRETERM
AB Background: Mental health problems are a major public health challenges, and strategies of early prevention are needed. Effective prevention depends on feasible and validated measures of screening and intervention. Previous research has demonstrated potentials for infant mental health screening by community health nurses (CHN) in existing service settings in Denmark. This study was conducted to describe the development of a service setting based measure to screen for infant mental health problems, to investigate problems identified by the measure and assess the validity and feasibility in existing public health settings.
   Methods: Experts within the field developed a short, feasible and comprehensive measure. A consecutive sample of 2973 infants from 11 municipalities around the city of Copenhagen was screened at 9-10 months. Face validity and feasibility were evaluated among CHNs. Data on child and family factors and the results of screening were included in descriptive analyses. Exploratory factor analysis (EFA) was used to assess content validity.
   Results: The measure identified problems of communication and interaction in 20.7% of the children, problems of eating in 20.1%, attention problems in 15.9% and problems of emotional regulation in 14.3%. Significant gender differences were seen. EFA demonstrated that among 27 items 11 items were clustering into five areas: Problems of eating, emotions, attention, language and communication and attachment, respectively. High face validity and feasibility was demonstrated, and the participation was 91%.
   Conclusions: The new measure shows potentials for infant mental health screening. However, further exploration of construct validity and reliability is needed.
C1 [Ammitzboll, Janni; Holstein, Bjorn E.; Andersen, Anette; Skovgaard, Anne Mette] Univ Southern Denmark, Natl Inst Publ Hlth, Oster Farimagsgade 5A,2, DK-1353 Copenhagen K, Denmark.
   [Wilms, Lisbeth] Municipal Gentofte, DK-2920 Charlottenlund, Denmark.
   [Skovgaard, Anne Mette] Univ Copenhagen, Dept Publ Hlth, Oster Farimagsgade 5,POB 1014, Copenhagen K, Denmark.
RP Ammitzboll, J (reprint author), Univ Southern Denmark, Natl Inst Publ Hlth, Oster Farimagsgade 5A,2, DK-1353 Copenhagen K, Denmark.
EM jaam@sdu.dk
RI Holstein, Bjorn E/G-6383-2013
OI Holstein, Bjorn E/0000-0002-4348-280X; Skovgaard, Anne
   Mette/0000-0002-8793-8303
FU Danish Ministry of Health [20566]; Danish foundation TrygFonden
   [7-11-1480]; Obel Family Foundation [BG/20121-18501]
FX This research was supported by the Danish Ministry of Health [20566,
   2010]; the Danish foundation TrygFonden [7-11-1480, 2012]; the Obel
   Family Foundation [BG/20121-18501, 2012].
NR 37
TC 3
Z9 3
U1 0
U2 12
PU BIOMED CENTRAL LTD
PI LONDON
PA 236 GRAYS INN RD, FLOOR 6, LONDON WC1X 8HL, ENGLAND
SN 1471-2431
J9 BMC PEDIATR
JI BMC Pediatr.
PD DEC 1
PY 2016
VL 16
AR 197
DI 10.1186/s12887-016-0744-1
PG 10
WC Pediatrics
SC Pediatrics
GA EF2TG
UT WOS:000390177000001
PM 27905887
OA DOAJ Gold, Green Published
DA 2020-03-18
ER

PT J
AU Barahmand, U
   Khazaee, A
   Hashjin, GS
AF Barahmand, Usha
   Khazaee, Ali
   Hashjin, Goudarz Sadeghi
TI Emotion Dysregulation Mediates Between Childhood Emotional Abuse and
   Motives for Substance Use
SO ARCHIVES OF PSYCHIATRIC NURSING
LA English
DT Article
ID SEXUAL-ABUSE; DRUG-USE; DEVELOPMENTAL PSYCHOPATHOLOGY; PHYSICAL ABUSE;
   MENTAL-HEALTH; IMPULSIVITY; RISK; ASSOCIATION; PERSONALITY; DISORDERS
AB The purpose of this study is to assess the relative mediating effects of impulsivity and emotion dysregulation in the relationship between childhood maltreatment and motives for opiate use. Seventy four adolescent users of Tramadol, a synthetic opiate, were recruited from a boot camp for de-addiction and rehabilitation services for the study. Data were collected between May, 2014 and November, 2014. Participants completed assessments of childhood abuse history, difficulties regulating emotions, impulsiveness and motives for substance use as well as a socio-demographic information sheet. The results of the current study indicate that types of abuse may be associated with particular outcomes and can inform treatment planning for substance users. Findings from bootstrap mediator analyses indicated that emotion dysregulation, but not impulsiveness, mediated the relationship between childhood emotional abuse and expansion and enhancement motives for substance use. The current study provides preliminary evidence that difficulties regulating emotions may function as a mechanism linking prior childhood experiences of emotional abuse to subsequent motives for substance use. Clinical implications of these findings suggest that targeting emotion dysregulation problems may be an effective adjunct in the treatment of childhood emotional abuse adolescent victims at risk for substance use. Published by Elsevier Inc.
C1 [Barahmand, Usha; Khazaee, Ali; Hashjin, Goudarz Sadeghi] Univ Mohaghegh Ardabili, Ardebil, Iran.
RP Barahmand, U (reprint author), Univ Mohaghegh Ardabili, Ardebil, Iran.
EM ub@uma.ac.ir
OI Barahmand, Usha/0000-0003-3049-2854
NR 63
TC 8
Z9 8
U1 2
U2 16
PU W B SAUNDERS CO-ELSEVIER INC
PI PHILADELPHIA
PA 1600 JOHN F KENNEDY BOULEVARD, STE 1800, PHILADELPHIA, PA 19103-2899 USA
SN 0883-9417
EI 1532-8228
J9 ARCH PSYCHIAT NURS
JI Arch. Psychiatr. Nurs.
PD DEC
PY 2016
VL 30
IS 6
BP 653
EP 659
DI 10.1016/j.apnu.2016.02.007
PG 7
WC Nursing; Psychiatry
SC Nursing; Psychiatry
GA EE3OE
UT WOS:000389498100003
PM 27888955
DA 2020-03-18
ER

PT J
AU Skinner, EA
   Pitzer, JR
   Steele, JS
AF Skinner, Ellen A.
   Pitzer, Jennifer R.
   Steele, Joel S.
TI Can Student Engagement Serve as a Motivational Resource for Academic
   Coping, Persistence, and Learning During Late Elementary and Early
   Middle School?
SO DEVELOPMENTAL PSYCHOLOGY
LA English
DT Article
DE engagement; coping; motivation; persistence; everyday resilience;
   achievement
ID AFRICAN-AMERICAN ADOLESCENTS; HELP-SEEKING TENDENCIES; EMOTION
   REGULATION; MEDIATING ROLE; PROCESS MODEL; MISSING DATA; STRESS;
   ACHIEVEMENT; RESILIENCE; SELF
AB How children and youth deal with academic challenges and setbacks can make a material difference to their learning and school success. Hence, it is important to investigate the factors that allow students to cope constructively. A process model focused on students' motivational resources was used to frame a study examining whether engagement in the classroom shapes students' academic coping, and whether coping in turn contributes to subsequent persistence on challenging tasks and learning, which then feed back into ongoing engagement. In fall and spring of the same school year, 880 children in 4th through 6th grades and their teachers completed measures of students' engagement and disaffection in the classroom, and of their re-engagement in the face of obstacles and difficulties; students also reported on 5 adaptive and 6 maladaptive ways of academic coping; and information on a subset of students' classroom grades was collected. Structural analyses, incorporating student-reports, teacher-reports, and their combination, indicated that the model of motivational processes was a good fit for time-ordered data from fall to spring. Multiple regressions examining each step in the process model also indicated that it was the profile of coping responses, rather than any specific individual way of coping, that was most centrally connected to changes in engagement and persistence. Taken together, findings suggest that these internal dynamics may form self-perpetuating cycles that could cement or augment the development of children's motivational resilience and vulnerability across time.
C1 [Skinner, Ellen A.; Pitzer, Jennifer R.; Steele, Joel S.] Portland State Univ, Dept Psychol, POB 751, Portland, OR 97207 USA.
RP Skinner, EA (reprint author), Portland State Univ, Dept Psychol, POB 751, Portland, OR 97207 USA.
EM ellen.skinner@pdx.edu
NR 119
TC 15
Z9 16
U1 4
U2 30
PU AMER PSYCHOLOGICAL ASSOC
PI WASHINGTON
PA 750 FIRST ST NE, WASHINGTON, DC 20002-4242 USA
SN 0012-1649
EI 1939-0599
J9 DEV PSYCHOL
JI Dev. Psychol.
PD DEC
PY 2016
VL 52
IS 12
BP 2099
EP 2117
DI 10.1037/dev0000232
PG 19
WC Psychology, Developmental
SC Psychology
GA EE0YE
UT WOS:000389305400011
PM 27893248
DA 2020-03-18
ER

PT J
AU Byrne, ME
   Eichen, DM
   Fitzsimmons-Craft, EE
   Taylor, CB
   Wilfley, DE
AF Byrne, Meghan E.
   Eichen, Dawn M.
   Fitzsimmons-Craft, Ellen E.
   Taylor, C. Barr
   Wilfley, Denise E.
TI Perfectionism, emotion dysregulation, and affective disturbance in
   relation to clinical impairment in college-age women at high risk for or
   with eating disorders
SO EATING BEHAVIORS
LA English
DT Article
DE Eating disorders; Clinical impairment; Emotion regulation;
   Perfectionism; Anxiety; Depression
ID QUALITY-OF-LIFE; COMORBIDITY-SURVEY-REPLICATION; NEGATIVE AFFECT
   DIMENSIONS; COMMUNITY SAMPLE; ANOREXIA-NERVOSA; BULIMIA-NERVOSA; ONSET;
   PSYCHOPATHOLOGY; ADOLESCENTS; PREVALENCE
AB Individuals with eating disorders (EDs) demonstrate impaired quality of life; however, less than one-third report severe clinical impairment. Thus, it is important to determine factors that may identify those who are most likely to report marked impairment. Perfectionism, emotion dysregulation, and aspects of affective disturbance, such as anxiety and depression, are independently associated with eating pathology and clinical impairment in eating and other disorders. However, little research has explored these three factors concurrently in relation to eating pathology. It is possible that the combined interaction effect of these constructs could be especially harmful. The current study examined the influence of these constructs and their interactions on clinical impairment in college- aged women at high risk for or with a DSM-5 clinical or subclinical ED. Although the three-way interaction of perfectionism, emotion dysregulation, and affective disturbance (i.e., anxiety or depression) was not significant, the two-way interaction between perfectionism and emotion dysregulation was significant such that those who were high in both perfectionism and emotion dysregulation reported the highest levels of clinical impairment. This suggests that the combination of perfectionism and emotion dysregulation may be especially problematic for those with or at high risk for EDs. Interestingly, perfectionism alone was not a predictor of clinical impairment when accounting for the other constructs, implying that perfectionism may have a greater impact when in conjunction with emotion dysregulation. Understanding the impact of combined perfectionistic tendencies and emotion dysregulation on clinical impairment may better inform treatment and more directly target contributors to impaired quality of life. (C) 2016 Elsevier Ltd. All rights reserved.
C1 [Byrne, Meghan E.; Eichen, Dawn M.; Fitzsimmons-Craft, Ellen E.; Wilfley, Denise E.] Washington Univ, Sch Med, Dept Psychiat, Campus Box 8134,305 S Euclid Ave, St Louis, MO 63110 USA.
   [Eichen, Dawn M.] Univ Calif San Diego, Dept Pediat, San Diego, CA 92103 USA.
   [Taylor, C. Barr] Stanford Univ, Sch Med, Dept Psychiat & Behav Sci, Stanford, CA USA.
   [Taylor, C. Barr] Palo Alto Univ, Dept Psychiat & Behav Sci, Palo Alto, CA USA.
RP Byrne, ME (reprint author), Washington Univ, Sch Med, Dept Psychiat, Campus Box 8134,305 S Euclid Ave, St Louis, MO 63110 USA.
EM byrne.meghan.e@gmail.com
OI Eichen, Dawn/0000-0001-5619-2177
FU National Institutes of HealthUnited States Department of Health & Human
   ServicesNational Institutes of Health (NIH) - USA [R01 MH081125, T32
   HL007456]
FX This work was supported by the National Institutes of Health grants R01
   MH081125, T32 HL007456. NIH had no role in the study design, collection,
   analysis, or interpretation of the data, writing the manuscript or the
   decision to submit the paper for publication.
NR 47
TC 7
Z9 7
U1 0
U2 22
PU ELSEVIER SCIENCE BV
PI AMSTERDAM
PA PO BOX 211, 1000 AE AMSTERDAM, NETHERLANDS
SN 1471-0153
EI 1873-7358
J9 EAT BEHAV
JI Eat. Behav.
PD DEC
PY 2016
VL 23
BP 131
EP 136
DI 10.1016/j.eatbeh.2016.09.004
PG 6
WC Psychology, Clinical; Psychiatry
SC Psychology; Psychiatry
GA EF0EZ
UT WOS:000389999800024
PM 27673706
OA Green Accepted
DA 2020-03-18
ER

PT J
AU Poulton, A
   Whale, S
   Robinson, J
AF Poulton, Alison
   Whale, Samina
   Robinson, Joanne
TI The Mental Effort-Reward Imbalances Model and Its Implications for
   Behaviour Management
SO JOURNAL OF PSYCHOLOGISTS AND COUNSELLORS IN SCHOOLS
LA English
DT Article
DE mental effort-reward imbalances model; attention deficit hyperactivity
   disorder; oppositional defiant disorder; emotional self-regulation
ID DEFICIT HYPERACTIVITY DISORDER; EMOTION REGULATION; CONDUCT DISORDER;
   ADOLESCENTS; RUMINATION
AB Attention deficit hyperactivity disorder (ADHD) is frequently associated with oppositional defiant disorder (ODD). The Mental Effort Reward Imbalances Model (MERIM) explains this observational association as follows: in ADHD a disproportionate level of mental effort is required for sustaining concentration for achievement; in ODD the subjective experience of reward for achievement is less than normal. In combination, these mechanisms predispose to reductions in motivation and achievement, and to low mood, oppositional behaviour, and reward seeking. Self-regulation has been used as a management strategy in ADHD, with interventions directed towards encouraging individuals to evaluate and reinforce positive behaviour. Using the logic of the MERIM, self-management strategies would be directed towards encouraging the individual to attribute value to a task or activity with the goal of obtaining the emotional outcome of feeling good about themselves through their achievement. We describe the use of two such strategies: positive rumination and positive reappraisal. These could potentially lead to improvements in functioning, enhancing the quality of life of affected individuals and resulting in fewer incidents of destructive, reward-seeking behaviour in relation to those around them.
C1 [Poulton, Alison] Univ Sydney, Sydney Med Sch Nepean, Sydney, NSW, Australia.
   [Robinson, Joanne] Macquarie Hosp, Coral Tree Family Ser, Sydney, NSW, Australia.
RP Poulton, A (reprint author), Nepean Hosp, Dept Paediat, POB 63, Penrith, NSW 2751, Australia.
EM alison.poulton@sydney.edu.au
OI Poulton, Alison/0000-0002-5867-2403
NR 18
TC 0
Z9 0
U1 0
U2 12
PU CAMBRIDGE UNIV PRESS
PI NEW YORK
PA 32 AVENUE OF THE AMERICAS, NEW YORK, NY 10013-2473 USA
SN 2055-6365
EI 2055-6373
J9 J PSYCHOL COUNS SCH
JI J. Psychol. Couns. Sch.
PD DEC
PY 2016
VL 26
IS 2
BP 155
EP 165
DI 10.1017/jgc.2016.6
PG 11
WC Education & Educational Research; Social Work
SC Education & Educational Research; Social Work
GA EE6FE
UT WOS:000389703500003
DA 2020-03-18
ER

PT J
AU Andrade, A
   Bevilacqua, GG
   Coimbra, DR
   Pereira, FS
   Brandt, R
AF Andrade, Alexandro
   Bevilacqua, Guilherme G.
   Coimbra, Danilo R.
   Pereira, Fabiano S.
   Brandt, Ricardo
TI Sleep Quality, Mood and Performance: A Study of Elite Brazilian
   Volleyball Athletes
SO Journal of Sports Science and Medicine
LA English
DT Article
DE Competition; psychology; team sport
ID EMOTION REGULATION; SPORT; ADOLESCENTS; DISTURBANCE; DURATION; EXERCISE;
   PLAYERS; PROFILE; STATES
AB This investigation analyzed the relationships between sleep quality, mood, and game results in the elite athletes participating in Brazilian volleyball competitions. Participants (n = 277 elite Brazilian volleyball athletes, 214 (77.3%) men and 63 (22.7%) women) completed the Brunel Mood Scale (BRUMS) and reported their subjective sleep perception. Athletes with poor sleep quality reported higher scores for confusion compared to athletes with good sleep quality (p < 0.01, d = 0.43). In addition, athletes who lost their game at the time of evaluation showed higher tension (p < 0.01, d = 0.49) and confusion (p < 0.01, d = 0.32) levels compared to athletes who won their game. A regression analysis demonstrated that for each point increase in the confusion level, there was a 19.7% reduction in sleep quality. Multivariate analysis of variance indicated that athletes who slept well, and won their games, had lower tension levels. Further, our results indicated that the athletes' mood associated with their success in the competitions. Therefore, in a competition, it is important that the athletes show good sleep quality, and use techniques and strategies to ease their mood variations.
C1 [Andrade, Alexandro; Bevilacqua, Guilherme G.; Coimbra, Danilo R.; Pereira, Fabiano S.] Santa Catarina State Univ, Ctr Hlth & Sports Sci, Florianopolis, SC, Brazil.
   [Brandt, Ricardo] Western Parana State Univ, Cascavel, PR, Brazil.
RP Andrade, A (reprint author), Santa Catarina State Univ, Ctr Hlth & Sports Sci, Florianopolis, SC, Brazil.
EM alexandro.andrade.phd@gmail.com; guibevi_1@hotmail.com;
   daniloreiscoimbra@yahoo.com.br; fabianovbfloripa@gmail.com;
   ricabrandt@gmail.com
RI Brandt, Ricardo/P-6279-2019; Bevilacqua, Guilherme/J-1521-2016; Andrade,
   Alexandro/H-5226-2016
OI Brandt, Ricardo/0000-0001-6018-0347; Bevilacqua,
   Guilherme/0000-0002-7018-4808; Andrade, Alexandro/0000-0002-6640-9314
NR 34
TC 21
Z9 22
U1 1
U2 39
PU JOURNAL SPORTS SCIENCE & MEDICINE
PI BURSA
PA MEDICAL FACULTY ULUDAG UNIV, DEPT SPORTS MEDICINE, BURSA, 16059, TURKEY
SN 1303-2968
J9 J SPORT SCI MED
JI J. Sport. Sci. Med.
PD DEC
PY 2016
VL 15
IS 4
BP 601
EP 605
PG 5
WC Sport Sciences
SC Sport Sciences
GA EE0AQ
UT WOS:000389236000007
PM 27928205
OA DOAJ Gold
DA 2020-03-18
ER

PT J
AU Winsper, C
   Marwaha, S
   Lereya, ST
   Thompson, A
   Eyden, J
   Singh, SP
AF Winsper, Catherine
   Marwaha, Steven
   Lereya, Suzet Tanya
   Thompson, Andrew
   Eyden, Julie
   Singh, Swaran P.
TI A systematic review of the neurobiological underpinnings of borderline
   personality disorder (BPD) in childhood and adolescence
SO REVIEWS IN THE NEUROSCIENCES
LA English
DT Review
DE adolescence; borderline personality disorder; childhood; neurobiology;
   systematic review
ID FEMALE ADOLESCENTS; EMOTION DYSREGULATION; EXECUTIVE FUNCTION; PITUITARY
   VOLUME; TEENAGERS; VALIDITY; FEATURES; AMYGDALA; BRAIN; PATHOLOGY
AB Contemporary theories for the aetiology of borderline personality disorder (BPD) take a lifespan approach asserting that inborn biological predisposition is potentiated across development by environmental risk factors. In this review, we present and critically evaluate evidence on the neurobiology of BPD in childhood and adolescence, compare this evidence to the adult literature, and contextualise within a neurodevelopmental framework. A systematic review was conducted to identify studies examining the neurobiological (i.e. genetic, structural neuroimaging, neurophysiological, and neuropsychological) correlates of BPD symptoms in children and adolescents aged 19 years or under. We identified, quality assessed, and narratively summarised 34 studies published between 1980 and June 2016. Similar to findings in adult populations, twin studies indicated moderate to high levels of heritability of BPD, and there was some evidence for gene-environment interactions. Also consistent with adult reports is that some adolescents with BPD demonstrated structural (grey and white matter) alterations in frontolimbic regions and neuropsychological abnormalities (i.e. reduced executive function and disturbances in social cognition). These findings suggest that neurobiological abnormalities observed in adult BPD may not solely be the consequence of chronic morbidity or prolonged medication use. They also provide tentative support for neurodevelopmental theories of BPD by demonstrating that neurobiological markers may be observed from childhood onwards and interact with environmental factors to increase risk of BPD in young populations. Prospective studies with a range of repeated measures are now required to elucidate the temporal unfurling of neurobiological features and further delineate the complex pathways to BPD.
C1 [Winsper, Catherine; Marwaha, Steven; Thompson, Andrew; Singh, Swaran P.] Univ Warwick, Warwick Med Sch, Div Mental Hlth & Wellbeing, Coventry CV4 7AL, W Midlands, England.
   [Lereya, Suzet Tanya] UCL, EBPU, London, England.
   [Lereya, Suzet Tanya] Anna Freud Ctr, London, England.
   [Eyden, Julie] Univ Warwick, Dept Psychol, Coventry, W Midlands, England.
RP Winsper, C (reprint author), Univ Warwick, Warwick Med Sch, Div Mental Hlth & Wellbeing, Coventry CV4 7AL, W Midlands, England.
EM catherine.winsper@warwick.ac.uk
RI Thompson, Andrew/F-3153-2012; Marwaha, Steven/G-4489-2013
OI Thompson, Andrew/0000-0002-0567-6013; Marwaha,
   Steven/0000-0002-0303-9942; Lereya, Suzet Tanya/0000-0001-9100-459X;
   Winsper, Catherine/0000-0002-0045-7524
FU National Institute for Health Research (NIHR)National Institute for
   Health Research (NIHR)
FX Prof. Singh receives funding from the National Institute for Health
   Research (NIHR) Collaborations for Leadership in Applied Health Research
   and Care West Midlands (CLAHRC-WM) initiative. The views expressed are
   those of the authors and not necessarily those of the CLAHRC-WM
   collaborative organisations, the NIHR, or the Department of Health.
NR 109
TC 7
Z9 7
U1 3
U2 35
PU WALTER DE GRUYTER GMBH
PI BERLIN
PA GENTHINER STRASSE 13, D-10785 BERLIN, GERMANY
SN 0334-1763
EI 1607-8470
J9 REV NEUROSCIENCE
JI Rev. Neurosci.
PD DEC
PY 2016
VL 27
IS 8
BP 827
EP 847
DI 10.1515/revneuro-2016-0026
PG 21
WC Neurosciences
SC Neurosciences & Neurology
GA ED9SU
UT WOS:000389213900005
PM 27518904
DA 2020-03-18
ER

PT J
AU Juang, LP
   Moffitt, U
   Kim, SY
   Lee, RM
   Soto, JA
   Hurley, E
   Weisskirch, RS
   Blozis, SA
   Castillo, LG
   Huynh, QL
   Whitborne, SK
AF Juang, Linda P.
   Moffitt, Ursula
   Kim, Su Yeong
   Lee, Richard M.
   Soto, Jose Angel
   Hurley, Eric
   Weisskirch, Robert S.
   Blozis, Shelley A.
   Castillo, Linda G.
   Huynh, Que-Lam
   Whitborne, Susan Krauss
TI Cognitive reappraisal and expressive suppression: Links to racial-ethnic
   discrimination and adjustment among Latino/a and Asian-heritage college
   students
SO JOURNAL OF ADOLESCENCE
LA English
DT Article
DE Emotion regulation; Discrimination; Asian American; Latino/a; College
   students
ID EMOTION REGULATION STRATEGIES; CRITICAL RACE THEORY; PERCEIVED
   DISCRIMINATION; AMERICAN ADOLESCENTS; DEPRESSIVE SYMPTOMS;
   AFRICAN-AMERICAN; RACIAL/ETHNIC DISCRIMINATION; INDIVIDUAL-DIFFERENCES;
   MENTAL-HEALTH; IDENTITY
AB Objective: We examined whether two key emotion regulation strategies, cognitive reappraisal and expressive suppression, moderated the relations between discrimination (i.e., foreigner objectification and general denigration) and adjustment.
   Methods: Participants were U.S. Latino/a and Asian-heritage college students (N = 1,279, 67% female, 72% U.S. born) from the Multi-Site University Study of Identity and Culture (MUSIC). Students completed online self-report surveys in 2009.
   Results: Multi-group path analysis demonstrated that a fully constrained model fit well for both Latino/a and Asian-heritage student data. The results showed that with increasing levels of denigration (but not foreigner objectification), the combination of lower cognitive reappraisal and higher expressive suppression was related to greater depressive symptoms, anxiety, and aggression.
   Conclusions: Our findings highlight the importance of examining multiple emotion regulation strategies simultaneously considering what strategies are available to individuals and in what combination they are used to understand how best to deal with negative emotions resulting from experiencing discrimination. (C) 2016 The Foundation for Professionals in Services for Adolescents. Published by Elsevier Ltd. All rights reserved.
C1 [Juang, Linda P.; Moffitt, Ursula] Univ Potsdam, Potsdam, Germany.
   [Kim, Su Yeong] Univ Texas Austin, Austin, TX 78712 USA.
   [Lee, Richard M.] Univ Minnesota, Minneapolis, MN 55455 USA.
   [Soto, Jose Angel] Penn State Univ, University Pk, PA 16802 USA.
   [Hurley, Eric] Pomona Coll, Claremont, CA 91711 USA.
   [Weisskirch, Robert S.] Calif State Univ Monterey Bay, Seaside, CA USA.
   [Blozis, Shelley A.] Univ Calif Davis, Davis, CA 95616 USA.
   [Castillo, Linda G.] Texas A&M Univ, College Stn, TX 77843 USA.
   [Huynh, Que-Lam] Calif State Univ Northridge, Northridge, CA 91330 USA.
   [Whitborne, Susan Krauss] Univ Massachusetts, Amherst, MA 01003 USA.
RP Juang, LP (reprint author), Univ Potsdam, Inclus Educ Grp, Coll Human Sci, Karl Liebknecht Str 24-25, D-14476 Potsdam, Germany.
EM juang@uni-potsdam.de
RI Weisskirch, Robert S./J-8798-2019
NR 84
TC 8
Z9 8
U1 0
U2 20
PU ACADEMIC PRESS LTD- ELSEVIER SCIENCE LTD
PI LONDON
PA 24-28 OVAL RD, LONDON NW1 7DX, ENGLAND
SN 0140-1971
EI 1095-9254
J9 J ADOLESCENCE
JI J. Adolesc.
PD DEC
PY 2016
VL 53
BP 21
EP 33
DI 10.1016/j.adolescence.2016.08.012
PG 13
WC Psychology, Developmental
SC Psychology
GA ED7ZY
UT WOS:000389092600004
PM 27598799
DA 2020-03-18
ER

PT J
AU Caiozzo, CN
   Houston, J
   Grych, J
AF Caiozzo, Christina N.
   Houston, Jessica
   Grych, John
TI Predicting aggression in late adolescent romantic relationships: A
   short-term longitudinal study
SO JOURNAL OF ADOLESCENCE
LA English
DT Article
DE Aggression; Dating violence; Callous-unemotional traits; Narcissism;
   Emotion regulation; Personality
ID CALLOUS-UNEMOTIONAL TRAITS; INTIMATE PARTNER VIOLENCE; DATING VIOLENCE;
   SELF-ESTEEM; PERSONALITY-DISORDER; PSYCHOPATHIC TRAITS;
   GENDER-DIFFERENCES; PROTECTIVE FACTORS; CONDUCT PROBLEMS; FAMILY
   VIOLENCE
AB This study sought to prospectively predict aggression in the romantic relationships of 1180 college students from the United States (807 females; 373 males) over the course of two months with a set of intrapersonal risk and protective factors, including personality characteristics that rarely have been examined in this population. After accounting for prior dating aggression, perpetration of verbal aggression was predicted uniquely by aggressive attitudes, emotion regulation, and for females, narcissism. Perpetration of physical aggression was predicted by aggressive attitudes, but only at low levels of emotion regulation, and the interaction of callous-unemotional traits, emotion regulation, and gender: males with low levels of callous-unemotional traits perpetrated less physical aggression when they reported greater emotion regulation. These findings are among the first to show that personality traits and emotion regulation prospectively predict partner aggression in late adolescence and suggest mechanisms for continuity in interpersonal aggression from early adolescence to adulthood. (C) 2016 The Foundation for Professionals in Services for Adolescents. Published by Elsevier Ltd. All rights reserved.
C1 [Caiozzo, Christina N.; Houston, Jessica; Grych, John] Marquette Univ, Cramer Hall,Rm 317,604 N 16th St, Milwaukee, WI 53233 USA.
RP Caiozzo, CN (reprint author), Marquette Univ, Cramer Hall,Rm 317,604 N 16th St, Milwaukee, WI 53233 USA.
EM christina.caiozzo@marquette.edu
NR 74
TC 5
Z9 5
U1 2
U2 28
PU ACADEMIC PRESS LTD- ELSEVIER SCIENCE LTD
PI LONDON
PA 24-28 OVAL RD, LONDON NW1 7DX, ENGLAND
SN 0140-1971
EI 1095-9254
J9 J ADOLESCENCE
JI J. Adolesc.
PD DEC
PY 2016
VL 53
BP 237
EP 248
DI 10.1016/j.adolescence.2016.10.012
PG 12
WC Psychology, Developmental
SC Psychology
GA ED7ZY
UT WOS:000389092600026
PM 27816698
OA Green Published
DA 2020-03-18
ER

PT J
AU Kersten, L
   Pratzlich, M
   Mannstadt, S
   Ackermann, K
   Kohls, G
   Oldenhof, H
   Saure, D
   Krieger, K
   Herpertz-Dahlmann, B
   Popma, A
   Freitag, CM
   Trestman, RL
   Stadler, C
AF Kersten, Linda
   Pratzlich, Martin
   Mannstadt, Sandra
   Ackermann, Katharina
   Kohls, Gregor
   Oldenhof, Helena
   Saure, Daniel
   Krieger, Katrin
   Herpertz-Dahlmann, Beate
   Popma, Arne
   Freitag, Christine M.
   Trestman, Robert L.
   Stadler, Christina
TI START NOW - a comprehensive skills training programme for female
   adolescents with oppositional defiant and conduct disorders: study
   protocol for a cluster-randomised controlled trial
SO TRIALS
LA English
DT Article
DE Randomised controlled trial; Treatment; Adolescents; Females;
   Residential care; Conduct disorder; Oppositional defiant disorder;
   Skills training; Emotion regulation
ID DISRUPTIVE BEHAVIOR DISORDERS; CALLOUS-UNEMOTIONAL TRAITS; TRAUMATIC
   BRAIN-INJURY; TREATMENT ENGAGEMENT; EMOTION REGULATION;
   ANTISOCIAL-BEHAVIOR; VIOLENT OFFENDERS; SUBSTANCE-ABUSE; MENTAL-HEALTH;
   HEART-RATE
AB Background: In Europe, the number of females exhibiting oppositional defiant disorder (ODD) and conduct disorder (CD) is growing. Many of these females live in youth welfare institutions. Consequently, there is a great need for evidence-based interventions within youth welfare settings. A recently developed approach targeting the specific needs of girls with ODD and CD in residential care is START NOW. The aim of this group-based behavioural skills training programme is to specifically enhance emotional regulation capacities to enable females with CD or ODD to appropriately deal with daily-life demands. It is intended to enhance psychosocial adjustment and well-being as well as reduce oppositional and aggressive behaviour. We present the study protocol (version 4.1; 10 February 2016) of the FemNAT-CD intervention trial titled 'Group-Based Treatment of Adolescent Female Conduct Disorders: The Central Role of Emotion Regulation'.
   Methods/design: The study is a prospective, confirmatory, cluster-randomised, parallel-group, multi-centre, randomised controlled trial with 128 institutionalised female adolescents who fulfil the diagnostic criteria of ODD and/or CD. Institutions/wards will be randomised either to provide the 12-week skills training as an add-on intervention or to provide treatment as usual. Once the first cycle is completed, each institution will run a second cycle with the opposite condition. Primary endpoints are the pre-post change in number of CD/ODD symptoms as assessed by a standardised, semi-structured psychiatric interview (Kiddie Schedule for Affective Disorders and Schizophrenia for School-Age Children-Present and Lifetime, CD/ODD section) between baseline and the end of intervention, as well as between baseline and a 3-month follow-up point. Secondary objectives include pre-post change in CD/ODD-related outcome measures, most notably emotional regulation on a behavioural and neurobiological level after completion of START NOW compared with treatment as usual.
   Discussion: To our knowledge, this study is the first to date to systematically investigate the effectiveness of an adapted integrative psychosocial intervention designed for female adolescents with ODD and CD in youth welfare settings.
C1 [Kersten, Linda; Pratzlich, Martin; Mannstadt, Sandra; Stadler, Christina] Univ Basel, Univ Psychiat Clin Basel, Dept Psychol, Dept Child & Adolescent Psychiat, Basel, Switzerland.
   [Ackermann, Katharina; Freitag, Christine M.] Goethe Univ, Univ Hosp Frankfurt, Dept Child & Adolescent Psychiat Psychosomat & Ps, Frankfurt, Germany.
   [Kohls, Gregor; Herpertz-Dahlmann, Beate] Rhein Westfal TH Aachen, Dept Child & Adolescent Psychiat Psychosomat & Ps, Aachen, Germany.
   [Oldenhof, Helena; Popma, Arne] Univ Amsterdam, VUmc, Dept Child & Adolescent Psychiat, Amsterdam, Netherlands.
   [Saure, Daniel] Heidelberg Univ, Dept Med Biometry, Inst Med Biometry & Informat, Heidelberg, Germany.
   [Krieger, Katrin] Univ Heidelberg Hosp, Coordinat Ctr Clin Trials, Heidelberg, Germany.
   [Trestman, Robert L.] UConn Hlth, Correct Managed Hlth Care, Farmington, CT USA.
RP Kersten, L (reprint author), Univ Basel, Univ Psychiat Clin Basel, Dept Psychol, Dept Child & Adolescent Psychiat, Basel, Switzerland.
EM linda.kersten@upkbs.ch
RI Trestman, Robert/R-5688-2019; Stadler, Christina/H-3971-2014; Kohls,
   Gregor/AAH-6429-2020
OI Stadler, Christina/0000-0003-2178-0635
FU FemNAT-CD consortium (Group-Based Treatment of Adolescent Female Conduct
   Disorders: The Central Role of Emotion Regulation); European Union under
   the 7th Framework ProgrammeEuropean Union (EU) [602407]
FX This study is part of the FemNAT-CD consortium (Group-Based Treatment of
   Adolescent Female Conduct Disorders: The Central Role of Emotion
   Regulation). FemNAT-CD is a Collaboration Project funded by the European
   Union under the 7th Framework Programme (grant agreement no. 602407).
NR 106
TC 5
Z9 5
U1 2
U2 27
PU BIOMED CENTRAL LTD
PI LONDON
PA 236 GRAYS INN RD, FLOOR 6, LONDON WC1X 8HL, ENGLAND
SN 1745-6215
J9 TRIALS
JI Trials
PD DEC 1
PY 2016
VL 17
AR 568
DI 10.1186/s13063-016-1705-6
PG 16
WC Medicine, Research & Experimental
SC Research & Experimental Medicine
GA ED5OK
UT WOS:000388901400001
PM 27903282
OA DOAJ Gold, Green Published
DA 2020-03-18
ER

PT J
AU Fontana, C
   Picciolini, O
   Fumagalli, M
   Mosca, F
   Bernardelli, G
   Leonardi, M
   Meucci, P
   Raggi, A
   Giovannetti, AM
AF Fontana, Camilla
   Picciolini, Odoardo
   Fumagalli, Monica
   Mosca, Fabio
   Bernardelli, Giuseppina
   Leonardi, Matilde
   Meucci, Paolo
   Raggi, Alberto
   Giovannetti, Ambra M.
TI A longitudinal ICF-CY-based evaluation of functioning and disability of
   children born with very low birth weight
SO INTERNATIONAL JOURNAL OF REHABILITATION RESEARCH
LA English
DT Article
DE disability; Griffiths 2-8; International Classification of Functioning;
   Disability; Health - Children and Youth version questionnaires;
   neurofunctional assessment; preterm infants
ID EXTREMELY PRETERM BIRTH; NEUROFUNCTIONAL ASSESSMENT;
   DEVELOPMENTAL-DISABILITY; INFANTS; OUTCOMES; AGE; CHALLENGES; NETWORK;
   EPICURE; SWEDEN
AB This paper aims to describe the longitudinal changes in disability, defined by the International Classification of Functioning, Disability, and Health - Children and Youth version (ICF-CY) biopsychosocial model, and developmental outcomes in a cohort of 56 very low birth weight children over 14-20 months. We used a neurofunctional assessment, the Griffiths Mental Development Scales-Revised: 2-8 years (Griffiths 2-8) to evaluate psychomotor development and the ICF-CY questionnaire for ages 0-3 and 3-6 to address children's disability. Extension indexes on the basis of ICF-CY categories were computed, and longitudinal change was tested. Complete follow-up was available for 55 children (mean age 36.7 months, SD 6.7). Considering the sample as a whole, neurofunctional assessment, Griffiths score and disability were basically stable. When the subsample of children with the higher baseline functioning was taken into account, some degree of worsening, in terms of an increase in the number of impairments and limitations, was found. Our results show that disability profiles, neurofunctional assessment and global development were basically stable, except for the subgroup of children who were in the intermediate/high-functioning cluster at baseline. The increased disability among these children might be because of the possibility to observe a wider set of age-specific problems, such as emotional, regulation and social abilities that are not detectable at an early stage of development and that might lead to reduced participation in social activities. Copyright (C) 2016 Wolters Kluwer Health, Inc. All rights reserved.
C1 [Fontana, Camilla; Picciolini, Odoardo; Fumagalli, Monica; Mosca, Fabio] Univ Milan, Fdn IRCCS Ca Granda Osped Maggiore Policlin, Dept Clin Sci & Community Hlth, NICU, Via Commenda 12, I-20122 Milan, Italy.
   [Bernardelli, Giuseppina] Univ Milan, Fdn IRCCS Ca Granda Osped Maggiore Policlin, Dept Clin Sci & Community Hlth, Milan, Italy.
   [Leonardi, Matilde; Meucci, Paolo; Raggi, Alberto; Giovannetti, Ambra M.] Besta IRCCS Fdn, Neurol Inst C, Neurol Publ Hlth & Disabil Unit, Milan, Italy.
RP Fontana, C (reprint author), Univ Milan, Fdn IRCCS Ca Granda Osped Maggiore Policlin, Dept Clin Sci & Community Hlth, NICU, Via Commenda 12, I-20122 Milan, Italy.
EM camilla.fontana@mangiagalli.it
RI Mosca, Fabio/C-5826-2017; leonardi, matilde/J-9997-2018; Raggi,
   Alberto/K-5787-2016; Fumagalli, Monica/K-6717-2016
OI Mosca, Fabio/0000-0001-6477-0299; leonardi, matilde/0000-0003-0552-8923;
   Raggi, Alberto/0000-0002-7433-7779; Fumagalli,
   Monica/0000-0002-0186-0710
NR 33
TC 5
Z9 6
U1 0
U2 11
PU LIPPINCOTT WILLIAMS & WILKINS
PI PHILADELPHIA
PA TWO COMMERCE SQ, 2001 MARKET ST, PHILADELPHIA, PA 19103 USA
SN 0342-5282
EI 1473-5660
J9 INT J REHABIL RES
JI Int. J. Rehabil. Res.
PD DEC
PY 2016
VL 39
IS 4
BP 296
EP 301
DI 10.1097/MRR.0000000000000183
PG 6
WC Rehabilitation
SC Rehabilitation
GA EB9IL
UT WOS:000387707000003
PM 27362970
DA 2020-03-18
ER

PT J
AU Fawcett, C
   Wesevich, V
   Truedsson, E
   Wahlstedt, C
   Gredeback, G
AF Fawcett, Christine
   Wesevich, Victoria
   Truedsson, Erik
   Wahlstedt, Cecilia
   Gredeback, Gustaf
TI Callous-unemotional traits affect adolescents' perception of
   collaboration
SO JOURNAL OF CHILD PSYCHOLOGY AND PSYCHIATRY
LA English
DT Article
DE Callous-unemotional traits; social cognition; eye movement; adolescence
ID BEHAVIOR; CHILDREN
AB BackgroundHow is the perception of collaboration influenced by individual characteristics, in particular high levels of callous-unemotional (CU) traits? CU traits are associated with low empathy and endorsement of negative social goals such as dominance and forced respect. Thus, it is possible that they could relate to difficulties in interpreting that others are collaborating based on a shared goal.
   MethodsIn the current study, a community sample of 15- to 16-year olds participated in an eye tracking task measuring whether they expect that others engaged in an action sequence are collaborating, depending on the emotion they display toward each other. Positive emotion would indicate that they share a goal, while negative emotion would indicate that they hold individual goals.
   ResultsWhen the actors showed positive emotion toward each other, expectations of collaboration varied with CU traits. The higher adolescents were on CU traits, the less likely they were to expect collaboration. When the actors showed negative emotion toward each other, CU traits did not influence expectations of collaboration.
   ConclusionsThe findings suggest that CU traits are associated with difficulty in perceiving positive social interactions, which could further contribute to the behavioral and emotional problems common to those with high CU traits.
C1 [Fawcett, Christine; Truedsson, Erik; Wahlstedt, Cecilia; Gredeback, Gustaf] Uppsala Univ, Dept Psychol, Uppsala, Sweden.
   [Wesevich, Victoria] Washington Univ, Sch Med, St Louis, MO USA.
RP Fawcett, C (reprint author), Uppsala Univ, Dept Psychol, Uppsala Child & Baby Lab, Box 1225, S-75142 Uppsala, Sweden.
EM Christine.Fawcett@psyk.uu.se
RI ; Gredeback, Gustaf/C-1676-2009
OI Fawcett, Christine/0000-0002-0898-9920; Gredeback,
   Gustaf/0000-0003-3046-0043
FU European Research CouncilEuropean Research Council (ERC) [ERC-StG CACTUS
   312292]; Swedish Research Council for Health, Working Life and
   WelfareSwedish Research CouncilSwedish Research Council for Health
   Working Life & Welfare (Forte) [2009-0869]
FX This research was supported by the European Research Council (ERC-StG
   CACTUS 312292) and the Swedish Research Council for Health, Working Life
   and Welfare (2009-0869). The authors declare that they have no competing
   or potential conflicts of interest.
NR 27
TC 3
Z9 3
U1 0
U2 9
PU WILEY
PI HOBOKEN
PA 111 RIVER ST, HOBOKEN 07030-5774, NJ USA
SN 0021-9630
EI 1469-7610
J9 J CHILD PSYCHOL PSYC
JI J. Child Psychol. Psychiatry
PD DEC
PY 2016
VL 57
IS 12
BP 1400
EP 1406
DI 10.1111/jcpp.12588
PG 7
WC Psychology, Developmental; Psychiatry; Psychology
SC Psychology; Psychiatry
GA EC9YN
UT WOS:000388500300007
PM 27363607
OA Green Published
DA 2020-03-18
ER

PT J
AU Salerno, L
   Rhind, C
   Hibbs, R
   Micali, N
   Schmidt, U
   Gowers, S
   Macdonald, P
   Goddard, E
   Todd, G
   Tchanturia, K
   Lo Coco, G
   Treasure, J
AF Salerno, Laura
   Rhind, Charlotte
   Hibbs, Rebecca
   Micali, Nadia
   Schmidt, Ulrike
   Gowers, Simon
   Macdonald, Pamela
   Goddard, Elizabeth
   Todd, Gillian
   Tchanturia, Kate
   Lo Coco, Gianluca
   Treasure, Janet
TI A longitudinal examination of dyadic distress patterns following a
   skills intervention for carers of adolescents with anorexia nervosa
SO EUROPEAN CHILD & ADOLESCENT PSYCHIATRY
LA English
DT Article
DE Anorexia nervosa; Caregiving; Actor-Partner Interdependence Model
   (APIM); Longitudinal study; Distress; Clinical trial
ID INTERPERSONAL MAINTENANCE MODEL; RANDOMIZED CONTROLLED-TRIAL; ANXIETY
   STRESS SCALES; QUALITY-OF-LIFE; EATING-DISORDERS; CAREGIVERS;
   INTERDEPENDENCE; DEPRESSION; PROTOCOL; PARTNER
AB Family interventions in anorexia nervosa (AN) have been developed to ameliorate maladaptive patterns of patient-carer interaction that can play a role in illness maintenance. The primary aim of this study is to examine the inter-relationship between baseline and post-treatment distress in dyads of carers and patients with AN to examine the interdependence between carers and patients. The secondary aim is to examine whether a carer skills intervention [Experienced Carer Helping Others (ECHO)] impacts on this inter-relationship. Dyads consisting of treatment-seeking adolescents with AN and their primary carer (n = 149; mostly mothers) were randomised to receive a carer skills intervention (ECHO) in addition to treatment as usual (TAU), or TAU alone, as part of a larger clinical trial. Carers and patients completed a standardised measure of psychological distress (The Depression, Anxiety, and Stress Scale) at baseline and 12 months post-treatment. The Actor Partner Interdependence Model was used to examine longitudinal changes in interdependence by treatment group. As expected, post-treatment levels of distress were related to baseline levels in both groups (actor effects). Moreover, carer distress at 12 months was related to patient distress at baseline for the TAU (partner effects), but not for the ECHO group. Finally, carers' distress change was not a significant predictor of patients' body mass index (BMI) change in the two treatment conditions. These findings are limited to predominantly mother-offspring dyads and may not generalise to other relationships. The ECHO intervention which is designed to teach carers skills in illness management and emotion regulation may be an effective addition to TAU for ameliorating interdependence of distress in patients and their primary carers over time.
C1 [Salerno, Laura; Lo Coco, Gianluca] Univ Palermo, Dept Psychol & Educ Sci, Viale Sci,Edificio 15, I-90128 Palermo, Italy.
   [Rhind, Charlotte; Hibbs, Rebecca; Schmidt, Ulrike; Macdonald, Pamela; Goddard, Elizabeth; Tchanturia, Kate; Treasure, Janet] Kings Coll London, Inst Psychiat Psychol & Neurosci, Dept Psychol Med, Sect Eating Disorders, London, England.
   [Micali, Nadia] UCL, Inst Child Hlth, Behav & Brain Sci Unit, London, England.
   [Micali, Nadia] Icahn Sch Med Mt Sinai, Dept Psychiat, New York, NY 10029 USA.
   [Gowers, Simon] Univ Liverpool, Adolescent Psychiat, Chester, Cheshire, England.
   [Todd, Gillian] South London & Maudsley NHS Fdn Trust, London, England.
   [Tchanturia, Kate] Ilia State Univ, Tbilisi, Georgia.
RP Salerno, L (reprint author), Univ Palermo, Dept Psychol & Educ Sci, Viale Sci,Edificio 15, I-90128 Palermo, Italy.
EM laurasalerno81@hotmail.com
RI Coco, Gianluca Lo/Z-1985-2019; Micali, Nadia/E-6829-2010
OI Coco, Gianluca Lo/0000-0001-9027-1899; Micali,
   Nadia/0000-0001-5571-2273; Treasure, Janet/0000-0003-0871-4596;
   Tchanturia, Kate/0000-0001-8988-3265; Salerno, Laura/0000-0002-3801-7006
NR 38
TC 4
Z9 4
U1 2
U2 19
PU SPRINGER
PI NEW YORK
PA 233 SPRING ST, NEW YORK, NY 10013 USA
SN 1018-8827
EI 1435-165X
J9 EUR CHILD ADOLES PSY
JI Eur. Child Adolesc. Psych.
PD DEC
PY 2016
VL 25
IS 12
BP 1337
EP 1347
DI 10.1007/s00787-016-0859-9
PG 11
WC Psychology, Developmental; Pediatrics; Psychiatry
SC Psychology; Pediatrics; Psychiatry
GA EB8RM
UT WOS:000387658500008
PM 27161339
DA 2020-03-18
ER

PT J
AU Qian, Y
   Chang, WL
   He, XX
   Yang, L
   Liu, L
   Ma, QG
   Li, YL
   Sun, L
   Qian, QJ
   Wang, YF
AF Qian, Ying
   Chang, WeiLi
   He, Xiaoxiao
   Yang, Li
   Liu, Lu
   Ma, Quangang
   Li, Yueling
   Sun, Li
   Qian, Qiujin
   Wang, Yufeng
TI Emotional dysregulation of ADHD in childhood predicts poor
   early-adulthood outcomes: A prospective follow up study
SO RESEARCH IN DEVELOPMENTAL DISABILITIES
LA English
DT Article
DE ADHD; Adult; Emotional dysregulation; Outcomes; Oppositional defiant
   disorder
ID DEFICIT HYPERACTIVITY DISORDER; CHILDREN; LABILITY; IMPAIRMENT; YOUTH;
   CBCL
AB Backgroud: Emotional dysregulation (EDR) is commonly seen in individuals with attention deficit hyperactive disorder (ADHD). But few are known about the influence of EDR on early-adulthood outcomes.
   Aims: To detect the relationship between emotional dysregulation (EDR) in childhood and the outcomes in early-adulthood of participants with attention deficit hyperactive disorder (ADHD).
   Methods and procedures: Han Chinese children who met DSM-IV ADHD criteria were followed up into early adulthood. The subjects were divided into two groups (with or without EDR) according to the emotion control subscale of Behavior Rating Scale of Executive Function in childhood. In the follow-up interview, their clinical outcomes were assessed by the Conner's Adult ADHD Diagnostic Interview and the Structured Clinical Interview for DSM-IV-TR Axis I and II Disorders. Information on after-school tutoring and suspension of schooling was also collected as indices of educational outcomes.
   Outcomes and results: We followed up 68 out of 90 individuals when they reached early adulthood. Data analysis showed that EDR predicted HI symptoms of ADHD both in childhood (OR = 10.28, p < 0.01) and in early-adulthood (OR = 4.07, p = 0.01). And EDR in childhood had trend to predicted adult ODD (X-2 = 3.93, p = 0.05). The suspension of schooling was also predicted by EDR (OR= 9.31, p = 0.04).
   Conclusions and implications: This study illustrated that EDR of children with ADHD, independent of co-occurring ODD, predicted poor long-term clinical and educational outcome in early -adulthood. (C) 2016 Elsevier Ltd. All rights reserved.
C1 [Qian, Ying; He, Xiaoxiao; Yang, Li; Liu, Lu; Li, Yueling; Sun, Li; Qian, Qiujin; Wang, Yufeng] Peking Univ, Inst Mental Hlth, Hosp 6, Beijing, Peoples R China.
   [Qian, Ying; He, Xiaoxiao; Yang, Li; Liu, Lu; Li, Yueling; Sun, Li; Qian, Qiujin; Wang, Yufeng] Peking Univ, Minist Hlth, Key Lab, Beijing, Peoples R China.
   [Chang, WeiLi; Ma, Quangang] Zhengzhou Univ, Affiliated Hosp 1, Zhengzhou, Peoples R China.
RP Qian, QJ; Wang, YF (reprint author), Hua Yuan Bei Lu 51, Beijing 100191, Peoples R China.
EM wangyufeng@bjmu.edu.cn; qianqiujin@bjmu.edu.cn
OI he, xiaoxiao/0000-0002-4345-1413
FU National Natural Science Foundation of ChinaNational Natural Science
   Foundation of China [81101014]; National Basic Research Development
   Program of China [973 program]National Basic Research Program of China
   [2014CB846104]; Beijing Municipal Science and Technology
   CommissionBeijing Municipal Science & Technology Commission
   [Z151100004015103]; Program for New Century Excellent Talents in
   UniversityProgram for New Century Excellent Talents in University (NCET)
   [NCET-11-0013]
FX This research is funded by the National Natural Science Foundation of
   China [81101014], the National Basic Research Development Program of
   China [973 program 2014CB846104], the Beijing Municipal Science and
   Technology Commission (Z151100004015103) and the Program for New Century
   Excellent Talents in University [NCET-11-0013]. These funding agents had
   no role in the study design; collection, analysis, and interpretation of
   the data; writing of the manuscript; or decision to submit the paper for
   publication.
NR 34
TC 10
Z9 10
U1 0
U2 8
PU PERGAMON-ELSEVIER SCIENCE LTD
PI OXFORD
PA THE BOULEVARD, LANGFORD LANE, KIDLINGTON, OXFORD OX5 1GB, ENGLAND
SN 0891-4222
J9 RES DEV DISABIL
JI Res. Dev. Disabil.
PD DEC
PY 2016
VL 59
BP 428
EP 436
DI 10.1016/j.ridd.2016.09.022
PG 9
WC Education, Special; Rehabilitation
SC Education & Educational Research; Rehabilitation
GA EB8HO
UT WOS:000387632300040
PM 27744214
DA 2020-03-18
ER

PT J
AU Skryabina, E
   Morris, J
   Byrne, D
   Harkin, N
   Rook, S
   Stallard, P
AF Skryabina, Elena
   Morris, Joanna
   Byrne, Danielle
   Harkin, Nicola
   Rook, Sarah
   Stallard, Paul
TI Child, Teacher and Parent Perceptions of the FRIENDS Classroom-Based
   Universal Anxiety Prevention Programme: A Qualitative Study
SO SCHOOL MENTAL HEALTH
LA English
DT Article
DE Anxiety; Prevention; Schools; CBT; Children; FRIENDS
ID RANDOMIZED CONTROLLED-TRIAL; DISORDERS; ADOLESCENTS; DEPRESSION;
   SYMPTOMS; INTERVENTION; PREVALENCE; OUTCOMES
AB School-based mental health prevention programmes can be effective but their adoption within schools will depend on their social acceptability. We report a qualitative evaluation summarising the views of children (115), parents (20) and school staff (47) about a universal school-based anxiety prevention programme FRIENDS. This study was conducted as part of a large scale randomised controlled trial (n = 1362) involving 40 schools in the UK providing primary education to children aged 7-11. Reported overall experience of the programme was very positive, with all three major components of the cognitive behaviour therapy programme (emotional, cognitive, and behavioural) being accepted well and understood by children. The programme was considered to be enjoyable and valuable in teaching children important skills, particularly emotional regulation and coping. Children provided examples of using the skills learned during FRIENDS to manage their emotions and solve problems. However, teachers were concerned that the programme overlapped with the current school curriculum, required additional time and almost half were unable to identify any tangible changes in the children's behaviour. Whilst this paper provides evidence to support the social validity of the FRIENDS anxiety prevention programme, the concerns raised by teachers question the longer-term sustainability of the programme.
C1 [Skryabina, Elena; Morris, Joanna; Byrne, Danielle; Harkin, Nicola; Rook, Sarah; Stallard, Paul] Univ Bath, Dept Hlth, Bath BA2 7AY, Avon, England.
RP Skryabina, E (reprint author), Univ Bath, Dept Hlth, Bath BA2 7AY, Avon, England.
EM elena.skryabina@phe.gov.uk; jo.morris9@nhs.net; d.byrne@bath.ac.uk;
   n.harkin@bath.ac.uk; s.rook@nhs.net; P.Stallard@bath.ac.uk
RI Skryabina, Elena/X-8620-2019
OI Rook, Sarah/0000-0002-0737-1694
FU National Institute for Health Research Public Health Research programme
   [09/3000/03]; Trial Steering Committee; Data Monitoring and Ethics
   Committee
FX This study was funded by the National Institute for Health Research
   Public Health Research programme (09/3000/03). The views and opinions
   expressed therein are those of the authors and do not necessarily
   reflect those of the Department of Health. The authors would like to
   thank all participating teachers, children and parents for taking part
   in this study. We also would like to thank Sarah Sedman for her help
   with transcribing interview audio records and Dr Rhiannon Buck for her
   guidance with the data analysis. We acknowledge the support and guidance
   of the Trial Steering Committee and Data Monitoring and Ethics Committee
   and in particular their respective chairs, Professor Alan Emond and
   Professor Tamsin Ford.
NR 31
TC 5
Z9 5
U1 1
U2 38
PU SPRINGER
PI NEW YORK
PA 233 SPRING ST, NEW YORK, NY 10013 USA
SN 1866-2625
EI 1866-2633
J9 SCH MENT HEALTH
JI School Ment. Health
PD DEC
PY 2016
VL 8
IS 4
BP 486
EP 498
DI 10.1007/s12310-016-9187-y
PG 13
WC Psychology, Educational; Psychology, Developmental
SC Psychology
GA EB8UL
UT WOS:000387666500007
PM 27882187
OA Green Published, Other Gold
DA 2020-03-18
ER

PT J
AU van Stralen, J
AF van Stralen, Judy
TI Emotional dysregulation in children with attention-deficit/hyperactivity
   disorder
SO ADHD-ATTENTION DEFICIT AND HYPERACTIVITY DISORDERS
LA English
DT Review
DE ADHD; Emotional dysregulation; Emotional lability; Deficient emotional
   self-regulation
ID DEFICIT-HYPERACTIVITY DISORDER; SELF-REGULATION; EXECUTIVE FUNCTIONS;
   DEPRESSIVE SYMPTOMS; ADHD SYMPTOMS; PATHWAY MODEL; BEHAVIOR; BOYS;
   AD/HD; YOUTH
AB Emotional dysregulation is increasingly recognized as a core feature of attention-deficit/hyperactivity disorder (ADHD). The purpose of the present systematic literature review was to identify published data related to the neuropsychology of emotional dysregulation in children with ADHD. The literature obtained is discussed in the contexts of deficits in emotional control, impairments in executive function, the emotional components of comorbidities, neurophysiological and autonomic correlates of emotional dysregulation, and the significance of multiple neuropsychological pathways of ADHD on emotional dysregulation. These various lines of evidence are used to create a patient-oriented conceptual model framework of the pathway from stimulus to inappropriate internalized (sadness, moodiness) or externalized (anger, aggressiveness) emotional responses. The article concludes by calling for continued research into the development of reliable and universally accepted measures of emotional dysregulation in order to provide children affected with ADHD, and their caregivers, some explanation for their emotional lability and, ultimately, to be used as tools to evaluate potential treatments.
C1 [van Stralen, Judy] Ctr Pediat Excellence, Ottawa, ON, Canada.
RP van Stralen, J (reprint author), Ctr Pediat Excellence, Ottawa, ON, Canada.
EM judyvanstralen@bellnet.ca
NR 47
TC 22
Z9 22
U1 5
U2 39
PU SPRINGER WIEN
PI WIEN
PA SACHSENPLATZ 4-6, PO BOX 89, A-1201 WIEN, AUSTRIA
SN 1866-6116
EI 1866-6647
J9 ADHD-ATTEND DEFICIT
JI ADHD-Attend. Deficit Hyperact. Disord.
PD DEC
PY 2016
VL 8
IS 4
BP 175
EP 187
DI 10.1007/s12402-016-0199-0
PG 13
WC Psychiatry
SC Psychiatry
GA EC1ER
UT WOS:000387847200002
PM 27299358
OA Other Gold, Green Published
DA 2020-03-18
ER

PT J
AU Miller-Slough, RL
   Dunsmore, JC
AF Miller-Slough, Rachel L.
   Dunsmore, Julie C.
TI Parent and Friend Emotion Socialization in Adolescence: Associations
   with Psychological Adjustment
SO ADOLESCENT RESEARCH REVIEW
LA English
DT Review
DE Emotion socialization; Parent-child relations; Friendships; Adolescence;
   Adjustment
AB Emotion socialization influences how adolescents learn how to express and regulate their affect, and has ramifications for adolescent psychological adjustment. The majority of emotion socialization research pertains to the influence of parents in childhood; however, close friends gain influence in adolescence. The present narrative review compares parent and friend emotion socialization during adolescence, a developmental period with marked social and emotional challenges in relation to emotion regulation and psychological adjustment. This review suggests that parents and friends are largely similar in their influence on adolescent adjustment, though some socialization strategies and outcomes have yet to be fully examined in friend emotion socialization. Fruitful directions for future research are discussed.
C1 [Miller-Slough, Rachel L.; Dunsmore, Julie C.] Virginia Tech, Dept Psychol, 109 Williams Hall, Blacksburg, VA 24060 USA.
RP Miller-Slough, RL (reprint author), Virginia Tech, Dept Psychol, 109 Williams Hall, Blacksburg, VA 24060 USA.
EM rlm527@vt.edu
NR 69
TC 17
Z9 17
U1 1
U2 1
PU SPRINGER INTERNATIONAL PUBLISHING AG
PI CHAM
PA GEWERBESTRASSE 11, CHAM, CH-6330, SWITZERLAND
SN 2363-8346
EI 2363-8354
J9 ADOLESC RES REV
JI Adolesc. Res. Rev.
PD DEC
PY 2016
VL 1
IS 4
BP 287
EP 305
DI 10.1007/s40894-016-0026-z
PG 19
WC Psychology, Developmental
SC Psychology
GA VH4QR
UT WOS:000453189500001
OA Bronze
DA 2020-03-18
ER

PT J
AU Townshend, K
AF Townshend, Kishani
TI Conceptualizing the key processes of Mindful Parenting and its
   application to youth mental health
SO AUSTRALASIAN PSYCHIATRY
LA English
DT Article
DE mindfulness; parenting; mindfulness-based cognitive therapy;
   interpersonal communication
AB Objective: Youth mental health disorders are rising across the world. Mindful Parenting could be a potential tool to promote youth mental health. The primary distinction between Mindful Parenting programs and other behavioral parenting programs is the focus on emotional literacy and compassion. However, this emerging field has gaps in its theory and evidence. In order to objectively evaluate the impact of Mindful Parenting, it is important to identify how it promotes change. This theoretical paper aims to articulate the key change processes of Mindful Parenting that promote positive outcomes.
   Method: A literature review was conducted to synthesize the change processes outlined by different authors in the field.
   Results: Key processes argued to promote Mindful Parenting were aligned with five main categories, namely attention, intention, attitude, attachment and emotion. More specifically the change processes were listening, emotional awareness, emotional regulation, attentional regulation, attunement, attention to variability, intentionality, reperceiving, compassion and non-judgmental acceptance.
   Conclusions: This preliminary analysis attempted to understand how Mindful Parenting fosters change and transformation. Whilst there are numerous change processes, the essence of Mindful Parenting appears to be the ability to be responsive to a child's needs.
C1 [Townshend, Kishani] Univ Adelaide, Joanna Briggs Inst, Fac Hlth Sci, Adelaide, SA, Australia.
   [Townshend, Kishani] James Cook Univ, Cairns Inst, Fac Arts Educ & Social Sci, McGregor Rd, Smithfield, Qld 4879, Australia.
RP Townshend, K (reprint author), James Cook Univ, Cairns Inst, Fac Arts Educ & Social Sci, McGregor Rd, Smithfield, Qld 4879, Australia.
EM kishani.townshend@adelaide.edu.au
NR 18
TC 2
Z9 2
U1 3
U2 22
PU SAGE PUBLICATIONS LTD
PI LONDON
PA 1 OLIVERS YARD, 55 CITY ROAD, LONDON EC1Y 1SP, ENGLAND
SN 1039-8562
EI 1440-1665
J9 AUSTRALAS PSYCHIATRY
JI Australas. Psychiatry
PD DEC
PY 2016
VL 24
IS 6
BP 575
EP 577
DI 10.1177/1039856216654392
PG 3
WC Psychiatry
SC Psychiatry
GA ED5RU
UT WOS:000388910800015
PM 27354336
DA 2020-03-18
ER

PT J
AU Hamilton, JL
   Alloy, LB
AF Hamilton, Jessica L.
   Alloy, Lauren B.
TI Atypical reactivity of heart rate variability to stress and depression
   across development: Systematic review of the literature and directions
   for future research
SO CLINICAL PSYCHOLOGY REVIEW
LA English
DT Review
DE Heart rate variability; Depression; Stress; Reactivity; Respiratory
   sinus arrhythmia
ID RESPIRATORY SINUS ARRHYTHMIA; CARDIAC VAGAL CONTROL; PHYSIOLOGICAL
   REACTIVITY; INTERNALIZING SYMPTOMS; INTERPERSONAL STRESS; EMOTION
   REGULATION; AUTONOMIC ACTIVITY; SEX-DIFFERENCES; RISK-FACTORS; CHILDREN
AB Heart rate variability has received growing attention in the depression literature, with several recent meta-analyses indicating that lower resting heart rate variability is associated with depression. However, the role of fluctuations in heart rate variability (or reactivity) in response to stress in depression remains less clear. The present review provides a systematic examination of the literature on heart rate variability reactivity to a laboratory-induced stressor task and depression, including 26 studies of reactivity in heart rate variability and clinical depression, remitted (or history of) depression, and subthreshold depression (or symptom-level depression) among adults, adolescents, and children. In addition to reviewing the findings of these studies, methodological considerations and conceptual gaps in the literature are addressed. We conclude by highlighting the importance of investigating the potential transactional relationship between heart rate variability reactivity and depression and possible mechanisms underlying this relationship. (C) 2016 Elsevier Ltd. All rights reserved.
C1 [Hamilton, Jessica L.; Alloy, Lauren B.] Temple Univ, Dept Psychol, Weiss Hall,1701 N 13th St, Philadelphia, PA 19122 USA.
RP Hamilton, JL (reprint author), Temple Univ, Dept Psychol, Weiss Hall,1701 N 13th St, Philadelphia, PA 19122 USA.
EM Jessica.leigh.hamilton@temple.edu
FU National Research Service Award from the National Institute of Mental
   Health [F31MH106184]; National Institute of Mental HealthUnited States
   Department of Health & Human ServicesNational Institutes of Health (NIH)
   - USANIH National Institute of Mental Health (NIMH) [MH101168]
FX This research was supported by National Research Service Award
   F31MH106184 from the National Institute of Mental Health to Jessica L.
   Hamilton and National Institute of Mental Health MH101168 to Lauren B.
   Alloy.
NR 89
TC 39
Z9 40
U1 8
U2 35
PU PERGAMON-ELSEVIER SCIENCE LTD
PI OXFORD
PA THE BOULEVARD, LANGFORD LANE, KIDLINGTON, OXFORD OX5 1GB, ENGLAND
SN 0272-7358
EI 1873-7811
J9 CLIN PSYCHOL REV
JI Clin. Psychol. Rev.
PD DEC
PY 2016
VL 50
BP 67
EP 79
DI 10.1016/j.cpr.2016.09.003
PG 13
WC Psychology, Clinical
SC Psychology
GA EE5AA
UT WOS:000389615900006
PM 27697746
OA Green Accepted
DA 2020-03-18
ER

PT J
AU Yap, MBH
   Morgan, AJ
   Cairns, K
   Jorm, AF
   Hetrick, SE
   Merry, S
AF Yap, Marie B. H.
   Morgan, Amy J.
   Cairns, Kathryn
   Jorm, Anthony F.
   Hetrick, Sarah E.
   Merry, Sally
TI Parents in prevention: A meta-analysis of randomized controlled trials
   of parenting interventions to prevent internalizing problems in children
   from birth to age 18
SO CLINICAL PSYCHOLOGY REVIEW
LA English
DT Review
DE Mental disorders; Emotional problems; Family; Systematic review; Young
   people
ID MAJOR DEPRESSIVE DISORDER; ANXIETY DISORDERS; MENTAL-HEALTH; FOLLOW-UP;
   CHILDHOOD DEPRESSION; LIFETIME PREVALENCE; FAMILY FOUNDATIONS; EMOTION
   REGULATION; PRETERM INFANTS; SUBSTANCE USE
AB Purpose of the research: Burgeoning evidence that modifiable parental factors can influence children's and adolescents' risk for depression and anxiety indicates that parents can play a crucial role in prevention of these disorders in their children. However, it remains unclear whether preventive interventions that are directed primarily at the parent (Le. where the parent receives more than half of the intervention) are effective in reducing child internalizing (including both depression and anxiety) problems in the longer term.
   Principal results: Compared to a range of comparison conditions, parenting interventions reduced child internalizing problems, at a minimum of 6 months after the intervention was delivered. Mean effects were very small for measures of internalizing and depressive symptoms, and small for measures of anxiety symptoms. Pooled effects for anxiety diagnoses were significant and indicated a number needed to treat (NNT) of 10. Pooled effects for depression diagnoses approached significance but suggested a NNT of 11. These results were based on effects reported at the longest follow-up interval for each included study, which ranged from 6 months up to 15 years for internalizing measures, 5.5 years for depressive measures, and 11 years for anxiety measures.
   Major conclusions: Our findings underscore the likely benefits of increasing parental involvement in preventing internalizing problems, particularly anxiety problems, in young people. (C) 2016 Elsevier Ltd. All rights reserved.
C1 [Yap, Marie B. H.] Monash Univ, Monash Inst Cognit & Clin Neurosci, Sch Psychol Sci, Melbourne, Vic, Australia.
   [Yap, Marie B. H.; Morgan, Amy J.; Cairns, Kathryn; Jorm, Anthony F.] Univ Melbourne, Melbourne Sch Populat & Global Hlth, Melbourne, Vic, Australia.
   [Morgan, Amy J.] La Trobe Univ, Sch Psychol & Publ Hlth, Melbourne, Vic, Australia.
   [Hetrick, Sarah E.] Univ Melbourne, Ctr Excellence Youth Mental Hlth, Orygen Youth Hlth Res Ctr, Ctr Youth Mental Hlth, Melbourne, Vic, Australia.
   [Merry, Sally] Univ Auckland, Sch Med, Auckland 1, New Zealand.
RP Yap, MBH (reprint author), Monash Univ, Bld 17,18 Innovat Walk, Clayton, Vic 3800, Australia.
EM marie.yap@monash.edu
RI Yap, Marie/H-9654-2014; Jorm, Anthony F/B-5555-2009; Morgan,
   Amy/U-1315-2017
OI Yap, Marie/0000-0002-8387-0188; Jorm, Anthony F/0000-0002-1424-4116;
   Morgan, Amy/0000-0003-3784-0540
NR 108
TC 32
Z9 32
U1 8
U2 50
PU PERGAMON-ELSEVIER SCIENCE LTD
PI OXFORD
PA THE BOULEVARD, LANGFORD LANE, KIDLINGTON, OXFORD OX5 1GB, ENGLAND
SN 0272-7358
EI 1873-7811
J9 CLIN PSYCHOL REV
JI Clin. Psychol. Rev.
PD DEC
PY 2016
VL 50
BP 138
EP 158
DI 10.1016/j.cpr.2016.10.003
PG 21
WC Psychology, Clinical
SC Psychology
GA EE5AA
UT WOS:000389615900010
PM 27969003
DA 2020-03-18
ER

PT J
AU Wickrama, KAS
   O'Neal, CW
   Lee, TK
AF Wickrama, Kandauda A. S.
   O'Neal, Catherine Walker
   Lee, Tae Kyoung
TI Cumulative Socioeconomic Adversity, Developmental Pathways, and Mental
   Health Risks During the Early Life Course
SO EMERGING ADULTHOOD
LA English
DT Article
DE academic achievement; depression; life course; romantic relationships;
   transition to adulthood
ID DEPRESSIVE SYMPTOMS; YOUNG ADULTHOOD; PSYCHIATRIC-DISORDERS; CHILDHOOD;
   CONTINUITY; FAMILIES; TRAJECTORIES; ADOLESCENCE; ACHIEVEMENT; PREVALENCE
AB The current study examines two developmental risk pathways (an academic/economic pathway and a delinquency/interpersonal pathway) linking cumulative socioeconomic adversity to subsequent depressive symptoms and the interplay between these pathways and depressive symptoms using path analysis with a sample of 14,563 respondents from the National Longitudinal Study of Adolescent to Adult Health over a 13- year period. Minority youth comprised 49% of this nationally representative sample, including 21% Blacks, 16% Hispanics, 6% Asians, 2% Native Americans, and 4% multiracial youth. Cumulative socioeconomic adversity appears to initiate an adverse life course process involving depressive symptoms, academic/economic difficulties, and delinquency/interpersonal incompetency. It appears that mediating life experiences partially explain the persistent influence of socioeconomic adversity and the continuity of depressive symptoms over the early life course. A deeper understanding of this dynamic process provides insight into the prevention of emotional problems in these early life stages.
C1 [Wickrama, Kandauda A. S.; O'Neal, Catherine Walker] Univ Georgia, Dept Human Dev & Family Sci, 103 Family Sci Ctr 1, Athens, GA USA.
   [Lee, Tae Kyoung] Univ Miami, Miller Sch Med, Dept Publ Hlth Sci, 1120 NW 14th St, Miami, FL USA.
RP O'Neal, CW (reprint author), Univ Georgia, Dept Human Dev & Family Sci, 107 Family Sci Ctr 2, Athens, GA 30602 USA.
EM cwalker1@uga.edu
FU Eunice Kennedy Shriver National Institute of Child Health and Human
   DevelopmentUnited States Department of Health & Human ServicesNational
   Institutes of Health (NIH) - USANIH Eunice Kennedy Shriver National
   Institute of Child Health & Human Development (NICHD) [P01-HD31921]
FX This research uses data from Add Health, a program project directed by
   Kathleen Mullan Harris and designed by J. Richard Udry, Peter S.
   Bearman, and Kathleen Mullan Harris at the University of North Carolina
   at Chapel Hill, and funded by grant P01-HD31921 from the Eunice Kennedy
   Shriver National Institute of Child Health and Human Development, with
   cooperative funding from 23 other federal agencies and foundations.
   Special acknowledgment is due Ronald R. Rindfuss and Barbara Entwisle
   for assistance in the original design. Information on how to obtain the
   Add Health data files is available on the Add Health website
   (http://www.cpc.unc.edu/addhealth). No direct support was received from
   grant P01-HD31921 for this analysis. Weare thankful to Jennifer Tanner
   for her constructive comments on an earlier draft of this manuscript.
NR 64
TC 6
Z9 6
U1 1
U2 4
PU SAGE PUBLICATIONS INC
PI THOUSAND OAKS
PA 2455 TELLER RD, THOUSAND OAKS, CA 91320 USA
SN 2167-6968
EI 2167-6984
J9 EMERG ADULTHOOD
JI Emerg. Adulthood
PD DEC
PY 2016
VL 4
IS 6
BP 378
EP 390
DI 10.1177/2167696815627250
PG 13
WC Family Studies; Psychology, Developmental; Psychology, Social
SC Family Studies; Psychology
GA FB7BO
UT WOS:000406296300002
DA 2020-03-18
ER

PT J
AU Tolmacz, R
   Efrati, Y
   Ben-David, BM
AF Tolmacz, Rami
   Efrati, Yaniv
   Ben-David, Boaz M.
TI The sense of relational entitlement among adolescents toward their
   parents (SREap) - Testing an adaptation of the SRE
SO JOURNAL OF ADOLESCENCE
LA English
DT Article
DE Sense of entitlement; Adolescent parent relationship; Wellbeing;
   Attachment
ID SCALE-CONSTRUCTION; GENDER-DIFFERENCES; SELF-ESTEEM; DEPRESSIVE
   SYMPTOMS; MALADAPTIVE SCHEMAS; INSECURE ATTACHMENT; PEER ATTACHMENT;
   VALIDATION; VALIDITY; ASSOCIATIONS
AB The quality of the adolescent parent relationship is closely related to the adolescent's sense of entitlement. Study 1 (458 central-Israel adolescents, 69% girls, ages: 11-16) developed the sense of relational entitlement among adolescents toward their parents (SREap, adapted from the original SRE on adults' romantic relationships) and provided initial validity evidence of its three-factor structure: exaggerated, restricted and assertive replicating the SRE's factor structure. Studies 2-5 (1237 adolescents, 56% girls) examined the link between the SREap factors and relevant psychological measures. Exaggerated and restricted SREap factors were associated with attachment insecurities. Restricted and exaggerated entitlement factors were related to higher levels of emotional problems, and lower levels of: wellbeing, positive mood and life satisfaction. Conversely, assertive entitlement was related to higher life satisfaction and self-efficacy and lower levels of emotional problems. The findings also indicate that SREap is not merely a form of narcissism. The implications of SREap are discussed. (C) 2016 The Foundation for Professionals in Services for Adolescents. Published by Elsevier Ltd. All rights reserved.
C1 [Tolmacz, Rami; Efrati, Yaniv; Ben-David, Boaz M.] Interdisciplinary Ctr IDC Herzliya, Baruch Ivcher Sch Psychol, POB 167, IL-4610101 Herzliyya, Israel.
RP Ben-David, BM (reprint author), Interdisciplinary Ctr IDC Herzliya, Baruch Ivcher Sch Psychol, POB 167, IL-4610101 Herzliyya, Israel.
EM boaz.ben.david@idc.ac.il
OI Efrati, Yaniv/0000-0003-3176-3708; Ben-David, Boaz/0000-0002-0392-962X
NR 72
TC 3
Z9 3
U1 2
U2 4
PU ACADEMIC PRESS LTD- ELSEVIER SCIENCE LTD
PI LONDON
PA 24-28 OVAL RD, LONDON NW1 7DX, ENGLAND
SN 0140-1971
EI 1095-9254
J9 J ADOLESCENCE
JI J. Adolesc.
PD DEC
PY 2016
VL 53
BP 127
EP 140
DI 10.1016/j.adolescence.2016.09.003
PG 14
WC Psychology, Developmental
SC Psychology
GA ED7ZY
UT WOS:000389092600014
PM 27718380
DA 2020-03-18
ER

PT J
AU Becker, SP
   Withrow, AR
   Stoppelbein, L
   Luebbe, AM
   Fite, PJ
   Greening, L
AF Becker, Stephen P.
   Withrow, Amanda R.
   Stoppelbein, Laura
   Luebbe, Aaron M.
   Fite, Paula J.
   Greening, Leilani
TI Sluggish cognitive tempo is associated with suicide risk in
   psychiatrically hospitalized children
SO JOURNAL OF CHILD PSYCHOLOGY AND PSYCHIATRY
LA English
DT Article
DE Attention-deficit; hyperactivity disorder; daydreaming; depression;
   inpatient; rumination; self-injury; suicidal ideation; suicidal imagery;
   suicidality
ID ATTENTION-DEFICIT/HYPERACTIVITY DISORDER; DEFICIT HYPERACTIVITY
   DISORDER; FOLLOW-UP; MATERNAL DEPRESSION; IDEATION; ADOLESCENTS;
   BEHAVIOR; IMPAIRMENT; VALIDITY; INATTENTION
AB BackgroundAlthough identified as a significant public health concern, few studies have examined correlates of suicide risk in school-aged children. Recent studies show a relation between sluggish cognitive tempo (SCT) symptoms and a range of adverse outcomes linked to suicidal ideation, including depression, emotion dysregulation, lowered self-esteem, and peer problems/social withdrawal, yet no study to date has examined SCT in relation to suicide risk.
   MethodsWe tested the hypothesis that SCT would be associated with suicide risk in a sample of 95 psychiatrically hospitalized children (74% male; 62% black) between the ages of 8 and 12 (M=10.01, SD=1.50). Parents completed measures of their child's psychiatric symptoms, including SCT and depression, as well as a measure of their own psychopathology. Children completed measures assessing loneliness and depression. Both parents and children completed measures of suicide risk.
   ResultsWhite children reported greater suicide risk than nonwhite children. After controlling for demographic characteristics, loneliness, parental psychopathology, and correlated psychiatric symptoms, including both parent- and child self-reported depressive symptoms, SCT remained uniquely associated with children's suicide risk. Results were consistent across both parent and child measures of suicide risk.
   ConclusionsThis multi-informant study provides strong preliminary support for an association between SCT symptoms and suicide risk in psychiatrically hospitalized children, above and beyond loneliness, depression, and demographic characteristics. Findings are discussed in the context of the interpersonal theory of suicide. Additional studies are needed to replicate and extend these findings, with a particular need for studies that examine the cognitive processes and daydreaming content of individuals displaying elevated SCT symptomatology.
C1 [Becker, Stephen P.; Withrow, Amanda R.] Cincinnati Childrens Hosp Med Ctr, Div Behav Med & Clin Psychol, 3333 Burnet Ave MLC 10006, Cincinnati, OH 45229 USA.
   [Becker, Stephen P.] Univ Cincinnati, Coll Med, Dept Pediat, Cincinnati, OH USA.
   [Stoppelbein, Laura] Univ Alabama Birmingham, Dept Psychol, Birmingham, AL 35294 USA.
   [Stoppelbein, Laura] Glenwood Autism & Behav Hlth Ctr, Birmingham, AL USA.
   [Luebbe, Aaron M.] Miami Univ, Dept Psychol, Oxford, OH 45056 USA.
   [Fite, Paula J.] Univ Kansas, Clin Child Psychol Program, Lawrence, KS 66045 USA.
   [Greening, Leilani] Univ Mississippi, Med Ctr, Dept Psychiat & Human Behav, Jackson, MS 39216 USA.
RP Becker, SP (reprint author), Cincinnati Childrens Hosp Med Ctr, Div Behav Med & Clin Psychol, 3333 Burnet Ave MLC 10006, Cincinnati, OH 45229 USA.
EM stephen.becker@cchmc.org
RI Becker, Stephen P./AAE-3858-2019
OI Becker, Stephen/0000-0001-9046-5183
FU National Institute of Mental Health (NIMH)United States Department of
   Health & Human ServicesNational Institutes of Health (NIH) - USANIH
   National Institute of Mental Health (NIMH) [K23MH108603]; Robert H. and
   Nancy J. Blayney Professorship
FX S.P.B. is supported by award number K23MH108603 from the National
   Institute of Mental Health (NIMH). The content is solely the
   responsibility of the authors and does not necessarily represent the
   official views of the National Institutes of Health (NIH). A.L. is
   supported by the Robert H. and Nancy J. Blayney Professorship.
NR 67
TC 15
Z9 15
U1 1
U2 15
PU WILEY
PI HOBOKEN
PA 111 RIVER ST, HOBOKEN 07030-5774, NJ USA
SN 0021-9630
EI 1469-7610
J9 J CHILD PSYCHOL PSYC
JI J. Child Psychol. Psychiatry
PD DEC
PY 2016
VL 57
IS 12
BP 1390
EP 1399
DI 10.1111/jcpp.12580
PG 10
WC Psychology, Developmental; Psychiatry; Psychology
SC Psychology; Psychiatry
GA EC9YN
UT WOS:000388500300006
PM 27245482
OA Green Accepted
DA 2020-03-18
ER

PT J
AU Silvestri, R
   Arico, I
AF Silvestri, Rosalia
   Arico, Irene
TI Sleep Duration and Obesity
SO JOURNAL OF PEDIATRIC BIOCHEMISTRY
LA English
DT Review
DE sleep duration; obesity; physical activity; insulin resistance;
   pediatric OSA
AB Reduced sleep duration has an almost linear correlation with excessive weight and obesity in the pediatric population. This is especially true for the youngest population, less so for adolescents, whereas later on, this relationship tends to become U-shaped in middle-aged subjects. The level of physical activity is a crucial determinant of this correlation, with sedentary life and low activity level supporting obesity and poor quality sleep. Quality of life, school achievement, and emotional regulation are highly impacted by the short sleep-excessive weight dyad, as well as cardiometabolic indexes. The latter include blood pressure, glucose metabolism, and lipid profile, which all appear to be negatively affected, albeit less consistently, and thus with low quality evidence as far as the latest meta-analytic reviews are concerned. Obstructive sleep apnea (OSA) in children is also associated with alteration of sleep structure and with sleep fragmentation rather than sleep time reduction. Pediatric OSA recognizes two main phenotypes, lean and obese, the latter mostly typical of older children/adolescents, mainly males, with a more severe impact on inflammatory and metabolic indexes and a scarce cure rate after therapeutic adenotonsillectomy. Expanding sleep time and limiting obesity with appropriate sleep hygiene, adequate exercise levels, salutary nutritional advice, and screen time reduction may represent viable preventive tools to avoid more serious physical and mental consequences later in adult life.
C1 [Silvestri, Rosalia; Arico, Irene] Sleep Med Ctr, Dept Clin & Expt Med, Gazzi, Italy.
RP Silvestri, R (reprint author), AOU G Martino, Sleep Med Ctr, Dept Clin & Expt Med, Via Consolare Valeria, I-98124 Gazzi, ME, Italy.
EM rosalia.silvestri@unime.it
NR 39
TC 0
Z9 0
U1 2
U2 6
PU GEORG THIEME VERLAG KG
PI STUTTGART
PA RUDIGERSTR 14, D-70469 STUTTGART, GERMANY
SN 1879-5390
EI 1879-5404
J9 J PEDIATR BIOCHEM
JI J. Pediatr. Biochem.
PD DEC
PY 2016
VL 6
IS 4
BP 179
EP 183
DI 10.1055/s-0037-1598612
PG 5
WC Pediatrics
SC Pediatrics
GA VB9QK
UT WOS:000424570600004
DA 2020-03-18
ER

PT J
AU Lear, MK
   Pepper, CM
AF Lear, Mary K.
   Pepper, Carolyn M.
TI SELF-CONCEPT CLARITY AND EMOTION DYSREGULATION IN NONSUICIDAL
   SELF-INJURY
SO JOURNAL OF PERSONALITY DISORDERS
LA English
DT Article
ID IDENTITY FORMATION; COMMUNITY SAMPLE; PERSONALITY; ASSOCIATIONS;
   PREVALENCE; BEHAVIOR; ADOLESCENTS; VALIDATION; STATEMENTS; SUBGROUPS
AB Recent research has linked identity instability with engagement in nonsuicidal self-injury (NSSI; Claes, Luyckx, & Bijttebier, 2014; Claes et al., 2015). This study examined the relationship between self-concept clarity (SCC), an index of identity stability, and NSSI in a sample of 147 college students, using a cross-sectional survey design. The relationship between SCC and emotion dysregulation in NSSI severity was also examined. SCC was significantly negatively associated with NSSI engagement, as well as NSSI frequency and versatility, above negative affect or age. SCC fully accounted for the variance originally explained by emotion dysregulation in NSSI versatility. NSSI frequency was not significantly predicted by emotion regulation, but self-concept clarity reached marginal significance. These findings provide preliminary support for identity instability as a contributing factor to a relationship between emotion dysregulation and NSSI severity. Possible explanations and future research directions are discussed.
C1 [Lear, Mary K.; Pepper, Carolyn M.] Univ Wyoming, Laramie, WY 82071 USA.
RP Pepper, CM (reprint author), Univ Wyoming, Psychol 3415, 1000 E Univ Ave, Laramie, WY 82071 USA.
EM cpepper@uwyo.edu
NR 54
TC 5
Z9 5
U1 1
U2 12
PU GUILFORD PUBLICATIONS INC
PI NEW YORK
PA 370 SEVENTH AVE, SUITE 1200, NEW YORK, NY 10001-1020 USA
SN 0885-579X
EI 1943-2763
J9 J PERS DISORD
JI J. Pers. Disord.
PD DEC
PY 2016
VL 30
IS 6
BP 813
EP 827
DI 10.1521/pedi_2015_29_232
PG 15
WC Psychiatry
SC Psychiatry
GA EE4IC
UT WOS:000389564500006
PM 26623533
DA 2020-03-18
ER

PT J
AU Van de Walle, M
   Bijttebier, P
   Braet, C
   Bosmans, G
AF Van de Walle, Magali
   Bijttebier, Patricia
   Braet, Caroline
   Bosmans, Guy
TI Attachment Anxiety and Depressive Symptoms in Middle Childhood: the Role
   of Repetitive Thinking about Negative Affect and about Mother
SO JOURNAL OF PSYCHOPATHOLOGY AND BEHAVIORAL ASSESSMENT
LA English
DT Article
DE Attachment anxiety; Depressive symptoms; Heightening strategy;
   Repetitive thinking about negative affect; Repetitive thinking about
   mother
ID CLOSE RELATIONSHIPS SCALE; INTERNALIZING SYMPTOMS; EMOTION REGULATION;
   PEER ATTACHMENT; RESPONSE STYLES; FAMILY CONTEXT; ADOLESCENCE;
   RUMINATION; TEMPERAMENT; INVENTORY
AB Two studies with two independent samples aimed to investigate whether repetitive thinking about negative affect (RTna) and repetitive thinking about mother (RTm) can be mechanisms in the association between attachment anxiety and depressive symptoms in middle childhood. In Study 1 (N = 381) and Study 2 (N = 157) 9- to 12-year-olds completed self-report questionnaires measuring attachment, RTna and depressive symptoms. In Study 2, additionally, a questionnaire was developed to measure RTm, and a compound score for self- and mother-reported depressive symptoms was calculated. Results showed positive associations between attachment anxiety, RTna and RTm, and self-reported depressive symptoms and depressive symptoms agreed upon by mother and child. RTna and RTm mediated the relationship between attachment anxiety and these depressive symptoms. RTm mediated this relationship even beyond RTna for the multi-informant compound score. Thus, RTna and RTm seem to be independent mechanisms explaining the association between attachment anxiety and depressive symptoms in middle childhood.
C1 [Van de Walle, Magali; Bosmans, Guy] Katholieke Univ Leuven, Parenting & Special Educ, Leopold Vanderkelenstr 32 Bus 3765, B-3000 Leuven, Belgium.
   [Bijttebier, Patricia] Katholieke Univ Leuven, Sch Psychol & Child & Adolescent Dev, Leuven, Belgium.
   [Braet, Caroline] Univ Ghent, Dev Personal & Social Psychol, Ghent, Belgium.
RP Van de Walle, M (reprint author), Katholieke Univ Leuven, Parenting & Special Educ, Leopold Vanderkelenstr 32 Bus 3765, B-3000 Leuven, Belgium.
EM magali.vandewalle@kuleuven.be
OI Braet, Caroline/0000-0003-2458-287X
NR 98
TC 2
Z9 2
U1 0
U2 11
PU SPRINGER/PLENUM PUBLISHERS
PI NEW YORK
PA 233 SPRING ST, NEW YORK, NY 10013 USA
SN 0882-2689
EI 1573-3505
J9 J PSYCHOPATHOL BEHAV
JI J. Psychopathol. Behav. Assess.
PD DEC
PY 2016
VL 38
IS 4
BP 615
EP 630
DI 10.1007/s10862-016-9552-z
PG 16
WC Psychology, Clinical
SC Psychology
GA EI5ET
UT WOS:000392517600010
OA Green Published
DA 2020-03-18
ER

PT J
AU Tan, JS
   Hessel, ET
   Loeb, EL
   Schad, MM
   Allen, JP
   Chango, JM
AF Tan, Joseph S.
   Hessel, Elenda T.
   Loeb, Emily L.
   Schad, Megan M.
   Allen, Joseph P.
   Chango, Joanna M.
TI Long-Term Predictions From Early Adolescent Attachment State of Mind to
   Romantic Relationship Behaviors
SO JOURNAL OF RESEARCH ON ADOLESCENCE
LA English
DT Article
ID WORKING MODELS; CLOSE RELATIONSHIPS; EMOTION REGULATION; YOUNG-ADULTS;
   DEVELOPMENTAL PERSPECTIVE; MARITAL SATISFACTION; CONFLICT-RESOLUTION;
   SUPPORT SEEKING; REPRESENTATIONS; SECURITY
AB Attachment state of mind was investigated as a long-term predictor of romantic relationship competence. A secure early adolescent attachment state of mind was hypothesized to predict more constructive dyadic behaviors during conflict discussions and support-seeking interactions in late adolescence and early adulthood. Utilizing multimethod data from a community sample of 184 individuals, followed from ages 14 to 21, adolescents with a secure attachment state of mind at age 14 were found to be in relationships that displayed more constructive dyadic conflict discussion behaviors and dyadic supportive behaviors at both ages 18 and 21. Results suggest substantial links between early adolescent attachment state of mind and the adult romantic relationship atmosphere an individual creates and experiences.
C1 [Tan, Joseph S.; Hessel, Elenda T.; Loeb, Emily L.; Schad, Megan M.; Allen, Joseph P.] Univ Virginia, Dept Psychol, Charlottesville, VA 22904 USA.
   [Chango, Joanna M.] Harvard Med Sch, McLean Hosp, Dept Psychiat, Boston, MA USA.
RP Tan, JS (reprint author), Univ Virginia, Dept Psychol, Charlottesville, VA 22904 USA.
EM jst3bq@virginia.edu
FU Eunice Kennedy Shriver National Institute of Child Health & Human
   Development of the National Institutes of Health [R01HD058305]
FX Research reported in this publication was supported by the Eunice
   Kennedy Shriver National Institute of Child Health & Human Development
   of the National Institutes of Health under Award Number R01HD058305. The
   content is solely the responsibility of the authors and does not
   necessarily represent the official views of the National Institutes of
   Health.
NR 65
TC 5
Z9 5
U1 0
U2 40
PU WILEY-BLACKWELL
PI HOBOKEN
PA 111 RIVER ST, HOBOKEN 07030-5774, NJ USA
SN 1050-8392
EI 1532-7795
J9 J RES ADOLESCENCE
JI J. Res. Adolesc.
PD DEC
PY 2016
VL 26
IS 4
BP 1022
EP 1035
DI 10.1111/jora.12256
PG 14
WC Family Studies; Psychology, Developmental
SC Family Studies; Psychology
GA EE6YC
UT WOS:000389759300030
PM 28154474
OA Green Accepted
DA 2020-03-18
ER

PT J
AU Tamminen, KA
   Gaudreau, P
   McEwen, CE
   Crocker, PRE
AF Tamminen, Katherine A.
   Gaudreau, Patrick
   McEwen, Carolyn E.
   Crocker, Peter R. E.
TI Interpersonal Emotion Regulation Among Adolescent Athletes: A Bayesian
   Multilevel Model Predicting Sport Enjoyment and Commitment
SO JOURNAL OF SPORT & EXERCISE PSYCHOLOGY
LA English
DT Article
DE emotion regulation; peer motivational climate; youth sport; team sport;
   emotional climate; Bayesian structural equation model
ID REGULATION STRATEGIES; MOTIVATIONAL CLIMATE; YOUTH SPORT; PERCEPTIONS;
   PERFORMANCE; PEER; COACH; COMPETITION; FEELINGS; PARENTS
AB Efforts to regulate emotions can influence others, and interpersonal emotion regulation within teams may affect athletes' own affective and motivational outcomes. We examined adolescent athletes' (N = 451, N teams = 38) self- and interpersonal emotion regulation, as well as associations with peer climate, sport enjoyment, and sport commitment within a multilevel model of emotion regulation in teams. Results of multilevel Bayesian structural equation modeling showed that athletes' self-worsening emotion regulation strategies were negatively associated with enjoyment while other-improving emotion regulation strategies were positively associated enjoyment and commitment. The team-level interpersonal emotion regulation climate and peer motivational climates were also associated with enjoyment and commitment. Team-level factors moderated some of the relationships between athletes' emotion regulation with enjoyment and commitment. These findings extend previous research by examining interpersonal emotion regulation within teams using a multilevel approach, and they demonstrate the importance of person- and team-level factors for athletes' enjoyment and commitment.
C1 [Tamminen, Katherine A.] Univ Toronto, Fac Kinesiol & Phys Educ, Toronto, ON, Canada.
   [Gaudreau, Patrick] Univ Ottawa, Sch Psychol, Ottawa, ON, Canada.
   [McEwen, Carolyn E.; Crocker, Peter R. E.] Univ British Columbia, Sch Kinesiol, Vancouver, BC, Canada.
RP Tamminen, KA (reprint author), Univ Toronto, Fac Kinesiol & Phys Educ, Toronto, ON, Canada.
EM katherine.tamminen@utoronto.ca
OI Tamminen, Katherine/0000-0003-0880-4428
FU postdoctoral fellowship; Social Sciences and Humanities Research Council
   of CanadaSocial Sciences and Humanities Research Council of Canada
   (SSHRC)
FX This research was supported by a postdoctoral fellowship awarded to the
   first author by the Social Sciences and Humanities Research Council of
   Canada.
NR 57
TC 7
Z9 8
U1 2
U2 17
PU HUMAN KINETICS PUBL INC
PI CHAMPAIGN
PA 1607 N MARKET ST, PO BOX 5076, CHAMPAIGN, IL 61820-2200 USA
SN 0895-2779
EI 1543-2904
J9 J SPORT EXERCISE PSY
JI J. Sport Exerc. Psychol.
PD DEC
PY 2016
VL 38
IS 6
BP 541
EP 555
DI 10.1123/jsep.2015-0189
PG 15
WC Hospitality, Leisure, Sport & Tourism; Psychology, Applied; Psychology;
   Sport Sciences
SC Social Sciences - Other Topics; Psychology; Sport Sciences
GA EQ3WZ
UT WOS:000398006000001
PM 27383379
DA 2020-03-18
ER

PT J
AU Neumann, A
   Pappa, I
   Lahey, BB
   Verhulst, FC
   Medina-Gomez, C
   Jaddoe, VW
   Bakermans-Kranenburg, MJ
   Moffitt, TE
   Ijzendoorn, MH
   Tiemeier, H
AF Neumann, Alexander
   Pappa, Irene
   Lahey, Benjamin B.
   Verhulst, Frank C.
   Medina-Gomez, Carolina
   Jaddoe, Vincent W.
   Bakermans-Kranenburg, Marian J.
   Moffitt, Terrie E.
   Van Ijzendoorn, Marinus H.
   Tiemeier, Henning
TI Single Nucleotide Polymorphism Heritability of a General Psychopathology
   Factor in Children
SO JOURNAL OF THE AMERICAN ACADEMY OF CHILD AND ADOLESCENT PSYCHIATRY
LA English
DT Article
DE child behavior; psychopathology; comorbidity; genetic pleiotropy; SNP
   heritability
ID CRITERION VALIDITY; MENTAL-DISORDERS; SELF-REPORTS; COMMON; ADOLESCENCE;
   COMORBIDITY; CHILDHOOD; BEHAVIOR; MODELS; DEPRESSION
AB Objective: Co-occurrence of mental disorders is commonly observed, but the etiology underlying this observation is poorly understood. Studies in adolescents and adults have identified a general psychopathology factor associated with a high risk for different psychiatric disorders. We defined a multi-informant general psychopathology factor in school-aged children and estimated its single nucleotide polymorphism (SNP) heritability. The goal was to test the hypothesis that child behavioral and emotional problems are under the influence of highly pleiotropic common autosomal genetic variants that nonspecifically increase the risk for different dimensions of psychopathology.
   Method: Children from the Generation R cohort were repeatedly assessed between ages 6 to 8 years. Child behavior problems were reported by parents, teachers, and children. Confirmatory factor analysis estimated a general psychopathology factor across informants using various psychiatric problem scales. Validation of the general psychopathology factor was based on IQ and temperamental measures. Genome-wide complex trait analysis (GCTA) was used to estimate the SNP heritability (N = 2,115).
   Results: The general psychopathology factor was associated with lower IQ, higher negative affectivity, and lower effortful control, but not with surgency. Importantly, the general psychopathology factor showed a significant SNP heritability of 38% (SE = 0.16, p = .008).
   Conclusion: Common autosomal SNPs are pleiotropically associated with internalizing, externalizing, and other child behavior problems, and underlie a general psychopathology factor in childhood.
C1 [Neumann, Alexander; Verhulst, Frank C.; Tiemeier, Henning] Sophia Childrens Univ Hosp, Erasmus Med Ctr, Rotterdam, Netherlands.
   [Pappa, Irene] Erasmus Univ, Sch Pedag & Educ Sci, Rotterdam, Netherlands.
   [Lahey, Benjamin B.] Univ Chicago, Chicago, IL 60637 USA.
   [Medina-Gomez, Carolina; Jaddoe, Vincent W.] Erasmus MC, Rotterdam, Netherlands.
   [Bakermans-Kranenburg, Marian J.; Van Ijzendoorn, Marinus H.] Leiden Univ, Ctr Child & Family Studies, Leiden, Netherlands.
   [Moffitt, Terrie E.] Duke Univ, Durham, NC USA.
RP Neumann, A (reprint author), Erasmus MC, Dept Child & Adolescent Psychiat Psychol, Room KP-2822,POB 2060, NL-3000 CB Rotterdam, Netherlands.
RI Medina-Gomez, Carolina/I-1725-2019; van IJzendoorn, Marinus/P-4907-2019;
   Pappa, Irene/AAD-2738-2019; Moffitt, Terrie E/D-5295-2011;
   Bakermans-Kranenburg, Marian/AAF-7746-2020; van IJzendoorn, Marinus
   H/I-1379-2012; Tiemeier, Henning/H-6534-2019
OI Medina-Gomez, Carolina/0000-0001-7999-5538; Moffitt, Terrie
   E/0000-0002-8589-6760; van IJzendoorn, Marinus H/0000-0003-1144-454X;
   Tiemeier, Henning/0000-0002-4395-1397; Pappa, Irene/0000-0003-4936-5791;
   , marian/0000-0001-7763-0711; Neumann, Alexander/0000-0001-6653-3203
FU Erasmus Medical Center, Rotterdam; Erasmus University Rotterdam;
   Netherlands Organization for Health Research and Development
   (ZonMw)Netherlands Organization for Health Research and Development;
   NWO-ZonMW VIDI [017.106.370]; Netherlands Organization for Scientific
   Research (SPINOZA, VICI); European Research CouncilEuropean Research
   Council (ERC) [669249]; Dutch Ministry of Education, Culture, and
   Science; Netherlands Organization for Scientific Research
   (NWO)Netherlands Organization for Scientific Research (NWO)
   [024.001.003]
FX The first phase of the Generation R Study is made possible by financial
   support from Erasmus Medical Center, Rotterdam, Erasmus University
   Rotterdam, and the Netherlands Organization for Health Research and
   Development (ZonMw). H. Tiemeier was supported by NWO-ZonMW VIDI (grant
   no. 017.106.370). M.H. van IJzendoorn and M.J. Bakermans-Kranenburg were
   supported by the Netherlands Organization for Scientific Research
   (SPINOZA, VICI), and M.J Bakermans-Kranenburg was supported by the
   European Research Council (AdG 669249). Work on this project was
   supported by a grant of the Dutch Ministry of Education, Culture, and
   Science and the Netherlands Organization for Scientific Research (NWO
   grant no. 024.001.003, Consortium on Individual Development).
NR 40
TC 36
Z9 36
U1 2
U2 13
PU ELSEVIER SCIENCE INC
PI NEW YORK
PA 360 PARK AVE SOUTH, NEW YORK, NY 10010-1710 USA
SN 0890-8567
EI 1527-5418
J9 J AM ACAD CHILD PSY
JI J. Am. Acad. Child Adolesc. Psychiatr.
PD DEC
PY 2016
VL 55
IS 12
BP 1038
EP 1045
DI 10.1016/j.jaac.2016.09.498
PG 8
WC Psychology, Developmental; Pediatrics; Psychiatry
SC Psychology; Pediatrics; Psychiatry
GA EE0UF
UT WOS:000389293700006
PM 27871638
DA 2020-03-18
ER

PT J
AU Shin, HS
   Black, DS
   Shonkoff, ET
   Riggs, NR
   Pentz, MA
AF Shin, Hee-Sung
   Black, David S.
   Shonkoff, Eleanor Tate
   Riggs, Nathaniel R.
   Pentz, Mary Ann
TI Associations Among Dispositional Mindfulness, Self-Compassion, and
   Executive Function Proficiency in Early Adolescents
SO MINDFULNESS
LA English
DT Article
DE Mindfulness; Meditation; Self-compassion; Executive function; Positive
   psychology; Self-regulation; Cognitive control; Adolescents; Children;
   School
ID BEHAVIOR RATING INVENTORY; ATTENTION AWARENESS SCALE; COGNITIVE
   FUNCTION; PHYSICAL-ACTIVITY; DECISION-MAKING; SUBSTANCE USE; CHILDREN;
   INTERVENTIONS; PREDICTOR; PROGRAM
AB The study objective was to examine the effects of two conceptually related constructs, self-compassion and dispositional mindfulness, on executive function (EF) proficiency among early adolescents. Executive function refers to a set of psychological processes governing emotional regulation, organization, and planning. While the benefits of positive psychology appear evident for mental health and wellness, little is known about the etiological relationship between dispositional mindfulness and self-compassion in their associations with EF. Two hundred and ten early adolescents attending middle school (age M = 12.5 years; SD = 0.5; 21 % Hispanic, 18 % mixed/bi-racial, 47 % white, and 9 % other/missing; 37.1 % on free lunch program) self-reported levels of dispositional mindfulness (Mindful Attention Awareness Scale (MAAS)), self-compassion (Self-Compassion Scale (SCS); self-judgment and self-kindness domains), and EF proficiency (Behavior Rating Inventory of Executive Function-Self-Report (BRIEF-SR)). A sequential linear regression stepwise approach was taken entering the independent variables as separate models in the following order: self-kindness, self-judgment, and dispositional mindfulness. All models controlled for participant age and sex. SCS self-kindness was not associated with EF proficiency, but SCS self-judgment (reverse-coded) contributed to the variance in EF (beta = 0.40, p < .001). When adding MAAS to the model, MAAS scores were significantly associated with EF (beta = 0.64, p < .001) and accounted for the initial variance explained by SCS. When considering the influence of positive psychology constructs on EF proficiency in adolescents, the measure of dispositional mindfulness appears to outweigh that of specific self-compassion domains, when independent of contemplative training.
C1 [Shin, Hee-Sung; Black, David S.; Shonkoff, Eleanor Tate; Pentz, Mary Ann] Univ Southern Calif, Keck Sch Med, Dept Prevent Med, 2001 N Soto St Suite 302D, Los Angeles, CA 90032 USA.
   [Riggs, Nathaniel R.] Colorado State Univ, Coll Hlth & Human Sci, Ft Collins, CO 80523 USA.
RP Black, DS (reprint author), Univ Southern Calif, Keck Sch Med, Dept Prevent Med, 2001 N Soto St Suite 302D, Los Angeles, CA 90032 USA.
EM davidbla@usc.edu
OI Riggs, Nathaniel/0000-0002-1105-6718; Tate Shonkoff,
   Eleanor/0000-0003-4636-6668
FU NCCIH NIH HHSUnited States Department of Health & Human ServicesNational
   Institutes of Health (NIH) - USANIH National Center for Complementary &
   Alternative Medicine [L30 AT008380]; NICHD NIH HHSUnited States
   Department of Health & Human ServicesNational Institutes of Health (NIH)
   - USANIH Eunice Kennedy Shriver National Institute of Child Health &
   Human Development (NICHD) [R01 HD052107]
NR 39
TC 4
Z9 4
U1 8
U2 66
PU SPRINGER
PI DORDRECHT
PA VAN GODEWIJCKSTRAAT 30, 3311 GZ DORDRECHT, NETHERLANDS
SN 1868-8527
EI 1868-8535
J9 MINDFULNESS
JI Mindfulness
PD DEC
PY 2016
VL 7
IS 6
BP 1377
EP 1384
DI 10.1007/s12671-016-0579-8
PG 8
WC Psychology, Clinical; Psychiatry
SC Psychology; Psychiatry
GA EC5JS
UT WOS:000388171800014
PM 28042346
OA Green Accepted
DA 2020-03-18
ER

PT J
AU Gee, D
   Calgar, L
   Mills-Finnerty, C
   Goff, B
   Gabard-Durnam, L
   Fareri, D
   Caldera, C
   Lumian, D
   Flannery, J
   Hanson, C
   Hanson, S
   Tottenham, N
AF Gee, Dylan
   Calgar, Leyla
   Mills-Finnerty, Colleen
   Goff, Bonnie
   Gabard-Durnam, Laurel
   Fareri, Dominic
   Caldera, Christina
   Lumian, Daniel
   Flannery, Jessica
   Hanson, Catherine
   Hanson, Stephen
   Tottenham, Nim
TI Novel fMRI Approaches Reveal Developmental Changes in Frontoamygdala
   Circuitry With Implications for the Emergence of Psychiatric Disorders
   During Development
SO NEUROPSYCHOPHARMACOLOGY
LA English
DT Meeting Abstract
DE Children and Adolescents; Brain Development; Emotion Regulation;
   Amygdala; Prefrontal Cortex
C1 [Gee, Dylan; Calgar, Leyla; Mills-Finnerty, Colleen; Goff, Bonnie; Gabard-Durnam, Laurel; Fareri, Dominic; Caldera, Christina; Lumian, Daniel; Flannery, Jessica; Hanson, Catherine; Hanson, Stephen; Tottenham, Nim] Yale Univ, New Haven, CT USA.
NR 0
TC 0
Z9 0
U1 0
U2 1
PU NATURE PUBLISHING GROUP
PI LONDON
PA MACMILLAN BUILDING, 4 CRINAN ST, LONDON N1 9XW, ENGLAND
SN 0893-133X
EI 1740-634X
J9 NEUROPSYCHOPHARMACOL
JI Neuropsychopharmacology
PD DEC
PY 2016
VL 41
SU 1
MA T14
BP S297
EP S297
PG 1
WC Neurosciences; Pharmacology & Pharmacy; Psychiatry
SC Neurosciences & Neurology; Pharmacology & Pharmacy; Psychiatry
GA VE7YY
UT WOS:000440365600503
DA 2020-03-18
ER

PT J
AU Nery, F
   Weber, W
   Blom, T
   Adler, C
   Strakowski, S
   DelBello, M
AF Nery, Fabiano
   Weber, Wade
   Blom, Thomas
   Adler, Caleb
   Strakowski, Stephen
   DelBello, Melissa
TI Abnormal Brain Activation in the Right Ventrolateral Prefrontal-Amygdala
   Emotional Network to a Task of Attention and Emotion Regulation as a
   Marker of Prodromal Mood Disorder in Youth Bipolar Offspring
SO NEUROPSYCHOPHARMACOLOGY
LA English
DT Meeting Abstract
DE Bipolar Disorder; Functional MRI (fMRI); At-risk; Attention; Emotion
   Regulation
C1 [Nery, Fabiano; Weber, Wade; Blom, Thomas; Adler, Caleb; Strakowski, Stephen; DelBello, Melissa] Univ Cincinnati, Cincinnati, OH USA.
NR 0
TC 0
Z9 0
U1 0
U2 3
PU NATURE PUBLISHING GROUP
PI LONDON
PA MACMILLAN BUILDING, 4 CRINAN ST, LONDON N1 9XW, ENGLAND
SN 0893-133X
EI 1740-634X
J9 NEUROPSYCHOPHARMACOL
JI Neuropsychopharmacology
PD DEC
PY 2016
VL 41
SU 1
MA W64
BP S497
EP S497
PG 1
WC Neurosciences; Pharmacology & Pharmacy; Psychiatry
SC Neurosciences & Neurology; Pharmacology & Pharmacy; Psychiatry
GA VE7ZA
UT WOS:000440366400065
DA 2020-03-18
ER

PT J
AU Weathers, J
   Lippard, E
   Johnston, J
   Spencer, L
   Pittman, B
   Wang, F
   Blumberg, H
AF Weathers, Judah
   Lippard, Elizabeth
   Johnston, Jennifer
   Spencer, Linda
   Pittman, Brian
   Wang, Fei
   Blumberg, Hilary
TI Longitudinal Diffusion Tensor Imaging of Bipolar Disorder in Adolescence
SO NEUROPSYCHOPHARMACOLOGY
LA English
DT Meeting Abstract
DE Neuroimaging; Bipolar Disorder; Adolescent Development; DTI; Emotion
   Regulation
C1 [Weathers, Judah; Lippard, Elizabeth; Johnston, Jennifer; Spencer, Linda; Pittman, Brian; Wang, Fei; Blumberg, Hilary] Yale Child Study Ctr, New Haven, CT USA.
NR 0
TC 0
Z9 0
U1 0
U2 2
PU NATURE PUBLISHING GROUP
PI LONDON
PA MACMILLAN BUILDING, 4 CRINAN ST, LONDON N1 9XW, ENGLAND
SN 0893-133X
EI 1740-634X
J9 NEUROPSYCHOPHARMACOL
JI Neuropsychopharmacology
PD DEC
PY 2016
VL 41
SU 1
MA M79
BP S168
EP S168
PG 1
WC Neurosciences; Pharmacology & Pharmacy; Psychiatry
SC Neurosciences & Neurology; Pharmacology & Pharmacy; Psychiatry
GA VE7YY
UT WOS:000440365600302
DA 2020-03-18
ER

PT J
AU Elmose, M
   Duch, C
   Elklit, A
AF Elmose, Mette
   Duch, Christina
   Elklit, Ask
TI Children's coping styles and trauma symptoms after an explosion disaster
SO SCANDINAVIAN JOURNAL OF CHILD AND ADOLESCENT PSYCHIATRY AND PSYCHOLOGY
LA English
DT Article
DE children; disaster; coping strategies; trauma symptoms
AB Background: The negative impact of trauma on children and adolescents is well documented. However, few studies have investigated the relationship between coping and trauma and distress symptoms after man-made disasters, especially those not related to war.
   Objective: This study investigated the relationship between children's coping styles and their self-reported levels of trauma and distress symptoms after an explosion disaster in a residential area.
   Method: Participants were recruited through the local public school that served the affected residential area. A total of 333 children and adolescents from grades 3 through 10 participated in the study 16 months after the explosion. All participants filled out questionnaires to assess their trauma and distress symptoms as well as their coping strategies. The adolescents answered additional questions about pre-, peri-, and post-traumatic factors and filled out questionnaires about their trauma and distress symptoms, including aspects of somatization and negative affectivity.
   Results: The following variables were associated with a higher degree of trauma symptoms for children in grades 6 through 10 and explained 39% to 48% of the unique variance in these symptoms: female gender; the experience of traumatic events pre-disaster; the destruction of property or danger to life occurring during the disaster; the experience of traumatic events post-disaster; and the use of self-blame, emotion regulation, wishful thinking, and cognitive restructuring. For the younger children, pre-, peri-, and post-disaster factors were not measured. However, female gender and the use of self-blame as a coping strategy explained 26% of the variance in trauma symptoms.
   Conclusions: This study generally supports the findings of the limited literature addressing coping skills after man-made disasters. However, contrary to previous findings in community samples after episodes of terrorism, adaptive coping strategies such as cognitive restructuring were found to influence the variance of trauma and distress symptoms.
C1 [Elmose, Mette; Elklit, Ask] Univ Southern Denmark, Dept Psychol, Odense, Denmark.
   [Duch, Christina; Elklit, Ask] Odense Univ Hosp, Odense, Denmark.
RP Elmose, M (reprint author), Univ Southern Denmark, Dept Psychol, Odense, Denmark.
EM melandersen@health.sdu.dk
RI Andersen, Mette Elmose/AAF-7647-2020
OI Andersen, Mette Elmose/0000-0003-4112-9890
NR 30
TC 0
Z9 0
U1 0
U2 1
PU EXELEY INC
PI NEW YORK
PA 47 FIFTH AVE, STE 1402-308, NEW YORK, NY 10016 USA
SN 2245-8875
J9 SCAND J CHILD ADOLES
JI Scand. J. Child Adolesc. Psychiatr. Psychol.
PD DEC
PY 2016
VL 4
IS 3
BP 132
EP 140
DI 10.21307/sjcapp-2016-020
PG 9
WC Psychiatry
SC Psychiatry
GA VG8UT
UT WOS:000448902600006
OA DOAJ Gold
DA 2020-03-18
ER

PT J
AU Dever, BV
AF Dever, Bridget V.
TI Using the Expectancy-Value Theory of Motivation to Predict Behavioral
   and Emotional Risk Among High School Students
SO SCHOOL PSYCHOLOGY REVIEW
LA English
DT Article
ID ACADEMIC SELF-EFFICACY; CONFIRMATORY FACTOR-ANALYSIS; SPECIAL-EDUCATION;
   FIT INDEXES; ACHIEVEMENT; PERFORMANCE; DISORDERS; CHILDREN; ADOLESCENCE;
   DEPRESSION
AB Within the expectancy-value framework, much work has been done linking expectancies and task values to academic outcomes such as performance, persistence, and choice. Research on the associations between student motivation ( including efficacy and task values) and behavioral and emotional problems, however, is nascent. The present study examined a structural equation model using efficacy, utility value, attainment value, and cost to predict internalizing risk and hyperactivity-distractibility risk within a sample of 5,126 high school students (76.5% African American) in a high-needs school district. The results indicated that efficacy negatively predicted both domains of risk, attainment value negatively predicted hyperactivity-distractibility risk only, and cost positively predicted both domains of risk. Implications for both theory and practice are discussed, including the relative importance of cost in the prediction of behavioral and emotional risk.
C1 [Dever, Bridget V.] Lehigh Univ, Sch Psychol, Bethlehem, PA 18015 USA.
RP Dever, BV (reprint author), Lehigh Univ, Coll Educ, 111 Res Dr,A-318 Iacocca Hall, Bethlehem, PA 18015 USA.
EM bdever@lehigh.edu
FU Georgia State University
FX This research was supported in part by a Research Innovation Grant from
   Georgia State University to the author. The author offers special thanks
   to all of the administrators, school psychologists, graduate assistants,
   and colleagues who made this research possible.
NR 89
TC 7
Z9 7
U1 2
U2 12
PU NATL ASSOC SCHOOL PSYCHOLOGISTS
PI BETHESDA
PA 4340 EAST WEST HWY, STE 402, BETHESDA, MD 20814 USA
SN 0279-6015
J9 SCHOOL PSYCHOL REV
JI Sch. Psychol. Rev.
PD DEC
PY 2016
VL 45
IS 4
BP 417
EP 433
DI 10.17105/SPR45-4.417-433
PG 17
WC Psychology, Educational
SC Psychology
GA EU4HN
UT WOS:000400990500003
DA 2020-03-18
ER

PT J
AU Schlarb, AA
   Zschoche, M
   Schredl, M
AF Schlarb, Angelika A.
   Zschoche, Maria
   Schredl, Michael
TI The Nightmare Effects Questionnaire (NEQ). A pilot study on the first
   psychometric characteristics among adolescents and young adults
SO SOMNOLOGIE
LA German
DT Article
DE Parasomnia; Nightmares; Adolescents; Adults; Psychometrics
AB Background. Nightmares are common in adolescents and adults and can sometimes have severe consequences for everyday life. The rare questionnaires for assessment of daytime impairment caused by nightmares only examine some of the possible impairments. In addition, these questionnaires address only adults.
   Objectives. The Nightmare Effects Questionnaire (NEQ) was developed to close the existing gap in measurement possibilities for daytime impairment caused by nightmares in adolescents and adults.
   Materials and methods. The NEQ consists of two sections. Section one contains six questions concerning the frequency of different dreams. The second section consists of 35 daytime impairment items caused by nightmares. The NEQ was completed by 382 participants (14-24 years). The data from 73 nightmare sufferers with at least weekly nightmares were included in the examination of the psychometric properties of the NEQ.
   Results. Using a principal component analysis the factor structure of the NEQ was examined. The following six factors were extracted: 1) emotion regulation, 2) stress and aggression, 3) depression, 4) attention/concentration, 5) anxiety, and 6) hyperactivity. The overall reliability of the NEQ scale was high with alpha = 0.929.
   Conclusion. The NEQ shows a high reliability and therefore can be considered a useful questionnaire to assess the amount of daytime impairments caused by nightmares in adolescents and adults. Consequently, it is useful for research and practice.
C1 [Schlarb, Angelika A.; Zschoche, Maria] Univ Bielefeld, Fak Psychol & Sportwissensch, Postfach 10 01 31, D-33615 Bielefeld, Germany.
   [Schredl, Michael] Zent Inst Seel Gesundheit Mannheim, J5, Mannheim, Germany.
RP Schlarb, AA (reprint author), Univ Bielefeld, Fak Psychol & Sportwissensch, Postfach 10 01 31, D-33615 Bielefeld, Germany.
EM angelika.schlarb@uni-bielefeld.de
NR 27
TC 6
Z9 6
U1 0
U2 0
PU SPRINGER INTERNATIONAL PUBLISHING AG
PI CHAM
PA GEWERBESTRASSE 11, CHAM, CH-6330, SWITZERLAND
SN 1432-9123
EI 1439-054X
J9 SOMNOLOGIE
JI Somnologie
PD DEC
PY 2016
VL 20
IS 4
BP 251
EP 257
DI 10.1007/s11818-016-0086-0
PG 7
WC Clinical Neurology
SC Neurosciences & Neurology
GA VI2II
UT WOS:000463237900004
DA 2020-03-18
ER

PT J
AU Bubic, A
   Ivanisevic, K
AF Bubic, Andreja
   Ivanisevic, Karmen
TI The Role of Emotional Stability and Competence in Young Adolescents'
   Career Judgments
SO JOURNAL OF CAREER DEVELOPMENT
LA English
DT Article
DE career decision self-efficacy; educational transition; emotional
   competence; emotional stability; stress
ID MAKING SELF-EFFICACY; DECISION-MAKING; INTELLIGENCE; PERSONALITY;
   PSYCHOLOGY; CHOICE; COMMITMENT; VALIDITY; GENDER; MODEL
AB A transition from elementary to high school represents a very profound change and a potential source of stress, as it often requires young adolescents to make significant professional decisions. This topic was the focus of the present study in which 303 Croatian students attending their final year of elementary school completed measures of career decision self-efficacy, emotional stability, emotional competence, and concerns regarding the upcoming transition. The results indicated emotional competence as a statistically significant predictor of career decision self-efficacy, whereas emotional stability was revealed as a significant predictor of career concerns. Furthermore, a moderating effect of gender and a mediating role of career decision self-efficacy were revealed in this context. These findings provide novel evidence regarding the complex relationship between individuals' vocational self-beliefs and emotional processing and may be informative for vocational guidance interventions targeted at young adolescents undergoing similar educational transitions.
C1 [Bubic, Andreja] Univ Split, Chair Psychol, Fac Humanities & Social Sci, Split, Croatia.
   [Ivanisevic, Karmen] Univ Split, Dept Pedag, Fac Humanities & Social Sci, Split, Croatia.
RP Bubic, A (reprint author), Univ Split, Fac Humanities & Social Sci, Sinjska 2, Split 21000, Croatia.
EM abubic@ffst.hr
RI Bubic, Andreja/H-2477-2017
OI Bubic, Andreja/0000-0002-9122-9809
NR 78
TC 4
Z9 4
U1 1
U2 23
PU SAGE PUBLICATIONS INC
PI THOUSAND OAKS
PA 2455 TELLER RD, THOUSAND OAKS, CA 91320 USA
SN 0894-8453
EI 1556-0856
J9 J CAREER DEV
JI J. Career Dev.
PD DEC
PY 2016
VL 43
IS 6
BP 498
EP 511
DI 10.1177/0894845316633779
PG 14
WC Psychology, Applied
SC Psychology
GA EB7DK
UT WOS:000387546000003
DA 2020-03-18
ER

PT J
AU Narendorf, SC
   McMillen, JC
   Oshima, KM
AF Narendorf, Sarah Carter
   McMillen, J. Curtis
   Oshima, Karen Matta
TI Affect Dysregulation in Older Foster Youth
SO JOURNAL OF EMOTIONAL AND BEHAVIORAL DISORDERS
LA English
DT Article
DE affect dysregulation; older foster youth; mental health
ID DIALECTICAL BEHAVIOR-THERAPY; MENTAL-HEALTH-SERVICES; SUBSTANCE USE
   PROBLEMS; EMOTION REGULATION; CHILD-WELFARE; PSYCHIATRIC-DISORDERS;
   ADULT; ADOLESCENTS; SYMPTOMATOLOGY; PREVALENCE
AB Affect dysregulation (AD) is characterized by heightened reactivity to strong emotions, difficulty calming down when upset, and mood instability. This phenomenon has not been widely examined in older foster youth, yet it may be an avenue to improve behavior and functioning in young adulthood. This study examines two dimensions of ADaffect skills deficits and affect instabilityin a sample of 17-year-old foster youth, assessing the relationship of each dimension to risk factors and behavioral health service use at age 17, and as predictors of functional outcomes at age 19. We found that the level of AD among older foster youth was similar to a clinical sample and was associated with a history of physical abuse, depression, attention deficit hyperactivity disorder, and disruptive behavioral disorders. Higher levels of affect skills deficits were associated with use of intensive types of services such as psychiatric hospitalization, residential treatment, and psychiatric medications but affect instability was not. Higher levels of affect skills deficits were negatively related to graduating from high school and positively related to being arrested. AD, especially affect skills deficits, are a promising target for inclusion in interventions to support older foster youth with mental health problems.
C1 [Narendorf, Sarah Carter] Univ Houston, 110 HA Social Work Bldg, Houston, TX 77004 USA.
   [McMillen, J. Curtis] Univ Chicago, Chicago, IL 60637 USA.
RP Narendorf, SC (reprint author), Univ Houston, 110 HA Social Work Bldg, Houston, TX 77004 USA.
EM sanarendorf@uh.edu
FU NIMHUnited States Department of Health & Human ServicesNational
   Institutes of Health (NIH) - USANIH National Institute of Mental Health
   (NIMH) [R01-MH-61404]
FX The authors disclosed receipt of the following financial support for the
   research, authorship, and/or publication of this article: The original
   data collection was funded by NIMH, R01-MH-61404 awarded to Dr.
   McMillen.
NR 64
TC 1
Z9 1
U1 1
U2 12
PU SAGE PUBLICATIONS INC
PI THOUSAND OAKS
PA 2455 TELLER RD, THOUSAND OAKS, CA 91320 USA
SN 1063-4266
EI 1538-4799
J9 J EMOT BEHAV DISORD
JI J. Emot. Behav. Disord.
PD DEC
PY 2016
VL 24
IS 4
BP 211
EP 222
DI 10.1177/1063426615591791
PG 12
WC Education, Special; Psychology, Educational; Psychology,
   Multidisciplinary
SC Education & Educational Research; Psychology
GA EB4SK
UT WOS:000387363500002
DA 2020-03-18
ER

PT J
AU Bosmans, G
   Poiana, N
   Van Leeuwen, K
   Dujardin, A
   De Winter, S
   Finet, C
   Heylen, J
   Van de Walle, M
AF Bosmans, Guy
   Poiana, Nicoleta
   Van Leeuwen, Karla
   Dujardin, Adinda
   De Winter, Simon
   Finet, Chloe
   Heylen, Joke
   Van de Walle, Magali
TI Attachment and depressive symptoms in middle childhood: The moderating
   role of skin conductance level variability
SO JOURNAL OF SOCIAL AND PERSONAL RELATIONSHIPS
LA English
DT Article
DE Attachment; depressive symptoms; middle childhood; moderation; skin
   conductance
ID DIFFERENTIAL SUSCEPTIBILITY; EMOTION REGULATION; INTERNALIZING SYMPTOMS;
   TEMPERAMENT; ADOLESCENCE; VULNERABILITY; STRATEGIES; REACTIVITY;
   DISORDERS; CHILDREN
AB The current study investigated whether biological sensitivity to emotional information moderates the link between attachment anxiety/avoidance and depressive symptoms. Sixty children (9-12 years old) completed questionnaires on attachment and depressive symptoms. Skin conductance level (SCL) was measured across three conditions: an emotionally neutral baseline condition, a negative mood induction condition, and a positive mood induction condition. SCL variability (SCLV) was calculated as the intraindividual variation across these conditions expressing the extent to which children are biologically sensitive to positive and negative emotional information. Results showed that SCLV moderated the association between depressive symptoms and attachment anxiety. Attachment anxiety was only linked with depressive symptoms when children showed more SCLV, suggesting that attachment anxiety is only a risk factor for children who are biologically sensitive to respond to emotional information. SCLV did not moderate the association between depressive symptoms and attachment avoidance. Instead, a significant correlation was found between attachment avoidance and SCLV, which replicated previous research and might be caused by more avoidantly attached children's unsuccessful attempts to suppress emotional reactions.
C1 [Bosmans, Guy; Poiana, Nicoleta; Van Leeuwen, Karla; Dujardin, Adinda; De Winter, Simon; Finet, Chloe; Heylen, Joke; Van de Walle, Magali] Univ Leuven, Leuven, Belgium.
RP Bosmans, G (reprint author), Univ Leuven, Parenting & Special Educ Res Unit, Leopold Vanderkelenstr 32, B-3000 Leuven, Belgium.
EM guy.bosmans@ppw.kuleuven.be
RI Van Leeuwen, Karla/AAF-6095-2020
FU Research Foundation Flanders (FWO)FWO [G.0934.12, G.0774.15]; Research
   Fund KULeuven, BelgiumKU Leuven [OT/12/043, CREA/12/004]
FX The author(s) disclosed receipt of the following financial support for
   the research, authorship, and/or publication of this article: This
   research was supported by grants G.0934.12 and G.0774.15 of the Research
   Foundation Flanders (FWO) and grants OT/12/043 and CREA/12/004 from the
   Research Fund KULeuven, Belgium.
NR 46
TC 1
Z9 1
U1 0
U2 8
PU SAGE PUBLICATIONS LTD
PI LONDON
PA 1 OLIVERS YARD, 55 CITY ROAD, LONDON EC1Y 1SP, ENGLAND
SN 0265-4075
EI 1460-3608
J9 J SOC PERS RELAT
JI J. Soc. Pers. Relatsh.
PD DEC
PY 2016
VL 33
IS 8
BP 1135
EP 1148
DI 10.1177/0265407515618278
PG 14
WC Communication; Family Studies; Psychology, Social
SC Communication; Family Studies; Psychology
GA EB6GM
UT WOS:000387479700008
DA 2020-03-18
ER

PT J
AU Davis, JP
   Dumas, TM
   Wagner, EF
   Merrin, GJ
AF Davis, Jordan P.
   Dumas, Tara M.
   Wagner, Eric F.
   Merrin, Gabriel J.
TI Social Ecological Determinants of Substance Use Treatment Entry Among
   Serious Juvenile Offenders From Adolescence Through Emerging Adulthood
SO JOURNAL OF SUBSTANCE ABUSE TREATMENT
LA English
DT Article
DE Substance use treatment; Juvenile offenders; Adolescence; Emerging
   adulthood; Substance use
ID PEER INFLUENCE; DRUG-USE; DEVELOPMENTAL PSYCHOPATHOLOGY;
   ANTISOCIAL-BEHAVIOR; ALCOHOL-PROBLEMS; LIFE-COURSE; ABUSE; FAMILY; RISK;
   CARE
AB Purpose: To examine the social-ecological determinants of substance use treatment entry among serious juvenile offenders over a 7 year period. Using the social-ecological framework, relevant predictors of substance use from the literature were used to assess risk (and protective) factors at the individual, parental, peer and neighborhood level.
   Method: Serious juvenile offenders (N = 1354, M-age baseline = 16.0 years, SD = 1.14) were prospectively followed over 7 years (M-age Conclusion = 23.0 years, SD = 1.15). Cox regression with time invariant and time varying predictors was used to predict time to first substance use treatment entry.
   Results: Results for each dimension, separately, varied slightly from the full model. In the full model peer delinquency, peer arrests, post-traumatic stress disorder (PTSD), impulse control, temperament, and emotional regulation remained salient risk (and protective) factors for treatment entry.
   Conclusion: Associating with more deviant peers and having more of your peers arrested over the 7 year study period was associated with substantial increase in time to treatment entry. Furthermore, one of the strongest risk factors for treatment entry was a PTSD diagnosis. Treatment implications are discussed regarding peer affiliation and PTSD symptomology as well as potential neurological and biological contributors to increased risk for treatment entry. (C) 2016 Elsevier Inc. All rights reserved.
C1 [Davis, Jordan P.; Merrin, Gabriel J.] Univ Illinois, Urbana, IL USA.
   [Dumas, Tara M.] Western Univ, Huron Univ Coll, London, ON, Canada.
   [Wagner, Eric F.] Florida Int Univ, Banyan Res Inst Disseminat Grants & Evaluat, Miami, FL 33199 USA.
RP Davis, JP (reprint author), 1010 W Nevada St,MC-082, Urbana, IL 61801 USA.
EM jdavis37@illinois.edu
RI Merrin, Gabriel/U-1049-2019
OI Merrin, Gabriel/0000-0002-1575-8258
NR 105
TC 5
Z9 5
U1 0
U2 21
PU PERGAMON-ELSEVIER SCIENCE LTD
PI OXFORD
PA THE BOULEVARD, LANGFORD LANE, KIDLINGTON, OXFORD OX5 1GB, ENGLAND
SN 0740-5472
J9 J SUBST ABUSE TREAT
JI J. Subst. Abus. Treat.
PD DEC
PY 2016
VL 71
BP 8
EP 15
DI 10.1016/j.jsat.2016.08.004
PG 8
WC Psychology, Clinical; Substance Abuse
SC Psychology; Substance Abuse
GA EA9TQ
UT WOS:000386988000002
PM 27776683
DA 2020-03-18
ER

PT J
AU Chen, ZS
   Chung, MC
AF Chen, Zhuo Sheng
   Chung, Man Cheung
TI The Relationship Between Gender, Posttraumatic Stress Disorder from Past
   Trauma, Alexithymia and Psychiatric Co-morbidity in Chinese Adolescents:
   A Moderated Mediational Analysis
SO PSYCHIATRIC QUARTERLY
LA English
DT Article
DE Alexithymia; PTSD; Gender differences; Alexithymia; Moderated mediation
ID EMOTION REGULATION; ANOREXIA-NERVOSA; MENTAL-HEALTH; SUBSTANCE USE;
   SELF-HARM; EXPOSURE; BEHAVIOR; SCHOOL; VICTIMIZATION; QUESTIONNAIRE
AB This study focused on a group of Chinese adolescents and examined whether the degree of alexithymia would mediate the effect of PTSD from past trauma onto psychiatric co-morbidities and whether gender differences would moderate the mediational effects of alexithymia. Three hundred and twenty-six adolescents were recruited from two schools and completed the Posttraumatic Stress Diagnostic Scale, General Health Questionnaire-28 and Toronto Alexithymia Scale-20. The results showed that 54 % had no trauma in their lives; 10, 21 and 15 % met the criteria for full, partial and no-PTSD respectively. After adjusting the number of traumatic events, difficulty identifying feelings mediated the path between PTSD from past trauma and psychiatric co-morbidity. Gender moderated the mediational effect of difficulty identifying feelings. To conclude, adolescents can develop PTSD symptoms and psychiatric co-morbidity following exposure to a traumatic event. For both males and females, difficulty getting in touch with feelings can influence the impact of PTSD onto psychiatric co-morbidity.
C1 [Chen, Zhuo Sheng] Chinese Acad Sci, Inst Psychol, Beijing, Peoples R China.
   [Chung, Man Cheung] Chinese Univ Hong Kong, Dept Educ Psychol, Fac Educ, Ho Tim Bldg, Shatin, Hong Kong, Peoples R China.
RP Chung, MC (reprint author), Chinese Univ Hong Kong, Dept Educ Psychol, Fac Educ, Ho Tim Bldg, Shatin, Hong Kong, Peoples R China.
EM man.chung@cuhk.edu.hk
RI Chung, Man/V-1717-2019
NR 89
TC 3
Z9 3
U1 1
U2 38
PU SPRINGER
PI NEW YORK
PA 233 SPRING ST, NEW YORK, NY 10013 USA
SN 0033-2720
EI 1573-6709
J9 PSYCHIAT QUART
JI Psychiatr. Q.
PD DEC
PY 2016
VL 87
IS 4
BP 689
EP 701
DI 10.1007/s11126-016-9419-1
PG 13
WC Psychiatry
SC Psychiatry
GA DY5YM
UT WOS:000385180900009
PM 26875103
DA 2020-03-18
ER

PT J
AU Toazza, R
   Franco, AR
   Buchweitz, A
   Molle, RD
   Rodrigues, DM
   Reis, RS
   Mucellini, AB
   Esper, NB
   Aguzzoli, C
   Silveira, PP
   Salum, GA
   Manfro, GG
AF Toazza, Rudineia
   Franco, Alexandre Rosa
   Buchweitz, Augusto
   Molle, Roberta Dalle
   Rodrigues, Danitsa Marcos
   Reis, Roberta Sena
   Mucellini, Amanda Brondani
   Esper, Nathalia Bianchini
   Aguzzoli, Cristiano
   Silveira, Patricia Pelufo
   Salum, Giovanni Abrahao
   Manfro, Gisele Gus
TI Amygdala-based intrinsic functional connectivity and anxiety disorders
   in adolescents and young adults
SO PSYCHIATRY RESEARCH-NEUROIMAGING
LA English
DT Article
DE FMRI; Cognitive neuroscience; Psychiatry disorders; Probabilistic maps
ID NEUROPSYCHIATRIC INTERVIEW MINI; RESTING-STATE FMRI; LIFETIME
   PREVALENCE; MENTAL-DISORDERS; VALIDITY; NETWORK; RELIABILITY; BRAIN;
   CHILDREN; CIDI
AB Anxiety disorders (AD) are the most prevalent group of psychiatric disorders in adolescents and young adults. Nevertheless, the pathophysiology of anxiety disorders is still poorly understood. This study investigated differences in the functional connectivity of intrinsic amygdala-based networks of participants with and without AD. Resting state fMRI data were obtained from 18 participants with an AD and 19 healthy comparison individuals. Psychiatric diagnosis was assessed using standardized structured interviews. The comparison between groups was carried out using functional connectivity maps from six seed regions defined using probabilistic maps bilaterally within the amygdala (basolateral, superficial and centromedial amygdala). We found significant between-group differences in five clusters, which showed aberrant functional connectivity with the left basolateral amygdala: right precentral gyrus, right cingulate gyrus, bilateral precuneus, and right superior frontal gyrus in subjects with AD as compared with the comparison subjects. For the comparison subjects, the correlations between the amygdala and the five clusters were either non-significant, or negative. The present study suggests there is an intrinsic disruption in the communication between left basolateral amygdala and a network of brain regions involved with emotion regulation, and with the default mode network in adolescents and young adults with anxiety disorders.
C1 [Toazza, Rudineia; Rodrigues, Danitsa Marcos; Mucellini, Amanda Brondani; Salum, Giovanni Abrahao; Manfro, Gisele Gus] Univ Fed Rio Grande do Sul, Hosp Clin Porto Alegre, Anxiety Disorders Program Child & Adolescent Psyc, Porto Alegre, RS, Brazil.
   [Toazza, Rudineia; Rodrigues, Danitsa Marcos; Silveira, Patricia Pelufo; Manfro, Gisele Gus] Univ Fed Rio Grande do Sul, Postgrad Program Neurosci, Inst Basic Sci Hlth ICBS, Porto Alegre, RS, Brazil.
   [Franco, Alexandre Rosa; Buchweitz, Augusto; Esper, Nathalia Bianchini; Aguzzoli, Cristiano] Pontificia Univ Catolica Rio Grande do Sul, Brain Inst Rio Grande do Sul Brains, Porto Alegre, RS, Brazil.
   [Franco, Alexandre Rosa] Pontificia Univ Catolica Rio Grande do Sul, Postgrad Program Med & Hlth Sci, Neurosci, Porto Alegre, RS, Brazil.
   [Franco, Alexandre Rosa; Buchweitz, Augusto; Esper, Nathalia Bianchini] Pontificia Univ Catolica Rio Grande do Sul, Postgrad Program Elect Engn, Biomed Engn, Porto Alegre, RS, Brazil.
   [Salum, Giovanni Abrahao; Manfro, Gisele Gus] Univ Fed Rio Grande do Sul, Hosp Clin Porto Alegre, Postgrad Program Med Sci Psychiat, Porto Alegre, RS, Brazil.
   [Molle, Roberta Dalle; Reis, Roberta Sena; Mucellini, Amanda Brondani; Silveira, Patricia Pelufo] Univ Fed Rio Grande do Sul, Hosp Clin Porto Alegre, Postgrad Program Child & Adolescent Hlth, BR-90046900 Porto Alegre, RS, Brazil.
RP Toazza, R (reprint author), Hosp Clin Porto Alegre, Ctr Pesquisa Clin, 6th Floor,Ramiro Barcelos 2350, BR-90035003 Porto Alegre, RS, Brazil.
EM rudineiatoazza@gmail.com
RI Buchweitz, Augusto/J-5384-2019; Manfro, Gisele G/B-7020-2009; Buchweitz,
   Augusto/G-3829-2012; Manfro, Gisele/V-1167-2019; Silveira,
   Patricia/K-2364-2019; Salum, Giovanni Abrahao/A-7849-2010; Brondani
   Mucellini, Amanda/C-7248-2015
OI Buchweitz, Augusto/0000-0003-3791-7472; Manfro, Gisele
   G/0000-0002-0109-7591; Buchweitz, Augusto/0000-0003-3791-7472; Manfro,
   Gisele/0000-0002-0109-7591; Silveira, Patricia/0000-0001-8626-2519;
   Salum, Giovanni Abrahao/0000-0002-7537-7289; Brondani Mucellini,
   Amanda/0000-0002-8707-8585
FU FIPE-HCPA (Fundacao de Incentivo a Pesquisa e Eventos do Hospital de
   Clinicas do Rio Grande do Sul) [12-0254]; CNPq (Conselho Nacional de
   Desenvolvimento Cientifico e Tecnologico)National Council for Scientific
   and Technological Development (CNPq) [475293/2012-6]; FAPERGS (Fundacao
   de Amparo Pesquisa do Estado do Rio Grande do Sul)Foundation for
   Research Support of the State of Rio Grande do Sul (FAPERGS) [10/0018.3]
FX None of the authors have biomedical financial interests or potential
   conflicts of interest relevant to the subject of this manuscript. This
   research was supported by FIPE-HCPA (Fundacao de Incentivo a Pesquisa e
   Eventos do Hospital de Clinicas do Rio Grande do Sul) 12-0254, CNPq
   (Conselho Nacional de Desenvolvimento Cientifico e Tecnologico)
   475293/2012-6 and FAPERGS (Fundacao de Amparo Pesquisa do Estado do Rio
   Grande do Sul) 10/0018.3.
NR 36
TC 8
Z9 8
U1 1
U2 15
PU ELSEVIER IRELAND LTD
PI CLARE
PA ELSEVIER HOUSE, BROOKVALE PLAZA, EAST PARK SHANNON, CO, CLARE, 00000,
   IRELAND
SN 0925-4927
EI 1872-7506
J9 PSYCHIAT RES-NEUROIM
JI Psychiatry Res. Neuroimaging
PD NOV 30
PY 2016
VL 257
BP 11
EP 16
DI 10.1016/j.pscychresns.2016.09.010
PG 6
WC Clinical Neurology; Neuroimaging; Psychiatry
SC Neurosciences & Neurology; Psychiatry
GA ED8BI
UT WOS:000389096500003
PM 27716544
DA 2020-03-18
ER

PT J
AU Szentagotai-Tatar, A
   Miu, AC
AF Szentagotai-Tatar, Aurora
   Miu, Andrei C.
TI Individual Differences in Emotion Regulation, Childhood Trauma and
   Proneness to Shame and Guilt in Adolescence
SO PLOS ONE
LA English
DT Article
ID SELF-CONSCIOUS EMOTIONS; REGULATION STRATEGIES; DEPRESSION; STRESS;
   CHILDREN; ANXIETY; ANTECEDENTS; EVENTS; PRIDE
AB Dispositional shame and guilt have been associated with psychopathology and an increasing number of studies have traced this relation back to adolescence. This developmental period is thought to be characterized by maturational changes in emotion regulation, which also play an important role in vulnerability to psychopathology, but little is known about the links between emotion regulation and dispositional shame and guilt. The current study investigated the relations between individual differences in the habitual use of a wide range of emotion regulation strategies and proneness to shame and guilt in a large sample of adolescents (N = 706), aged 13 to 17 years. History of childhood trauma was also assessed. Our results showed that emotion regulation independently explained about 20% of the variance of shame-proneness and guilt-proneness. Higher use of maladaptive (e.g., Self-Blaming, Catastrophizing) and lower use of adaptive (e.g., Refocus on Planning, Positive Reappraisal) emotion regulation strategies were positively associated with shame-proneness. In contrast, lower use of maladaptive (e.g., Catastrophizing, Blaming Others) and higher use of adaptive (e.g., Refocus on Planning, Positive Reappraisal) emotion regulation strategies were associated with guilt-proneness, independent of the influence of childhood trauma, which also explained a relatively minor portion of guilt-proneness. Although there were age differences (i.e., rumination was used more by older adolescents, and the influence of emotion regulation on depression and anxiety symptoms increased with age) and sex differences (i.e., girls reported higher use of Putting into Perspective and Other Blaming compared to boys) in emotion regulation, age and sex were not significantly associated with proneness to shame and guilt. The positive relations with maladaptive emotion regulation underscores the dysfunctional nature of shame-proneness. Future studies could use longitudinal measures to establish that emotion regulation drives dispositional shame and guilt, and also investigate whether emotion regulation optimization is able to normalize proneness to shame and guilt and reduce risk for psychopathology.
C1 [Szentagotai-Tatar, Aurora] Univ Babes Bolyai, Dept Clin Psychol & Psychotherapy, Cluj Napoca, Cluj, Romania.
   [Miu, Andrei C.] Univ Babes Bolyai, Cognit Neurosci Lab, Dept Psychol, Cluj Napoca, Cluj, Romania.
RP Szentagotai-Tatar, A (reprint author), Univ Babes Bolyai, Dept Clin Psychol & Psychotherapy, Cluj Napoca, Cluj, Romania.
EM auraszentagotai@psychology.ro
RI Miu, Andrei C./C-5184-2011
OI Miu, Andrei C./0000-0002-6459-5010
FU Romanian National Authority for Scientific Research, CNCS - UEFISCDI
   [PNII-ID-PCCE-2011-2-0045]
FX This work was supported by grants from the Romanian National Authority
   for Scientific Research, CNCS - UEFISCDI (http://uefiscdi.gov.ro/),
   grant number PNII-ID-PCCE-2011-2-0045. Although the Romanian National
   Authority for Scientific Research, CNCS - UEFISCDI, provided funding for
   the collection of data and the manuscript preparation, they had no role
   in the study design, the collection, analysis, or interpretation of
   data, the writing of the report, or the decision to submit the
   manuscript for publication.
NR 57
TC 5
Z9 5
U1 0
U2 32
PU PUBLIC LIBRARY SCIENCE
PI SAN FRANCISCO
PA 1160 BATTERY STREET, STE 100, SAN FRANCISCO, CA 94111 USA
SN 1932-6203
J9 PLOS ONE
JI PLoS One
PD NOV 29
PY 2016
VL 11
IS 11
AR e0167299
DI 10.1371/journal.pone.0167299
PG 13
WC Multidisciplinary Sciences
SC Science & Technology - Other Topics
GA EE3FU
UT WOS:000389474000049
PM 27898709
OA DOAJ Gold, Green Published
DA 2020-03-18
ER

PT J
AU Sauchelli, S
   Arcelus, J
   Granero, R
   Jimenez-Murcia, S
   Aguera, Z
   Del Pino-Gutierrez, A
   Fernandez-Aranda, F
AF Sauchelli, Sarah
   Arcelus, Jon
   Granero, Roser
   Jimenez-Murcia, Susana
   Aguera, Zaida
   Del Pino-Gutierrez, Amparo
   Fernandez-Aranda, Fernando
TI Dimensions of Compulsive Exercise across Eating Disorder Diagnostic
   Subtypes and the Validation of the Spanish Version of the Compulsive
   Exercise Test
SO FRONTIERS IN PSYCHOLOGY
LA English
DT Article
DE compulsive exercise; eating disorders; psychopathology; Compulsive
   Exercise Test; Spanish validation
ID ANOREXIA-NERVOSA; PHYSICAL-ACTIVITY; EXCESSIVE EXERCISE; TEST CET;
   EMOTION REGULATION; SURVIVAL ANALYSIS; BULIMIA-NERVOSA; RISK-FACTORS;
   ADOLESCENTS; PSYCHOPATHOLOGY
AB Objectives: Compulsive exercise in eating disorders has been traditionally considered as a behavior that serves the purpose of weight/shape control. More recently, it has been postulated that there may be other factors that drive the compulsive need to exercise. This has led to the development of the Compulsive Exercise Test (CET); a self-reported questionnaire that aims to explore the cognitive-behavioral underpinnings of compulsive exercise from a multi-faceted perspective. The objectives of this study were threefold: (1) to validate the Spanish version of the CET; (2) to compare eating disorder diagnostic subtypes and a healthy control group in terms of the factors that drive compulsive exercise as defined by the CET; (3) to explore how the dimensions evaluated in the CET are associated with eating disorder symptoms and general psychopathology.
   Methods: The CET was administered to a total of 157 patients with an eating disorder [40 anorexia nervosa, 56 bulimia nervosa (BN), and 61 eating disorder not-otherwise specified (EDNOS)] and 128 healthy weight/eating controls. Patients were assessed via a semi-structured interview to reach a DSM-IV-TR diagnosis. Additionally, all participants completed the Symptom Checklist-90-Revised (SCL-90R) and the Eating Disorders Inventory-2 (EDI-2).
   Results: Confirmatory factor analysis demonstrated adequate goodness-of-fit to the original five-factor model of the CET. BN and EDNOS patients scored higher in the avoidance and rule-driven behavior, weight control, and total CET scales in comparison to the healthy controls, and higher across all scales apart from the exercise rigidity scale compared to the anorexia nervosa patients. Mean scores of the anorexia nervosa patients did not differ to those of the control participants, except for the mood improvement scale where the anorexia nervosa patients obtained a lower mean score. Mean scores between the BN and EDNOS patients were equivalent. The CET scales avoidance and rule-driven behavior, weight of control and total CET scores were positively correlated with the clinical assessment measures of the SCL-90R and EDI-2.
   Conclusion: Compulsive exercise is a multidimensional construct and the factors driving compulsive exercise differ according to the eating disorder diagnostic subtype. This should be taken into account when addressing compulsive exercise during the treatment of eating disorders.
C1 [Sauchelli, Sarah; Jimenez-Murcia, Susana; Aguera, Zaida; Del Pino-Gutierrez, Amparo; Fernandez-Aranda, Fernando] Univ Hosp Bellvitge, Bellvitge Biomed Res Inst, Dept Psychiat, Barcelona, Spain.
   [Sauchelli, Sarah; Granero, Roser; Jimenez-Murcia, Susana; Aguera, Zaida; Fernandez-Aranda, Fernando] Inst Salud Carlos III, Ctr Invest Biomed Red Fisiopatol Obesidad & Nutr, Madrid, Spain.
   [Arcelus, Jon] Univ Nottingham, Fac Med & Hlth Sci, Inst Mental Hlth, Nottingham, England.
   [Arcelus, Jon] Leicester Glenfield Hosp, Leicester Eating Disorder Serv, Leicester, Leics, England.
   [Granero, Roser] Autonomous Univ Barcelona, Dept Psychobiol & Methodol, Barcelona, Spain.
   [Jimenez-Murcia, Susana; Fernandez-Aranda, Fernando] Univ Barcelona, Sch Med, Dept Clin Sci, Barcelona, Spain.
   [Del Pino-Gutierrez, Amparo] Univ Barcelona, Sch Nursing, Nursing Dept Mental Hlth Publ Hlth Maternal & Chi, Barcelona, Spain.
RP Fernandez-Aranda, F (reprint author), Univ Hosp Bellvitge, Bellvitge Biomed Res Inst, Dept Psychiat, Barcelona, Spain.; Fernandez-Aranda, F (reprint author), Inst Salud Carlos III, Ctr Invest Biomed Red Fisiopatol Obesidad & Nutr, Madrid, Spain.; Fernandez-Aranda, F (reprint author), Univ Barcelona, Sch Med, Dept Clin Sci, Barcelona, Spain.
EM ffernandez@bellvitgehospital.cat
RI AGUERA, ZAIDA/K-9771-2014; Fernandez-Aranda, Fernando/L-9762-2014;
   Granero, Roser/F-9492-2016; Granero, Roser/S-3529-2019; JIMENEZ-MURCIA,
   SUSANA/L-9786-2014
OI AGUERA, ZAIDA/0000-0003-4453-4939; Fernandez-Aranda,
   Fernando/0000-0002-2968-9898; Granero, Roser/0000-0001-6308-3198;
   Granero, Roser/0000-0001-6308-3198; JIMENEZ-MURCIA,
   SUSANA/0000-0002-3596-8033
FU Institute de Salud Carlos IIIInstituto de Salud Carlos III
   [FIS14/00290]; Fondos FEDER/European Regional Development Fund (ERDF) a
   way to build Europe; AGAUR of the Generalitat de CatalunyaAgencia de
   Gestio D'Ajuts Universitaris de Recerca Agaur (AGAUR) [2014 SGR 1672];
   Institut d'Investigacio Biomedica de Bellvitge (IDIBELL)
FX The study was supported by grants from the Institute de Salud Carlos III
   (FIS14/00290, CABERobn), Fondos FEDER/European Regional Development Fund
   (ERDF) a way to build Europe and the AGAUR of the Generalitat de
   Catalunya (2014 SGR 1672). Sarah Sauchelli is recipient of a
   pre-doctoral Grant (2013-2017) by the Institut d'Investigacio Biomedica
   de Bellvitge (IDIBELL). The funders had no role in the study design,
   data collection and analysis, decision to publish, or preparation of the
   manuscript.
NR 53
TC 5
Z9 5
U1 1
U2 11
PU FRONTIERS MEDIA SA
PI LAUSANNE
PA PO BOX 110, EPFL INNOVATION PARK, BUILDING I, LAUSANNE, 1015,
   SWITZERLAND
SN 1664-1078
J9 FRONT PSYCHOL
JI Front. Psychol.
PD NOV 24
PY 2016
VL 7
AR 1852
DI 10.3389/fpsyg.2016.01852
PG 9
WC Psychology, Multidisciplinary
SC Psychology
GA EC8SR
UT WOS:000388413500001
PM 27933021
OA DOAJ Gold, Green Accepted, Green Published
DA 2020-03-18
ER

PT J
AU Hansson, E
   Daukantaite, D
   Johnsson, P
AF Hansson, Erika
   Daukantaite, Daiva
   Johnsson, Per
TI Typical patterns of disordered eating among Swedish adolescents:
   associations with emotion dysregulation, depression, and self-esteem
SO JOURNAL OF EATING DISORDERS
LA English
DT Article
ID BODY DISSATISFACTION; EXAMINATION QUESTIONNAIRE; SCOFF QUESTIONNAIRE;
   MEDIATING ROLE; DIFFICULTIES; BEHAVIOR; GENDER; PSYCHOPATHOLOGY;
   VALIDATION; INTERVIEW
AB Background: Using the person-oriented approach, we determined the relationships between four indicators (restraint and eating, shape, and weight concerns) of disordered eating (DE), as measured by the self-reported Eating Disorders Examination Questionnaire (EDE-Q), to identify typical DE patterns. We then related these patterns to clinical EDE-Q cut-off scores and emotion dysregulation, depression, self-esteem, and two categories of DE behaviors (>= 2 or <= 1 "yes" responses on the SCOFF questionnaire).
   Method: Typical patterns of DE were identified in a community sample of 1,265 Swedish adolescents (M-age = 16.19, SD = 1.21; age range 13.5-19 years) using a cluster analysis. Separate analyses were performed for girls (n = 689) and boys (n = 576).
   Results: The cluster analysis yielded a six-cluster solution for each gender. Four of the six clusters for girls and five for boys showed scores above the clinical cut-off on at least one of the four DE indicators. For girls, the two clusters that scored above the clinical cut-offs on all four DE indicators reported severe psychological problems, including high scores on emotion dysregulation and depression and low scores on self-esteem. In contrast, for boys, although two clusters reported above the clinical cut-off on all four indicators, only the cluster with exceedingly high scores on shape and weight concerns reported high emotion dysregulation and depression, and extremely low self-esteem. Furthermore, significantly more girls and boys in the most problematic DE clusters reported = 2 "yes" responses on the SCOFF questionnaire (as opposed to = 1 response), indicating clear signs of DE and severe psychological difficulties.
   Conclusion: We suspect that the various problematic DE patterns will require different paths back to a healthy diet. However, more research is needed to determine the developmental trajectories of these DE patterns and ensure more precise clinical cut-off scores, especially for boys. Comprehensive understanding of DE patterns might be of use to healthcare professionals for detecting DE before it develops into an eating disorder.
C1 [Hansson, Erika] Lund Univ, Dept Psychol, Lund, Sweden.
   [Hansson, Erika; Daukantaite, Daiva; Johnsson, Per] Kristianstad Univ, Ctr Psychol, Kristianstad, Sweden.
RP Hansson, E (reprint author), Lund Univ, Dept Psychol, Lund, Sweden.
EM Erika.Hansson@hkr.se
OI Daukantaite, Daiva/0000-0002-1994-041X
NR 50
TC 2
Z9 2
U1 0
U2 7
PU BIOMED CENTRAL LTD
PI LONDON
PA 236 GRAYS INN RD, FLOOR 6, LONDON WC1X 8HL, ENGLAND
SN 2050-2974
J9 J EAT DISORD
JI J. Eat. Disord.
PD NOV 4
PY 2016
VL 4
AR 28
DI 10.1186/s40337-016-0122-2
PG 14
WC Psychology, Clinical; Nutrition & Dietetics; Psychiatry
SC Psychology; Nutrition & Dietetics; Psychiatry
GA EN0QM
UT WOS:000395714500001
PM 27822375
OA DOAJ Gold, Green Published
DA 2020-03-18
ER

PT J
AU Shapiro, VB
   Kim, BKE
   Accomazzo, S
   Roscoe, JN
AF Shapiro, Valerie B.
   Kim, B. K. Elizabeth
   Accomazzo, Sarah
   Roscoe, Joe N.
TI Predictors of Rater Bias in the Assessment of Social-Emotional
   Competence
SO INTERNATIONAL JOURNAL OF EMOTIONAL EDUCATION
LA English
DT Article
DE rater bias; social-emotional competence; social emotional learning;
   DESSA; TOOLBOX
ID SCIENCE-BASED PREVENTION; BEHAVIOR RATINGS; IMPLEMENTATION; AGREEMENT;
   STUDENTS; OUTCOMES; PROGRAM; SYSTEM; YOUTH; CHILD
AB The Devereux Student Strengths Assessment Mini (DESSA-Mini) (LeBuffe, Shapiro, & Naglieri, 2014) efficiently monitors the growth of Social-Emotional Competence (SEC) in the routine implementation of Social Emotional Learning programs. The DESSA-Mini is used to assess approximately half a million children around the world. Since behavior rating scales can have 'rater bias', this paper examines rater characteristics that contribute to DESSA-Mini ratings. Rater characteristics and DESSA-Mini ratings were collected from elementary school classroom teachers (n=72) implementing TOOLBOX in a racially/ethnically diverse California school district. Teachers rated 1,676 students, who scored similarly to a national reference group. Multilevel modeling analysis showed that only 16% of variance in DESSA-mini ratings was attributable to raters. Relationships between teacher characteristics and ratings were estimated to examine rater variance. Collectively, four characteristics of teachers (perceived barriers to student learning, sense of their 'typical' student's level of SEC, anticipation of SEL program implementation challenges, and intentions to fully implement a newly adopted SEL program) accounted for bias in teacher-generated DESSA scores, leaving only 10% of the variance unexplained. Identified sources of 'rater bias' can be controlled for in research and addressed through thoughtful program selection, training, and implementation.
C1 [Shapiro, Valerie B.; Accomazzo, Sarah; Roscoe, Joe N.] Univ Calif Berkeley, Ctr Prevent Res Social Welf, Berkeley, CA 94720 USA.
   [Kim, B. K. Elizabeth] Univ Southern Calif, USC Suzanne Dworak Peck Sch Social Work, Los Angeles, CA USA.
RP Shapiro, VB (reprint author), Univ Calif Berkeley, Ctr Prevent Res Social Welf, Berkeley, CA 94720 USA.
EM vshapiro@berkeley.edu
FU Stuart Foundation
FX This project was enabled through the support of the Stuart Foundation.
   The authors wish to acknowledge all of the teachers, staff, and
   administrators who participated in this project, and specifically Ammar
   Saheli, Barbara DeBarger, Katarin Jurich, Neal Bloch, Moises Hernandez,
   Kathleen LaCome, Denise Landry, Kimberly Yearns, Wendy Garner, Gail
   Drake, Ruben Olivares, and Elisa Garcia-Rojas. The authors also wish to
   thank Brittany Schmitt and colleagues at the Center for Prevention
   Research in Social Welfare who played essential roles in the completion
   of this work. The authors are appreciative for consultation from Mark
   Collin and Chuck Fisher on the TOOLBOX program and Paul LeBuffe,
   Jennifer Robitaille, and Marc Kirsch on the DESSA-Mini. The opinions
   expressed in this article do not necessarily reflect the views of any
   funding agency, resource developer, or community partner. No author of
   this paper receives any financial remuneration from the sale of the
   assessments or resources mentioned within this manuscript.
NR 49
TC 5
Z9 5
U1 0
U2 1
PU CENTRE RESILIENCE & SOCIO-EMOTIONAL HEALTH
PI MSIDA
PA RM 241 OLD HUMANITIES BUILDING UNIV MALTA, MSIDA, MSD 2080, MALTA
SN 2073-7629
J9 INT J EMOT EDUC
JI Int. J. Emot. Educ.
PD NOV
PY 2016
VL 8
IS 2
SI SI
BP 25
EP 44
PG 20
WC Psychology, Educational
SC Psychology
GA FD1QB
UT WOS:000407310700003
OA DOAJ Gold
DA 2020-03-18
ER

PT J
AU Dariotis, JK
   Cluxton-Keller, F
   Mirabal-Beltran, R
   Gould, LF
   Greenberg, MT
   Mendelson, T
AF Dariotis, Jacinda K.
   Cluxton-Keller, Fallon
   Mirabal-Beltran, Roxanne
   Gould, Laura Feagans
   Greenberg, Mark T.
   Mendelson, Tamar
TI "THE PROGRAM AFFECTS ME 'CAUSE IT GIVES AWAY STRESS": URBAN STUDENTS'
   QUALITATIVE PERSPECTIVES ON STRESS AND A SCHOOL-BASED MINDFUL YOGA
   INTERVENTION
SO EXPLORE-THE JOURNAL OF SCIENCE AND HEALING
LA English
DT Article
DE stress; mindfulness; yoga; qualitative; youth; schools
ID CHILDREN; NEIGHBORHOODS; ADOLESCENCE; TEACHERS
AB Context: School-based mindfulness and yoga studies generally measure stress-related outcomes using quantitative measures.
   Objective: This study answers the following research questions: How do youth define stress and in what ways, if any, was a mindful yoga intervention helpful to youth during stress experiences?
   Design and Subjects: To explore youths' own perspectives on stress, stressors in youths' lives, and perceived changes in responses to stress post-intervention, we conducted focus group discussions with 22 middle school students from lowincome urban communities following a 16-week mindful yoga intervention.
   Results: Using thematic analysis, the following three themes emerged: (1) youth conflated stress with negative emotions; (2) peer and family conflicts were common stressors; and (3) youth reported improved impulse control and emotional regulation following the intervention. Study findings have implications for refining intervention content (e.g., discussions of stress), as well as informing the selection and development of quantitative measures for future research on stress and stress responses in urban youth.
C1 [Dariotis, Jacinda K.] Univ Cincinnati, Coll Educ Criminal Justice & Human Serv, Cincinnati, OH USA.
   [Dariotis, Jacinda K.; Cluxton-Keller, Fallon; Mirabal-Beltran, Roxanne] Johns Hopkins Bloomberg Sch Publ Hlth, Dept Populat Family & Reprod Hlth, Baltimore, MD USA.
   [Gould, Laura Feagans] Minds Inc, Washington, DC USA.
   [Greenberg, Mark T.] Penn State Univ, Dept Human Dev & Family Studies, University Pk, PA 16802 USA.
   [Mendelson, Tamar] Johns Hopkins Bloomberg Sch Publ Hlth, Dept Mental Hlth, Baltimore, MD USA.
RP Dariotis, JK (reprint author), Univ Cincinnati, Teachers Coll, Coll Educ Criminal Justice & Human Serv, Evaluat Serv Ctr, 638L Suite 150,2610 McMicken Circle, Cincinnati, OH 45221 USA.
EM jacinda.dariotis@gmail.com
FU National Institutes on Drug AbuseUnited States Department of Health &
   Human ServicesNational Institutes of Health (NIH) - USANIH National
   Institute on Drug Abuse (NIDA) [R34DA029237]
FX This work was supported by the National Institutes on Drug Abuse (grant
   no. R34DA029237). The opinions and conclusions expressed are solely the
   authors' and should not be construed as representing the opinions of NIH
   or any agency of the Federal Government.
NR 41
TC 3
Z9 3
U1 2
U2 35
PU ELSEVIER SCIENCE INC
PI NEW YORK
PA STE 800, 230 PARK AVE, NEW YORK, NY 10169 USA
SN 1550-8307
EI 1878-7541
J9 EXPLORE-NY
JI Explore-J Sci. Heal.
PD NOV-DEC
PY 2016
VL 12
IS 6
BP 443
EP 450
DI 10.1016/j.explore.2016.08.002
PG 8
WC Integrative & Complementary Medicine
SC Integrative & Complementary Medicine
GA EF8YW
UT WOS:000390618900009
PM 27688017
OA Green Accepted
DA 2020-03-18
ER

PT J
AU Sevecke, K
   Franke, S
   Kosson, D
   Krischer, M
AF Sevecke, Kathrin
   Franke, Sebastian
   Kosson, David
   Krischer, Maya
TI Emotional dysregulation and trauma predicting psychopathy dimensions in
   female and male juvenile offenders
SO CHILD AND ADOLESCENT PSYCHIATRY AND MENTAL HEALTH
LA English
DT Article
DE Psychopathy; Adolescents; Traumatization; Personality pathology
ID ANTISOCIAL PERSONALITY-DISORDER; POSTTRAUMATIC-STRESS-DISORDER; DSM-IV;
   ADOLESCENT PSYCHOPATHY; COMORBID PSYCHOPATHY; CRIMINAL BEHAVIOR; YOUTH
   VERSION; EFFECT SIZE; FOLLOW-UP; PCL-YV
AB Background: Psychopathy is a specific syndrome that predicts future violent and aggressive behavior in adults. Studies in youth and adults have demonstrated a strong association between early traumatic incidents and later dissocial behavior. Moreover, the impact of personality pathology and emotional dysregulation on aggressive and violent behavior is well established. However, few studies have addressed the relationship between early traumatization and psychopathic traits in adolescents.
   Method: The present study examined associations between both general dimensions of personality pathology and early traumatic experiences and the dimensions of psychopathy in 170 male and 171 female adolescent detainees.
   Results: Analyses revealed associations between physical abuse, emotional dysregulation and psychopathic traits in delinquent boys but not in delinquent girls.
   Conclusion: Hypothesized relationships between trauma, personality pathology could only be confirmed in the lifestyle and antisocial, but not in the core affective and interpersonal facets of psychopathy.
C1 [Sevecke, Kathrin] Med Univ Innsbruck, Clin Child & Adolescent Psychiat, Innsbruck, Austria.
   [Franke, Sebastian] Univ Siegen, Fac Dev Sci & Special Educ 2, Siegen, Germany.
   [Kosson, David] Rosalind Franklin Univ Med & Sci, N Chicago, IL USA.
   [Krischer, Maya] Univ Cologne, Clin Child & Adolescent Psychiat, Cologne, Germany.
RP Sevecke, K (reprint author), Med Univ Innsbruck, Clin Child & Adolescent Psychiat, Innsbruck, Austria.
EM kathrin.sevecke@i-med.ac.at
FU Humboldt-Stiftung-Koln Fortune-Pool; Stiftung der Universitat zu Koln
FX Humboldt-Stiftung-Koln Fortune-Pool, Stiftung der Universitat zu Koln.
NR 86
TC 9
Z9 9
U1 1
U2 20
PU BIOMED CENTRAL LTD
PI LONDON
PA 236 GRAYS INN RD, FLOOR 6, LONDON WC1X 8HL, ENGLAND
SN 1753-2000
J9 CHILD ADOL PSYCH MEN
JI Child Adolesc. Psychiatry Ment. Health
PD NOV 1
PY 2016
VL 10
AR 43
DI 10.1186/s13034-016-0130-7
PG 13
WC Pediatrics; Psychiatry
SC Pediatrics; Psychiatry
GA EF2QL
UT WOS:000390169300004
PM 27822303
OA DOAJ Gold, Green Published
DA 2020-03-18
ER

PT J
AU Walton, KM
AF Walton, Katherine M.
TI Risk Factors for Behavioral and Emotional Difficulties in Siblings of
   Children With Autism Spectrum Disorder
SO AJIDD-AMERICAN JOURNAL ON INTELLECTUAL AND DEVELOPMENTAL DISABILITIES
LA English
DT Article
DE siblings; autism spectrum disorder; risk factors
ID SOCIAL RESPONSIVENESS SCALE; TYPICALLY-DEVELOPING SIBLINGS;
   DEVELOPMENTAL-DISABILITIES; PSYCHOSOCIAL ADJUSTMENT; DIAGNOSTIC
   INTERVIEW; INDIVIDUALS; PSYCHOPATHOLOGY; ADOLESCENTS; COMPETENCE;
   DEPRESSION
AB This study examined risk factors for behavioral and emotional problems in 1973 siblings of children with autism spectrum disorders (ASD). Results revealed six correlates of sibling internalizing and externalizing problems: male gender, smaller family size, older age of the child with ASD, lower family income, child with ASD behavior problems, and sibling Broader Autism Phenotype. Siblings with few risk factors were at low risk for behavioral and emotional problems. However, siblings with many risk factors were at increased risk for both internalizing and externalizing problems. These results highlight the need to assess risk for individual siblings to best identify a sub-population of siblings who may be in need of additional support.
C1 [Walton, Katherine M.] Ohio State Univ, Nisonger Ctr, Dept Psychol, 371F McCampbell Hall,1581 Dodd Dr, Columbus, OH 43210 USA.
RP Walton, KM (reprint author), Ohio State Univ, Nisonger Ctr, Dept Psychol, 371F McCampbell Hall,1581 Dodd Dr, Columbus, OH 43210 USA.
EM katherine.walton@osumc.edu
RI Walton, Katherine/A-6849-2017
OI Walton, Katherine/0000-0002-0542-6049
NR 48
TC 7
Z9 7
U1 1
U2 20
PU AMER ASSOC INTELLECTUAL DEVELOPMENTAL DISABILITIES
PI WASHINGTON
PA 444 N CAPITOL ST, NW STE 846, WASHINGTON, DC 20001-1512 USA
SN 1944-7515
EI 1944-7558
J9 AJIDD-AM J INTELLECT
JI AJIDD-Am. J. Intellect. Dev. Disabil.
PD NOV
PY 2016
VL 121
IS 6
BP 533
EP 549
DI 10.1352/1944-7558-121.6.533
PG 17
WC Education, Special; Rehabilitation
SC Education & Educational Research; Rehabilitation
GA EE4VT
UT WOS:000389604400005
PM 27802099
DA 2020-03-18
ER

PT J
AU Ban, J
   Oh, I
AF Ban, Jiyoon
   Oh, Insoo
TI Mediating effects of teacher and peer relationships between parental
   abuse/neglect and emotional/behavioral problems
SO CHILD ABUSE & NEGLECT
LA English
DT Article
DE Abuse; Neglect; Teacher relationship; Peer relationship; Emotional
   problems; Behavioral problems
ID CHILD-ABUSE; EMOTIONAL ABUSE; PHYSICAL ABUSE; NEGLECT; BEHAVIOR;
   AGGRESSION; ADULTHOOD; VIOLENCE; WOMEN; SELF
AB The current study examined the mediating effects of the teacher and peer relationships between parental abuse/neglect and a child's emotional/behavioral problems. A total of 2070 student surveys from the panel of the Korean Child Youth Panel Study (KCYPS) were analyzed by path analysis. The key findings of this study are outlined below. Firstly, parental physical and emotional abuse and neglect had significant effects on children's problems. The direct effect of parental abuse on emotional/behavioral problems was higher than the direct effect of parental neglect on emotional/behavioral problems. Secondly, the teacher relationship partially mediated the effects of the parental abuse/neglect on emotional/behavioral problems. Thirdly, the peer relationship also partially mediated the effects of parental abuse/neglect on children's emotional/behavioral problems. The indirect effect of parental neglect via teacher relationships and peer relationships was stronger than the indirect effect of parental abuse. This study is significant in that it identified that parental abuse/neglect was mediated by the teacher and peer relationship, thereby suggesting an implication for effective intervention with children who have suffered abuse and neglect. In terms of the teacher and peer relationship, understanding the influence of parental abuse and neglect on children's problems was discussed, and the limitations and recommendations for future study were suggested. (C) 2016 Elsevier Ltd. All rights reserved.
C1 [Ban, Jiyoon; Oh, Insoo] Ewha Womans Univ, Coll Educ, Dept Educ, 52 Ewhayeodae Gil, Seoul 03760, South Korea.
RP Oh, I (reprint author), Ewha Womans Univ, Coll Educ, Dept Educ, 52 Ewhayeodae Gil, Seoul 03760, South Korea.
EM insoo@ewha.ac.kr
NR 62
TC 5
Z9 5
U1 2
U2 22
PU PERGAMON-ELSEVIER SCIENCE LTD
PI OXFORD
PA THE BOULEVARD, LANGFORD LANE, KIDLINGTON, OXFORD OX5 1GB, ENGLAND
SN 0145-2134
EI 1873-7757
J9 CHILD ABUSE NEGLECT
JI Child Abuse Negl.
PD NOV
PY 2016
VL 61
BP 35
EP 42
DI 10.1016/j.chiabu.2016.09.010
PG 8
WC Family Studies; Psychology, Social; Social Work
SC Family Studies; Psychology; Social Work
GA EE4IJ
UT WOS:000389565200004
PM 27723503
DA 2020-03-18
ER

PT J
AU Cabral, P
   Wallander, JL
AF Cabral, P.
   Wallander, J. L.
TI EARLY PARENTING PRACTICES INFLUENCE ON SUBSEQUENT ADOLESCENT SEXUAL
   RISK: THE MEDIATING ROLE OF SOCIAL-EMOTIONAL COMPETENCE
SO INTERNATIONAL JOURNAL OF BEHAVIORAL MEDICINE
LA English
DT Meeting Abstract
C1 [Cabral, P.; Wallander, J. L.] Univ Calif Merced, Psychol Sci, Merced, CA USA.
EM pcabral@ucmerced.edu
NR 0
TC 0
Z9 0
U1 0
U2 0
PU SPRINGER
PI NEW YORK
PA 233 SPRING ST, NEW YORK, NY 10013 USA
SN 1070-5503
EI 1532-7558
J9 INT J BEHAV MED
JI Int. J. Behav. Med.
PD NOV
PY 2016
VL 23
SU 1
MA S390
BP S127
EP S127
PG 1
WC Psychology, Clinical
SC Psychology
GA ED6CV
UT WOS:000388943400402
DA 2020-03-18
ER

PT J
AU Lavanya, TP
   Manjula, M
   Sagar, JV
   Philip, M
AF Lavanya, T. P.
   Manjula, M.
   Sagar, John Vijay
   Philip, Mariamma
TI EFFECTIVENESS OF EMOTIONAL COMPETENCE SKILLS PROGRAMME FOR ADOLESCENTS:
   RESULTS FROM A PILOT STUDY IN INDIA
SO INTERNATIONAL JOURNAL OF BEHAVIORAL MEDICINE
LA English
DT Meeting Abstract
C1 [Lavanya, T. P.; Manjula, M.] Natl Inst Mental Hlth & Neurosci, Dept Clin Psychol, Bangalore, Karnataka, India.
   [Sagar, John Vijay] Natl Inst Mental Hlth & Neurosci, Dept Child & Adolescent Psychiat, Bangalore, Karnataka, India.
   [Philip, Mariamma] Natl Inst Mental Hlth & Neurosci, Dept Biostat, Bangalore, Karnataka, India.
EM lavanyaamblee@gmail.com
NR 0
TC 0
Z9 0
U1 0
U2 0
PU SPRINGER
PI NEW YORK
PA 233 SPRING ST, NEW YORK, NY 10013 USA
SN 1070-5503
EI 1532-7558
J9 INT J BEHAV MED
JI Int. J. Behav. Med.
PD NOV
PY 2016
VL 23
SU 1
MA P487
BP S158
EP S158
PG 1
WC Psychology, Clinical
SC Psychology
GA ED6CV
UT WOS:000388943400497
DA 2020-03-18
ER

PT J
AU Janssen, I
AF Janssen, Ian
TI Estimating Whether Replacing Time in Active Outdoor Play and Sedentary
   Video Games With Active Video Games Influences Youth's Mental Health
SO JOURNAL OF ADOLESCENT HEALTH
LA English
DT Article
DE Adolescent; Motor activity; Video games; Mental health; Health surveys
ID CHILDRENS PHYSICAL-ACTIVITY; BODY-COMPOSITION; OLDER-ADULTS; SCHOOL;
   EXERCISE; FITNESS; OBESITY; LEVEL; TRIAL; RISK
AB Purpose: The primary objective was to use isotemporal substitution models to estimate whether replacing time spent in sedentary video games (SVGs) and active outdoor play (AOP) with active video games (AVGs) would be associated with changes in youth's mental health.
   Methods: A representative sample of 20,122 Canadian youth in Grades 6-10 was studied. The exposure variables were average hours/day spent playing AVGs, SVGs, and AOP. The outcomes consisted of a negative and internalizing mental health indicator (emotional problems), a positive and internalizing mental health indicator (life satisfaction), and a positive and externalizing mental health indicator (prosocial behavior). Isotemporal substitution models estimated the extent to which replacing time spent in SVGs and AOP with an equivalent amount of time in AVGs had on the mental health indicators.
   Results: Replacing 1 hour/day of SVGs with 1 hour/day of AVGs was associated with a 6% (95% confidence interval: 3%-9%) reduced probability of high emotional problems, a 4% (2%-7%) increased probability of high life satisfaction, and a 13% (9%-16%) increased probability of high prosocial behavior. Replacing 1 hour/day of AOP with 1 hour/day of AVGs was associated with a 7% (3%-11%) increased probability of high emotional problems, a 3% (1%-5%) reduced probability of high life satisfaction, and a 6% (2%-9%) reduced probability of high prosocial behavior.
   Conclusions: Replacing SVGs with AVGs was associated with more preferable mental health indicators. Conversely, replacing AOP with AVGs was associated with more deleterious mental health indicators. (C) 2016 Society for Adolescent Health and Medicine. All rights reserved.
C1 [Janssen, Ian] Queens Univ, Sch Kinesiol & Hlth Studies, Kingston, ON K7L 3N6, Canada.
   [Janssen, Ian] Queens Univ, Dept Publ Hlth Sci, Kingston, ON, Canada.
RP Janssen, I (reprint author), Queens Univ, Sch Kinesiol & Hlth Studies, Kingston, ON K7L 3N6, Canada.
EM ian.janssen@queensu.ca
RI Janssen, Ian/B-7700-2009
OI Janssen, Ian/0000-0003-2159-3012
FU Public Health Agency of Canada; Canada Research Chair awardNatural
   Resources CanadaCanadian Forest ServiceCanada Research Chairs
FX The 2014 Canadian Health Behaviour in School-aged Children study was
   funded by the Public Health Agency of Canada. The author was supported
   by a Canada Research Chair award.
NR 34
TC 8
Z9 8
U1 3
U2 26
PU ELSEVIER SCIENCE INC
PI NEW YORK
PA 360 PARK AVE SOUTH, NEW YORK, NY 10010-1710 USA
SN 1054-139X
EI 1879-1972
J9 J ADOLESCENT HEALTH
JI J. Adolesc. Health
PD NOV
PY 2016
VL 59
IS 5
BP 517
EP 522
DI 10.1016/j.jadohealth.2016.07.007
PG 6
WC Psychology, Developmental; Public, Environmental & Occupational Health;
   Pediatrics
SC Psychology; Public, Environmental & Occupational Health; Pediatrics
GA EE3RC
UT WOS:000389512700006
PM 27567064
DA 2020-03-18
ER

PT J
AU Perino, MT
   Miernicki, ME
   Telzer, EH
AF Perino, Michael T.
   Miernicki, Michelle E.
   Telzer, Eva H.
TI Letting the good times roll: adolescence as a period of reduced
   inhibition to appetitive social cues
SO SOCIAL COGNITIVE AND AFFECTIVE NEUROSCIENCE
LA English
DT Article
DE emotion-regulation; adolescence; inhibition; social context
ID DECISION-MAKING; HUMAN AMYGDALA; RISK-TAKING; CROWD AFFILIATION; PEER
   INFLUENCE; RESPONSES; PERCEPTION; SALIENCE; ALCOHOL; ADULTS
AB Given the spike in risky behaviors that accompanies adolescence, the need to examine the processes and contextual factors that influence disinhibition for adolescents is of great import. Using an emotionally salient cognitive control task, we examined how socially appetitive and aversive cues differentially affect behavioral inhibition across development. In Study 1 (N = 94, ages 8-30 years), we found that socially appetitive cues were particularly detrimental to inhibition, a finding driven by our adolescent sample. In Study 2 (N = 35, ages 12-17 years), we sought to explore the neural processes implicated in suboptimal inhibition during adolescence. Replicating our behavioral findings from Study 1, socially appetitive cues again caused detriments to inhibition compared with socially aversive cues. At the neural level, increased activation in affective regions (amygdala and ventral striatum) while viewing socially appetitive relative to socially aversive cues was correlated with increases in disinhibition. Furthermore, both whole-brain and functional connectivity analyses suggest recruitment of affective and social-detection networks (fusiform, bilateral temporoparietal junction) may account for the increased focus on appetitive relative to aversive cues. Together, our findings suggest that adolescents show detriments in inhibition to socially appetitive contexts, which is related to increased recruitment of affective and social processing neural regions.
C1 [Perino, Michael T.; Miernicki, Michelle E.] Univ Illinois, Dept Psychol, Urbana, IL 61801 USA.
   [Telzer, Eva H.] Univ North Carolina Chapel Hill, Dept Psychol & Neurosci, Chapel Hill, NC USA.
RP Telzer, EH (reprint author), Univ North Carolina Chapel Hill, 235 Cameron Ave, Chapel Hill, NC 27514 USA.
EM ehtelzer@unc.edu
FU National Institutes of HealthUnited States Department of Health & Human
   ServicesNational Institutes of Health (NIH) - USA [R01DA039923];
   Department of Psychology at the University of Illinois
FX This paper was partially supported by grants from the National
   Institutes of Health (R01DA039923 to E.H.T.) and generous funds from the
   Department of Psychology at the University of Illinois.
NR 64
TC 8
Z9 8
U1 2
U2 22
PU OXFORD UNIV PRESS
PI OXFORD
PA GREAT CLARENDON ST, OXFORD OX2 6DP, ENGLAND
SN 1749-5016
EI 1749-5024
J9 SOC COGN AFFECT NEUR
JI Soc. Cogn. Affect. Neurosci.
PD NOV
PY 2016
VL 11
IS 11
BP 1762
EP 1771
DI 10.1093/scan/nsw096
PG 10
WC Neurosciences; Psychology; Psychology, Experimental
SC Neurosciences & Neurology; Psychology
GA ED6BT
UT WOS:000388940000009
PM 27445208
OA Green Published, Other Gold, Bronze
DA 2020-03-18
ER

PT J
AU Stadler, C
   Manetsch, M
   Vriends, N
AF Stadler, Christina
   Manetsch, Madleina
   Vriends, Noortje
TI Dialectical behavior therapy approaches with disruptive behavior
   disorders
SO ZEITSCHRIFT FUR KINDER-UND JUGENDPSYCHIATRIE UND PSYCHOTHERAPIE
LA German
DT Review
DE social behavior disorders; antisocial personality disorder; dialectical
   behavioral therapy; emotion regulation; evidence; forensics
ID PERSONALITY-DISORDER; ANTISOCIAL-BEHAVIOR; PREVENTION PROGRAMS; DBT;
   ADOLESCENTS; YOUTH; CHILDREN; CLIENTS
AB Disruptive behaviour disorders comprise the diagnosis conduct disorder (CD) and in adults the diagnosis antisocial personality disorder (APD). CD is seen as a difficult-to-treat disorder with a high risk for persistent behavioral problems. In addition, CD is seen as the precursor to antisocial personality disorder (Kretschmer et al., 2014). Dialectical behavior therapy (DBT) was originally developed by Marsha Linehan (1991) for the treatment of borderline personality disorder, but because of the core deficits in emotion regulation in disruptive behavior disorders, DBT is also increasingly being recommended for the treatment of CD and APD. This review presents DBT adaptions for the forensic setting and for the treatment of CD/APD. Clinical implications are discussed.
C1 [Stadler, Christina] Univ Psychiat Kliniken Basel, Kinder & Jugendpsychiat Klin, Basel, Switzerland.
   [Manetsch, Madleina] Univ Psychiat Kliniken Basel, Forens Psychiat Klin, Jugendforens, Basel, Switzerland.
   [Vriends, Noortje] Univ Psychiat Kliniken Basel, Kinder & Jugendpsychiat Klin, Entwicklungspsychopathol, Basel, Switzerland.
RP Stadler, C (reprint author), Univ Psychiat Kliniken, Kinder & Jugendpsychiat Klin, Schaffhauserrheinweg 55, CH-4058 Basel, Switzerland.
EM Christina.Stadler@upkbs.ch
RI Stadler, Christina/H-3971-2014
OI Stadler, Christina/0000-0003-2178-0635
NR 54
TC 1
Z9 1
U1 1
U2 16
PU VERLAG HANS HUBER
PI BERN 9
PA LANGGASS-STRASSE 76, CH-3000 BERN 9, SWITZERLAND
SN 1422-4917
EI 1664-2880
J9 Z KINDER JUG-PSYCH
JI Z. Kinder-und Jugendpsy. Psychother.
PD NOV
PY 2016
VL 44
IS 6
BP 443
EP 454
DI 10.1024/1422-4917/a000478
PG 12
WC Psychiatry
SC Psychiatry
GA ED0QN
UT WOS:000388547100005
PM 27642799
DA 2020-03-18
ER

PT J
AU Jenness, JL
   Jager-Hyman, S
   Heleniak, C
   Beck, AT
   Sheridan, MA
   McLaughlin, KA
AF Jenness, Jessica L.
   Jager-Hyman, Shari
   Heleniak, Charlotte
   Beck, Aaron T.
   Sheridan, Margaret A.
   McLaughlin, Katie A.
TI Catastrophizing, rumination, and reappraisal prospectively predict
   adolescent PTSD symptom onset following a terrorist attack
SO DEPRESSION AND ANXIETY
LA English
DT Article
DE adolescent; cognition; emotion; posttraumatic; stress disorders;
   terrorism
ID POSTTRAUMATIC-STRESS-DISORDER; COGNITIVE EMOTION REGULATION;
   NEW-YORK-CITY; PSYCHIATRIC-DISORDERS; CHILDHOOD ABUSE; NATIONAL SAMPLE;
   SOCIAL SUPPORT; LIFE EVENTS; CHILDREN; EXPOSURE
AB BackgroundDisruptions in emotion regulation are a transdiagnostic risk factor for psychopathology. However, scant research has examined whether emotion regulation strategies are related to the onset of posttraumatic stress disorder (PTSD) symptoms among youths exposed to trauma. We investigated whether pretrauma emotion regulation strategies prospectively predicted PTSD symptom onset after the 2013 Boston Marathon terrorist attack among adolescents and whether these associations were moderated by the degree of exposure to media coverage of the attack.
   MethodsA sample of 78 Boston-area adolescents (mean age = 16.72 years, 65% female) who previously participated in studies assessing emotion regulation and psychopathology were recruited following the terrorist attack. Within 4 weeks of the attack, we assessed self-reported PTSD symptoms and attack-related media exposure via an online survey. We examined the association of pretrauma emotion regulation strategies with PTSD symptom onset after adjustment for pretrauma internalizing symptoms and violence exposure.
   ResultsGreater pretrauma engagement in rumination predicted onset of PTSD symptoms following the attack. Adolescents who engaged in catastrophizing also had greater PTSD symptoms postattack, but only when exposed to high levels of media coverage of the attacks; the same pattern was observed for adolescents who engaged in low levels of cognitive reappraisal.
   ConclusionsEngagement in specific emotion regulation strategies prior to a traumatic event predicts the onset of PTSD symptoms among youths exposed to trauma, extending transdiagnostic models of emotion regulation to encompass trauma-related psychopathology in children and adolescents.
C1 [Jenness, Jessica L.] Univ Washington, Dept Pediat, Seattle, WA 98195 USA.
   [Jager-Hyman, Shari; Beck, Aaron T.] Univ Penn, Dept Psychiat, Philadelphia, PA 19104 USA.
   [Heleniak, Charlotte; McLaughlin, Katie A.] Univ Washington, Dept Psychol, Seattle, WA 98195 USA.
   [Sheridan, Margaret A.] Univ North Carolina Chapel Hill, Dept Psychol & Neurosci, Chapel Hill, NC USA.
RP McLaughlin, KA (reprint author), Dept Psychol, Box 351525, Seattle, WA 98195 USA.
EM mclaughk@uw.edu
OI Sheridan, Margaret/0000-0002-8909-7501
FU National Institute of Child Health and Human DevelopmentUnited States
   Department of Health & Human ServicesNational Institutes of Health (NIH)
   - USANIH Eunice Kennedy Shriver National Institute of Child Health &
   Human Development (NICHD) [T32-HD057822]; National Institute of Mental
   HealthUnited States Department of Health & Human ServicesNational
   Institutes of Health (NIH) - USANIH National Institute of Mental Health
   (NIMH) [K01-MH092526, R01-MH103291, R01-MH106482, F31-MH108245,
   R01-MH086572, R21-MH 109878]; Doris Duke Fellowship for the Promotion of
   Child Well-Being
FX Grant sponsor: National Institute of Child Health and Human Development;
   Grant number: T32-HD057822; Grant sponsor: National Institute of Mental
   Health; Grant numbers: K01-MH092526, R01-MH103291, R01-MH106482,
   F31-MH108245, R01-MH086572, and R21-MH 109878; Grant sponsor: Doris Duke
   Fellowship for the Promotion of Child Well-Being.
NR 56
TC 13
Z9 13
U1 3
U2 31
PU WILEY
PI HOBOKEN
PA 111 RIVER ST, HOBOKEN 07030-5774, NJ USA
SN 1091-4269
EI 1520-6394
J9 DEPRESS ANXIETY
JI Depress. Anxiety
PD NOV
PY 2016
VL 33
IS 11
BP 1039
EP 1047
DI 10.1002/da.22548
PG 9
WC Psychology, Clinical; Psychiatry; Psychology
SC Psychology; Psychiatry
GA EB5EK
UT WOS:000387396300007
PM 27557454
OA Green Accepted
DA 2020-03-18
ER

PT J
AU Chen, MH
   Pan, TL
   Hsu, JW
   Huang, KL
   Su, TP
   Li, CT
   Lin, WC
   Tsai, SJ
   Chang, WH
   Chen, TJ
   Bai, YM
AF Chen, Mu -Hong
   Pan, Tai -Long
   Hsu, Ju-Wei
   Huang, Kai -Lin
   Su, Tung -Ping
   Li, Cheng-Ta
   Lin, Wei -Chen
   Tsai, Shih-Jen
   Chang, Wen -Han
   Chen, Tzeng-Ji
   Bai, Ya-Mei
TI Attention-deficit hyperactivity disorder comorbidity and antidepressant
   resistance among patients with major depression: A nationwide
   longitudinal study
SO EUROPEAN NEUROPSYCHOPHARMACOLOGY
LA English
DT Article
DE ADHD; Major depression; Antidepressant resistance
ID ADULT ADHD; EMOTIONAL DYSREGULATION; NONANXIOUS DEPRESSION; TREATMENT
   RESPONSE; RESIDUAL SYMPTOMS; ADOLESCENTS; RISK; IMPACT; METHYLPHENIDATE;
   PREDICTORS
AB The comorbidity between attention deficit hyperactivity disorder (ADHD) and major depression is common. However, the influence of ADHD comorbidity in the response or resistance to antidepressants remains unknown among patients with major depression. 1891 patients with major depression and ADHD and 1891 age-/sex-matched patients with major depression only were enrolled and followed for 1 year in our study. Use of antidepressants and ADHD medications during 1-year follow-up period were assessed. Antidepressant resistance was defined as treatment failure in two or more than two different antidepressants for adequate treatment dose and duration. Patients with major depression and ADHD had an increased risk of treatment resistance to antidepressants (odds ratio [OR]: 2.32, 95% confidence interval [CI]: 1.63-3.32) compared with patients with major depression only after adjusting for demographic characteristics and other psychiatric comorbidities. Regular treatment for ADHD would reduce this risk (OR: 1.76, 95% CI: 0.72-4.27). Anxiety (OR: 3.15, 95% CI: 2.24-4.44) and substance use (OR: 2.45, 95% CI: 1.16-5.17) disorders were also associated with an elevated likelihood of resistance to antidepressants during the follow-up. Patients who had dual diagnoses of major depression and ADHD were more likely to have treatment resistance to antidepressants compared with patients with major depression only. Prompt and regular treatment for ADHD would reduce this risk. (C) 2016 Elsevier B.V. and ECNP. All rights reserved.
C1 [Chen, Mu -Hong; Hsu, Ju-Wei; Huang, Kai -Lin; Su, Tung -Ping; Li, Cheng-Ta; Lin, Wei -Chen; Tsai, Shih-Jen; Chang, Wen -Han; Bai, Ya-Mei] Taipei Vet Gen Hosp, Dept Psychiat, Taipei, Taiwan.
   [Chen, Mu -Hong; Hsu, Ju-Wei; Huang, Kai -Lin; Su, Tung -Ping; Li, Cheng-Ta; Lin, Wei -Chen; Tsai, Shih-Jen; Bai, Ya-Mei] Natl Yang Ming Univ, Coll Med, Dept Psychiat, Taipei, Taiwan.
   [Chen, Tzeng-Ji] Taipei Vet Gen Hosp, Dept Family Med, Taipei, Taiwan.
   [Chen, Tzeng-Ji] Natl Yang Ming Univ, Inst Hosp & Hlth Care Adm, Taipei, Taiwan.
   [Pan, Tai -Long] Chang Gung Univ, Sch Tradit Chinese Med, Taoyuan, Taiwan.
   [Pan, Tai -Long] China Med Univ, China Med Univ Hosp, Dept Med Res, Taichung, Taiwan.
   [Pan, Tai -Long] Chang Gung Mem Hosp, Div Hepatol, Dept Gastroenterol & Hepatol, Liver Res Ctr, Taoyuan, Taiwan.
RP Hsu, JW; Bai, YM (reprint author), Taipei Vet Gen Hosp, Dept Psychiat, Taipei, Taiwan.
EM jwhsu@vghtpe.gov.tw; ymbi@mail2000.com.tw
FU Taipei Veterans General HospitalTaipei Veterans General Hospital
   [V103E10-001, V104E10-002, V105E10-001-MY2-1, V105A-049]
FX The study was supported by grant from Taipei Veterans General Hospital
   (V103E10-001, V104E10-002, V105E10-001-MY2-1, V105A-049). There is no
   role of funding source in any process of our study.
NR 36
TC 6
Z9 6
U1 2
U2 7
PU ELSEVIER SCIENCE BV
PI AMSTERDAM
PA PO BOX 211, 1000 AE AMSTERDAM, NETHERLANDS
SN 0924-977X
EI 1873-7862
J9 EUR NEUROPSYCHOPHARM
JI Eur. Neuropsychopharmacol.
PD NOV
PY 2016
VL 26
IS 11
BP 1760
EP 1767
DI 10.1016/j.euroneuro.2016.09.369
PG 8
WC Clinical Neurology; Neurosciences; Pharmacology & Pharmacy; Psychiatry
SC Neurosciences & Neurology; Pharmacology & Pharmacy; Psychiatry
GA EB6VL
UT WOS:000387523600004
PM 27667705
DA 2020-03-18
ER

PT J
AU Burkholder, AR
   Koss, KJ
   Hostinar, CE
   Johnson, AE
   Gunnar, MR
AF Burkholder, Amanda R.
   Koss, Kalsea J.
   Hostinar, Camelia E.
   Johnson, Anna E.
   Gunnar, Megan R.
TI Early Life Stress: Effects on the Regulation of Anxiety Expression in
   Children and Adolescents
SO SOCIAL DEVELOPMENT
LA English
DT Article
DE emotion regulation; stress; early experience; adopted children
ID EMOTION REGULATION; SELF-REGULATION; INHIBITORY CONTROL; CORTISOL
   RESPONSE; EARLY DEPRIVATION; YOUNG-CHILDREN; INTERVENTION; MEDIATION;
   MALTREATMENT; COMPETENCE
AB This study examined children's (N=79; 9-10 years) and adolescents' (N=82; 15-16 years) ability to regulate their emotion expressions of anxiety as they completed a modified version of the Trier Social Stress Test for Children (TSST-C). Approximately half in each age group were internationally adopted from institutional care (N=79) and half were non-adopted, age-matched peers (N=82). Institutional care was viewed as a form of early life stress. Coders who were reliable and blind to group status watched videos of the session to assess anxiety expressions using the Child and Adolescent Stress and Emotion Scale developed for this study. Children exhibited more expressions of anxiety than adolescents, and youth adopted from institutions showed more expressions of anxiety than their non-adopted counterparts. The role of early life stress on observed anxiety expressions remained significant after controlling for differences in age, physiological stress responses measured through salivary cortisol reactivity, and self-reports of stress during the TSST-C. This suggests possible deficits in the regulation of expressive behavior for youth with early life stress histories, which cannot be explained by experiencing the task as more stressful.
C1 [Burkholder, Amanda R.] Univ Maryland, College Pk, MD 20742 USA.
   [Koss, Kalsea J.; Gunnar, Megan R.] Univ Minnesota, Minneapolis, MN 55455 USA.
   [Hostinar, Camelia E.] Northwestern Univ, Evanston, IL 60208 USA.
   [Johnson, Anna E.] St Olaf Coll, Northfield, MN 55057 USA.
RP Burkholder, AR (reprint author), Univ Maryland, Dept Human Dev & Quantitat Methodol, 3304 Benjamin Bldg, College Pk, MD 20740 USA.
EM arburk@umd.edu
FU NIMH NIH HHSUnited States Department of Health & Human ServicesNational
   Institutes of Health (NIH) - USANIH National Institute of Mental Health
   (NIMH) [P50 MH078105]
NR 49
TC 10
Z9 10
U1 0
U2 19
PU WILEY
PI HOBOKEN
PA 111 RIVER ST, HOBOKEN 07030-5774, NJ USA
SN 0961-205X
EI 1467-9507
J9 SOC DEV
JI Soc. Dev.
PD NOV
PY 2016
VL 25
IS 4
BP 777
EP 793
DI 10.1111/sode.12170
PG 17
WC Psychology, Developmental
SC Psychology
GA DZ8WI
UT WOS:000386152700006
PM 28584408
OA Green Accepted
DA 2020-03-18
ER

PT J
AU Tottenham, N
   Galvan, A
AF Tottenham, Nim
   Galvan, Adriana
TI Stress and the adolescent brain Amygdala-prefrontal cortex circuitry and
   ventral striatum as developmental targets
SO NEUROSCIENCE AND BIOBEHAVIORAL REVIEWS
LA English
DT Review
DE Human; Adolescence; Stress; Amygdala; Prefrontal cortex; Ventral
   striatum
ID PUBERTAL MATURATION IMPLICATIONS; POSITRON-EMISSION-TOMOGRAPHY;
   RESTING-STATE CONNECTIVITY; TRIADIC MODEL PERSPECTIVE; MEDIAL
   TEMPORAL-LOBE; AGE-RELATED-CHANGES; RISK-TASK BART; NUCLEUS-ACCUMBENS;
   EMOTION REGULATION; FUNCTIONAL CONNECTIVITY
AB Adolescence is a time in development when significant changes occur in affective neurobiology. These changes provide a prolonged period of plasticity to prepare the individual for independence. However, they also render the system highly vulnerable to the effects of environmental stress exposures. Here, we review the human literature on the associations between stress-exposure and developmental changes in amygdala, prefrontal cortex, and ventral striatal dopaminergic systems during the adolescent period. Despite the vast differences in types of adverse exposures presented in his review, these neurobiological systems appear consistently vulnerable to stress experienced during development, providing putative mechanisms to explain why affective processes that emerge during adolescence are particularly sensitive to environmental influences. (C) 2016 Elsevier Ltd. All rights reserved.
C1 [Tottenham, Nim] Columbia Univ, Dept Psychol, 1190 Amsterdam Ave MC 5501, New York, NY 10027 USA.
   [Galvan, Adriana] Univ Calif Los Angeles, Dept Psychol, 1285 Franz Hall BOX 951563, Los Angeles, CA 90095 USA.
RP Tottenham, N (reprint author), Columbia Univ, Dept Psychol, 1190 Amsterdam Ave MC 5501, New York, NY 10027 USA.
EM nlt7@columbia.edu; agalvan@ucla.edu
FU National Institute of Mental HealthUnited States Department of Health &
   Human ServicesNational Institutes of Health (NIH) - USANIH National
   Institute of Mental Health (NIMH) [R01MH091864]; Dana Foundation;
   National Science FoundationNational Science Foundation (NSF)
   [BCS0963750]; Jacobs Foundation
FX This work was supported by the National Institute of Mental Health
   (R01MH091864 to N.T.), the Dana Foundation (to N.T.), the National
   Science Foundation (BCS0963750 to A.G.) and the Jacobs Foundation (to
   A.G.).
NR 199
TC 59
Z9 62
U1 3
U2 44
PU PERGAMON-ELSEVIER SCIENCE LTD
PI OXFORD
PA THE BOULEVARD, LANGFORD LANE, KIDLINGTON, OXFORD OX5 1GB, ENGLAND
SN 0149-7634
EI 1873-7528
J9 NEUROSCI BIOBEHAV R
JI Neurosci. Biobehav. Rev.
PD NOV
PY 2016
VL 70
SI SI
BP 217
EP 227
DI 10.1016/j.neubiorev.2016.07.030
PG 11
WC Behavioral Sciences; Neurosciences
SC Behavioral Sciences; Neurosciences & Neurology
GA EA9RH
UT WOS:000386981900019
PM 27473936
OA Green Accepted, Bronze
DA 2020-03-18
ER

PT J
AU Lichenstein, SD
   Verstynen, T
   Forbes, EE
AF Lichenstein, Sarah D.
   Verstynen, Timothy
   Forbes, Erika E.
TI Adolescent brain development and depression: A case for the importance
   of connectivity of the anterior cingulate cortex
SO NEUROSCIENCE AND BIOBEHAVIORAL REVIEWS
LA English
DT Review
DE Adolescence; Anterior cingulate cortex; Connectivity; Development;
   Affect regulation; Depression
ID STATE FUNCTIONAL CONNECTIVITY; DEFAULT MODE NETWORK; WHITE-MATTER
   MICROSTRUCTURE; COGNITIVE CONTROL NETWORK; STRUCTURAL CONNECTIVITY;
   EMOTION REGULATION; RISK-TAKING; ELECTROCONVULSIVE-THERAPY;
   PSYCHIATRIC-DISORDERS; PREFRONTAL CORTEX
AB We propose that structural and functional connectivity of the anterior cingulate cortex (ACC) represents a critical component of adolescent developmental psychopathology. We hypothesize that connectivity of the ACC, a hub for integrating cognitive, affective, and social information to guide self-regulation across domains, supports adaptive development of self-regulation during adolescence and that, conversely, disrupted maturation of ACC connectivity contributes to the development of depression. To integrate findings on typical development, we report results of a meta-analysis of diffusion imaging, findings of typical adolescent development of the cingulum and anterior thalamic radiations, the tracts most relevant to ACC connectivity, and provide a critical review of the literature on ACC functional connectivity. Finally, we review the evidence for altered structural and functional connectivity in adolescents with depression. Although the evidence for our claim is persuasive, a more comprehensive understanding of the ACC's role depends upon future investigations with sophisticated modeling of networks, prospective and longitudinal designs, and examination of structure-function associations. (C) 2016 Elsevier Ltd. All rights reserved.
C1 [Lichenstein, Sarah D.; Forbes, Erika E.] Univ Pittsburgh, Dept Psychol, Pittsburgh, PA 15213 USA.
   [Forbes, Erika E.] Univ Pittsburgh, Dept Psychiat, 3811 Ohara St, Pittsburgh, PA 15213 USA.
   [Forbes, Erika E.] Univ Pittsburgh, Dept Pediat, Pittsburgh, PA 15213 USA.
   [Lichenstein, Sarah D.; Verstynen, Timothy; Forbes, Erika E.] Ctr Neural Bases Cognit, Pittsburgh, PA 15213 USA.
   [Verstynen, Timothy] Carnegie Mellon Univ, Dept Psychol, Pittsburgh, PA 15213 USA.
RP Forbes, EE (reprint author), Univ Pittsburgh, 3811 OHara St,WPIC Loeffler 319, Pittsburgh, PA 15213 USA.
EM forbese@upmc.edu
FU National Science Foundation Graduate Research FellowshipNational Science
   Foundation (NSF); NIHUnited States Department of Health & Human
   ServicesNational Institutes of Health (NIH) - USA [R01 MH104418, R01
   MH093605, R01 MH103230]; NARSAD Independent Investigator AwardNARSAD
FX The authors thank Rachel LePage for assistance with references and
   Marissa Cross for contributions to table preparation. This work was
   supported by National Science Foundation Graduate Research Fellowship to
   Sarah D. Lichenstein (DGE), NIH grants to Erika E. Forbes (R01 MH104418,
   PI: EE Forbes; R01 MH093605, MPIs: KE Keenan, AE Guyer & EE Forbes; and
   R01 MH103230, MPIs: J Wildes & EE Forbes), and a NARSAD Independent
   Investigator Award to Erika E. Forbes.
NR 140
TC 21
Z9 21
U1 2
U2 37
PU PERGAMON-ELSEVIER SCIENCE LTD
PI OXFORD
PA THE BOULEVARD, LANGFORD LANE, KIDLINGTON, OXFORD OX5 1GB, ENGLAND
SN 0149-7634
EI 1873-7528
J9 NEUROSCI BIOBEHAV R
JI Neurosci. Biobehav. Rev.
PD NOV
PY 2016
VL 70
SI SI
BP 271
EP 287
DI 10.1016/j.neubiorev.2016.07.024
PG 17
WC Behavioral Sciences; Neurosciences
SC Behavioral Sciences; Neurosciences & Neurology
GA EA9RH
UT WOS:000386981900023
PM 27461914
OA Green Accepted, Bronze
DA 2020-03-18
ER

PT J
AU Aldao, A
   Gee, DG
   De Los Reyes, A
   Seager, I
AF Aldao, Amelia
   Gee, Dylan G.
   De Los Reyes, Andres
   Seager, Ilana
TI Emotion regulation as a transdiagnostic factor in the development of
   internalizing and externalizing psychopathology: Current and future
   directions
SO DEVELOPMENT AND PSYCHOPATHOLOGY
LA English
DT Article
ID ATTENTION-DEFICIT/HYPERACTIVITY DISORDER; GENERALIZED ANXIETY DISORDER;
   AMYGDALA-PREFRONTAL CIRCUITRY; ADOLESCENT MENTAL-HEALTH; BORDERLINE
   PERSONALITY-DISORDER; RESPIRATORY SINUS ARRHYTHMIA; MAJOR DEPRESSIVE
   DISORDER; RESEARCH-DOMAIN-CRITERIA; HEART-RATE-VARIABILITY;
   SCHOOL-AGE-CHILDREN
AB In response to rapidly growing rates of comorbidity among psychiatric disorders, clinical scientists have become interested in identifying transdiagnostic processes that can help explain dysfunction across diagnostic categories (e.g., Kring & Sloan, 2009). One factor that has received a great deal of attention is that of emotion regulation, namely, the ability to modulate the intensity and/or duration of emotional states (e.g., Cicchetti, Ackerman, & Izard, 1995; Gross, 1998). Recent theoretical and empirical work has begun to emphasize the role that emotion regulation plays in the temporal comorbidity between internalizing and externalizing conditions (e.g., Aldao & De Los Reyes, 2015; De Los Reyes & Aldao, 2015; Drabick & Kendall, 2010; Jarrett & Ollendick, 2008; Patrick & Hajcak, 2016). However, close inspection of this work reveals two very pertinent areas of growth: (a) this literature is characterized by mixed findings that are likely explained, in part, by methodological heterogeneity; and (b) emotion regulation tends to be studied in relatively narrow terms. To address these issues, we provide a series of recommendations for facilitating cross-study comparisons and leveraging multifaceted approaches to studying emotion regulation processes within a developmental psychopathology framework. We hope that our perspective can enhance the organization and growth of this very important area of inquiry, and ultimately result in more effective prevention and treatment programs.
C1 [Aldao, Amelia; Seager, Ilana] Ohio State Univ, Columbus, OH 43210 USA.
   [Gee, Dylan G.] Yale Univ, New Haven, CT 06520 USA.
   [De Los Reyes, Andres] Univ Maryland, College Pk, MD 20742 USA.
RP Aldao, A (reprint author), Ohio State Univ, Dept Psychol, 1835 Neil Ave, Columbus, OH 43210 USA.
EM aldao.1@osu.edu
RI De Los Reyes, Andres/B-4812-2008
OI De Los Reyes, Andres/0000-0003-0214-983X; Seager,
   Ilana/0000-0002-3369-1317; Gee, Dylan/0000-0002-3685-2710
FU NIH HHSUnited States Department of Health & Human ServicesNational
   Institutes of Health (NIH) - USA [DP5 OD021370]
NR 244
TC 46
Z9 47
U1 3
U2 77
PU CAMBRIDGE UNIV PRESS
PI NEW YORK
PA 32 AVENUE OF THE AMERICAS, NEW YORK, NY 10013-2473 USA
SN 0954-5794
EI 1469-2198
J9 DEV PSYCHOPATHOL
JI Dev. Psychopathol.
PD NOV
PY 2016
VL 28
IS 4
SI SI
BP 927
EP 946
DI 10.1017/S0954579416000638
PN 1
PG 20
WC Psychology, Developmental
SC Psychology
GA EA2QH
UT WOS:000386438900004
PM 27739387
DA 2020-03-18
ER

PT J
AU Owens, EB
   Hinshaw, SP
AF Owens, Elizabeth B.
   Hinshaw, Stephen P.
TI Pathways from neurocognitive vulnerability to co-occurring internalizing
   and externalizing problems among women with and without
   attention-deficit/hyperactivity disorder followed prospectively for 16
   years
SO DEVELOPMENT AND PSYCHOPATHOLOGY
LA English
DT Article
ID DEFICIT HYPERACTIVITY DISORDER; MAJOR DEPRESSIVE DISORDER; EXECUTIVE
   FUNCTION; LEARNING-DISABILITIES; SELF-CONTROL; PEER REJECTION;
   RISK-FACTORS; ACADEMIC-PERFORMANCE; EMOTION REGULATION; BEHAVIOR
   PROBLEMS
AB Using a sample of 228 females with and without childhood attention-deficit/hyperactivity disorder followed prospectively across 16 years, we measured childhood neurocognitive vulnerability via executive dysfunction using teacher-reported cognitive and learning problems. We then ascertained relations between dimensionally measured internalizing and externalizing psychopathology during adulthood and showed that childhood neurocognitive vulnerability reliably predicted such associated psychopathology. We identified six serial mediation pathways from childhood neurocognitive vulnerability to adult psychopathology through three early- and late-adolescent domains: individual (self-control and delay of gratification), peer (rejection/conflict and acceptance/friendship), and school (academic performance and school failure). The serial indirect effects occurred for the pathways from childhood neurocognitive vulnerability through early-adolescent academic performance, to late-adolescent school failure, to adult associated psychopathology, and from neurocognitive vulnerability through adolescent self-control and then the ability to delay gratification, to adult psychopathology. Furthermore, these indirect effects, plus two others, were moderated by parental distress during childhood and early adolescence, such that under conditions of high distress, the serial indirect effects were weaker than when parental distress was low. We discuss the potential importance of behavioral self-regulation and educational success for later psychological functioning, especially among girls, as well as implications for ontogenic process models of psychopathology.
C1 [Owens, Elizabeth B.; Hinshaw, Stephen P.] Univ Calif Berkeley, Berkeley, CA 94720 USA.
RP Owens, EB (reprint author), Univ Calif Berkeley, Inst Human Dev, 1225 Tolman Hall, Berkeley, CA 94720 USA.
EM lizowens@berkeley.edu
NR 149
TC 6
Z9 6
U1 5
U2 12
PU CAMBRIDGE UNIV PRESS
PI NEW YORK
PA 32 AVENUE OF THE AMERICAS, NEW YORK, NY 10013-2473 USA
SN 0954-5794
EI 1469-2198
J9 DEV PSYCHOPATHOL
JI Dev. Psychopathol.
PD NOV
PY 2016
VL 28
IS 4
SI SI
BP 1013
EP 1031
DI 10.1017/S0954579416000675
PN 1
PG 19
WC Psychology, Developmental
SC Psychology
GA EA2QH
UT WOS:000386438900008
PM 27739390
DA 2020-03-18
ER

PT J
AU Brumback, T
   Worley, M
   Nguyen-Louie, TT
   Squeglia, LM
   Jacobus, J
   Tapert, SF
AF Brumback, Ty
   Worley, Matthew
   Nguyen-Louie, Tam T.
   Squeglia, Lindsay M.
   Jacobus, Joanna
   Tapert, Susan F.
TI Neural predictors of alcohol use and psychopathology symptoms in
   adolescents
SO DEVELOPMENT AND PSYCHOPATHOLOGY
LA English
DT Article
ID SURFACE-BASED ANALYSIS; CORTICAL THICKNESS; BRAIN-DEVELOPMENT;
   RESPONSE-INHIBITION; SUBSTANCE USE; RISK-TAKING; PREFRONTAL CORTEX;
   COGNITIVE CONTROL; HEAVY-DRINKING; USE DISORDERS
AB Adolescence is a period marked by increases in risk taking, sensation seeking, and emotion dysregulation. Neurobiological models of adolescent development propose that lagging development in brain regions associated with affect and behavior control compared to regions associated with reward and emotion processing may underlie these behavioral manifestations. Cross-sectional studies have identified several functional brain networks that may contribute to risk for substance use and psychopathology in adolescents. Determining brain structure measures that prospectively predict substance use and psychopathology could refine our understanding of the mechanisms that contribute to these problems, and lead to improved prevention efforts. Participants (N = 265) were healthy substance-naive adolescents (ages 12-14) who underwent magnetic resonance imaging and then were followed annually for up to 13 years. Cortical thickness and surface area measures for three prefrontal regions (dorsolateral prefrontal cortex, inferior frontal gyrus, and orbitofrontal cortex) and three cortical regions from identified functional networks (anterior cingulate cortex, insular cortex, and parietal cortex) were used to predict subsequent binge drinking, externalizing symptoms, and internalizing symptoms. Thinner dorsolateral prefrontal cortex and inferior frontal cortex in early adolescence predicted more binge drinking and externalizing symptoms, respectively, in late adolescence (ps < .05). Having a family history of alcohol use disorder predicted more subsequent binge drinking and externalizing symptoms. Thinner parietal cortex, but not family history, predicted more subsequent internalizing symptoms (p < .05). This study emphasizes the temporal association between maturation of the salience, inhibition, and executive control networks in early adolescence and late adolescent behavior outcomes. Our findings indicate that developmental variations in these brain regions predate behavioral outcomes of substance use and psychopathology, and may therefore serve as prospective biomarkers of vulnerability.
C1 [Brumback, Ty; Worley, Matthew; Jacobus, Joanna; Tapert, Susan F.] Univ Calif San Diego, La Jolla, CA 92093 USA.
   [Brumback, Ty; Worley, Matthew; Jacobus, Joanna] VA San Diego Healthcare Syst, San Diego, CA USA.
   [Nguyen-Louie, Tam T.] Univ Calif San Diego, San Diego State Univ, La Jolla, CA 92093 USA.
   [Squeglia, Lindsay M.] Med Univ South Carolina, Charleston, SC USA.
RP Tapert, SF (reprint author), Univ Calif San Diego, Dept Psychiat, 9500 Gilman Dr, La Jolla, CA 92093 USA.
EM stapert@ucsd.edu
RI Tapert, Susan/AAE-8208-2020
FU Office of Academic Affiliations, Department of Veterans AffairsUS
   Department of Veteran Affairs;  [R01 AA13419];  [U01 DA041089];  [U01
   AA021692];  [T32 AA013525]
FX Funding support was provided by Grants R01 AA13419, U01 DA041089, and
   U01 AA021692 (to S.F.T.); Grant T32 AA013525 (Riley, Principal
   Investigator; Nguyen, Fellow); and a fellowship provided by the Office
   of Academic Affiliations, Department of Veterans Affairs (to T.B.).
   Special thanks to the Adolescent Brain Imaging Project lab and the
   participating schools in the San Diego Unified School District and their
   families.
NR 59
TC 16
Z9 16
U1 1
U2 13
PU CAMBRIDGE UNIV PRESS
PI NEW YORK
PA 32 AVENUE OF THE AMERICAS, NEW YORK, NY 10013-2473 USA
SN 0954-5794
EI 1469-2198
J9 DEV PSYCHOPATHOL
JI Dev. Psychopathol.
PD NOV
PY 2016
VL 28
IS 4
SI SI
BP 1209
EP 1216
DI 10.1017/S0954579416000766
PN 1
PG 8
WC Psychology, Developmental
SC Psychology
GA EA2QH
UT WOS:000386438900017
PM 27739397
OA Green Accepted
DA 2020-03-18
ER

PT J
AU Burgers, DE
   Drabick, DAG
AF Burgers, Darcy E.
   Drabick, Deborah A. G.
TI Community Violence Exposure and Generalized Anxiety Symptoms: Does
   Executive Functioning Serve a Moderating Role Among Low Income, Urban
   Youth?
SO JOURNAL OF ABNORMAL CHILD PSYCHOLOGY
LA English
DT Article
DE Generalized anxiety disorder; Community violence; Executive functioning;
   Youth
ID EMOTION REGULATION; MAXIMUM-LIKELIHOOD; MISSING DATA; SELF-REPORT;
   CHILDREN; DISORDERS; PREVALENCE; CHILDHOOD; PSYCHOPATHOLOGY; DIRECTIONS
AB Although community violence exposure (CVE) confers risk for generalized anxiety symptoms, not all youth who are exposed to violence exhibit such symptoms, suggesting that other factors moderate this relation. One candidate for moderation is executive functioning (EF), which is linked to both CVE and generalized anxiety symptoms. Nevertheless, little research has examined whether EF moderates the CVE-anxiety relation. To address this gap, we examined associations among CVE (i.e., direct victimization and witnessed violence), EF abilities (i.e., emotional control and shifting), and parent- and child-reported generalized anxiety disorder (GAD) symptoms among low income, urban youth (N = 104, 50 % male, M = 9.93 +/- 1.22 years). In terms of main effects, lower levels of emotional control were associated with increased parent-reported GAD symptoms, whereas lower levels of shifting abilities were associated with increased parent- and child-reported GAD symptoms across both subtypes of CVE. EF abilities moderated the relation between direct victimization and both parent- and child-reported GAD symptoms, but did not moderate the relation between witnessed violence and GAD symptoms. Post-hoc probing indicated that when youth were exposed to higher levels of direct victimization, those with lower EF abilities exhibited elevated GAD symptoms. However, the level of direct victimization did not impact the level of GAD symptoms among youth with higher EF abilities. Findings have implications for prevention and intervention programs among at-risk youth who are exposed to community violence.
C1 [Burgers, Darcy E.; Drabick, Deborah A. G.] Temple Univ, Dept Psychol, Weiss Hall,1701 N 13th St, Philadelphia, PA 19122 USA.
RP Burgers, DE (reprint author), Temple Univ, Dept Psychol, Weiss Hall,1701 N 13th St, Philadelphia, PA 19122 USA.
EM darcy.burgers@temple.edu
FU Temple University Office of the Vice President for Research and College
   of Liberal Arts; NIMHUnited States Department of Health & Human
   ServicesNational Institutes of Health (NIH) - USANIH National Institute
   of Mental Health (NIMH) [1 K01 MH073717-01 A2]
FX This study was funded in part by grants from Temple University Office of
   the Vice President for Research and College of Liberal Arts and NIMH 1
   K01 MH073717-01 A2 awarded to Dr. Deborah Drabick.
NR 66
TC 4
Z9 7
U1 1
U2 18
PU SPRINGER/PLENUM PUBLISHERS
PI NEW YORK
PA 233 SPRING ST, NEW YORK, NY 10013 USA
SN 0091-0627
EI 1573-2835
J9 J ABNORM CHILD PSYCH
JI J. Abnorm. Child Psychol.
PD NOV
PY 2016
VL 44
IS 8
BP 1543
EP 1557
DI 10.1007/s10802-016-0144-x
PG 15
WC Psychology, Clinical; Psychology, Developmental
SC Psychology
GA DZ8JM
UT WOS:000386116700008
PM 26983818
DA 2020-03-18
ER

PT J
AU Shalev, L
   Kolodny, T
   Shalev, N
   Mevorach, C
AF Shalev, Lilach
   Kolodny, Tamar
   Shalev, Nir
   Mevorach, Carmel
TI Attention Functioning Among Adolescents With Multiple Learning,
   Attentional, Behavioral, and Emotional Difficulties
SO JOURNAL OF LEARNING DISABILITIES
LA English
DT Article
DE learning difficulties; ADHD; behavioral problems; emotional problems;
   adolescents; neuropsychological measures
ID DEFICIT-HYPERACTIVITY DISORDER; DEFICIT/HYPERACTIVITY DISORDER;
   EXECUTIVE FUNCTION; NEUROPSYCHOLOGICAL ASSESSMENT; ADHD; CHILDREN;
   COMORBIDITY; PREVALENCE; SYMPTOMS; HETEROGENEITY
AB Attention-deficit/hyperactivity disorder (ADHD) is characterized by high levels of inattention, hyperactivity, and impulsivity; however, these symptoms can result from a variety of reasons. To obtain a comprehensive understanding of the various difficulties of individuals with ADHD, especially when co-occurrence difficulties are present, it is essential to combine neuropsychological and subjective assessment tools. In the present field study the authors investigated a group of adolescents with multiple deficits (MD) using neuropsychological and subjective measures. Teachers' ratings verified extremely high levels of symptoms of oppositional behavior, inattention, hyperactivity-impulsivity, social problems, and emotional problems in this group. As expected, MD group participants showed decreased abilities to maintain attention on task for a long period of time, focus attention and effectively inhibit adjacent distractors, and resist conflicting irrelevant information. Importantly, although significant differences in the attention measures were observed at the group level, not all MD participants displayed deviant performance. Thus, we conclude that the heterogeneous group of adolescents with MD comprises individuals with primary attention deficits as well as those with other nonattentional deficits that show equivalent behavioral symptoms. Using neuropsychological tools can be useful in differentiating between different core deficits and in guiding appropriate interventions.
C1 [Shalev, Lilach] Tel Aviv Univ, POB 39040, IL-69978 Tel Aviv, Israel.
   [Kolodny, Tamar] Hebrew Univ Jerusalem, IL-91905 Jerusalem, Israel.
   [Shalev, Nir] Univ Oxford, Oxford OX1 2JD, England.
   [Mevorach, Carmel] Univ Birmingham, Birmingham B15 2TT, W Midlands, England.
RP Shalev, L (reprint author), Tel Aviv Univ, POB 39040, IL-69978 Tel Aviv, Israel.
EM lilachsm@tauex.tau.ac.il
OI Shalev, Nir/0000-0002-4536-0021; Mevorach, Carmel/0000-0003-1596-1026
FU Israel Science FoundationIsrael Science Foundation [837/04]
FX The author(s) disclosed receipt of the following financial support for
   the research, authorship, and/or publication of this article: This
   research was supported by a grant from the Israel Science Foundation
   (Grant No. 837/04).
NR 70
TC 8
Z9 8
U1 3
U2 21
PU SAGE PUBLICATIONS INC
PI THOUSAND OAKS
PA 2455 TELLER RD, THOUSAND OAKS, CA 91320 USA
SN 0022-2194
EI 1538-4780
J9 J LEARN DISABIL-US
JI J. Learn. Disabil.
PD NOV-DEC
PY 2016
VL 49
IS 6
SI SI
BP 582
EP 596
DI 10.1177/0022219415579125
PG 15
WC Education, Special; Rehabilitation
SC Education & Educational Research; Rehabilitation
GA DZ5ZX
UT WOS:000385942300003
PM 25888605
DA 2020-03-18
ER

PT J
AU Otterpohl, N
   Schwinger, M
   Wild, E
AF Otterpohl, Nantje
   Schwinger, Malte
   Wild, Elke
TI Exploring the Interplay of Adaptive and Maladaptive Strategies:
   Prevalence and Functionality of Anger Regulation Profiles in Early
   Adolescence
SO JOURNAL OF EARLY ADOLESCENCE
LA English
DT Article
DE emotion regulation; anger; latent profile analysis; internalizing
   problems; externalizing problems; prosocial behavior; longitudinal study
ID DIFFICULTIES-QUESTIONNAIRE SDQ; EMOTION REGULATION; SELF-REGULATION;
   CHILDREN; STRENGTHS; ADJUSTMENT; BEHAVIOR; PSYCHOPATHOLOGY; TEMPERAMENT;
   MODELS
AB In emotion regulation research, it is common to distinguish adaptive from maladaptive emotion regulation strategies. However, little is known about their interactional impact (compensational or interfering effects) on adolescents' adjustment. We collected longitudinal, multiple informant questionnaire data from N = 608 adolescents and their parents to examine the prevalence of adolescents' anger regulation profiles using latent profile analysis. We identified five anger regulation profilesan adaptive, a maladaptive, a low, a medium, and an undefined profile. The first three profiles could be replicated 1 year later, as could one additional multiple and another undefined profile. Findings supported the assumption that adaptive strategies compensate for the negative impact of maladaptive strategies, yielding negative psychosocial consequences, particularly for the maladaptive profiles. Moreover, different profiles were divergently related to adolescents' internalizing and externalizing problems concurrently and over time. Results highlight the importance of considering both adaptive and maladaptive anger regulation strategies in prevention and psychotherapy.
C1 [Otterpohl, Nantje; Wild, Elke] Univ Bielefeld, Dept Educ Psychol, Bielefeld, Germany.
   [Schwinger, Malte] Univ Witten Herdecke, Dev & Educ Psychol, Witten, Germany.
RP Otterpohl, N (reprint author), Univ Bielefeld, Dept Psychol & Sport, PO 100131, D-33501 Bielefeld, Germany.
EM nantje.otterpohl@uni-bielefeld.de
FU German Federal Ministry for Education and Research (BMBF)Federal
   Ministry of Education & Research (BMBF) [01GJ0984]
FX The author(s) disclosed receipt of the following financial support for
   the research, authorship, and/or publication of this article: The
   studies reported in this article were supported by a grant from the
   German Federal Ministry for Education and Research (BMBF; 01GJ0984) to
   the third author.
NR 45
TC 6
Z9 6
U1 1
U2 23
PU SAGE PUBLICATIONS INC
PI THOUSAND OAKS
PA 2455 TELLER RD, THOUSAND OAKS, CA 91320 USA
SN 0272-4316
EI 1552-5449
J9 J EARLY ADOLESCENCE
JI J. Early Adolesc.
PD NOV
PY 2016
VL 36
IS 8
BP 1042
EP 1069
DI 10.1177/0272431615593174
PG 28
WC Family Studies; Psychology, Developmental
SC Family Studies; Psychology
GA DZ0FZ
UT WOS:000385514200002
DA 2020-03-18
ER

PT J
AU Li, LF
   Lin, XY
   Chi, PL
   Heath, MA
   Fang, XY
   Du, HF
   Wang, ZH
AF Li, Longfeng
   Lin, Xiuyun
   Chi, Peilian
   Heath, Melissa Allen
   Fang, Xiaoyi
   Du, Hongfei
   Wang, Zhonghui
TI Maltreatment and Emotional and Behavioral Problems in Chinese Children
   With and Without Oppositional Defiant Disorder: The Mediating Role of
   the Parent-Child Relationship
SO JOURNAL OF INTERPERSONAL VIOLENCE
LA English
DT Article
DE oppositional defiant disorder; child maltreatment; emotional problem;
   behavioral problem; parent-child relationship
ID CORPORAL PUNISHMENT; CONDUCT DISORDER; ABUSE; VIOLENCE; ADOLESCENCE;
   DIMENSIONS; ADJUSTMENT; YOUTH; PREDICTORS; ATTACHMENT
AB Maltreatment has negative effects on the parent-child relationship and the emotional and behavioral development of children. The current study aimed to examine the associations among maltreatment, parent-child relationship, and emotional and behavioral problems in Chinese children with or without oppositional defiant disorder (ODD). Participants in the study included 259 children with ODD and their 269 non-ODD counterparts from northern, eastern, and southwestern China. We also collected data from their teachers and fathers or mothers. The results showed that ODD children suffered more maltreatment and had more emotional and behavioral problems than their non-ODD peers. For all children (both ODD and non-ODD children), emotional abuse predicted emotional problems but not behavioral problems. Physical abuse predicted behavioral problems but not emotional problems. Parent-child relationship mediated the effects of emotional abuse and physical abuse on emotional problems among ODD children but not among non-ODD children. Implications for prevention of emotional and physical abuse and ODD in the Chinese cultural context are discussed.
C1 [Li, Longfeng; Lin, Xiuyun] Beijing Normal Univ, Inst Dev Psychol, Sch Psychol, Beijing 100875, Peoples R China.
   [Fang, Xiaoyi] Beijing Normal Univ, Inst Dev Psychol, Beijing, Peoples R China.
   [Chi, Peilian; Du, Hongfei] Univ Macau, Dept Psychol, Macau, Peoples R China.
   [Heath, Melissa Allen] Brigham Young Univ, Sch Psychol Program, Provo, UT 84602 USA.
   [Fang, Xiaoyi] Tianjin Normal Univ, Tianjin, Peoples R China.
   [Wang, Zhonghui] China Womens Univ, Dept Psychol, Beijing, Peoples R China.
RP Lin, XY (reprint author), Beijing Normal Univ, Inst Dev Psychol, Sch Psychol, Beijing 100875, Peoples R China.; Lin, XY (reprint author), Beijing Normal Univ, Beijing Key Lab Appl Expt Psychol, Beijing 100875, Peoples R China.
EM linxy@bnu.edu.cn
RI Chi, Peilian/W-4177-2019
OI Chi, Peilian/0000-0002-1839-1113
FU National Social Science Foundation [12CSH014]; Beijing Organization
   Committee [2013D009012000004]; Open Research Fund of the State Key
   Laboratory of Cognitive Neuroscience and Learning in Mainland China
   [CNLZD1503]
FX The author(s) disclosed receipt of the following financial support for
   the research, authorship, and/or publication of this article: The study
   described in this report was supported by 2012 Annual National Young
   Scholar Grants from National Social Science Foundation (12CSH014), 2013
   Annual Excellent Talent Project from Beijing Organization Committee
   (2013D009012000004), and Open Research Fund of the State Key Laboratory
   of Cognitive Neuroscience and Learning (CNLZD1503) in Mainland China.
NR 46
TC 6
Z9 7
U1 1
U2 26
PU SAGE PUBLICATIONS INC
PI THOUSAND OAKS
PA 2455 TELLER RD, THOUSAND OAKS, CA 91320 USA
SN 0886-2605
EI 1552-6518
J9 J INTERPERS VIOLENCE
JI J. Interpers. Violence
PD NOV
PY 2016
VL 31
IS 18
BP 2915
EP 2939
DI 10.1177/0886260515624234
PG 25
WC Criminology & Penology; Family Studies; Psychology, Applied
SC Criminology & Penology; Family Studies; Psychology
GA DZ0TG
UT WOS:000385552000001
PM 26811315
DA 2020-03-18
ER

PT J
AU Kerns, CM
   Rump, K
   Worley, J
   Kratz, H
   McVey, A
   Herrington, J
   Miller, J
AF Kerns, Connor M.
   Rump, Keiran
   Worley, Julie
   Kratz, Hilary
   McVey, Alana
   Herrington, John
   Miller, Judith
TI The Differential Diagnosis of Anxiety Disorders in Cognitively-Able
   Youth With Autism
SO COGNITIVE AND BEHAVIORAL PRACTICE
LA English
DT Article
DE Autism spectrum disorder; Anxiety; Differential diagnosis; Assessment;
   Measurement
ID HIGH-FUNCTIONING AUTISM; SENSORY OVER-RESPONSIVITY; PERVASIVE
   DEVELOPMENTAL DISORDERS; SPECTRUM DISORDERS; ASPERGER-SYNDROME;
   CONTROLLED-TRIAL; YOUNG-PEOPLE; PSYCHOMETRIC PROPERTIES; BEHAVIORAL
   THERAPY; EMOTION REGULATION
AB Anxiety disorders are common in children and adolescents with autism spectrum disorder (ASD), yet difficult to disentangle from features of ASD itself. Challenges to assessment include symptom overlap, the varied manifestation of some anxiety symptoms, and the limitations of self-report. Nonetheless, a growing body of research suggests that it is both possible and important to reliably differentiate anxiety and ASD pathology. Anxiety disorders are associated with a number of additive difficulties in youth with ASD. Emerging evidence also suggests that these dfficulties-when identified-can be effectively treated in cognitively-able youth with cognitive-behavioral methods. The present article will provide a clinical framework for diagnosing anxiety disorders in cognitively-able youth on the autism spectrum, with a particular emphasis on differentiating anxiety and ASD symptoms. We will review recent research on the presentation, measurement, and predictors of anxiety in ASD, provide an overview of the pros and cons of available measures and illustrate approaches for differential diagnosis via vignettes of actual clinical assessments.
C1 [Kerns, Connor M.] Drexel Univ, Philadelphia, PA USA.
   [Rump, Keiran; Worley, Julie; Kratz, Hilary; McVey, Alana; Herrington, John; Miller, Judith] Childrens Hosp Philadelphia, Philadelphia, PA USA.
   [Rump, Keiran; Kratz, Hilary] Univ Penn, Philadelphia, PA 19104 USA.
   [Worley, Julie] Special People Northeast, Philadelphia, PA USA.
   [McVey, Alana] Marquette Univ, Milwaukee, WI 53233 USA.
RP Kerns, CM (reprint author), AJ Drexel Autism Inst, 3020 Market St,Suite 560, Philadelphia, PA 19104 USA.
EM cmk352@drexel.edu
RI McVey, Alana/AAA-2572-2020
OI McVey, Alana/0000-0001-7651-8541
FU Pennsylvania Department of Health (SAP) [4,100,042,728]; National
   Institute of Mental HealthUnited States Department of Health & Human
   ServicesNational Institutes of Health (NIH) - USANIH National Institute
   of Mental Health (NIMH) [RC1MH08879]; Shire Pharmaceuticals; Adelphi
   University; Autism Science Foundation
FX We would like to acknowledge and thank the many individuals on the
   autism spectrum and their families that shared their wisdom and
   experiences with us over the years and ultimately informed and guided
   this work. We would also like to the thank the expert reviewers whose
   careful considerations of early drafts and clinical insight have greatly
   improved and strengthened this work. This work was supported by funding
   from the Pennsylvania Department of Health (SAP # 4,100,042,728 to R
   Schultz), the National Institute of Mental Health (RC1MH08879 to R
   Schultz), Shire Pharmaceuticals (to J Herrington), Adelphi University
   (to C Kerns) and the Autism Science Foundation (to C Kerns).
NR 100
TC 16
Z9 16
U1 2
U2 30
PU ELSEVIER SCIENCE INC
PI NEW YORK
PA 360 PARK AVE SOUTH, NEW YORK, NY 10010-1710 USA
SN 1077-7229
EI 1878-187X
J9 COGN BEHAV PRACT
JI Cogn. Behav. Pract.
PD NOV
PY 2016
VL 23
IS 4
BP 530
EP 547
DI 10.1016/j.cbpra.2015.11.004
PG 18
WC Psychology, Clinical
SC Psychology
GA DY1RT
UT WOS:000384872800017
DA 2020-03-18
ER

PT J
AU Conway, CC
   Starr, LR
   Espejo, EP
   Brennan, PA
   Hammen, C
AF Conway, Christopher C.
   Starr, Lisa R.
   Espejo, Emmanuel P.
   Brennan, Patricia A.
   Hammen, Constance
TI Stress Responsivity and the Structure of Common Mental Disorders:
   Transdiagnostic Internalizing and Externalizing Dimensions Are
   Associated With Contrasting Stress Appraisal Biases
SO JOURNAL OF ABNORMAL PSYCHOLOGY
LA English
DT Article
DE appraisal; externalizing; internalizing; stress reactivity;
   transdiagnostic
ID GENERAL PSYCHOPATHOLOGY FACTOR; LIFE EVENTS; ANTISOCIAL-BEHAVIOR;
   HIERARCHICAL MODEL; EMOTION REGULATION; GENDER-DIFFERENCES; ANXIETY
   DISORDERS; META-STRUCTURE; DEPRESSION; COMORBIDITY
AB Biased stress appraisals critically relate to the origins and temporal course of many-perhaps most-forms of psychopathology. We hypothesized that aberrant stress appraisals are linked directly to latent internalizing and externalizing traits that, in turn, predispose to multiple disorders. A high-risk community sample of 815 adolescents underwent semistructured interviews to assess clinical disorders and naturalistic stressors at ages 15 and 20. Participants and blind rating teams separately evaluated the threat associated with acute stressors occurring in the past year, and an appraisal bias index (i.e., discrepancy between subjective and team-rated threat) was generated. A 2-factor (Internalizing and Externalizing) latent variable model provided an excellent fit to the diagnostic correlations. After adjusting for the covariation between the factors, adolescents' threat overestimation prospectively predicted higher standing on Internalizing, whereas threat underestimation prospectively predicted elevations on Externalizing. Cross-sectional analyses replicated this pattern in early adulthood. Appraisals were not related to the residual portions of any diagnosis in the latent variable model, suggesting that the transdiagnostic dimensions mediated the connections between stress appraisal bias and disorder entities. We discuss implications for enhancing the efficiency of emerging research on the stress response and speculate how these findings, if replicated, might guide refinements to psychological treatments for stress-linked disorders.
C1 [Conway, Christopher C.] Coll William & Mary, Dept Psychol, Box 8795, Williamsburg, VA 23187 USA.
   [Starr, Lisa R.] Univ Rochester, Dept Clin & Social Sci Psychol, Rochester, NY 14627 USA.
   [Espejo, Emmanuel P.] Vet Affairs San Diego Healthcare Syst, Psychol Serv, San Diego, CA USA.
   [Espejo, Emmanuel P.] Univ Calif San Diego, Dept Psychiat, San Diego, CA 92103 USA.
   [Brennan, Patricia A.] Emory Univ, Dept Psychol, Atlanta, GA 30322 USA.
   [Hammen, Constance] Univ Calif Los Angeles, Dept Psychol, Los Angeles, CA USA.
RP Conway, CC (reprint author), Coll William & Mary, Dept Psychol, Box 8795, Williamsburg, VA 23187 USA.
EM conway@wm.edu
OI Espejo, Elena/0000-0001-9018-7515; Starr, Lisa/0000-0001-5383-1105
FU National Health and Medical Research CouncilNational Health and Medical
   Research Council of Australia; Mater Misericordiae Mother's Hospital in
   Queensland, Australia; National Institute of Mental HealthUnited States
   Department of Health & Human ServicesNational Institutes of Health (NIH)
   - USANIH National Institute of Mental Health (NIMH) [R01MH52239]
FX This research was supported by the National Health and Medical Research
   Council, the Mater Misericordiae Mother's Hospital in Queensland,
   Australia, and the National Institute of Mental Health Grant R01MH52239.
   We thank Jake Najman of the University of Queensland and Mater
   Misericordiae Mothers' Hospital-University of Queensland Study of
   Pregnancy colleagues William Bor and Gail Williams.
NR 75
TC 11
Z9 11
U1 0
U2 10
PU AMER PSYCHOLOGICAL ASSOC
PI WASHINGTON
PA 750 FIRST ST NE, WASHINGTON, DC 20002-4242 USA
SN 0021-843X
EI 1939-1846
J9 J ABNORM PSYCHOL
JI J. Abnorm. Psychol.
PD NOV
PY 2016
VL 125
IS 8
BP 1079
EP 1089
DI 10.1037/abn0000163
PG 11
WC Psychology, Clinical; Psychiatry
SC Psychology; Psychiatry
GA EC1ZZ
UT WOS:000387909800006
PM 27819469
OA Green Accepted, Bronze
DA 2020-03-18
ER

PT J
AU Crandall, A
   Ghazarian, SR
   Day, RD
   Riley, AW
AF Crandall, AliceAnn
   Ghazarian, Sharon R.
   Day, Randal D.
   Riley, Anne W.
TI Maternal Emotion Regulation and Adolescent Behaviors: The Mediating Role
   of Family Functioning and Parenting
SO JOURNAL OF YOUTH AND ADOLESCENCE
LA English
DT Article
DE Emotion regulation; Family processes; Parenting; Adolescence; Structural
   equation modeling
ID CHILD; DIFFERENTIATION; SELF; YOUTH; RISK; ADJUSTMENT; VIOLENCE; STRESS;
   STYLES
AB Prior research links poor maternal emotion regulation to maladaptive parenting and child behaviors, but little research is available on these relationships during the adolescent period. We use structural equation modeling to assess the influence of poor maternal emotion regulation, measured as emotional reactivity and distancing, on adolescent behaviors (measured as aggression and prosocial behaviors) among 478 adolescents (53 % female; baseline age 10-13 years) and their mothers over a 5 year period. We also tested the possible mediating roles of family functioning and parenting behaviors between maternal emotion regulation and adolescent behaviors. Results indicated that higher baseline maternal emotional distancing and reactivity were not directly predictive of adolescents' behaviors, but they were indirectly related through family functioning and parenting. Specifically, indulgent parenting mediated the relationship between maternal emotional reactivity and adolescent aggression. Maternal-reported family functioning significantly mediated the relationship between maternal emotional distancing and adolescent aggression. Family functioning also mediated the relationship between emotional distancing and regulation parenting. The results imply that poor maternal emotion regulation during their child's early adolescence leads to more maladaptive parenting and problematic behaviors during the later adolescent period. However, healthy family processes may ameliorate the negative impact of low maternal emotion regulation on parenting and adolescent behavioral outcomes. The implications for future research and interventions to improve parenting and adolescent outcomes are discussed.
C1 [Crandall, AliceAnn; Riley, Anne W.] Johns Hopkins Univ, Sch Publ Hlth, Dept Populat Family & Reprod Hlth, 615 N Wolfe St, Baltimore, MD 21205 USA.
   [Crandall, AliceAnn] Brigham Young Univ, Dept Hlth Sci, 2049 LSB, Provo, UT 84602 USA.
   [Ghazarian, Sharon R.] Johns Hopkins Univ, Dept Community Publ Hlth, Sch Nursing, 525 North Wolfe St, Baltimore, MD 21205 USA.
   [Day, Randal D.] Brigham Young Univ, Dept Family Life, 2092B JFSB, Provo, UT 84602 USA.
RP Crandall, A (reprint author), Johns Hopkins Univ, Sch Publ Hlth, Dept Populat Family & Reprod Hlth, 615 N Wolfe St, Baltimore, MD 21205 USA.; Crandall, A (reprint author), Brigham Young Univ, Dept Hlth Sci, 2049 LSB, Provo, UT 84602 USA.
EM ali_crandall@byu.edu
RI Crandall, Ali/R-5785-2019
FU Brigham Young University (U.S.) College of Family, Home, and Social
   Science; Johns Hopkins University School of Public Health: NIMH Child
   Mental Health Services and Service System Research [T232MH019545]
FX The Flourishing Families Project was funded by Brigham Young University
   (U.S.) College of Family, Home, and Social Science (Principal
   Investigator: Randal D. Day). Funding for Crandall's initial doctoral
   training at Johns Hopkins University School of Public Health:
   T232MH019545 NIMH Child Mental Health Services and Service System
   Research.
NR 51
TC 14
Z9 14
U1 4
U2 72
PU SPRINGER/PLENUM PUBLISHERS
PI NEW YORK
PA 233 SPRING ST, NEW YORK, NY 10013 USA
SN 0047-2891
EI 1573-6601
J9 J YOUTH ADOLESCENCE
JI J. Youth Adolesc.
PD NOV
PY 2016
VL 45
IS 11
BP 2321
EP 2335
DI 10.1007/s10964-015-0400-3
PG 15
WC Psychology, Developmental
SC Psychology
GA DY6BL
UT WOS:000385190800009
PM 26705254
DA 2020-03-18
ER

PT J
AU Guyer, AE
   Silk, JS
   Nelson, EE
AF Guyer, Amanda E.
   Silk, Jennifer S.
   Nelson, Eric E.
TI The neurobiology of the emotional adolescent: From the inside out
SO NEUROSCIENCE AND BIOBEHAVIORAL REVIEWS
LA English
DT Article
DE Affect; Brain; fMRI; Puberty; Physiology; Individual differences; Social
   context
ID ANTICIPATED PEER EVALUATION; PREFRONTAL CORTEX; RISK-TAKING; NEURAL
   RESPONSES; DECISION-MAKING; PUBERTAL DEVELOPMENT; BRAIN-DEVELOPMENT;
   SOCIAL ANXIETY; UNDERSTANDING ADOLESCENCE; NEUROSCIENCE PERSPECTIVE
AB Adolescents are commonly portrayed as highly emotional, with their behaviors often hijacked by their emotions. Research on the neural substrates of adolescent affective behavior is beginning to paint a more nuanced picture of how neurodevelopmental changes in brain function influence affective behavior, and how these influences are modulated by external factors in the environment. Recent neurodevelopmental models suggest that the brain is designed to promote emotion regulation, learning, and affiliation across development, and that affective behavior reciprocally interacts with age-specific social demands and different social contexts. In this review, we discuss current findings on neurobiological mechanisms of adolescents' affective behavior and highlight individual differences in and social-contextual influences on adolescents' emotionality. Neurobiological mechanisms of affective processes related to anxiety and depression are also discussed as examples. As the field progresses, it will be critical to test new hypotheses generated from the foundational empirical and conceptual work and to focus on identifying more precisely how and when neural networks change in ways that promote or thwart adaptive affective behavior during adolescence. (C) 2016 Elsevier Ltd. All rights reserved.
C1 [Guyer, Amanda E.] Univ Calif Davis, Dept Human Ecol, Davis, CA 95618 USA.
   [Guyer, Amanda E.] Univ Calif Davis, Ctr Mind & Brain, Davis, CA 95618 USA.
   [Silk, Jennifer S.] Univ Pittsburgh, Dept Psychol, Pittsburgh, PA 15260 USA.
   [Nelson, Eric E.] NIMH, Sect Dev Affect Neurosci, Bethesda, MD 20892 USA.
RP Guyer, AE (reprint author), Univ Calif Davis, Ctr Mind & Brain, Dept Human Ecol, 267 Cousteau Pl, Davis, CA 95618 USA.
EM aeguyer@ucdavis.edu
RI Guyer, Amanda/AAG-2459-2019
FU National Institutes of HealthUnited States Department of Health & Human
   ServicesNational Institutes of Health (NIH) - USA [R01MH098370,
   R01MH093605, R01MH103241, R01MH091327]; National Institute of Mental
   Health, Intramural Research ProgramUnited States Department of Health &
   Human ServicesNational Institutes of Health (NIH) - USANIH National
   Institute of Mental Health (NIMH)
FX Financial support for the writing of the article was provided by the
   National Institutes of Health awards R01MH098370 (A. E. G.), R01MH093605
   (A. E. G.), R01MH103241 (J. S.), R01MH091327 (J. S.), and the National
   Institute of Mental Health, Intramural Research Program (E. E. N.).
   These sponsors played no role in the preparation or publication of this
   report.
NR 156
TC 43
Z9 44
U1 0
U2 72
PU PERGAMON-ELSEVIER SCIENCE LTD
PI OXFORD
PA THE BOULEVARD, LANGFORD LANE, KIDLINGTON, OXFORD OX5 1GB, ENGLAND
SN 0149-7634
EI 1873-7528
J9 NEUROSCI BIOBEHAV R
JI Neurosci. Biobehav. Rev.
PD NOV
PY 2016
VL 70
SI SI
BP 74
EP 85
DI 10.1016/j.neubiorev.2016.07.037
PG 12
WC Behavioral Sciences; Neurosciences
SC Behavioral Sciences; Neurosciences & Neurology
GA EA9RH
UT WOS:000386981900007
PM 27506384
OA Green Accepted
DA 2020-03-18
ER

PT J
AU Kilford, EJ
   Garrett, E
   Blakemore, SJ
AF Kilford, Emma J.
   Garrett, Emily
   Blakemore, Sarah-Jayne
TI The development of social cognition in adolescence: An integrated
   perspective
SO NEUROSCIENCE AND BIOBEHAVIORAL REVIEWS
LA English
DT Review
DE Social cognition; Mentalising; Humans; Adolescence; Social brain;
   Development
ID MEDIAL PREFRONTAL CORTEX; RISK-TAKING; EMOTION REGULATION;
   DECISION-MAKING; BRAIN-DEVELOPMENT; AGE-DIFFERENCES; NEUROSCIENCE
   PERSPECTIVE; FUNCTIONAL CONNECTIVITY; INDIVIDUAL-DIFFERENCES; INHIBITORY
   CONTROL
AB Social cognitive processes are critical in navigating complex social interactions and are associated with a network of brain areas termed the 'social brain'. Here, we describe the development of social cognition, and the structural and functional changes in the social brain during adolescence, a period of life characterised by extensive changes in social. behaviour and environments. Neuroimaging and behavioural studies have demonstrated that the social brain and social cognition undergo significant development in human adolescence. Development of social cognition and the social brain are discussed in the context of developments in other neural systems, such as those implicated in motivational-affective and cognitive control processes. Successful transition to adulthood requires the rapid refinement and integration of these processes and many adolescent-typical behaviours, such as peer influence and sensitivity to social exclusion, involve dynamic interactions between these systems. Considering these interactions, and how they vary between individuals and across development, could increase our understanding of adolescent brain and behavioural development. (C) 2016 Elsevier Ltd. All rights reserved.
C1 [Kilford, Emma J.; Garrett, Emily; Blakemore, Sarah-Jayne] UCL, Inst Cognit Neurosci, 17 Queen Sq, London, England.
RP Kilford, EJ (reprint author), UCL, Inst Cognit Neurosci, 17 Queen Sq, London, England.
EM e.kilford.12@ucl.ac.uk
RI Kilford, Emma/I-2686-2013; Blakemore, Sarah-Jayne/A-1792-2010
OI Kilford, Emma/0000-0002-0360-3769; Blakemore,
   Sarah-Jayne/0000-0002-1690-2805
FU MRC studentshipMedical Research Council UK (MRC); Wellcome TrustWellcome
   Trust; Nuffield Foundation; Jacobs Foundation; Medical Research
   CouncilMedical Research Council UK (MRC) [1179313]
FX EJK is supported by an MRC studentship. SJB is a Royal Society
   University Research Fellow and receives funding from the Wellcome Trust,
   the Nuffield Foundation and the Jacobs Foundation.
NR 221
TC 53
Z9 54
U1 16
U2 108
PU PERGAMON-ELSEVIER SCIENCE LTD
PI OXFORD
PA THE BOULEVARD, LANGFORD LANE, KIDLINGTON, OXFORD OX5 1GB, ENGLAND
SN 0149-7634
EI 1873-7528
J9 NEUROSCI BIOBEHAV R
JI Neurosci. Biobehav. Rev.
PD NOV
PY 2016
VL 70
SI SI
BP 106
EP 120
DI 10.1016/j.neubiorev.2016.08.016
PG 15
WC Behavioral Sciences; Neurosciences
SC Behavioral Sciences; Neurosciences & Neurology
GA EA9RH
UT WOS:000386981900009
PM 27545755
DA 2020-03-18
ER

PT J
AU Waldinger, RJ
   Schulz, MS
AF Waldinger, Robert J.
   Schulz, Marc S.
TI The Long Reach of Nurturing Family Environments: Links With Midlife
   Emotion-Regulatory Styles and Late-Life Security in Intimate
   Relationships
SO PSYCHOLOGICAL SCIENCE
LA English
DT Article
DE emotion regulation; attachment; family environment; life-span
   development; aging; coping
ID ATTACHMENT REPRESENTATIONS; HEALTH; CONSEQUENCES; STABILITY; OLD
AB Does the warmth of children's family environments predict the quality of their intimate relationships at the other end of the life span? Using data collected prospectively on 81 men from adolescence through the eighth and ninth decades of life, this study tested the hypotheses that warmer relationships with parents in childhood predict greater security of attachment to intimate partners in late life, and that this link is mediated in part by the degree to which individuals in midlife rely on emotion-regulatory styles that facilitate or inhibit close relationship connections. Findings supported this mediational model, showing a positive link between more nurturing family environments in childhood and greater security of attachment to spouses more than 60 years later. This link was partially mediated by reliance on more engaging and less distorting styles of emotion regulation in midlife. The findings underscore the far-reaching influence of childhood environment on well-being in adulthood.
C1 [Waldinger, Robert J.] Massachusetts Gen Hosp, Dept Psychiat, 15 Parkman St, Boston, MA 02115 USA.
   [Waldinger, Robert J.] Harvard Med Sch, Dept Psychiat, Boston, MA USA.
   [Schulz, Marc S.] Bryn Mawr Coll, Dept Psychol, Bryn Mawr, PA 19010 USA.
RP Waldinger, RJ (reprint author), Massachusetts Gen Hosp, Dept Psychiat, 15 Parkman St, Boston, MA 02115 USA.
EM rwaldinger@mgh.harvard.edu
FU National Institute of Mental HealthUnited States Department of Health &
   Human ServicesNational Institutes of Health (NIH) - USANIH National
   Institute of Mental Health (NIMH) [R01MH42248]; National Institute on
   AgingUnited States Department of Health & Human ServicesNational
   Institutes of Health (NIH) - USANIH National Institute on Aging (NIA)
   [R01AG045230]
FX This work was supported by grants from the National Institute of Mental
   Health (R01MH42248) and the National Institute on Aging (R01AG045230).
NR 41
TC 13
Z9 13
U1 3
U2 29
PU SAGE PUBLICATIONS INC
PI THOUSAND OAKS
PA 2455 TELLER RD, THOUSAND OAKS, CA 91320 USA
SN 0956-7976
EI 1467-9280
J9 PSYCHOL SCI
JI Psychol. Sci.
PD NOV
PY 2016
VL 27
IS 11
BP 1443
EP 1450
DI 10.1177/0956797616661556
PG 8
WC Psychology, Multidisciplinary
SC Psychology
GA EB4HU
UT WOS:000387332500003
PM 27634005
OA Green Published, Green Accepted
DA 2020-03-18
ER

PT J
AU den Hamer, AH
   Konijn, EA
AF den Hamer, A. H.
   Konijn, E. A.
TI Can emotion regulation serve as a tool in combating cyberbullying?
SO PERSONALITY AND INDIVIDUAL DIFFERENCES
LA English
DT Article
DE Cyberbullying; Victimization; Anger; Emotion regulation; Longitudinal
ID DONT ANGER ME; CYBER-VICTIMIZATION; ADOLESCENTS; MEDIA; DYSREGULATION;
   ASSOCIATIONS; STRATEGIES; REJECTION; BEHAVIOR; EXPOSURE
AB Victims of bullying tend to become cyberbullies themselves. The Cyclic Process Model describes the processes underlying the relationship between victimization and cyberbullying behavior. The current study examined whether all bullied adolescents experience these processes or that some bullied adolescents are more susceptible for these processes than others. We specifically investigated whether the way an adolescent deals with his/her anger affects the processes of the Cyclic Process Model. It was hypothesized that negatively regulating feelings of victimization-based anger would increase cyberbullying behavior, whereas positive emotion regulation would decrease this behavior. These hypotheses were tested using longitudinal data (N = 1005; three waves). Using positive emotion regulation strategies to cope with anger did not result in a reduction in cyberbullying behavior. However, negatively coping with anger did result in higher levels of cyberbullying behavior. More specifically: adolescents were more inclined to perform cyberbullying behavior when they blamed others (or themselves) or constantly thought about the negative experience. This research highlights the importance of training adolescents how to constructively cope with their anger. (C) 2016 Elsevier Ltd. All rights reserved.
C1 [den Hamer, A. H.; Konijn, E. A.] Vrije Univ Amsterdam, Dept Commun Sci, De Boelelaan 1081, NL-1081 HV Amsterdam, Netherlands.
RP den Hamer, AH (reprint author), Vrije Univ Amsterdam, Dept Commun Sci, De Boelelaan 1081, NL-1081 HV Amsterdam, Netherlands.
EM a.h.den.hamer@vu.nl; e.a.konijn@vu.nl
NR 29
TC 6
Z9 6
U1 2
U2 63
PU PERGAMON-ELSEVIER SCIENCE LTD
PI OXFORD
PA THE BOULEVARD, LANGFORD LANE, KIDLINGTON, OXFORD OX5 1GB, ENGLAND
SN 0191-8869
J9 PERS INDIV DIFFER
JI Pers. Individ. Differ.
PD NOV
PY 2016
VL 102
BP 1
EP 6
DI 10.1016/j.paid.2016.06.033
PG 6
WC Psychology, Social
SC Psychology
GA DV5YA
UT WOS:000383005400001
DA 2020-03-18
ER

PT J
AU Sun, JW
   Xue, JM
   Bai, HY
   Zhang, HH
   Lin, PZ
   Cao, FL
AF Sun, Ji-Wei
   Xue, Jiao-Mei
   Bai, Hua-Yu
   Zhang, Hui-Hui
   Lin, Ping-Zhen
   Cao, Feng-Lin
TI The association between negative life events, neuroticism and aggression
   in early adulthood
SO PERSONALITY AND INDIVIDUAL DIFFERENCES
LA English
DT Article
DE Trait aggression; Negative life events; Neuroticism; Mediating effect;
   Early adulthood
ID DEPRESSIVE SYMPTOMS; EMOTION DYSREGULATION; ANGER EXPRESSION; DAILY
   HASSLES; PERSONALITY; EXPOSURE; MODEL; PSYCHOPATHOLOGY; MINDFULNESS;
   BEHAVIOR
AB Background: Aggression is gradually becoming a public health problem worldwide. Early adulthood is a critical transition period, during which teenagers become part of society. There are few studies on the associations between negative life events (NLEs), neuroticism, and trait aggression in early adulthood, and on neuroticism's mediating effects on trait aggression.
   Method: The sample consisted of 306 college students. The Adolescent Self-Rating Life Event Checklist (ASLEC), the neuroticism subscale of the NEO Five-Factor Inventory, and the 12-item aggression questionnaire (AQ-12) were used.
   Results: There were positive correlations between NLEs, neuroticism, and trait aggression (rs = 0.403-0.491, p < 0.01). NLEs partly mediated the relationship between neuroticism and trait aggression, and neuroticism partly mediated the relationship between NLEs and trait aggression; the mediation effect ratios were 26.05% and 31.29%, separately.
   Conclusion: Multiple psychosocial factors are associated with trait aggression, and a neurotic personality and stressors may contribute towards trait aggression among individuals in early adulthood. Neuroticism and NLEs were found to predict trait aggression. When individuals with a higher level of neuroticism face more NLEs, they are more prone to behaving aggressively. Efforts such as mindfulness training, which may decrease individuals' perceived NLEs and influence neurotic personality. (C) 2016 Elsevier Ltd. All rights reserved.
C1 [Sun, Ji-Wei; Xue, Jiao-Mei; Bai, Hua-Yu; Zhang, Hui-Hui; Lin, Ping-Zhen; Cao, Feng-Lin] Shandong Univ, Sch Nursing, 44 Wenhua Xi Rd, Jinan, Peoples R China.
RP Cao, FL (reprint author), Shandong Univ, Sch Nursing, 44 Wenhua Xi Rd, Jinan, Peoples R China.
EM 15216407566@126.com; xuejiaomeiyan@163.com; cathy741@163.com;
   huihuizhang2014@163.com; lpz385675123@163.com; fenglin@sdu.edu.cn
RI Sun, Rennie/AAD-4978-2019
FU Department of Science and Technology of Shandong Province
   [2015ZDXX0801A01]; Fundamental Research Funds of Shandong University
   [2015QY001]
FX This research was supported by The Department of Science and Technology
   of Shandong Province under Grant 2015ZDXX0801A01; and The Fundamental
   Research Funds of Shandong University under Grant 2015QY001.
NR 36
TC 4
Z9 4
U1 0
U2 38
PU PERGAMON-ELSEVIER SCIENCE LTD
PI OXFORD
PA THE BOULEVARD, LANGFORD LANE, KIDLINGTON, OXFORD OX5 1GB, ENGLAND
SN 0191-8869
J9 PERS INDIV DIFFER
JI Pers. Individ. Differ.
PD NOV
PY 2016
VL 102
BP 139
EP 144
DI 10.1016/j.paid.2016.06.066
PG 6
WC Psychology, Social
SC Psychology
GA DV5YA
UT WOS:000383005400024
DA 2020-03-18
ER

PT J
AU Scharf, M
   Mayseless, O
   Rousseau, S
AF Scharf, Miri
   Mayseless, Ofra
   Rousseau, Sofie
TI When somatization is not the only thing you suffer from: Examining
   comorbid syndromes using latent profile analysis, parenting practices
   and adolescent functioning
SO PSYCHIATRY RESEARCH
LA English
DT Article
DE Internalizing problems; Parenting; Externalizing problems; Psychosocial
   functioning; Health behavior; Mother and father; Teacher
ID PSYCHOLOGICAL CONTROL; SOMATIC SYMPTOMS; SOMATOFORM DISORDERS; COMMUNITY
   SAMPLE; CHILDREN; ANXIETY; DEPRESSION; PAIN; PSYCHOPATHOLOGY;
   PERSONALITY
AB Understanding somatization presents a challenge to clinicians because it is often associated with other syndromes. We addressed somatization's comorbidity with other internalizing syndromes (anxiety, depression, withdrawal) using latent profile analysis. A representative sample of 3496 Israeli middle and high-school youths reported their internalizing symptoms, perceived parenting practices, psychosocial functioning, and health behaviors. Four profiles, similar across age and gender, were identified: overall low (65.4%), moderately-high anxiety/depression/withdrawal (24.4%), high somatization (4.8%), and overall-high (5.4%). MANOVAs and follow-up ANOVAs revealed that for the most part the overall-high profile evinced the worst parenting, psychosocial functioning, and health behaviors (smoking and drinking), while the overall-low group evinced the best. For most variables the high somatization and moderately high profiles displayed midway results. However, the moderately-high profile reported higher levels of harsh parenting than the high somatization profile. The high somatization profile reported similar or higher levels of smoking, risk taking, vandalism, and rule violation than the overall-high group. High somatization, either alone or alongside anxiety, depression, and withdrawal, was associated with disruptive and risk-taking behaviors. This link might reflect problems in emotion and anger regulation and become stronger in adolescence because of dysregulation processes characterizing this period. Implications for practice are discussed. (C) 2016 Elsevier Ireland Ltd. All rights reserved.
C1 [Scharf, Miri; Mayseless, Ofra; Rousseau, Sofie] Univ Haifa, Dept Counseling & Human Dev, IL-3498838 Haifa, Israel.
RP Scharf, M (reprint author), Univ Haifa, Dept Counseling & Human Dev, IL-3498838 Haifa, Israel.
EM scharfm@edu.haifa.ac.il; ofram@edu.haifa.ac.il;
   sofierousseau@edu.haifa.ac.il
RI Rousseau, Sofie/AAD-9473-2020
FU Israeli Ministry of Education
FX The study was supported by a grant awarded to the first two authors by
   the chief scientist of the Israeli Ministry of Education.
NR 58
TC 1
Z9 1
U1 0
U2 12
PU ELSEVIER IRELAND LTD
PI CLARE
PA ELSEVIER HOUSE, BROOKVALE PLAZA, EAST PARK SHANNON, CO, CLARE, 00000,
   IRELAND
SN 0165-1781
J9 PSYCHIAT RES
JI Psychiatry Res.
PD OCT 30
PY 2016
VL 244
BP 10
EP 18
DI 10.1016/j.psychres.2016.07.015
PG 9
WC Psychiatry
SC Psychiatry
GA DY0HA
UT WOS:000384776700002
PM 27455145
DA 2020-03-18
ER

PT J
AU Thomassin, K
   Shaffer, A
   Madden, A
   Londino, DL
AF Thomassin, Kristel
   Shaffer, Anne
   Madden, Amber
   Londino, Donna L.
TI Specificity of childhood maltreatment and emotion deficit in nonsuicidal
   self-injury in an inpatient sample of youth
SO PSYCHIATRY RESEARCH
LA English
DT Article
DE Nonsuicidal self-injury; Abuse; Youth; Emotion regulation; Emotion
   expressivity
ID INITIAL VALIDATION; SEXUAL-ABUSE; RISK-FACTORS; ADOLESCENT; HARM;
   BEHAVIOR; ALEXITHYMIA; MODERATORS; STUDENTS; MODEL
AB The present study investigated the function of two specific emotion-related skills, emotion expressivity and emotion coping, as potential mediators in the relations between childhood sexual, physical, and emotional abuse and NSSI. A robust body of work supports the role of emotion regulation in non-suicidal self-injury, but additional research is warranted to tease apart the role of specific emotion regulation deficits as predictors of NSSI. Participants included 95 youth (M-age=14.22, SDage=1.67; 58% female) hospitalized on one of two acute care psychiatric inpatient units. Participants completed self-report questionnaires related to childhood experiences of trauma, current emotion expressivity and coping, and lifetime frequency of NSSI. Path analytic models indicated that only child emotional abuse was directly associated with NSSI when all abuse subtypes were examined simultaneously. Results also indicated that poor emotion expressivity, but not emotion coping, mediated the relation between childhood experiences of emotional abuse and NSSI. (C) 2016 Elsevier Ireland Ltd. All rights reserved.
C1 [Thomassin, Kristel] Univ Ottawa, Sch Psychol, 4085 Vanier Hall,136 Jean Jacques Lussier, Ottawa, ON K1N 6N5, Canada.
   [Shaffer, Anne; Madden, Amber] Univ Georgia, Dept Psychol, Athens, GA 30602 USA.
   [Londino, Donna L.] Georgia Hlth Sci Univ, Dept Psychiat & Hlth Behav, Augusta, GA USA.
RP Thomassin, K (reprint author), Univ Ottawa, Sch Psychol, 4085 Vanier Hall,136 Jean Jacques Lussier, Ottawa, ON K1N 6N5, Canada.
EM kristel.thomassin@uottawa.ca
NR 38
TC 15
Z9 15
U1 4
U2 24
PU ELSEVIER IRELAND LTD
PI CLARE
PA ELSEVIER HOUSE, BROOKVALE PLAZA, EAST PARK SHANNON, CO, CLARE, 00000,
   IRELAND
SN 0165-1781
J9 PSYCHIAT RES
JI Psychiatry Res.
PD OCT 30
PY 2016
VL 244
BP 103
EP 108
DI 10.1016/j.psychres.2016.07.050
PG 6
WC Psychiatry
SC Psychiatry
GA DY0HA
UT WOS:000384776700017
PM 27479099
DA 2020-03-18
ER

PT J
AU Georgiou, E
   Mai, S
   Pollatos, O
AF Georgiou, Eleana
   Mai, Sandra
   Pollatos, Olga
TI Describe Your Feelings: Body Illusion Related to Alexithymia in
   Adolescence
SO FRONTIERS IN PSYCHOLOGY
LA English
DT Article
DE body illusion; rubber hand; alexithymia; emotions; adolescents
ID RUBBER-HAND ILLUSION; DIFFICULTIES-QUESTIONNAIRE; PSYCHOMETRIC
   PROPERTIES; EATING-DISORDERS; POPULATION; RECOGNITION; ANXIETY; DEFICIT;
   SCALE; REPRESENTATION
AB Objective: Having access to bodily signals is known to be crucial for differentiating the self from others and coping with negative feelings. The interplay between bodily and emotional processes develops in adolescence, where vulnerability is high, as negative affect states often occur, that could hamper the integration of bodily input into the self. Aim of the present study in healthy adolescents was to examine, whether a disturbed emotional awareness, described by the alexithymic construct, could trigger a higher malleability in the sense of body-ownership.
   Methods: Fifty-four healthy adolescents aged between 12 to 17 years participated in this study. The Strength and Difficulties Questionnaire (SDQ) and the Screening psychischer Storungen im Jugendalter were used to assess emotional distress and conduct problems. Alexithymia was assessed by the TAS-20. The rubber hand illusion was implemented for examining the malleability of body-ownership.
   Results: A higher body illusion was found to be connected with difficulties in describing feelings. Moreover, a higher degree of self-reported conduct and emotional problems as assessed by the SDQ were associated with a more pronounced body illusion. Further findings revealed an association between emotional distress and the emotional alexithymia subscales difficulties in identifying feelings and difficulties in describing feelings.
   Conclusion: Our findings emphasize a close link between the sense of body-ownership and emotional awareness as assessed by emotional facets of the alexithymic trait. We suggest that in adolescents with higher malleability of body-ownership, a vicious circle might occur where affect and integration of different proprioceptive signals regarding the body become more entangled.
C1 [Georgiou, Eleana; Mai, Sandra; Pollatos, Olga] Univ Ulm, Inst Psychol & Educ, Clin & Hlth Psychol, Ulm, Germany.
RP Georgiou, E (reprint author), Univ Ulm, Inst Psychol & Educ, Clin & Hlth Psychol, Ulm, Germany.
EM eleana.georgiou@uni-ulm.de
NR 53
TC 2
Z9 2
U1 0
U2 13
PU FRONTIERS MEDIA SA
PI LAUSANNE
PA PO BOX 110, EPFL INNOVATION PARK, BUILDING I, LAUSANNE, 1015,
   SWITZERLAND
SN 1664-1078
J9 FRONT PSYCHOL
JI Front. Psychol.
PD OCT 28
PY 2016
VL 7
AR 1690
DI 10.3389/fpsyg.2016.01690
PG 8
WC Psychology, Multidisciplinary
SC Psychology
GA EA1ZN
UT WOS:000386390900003
PM 27840618
OA DOAJ Gold, Green Published
DA 2020-03-18
ER

PT J
AU De Witte, NAJ
   Sutterlin, S
   Braet, C
   Mueller, SC
AF De Witte, Nele A. J.
   Sutterlin, Stefan
   Braet, Caroline
   Mueller, Sven C.
TI Getting to the Heart of Emotion Regulation in Youth: The Role of
   Interoceptive Sensitivity, Heart Rate Variability, and Parental
   Psychopathology
SO PLOS ONE
LA English
DT Article
ID RESPIRATORY SINUS ARRHYTHMIA; CARDIOVASCULAR AUTONOMIC FUNCTION; VAGAL
   TONE; NEUROVISCERAL INTEGRATION; INDIVIDUAL-DIFFERENCES; DEPRESSION
   SCALE; HOSPITAL ANXIETY; DECISION-MAKING; SELF-REGULATION; CHILDREN
AB Emotion regulation and associated autonomic activation develop throughout childhood and adolescence under the influence of the family environment. Specifically, physiological indicators of autonomic nervous system activity such as interoceptive sensitivity and vagally mediated heart rate variability (HRV) can inform on emotion regulation. Although the effect of parental emotion socialization on emotion regulation appears to be influenced by autonomic processes, research on physiological regulation and the influence of parental factors remains scarce. This study investigated the relationship between self-reported habitual emotion regulation strategies and HRV at rest as well as interoceptive sensitivity in forty-six youngsters (27 female; age: M = 13.00, SD = 2.13). Secondly, the association between these autonomic correlates and parental psychopathology was also studied. Whereas better interoceptive sensitivity was related to reduced maladaptive emotion regulation, specifically rumination, high HRV was related to more use of external emotion regulation strategies (i.e., support seeking). In addition, increased HRV and decreased interoceptive sensitivity were associated with maternal internalizing and there was evidence for a possible mediation effect of HRV in the relationship between maternal internalizing and child external emotion regulation. This study elucidates the link between cognitive emotion regulation strategies and underlying physiological regulation in adolescents but also indicates a putative influence of maternal internalizing symptoms on emotion regulation in their offspring.
C1 [De Witte, Nele A. J.; Mueller, Sven C.] Univ Ghent, Dept Expt Clin & Hlth Psychol, Ghent, Belgium.
   [Sutterlin, Stefan] Lillehammer Univ Coll, Psychol Sect, Lillehammer, Norway.
   [Sutterlin, Stefan] Oslo Univ Hosp, Rikshosp, Dept Neurobiol Med, Oslo, Norway.
   [Braet, Caroline] Univ Ghent, Dept Dev Personal & Social Psychol, Ghent, Belgium.
RP De Witte, NAJ (reprint author), Univ Ghent, Dept Expt Clin & Hlth Psychol, Ghent, Belgium.
EM neledewitte@gmail.com
OI Braet, Caroline/0000-0003-2458-287X; Mueller, Sven/0000-0003-1661-3840;
   Sutterlin, Stefan/0000-0002-4337-1296; De Witte,
   Nele/0000-0001-6313-7256
FU Ghent University (Multidisciplinary Research Partnership "The
   integrative neuroscience of behavioral control")
FX SCM and NDW are supported by Ghent University (Multidisciplinary
   Research Partnership "The integrative neuroscience of behavioral
   control"). The funders had no role in study design, data collection and
   analysis, decision to publish, or preparation of the manuscript.; SCM
   and NDW are supported by Ghent University (Multidisciplinary Research
   Partnership "The integrative neuroscience of behavioral control").
NR 85
TC 9
Z9 9
U1 1
U2 31
PU PUBLIC LIBRARY SCIENCE
PI SAN FRANCISCO
PA 1160 BATTERY STREET, STE 100, SAN FRANCISCO, CA 94111 USA
SN 1932-6203
J9 PLOS ONE
JI PLoS One
PD OCT 14
PY 2016
VL 11
IS 10
AR e0164615
DI 10.1371/journal.pone.0164615
PG 17
WC Multidisciplinary Sciences
SC Science & Technology - Other Topics
GA DZ0DG
UT WOS:000385507000045
PM 27741261
OA DOAJ Gold, Green Published
DA 2020-03-18
ER

PT J
AU Maasalo, K
   Fontell, T
   Wessman, J
   Aronen, ET
AF Maasalo, K.
   Fontell, T.
   Wessman, J.
   Aronen, E. T.
TI Sleep and behavioural problems associate with low mood in Finnish
   children aged 4-12 years: an epidemiological study
SO CHILD AND ADOLESCENT PSYCHIATRY AND MENTAL HEALTH
LA English
DT Article
DE Mood; Behaviour problems; Sleep; Child development; Risk factors
ID MENTAL-HEALTH; DIFFICULTIES QUESTIONNAIRE; PSYCHIATRIC-DISORDERS;
   SCHOOL-AGE; SUBTHRESHOLD DEPRESSION; PREVALENCE; ADOLESCENTS; SYMPTOMS;
   CHILDHOOD; COMORBIDITY
AB Background: Few studies have examined the associations between sleep, mood and behaviour in young children in the early stages of developing psychopathology. The purpose here was to examine the association of emotional problems, especially mood, with family and child characteristics, sleep and behavioural problems in 4-12 year-old children.
   Methods: The sample was population-based and included 1714 children. Parents filled in the Strengths and Difficulties Questionnaire and a background questionnaire on child and family characteristics. The associations between (a) emotional symptoms/mood and background variables, (b) emotional problems and conduct problems/hyperactivity and (c) mood and conduct problems/hyperactivity were examined with ordinal regression in univariate and multivariate models.
   Results: Of the background variables, child's sleeping problems had the most powerful association with emotional symptoms and mood. Abnormal emotional problems score and emotional symptoms were associated with abnormal conduct problems and hyperactivity scores. Of the emotional symptoms, low mood was the one associated most strongly with conduct problems and hyperactivity after controlling for all significant background variables and other emotional symptoms.
   Conclusions: We conclude that in young children sleep problems associate with low mood. Low mood associates with behavioural problems. When a child presents with low mood or behavioural problems, a comprehensive assessment of their psychiatric symptoms, as well as their sleep problems, is recommended.
C1 [Maasalo, K.] Univ Helsinki, Helsinki Pediat Res Ctr, Lab Dev Psychopathol, Childrens Hosp,Child Psychiat, Tukholmankatu 8 C 613, Helsinki 00290, Finland.
   [Maasalo, K.] Helsinki Univ Hosp, Tukholmankatu 8 C 613, Helsinki 00290, Finland.
   [Fontell, T.] Helsinki Univ Hosp, Childrens Hosp, Child Psychiat, PL 355, Hus Helsinki 00029, Finland.
   [Wessman, J.] Univ Helsinki, Lab Dev Psychopathol, Helsinki Pediat Res Ctr, Childrens Hosp,Child Psychiat, PL 353, Hus Helsinki 00029, Finland.
   [Wessman, J.] Helsinki Univ Hosp, PL 353, Hus Helsinki 00029, Finland.
   [Aronen, E. T.] Univ Helsinki, Lab Dev Psychopathol, Helsinki Pediat Res Ctr, Childrens Hosp,Child Psychiat, Lastenlinnantie 2, Helsinki 00250, Finland.
   [Aronen, E. T.] Helsinki Univ Hosp, Lastenlinnantie 2, Helsinki 00250, Finland.
RP Maasalo, K (reprint author), Univ Helsinki, Helsinki Pediat Res Ctr, Lab Dev Psychopathol, Childrens Hosp,Child Psychiat, Tukholmankatu 8 C 613, Helsinki 00290, Finland.; Maasalo, K (reprint author), Helsinki Univ Hosp, Tukholmankatu 8 C 613, Helsinki 00290, Finland.
EM katri.maasalo@hus.fi
FU Foundation for Children's Diseases and Helsinki University Central
   Hospital grant
FX This study was supported by the non-profit organizations: Foundation for
   Children's Diseases and Helsinki University Central Hospital grant
   (evo-TYH).
NR 45
TC 3
Z9 3
U1 0
U2 5
PU BIOMED CENTRAL LTD
PI LONDON
PA 236 GRAYS INN RD, FLOOR 6, LONDON WC1X 8HL, ENGLAND
SN 1753-2000
J9 CHILD ADOL PSYCH MEN
JI Child Adolesc. Psychiatry Ment. Health
PD OCT 6
PY 2016
VL 10
AR 37
DI 10.1186/s13034-016-0125-4
PG 8
WC Pediatrics; Psychiatry
SC Pediatrics; Psychiatry
GA EF2QE
UT WOS:000390168600002
PM 27713765
OA DOAJ Gold, Green Published
DA 2020-03-18
ER

PT J
AU Ye, Z
   Chen, LH
   Harrison, SE
   Guo, HY
   Li, XM
   Lin, DH
AF Ye, Zhi
   Chen, Lihua
   Harrison, Sayward E.
   Guo, Haiying
   Li, Xiaoming
   Lin, Danhua
TI Peer Victimization and Depressive Symptoms Among Rural-to-Urban Migrant
   Children in China: The Protective Role of Resilience
SO FRONTIERS IN PSYCHOLOGY
LA English
DT Article
DE peer victimization; resilience; depressive symptoms; migrant children;
   moderate effect
ID MENTAL-HEALTH; ADOLESCENT RESILIENCE; EMOTIONAL-PROBLEMS; SCHOOL;
   MIGRATION; RISK; ASSOCIATIONS; ACHIEVEMENT; PERSONALITY; MODERATION
AB Peer victimization can have a profound effect on children's wellbeing and is a known risk factor for depression in childhood. Migrant children experience peer victimization at higher rates than non-migrant peers; however, limited research has examined psychological factors that may serve to reduce depression risk for this group. In particular, no studies have yet investigated whether resilience, including personal characteristics, and a strong social support network, may moderate the relationship between peer victimization and depressive symptoms for migrant children. This study utilized a latent interaction model to examine the effect of resilience on the relationship between peer victimization and depressive symptoms among 721 rural-to-urban migrant children in Beijing, China. Results indicated that peer victimization was positively associated with depressive symptoms. Resilience was found to be a protective factor for depressive symptoms and also mitigated the effects of peer victimization on depressive symptoms. Exploratory analyses suggest that enrollment in private migrant schools may be linked with poorer psychosocial outcomes for Chinese migrant children. Strengthening the internal resilience and social supports for all migrant children may be an effective strategy to lower their risk for depression. Implications for intervention are discussed.
C1 [Ye, Zhi; Chen, Lihua; Guo, Haiying; Lin, Danhua] Beijing Normal Univ, Inst Dev Psychol, Beijing, Peoples R China.
   [Harrison, Sayward E.; Li, Xiaoming] Univ South Carolina, Dept Hlth Promot Educ & Behav, Columbia, SC USA.
RP Lin, DH (reprint author), Beijing Normal Univ, Inst Dev Psychol, Beijing, Peoples R China.
EM danhualin@bnu.edu.cn
RI Li, Xiaoming/AAF-1362-2019
OI Li, Xiaoming/0000-0002-5555-9034; Harrison, Sayward/0000-0002-7316-7640
FU Major Projects of the National Social Science Foundation of China
   [15ZDB138]; Supporting Program for New Century Excellent Talents in
   University of the Ministry of Education of China [NCET-13-0056]
FX The authors wish to thank the "Major Projects of the National Social
   Science Foundation of China (15ZDB138)" and "Supporting Program for New
   Century Excellent Talents in University (NCET-13-0056) of the Ministry
   of Education of China" for financial support for the study and the
   students who participated in this research project: Shaobing Su,
   Xiaoyenan Xu.
NR 81
TC 13
Z9 14
U1 5
U2 38
PU FRONTIERS MEDIA SA
PI LAUSANNE
PA AVENUE DU TRIBUNAL FEDERAL 34, LAUSANNE, CH-1015, SWITZERLAND
SN 1664-1078
J9 FRONT PSYCHOL
JI Front. Psychol.
PD OCT 4
PY 2016
VL 7
AR 1542
DI 10.3389/fpsyg.2016.01542
PG 10
WC Psychology, Multidisciplinary
SC Psychology
GA DX8CJ
UT WOS:000384615400001
PM 27757098
OA DOAJ Gold, Green Published
DA 2020-03-18
ER

PT J
AU Crowell, SE
   Kaufman, EA
AF Crowell, Sheila E.
   Kaufman, Erin A.
TI Borderline Personality Disorder and the Emerging Field of Developmental
   Neuroscience
SO PERSONALITY DISORDERS-THEORY RESEARCH AND TREATMENT
LA English
DT Article
DE borderline personality disorder; social and affective neuroscience;
   personality theory; developmental psychopathology
ID ATTENTION-DEFICIT/HYPERACTIVITY DISORDER; EMOTION-REGULATION; CHILDHOOD
   MALTREATMENT; LIFE-SPAN; MENTAL-HEALTH; RECEPTOR GENE; SYMPTOMS;
   PERSPECTIVE; STABILITY; CONFLICT
AB Over the past 2 decades there has been a dramatic shift in understanding of personality disorders, such as borderline personality disorder (BPD). What was historically viewed as an entrenched pattern of antagonistic, interpersonally dependent, and uncorrectable conduct is now seen as the outcome of complex-yet modifiable-developmental processes. The borderline label, which once inspired such harsh opprobrium in clinical communities that early diagnosis was considered taboo, is now increasingly applied to adolescents who are receiving effective treatment and desisting from a borderline trajectory. Research examining the developmental origins and early manifestations of BPD is increasing rapidly, making it an appropriate time to take stock of current developmental research and articulate an agenda for the future. We identify 4 challenges that continue to impede innovative research on borderline personality development: (a) inadequate attention to continuity and discontinuity across development, (b) medical and diagnostic systems that localize personality pathology within the individual, (c) the lingering belief that biological research is antithetical to contextual/interpersonal understandings of psychopathology (and vice versa), and (d) reluctance to reach across disciplinary and developmental boundaries to identify creative paradigms and foster innovative discovery. In order to overcome these challenges, we propose an approach to future research on adolescent borderline pathology that integrates developmental psychopathology, social and affective neuroscience, and personality theory perspectives. This intersection- the developmental neuroscience of personality pathology-offers theoretical and methodological advantages over disciplinary isolation and is fertile ground for generating novel hypotheses on the development and prevention of BPD.
C1 [Crowell, Sheila E.; Kaufman, Erin A.] Univ Utah, Dept Psychol, 380 South 1530 East,Room 502, Salt Lake City, UT 84112 USA.
RP Crowell, SE (reprint author), Univ Utah, Dept Psychol, 380 South 1530 East,Room 502, Salt Lake City, UT 84112 USA.
EM sheila.crowell@psych.utah.edu
OI Crowell, Sheila/0000-0003-1296-6614; Kaufman, Erin/0000-0002-7636-6602
NR 94
TC 3
Z9 4
U1 0
U2 12
PU EDUCATIONAL PUBLISHING FOUNDATION-AMERICAN PSYCHOLOGICAL ASSOC
PI WASHINGTON
PA 750 FIRST ST, NE, WASHINGTON, DC 20002-4242 USA
SN 1949-2715
EI 1949-2723
J9 PERSONAL DISORD
JI Personal. Disord.
PD OCT
PY 2016
VL 7
IS 4
BP 324
EP 333
DI 10.1037/per0000204
PG 10
WC Psychology, Clinical
SC Psychology
GA EH9RS
UT WOS:000392109200003
PM 27709989
DA 2020-03-18
ER

PT J
AU Wei, HT
   Lan, WH
   Hsu, JW
   Bai, YM
   Huang, KL
   Su, TP
   Li, CT
   Lin, WC
   Chen, TJ
   Chen, MH
AF Wei, Han-Ting
   Lan, Wen-Hsuan
   Hsu, Ju-Wei
   Bai, Ya-Mei
   Huang, Kai-Lin
   Su, Tung-Ping
   Li, Cheng-Ta
   Lin, Wei-Chen
   Chen, Tzeng-Ji
   Chen, Mu-Hong
TI Risk of Suicide Attempt among Adolescents with Conduct Disorder: A
   Longitudinal Follow-up Study
SO JOURNAL OF PEDIATRICS
LA English
DT Article
ID CALLOUS-UNEMOTIONAL TRAITS; EMOTION DYSREGULATION; NEGATIVE AFFECT;
   BEHAVIOR; DEPRESSION; CHILDREN; PREVALENCE; IDEATION; STRESS; SAMPLE
AB Objective To assess the independent or comorbid effect of conduct and mood disorders on the risk of suicide.
   Study design The Taiwan National Health Insurance Research Database was used to derive data for 3711 adolescents aged 12-17 years with conduct disorder and 14 844 age-and sex-matched controls between 2001 and 2009. The participants were followed up to the end of 2011, and those who attempted suicide during the follow-up period were identified.
   Results Adolescents with conduct disorder had a higher incidence of suicide (0.9% vs 0.1%; P <.001) and attempted suicide at a younger age (17.38 +/- 2.04 vs 20.52 +/- 1.70 years of age) than did the controls. The Cox proportional hazards regression model, after adjustment for demographic data and psychiatric comorbidities, determined that conduct disorder was an independent risk factor for subsequent suicide attempts (hazard ratio, 5.17; 95% CI, 2.29-11.70). The sensitivity after those with other psychiatric comorbidities were excluded revealed a consistent finding (hazard ratio, 10.32; 95% CI, 3.71-28.71).
   Discussion Adolescents with conduct disorder had an increased risk of suicide attempts over the next decade. Future studies are required to clarify the underlying pathophysiology and elucidate whether prompt intervention for conduct disorder could reduce this risk.
C1 [Wei, Han-Ting; Lan, Wen-Hsuan; Hsu, Ju-Wei; Bai, Ya-Mei; Huang, Kai-Lin; Su, Tung-Ping; Li, Cheng-Ta; Lin, Wei-Chen; Chen, Mu-Hong] Natl Yang Ming Univ, Sch Med, Div Psychiat, Taipei, Taiwan.
   [Wei, Han-Ting] Taipei City Hosp, Kunming Branch, Div Psychiat, Taipei, Taiwan.
   [Lan, Wen-Hsuan] Taipei Municipal Gan Dau Hosp, Div Psychiat, Taipei, Taiwan.
   [Hsu, Ju-Wei; Bai, Ya-Mei; Huang, Kai-Lin; Su, Tung-Ping; Li, Cheng-Ta; Lin, Wei-Chen; Chen, Mu-Hong] Taipei Vet Gen Hosp, Dept Psychiat, 201 Shih Pai Rd,Sec 2, Taipei 11217, Taiwan.
   [Chen, Tzeng-Ji] Taipei Vet Gen Hosp, Dept Family Med, Taipei, Taiwan.
   [Chen, Tzeng-Ji] Natl Yang Ming Univ, Inst Hosp & Hlth Care Adm, Taipei, Taiwan.
RP Chen, MH (reprint author), Taipei Vet Gen Hosp, Dept Psychiat, 201 Shih Pai Rd,Sec 2, Taipei 11217, Taiwan.
EM kremer7119@gmail.com
FU Taipei Veterans General HospitalTaipei Veterans General Hospital
   [V103E10-001, V104E10-002, V105E10-001-MY2-1, V105A-049]
FX Supported by Taipei Veterans General Hospital (V103E10-001, V104E10-002,
   V105E10-001-MY2-1, V105A-049). The authors declare no conflicts of
   interest.
NR 24
TC 2
Z9 2
U1 0
U2 8
PU MOSBY-ELSEVIER
PI NEW YORK
PA 360 PARK AVENUE SOUTH, NEW YORK, NY 10010-1710 USA
SN 0022-3476
EI 1097-6833
J9 J PEDIATR-US
JI J. Pediatr.
PD OCT
PY 2016
VL 177
BP 292
EP 296
DI 10.1016/j.jpeds.2016.06.057
PG 5
WC Pediatrics
SC Pediatrics
GA EF0NO
UT WOS:000390022700055
PM 27453371
DA 2020-03-18
ER

PT J
AU Ribeiro, MFM
   Vandenberghe, L
   Prudente, COM
   Vila, VDC
   Porto, CC
AF Martins Ribeiro, Maysa Ferreira
   Vandenberghe, Luc
   Martins Prudente, Cejane Oliveira
   Carvalho Vila, Vanessa da Silva
   Porto, Celmo Celeno
TI Cerebral Palsy: how the child's age and severity of impairment affect
   the mother's stress and coping strategies
SO CIENCIA & SAUDE COLETIVA
LA English
DT Article
DE Cerebral palsy; Mother; Child; Adolescent; Stress
ID PARENTAL STRESS; MOTOR FUNCTION; HEALTH; GROSS; LIFE
AB The aim of the study was to comprehend how the age group and the severity of the motor impairment of children with cerebral palsy modify the mothers' experiences of stress and to understand the coping strategies they use. A qualitative approach was used, with the method framed on Grounded Theory Analysis. Nineteen mothers of children and adolescents with different degrees of motor impairment participated in individual semi-structured interviews. A lack of support and increased time and effort invested in parenting, at the cost of other areas of life threaten participants' physical and emotional health. Mothers of children with mild impairment suffer more from the challenge of dealing with their children's emotional problems, aggression and learning difficulties. For mothers whose children have severe impairment, the major difficulties relate to coping with health complications and functional limitations. Mothers of younger children report diverse sources of stress and scarcity of resources; while mothers of adolescents have greater experience and are able to take up their life projects again. Experience, knowledge and support received are critical for adaptation.
C1 [Martins Ribeiro, Maysa Ferreira; Vandenberghe, Luc; Martins Prudente, Cejane Oliveira; Carvalho Vila, Vanessa da Silva; Porto, Celmo Celeno] Pontificia Univ Catolica Goias, Setor Univ, Av Univ 1-440, BR-74605010 Goiania, GO, Brazil.
RP Ribeiro, MFM (reprint author), Pontificia Univ Catolica Goias, Setor Univ, Av Univ 1-440, BR-74605010 Goiania, GO, Brazil.
EM maysafmr@yahoo.com.br
RI Ribeiro, Maysa Ferreira Martins/K-4084-2013
OI Ribeiro, Maysa Ferreira Martins/0000-0002-7871-6987
NR 28
TC 3
Z9 4
U1 0
U2 15
PU ABRASCO
PI RIO DE JANEIRO
PA RUA HESPERIA, 16-PARTE MANGUINHOS, RIO DE JANEIRO, 21050-040, BRAZIL
SN 1413-8123
EI 1678-4561
J9 CIENC SAUDE COLETIVA
JI Cienc. Saude Coletiva
PD OCT
PY 2016
VL 21
IS 10
BP 3202
EP 3211
DI 10.1590/1413-812320152110.17352016
PG 10
WC Public, Environmental & Occupational Health
SC Public, Environmental & Occupational Health
GA EC9LU
UT WOS:000388466900023
PM 27783793
OA DOAJ Gold
DA 2020-03-18
ER

PT J
AU Lee, YC
   Winston, FK
AF Lee, Yi-Ching
   Winston, Flaura K.
TI Stress induction techniques in a driving simulator and reactions from
   newly licensed drivers
SO TRANSPORTATION RESEARCH PART F-TRAFFIC PSYCHOLOGY AND BEHAVIOUR
LA English
DT Article
DE Emotion; Novice driver; Driving simulation; Validation; Stress
   induction; Time pressure
ID TIME PRESSURE; ANGER; VIOLATIONS; IMPACT; PERSONALITY; FRUSTRATION;
   RESPONSES; EMOTIONS; BEHAVIOR; MODEL
AB Challenging or unexpected traffic situations, which can induce frustration and other negative emotional states, can lead to unsafe, risky and aggressive driving behaviors. Although prior research has used a variety of techniques to induce emotions in drivers, their immediate reactions were not collected with driving metrics. Since teens, the age group with the highest crash risk, have limited emotion regulation skills and lack driving experience, they demonstrate maladaptive reactions to higher demand driving environments. Therefore, young drivers are important in studying the impact of emotions on driving. Since on road studies pose too high a safety risk, driving simulation provides a safe environment in which to objectively expose young drivers to challenging traffic situations and to examine their immediate reactions and behaviors. This study aimed to develop and validate a new simulator protocol to induce negative emotional states in young drivers in order to examine the relationship between emotional states and driver reactions. In this study, dynamic stressful traffic events were selected for programming based on a systematic ranking of stress levels and a literature review, and young driver reactions were examined in the presence and absence of added time pressure. Self-reported data were collected from 33 young driver participants who reported their emotional states at four time points during the protocol. These data were then matched with vehicle control behaviors based on measures derived from the simulator. Results demonstrated the validity of the simulator protocol's stress induction manipulations. The simulated traffic situations resulted in emotional fluctuations over time, with a positive correlation between the magnitude of negative emotions and the number of unsafe behaviors. These newly licensed drivers did not cope well with the presence of slow-moving or braking cars in front. In conclusion, the traffic events in this new protocol were validated as stress-inducing by self-reported emotions and by demonstrated unsafe reactions and driving behaviors. Such a validated protocol can be used to develop and evaluate evidence-based interventions to help young novice drivers manage their emotions and to cope with stressful traffic situations and time pressures. (C) 2016 Elsevier Ltd. All rights reserved.
C1 [Lee, Yi-Ching] George Mason Univ, 2060 David King Hall,MS 345,4400 Univ Dr, Fairfax, VA 22030 USA.
   [Winston, Flaura K.] Childrens Hosp Philadelphia, 3535 Market St,Suite 1150, Philadelphia, PA 19010 USA.
RP Lee, YC (reprint author), George Mason Univ, 2060 David King Hall,MS 345,4400 Univ Dr, Fairfax, VA 22030 USA.
EM ylee65@gmu.edu
FU National Science Foundation (NSF) Center for Child Injury Prevention
   Studies at the Children's Hospital of Philadelphia (CHOP)
FX The authors would like to acknowledge the National Science Foundation
   (NSF) Center for Child Injury Prevention Studies at the Children's
   Hospital of Philadelphia (CHOP) for sponsoring this study and its
   Industry Advisory Board (IAB) members for their support, valuable input
   and advice. The views presented are those of the authors and not
   necessarily the views of CHOP, the NSF, or the IAB members. The authors
   would like to thank Dr. Eran Magen for his contributions in the early
   stages of the project and Ms. Catherine Smith, Mr. Keith Floyd, Mr.
   Michael Chang, and Ms. Kellyann Martin for their help on subject
   recruitment, scenario development, data collection, and data processing.
NR 39
TC 5
Z9 5
U1 1
U2 14
PU ELSEVIER SCI LTD
PI OXFORD
PA THE BOULEVARD, LANGFORD LANE, KIDLINGTON, OXFORD OX5 1GB, OXON, ENGLAND
SN 1369-8478
EI 1873-5517
J9 TRANSPORT RES F-TRAF
JI Transp. Res. Pt. F-Traffic Psychol. Behav.
PD OCT
PY 2016
VL 42
BP 44
EP 55
DI 10.1016/j.trf.2016.06.019
PN 1
PG 12
WC Psychology, Applied; Transportation
SC Psychology; Transportation
GA ED3YN
UT WOS:000388784500004
DA 2020-03-18
ER

PT J
AU Watters, C
   O'Callaghan, P
AF Watters, Cynthia
   O'Callaghan, Paul
TI Mental health and psychosocial interventions for children and
   adolescents in street situations in low- and middle-income countries: A
   systematic review
SO CHILD ABUSE & NEGLECT
LA English
DT Review
DE Mental health; Intervention; Psychosocial; CASS; Street children
ID HOMELESS ADOLESCENTS; YOUTH; KHARTOUM; VIOLENCE; THERAPY; SUPPORT; LIFE;
   WAR
AB This article reviews the available quantitative literature on mental health and psychosocial interventions among children and adolescents in street situations (CASS) in low- and middle-income countries (LAMIC). PRISMA standards for systematic reviews were used to search five databases as well as grey literature. There were four inclusion criteria; studies had to involve a description of an external (i.e. outside of the home) mental health or psychosocial intervention/treatment, must be focused in LAMIC, must be focused on CASS, and must empirically evaluate the effectiveness of the intervention described. A quality assessment tool was used to assess the risk of bias in included articles. Five studies were included. A multidisciplinary care approach was significant in reducing psychological distress, substance use and improving sleeping arrangements (p < 0.001, n = 400). Residency step programmes were on average 52% successful in reintegrating children back into communities (n = 863). Resilience training significantly increased psychological well-being components (p < 0.001, n = 60). Emotional regulation training had a beneficial improvement in emotional regulation. FORNET (Forensic Offender Rehabilitation Narrative Exposure Therapy) (n = 32) reduced the number of self-reported offenses committed [t(19.26)=1.81, p = 0.043]. There are not enough credible studies available to develop a firm conclusion on the effectiveness of mental health and psychosocial interventions delivered to CASS in LAMIC. The limited amount of studies, inconsistent outcome measures, interventions and imperfect study designs maintain that this is an area in need of greater attention and research focus. (C) 2016 Elsevier Ltd. All rights reserved.
C1 [Watters, Cynthia; O'Callaghan, Paul] Queens Univ Belfast, Sch Psychol, MSc Psychol Childhood Advers Dissertat, Belfast, Antrim, North Ireland.
RP Watters, C (reprint author), Community Psychol Serv, Barrack St,Markievicz House, Dublin, Co Sligo, Ireland.
EM cwatters07@qub.ac.uk
NR 52
TC 3
Z9 3
U1 4
U2 25
PU PERGAMON-ELSEVIER SCIENCE LTD
PI OXFORD
PA THE BOULEVARD, LANGFORD LANE, KIDLINGTON, OXFORD OX5 1GB, ENGLAND
SN 0145-2134
EI 1873-7757
J9 CHILD ABUSE NEGLECT
JI Child Abuse Negl.
PD OCT
PY 2016
VL 60
BP 18
EP 26
DI 10.1016/j.chiabu.2016.09.002
PG 9
WC Family Studies; Psychology, Social; Social Work
SC Family Studies; Psychology; Social Work
GA EA6NA
UT WOS:000386744700003
PM 27664812
DA 2020-03-18
ER

PT J
AU Wolff, S
   Holl, J
   Stopsack, M
   Arens, EA
   Hocker, A
   Staben, KA
   Hiller, P
   Klein, M
   Schafer, I
   Barnow, S
AF Wolff, Sebastian
   Holl, Julia
   Stopsack, Malte
   Arens, Elisabeth A.
   Hoecker, Anja
   Staben, Katharina A.
   Hiller, Philipp
   Klein, Michael
   Schaefer, Ingo
   Barnow, Sven
CA CANSAS Study Grp
TI Does Emotion Dysregulation Mediate the Relationship between Early
   Maltreatment and Later Substance Dependence? Findings of the CANSAS
   Study
SO EUROPEAN ADDICTION RESEARCH
LA English
DT Article
DE Emotion dysregulation; Early maltreatment; Substance use disorders;
   Mediation; Training of emotion regulation strategies
ID CHILDHOOD TRAUMA QUESTIONNAIRE; BORDERLINE PERSONALITY-DISORDER;
   ALCOHOL-USE; REGULATION SCALE; REGULATION DIFFICULTIES; SOCIAL DRINKERS;
   PHYSICAL ABUSE; YOUNG-ADULTS; SAMPLE; DEPRESSION
AB Background/Aims: Maltreatment in childhood and adolescence is a risk factor for substance use disorders (SUDs) in adulthood. This association has rarely been investigated in the light of emotion dysregulation. To fill this gap, this study examines emotion dysregulation and SUDs among adults with a history of early maltreatment. Methods: Comparison of emotion dysregulation in adults with a history of early abuse and neglect who developed either an SUD (n = 105) or no mental disorder (n = 54). Further, a mediation model for the association between the severity of early maltreatment and SUDs was tested. Participants completed research diagnostic interviews for psychopathology, the Difficulties in Emotion Regulation Scale, and the Childhood Trauma Questionnaire. Results: By using hierarchical regression techniques and mediational analyses controlling for age and gender, it was possible to provide evidence for the mediating role of emotion dysregulation between early emotional and physical maltreatment and later SUDs. Conclusions: Emotion dysregulation is a potential mechanism underlying the relationship between early emotional and physical maltreatment and the development of SUDs. In light of these findings, focusing on the early training of adaptive emotion regulation strategies after childhood maltreatment might be of considerable relevance to prevent the development of SUDs. (C) 2016 S. Karger AG, Basel
C1 [Wolff, Sebastian; Holl, Julia; Stopsack, Malte; Staben, Katharina A.; Barnow, Sven] Heidelberg Univ, Dept Clin Psychol & Psychotherapy, Hauptstr 47-51, DE-69117 Heidelberg, Germany.
   [Arens, Elisabeth A.] Goethe Univ Frankfurt, Dept Clin Psychol & Psychotherapy, Frankfurt, Germany.
   [Hoecker, Anja; Hiller, Philipp; Schaefer, Ingo] Univ Med Ctr Hamburg Eppendorf, Dept Psychiat & Psychotherapy, Hamburg, Germany.
   [Hoecker, Anja; Hiller, Philipp; Schaefer, Ingo] Univ Hamburg, Ctr Interdisciplinary Addict Res, Hamburg, Germany.
   [Klein, Michael] Catholic Univ Appl Sci North Rhine Westphalia, German Inst Addict & Prevent Res DISuP, Cologne, Germany.
RP Wolff, S (reprint author), Heidelberg Univ, Dept Clin Psychol & Psychotherapy, Hauptstr 47-51, DE-69117 Heidelberg, Germany.
EM sebastian.wolff@psychologie.uni-heidelberg.de
FU German Federal Ministry of Education and Research (Bundesministerium fur
   Bildung und Forschung]Federal Ministry of Education & Research (BMBF)
   [01KR1203B]; Center for Psychological Psychotherapy (ZPP), University of
   Heidelberg
FX This research was supported by the German Federal Ministry of Education
   and Research (Bundesministerium fur Bildung und Forschung]: 01KR1203B)
   and the Center for Psychological Psychotherapy (ZPP), University of
   Heidelberg. The authors want to thank the German Federal Ministry of
   Education and Research, the Center for Psychological Psychotherapy (ZPP)
   Heidelberg, all participants who took part in this study, all
   cooperating clinical institutions, Robert L. Landwehr, and the
   CANSAS-study group.
NR 51
TC 11
Z9 12
U1 1
U2 14
PU KARGER
PI BASEL
PA ALLSCHWILERSTRASSE 10, CH-4009 BASEL, SWITZERLAND
SN 1022-6877
EI 1421-9891
J9 EUR ADDICT RES
JI Eur. Addict. Res.
PD OCT
PY 2016
VL 22
IS 6
BP 292
EP 300
DI 10.1159/000447397
PG 9
WC Substance Abuse; Psychiatry
SC Substance Abuse; Psychiatry
GA EA3AD
UT WOS:000386468900002
PM 27438781
OA Green Published
DA 2020-03-18
ER

PT J
AU Cisler, JM
   Sigel, BA
   Steele, JS
   Smitherman, S
   Vanderzee, K
   Pemberton, J
   Kramer, TL
   Kilts, CD
AF Cisler, J. M.
   Sigel, B. A.
   Steele, J. S.
   Smitherman, S.
   Vanderzee, K.
   Pemberton, J.
   Kramer, T. L.
   Kilts, C. D.
TI Changes in functional connectivity of the amygdala during cognitive
   reappraisal predict symptom reduction during trauma-focused
   cognitive-behavioral therapy among adolescent girls with post-traumatic
   stress disorder
SO PSYCHOLOGICAL MEDICINE
LA English
DT Article
DE Adolescence; cognitive-behavioral therapy; neuroimaging; post-traumatic
   stress disorder
AB Background While trauma-focused cognitive-behavioral therapy (TF-CBT) is the gold standard' treatment for pediatric post-traumatic stress disorder (PTSD), little is known about the neural mechanisms by which TF-CBT produces clinical benefit. Here, we test the hypothesis that PTSD symptom reduction during TF-CBT among adolescent girls with PTSD is associated with changes in patterns of brain functional connectivity (FC) with the amygdala during cognitive reappraisal.
   Method Adolescent girls with PTSD related to physical or sexual assault (n = 34) were enrolled in TF-CBT, delivered in an approximately 12-session format, in an open trial. Before and after treatment, they were engaged in a cognitive reappraisal task, probing neural mechanisms of explicit emotion regulation, during 3 T functional magnetic resonance imaging.
   Results Among adolescent girls completing TF-CBT with usable pre- and post-treatment scans (n = 20), improvements in self-reported emotion from pre- to post-treatment were positively related to improvements in PTSD symptoms. Adolescent girls with greater post-treatment symptom reduction were also able to suppress amygdala-insula FC while re-appraising, which was not evident in girls with less symptom reduction. Pre- to post-treatment changes in right amygdala to left insula FC that scaled with PTSD symptom reduction also scaled with improvements in emotion regulation.
   Conclusions These preliminary results suggest the neurocircuitry mechanisms through which TF-CBT produces clinical outcomes, providing putative brain targets for augmenting TF-CBT response.
C1 [Cisler, J. M.; Sigel, B. A.; Steele, J. S.; Smitherman, S.; Vanderzee, K.; Pemberton, J.; Kramer, T. L.; Kilts, C. D.] Univ Arkansas Med Sci, Dept Psychiat, Brain Imaging Res Ctr, Little Rock, AR 72205 USA.
RP Cisler, JM (reprint author), Univ Arkansas Med Sci, Inst Psychiat Res, Brain Imaging Res Ctr, 4301 W Markham 554, Little Rock, AR 72205 USA.
EM jcisler@uams.edu
RI Vanderzee, Karin/AAC-6683-2019
OI Vanderzee, Karin/0000-0001-9664-5652
FU NIMHUnited States Department of Health & Human ServicesNational
   Institutes of Health (NIH) - USANIH National Institute of Mental Health
   (NIMH) [1R21MH097784]; NARSAD Young Investigator Award from the Brain
   and Behavioral Foundation
FX Portions of this work were supported through grant 1R21MH097784 from the
   NIMH and a NARSAD Young Investigator Award from the Brain and Behavioral
   Foundation. The content is solely the responsibility of the authors and
   does not necessarily represent the official views of the NIMH, National
   Institutes of Health or the Brain and Behavior Foundation.
NR 0
TC 14
Z9 14
U1 3
U2 15
PU CAMBRIDGE UNIV PRESS
PI NEW YORK
PA 32 AVENUE OF THE AMERICAS, NEW YORK, NY 10013-2473 USA
SN 0033-2917
EI 1469-8978
J9 PSYCHOL MED
JI Psychol. Med.
PD OCT
PY 2016
VL 46
IS 14
BP 3013
EP 3023
DI 10.1017/S0033291716001847
PG 11
WC Psychology, Clinical; Psychiatry; Psychology
SC Psychology; Psychiatry
GA EA5DN
UT WOS:000386639700012
PM 27524285
DA 2020-03-18
ER

PT J
AU Ahonen, L
   Loeber, R
AF Ahonen, Lia
   Loeber, Rolf
TI Dating violence in teenage girls: parental emotion regulation and racial
   differences
SO CRIMINAL BEHAVIOUR AND MENTAL HEALTH
LA English
DT Article
ID INTIMATE PARTNER VIOLENCE; INTERGENERATIONAL TRANSMISSION; AGGRESSION;
   RISK; VICTIMIZATION; ASSOCIATION; INVOLVEMENT; PREDICTORS; STUDENTS;
   BEHAVIOR
AB BackgroundTeen dating violence (TDV) is a common phenomenon of great public concern. TDV may lead to severe long-term consequences for victims and offenders, and even more so for females than for males.
   AimThe aim of this paper is to investigate possible underlying factors for involvement in TDV either as a perpetrator or a victim. Social learning theory is commonly used to explain internalisation of parents' behaviour on children's behavioural expressions, but less so on parents' emotion regulation as a direct link to later TDV.
   MethodWe used longitudinal data from the Pittsburgh Girls Study (N=2450) to investigate if and how parents' positive and negative emotion regulation is related to TDV, controlling for early aggression and race.
   ResultsResults show a moderately strong association between parents' negative emotion regulation and their daughters' involvement in serious dating violence. We also found that many more African American girls were involved in TDV compared to Caucasian girls, both as a perpetrator and victim.
   Conclusions and practical implicationsWe discuss directions for future research focusing on emotion regulation and dating violence. Copyright (c) 2016 John Wiley & Sons, Ltd.
C1 [Ahonen, Lia; Loeber, Rolf] Univ Pittsburgh, Pittsburgh, PA 15260 USA.
   [Ahonen, Lia] Univ Orebro, Orebro 31705, Sweden.
RP Ahonen, L (reprint author), Univ Pittsburgh, Pittsburgh, PA 15260 USA.; Ahonen, L (reprint author), Univ Orebro, Orebro 31705, Sweden.
EM ahonenl@upmc.edu
FU Swedish Research Council (VR)Swedish Research Council; Office of
   Juvenile Justice and Delinquency Prevention, Office of Justice Programs,
   U.S. Department of Justice [2013-JF-FX-0058]
FX Dr. Ahonen is grateful to the Swedish Research Council (VR) for
   supporting her work. This project was supported by Grant #
   (2013-JF-FX-0058) awarded by the Office of Juvenile Justice and
   Delinquency Prevention, Office of Justice Programs, U.S. Department of
   Justice. The opinions, findings, and conclusions or recommendations
   expressed in this publication are those of the author(s) and do not
   necessarily reflect those of the Department of Justice.
NR 28
TC 1
Z9 1
U1 1
U2 8
PU WILEY
PI HOBOKEN
PA 111 RIVER ST, HOBOKEN 07030-5774, NJ USA
SN 0957-9664
EI 1471-2857
J9 CRIM BEHAV MENT HEAL
JI Crim. Behav. Ment. Health
PD OCT
PY 2016
VL 26
IS 4
SI SI
BP 240
EP 250
DI 10.1002/cbm.2011
PG 11
WC Criminology & Penology; Psychiatry
SC Criminology & Penology; Psychiatry
GA DZ7EW
UT WOS:000386028600003
PM 27709747
DA 2020-03-18
ER

PT J
AU Noel, M
   Wilson, AC
   Holley, AL
   Durkin, L
   Patton, M
   Palermo, TM
AF Noel, Melanie
   Wilson, Anna C.
   Holley, Amy Lewandowski
   Durkin, Lindsay
   Patton, Michaela
   Palermo, Tonya M.
TI Posttraumatic stress disorder symptoms in youth with vs without chronic
   pain
SO PAIN
LA English
DT Article
DE Chronic pain; PTSD; Trauma; Adolescents; Parents; Pain; Quality of life
ID PEDIATRIC CHRONIC PAIN; OF-THE-LITERATURE; LIFE EVENTS; PSYCHOMETRIC
   PROPERTIES; CHILDHOOD ADVERSITIES; MUTUAL MAINTENANCE; PTSD SYMPTOMS;
   EMOTION REGULATION; MENTAL-DISORDERS; PARENT DISTRESS
AB Chronic pain and posttraumatic stress disorder (PTSD) symptoms have been found to co-occur in adults; however, research has not examined this co-occurrence in adolescence, when pediatric chronic pain often first emerges. The aims of this study were to compare the frequency and intensity of PTSD symptoms and stressful life events in cohorts of youth with (n = 95) and without (n = 100) chronic pain and their parents and to determine the association between PTSD symptoms, health-related quality of life, and pain symptoms within the chronic pain sample. All participants completed questionnairemeasures through an online survey. Findings revealed that youth with chronic pain and their parents had significantly higher levels of PTSD symptoms as compared with pain-free peers. More youth with chronic pain (32%) and their parents (20%) reported clinically significant elevations in PTSD symptoms than youth without chronic pain (8%) and their parents (1%). Youth with chronic pain also reported a greater number of stressful life events than those without chronic pain, and this was associated with higher PTSD symptoms. Among the chronic pain cohort, higher levels of PTSD symptoms were predictive of worse health-related quality of life and were associated with higher pain intensity, unpleasantness, and interference. Results suggest that elevated PTSD symptoms are common and linked to reduced functioning among youth with chronic pain. Future research is needed to examine PTSD at the diagnostic level and the underlying mechanisms that may explain why this co-occurrence exists.
C1 [Noel, Melanie] Univ Calgary, Dept Psychol, Alberta Childrens Hosp, Res Inst, Calgary, AB, Canada.
   [Wilson, Anna C.; Holley, Amy Lewandowski] Oregon Hlth & Sci Univ, Inst Dev & Disabil, Portland, OR 97201 USA.
   [Durkin, Lindsay; Palermo, Tonya M.] Seattle Childrens Hosp, Res Inst, Ctr Child Hlth Behav & Dev, Seattle, WA USA.
   [Patton, Michaela] Oklahoma State Univ, Dept Psychol, Stillwater, OK 74078 USA.
   [Palermo, Tonya M.] Univ Washington, Dept Anesthesiol, Seattle, WA 98195 USA.
   [Palermo, Tonya M.] Univ Washington, Dept Pediat, Seattle, WA 98195 USA.
   [Palermo, Tonya M.] Univ Washington, Dept Psychiat, Seattle, WA 98195 USA.
RP Noel, M (reprint author), Univ Calgary, Dept Psychol, 2500 Univ Dr NW, Calgary, AB T2N 1N4, Canada.; Noel, M (reprint author), Alberta Childrens Prov Gen Hosp, Res Inst, 2500 Univ Dr NW, Calgary, AB T2N 1N4, Canada.
EM melanie.noel@ucalgary.ca
FU Hearst Grant from Centre for Child Health Behavior and Development,
   Seattle Children's Research Institute; NIH grantUnited States Department
   of Health & Human ServicesNational Institutes of Health (NIH) - USA
   [2K24HD060068]; CIHR Postdoctoral Award; Career Development Awards from
   Eunice Kennedy Shriver National Institute on Child Health and Human
   Development [K23HD071946, K23 HD064705]
FX This research was supported by Hearst Grant awarded to Noel from the
   Centre for Child Health Behavior and Development, Seattle Children's
   Research Institute as well as an NIH grant 2K24HD060068 awarded to
   Palermo. At the time that this research was conducted, Noel was a
   trainee member of Pain in Child Health, a Strategic Training Initiative
   of the Canadian Institutes of Health Research (CIHR). She was also
   supported by a CIHR Postdoctoral Award. This study was also supported by
   Career Development Awards from the Eunice Kennedy Shriver National
   Institute on Child Health and Human Development (K23HD071946, ALH; K23
   HD064705, AW). The authors thank the parents and children who
   participated in this study.
NR 55
TC 19
Z9 19
U1 0
U2 7
PU LIPPINCOTT WILLIAMS & WILKINS
PI PHILADELPHIA
PA TWO COMMERCE SQ, 2001 MARKET ST, PHILADELPHIA, PA 19103 USA
SN 0304-3959
EI 1872-6623
J9 PAIN
JI Pain
PD OCT
PY 2016
VL 157
IS 10
BP 2277
EP 2284
DI 10.1097/j.pain.0000000000000642
PG 8
WC Anesthesiology; Clinical Neurology; Neurosciences
SC Anesthesiology; Neurosciences & Neurology
GA DZ7AP
UT WOS:000386015500017
PM 27276275
OA Green Accepted
DA 2020-03-18
ER

PT J
AU Klag, S
   Fox, T
   Martin, G
   Eadie, K
   Bergh, W
   Keegan, F
   Turner, D
   Raeburn, N
AF Klag, Stefanie
   Fox, Tara
   Martin, Graham
   Eadie, Kathryn
   Bergh, Warren
   Keegan, Frank
   Turner, Duncan
   Raeburn, Narelle
TI Evolve Therapeutic Services: A 5-year outcome study of children and
   young people in out-of-home care with complex and extreme behavioural
   and mental health problems
SO CHILDREN AND YOUTH SERVICES REVIEW
LA English
DT Article
DE Children and young people; Out-of-home care; Foster care; Intervention;
   Therapeutic model; Outcome study; CGAS; HoNOSCA; Mental health;
   Maltreatment; Neglect; Abuse; Trauma; Behavioural and emotional problems
ID ADOLESCENTS HONOSCA; GLOBAL ASSESSMENT; FOSTER; SCALES; PSYCHOPATHOLOGY
AB Background: Little evaluation research has been conducted on the effectiveness of services and intervention provided to children in out-of-home care. This study evaluated an innovative Queensland, Australia program employing a collaborative wrap-round model of care in combination with a flexible intervention approach, individually tailored to children and young people in out-of-home care presenting with complex and extreme behavioural and mental health problems.
   Method: The sample consisted of 664 children and young people. Two clinician-rated measures, the CGAS and HoNOSCA, were used to assess young people's functioning via a pre-post-treatment design.
   Results: Results revealed significant improvements across a range of problems areas: general functioning and adjustment; disruptive, antisocial and aggressive behaviour; overactivity, poor attention and concentration; non accidental self-injury; problems with scholastic and language skills; non-organic somatic symptoms; emotional symptoms; peer and family relationships; self-care and independence; and school attendance.
   Conclusion: Findings provide good evidence for the effectiveness of the therapeutic intervention program. Implications for future research are explored. Crown Copyright (C) 2016 Published by Elsevier Ltd. All rights reserved.
C1 [Klag, Stefanie; Fox, Tara] Gold Coast Hosp & Hlth Serv, Southport Hlth Precinct, Evolve Therapeut Serv, Child & Youth Mental Hlth Serv, Level 5,16-30 High St, Southport, Qld 4215, Australia.
   [Martin, Graham] Univ Queensland, Royal Brisbane & Womens Hosp, Mental Hlth Ctr, K Floor,Butterfield St, Herston, Qld 4006, Australia.
   [Eadie, Kathryn; Bergh, Warren; Keegan, Frank] Childrens Hlth Queensland Hosp & Hlth Serv, Evolve Therapeut Serv, Child & Youth Mental Hlth Serv, 289 Wardell St, Enoggera, Qld 4051, Australia.
   [Turner, Duncan] Metro South Hlth, Child & Youth Mental Hlth Serv, Evolve Therapeut Serv, 12-3-19 Univ Dr, Meadowbrook, Qld 4131, Australia.
   [Raeburn, Narelle] Sunshine Coast Hosp & Hlth Serv, Child & Youth Mental Hlth Serv, Evolve Therapeut Serv, 108 Brisbane Rd, Mooloolaba, Qld 4557, Australia.
RP Eadie, K (reprint author), Childrens Hlth Queensland Hosp & Hlth Serv, Evolve Therapeut Serv, Child & Youth Mental Hlth Serv, 289 Wardell St, Enoggera, Qld 4051, Australia.
EM Stefanie.Klag@health.qld.gov.au; Kathyn.Eadie@health.qld.gov.au
RI Martin, Graham/N-8558-2019; Martin, Graham E D/F-4109-2010
OI Martin, Graham/0000-0001-7327-6997; Martin, Graham E
   D/0000-0001-7327-6997
NR 34
TC 2
Z9 2
U1 0
U2 16
PU PERGAMON-ELSEVIER SCIENCE LTD
PI OXFORD
PA THE BOULEVARD, LANGFORD LANE, KIDLINGTON, OXFORD OX5 1GB, ENGLAND
SN 0190-7409
EI 1873-7765
J9 CHILD YOUTH SERV REV
JI Child. Youth Serv. Rev.
PD OCT
PY 2016
VL 69
BP 268
EP 274
DI 10.1016/j.childyouth.2016.08.017
PG 7
WC Family Studies; Social Work
SC Family Studies; Social Work
GA DY7TA
UT WOS:000385331000030
DA 2020-03-18
ER

PT J
AU Green, AE
   Ferrand, J
   Aarons, GA
AF Green, Amy E.
   Ferrand, John
   Aarons, Gregory A.
TI Functioning Among Youth with Comorbid Mood Disorder and Chronic Physical
   Illness in Public Sector Care
SO JOURNAL OF DEVELOPMENTAL AND BEHAVIORAL PEDIATRICS
LA English
DT Article
DE comorbidity; mood disorder; chronic illness; youths; public sector
ID MAJOR DEPRESSIVE DISORDER; QUALITY-OF-LIFE; BIPOLAR DISORDER;
   PSYCHIATRIC-DISORDERS; BEHAVIORAL HEALTH; RISK-FACTORS; EARLY
   INTERVENTION; EMOTIONAL-PROBLEMS; MENTAL-HEALTH; CHILDREN
AB Objective: The current study examines parent/caregiver and youth report of psychosocial and health-related functioning among youth served in public systems of care, with mood disorder only, comorbid mood disorder and chronic physical illness, and chronic physical illness only. Method: Participants were 539 youths (ages, 11-18; 64% male) with amood disorder and/or chronic physical illness enrolled in a study of public sector care. Presence of mood disorder was based on youth report on the Diagnostic Interview Schedule for Children-IV. Parents reported whether they had been told by a school or health professional that their child had 1 of 8 categories of chronic physical illnesses. Psychosocial functioning was assessed with the Child Behavior Checklist and Youth Self Report. Parent and child versions of the Child Health Questionnaire assessed health-related functioning. Covariates included demographic variables, substance use, mental health service utilization, disruptive behavior disorders, and anxiety disorders. Multivariate analysis of covariances assessed differences on outcome measures among the 3 groups. Results: Parents and youths reported significantly worse psychosocial and health-related functioning for youth with comorbid mood and physical illnesses. Generally, parents reported lower functioning in youth with a physical illness compared with mood disorder, and youth with mood disorders reported lower functioning than those with physical illness. Conclusion: Youth with comorbid mood disorder and chronic physical illness experience high levels of impairment. Increased screening of mood disorders in pediatric health settings is warranted. Health systems, clinics, and clinicians should focus on integrating mental and physical health diagnosis and treatment.
C1 [Green, Amy E.; Ferrand, John; Aarons, Gregory A.] Univ Calif San Diego, Dept Psychiat, 9500 Gilman Dr,MC 0812, San Diego, CA 92093 USA.
   [Green, Amy E.; Ferrand, John; Aarons, Gregory A.] Child & Adolescent Serv Res Ctr, San Diego, CA USA.
RP Green, AE (reprint author), Univ Calif San Diego, Dept Psychiat, 9500 Gilman Dr,MC 0812, San Diego, CA 92093 USA.
EM a4green@ucsd.edu
FU NIMHUnited States Department of Health & Human ServicesNational
   Institutes of Health (NIH) - USANIH National Institute of Mental Health
   (NIMH) [U01MH055282, R01MH072961]
FX This research was supported by the following NIMH Grants: U01MH055282
   and R01MH072961.
NR 50
TC 0
Z9 0
U1 0
U2 7
PU LIPPINCOTT WILLIAMS & WILKINS
PI PHILADELPHIA
PA TWO COMMERCE SQ, 2001 MARKET ST, PHILADELPHIA, PA 19103 USA
SN 0196-206X
EI 1536-7312
J9 J DEV BEHAV PEDIATR
JI J. Dev. Behav. Pediatr.
PD OCT
PY 2016
VL 37
IS 8
BP 637
EP 646
DI 10.1097/DBP.0000000000000336
PG 10
WC Behavioral Sciences; Psychology, Developmental; Pediatrics
SC Behavioral Sciences; Psychology; Pediatrics
GA DZ0KA
UT WOS:000385526100005
PM 27680986
DA 2020-03-18
ER

PT J
AU Pitts, CH
   Klein-Tasman, BP
   Osborne, JW
   Mervis, CB
AF Pitts, C. H.
   Klein-Tasman, B. P.
   Osborne, J. W.
   Mervis, C. B.
TI Predictors of specific phobia in children with Williams syndrome
SO JOURNAL OF INTELLECTUAL DISABILITY RESEARCH
LA English
DT Article
DE anxiety; Behavior Rating Inventory of Executive Functioning (BRIEF);
   behaviour regulation; curvilinear effects; intellectual disability;
   logistic regression; specific phobia; Williams syndrome
ID DISORDERS INTERVIEW SCHEDULE; ANXIETY DISORDERS; DSM-IV; EMOTION
   REGULATION; PARENT VERSIONS; PREVALENCE; PERFORMANCE; ADOLESCENTS;
   YOUTH; ADHD
AB Background Specific phobia (SP) is the most common anxiety disorder among children with Williams syndrome (WS); prevalence rates derived from Diagnostic and Statistical Manual of Mental Disorders-based diagnostic interviews range from 37% to 56%. We evaluated the effects of gender, age, intellectual abilities and/or behaviour regulation difficulties on the likelihood that a child with WS would be diagnosed with SP.
   Methods A total of 194 6-17 year-olds with WS were evaluated. To best characterise the relations between the predictors and the probability of a SP diagnosis, we explored not only possible linear effects but also curvilinear effects.
   Results No gender differences were detected. As age increased, the likelihood of receiving a SP diagnosis decreased. As IQ increased, the probability of receiving a SP diagnosis also decreased. Behaviour regulation difficulties were the strongest predictor of a positive diagnosis. A quadratic relation was detected: The probability of receiving a SP diagnosis gradually rose as behaviour regulation difficulties increased. However, once behaviour regulation difficulties approached the clinical range, the probability of receiving a SP diagnosis asymptoted at a high level.
   Conclusion Children with behaviour regulation difficulties in or just below the clinical range were at the greatest risk of developing SP. These findings highlight the value of large samples and the importance of evaluating for nonlinear effects to provide accurate model specification when characterising relations among a dependent variable and possible predictors.
C1 [Pitts, C. H.; Mervis, C. B.] Univ Louisville, Psychol & Brain Sci, Louisville, KY 40292 USA.
   [Klein-Tasman, B. P.] Univ Wisconsin, Dept Psychol, Milwaukee, WI 53201 USA.
   [Osborne, J. W.] Clemson Univ, Math Sci, Clemson, SC USA.
RP Pitts, CH (reprint author), Univ Louisville, Psychol & Brain Sci, Louisville, KY 40292 USA.
EM chpitt03@louisville.edu
FU NICHD NIH HHSUnited States Department of Health & Human ServicesNational
   Institutes of Health (NIH) - USANIH Eunice Kennedy Shriver National
   Institute of Child Health & Human Development (NICHD) [R37 HD029957];
   NINDS NIH HHSUnited States Department of Health & Human ServicesNational
   Institutes of Health (NIH) - USANIH National Institute of Neurological
   Disorders & Stroke (NINDS) [R01 NS035102]
NR 39
TC 3
Z9 3
U1 0
U2 19
PU WILEY
PI HOBOKEN
PA 111 RIVER ST, HOBOKEN 07030-5774, NJ USA
SN 0964-2633
EI 1365-2788
J9 J INTELL DISABIL RES
JI J. Intell. Disabil. Res.
PD OCT
PY 2016
VL 60
IS 10
SI SI
BP 1031
EP 1042
DI 10.1111/jir.12327
PG 12
WC Education, Special; Genetics & Heredity; Clinical Neurology; Psychiatry;
   Rehabilitation
SC Education & Educational Research; Genetics & Heredity; Neurosciences &
   Neurology; Psychiatry; Rehabilitation
GA DZ3HU
UT WOS:000385737600012
PM 27545817
OA Green Accepted
DA 2020-03-18
ER

PT J
AU Zelkowitz, RL
   Cole, DA
   Han, GT
   Tomarken, AJ
AF Zelkowitz, Rachel L.
   Cole, David A.
   Han, Gloria T.
   Tomarken, Andrew J.
TI The Incremental Utility of Emotion Regulation But Not Emotion Reactivity
   in Nonsuicidal Self-Injury
SO SUICIDE AND LIFE-THREATENING BEHAVIOR
LA English
DT Article
ID PSYCHOMETRIC PROPERTIES; COLLEGE-STUDENTS; AFFECT INTENSITY;
   ADOLESCENTS; BEHAVIOR; DYSREGULATION; MODEL; HARM; CONSEQUENCES;
   DISORDERS
AB This study assessed the incremental utility of emotion reactivity and emotion regulation in relation to nonsuicidal self-injury (NSSI). Participants included 379 college students aged 18-22 who completed self-report measures of emotion regulation, emotion reactivity, and NSSI. Emotion regulation was significantly related to NSSI both ignoring and controlling for reactivity, but the reverse was not true. Participants' use of NSSI for affect regulation appeared to moderate this relation. Findings support emotion regulation deficits as a target for intervention over and above heightened emotion reactivity, especially in those who use NSSI to regulate negative affect.
C1 [Zelkowitz, Rachel L.; Cole, David A.] Vanderbilt Univ, Psychol & Human Dev, 221 Kirkland Hall, Nashville, TN 37235 USA.
   [Han, Gloria T.; Tomarken, Andrew J.] Vanderbilt Univ, Dept Psychol, Nashville, TN 37240 USA.
RP Cole, DA (reprint author), Vanderbilt Univ, Psychol & Human Dev, 221 Kirkland Hall, Nashville, TN 37235 USA.
EM david.cole@vanderbilt.edu
OI Han, Gloria T./0000-0002-4818-983X
FU NIMH NIH HHSUnited States Department of Health & Human ServicesNational
   Institutes of Health (NIH) - USANIH National Institute of Mental Health
   (NIMH) [T32 MH018921]
NR 62
TC 13
Z9 13
U1 0
U2 10
PU WILEY
PI HOBOKEN
PA 111 RIVER ST, HOBOKEN 07030-5774, NJ USA
SN 0363-0234
EI 1943-278X
J9 SUICIDE LIFE-THREAT
JI Suicide Life-Threat. Behav.
PD OCT
PY 2016
VL 46
IS 5
BP 545
EP 562
DI 10.1111/sltb.12236
PG 18
WC Psychiatry; Psychology, Multidisciplinary
SC Psychiatry; Psychology
GA DZ2XO
UT WOS:000385706300004
PM 26945972
OA Green Accepted
DA 2020-03-18
ER

PT J
AU Webb, L
   Stegall, S
   Mirabile, S
   Zeman, J
   Shields, A
   Perry-Parrish, C
AF Webb, Lindsey
   Stegall, Sheri
   Mirabile, Scott
   Zeman, Janice
   Shields, Ashley
   Perry-Parrish, Carisa
TI The management and expression of pride: Age and gender effects across
   adolescence
SO JOURNAL OF ADOLESCENCE
LA English
DT Article
DE Pride; Emotion regulation; Adolescence; Gender; Developmental
   differences
ID EMOTION REGULATION; NONVERBAL EXPRESSIONS; POSITIVE PSYCHOLOGY;
   LIFE-SPAN; CHILDREN; ACHIEVEMENT; EXPERIENCE; STABILITY; KNOWLEDGE;
   EFFICACY
AB Understanding of the role that positive emotions play in adolescent social development requires studying the normative development of these emotions. This research examined pride expression and management across adolescence, focusing on gender and developmental differences. Participants were 206 Caucasian youth (52.9% girls) in grades 5 (M-age = 11.10 years), 8 (M-age = 14.45), 11 (M-age = 17.26), and university (Mage = 19.61). Youth responded to two vignettes assessing reactions to pride-eliciting situations. Compared to boys, girls reported more intense pride experience and a higher likelihood of expressing pride. Increases across adolescence were found for self-efficacy in suppressing pride expression, and for expressing modesty in pride-eliciting situations. Older adolescents were less likely than younger adolescents to expect to receive a negative peer reaction when inhibiting pride. These results indicate the importance of gender-specific examinations of pride across adolescent development with implications for adaptive psychosocial functioning and positive psychology. (C) 2016 The Foundation for Professionals in Services for Adolescents. Published by Elsevier Ltd. All rights reserved.
C1 [Webb, Lindsey] Johns Hopkins Bloomberg Sch Publ Hlth, Baltimore, MD 21205 USA.
   [Stegall, Sheri] Western Psychol Serv, Torrance, CA USA.
   [Mirabile, Scott] St Marys Coll Maryland, St Marys City, MD 20686 USA.
   [Zeman, Janice] Coll William & Mary, Williamsburg, VA 23187 USA.
   [Shields, Ashley; Perry-Parrish, Carisa] Johns Hopkins Med Inst, Baltimore, MD 21205 USA.
RP Webb, L (reprint author), Johns Hopkins Bloomberg Sch Publ Hlth, Baltimore, MD 21205 USA.
EM lwebb7@jhmi.edu
RI Webb, Lindsey/AAE-8973-2020
OI Webb, Lindsey/0000-0001-5522-3533; Mirabile, Scott/0000-0002-6063-3024
NR 65
TC 1
Z9 1
U1 1
U2 23
PU ACADEMIC PRESS LTD- ELSEVIER SCIENCE LTD
PI LONDON
PA 24-28 OVAL RD, LONDON NW1 7DX, ENGLAND
SN 0140-1971
EI 1095-9254
J9 J ADOLESCENCE
JI J. Adolesc.
PD OCT
PY 2016
VL 52
BP 1
EP 11
DI 10.1016/j.adolescence.2016.06.009
PG 11
WC Psychology, Developmental
SC Psychology
GA DY0IO
UT WOS:000384780700001
PM 27454777
DA 2020-03-18
ER

PT J
AU Izadpanah, S
   Schumacher, M
   Arens, EA
   Stopsack, M
   Ulrich, I
   Hansenne, M
   Grabe, HJ
   Barnow, S
AF Izadpanah, Shahrzad
   Schumacher, Maren
   Arens, Elisabeth A.
   Stopsack, Malte
   Ulrich, Ines
   Hansenne, Michel
   Grabe, Hans Joergen
   Barnow, Sven
TI Adolescent harm avoidance as a longitudinal predictor of maladaptive
   cognitive emotion regulation in adulthood: The mediating role of
   inhibitory control
SO JOURNAL OF ADOLESCENCE
LA English
DT Article
DE Harm avoidance; Temperament; Cognitive emotion regulation; Inhibitory
   control; Impulsivity; Gender differences
ID REGULATION STRATEGIES; DEPRESSIVE SYMPTOMS; EXECUTIVE FUNCTIONS;
   GENDER-DIFFERENCES; SOCIAL ANXIETY; TEMPERAMENT; PERSONALITY; CHARACTER;
   RUMINATION; STRESS
AB The current study investigates the effect of adolescent harm avoidance (HA) on maladaptive cognitive emotion regulation strategies (mCER) in early adulthood. The mediating role of inhibitory control and the moderating effect of gender on this link were also examined. Longitudinal data from 261 adolescents (147 female) were collected in three phases (T0, T1 and T2) over approximately 10 years. Results revealed that, after controlling for HA in adulthood (T2), female adolescents' HA (TO) significantly predicted mCER strategies after 10 years (T2), whereas male adolescents' HA only predicted catastrophizing. In addition, attentional impulsivity (T1) significantly mediated the relation between HA and mCER, though only among women. There was no significant indirect effect for emotional interference and stop-signal reaction time. Results revealed gender and measure specific associations between HA and inhibitory control and suggest that HA could induce inhibitory deficits leading to mCER. (C) 2016 The Foundation for Professionals in Services for Adolescents. Published by Elsevier Ltd. All rights reserved.
C1 [Izadpanah, Shahrzad; Schumacher, Maren; Stopsack, Malte; Ulrich, Ines; Barnow, Sven] Heidelberg Univ, Dept Clin Psychol & Psychotherapy, Inst Psychol, Hauptstr 47-51, D-69117 Heidelberg, Germany.
   [Arens, Elisabeth A.] Goethe Univ Frankfurt, Dept Clin Psychol & Psychotherapy, Inst Psychol, Frankfurt, Germany.
   [Hansenne, Michel] Univ Liege, Dept Psychol, B-4000 Liege, Belgium.
   [Grabe, Hans Joergen] Ernst Moritz Arndt Univ Greifswald, Dept Psychiat & Psychotherapy, Greifswald, Germany.
RP Izadpanah, S (reprint author), Heidelberg Univ, Dept Clin Psychol & Psychotherapy, Inst Psychol, Hauptstr 47-51, D-69117 Heidelberg, Germany.
EM Shahrzad.Izadpanah@psychologie.uni-heidelberg.de;
   Maren.aldinger@psychologie.uni-heidelberg.de;
   e.arens@psych.uni-frankfurt.de;
   Malte.stopsack@psychologie.uni-heidelberg.de;
   Ines.ulrich@psychologie.uni-heidelberg.de; Michel.Hansenne@ulg.ac.be;
   Grabeh@uni-greifswald.de; Sven.barnow@psychologie.uni-heidelberg.de
RI Hansenne, Michel/D-2138-2015
OI Hansenne, Michel/0000-0002-3478-4953
FU German Research Foundation (Deutsche Forschungsgemeinschaft)German
   Research Foundation (DFG) [BA-2172/2-1, BA2172.8-1. GR1912.7-1]
FX The Greifswald family study was supported by the German Research
   Foundation (Deutsche Forschungsgemeinschaft, BA-2172/2-1, BA2172.8-1.
   GR1912.7-1).
NR 89
TC 3
Z9 3
U1 1
U2 9
PU ACADEMIC PRESS LTD- ELSEVIER SCIENCE LTD
PI LONDON
PA 24-28 OVAL RD, LONDON NW1 7DX, ENGLAND
SN 0140-1971
EI 1095-9254
J9 J ADOLESCENCE
JI J. Adolesc.
PD OCT
PY 2016
VL 52
BP 49
EP 59
DI 10.1016/j.adolescence.2016.07.006
PG 11
WC Psychology, Developmental
SC Psychology
GA DY0IO
UT WOS:000384780700006
PM 27494741
DA 2020-03-18
ER

PT J
AU Borelli, JL
   Smiley, PA
   Rasmussen, HF
   Gomez, A
AF Borelli, Jessica L.
   Smiley, Patricia A.
   Rasmussen, Hannah F.
   Gomez, Anthony
TI Is it About Me, You, or Us? Stress Reactivity Correlates of
   Discrepancies in We-Talk Among Parents and Preadolescent Children
SO JOURNAL OF YOUTH AND ADOLESCENCE
LA English
DT Article
DE Informant discrepancies; We-talk; Communal coping; Overcontrol; Emotion
ID DEPRESSIVE SYMPTOMS; MOTHERS PERCEPTIONS; ADOLESCENT; ATTACHMENT;
   FAMILY; RUMINATION; EMOTION; HEALTH; INTERDEPENDENCE; ASSOCIATIONS
AB An emerging literature suggests that not only do parent and child perceptions of parent-child relationship quality independently predict children's adjustment, but also that the discrepancy between parent and child perceptions of the relationship also carries predictive power. In the current study, we examine discrepancies in mother and children's we-talk, which is thought to reveal the degree to which members of a dyad conceive of problems affecting just one of the members as shared. We anticipate that discrepancies in which the mother expresses a greater sense of we-ness than the child would be particularly toxic during this developmental phase, when youth's strivings for independence ought to near their apex. Using an ethnically and socioeconomically diverse sample of school-aged children and their mothers (N = 106, 49.1 % female; 43 % Non-Hispanic White, 21 % African American, 21 % Hispanic, 10 % Asian, and 5 % of another ethnic category or mixed race; 48 % reported an annual income of <$60,000), we expose children to a standardized failure task that their mothers observe and then interview both members of the dyad regarding the task-we-talk is derived from these interviews. We examine the discrepancy between child and mother we-talk as a predictor of children's cortisol reactivity and mothers' behavioral overcontrol during the failure task. We also examine whether the discrepancy in mother-child we-talk predicts children's trait rumination. The interaction between child and mother we-talk was significantly associated with all three outcomes. Children's cortisol reactivity and rumination were highest when mothers used high and children used low levels of we-talk. A three-way interaction of children's we-talk, mothers' we-talk and child age emerged, suggesting that the association of discrepancies in we-talk with maternal overcontrol depended on child age, with significant effects emerging among older children. We discuss our results in terms of their implications for preadolescent development and emotion regulation.
C1 [Borelli, Jessica L.; Smiley, Patricia A.; Rasmussen, Hannah F.; Gomez, Anthony] Pomona Coll, Dept Psychol, 647 N Coll Way, Claremont, CA 91711 USA.
   [Rasmussen, Hannah F.] Univ Southern Calif, Dept Psychol, Los Angeles, CA 90089 USA.
RP Borelli, JL (reprint author), Pomona Coll, Dept Psychol, 647 N Coll Way, Claremont, CA 91711 USA.
EM jessica.borelli@pomona.edu
FU Pomona College
FX This study was funded by a small research grant from Pomona College.
NR 63
TC 5
Z9 5
U1 1
U2 16
PU SPRINGER/PLENUM PUBLISHERS
PI NEW YORK
PA 233 SPRING ST, NEW YORK, NY 10013 USA
SN 0047-2891
EI 1573-6601
J9 J YOUTH ADOLESCENCE
JI J. Youth Adolesc.
PD OCT
PY 2016
VL 45
IS 10
SI SI
BP 1996
EP 2010
DI 10.1007/s10964-016-0459-5
PG 15
WC Psychology, Developmental
SC Psychology
GA DX7KX
UT WOS:000384567200003
PM 26979448
DA 2020-03-18
ER

PT J
AU Rescorla, LA
AF Rescorla, Leslie A.
TI Cross-Cultural Perspectives on Parent-Adolescent Discrepancies: Existing
   Findings and Future Directions
SO JOURNAL OF YOUTH AND ADOLESCENCE
LA English
DT Editorial Material
DE Cross-informant agreement; Cross-cultural; International comparisons;
   Parent-adolescent
ID BEHAVIORAL-PROBLEMS; EMOTIONAL-PROBLEMS; CHILD AGREEMENT; INFORMANT;
   RATINGS; PATTERNS
AB As summarized in this commentary, the first generation of cross-informant agreement research focused on perceptions of child and adolescent mental health. Contributions of this research include demonstrating that modest cross-informant agreement is a very robust phenomenon, utilizing numerous statistical approaches to measure degree of agreement, and identifying many factors that moderate agreement. An important focus of this work has been using multi-society international comparisons to examine cross-cultural similarities and differences in cross-informant agreement. The articles in this Special Issue represent a significant paradigm shift in which cross-informant agreement is examined as an independent variable predicting a wide variety of outcomes. Furthermore, moving beyond perceptions of adolescent mental health, these articles compare parent and adolescent perceptions of diverse aspects of family functioning (e.g., family conflict, parent-adolescent communication, family relationships, parental authority). Additionally, the research presented in this Special Issue employs innovative and sophisticated statistical techniques. Although the Special Issue represents some first steps toward considering cross-cultural aspects of perceptions of family functioning, much work still needs to be done in this area. Some suggestions for future research strategies to accomplish this goal conclude this commentary.
C1 [Rescorla, Leslie A.] Bryn Mawr Coll, Dept Psychol, Bryn Mawr, PA 19010 USA.
RP Rescorla, LA (reprint author), Bryn Mawr Coll, Dept Psychol, Bryn Mawr, PA 19010 USA.
EM lrescorl@brynmawr.edu
NR 44
TC 4
Z9 5
U1 0
U2 5
PU SPRINGER/PLENUM PUBLISHERS
PI NEW YORK
PA 233 SPRING ST, NEW YORK, NY 10013 USA
SN 0047-2891
EI 1573-6601
J9 J YOUTH ADOLESCENCE
JI J. Youth Adolesc.
PD OCT
PY 2016
VL 45
IS 10
SI SI
BP 2185
EP 2196
DI 10.1007/s10964-016-0554-7
PG 12
WC Psychology, Developmental
SC Psychology
GA DX7KX
UT WOS:000384567200017
PM 27491416
OA Bronze
DA 2020-03-18
ER

PT J
AU Frick, PJ
AF Frick, Paul J.
TI Early Identification and Treatment of Antisocial Behavior
SO PEDIATRIC CLINICS OF NORTH AMERICA
LA English
DT Article
DE Antisocial behavior; Early identification; Treatment;
   Callous-unemotional traits; Emotional regulation; Diagnosis
ID CALLOUS-UNEMOTIONAL TRAITS; CONDUCT PROBLEMS; DEVELOPMENTAL PATHWAYS;
   CHILDREN; PSYCHOPATHY; ADOLESCENTS; AGGRESSION; SEVERITY; EXPRESSIONS;
   CHILDHOOD
AB Severe and persistent antisocial behavior is a prevalent, serious, and costly mental health problem. Individuals who are most likely to show persistent antisocial behavior through adolescence and into adulthood often show patterns of severe and varied conduct problems early in childhood. Treatments that intervene early in the development of these problems are most effective and least costly. Furthermore, there appear to be several common causal pathways that differ in their genetic, emotional, cognitive, and contextual characteristics. These pathways are differentiated by the level of callous-unemotional traits displayed by the individual.
C1 [Frick, Paul J.] Louisiana State Univ, Dept Psychol, Baton Rouge, LA 70802 USA.
   [Frick, Paul J.] Australian Catholic Univ, Learning Sci Inst Australia, Melbourne, Vic, Australia.
RP Frick, PJ (reprint author), Louisiana State Univ, Dept Psychol, Baton Rouge, LA 70802 USA.
EM pfrick@lsu.edu
OI Frick, Paul/0000-0001-7335-1299
NR 50
TC 8
Z9 9
U1 0
U2 23
PU W B SAUNDERS CO-ELSEVIER INC
PI PHILADELPHIA
PA 1600 JOHN F KENNEDY BOULEVARD, STE 1800, PHILADELPHIA, PA 19103-2899 USA
SN 0031-3955
EI 1557-8240
J9 PEDIATR CLIN N AM
JI Pediatr. Clin. N. Am.
PD OCT
PY 2016
VL 63
IS 5
BP 861
EP +
DI 10.1016/j.pcl.2016.06.008
PG 12
WC Pediatrics
SC Pediatrics
GA DX1WF
UT WOS:000384157000009
PM 27565364
DA 2020-03-18
ER

PT J
AU Weissman, MM
   Wickramaratne, P
   Gameroff, MJ
   Warner, V
   Pilowsky, D
   Kohad, RG
   Verdeli, H
   Skipper, J
   Talati, A
AF Weissman, Myrna M.
   Wickramaratne, Priya
   Gameroff, Marc J.
   Warner, Virginia
   Pilowsky, Daniel
   Kohad, Rajni Gathibandhe
   Verdeli, Helena
   Skipper, Jamie
   Talati, Ardesheer
TI Offspring of Depressed Parents: 30 Years Later
SO AMERICAN JOURNAL OF PSYCHIATRY
LA English
DT Article
ID RANDOMIZED CLINICAL-TRIAL; GLOBAL ASSESSMENT SCALE; AGE-OF-ONSET;
   INTERGENERATIONAL TRANSMISSION; MATERNAL DEPRESSION; MAJOR DEPRESSION;
   CHILD PSYCHOPATHOLOGY; BIPOLAR DISORDER; MENTAL-DISORDERS; ADOLESCENTS
AB Objective: While the increased risk of psychopathology in the biological offspring of depressed parents has been widely replicated, the long-term outcome through their full age of risk is less known. The authors present a 30-year follow-up of biological offspring (mean age=47 years) of depressed (high risk) and nondepressed (low-risk) parents.
   Method: One hundred forty-seven offspring of moderately to severely depressed or nondepressed parents selected from the same community were followed for up to 30 years. Diagnostic assessments were conducted blind to parents' clinical status. Final diagnoses were made by a blinded M.D. or Ph.D. evaluator.
   Results: The risk for major depression was approximately three times as high in the high-risk offspring. The period of highest risk for first onset was between ages 15 and 25 in both groups. Prepubertal onsets were uncommon, but high-risk offspring had over 10-fold increased risk. The early onset of major depression seen in the offspring of depressed parents was not offset by later first onsets in the low-risk group as they matured. The increased rates of major depression in the high-risk group were largely accounted for by the early onsets, but later recurrences in the high risk group were significantly increased. The high-risk offspring continue to have overall poorer functioning and receive more treatment for emotional problems. There was increased mortality in the high-risk group (5.5% compared with 2.5%) due to unnatural causes, with a nearly 8-year difference in the mean age at death (38.8 years compared with 46.5 years).
   Conclusions: The offspring of depressed parents remain at high risk for depression, morbidity, and mortality that persists into their middle years. While adolescence is the major period of onset for major depression in both risk groups, it is the offspring with family history who go on to have recurrences and a poor outcome as they mature. In the era of personalized medicine, until a more biologically based understanding of individual risk is found, a simple family history assessment of major depression as part of clinical care can be a predictor of individuals at long-term risk.
C1 [Weissman, Myrna M.] Columbia Univ, Coll Phys & Surg, Dept Psychiat, New York, NY 10027 USA.
   Columbia Univ, Mailman Sch Publ Hlth, New York, NY USA.
   New York State Psychiat Inst & Hosp, Div Epidemiol, New York, NY 10032 USA.
   Columbia Univ, Teachers Coll, New York, NY 10027 USA.
RP Weissman, MM (reprint author), Columbia Univ, Coll Phys & Surg, Dept Psychiat, New York, NY 10027 USA.
RI Talati, Ardesheer/N-3979-2017
FU NIMHUnited States Department of Health & Human ServicesNational
   Institutes of Health (NIH) - USANIH National Institute of Mental Health
   (NIMH) [R01 MH-036197]; Sackler Institute for Developmental
   Psychobiology; Silvio O. Conte Center [IP50MH090966]; National Institute
   on Drug AbuseUnited States Department of Health & Human ServicesNational
   Institutes of Health (NIH) - USANIH National Institute on Drug Abuse
   (NIDA); NARSADNARSAD; NIMHUnited States Department of Health & Human
   ServicesNational Institutes of Health (NIH) - USANIH National Institute
   of Mental Health (NIMH); Sackler Foundation; Templeton Foundation;
   International Medical Corps (NGO); Grand Challenges Canada
FX Supported in part by NIMH grant R01 MH-036197 (principal investigator,
   Dr. Weissman), the Sackler Institute for Developmental Psychobiology,
   and the Silvio O. Conte Center (grant IP50MH090966; principal
   investigator, Jay Gingrich, M.D., Ph.D.).; Dr Weissman has received
   funding from the National Institute on Drug Abuse, NARSAD, NIMH, the
   Sackler Foundation, and the Templeton Foundation; she also receives
   royalties from American Psychiatric Association Publishing, Multihealth
   Systems, Perseus Press, and Oxford University Press. Dr. Verdeli has
   received honoraria for psychotherapy training (Navy mental health staff
   and residents, Navy Medical Center Portsmouth; Fordham Institute for
   Humanitarian Studies [Ethiopia]; and StrongMinds [NGO, Uganda]) and for
   serving as keynote speaker at the Annual Meeting of the Society for
   Psychotherapy in Primary Care, University of Bologna, 2014; she has
   served as reviewer of psychotherapy supervision procedures for the World
   Bank Manual (Johns Hopkins University Press); she has received research
   funding from the International Medical Corps (NGO), as well as from
   Grand Challenges Canada; and she serves as Associate Editor of Global
   Mental Health. All other authors report no financial relationships with
   commercial interests.
NR 41
TC 79
Z9 80
U1 9
U2 47
PU AMER PSYCHIATRIC PUBLISHING, INC
PI ARLINGTON
PA 1000 WILSON BOULEVARD, STE 1825, ARLINGTON, VA 22209-3901 USA
SN 0002-953X
EI 1535-7228
J9 AM J PSYCHIAT
JI Am. J. Psychiat.
PD OCT
PY 2016
VL 173
IS 10
BP 1024
EP 1032
DI 10.1176/appi.ajp.2016.15101327
PG 9
WC Psychiatry
SC Psychiatry
GA DX1WT
UT WOS:000384158400014
PM 27113122
OA Bronze
HC Y
HP N
DA 2020-03-18
ER

PT J
AU Lovell, S
   Clifford, M
AF Lovell, Shannon
   Clifford, Marvin
TI Nonsuicidal Self-Injury of Adolescents
SO CLINICAL PEDIATRICS
LA English
DT Article
DE nonsuicidal self-injury; treatment; adolescents; emotion dysregulation;
   cognitive behavioral therapy
ID HARM; SUICIDE; PHENOMENOLOGY; BEHAVIOR; RISK; SEX
AB Nonsuicidal self-injury (NSSI) is more common in adolescent and young adult populations than in the past. NSSI is typically used to deal with distressing negative affective states, especially anger and depression, and mixed emotional states. Pediatricians; primary care, family medicine, and emergency room physicians; and mental health professionals are faced with the charge of responding to NSSI behaviors among patients. Physicians in family medicine, pediatrics, and primary care settings play an essential role in initiating the beginning step in the treatment process for those who self-injure. All providers can strengthen the care provided to those who engage in NSSI via assessing the risk accurately, understanding the functions of the behavior, and assisting the patient in connecting with treatment. This article provides medical and mental health professionals with an overview of intervention strategies that may be useful when counseling adolescents and their families. In addition, areas for continued research are discussed.
C1 [Lovell, Shannon; Clifford, Marvin] Ochsner Med Ctr, Dept Psychiat, 1514 Jefferson Highway,BH 4th Floor, New Orleans, LA 70121 USA.
   [Lovell, Shannon; Clifford, Marvin] Tulane Sch Social Work, New Orleans, LA USA.
RP Clifford, M (reprint author), Ochsner Med Ctr, Dept Psychiat, 1514 Jefferson Highway,BH 4th Floor, New Orleans, LA 70121 USA.
EM mclifford@ochsner.org
NR 48
TC 4
Z9 5
U1 0
U2 19
PU SAGE PUBLICATIONS INC
PI THOUSAND OAKS
PA 2455 TELLER RD, THOUSAND OAKS, CA 91320 USA
SN 0009-9228
EI 1938-2707
J9 CLIN PEDIATR
JI Clin. Pediatr.
PD OCT
PY 2016
VL 55
IS 11
BP 1012
EP 1019
DI 10.1177/0009922816666854
PG 8
WC Pediatrics
SC Pediatrics
GA DW1EQ
UT WOS:000383386200003
PM 27630003
DA 2020-03-18
ER

PT J
AU Wesselhoeft, R
   Heiervang, ER
   Kragh-Sorensen, P
   Sorensen, MJ
   Bilenberg, N
AF Wesselhoeft, Rikke
   Heiervang, Einar R.
   Kragh-Sorensen, Per
   Sorensen, Merete Juul
   Bilenberg, Niels
TI Major depressive disorder and subthreshold depression in prepubertal
   children from the Danish National Birth Cohort
SO COMPREHENSIVE PSYCHIATRY
LA English
DT Article
ID STRESSFUL LIFE EVENTS; RISK-FACTORS; DIFFICULTIES QUESTIONNAIRE;
   PSYCHIATRIC-DISORDERS; MENTAL-HEALTH; PSYCHOMETRIC PROPERTIES;
   ADOLESCENT DEPRESSION; ANXIETY SYMPTOMS; MINOR DEPRESSION; PREVALENCE
AB Background: Subthreshold Depression (SD) is an impairing condition that might convert into Major Depressive Disorder (MDD). Still, the characteristics of childhood SD are largely unknown.
   Purpose: We aim to examine how SD in children differs from MDD regarding symptom profile, comorbidity, functional impairment and associated life stressors. We will examine the frequency of childhood SD and MDD and compare previous mental health between groups.
   Basic procedures: This is a two-phase nested case control study within the Danish National Birth Cohort (DNBC) (N = 4500). Mothers completed the online Development and Well-Being Assessment (DAWBA) regarding their child aged 8-10 years.
   Main findings: A total of 3421 children participated (response rate 76%); 35 children were diagnosed with MDD and 55 with SD. Anhedonia, irritability and worthlessness/guilt were more frequent in MDD than SD, and anhedonia was rare in non-depressed children (1.2%).
   Comorbid anxiety and conduct disorders were equally common in the groups. Children with MDD had higher functional impairment caused by the depressive condition than children with SD, but overall functional impairment was the same.
[truncated: 1,262,318 more chars]
