# Supplementary material for: Mapping Phenomena Relevant to Adolescent Emotion Regulation: A Text-Mining Systematic Review
Source: Adolesc Res Rev. 2021 May 21;7(1):127–39. doi: 10.1007/s40894-021-00160-7 (PMC8138847; doi:10.1007/s40894-021-00160-7)
Supplement: Supplementary file 1 — Supplementary file1 (ZIP 54379 kb) [file 40894_2021_160_MOESM1_ESM.zip › veni_sysrev-master/recs/18-3-2020/7.txt]

FN Clarivate Analytics Web of Science
VR 1.0
PT J
AU Garofalo, C
   Velotti, P
   Zavattini, GC
AF Garofalo, Carlo
   Velotti, Patrizia
   Zavattini, Giulio Cesare
TI Emotion dysregulation and hypersexuality: review and clinical
   implications
SO SEXUAL AND RELATIONSHIP THERAPY
LA English
DT Review
DE Hypersexuality; emotion regulation; lifespan; attachment; couples
   therapy
ID SEXUAL-BEHAVIOR; PROPOSED DIAGNOSIS; AGE-DIFFERENCES; ATTACHMENT;
   DISORDER; THERAPY; PERSPECTIVES; DIFFICULTIES; SATISFACTION; ADDICTION
AB There is a long and varied history of research on hypersexuality, but no consensus on either etiology or therapeutic interventions. In an effort to advance understanding of hypersexuality, we review the largely separate literatures on hypersexuality and emotion dysregulation, which has recently been suggested to be a critical factor in the development and maintenance of mental health problems. Unfortunately, there is also a lack of consensus on the various primary and intervening factors involved in development of emotion regulation or emotion dysregulation. First, we review theories and empirical evidence to try to explain how emotion dysregulation could contribute to the onset of hypersexuality or other inappropriate sexual behavior. Next, an attachment-theory perspective is used to develop a common etiological model for both emotion dysregulation and hypersexuality. Finally, we address the issue of hypersexual behavior in the context of couple relationships, taking an interpersonal perspective on emotion and emotion regulation. We refer to different age categories, ranging from adolescence to elderly, as emotion regulation skills are likely to change throughout the lifespan.
C1 [Garofalo, Carlo; Zavattini, Giulio Cesare] Univ Roma La Sapienza, Dept Dynam & Clin Psychol, I-00185 Rome, Italy.
   [Velotti, Patrizia] Univ Genoa, Dept Educ Sci, Genoa, Italy.
RP Garofalo, C (reprint author), Univ Roma La Sapienza, Dept Dynam & Clin Psychol, Piazzale Aldo Moro 5, I-00185 Rome, Italy.
EM carlo.garofalo@uniroma1.it
RI Velotti, Patrizia/O-5357-2015; Velotti, Patrizia/R-5573-2019; Garofalo,
   Carlo/N-4045-2015
OI Velotti, Patrizia/0000-0002-1933-8314; Velotti,
   Patrizia/0000-0002-1933-8314; Garofalo, Carlo/0000-0003-2306-6961;
   ZAVATTINI, Giulio Cesare/0000-0002-3484-6106
NR 105
TC 3
Z9 3
U1 1
U2 22
PU ROUTLEDGE JOURNALS, TAYLOR & FRANCIS LTD
PI ABINGDON
PA 2-4 PARK SQUARE, MILTON PARK, ABINGDON OX14 4RN, OXON, ENGLAND
SN 1468-1994
EI 1468-1749
J9 SEX RELATSH THER
JI Sex. Relatsh. Ther.
PD JAN 2
PY 2016
VL 31
IS 1
BP 3
EP 19
DI 10.1080/14681994.2015.1062855
PG 17
WC Psychology, Clinical
SC Psychology
GA CZ5MB
UT WOS:000367145600002
DA 2020-03-18
ER

PT J
AU Lantrip, C
   Isquith, PK
   Koven, NS
   Welsh, K
   Roth, RM
AF Lantrip, Crystal
   Isquith, Peter K.
   Koven, Nancy S.
   Welsh, Kathleen
   Roth, Robert M.
TI Executive Function and Emotion Regulation Strategy Use in Adolescents
SO APPLIED NEUROPSYCHOLOGY-CHILD
LA English
DT Article
DE adolescents; cognitive reappraisal; emotion regulation; executive
   function; suppression
ID INDIVIDUAL-DIFFERENCES; CHILDREN; SELF; TEMPERAMENT; PERSONALITY;
   DISORDERS; RATINGS; PARENT; INJURY; RISK
AB Development of emotion regulation strategy use involves a transition from reliance on suppression during childhood to greater use of reappraisal in adolescence and adulthood-a transition that parallels developmental changes in executive functions. We evaluated the relationship between emotion regulation strategy use and executive functioning in the everyday life of 70 typically developing adolescents who completed the Emotion Regulation Questionnaire for Youth and the Behavior Rating Inventory of Executive Function-Self-Report. Results indicated that greater reliance on reappraisal was associated with better executive functions, while reliance on suppression was related to poorer executive functions. Findings suggest that adolescents who rely on reappraisal may have more cognitive resources to help them remain attentive and well regulated in their daily lives. On the other hand, if better executive functions facilitate the use of reappraisal, adolescents' ability to regulate their emotions could potentially be enhanced via supports for executive functions.
C1 [Lantrip, Crystal; Isquith, Peter K.; Roth, Robert M.] Geisel Sch Med Dartmouth, Dept Psychiat, Neuropsychol Program, One Med Ctr Dr, Lebanon, NH 03756 USA.
   [Koven, Nancy S.] Bates Coll, Neurosci Program, Lewiston, ME 04240 USA.
   [Welsh, Kathleen] Thetford Acad, Social Studies Dept, Thetford, VT USA.
RP Lantrip, C (reprint author), Geisel Sch Med Dartmouth, Dept Psychiat, Neuropsychol Program, One Med Ctr Dr, Lebanon, NH 03756 USA.
EM crystal.lantrip@utexas.edu
NR 31
TC 21
Z9 22
U1 5
U2 47
PU ROUTLEDGE JOURNALS, TAYLOR & FRANCIS LTD
PI ABINGDON
PA 4 PARK SQUARE, MILTON PARK, ABINGDON OX14 4RN, OXFORDSHIRE, ENGLAND
SN 2162-2965
EI 2162-2973
J9 APPL NEUROPSYCH-CHIL
JI Appl. Neuropsychol.-Child
PD JAN 2
PY 2016
VL 5
IS 1
BP 50
EP 55
DI 10.1080/21622965.2014.960567
PG 6
WC Clinical Neurology; Psychology
SC Neurosciences & Neurology; Psychology
GA DB7TH
UT WOS:000368718500007
PM 25650638
DA 2020-03-18
ER

PT J
AU Leibowitz, S
   de Vries, ALC
AF Leibowitz, Scott
   de Vries, Annelou L. C.
TI Gender dysphoria in adolescence
SO INTERNATIONAL REVIEW OF PSYCHIATRY
LA English
DT Review
DE Gender identity; adolescence; gender dysphoria; gender expression;
   gender nonconformity
ID AUTISM SPECTRUM DISORDERS; SIBLING SEX-RATIO; IDENTITY DISORDER; PUBERTY
   SUPPRESSION; TRANSGENDER YOUTH; CLINICAL MANAGEMENT; EMOTIONAL-PROBLEMS;
   HORMONE-TREATMENT; BIRTH-ORDER; CHILDREN
AB Adolescents presenting with gender-related concerns are increasingly seeking support from providers from a variety of disciplines within health care settings across the world. For those treating young people who meet the criteria for the DSM 5 diagnosis of gender dysphoria (GD), complex decisions in clinical care are common. Defining best practice with this population with respect to interventions that span mental health, physical, and surgical domains can be challenging, given a relative dearth of empirical data available; yet practice guidelines have emerged from different professional organizations which can aid with this. For this review paper, a broad literature search was performed to identify relevant studies pertaining to the care of adolescents with GD. In addition, an overview of trends in clinical practice, including shifts in conceptualization of how clinicians and patients define care that is considered affirming when working with this population, is described. This paper explores the characteristics of referral patterns to specialized clinics, provides a brief overview of gender identity development in adolescence, and then describes the phenomenology of known aetiological factors and co-occurring psychiatric issues in adolescents with GD. Additionally, clinical management considerations that detail assessment aims and common treatment interventions across disciplines will be explored.
C1 [Leibowitz, Scott] Ann & Robert H Lurie Childrens Hosp Chicago, Northwestern Feinberg Sch Med, Dept Psychiat & Behav Sci, Chicago, IL 60611 USA.
   [de Vries, Annelou L. C.] Vrije Univ Amsterdam, Med Ctr, Ctr Expertise Gender Dysphoria, Dept Pediat, Amsterdam, Netherlands.
   [de Vries, Annelou L. C.] Vrije Univ Amsterdam, Med Ctr, Ctr Expertise Gender Dysphoria, Dept Pediat Psychol, Amsterdam, Netherlands.
   [de Vries, Annelou L. C.] Vrije Univ Amsterdam, Med Ctr, Ctr Expertise Gender Dysphoria, Dept Child & Adolescent Psychiat, Amsterdam, Netherlands.
RP Leibowitz, S (reprint author), Ann & Robert H Lurie Childrens Hosp Chicago, Northwestern Feinberg Sch Med, Dept Psychiat & Behav Sci, Chicago, IL 60611 USA.
EM sleibowitz@luriechildrens.org
NR 86
TC 16
Z9 16
U1 2
U2 54
PU TAYLOR & FRANCIS LTD
PI ABINGDON
PA 2-4 PARK SQUARE, MILTON PARK, ABINGDON OR14 4RN, OXON, ENGLAND
SN 0954-0261
EI 1369-1627
J9 INT REV PSYCHIATR
JI Int. Rev. Psych.
PD JAN 2
PY 2016
VL 28
IS 1
SI SI
BP 21
EP 35
DI 10.3109/09540261.2015.1124844
PG 15
WC Psychiatry
SC Psychiatry
GA DD2OX
UT WOS:000369763100004
PM 26828376
DA 2020-03-18
ER

PT J
AU Vijayakumar, N
   Whittle, S
   Yucel, M
   Byrne, ML
   Schwartz, O
   Simmons, JG
   Allen, NB
AF Vijayakumar, Nandita
   Whittle, Sarah
   Yuecel, Murat
   Byrne, Michelle L.
   Schwartz, Orli
   Simmons, Julian G.
   Allen, Nicholas B.
TI Impaired Maturation of Cognitive Control in Adolescents Who Develop
   Major Depressive Disorder
SO JOURNAL OF CLINICAL CHILD AND ADOLESCENT PSYCHOLOGY
LA English
DT Article
ID EXECUTIVE FUNCTIONS; EMOTION REGULATION; UNIPOLAR DEPRESSION; EUTHYMIC
   PATIENTS; MOOD DISORDERS; WORKING-MEMORY; CONFLICT; CHILDREN; DEFICITS;
   DYSFUNCTION
AB This study examined whether development of two forms of cognitive control (proactive and reactive) between early and midadolescence was associated with the onset of major depressive disorder (MDD) during the same period and if it prospectively predicted MDD onset between mid- and late adolescence. Adolescents (N=165) completed 3 waves of assessments, at 12 (T1), 16 (T2), and 18 (T3) years of age. Diagnostic interviews were conducted at each time point to identify three groups of adolescents: early MDD, those who developed MDD between early (T1) and mid- (T2) adolescence (n=23); late MDD, those who developed MDD between mid- (T2) and late (T3) adolescence (n=20); and controls, those who did not develop MDD (n=122). A modified Stroop task was completed at T1 and T2 to examine development of proactive and reactive cognitive control. Adolescents with early MDD exhibited significant declines in reactive control, as well as a trend level decline for proactive control, during this period compared to controls. No significant differences in reactive or proactive control were identified in adolescents with late MDD compared to controls, but they did exhibit significant improvements in proactive control compared to those with early MDD. These findings suggest that normative maturation of reactive, and possibly proactive, cognitive control abilities are impaired in adolescents who develop MDD between early and midadolescence. This has implications for understanding the mechanisms underlying certain forms of behavioral dysregulation that are commonly seen in MDD.
C1 [Vijayakumar, Nandita; Byrne, Michelle L.; Schwartz, Orli; Simmons, Julian G.; Allen, Nicholas B.] Univ Melbourne, Melbourne Sch Psychol Sci, Melbourne, Vic 3010, Australia.
   [Whittle, Sarah; Byrne, Michelle L.; Schwartz, Orli; Simmons, Julian G.; Allen, Nicholas B.] Univ Melbourne, Ctr Youth Mental Hlth, Orygen Youth Hlth Res Ctr, Melbourne, Vic 3010, Australia.
   [Whittle, Sarah; Yuecel, Murat] Univ Melbourne, Dept Psychol Sci, Melbourne Neuropsychiat Ctr, Melbourne, Vic 3010, Australia.
   [Whittle, Sarah; Yuecel, Murat] Melbourne Hlth, Melbourne, FL USA.
   [Yuecel, Murat] Monash Univ, Sch Psychol & Psychiat, Monash Clin & Imaging Neurosci, Clayton, Vic 3800, Australia.
RP Allen, NB (reprint author), Univ Oregon, Dept Psychol, Eugene, OR 97403 USA.
EM nallen3@uoregon.edu
RI Yucel, Murat/I-3004-2014; Whittle, Sarah/I-2200-2014
OI Yucel, Murat/0000-0002-4705-452X; Whittle, Sarah/0000-0003-3145-1528;
   Schwartz, Orli/0000-0001-7634-3737; Vijayakumar,
   Nandita/0000-0002-5622-9547; Allen, Nicholas/0000-0002-1086-6639;
   Simmons, Julian G./0000-0002-7228-1847; Byrne,
   Michelle/0000-0002-4180-8095
FU Colonial Foundation; National Health and Medical Research Council
   (NHMRC; Australia)National Health and Medical Research Council of
   Australia [350241]; Australian Research CouncilAustralian Research
   Council [DP0878136]; NHMRCNational Health and Medical Research Council
   of Australia [1007716, 1021973]
FX This research was supported by grants from the Colonial Foundation, the
   National Health and Medical Research Council (NHMRC; Australia; Program
   Grant 350241) and the Australian Research Council (Discovery Grant
   DP0878136). Dr. Whittle is supported by an NHMRC Career Development
   Fellowship (ID: 1007716). Professor Yucel is supported by an NHMRC
   Fellowship (ID: 1021973).
NR 60
TC 12
Z9 12
U1 4
U2 25
PU ROUTLEDGE JOURNALS, TAYLOR & FRANCIS LTD
PI ABINGDON
PA 2-4 PARK SQUARE, MILTON PARK, ABINGDON OX14 4RN, OXON, ENGLAND
SN 1537-4416
EI 1537-4424
J9 J CLIN CHILD ADOLESC
JI J. Clin. Child Adolesc. Psychol.
PD JAN 2
PY 2016
VL 45
IS 1
SI SI
BP 31
EP 43
DI 10.1080/15374416.2014.987381
PG 13
WC Psychology, Clinical; Psychology, Developmental
SC Psychology
GA DC5ZH
UT WOS:000369298800004
PM 25700138
DA 2020-03-18
ER

PT J
AU Reiter, C
   Wilz, G
AF Reiter, Christina
   Wilz, Gabriele
TI Resource diary: A positive writing intervention for promoting well-being
   and preventing depression in adolescence
SO JOURNAL OF POSITIVE PSYCHOLOGY
LA English
DT Article
DE well-being; depression; adolescence; prevention; positive writing;
   resource activating; emotion regulation; resource diary
ID DUAL-FACTOR MODEL; MENTAL-HEALTH; PSYCHOLOGY INTERVENTIONS; COUNTING
   BLESSINGS; FOLLOW-UP; PSYCHOTHERAPY; SYMPTOMS; PSYCHOPATHOLOGY;
   CHILDREN; OUTCOMES
AB Depression in adolescence is a widespread problem and leads to extensive psychosocial impairments. For these reason, a resource diary has been developed as a four-week positive writing intervention. The aims of this intervention were to enhance well-being, to promote emotion regulation and resource realization, as well as to prevent symptoms of depression in adolescence. Seventy-seven students of 8th form were randomized either to a positive writing group (n=38) or to a neutral writing group (n=39). At the post-test, the positive writing group showed a lower dysphoric mood, fewer worries and less rumination in comparison with the neutral writing group. No effects on resource realization were detected. This study provides the first evidence of the beneficial effects of positive writing on indicators of well-being and depressive symptoms. In conclusion, the resource diary represents an economical intervention for preventing depression in adolescence.
C1 [Reiter, Christina; Wilz, Gabriele] Univ Jena, Inst Psychol, Dept Clin Intervent, D-07743 Jena, Germany.
RP Reiter, C (reprint author), Univ Jena, Inst Psychol, Dept Clin Intervent, Humboldtstr 11, D-07743 Jena, Germany.
EM christina.reiter@uni-jena.de
NR 60
TC 4
Z9 4
U1 1
U2 35
PU ROUTLEDGE JOURNALS, TAYLOR & FRANCIS LTD
PI ABINGDON
PA 4 PARK SQUARE, MILTON PARK, ABINGDON OX14 4RN, OXFORDSHIRE, ENGLAND
SN 1743-9760
EI 1743-9779
J9 J POSIT PSYCHOL
JI J. Posit. Psychol.
PD JAN 2
PY 2016
VL 11
IS 1
BP 99
EP 108
DI 10.1080/17439760.2015.1025423
PG 10
WC Psychology, Multidisciplinary
SC Psychology
GA CV8RL
UT WOS:000364555300009
DA 2020-03-18
ER

PT J
AU Klimenkova, EN
AF Klimenkova, E. N.
TI MENTALIZATION AND EMPATHY ONTOGENETIC DEVELOPMENT: EMPIRICAL STUDIES
   REVIEW
SO KONSULTATIVNAYA PSIKHOLOGIYA I PSIKHOTERAPIYA-COUNSELING PSYCHOLOGY AND
   PSYCHOTHERAPY
LA Russian
DT Review
DE social cognition; mentalization; empathy; factors of social cognition
ID SOCIAL COGNITION; ADOLESCENCE; STATES
AB The article considers the main fields and onotogenetic development processes of mentalization and empathy. The neural measures and psychological studies results show that there is an active formation process of mentalization and empathy in adolescence. The article highlights the disputable character of the results of modern studies of social cognition in adolescence. The neural measures require further interpretation. The differences in mechanisms of empathy and mentalization are discussed, specifically the order of empathy components (cognitive or emotionally) forming in the onotogenetic development process. The various results of studies showing the proximity of these processes and prove their relative independence (including at the level of neural networks). The article contains the evidence that strong mentalization reduces the risk of emotional maladjustment and aggressive behavior, while its deficits correlate with bullying. We consider the current study of mentalization and empathy family factors. Particular attention is paid to the E. Mains study, which summarizes the research of social cognition ontogenetic development factors in building on the cultural and historical theory development of the of the psyche L.S. Vygotsky.
C1 [Klimenkova, E. N.] Moscow State Univ Psychol & Educ, State Profess Educ Estab Complex South West, Moscow, Russia.
RP Klimenkova, EN (reprint author), Moscow State Univ Psychol & Educ, State Profess Educ Estab Complex South West, Moscow, Russia.
EM klimenkovaliza@gmail.com
FU Russian Science Foundation at the Federal Medical Research Centre of
   Psychiatry and Narcology under the Ministry of Public Health of the
   Russian Federation [14-18-03461]
FX The study was performed by a grant from the Russian Science Foundation
   (grant No 14-18-03461) at the Federal Medical Research Centre of
   Psychiatry and Narcology under the Ministry of Public Health of the
   Russian Federation.
NR 25
TC 0
Z9 1
U1 1
U2 6
PU MOSCOW STATE UNIV PSYCHOLOGY & EDUCATION
PI MOSCOW
PA UL SRETENKA, 29, MOSCOW, 127051, RUSSIA
SN 2075-3470
EI 2311-9446
J9 Konsult Psikhol Psik
JI Konsult. Psikhol. Psikhoterpiya
PY 2016
VL 24
IS 4
BP 126
EP 137
DI 10.17759/cpp.2016240406
PG 12
WC Psychology, Clinical
SC Psychology
GA FG6OV
UT WOS:000410504600006
OA DOAJ Gold
DA 2020-03-18
ER

PT J
AU Archuleta, AJ
   Lakhwani, M
AF Archuleta, Adrian J.
   Lakhwani, Monica
TI Balancing cultures: Acculturation, environmental mastery, emotional
   regulation, and depressive symptoms among first-generation Latino/a
   youth
SO SOCIAL WORK IN MENTAL HEALTH
LA English
DT Article
DE Acculturation; depression; emotion regulation; Latinos; mastery
ID MENTAL-HEALTH; HISPANIC ADOLESCENTS; RISK-FACTORS; SELF; ADJUSTMENT;
   STRESS; SCALE; IMMIGRATION; PERSPECTIVE; ADAPTATION
AB The rate of growth of Latino populations in some communities exceeds the resources available to assist Latino families in adapting to new environments. Some risk factors for depression center on their acculturative experiences; however, it is often unclear under what circumstances these experiences become stressful. Moreover, it is often unclear which protective factors should be given priority in developing interventions that reduce depressive symptoms in this context. The current study examines the relationship between acculturation, emotion regulation, environmental mastery, and depressive symptoms among first-generation Latino youth (N = 56). It was hypothesized that the interaction between enculturation and acculturation would positively relate to depressive symptoms while emotion regulation would prove to be a stronger protective factor over environmental mastery. The findings support these hypotheses and implications are provided.
C1 [Archuleta, Adrian J.] Univ Louisville, Kent Sch Social Work, Louisville, KY 40292 USA.
   [Lakhwani, Monica] Jefferson Cty Publ Sch, Louisville, KY USA.
RP Archuleta, AJ (reprint author), Kent Sch Social Work, Louisville, KY 40059 USA.
EM ajarch01@louisville.edu
RI Archuleta, Adrian/R-3639-2019
NR 51
TC 1
Z9 1
U1 2
U2 5
PU ROUTLEDGE JOURNALS, TAYLOR & FRANCIS LTD
PI ABINGDON
PA 2-4 PARK SQUARE, MILTON PARK, ABINGDON OX14 4RN, OXON, ENGLAND
SN 1533-2985
EI 1533-2993
J9 SOC WORK MENT HEALTH
JI Soc. Work Ment. Health
PY 2016
VL 14
IS 3
BP 271
EP 291
DI 10.1080/15332985.2015.1017136
PG 21
WC Social Work
SC Social Work
GA FH8UL
UT WOS:000411477800006
DA 2020-03-18
ER

PT J
AU Resset, S
AF Resset, Santiago
TI Perceived relationship with parents and peers and their association with
   emotional problems in Interracial Adolescents
SO REVISTA ARGENTINA DE CIENCIAS DEL COMPORTAMIENTO
LA Spanish
DT Article
DE Parents; Peers; Adolescence; Anxiety; Depression
ID SOCIAL ANXIETY; FRIENDSHIPS; ADJUSTMENT; DEPRESSION; PREDICTORS;
   SYMPTOMS; SUPPORT
AB Perceived relationship with parents and peers and the association with anxiety and depression in adolescents of Entre Rios Adolescence is a stage of life in which important physical, cognitive, and social transformations are generated. The present study aimed to determine whether the quality of the bonds with peers (siblings and friends) predicted depression and anxiety above and beyond the relationship with parents. To this end, a sample of 1,151 was recruited from middle schools (46% male, mean age=14.7). Furman and Bhurmester Network of Relationship Inventory was applied to measure the quality of relationships. They also completed Rosenberg Psychosomatic Scale and Kovacs Children Depression Inventory. Data were analyzed using SPSS Program 20. Results indicated that satisfaction with the relationship with peers predicted levels of emotional problems above and beyond the parents, but the bond with parents was more significant in this respect. In the conclusion the implications of these findings are discussed.
C1 [Resset, Santiago] Univ Argentina Empresa, UADE, CONICET, Buenos Aires, DF, Argentina.
RP Resset, S (reprint author), Univ Argentina Empresa, UADE, CONICET, Buenos Aires, DF, Argentina.
EM santiago_resett@hotmail.com
NR 52
TC 0
Z9 0
U1 0
U2 4
PU UNIV NACL CORDOBA, FAC PSICOLOGIA
PI CORDOBA
PA ENFERMERA GORDILLO S-N, CIUDAD UNIV, CORDOBA, 5000, ARGENTINA
SN 1852-4206
J9 REV ARGENT CIENC COM
JI Rev. Argent. Cienc. Comport.
PY 2016
VL 8
IS 1
PG 9
WC Psychology, Multidisciplinary
SC Psychology
GA FF6HM
UT WOS:000409107800003
OA DOAJ Gold
DA 2020-03-18
ER

PT J
AU Tan, LBG
   Martin, G
AF Tan, Lucy B. G.
   Martin, Graham
TI Mind full or mindful: a report on mindfulness and psychological health
   in healthy adolescents
SO INTERNATIONAL JOURNAL OF ADOLESCENCE AND YOUTH
LA English
DT Article
DE Mindfulness; non-clinical; adolescents; mental health; self-esteem;
   resiliency
ID FUNCTIONAL DIMENSIONAL APPROACH; EXPERIENTIAL AVOIDANCE; EMOTION
   REGULATION; RESILIENCE; CONSTRUCT; MECHANISMS; CHILDHOOD; THERAPY
AB Mindfulness is defined as a non-judgemental awareness and accepting of present-moment experience. With intentional attendance to one's ongoing stream of thoughts, sensations and emotions as they arise, it allows the individual to react with less impulsivity and flexibility. However, empirical findings of mindfulness to date have largely been confined to outcome studies using clinical populations. This cross-sectional study examined the relationships between mindfulness, self-esteem, resiliency and mental health symptoms (anxiety, stress, depression and cognitive inflexibility) in a sample of 106 healthy adolescents. Participants completed a set of questionnaires. First, we found moderate effect size for anxiety, depression and self-esteem and large effect size for cognitive inflexibility. These results, when compared with clinical samples, demonstrated similar trends found in a healthy adolescent sample. Second, predictive value of mindfulness was examined and we found significant contribution of mindfulness to mental and psychological health.
C1 [Tan, Lucy B. G.; Martin, Graham] Univ Queensland, Sch Med, Psychiat Div, Brisbane, Qld, Australia.
RP Tan, LBG (reprint author), Univ Queensland, Sch Med, Psychiat Div, Brisbane, Qld, Australia.
EM lucytan.clinpsy@gmail.com
RI Martin, Graham E D/F-4109-2010; Martin, Graham/N-8558-2019
OI Martin, Graham E D/0000-0001-7327-6997; Martin,
   Graham/0000-0001-7327-6997
NR 31
TC 23
Z9 23
U1 1
U2 6
PU ROUTLEDGE JOURNALS, TAYLOR & FRANCIS LTD
PI ABINGDON
PA 2-4 PARK SQUARE, MILTON PARK, ABINGDON OX14 4RN, OXON, ENGLAND
SN 0267-3843
EI 2164-4527
J9 INT J ADOLESC YOUTH
JI Int. J. Adolesc. Youth
PY 2016
VL 21
IS 1
BP 64
EP 74
DI 10.1080/02673843.2012.709174
PG 11
WC Psychology, Developmental
SC Psychology
GA FD7GY
UT WOS:000407695800006
OA DOAJ Gold
DA 2020-03-18
ER

PT J
AU Sanchez, SM
   Martinez, JAC
AF Sanchez Sanchez, M.
   Collado Martinez, Juan Angel
TI Determinant factors in the teaching-learning of sport from emotional
   perspective
SO E-BALONMANO COM
LA Spanish
DT Article
DE emotions; goal setting; positive learning climates; emotional
   self-control
ID POSITIVE YOUTH DEVELOPMENT; PERSONAL DEVELOPMENT; LIFE SKILLS; COACH;
   PARTICIPATION
AB From neuroscience and psychology it is highlighting the importance of emotions in learning (Diamond, 2012; Fores et al. 2015; Mora, 2013; Vazquez and Hervas, 2009). When the coach / teacher has emotional well-being and expresses positive attitudes are more effective learning. Also, goal-setting and regulation of emotions is crucial in the learning process. Therefore, the coach / teacher has the responsibility to make teaching approaches from an emotional perspective, where teaching when setting goals, positive learning climates and emotional regulation is considered.
C1 [Sanchez Sanchez, M.] Univ Castilla La Mancha, Ciudad Real, Spain.
   [Collado Martinez, Juan Angel] Univ Int La Rioja, Logrono, Spain.
RP Sanchez, SM (reprint author), Univ Castilla La Mancha, Ciudad Real, Spain.
EM Mauro.Sanchez@uclm.es
NR 51
TC 1
Z9 1
U1 1
U2 3
PU UNIV EXTREMADURA
PI MERIDA
PA CALLE PLATON 1, MERIDA, 06800, SPAIN
SN 1885-7019
J9 E-BALONMANO COM
JI E-Balonmano com
PY 2016
VL 12
IS 2
BP 119
EP 128
PG 10
WC Hospitality, Leisure, Sport & Tourism
SC Social Sciences - Other Topics
GA FD1AO
UT WOS:000407270000005
OA DOAJ Gold
DA 2020-03-18
ER

PT J
AU Schrader-McMillan, A
   Herrera, E
AF Schrader-McMillan, Anita
   Herrera, Elsa
TI The successful family reintegration of street-connected children:
   application of attachment and trauma theory
SO JOURNAL OF CHILDRENS SERVICES
LA English
DT Article
DE Complex trauma; Child abuse; Neglect; Emotion regulation; Children
   without parental care; Family reintegration; Street children
ID EXPOSURE; VIOLENCE; HEALTH
AB Purpose - The purpose of this paper is to identify elements of success in the family reintegration of children with street connections who have experienced chronic violence and loss in the context of poverty. This paper outlines the application of complex trauma theory into a practice model developed by the JUCONI Foundation in Puebla, Mexico to help children and families prepare and manage reintegration.
   Design/methodology/approach - This is a 15-month qualitative study involving semi-structured interviews with families and boys at three stages: preparing for return, in the first three months of reintegration and successfully reintegrated. The study comprises interviews with frontline workers and focus group discussions with the project team. In addition, six youths who did not return to their families were interviewed.
   Findings - The study focuses on an attachment and trauma-based approach to family reintegration of streetconnected children outside parental care. The findings highlight the need for careful preparation of both child and families (including siblings/extended family) prior to reunification. Preparation needs to focus on resolving the underlying problems that have led to the child being on the street and "phased" reintegration (beginningwith visits to the family) is recommended. Follow-up visits/family work by staff are usually essential to ensure that child/youth and family adjust to each other. The theoretical framework and rationale behind the use of the tools and strategies described needs to be understood, so that they are used intentionally and consistently.
   Research limitations/implications - The study cohort involved only boys and other factors are likely to affect the reintegration of girls. The study took place in Mexico only and methods used by JUCONI need to be tested in other contexts.
   Practical implications - The integration of children without parental care into families is an issue of critical interest, but there is currently very limited research or guidance on reintegration of children who have lived on the street, especially in low and middle income countries. The study should be of interest to practitioners interested in assessing whether safe and sustainable reintegration is possible and facilitating this. The paper may be of interest to practitioners working with children growing up without parental care who do not have "street connections", but who have experienced chronic violence and loss.
   Originality/value - This is the first study to describe the application of an attachment and trauma perspective to work with children who have lived on the street.
C1 [Schrader-McMillan, Anita] Univ Warwick, Med Sch, Coventry, W Midlands, England.
   [Herrera, Elsa] JUCONI Fdn, Advocacy, Puebla, Mexico.
RP Schrader-McMillan, A (reprint author), Univ Warwick, Med Sch, Coventry, W Midlands, England.
EM S.A.Schrader-McMillan@warwick.ac.uk
FU Family for Every Child
FX This study was funded by Family for Every Child. The authors thank all
   children, families and workers involved with this project, and Professor
   Jane Barlow, Emily Delap, Hugh Salmon and Dr Sarah Thomas de Benitez for
   reading drafts of this paper. Above all, The authors thank the late
   Alison Lane OBE, CEO of JUCONI. She died all too young and is greatly
   missed.
NR 26
TC 1
Z9 1
U1 0
U2 3
PU EMERALD GROUP PUBLISHING LTD
PI BINGLEY
PA HOWARD HOUSE, WAGON LANE, BINGLEY BD16 1WA, W YORKSHIRE, ENGLAND
SN 1746-6660
EI 2042-8677
J9 J CHILD SERV
JI J. Child. Serv.
PY 2016
VL 11
IS 3
BP 217
EP 232
DI 10.1108/JCS-09-2015-0028
PG 16
WC Social Work
SC Social Work
GA FB9HP
UT WOS:000406450500004
DA 2020-03-18
ER

PT J
AU Jelenova, D
   Prasko, J
   Ociskova, M
   Hruby, R
   Marackova, M
   Slepecky, M
   Vyskocilova, J
   Holubova, M
   Hunkova, M
   Kamaradova, D
   Latalova, K
   Mihal, V
AF Jelenova, Daniela
   Prasko, Jan
   Ociskova, Marie
   Hruby, Radovan
   Marackova, Marketa
   Slepecky, Milos
   Vyskocilova, Jana
   Holubova, Michaela
   Hunkova, Martina
   Kamaradova, Dana
   Latalova, Klara
   Mihal, Vladimr
TI Psychosocial and psychiatric aspects of children suffered from chronic
   physical illness
SO ACTIVITAS NERVOSA SUPERIOR REDIVIVA
LA English
DT Article
DE chronic children illness; quality of life; psychological problems;
   psychiatric diseases; pharmacotherapy; cognitive behavioral therapy
ID CHRONIC FATIGUE SYNDROME; QUALITY-OF-LIFE; INTENSIVE-CARE-UNIT;
   MEDICALLY UNEXPLAINED SYMPTOMS; POSTTRAUMATIC-STRESS-DISORDER;
   FUNCTIONAL SOMATIC SYMPTOMS; WEB-BASED APPLICATION; HEALTH-CARE; ANXIETY
   DISORDERS; CHILDHOOD-CANCER
AB The link between a physical illness and a psychological disorder in children and adolescents is well explored. Chronic somatic illness encompasses a broad spectrum of disorders including more common problems such as diabetes mellitus, obesity, asthma, epilepsy, eczema, and less prevalent conditions such as cystic fibrosis, hematological disorders or cancer. Many children more or less successfully adapt to live with chronic physical conditions. However, others suffer from various types of distress. Chronic illness doubles the risk for behavioral and emotional problems. If the medical condition is associated with a visible physical deformity, the risk is triple.
   The prevalence of social-emotional difficulties in children with chronic illnesses is higher when compared to healthy children. Liaison child psychiatrists commonly encounter adjustment disorders, acute stress reactions, posttraumatic stress disorder (PTSD), anxiety disorders, and depression in child pediatric hospitals. These psychiatric disorders may occur both during the treatment of a somatic disorder, or they may have onset later in the life (during adolescence or adulthood).
C1 [Jelenova, Daniela; Prasko, Jan; Ociskova, Marie; Marackova, Marketa; Holubova, Michaela; Hunkova, Martina; Kamaradova, Dana; Latalova, Klara] Palacky Univ Olomouc, Univ Hosp Olomouc, Fac Med & Dent, Dept Psychiat, Olomouc, Czech Republic.
   [Mihal, Vladimr] Palacky Univ Olomouc, Univ Hosp Olomouc, Fac Med & Dent, Dept Pediat, Olomouc, Czech Republic.
   Outpatient Psychiat Dept, Martin, Slovakia.
   [Hruby, Radovan; Slepecky, Milos] Constantine Philosopher Univ Nitra, Fac Social Sci & Hlth Care, Dept Psychol Sci, Nitra, Slovakia.
   [Vyskocilova, Jana] Charles Univ Prague, Fac Humanities, Prague, Czech Republic.
   [Holubova, Michaela] Hosp Liberec, Dept Psychiat, Liberec, Czech Republic.
RP Prasko, J (reprint author), Palacky Univ Olomouc, Univ Hosp Olomouc, Fac Med & Dent, Dept Psychiat, Olomouc, Czech Republic.
EM praskojan@seznam.cz
OI Ociskova, Marie/0000-0001-9424-8151
FU  [IGA MZ CR NT 11047-4/2010]
FX Supported by research grants IGA MZ CR NT 11047-4/2010.
NR 89
TC 0
Z9 0
U1 5
U2 12
PU SLOVAK ACAD SCIENCES, INST NORMAL & PATHOLOGICAL PHYSIOLOGY
PI BRATISLAVA
PA SIENKIEWICZOVA 1, BRATISLAVA, 81371, SLOVAKIA
SN 1337-933X
EI 1338-4015
J9 ACT NERV SUPER REDIV
JI Act. Nerv. Super. Rediviva
PY 2016
VL 58
IS 4
BP 123
EP 131
PG 9
WC Clinical Neurology
SC Neurosciences & Neurology
GA EZ4KS
UT WOS:000404682600007
DA 2020-03-18
ER

PT J
AU Usher, AM
   McShane, KE
AF Usher, Amelia M.
   McShane, Kelly E.
TI Supporting Children of Substance Abusing Families: Preliminary Outcomes
   of the Renascent Children's Program
SO JOURNAL OF GROUPS IN ADDICTION & RECOVERY
LA English
DT Article
DE Addiction; children of substance abusing parents; families; group
   intervention; psychosocial wellbeing
ID DIFFICULTIES QUESTIONNAIRE; EMOTION REGULATION; IMPULSE CONTROL;
   DRUG-USE; ALCOHOLICS; PREVENTION; STRENGTHS; INTERVENTION; ADOLESCENTS;
   VALIDATION
AB Children of substance abusing parents (COSAPs) are in need of supportive services but are rarely the focus of targeted interventions within a family context. This study is a pilot evaluation of the Renascent Children's Program, a family-based group program for COSAPs in Canada. Participants (N = 26) were assessed at baseline and at 1-3 month follow-up on a number of key child, parent, and family outcomes. Results demonstrated significant improvements in child well-being, parenting style, emotion regulation, and family functioning, with large effect sizes. These findings suggest that this program is an effective method of intervention for families struggling with addiction and recovery with school-age children.
C1 [Usher, Amelia M.; McShane, Kelly E.] Ryerson Univ, Dept Psychol, 350 Victoria St, Toronto, ON M5B 2K3, Canada.
RP Usher, AM (reprint author), Ryerson Univ, Dept Psychol, 350 Victoria St, Toronto, ON M5B 2K3, Canada.
EM amelia.usher@psych.ryerson.ca
NR 46
TC 1
Z9 1
U1 1
U2 7
PU ROUTLEDGE JOURNALS, TAYLOR & FRANCIS LTD
PI ABINGDON
PA 2-4 PARK SQUARE, MILTON PARK, ABINGDON OX14 4RN, OXON, ENGLAND
SN 1556-035X
EI 1556-0368
J9 J GROUPS ADDICT RECO
JI J. Groups Addict. Recovery
PY 2016
VL 11
IS 4
SI SI
BP 282
EP 295
DI 10.1080/1556035X.2016.1211498
PG 14
WC Substance Abuse
SC Substance Abuse
GA EX7AW
UT WOS:000403399100006
DA 2020-03-18
ER

PT J
AU Espil, FM
   Viana, AG
   Dixon, LJ
AF Espil, Flint M.
   Viana, Andres G.
   Dixon, Laura J.
TI Post-traumatic Stress Disorder and Depressive Symptoms Among Inpatient
   Adolescents: The Underlying Role of Emotion Regulation
SO RESIDENTIAL TREATMENT FOR CHILDREN & YOUTH
LA English
DT Article
DE adolescents; depression; emotion regulation; post-traumatic stress
   disorder; psychopathology
ID REGULATION DIFFICULTIES; CHILDHOOD MALTREATMENT; CHILDRENS DEPRESSION;
   MENTAL-HEALTH; PTSD; TRAUMA; PREDICTORS; ANXIETY; DYSREGULATION;
   ASSOCIATIONS
AB The present study examined emotion regulation as a potential mechanism in the relationship between Post-traumatic Stress Disorder (PTSD) and depression among 50 inpatient adolescents receiving psychiatric care at an inpatient mental hospital. PTSD symptoms were significantly associated with emotion dysregulation and depressive symptoms. Mediation analyses and bias-corrected bootstrapping techniques supported emotion dysregulation as a mechanism underlying the association between PTSD and depression symptoms. These findings support the notion that adolescents with clinical levels of PTSD symptoms may engage in ineffective emotion regulation strategies, such as emotional avoidance and suppression, which may, in turn, be associated with increased depression. Findings and implications are discussed.
C1 [Espil, Flint M.] Univ Calif San Francisco, San Francisco, CA 94143 USA.
   [Viana, Andres G.] Univ Houston, Houston, TX USA.
   [Dixon, Laura J.] Univ Mississippi, Med Ctr, Jackson, MS 39216 USA.
RP Viana, AG (reprint author), Univ Houston, Dept Psychol, 4800 Calhoun Rd, Houston, TX 77004 USA.
EM agviana@uh.edu
NR 89
TC 1
Z9 1
U1 0
U2 4
PU ROUTLEDGE JOURNALS, TAYLOR & FRANCIS LTD
PI ABINGDON
PA 2-4 PARK SQUARE, MILTON PARK, ABINGDON OX14 4RN, OXON, ENGLAND
SN 0886-571X
EI 1541-0358
J9 RESID TREAT CHILD YO
JI Resid. Treat. Child. Youth
PY 2016
VL 33
IS 1
BP 51
EP 68
DI 10.1080/0886571X.2016.1159939
PG 18
WC Psychology, Clinical
SC Psychology
GA ET8WV
UT WOS:000400585300005
DA 2020-03-18
ER

PT J
AU Chapman, R
   Parkinson, M
   Halligan, S
AF Chapman, Rosanna
   Parkinson, Monika
   Halligan, Sarah
TI How Do Parent-Child Interactions Predict and Maintain Depression in
   Childhood and Adolescence? A Critical Review of the Literature
SO ADOLESCENT PSYCHIATRY
LA English
DT Review
DE Adolescence; childhood; depression; observations; parent-child
   interactions
ID PROBLEM-SOLVING INTERACTIONS; FAMILIAL RISK-FACTORS; EMOTION REGULATION;
   CONDUCT DISORDER; SYMPTOMS; BEHAVIOR; SYMPTOMATOLOGY; SOCIALIZATION;
   METAANALYSIS; MOTHERS
AB Background and Objective: Negative parent-child interaction patterns have been linked to youth depression, with a causal influence being assumed. However, the majority of empirical studies examining this issue have used self-report methods to assess parent-child relationships, which cannot capture the temporal dynamics of dyadic interactions and may be subject to reporting bias. This review considers the association between parent-child interactions and youth depression with a specific focus on observational methodology.
   Method: A literature search was conducted including studies that investigated the association between observed parent-child interactions and youth depressive symptomology. Literature was obtained using database searches, citation searches and screening of recent reviews.
   Results and Conclusion: Maternal disengagement, reduced adolescent autonomy granting, adolescent maladaptive emotion regulation, parental suppression of adolescent positivity and incongruent parent-child communication styles were relatively consistently related to youth depression. Nonetheless, there were conflicting findings and several studies demonstrated little or no contribution of parent-child interaction factors to youth depression. Overall, the evidence suggests that causal influences are likely to be modest. The majority of studies relate to maternal versus paternal interactions. Furthermore, the factors that mediate the association between parent-child interactions and youth depression remain largely unknown. Implications for future research and clinical practice are discussed.
C1 [Chapman, Rosanna; Parkinson, Monika; Halligan, Sarah] Univ Bath, Dept Psychol, Bath, Avon, England.
RP Parkinson, M (reprint author), Univ Reading, Sch Psychol & Clin Language Sci, Reading RG6 6AL, Berks, England.
EM m.b.parkinson@reading.ac.uk
OI Halligan, Sarah/0000-0002-3436-3358
NR 70
TC 2
Z9 2
U1 6
U2 25
PU BENTHAM SCIENCE PUBL
PI BUSUM
PA PO BOX 294, BUSUM, 1400 AG, NETHERLANDS
SN 2210-6766
EI 2210-6774
J9 ADOLES PSYCHIAT-NETH
JI Adolesc. Psychiatry
PY 2016
VL 6
IS 2
BP 100
EP 115
DI 10.2174/2210676606666160822101450
PG 16
WC Pediatrics
SC Pediatrics
GA EP2XY
UT WOS:000397248100003
OA Green Accepted
DA 2020-03-18
ER

PT J
AU Dorado, AIC
AF Casas Dorado, Ana Isabel
TI Self-injurious behavior as a tool of emotional self-regulation in a
   14-year-old adolescent
SO REVISTA CLINICA CONTEMPORANEA
LA Spanish
DT Article
DE psychoanalytic psychotherapy; child and adolescent psychotherapy;
   emotional regulation; emerging self; intersubjectivity; dissociation;
   implicit memory; mentalization
ID ATTACHMENT
AB This article shows development of therapeutic design for a 14-year-old female adolescent with self-injurious behavior as an emotional regulation tool in different self states. The objective is to try and show the importance of not limiting our attention to the symptom of self-harm, however impacting it may be, but investigating the complexity of its origins and functions, and to make clear the importance of therapeutic action from a relational perspective, focusing attention on the complexity of what occurs at every moment of encounter and disagreement. The importance of emotional regulation throughout life, for mental health, and in the psychotherapeutic context is also stressed. Before presenting the case, a theoretical introduction will help understand this work.
C1 [Casas Dorado, Ana Isabel] Ctr Med Psicol Clin & Psicoterapia, C Porto Cristo 1,Bajo C, Madrid 28925, Spain.
RP Dorado, AIC (reprint author), Ctr Med Psicol Clin & Psicoterapia, C Porto Cristo 1,Bajo C, Madrid 28925, Spain.
EM acasasd@gmail.com
NR 17
TC 0
Z9 0
U1 0
U2 1
PU COLEGIO OFICIAL PSICOLOGOS
PI MADRID
PA CUESTA DE SAN VICENTE, N 4, 6 PLANTA, MADRID, 28008, SPAIN
SN 1989-9912
J9 REV CLIN CONTEMP
JI Rev. Clin. Contemp.
PY 2016
VL 7
IS 3
BP 203
EP 220
DI 10.5093/cc2016a17
PG 18
WC Psychology, Clinical
SC Psychology
GA EQ8PB
UT WOS:000398346900004
OA DOAJ Gold
DA 2020-03-18
ER

PT J
AU Beck, J
   Lange, S
   Troster, H
AF Beck, Jennifer
   Lange, Sarah
   Troester, Heinrich
TI Gender Differences in Stress Vulnerability, Coping Strategies, and
   Stress Symptoms in Childhood
SO ZEITSCHRIFT FUR GESUNDHEITSPSYCHOLOGIE
LA German
DT Article
DE stress vulnerability; stress symptomatology; coping strategies; gender
   differences; elementary age
ID DEVELOPMENTAL-CHANGES; DEPRESSIVE SYMPTOMS; PERCEIVED STRESS;
   SECONDARY-SCHOOL; ADOLESCENTS; CHILDREN; ADJUSTMENT; AGE; PERSPECTIVE;
   ELEMENTARY
AB The present study investigated differences between girls and boys regarding stress vulnerability and symptomatology as well as coping strategies in primary school children. We assessed stress vulnerability, stress symptoms, and coping strategies (in social and academic situations) using the SSKJ 3-8 questionnaire (Lohaus, Eschenbeck, Kohlmann, & Klein-Hessling, 2006) in a sample of 485 children (51.1% girls) in Grades 3 and 4 (aged 8-11 years). The results show that girls reported higher scores concerning stress vulnerability and more stress symptoms than boys did. Furthermore, girls applied more social-support-seeking strategies than boys did, whereas boys achieved higher scores in avoidant coping. Even if these gender differences did not differ significantly with the type of situation, it was noticeable that the strategies of seeking social support, avoidant coping, and anger-related emotion regulation were used more often in the social situation. These results indicate a special need for support for girls and a need for gender-adjusted programs for primary school children.
C1 [Beck, Jennifer; Lange, Sarah; Troester, Heinrich] TU Dortmund, Fak Rehabil Wissensch, Inst Rehabil Psychol, Emil Figge Str 50, D-44221 Dortmund, Germany.
RP Beck, J (reprint author), TU Dortmund, Fak Rehabil Wissensch, Inst Rehabil Psychol, Emil Figge Str 50, D-44221 Dortmund, Germany.
EM jennifer.beck@tu-dortmund.de
NR 54
TC 3
Z9 3
U1 2
U2 10
PU HOGREFE & HUBER PUBLISHERS
PI GOTTINGEN
PA MERKELSTR 3, D-37085 GOTTINGEN, GERMANY
SN 0943-8149
EI 2190-6289
J9 Z GESUNDHEITSPSYCHOL
JI Z. Gesundh.
PY 2016
VL 24
IS 3
BP 145
EP 155
DI 10.1026/0943-8149/a000165
PG 11
WC Psychology, Clinical
SC Psychology
GA EO8GG
UT WOS:000396926600004
DA 2020-03-18
ER

PT J
AU Fristad, MA
AF Fristad, Mary A.
TI Evidence-Based Psychotherapies and Nutritional Interventions for
   Children With Bipolar Spectrum Disorders and Their Families
SO JOURNAL OF CLINICAL PSYCHIATRY
LA English
DT Article
ID MULTIFAMILY PSYCHOEDUCATION GROUPS; COGNITIVE-BEHAVIORAL THERAPY; MOOD
   DISORDERS; FOCUSED TREATMENT; RANDOMIZED-TRIAL; YOUTH; ADOLESCENTS;
   OMEGA-3-FATTY-ACIDS; PHENOTYPE; CONSUMPTION
AB Treatment guidelines recommend that psychotherapy be used in conjunction with pharmacotherapy in children with bipolar disorder. A well-established category of psychotherapy is family skill-building plus psychoeducation; 3 examples of this are family-focused treatment, psychoeducational psychotherapy, and child-and family-focused cognitive-behavioral therapy. These treatments share several common elements that are important in pediatric populations, including being family-based, providing psychoeducation on symptoms and their management, and training patients and families in emotion regulation, communication, and problem-solving skills. Clinicians may also wish to explore nutritional interventions; multinutrient complexes are experimental, and omega-3 fatty acid supplements are possibly efficacious. Nutritional interventions are particularly attractive in this patient population because of their favorable safety profile.
C1 [Fristad, Mary A.] Ohio State Univ, Wexner Med Ctr, Dept Psychiat & Behav Hlth, Columbus, OH 43210 USA.
   [Fristad, Mary A.] Ohio State Univ, Wexner Med Ctr, Dept Psychol, Columbus, OH 43210 USA.
   [Fristad, Mary A.] Ohio State Univ, Wexner Med Ctr, Dept Nutr, Columbus, OH 43210 USA.
RP Fristad, MA (reprint author), Ohio State Univ, 1670 Upham Dr, Columbus, OH 43210 USA.
EM mary.fristad@osumc.edu
FU Forest Laboratories, Inc.; National Institute of Mental HealthUnited
   States Department of Health & Human ServicesNational Institutes of
   Health (NIH) - USANIH National Institute of Mental Health (NIMH)
FX This article is derived from the planning teleconference series
   "Recognition and Treatment of Pediatric Bipolar Disorder," which was
   held in August and September 2015 and supported by an educational grant
   from Forest Laboratories, Inc.; Dr Fristad is a consultant for Wayne
   County, Michigan; has received grant/research support from the National
   Institute of Mental Health; has received honoraria from and/or is a
   member of the speakers/advisory boards for the American Psychological
   Association, Mayo Clinic, the Sensory Processing Disorders Foundation,
   and the International Society for Bipolar Disorders; and receives
   royalties from American Psychiatric Publishing, Guilford Press, Child &
   Family Psychological Services, and J&K Seminars.
NR 40
TC 3
Z9 3
U1 1
U2 5
PU PHYSICIANS POSTGRADUATE PRESS
PI MEMPHIS
PA P O BOX 752870, MEMPHIS, TN 38175-2870 USA
SN 0160-6689
EI 1555-2101
J9 J CLIN PSYCHIAT
JI J. Clin. Psychiatry
PY 2016
VL 77
SU E1
AR e04
DI 10.4088/JCP.15017su1c.04
PG 17
WC Psychology, Clinical; Psychiatry
SC Psychology; Psychiatry
GA EL0SE
UT WOS:000394331300004
PM 27570930
DA 2020-03-18
ER

PT J
AU Knorr, AC
   Tull, MT
   Anestis, MD
   Dixon-Gordon, KL
   Bennett, MF
   Gratz, KL
AF Knorr, Anne C.
   Tull, Matthew T.
   Anestis, Michael D.
   Dixon-Gordon, Katherine L.
   Bennett, Mary F.
   Gratz, Kim L.
TI The Interactive Effect of Major Depression and Nonsuicidal Self-Injury
   on Current Suicide Risk and Lifetime Suicide Attempts
SO ARCHIVES OF SUICIDE RESEARCH
LA English
DT Article
DE deliberate self-harm; depression; substance dependence; suicidal
   behavior; suicidality
ID BORDERLINE PERSONALITY-DISORDER; INTERPERSONAL-PSYCHOLOGICAL THEORY;
   POSTTRAUMATIC-STRESS-DISORDER; SUBSTANCE USE; AXIS-I; EMOTION
   DYSREGULATION; HARM; BEHAVIOR; IDEATION; ADOLESCENTS
AB This study examined the main and interactive effects of MDD and lifetime nonsuicidal self-injury (NSSI) on current suicide risk and past suicide attempts. We predicted that individuals with a history of NSSI and current MDD would be at greater suicide risk than those with either risk factor alone. An interaction between lifetime MDD and NSSI was hypothesized for past suicide attempts. 204 substance dependent inpatients completed self-report measures and a diagnostic interview. Patients with both a history of NSSI and current MDD, relative to all other groups, had the greatest suicide risk. No support was found for the lifetime MDD by NSSI interaction. Conclusion: Findings suggest the relevance of both NSSI and MDD in suicide risk.
C1 [Knorr, Anne C.; Tull, Matthew T.; Bennett, Mary F.; Gratz, Kim L.] Univ Mississippi, Med Ctr, Dept Psychiat & Human Behav, 2500 North State St, Jackson, MS 39216 USA.
   [Anestis, Michael D.] Univ Southern Mississippi, Dept Psychol, Hattiesburg, MS USA.
   [Dixon-Gordon, Katherine L.] Univ Massachusetts, Dept Psychol, Tobin Hall, Amherst, MA 01003 USA.
RP Tull, MT (reprint author), Univ Mississippi, Med Ctr, Dept Psychiat & Human Behav, 2500 North State St, Jackson, MS 39216 USA.
EM mtull@umc.edu
OI Tull, Matthew/0000-0002-1382-117X; Gratz, Kim/0000-0002-2659-6784
FU National Institute on Drug Abuse of the National Institutes of
   HealthUnited States Department of Health & Human ServicesNational
   Institutes of Health (NIH) - USANIH National Institute on Drug Abuse
   (NIDA) [R21 DA030587]
FX This study was supported in part by R21 DA030587, awarded to the second
   author (MTT) from the National Institute on Drug Abuse of the National
   Institutes of Health.
NR 77
TC 5
Z9 5
U1 3
U2 8
PU ROUTLEDGE JOURNALS, TAYLOR & FRANCIS LTD
PI ABINGDON
PA 2-4 PARK SQUARE, MILTON PARK, ABINGDON OX14 4RN, OXON, ENGLAND
SN 1381-1118
EI 1543-6136
J9 ARCH SUICIDE RES
JI Arch. Suicide Res.
PY 2016
VL 20
IS 4
BP 539
EP 552
DI 10.1080/13811118.2016.1158679
PG 14
WC Psychiatry; Psychology; Psychology, Multidisciplinary
SC Psychiatry; Psychology
GA EJ1PH
UT WOS:000392982200004
PM 26953789
OA Green Accepted
DA 2020-03-18
ER

PT J
AU Kendziora, K
   Osher, D
AF Kendziora, Kimberly
   Osher, David
TI Promoting Children's and Adolescents' Social and Emotional Development:
   District Adaptations of a Theory of Action
SO JOURNAL OF CLINICAL CHILD AND ADOLESCENT PSYCHOLOGY
LA English
DT Article
ID ELEMENTARY-SCHOOL; PREVENTION; STUDENTS; ACHIEVEMENT; BEHAVIOR; IMPACT;
   POLICY; MODEL
AB This article contributes to the broader discussion of promotion, prevention, and intervention in child and adolescent mental health by describing implementation and early outcomes of an 8-school district demonstration project aimed at making the promotion of social and emotional learning a systemic part of school districts' practice. Eight districts are 2-3 years in to their participation in the 6-year project. The districts are large, are predominantly urban, and serve many students who are at disadvantage. The evaluation involved collection of qualitative data to measure the degree to which the districts realized the goals established in the initiative's theory of action, as well as school climate data, extant student records, and surveys of students' social and emotional competence. To date, results show that districts have followed highly individual pathways toward integrating social and emotional learning systemically, and all have made progress over time. Although school-level implementation remains at moderate levels, 2 districts in which we could examine school climate showed gains from preinitiative years. Four of 6 measured districts showed improvement in social and emotional competence for students in Grade 3, and achievement and discipline showed overall improvements across all districts. Overall findings show that implementation of the initiative's theory of action by school districts is feasible, even in times of budgetary stress and leadership turnover. This establishes the potential for school districts to serve as a lever of change in the promotion of students' social and emotional development and mental wellness.
C1 [Kendziora, Kimberly; Osher, David] AIR, 1000 Thomas Jefferson St NW, Washington, DC 20007 USA.
RP Kendziora, K (reprint author), AIR, 1000 Thomas Jefferson St NW, Washington, DC 20007 USA.
EM KKendziora@air.org
RI Kendziora, Kimberly/S-2366-2019
FU NoVo Foundation [20110233]; Einhorn Family Charitable Trust
FX We gratefully acknowledge the NoVo Foundation (Grant 20110233), whose
   funding has made the Collaborating Districts Initiative possible, and
   the Einhorn Family Charitable Trust, which supported completion of this
   article.
NR 56
TC 7
Z9 7
U1 2
U2 10
PU ROUTLEDGE JOURNALS, TAYLOR & FRANCIS LTD
PI ABINGDON
PA 2-4 PARK SQUARE, MILTON PARK, ABINGDON OX14 4RN, OXON, ENGLAND
SN 1537-4416
EI 1537-4424
J9 J CLIN CHILD ADOLESC
JI J. Clin. Child Adolesc. Psychol.
PY 2016
VL 45
IS 6
BP 797
EP 811
DI 10.1080/15374416.2016.1197834
PG 15
WC Psychology, Clinical; Psychology, Developmental
SC Psychology
GA EJ1JD
UT WOS:000392965500008
PM 27611060
DA 2020-03-18
ER

PT J
AU Kaiser, D
   Jacob, GA
   Domes, G
   Arntz, A
AF Kaiser, Deborah
   Jacob, Gitta A.
   Domes, Gregor
   Arntz, Arnoud
TI Attentional Bias for Emotional Stimuli in Borderline Personality
   Disorder: A Meta-Analysis
SO PSYCHOPATHOLOGY
LA English
DT Review
DE Borderline personality disorder; Emotion regulation; Attentional bias;
   Threat; Visual dot-probe task; Emotional Stroop task; Meta-analysis
ID CHILDHOOD MALTREATMENT; STROOP INTERFERENCE; FEMALE ADOLESCENTS; FACIAL
   EXPRESSIONS; SOCIAL THREAT; HYPERVIGILANCE; FACES; SENSITIVITY; ANXIETY;
   TASK
AB Background: In borderline personality disorder (BPD), attentional bias (AB) to emotional stimuli may be a core component in disorder pathogenesis and maintenance. Sampling: 11 emotional Stroop task (EST) studies with 244 BPD patients, 255 nonpatients (NPs) and 95 clinical controls and 4 visual dot-probe task (VDPT) studies with 151 BPD patients or subjects with BPD features and 62 NPs were included. Methods: We conducted two separate meta-analyses for AB in BPD. One meta-analysis focused on the EST for generally negative and BPD-specific/personally relevant negative words. The other meta-analysis concentrated on the VDPT for negative and positive facial stimuli. Results: There is evidence for an AB towards generally negative emotional words compared to NPs (standardized mean difference, SMD = 0.311) and to other psychiatric disorders (SMD = 0.374) in the EST studies. Regarding BPD-specific/personally relevant negative words, BPD patients reveal an even stronger AB than NPs (SMD = 0.454). The VDPT studies indicate a tenden-cy towards an AB to positive facial stimuli but not negative stimuli in BPD patients compared to NPs. Conclusions: The findings rather reflect an AB in BPD to generally negative and BPD-specific/personally relevant negative words rather than an AB in BPD towards facial stimuli, and/or a biased allocation of covert attentional resources to negative emotional stimuli in BPD and not a bias in focus of visual attention. Further research regarding the role of childhood traumatization and comorbid anxiety disorders may improve the understanding of these underlying processes. (C) 2016 S. Karger AG, Basel
C1 [Kaiser, Deborah; Jacob, Gitta A.] Univ Freiburg, Dept Psychol Clin Psychol & Psychotherapy, Freiburg, Germany.
   [Jacob, Gitta A.] Univ Freiburg, Lab Biol & Personal Psychol, Dept Psychol, Freiburg, Germany.
   [Domes, Gregor] GAIA AG, Hamburg, Germany.
   [Domes, Gregor] Univ Trier, Biol & Clin Psychol, Trier, Germany.
   [Arntz, Arnoud] Maastricht Univ, Clin Psychol Sci, Maastricht, Netherlands.
   [Arntz, Arnoud] Univ Amsterdam, Dept Clin Psychol, Amsterdam, Netherlands.
RP Arntz, A (reprint author), Univ Amsterdam, Dept Clin Psychol, Clin Psychol, POB 1593, NL-1001 NK Amsterdam, Netherlands.
EM A.R.Arntz@uva.nl
RI Arntz, Arnoud/M-3011-2013; Domes, Gregor/J-3369-2013
OI Arntz, Arnoud/0000-0002-7992-2272; Domes, Gregor/0000-0001-5908-4374
FU Netherlands' Organization for Scientific Research (NWO)Netherlands
   Organization for Scientific Research (NWO) [464-10-080]; German Research
   FoundationGerman Research Foundation (DFG) [JA1785/3-1]
FX This research was conducted in the program 'Open Research Area in the
   Social Sciences', funded by the Netherlands' Organization for Scientific
   Research (NWO) to A.A. (464-10-080) and the German Research Foundation
   to G.A.J. and G.D. (JA1785/3-1).
NR 57
TC 14
Z9 14
U1 1
U2 25
PU KARGER
PI BASEL
PA ALLSCHWILERSTRASSE 10, CH-4009 BASEL, SWITZERLAND
SN 0254-4962
EI 1423-033X
J9 PSYCHOPATHOLOGY
JI Psychopathology
PY 2016
VL 49
IS 6
BP 383
EP 396
DI 10.1159/000448624
PG 14
WC Psychiatry
SC Psychiatry
GA EI0LZ
UT WOS:000392167300001
PM 27642753
OA Green Published
DA 2020-03-18
ER

PT J
AU Hammer-Helmich, L
   Linneberg, A
   Obel, C
   Thomsen, SF
   Mollehave, LT
   Glumer, C
AF Hammer-Helmich, Lene
   Linneberg, Allan
   Obel, Carsten
   Thomsen, Simon Francis
   Mollehave, Line Tang
   Glumer, Charlotte
TI Mental health associations with eczema, asthma and hay fever in
   children: a cross-sectional survey
SO BMJ OPEN
LA English
DT Article
ID QUALITY-OF-LIFE; PROSPECTIVE BIRTH COHORT; ATOPIC-DERMATITIS;
   DIFFICULTIES QUESTIONNAIRE; ALLERGIC DISEASES; BEHAVIOR PROBLEMS;
   COMORBIDITY; ADOLESCENTS; ADJUSTMENT; PREVALENCE
AB Objective: This study aimed to examine the association of eczema, asthma and hay fever with mental health in a general child population and to assess the influence of parental socioeconomic position on these associations.
   Methods: We conducted a cross-sectional health survey of children aged 3, 6, 11 and 15 years in the City of Copenhagen, Denmark. Individual questionnaire data on eczema, asthma, and hay fever and mental health problems assessed using the Strengths and Difficulties Questionnaire (SDQ) was linked to register data on demographics and parental socioeconomic position. 9215 (47.9%) children were included in the analyses.
   Results: Linear regression analyses showed that children with current eczema symptoms had higher SDQ scores (mean difference, 95% CI) of emotional problems (0.26, 0.12 to 0.39), conduct problems (0.19, 0.09 to 0.29) and hyperactivity problems (0.32, 0.16 to 0.48); children with current asthma symptoms had higher SDQ scores of emotional problems (0.45, 0.32 to 0.58), conduct problems (0.28, 0.18 to 0.38) and hyperactivity problems (0.52, 0.35 to 0.69); and children with current hay fever symptoms had higher SDQ scores of emotional problems (0.57, 0.42 to 0.72), conduct problems (0.22, 0.11 to 0.33), hyperactivity problems (0.44, 0.26 to 0.61) and peer problems (0.14, 0.01 to 0.26), compared with children without current symptoms of the relevant disease. For most associations, parental socioeconomic position did not modify the effect.
   Conclusions: Children with eczema, asthma or hay fever had more emotional, conduct and hyperactivity problems, but not peer problems, compared with children without these diseases. Atopic diseases added equally to the burden of mental health problems independent of socioeconomic position.
C1 [Hammer-Helmich, Lene; Linneberg, Allan; Mollehave, Line Tang; Glumer, Charlotte] Capital Reg Denmark, Res Ctr Prevent & Hlth, Copenhagen, Denmark.
   [Hammer-Helmich, Lene] H Lundbeck & Co AS, Dept Real World Evidence & Epidemiol, Valby, Denmark.
   [Linneberg, Allan] Rigshosp, Dept Clin Expt Res, Copenhagen, Denmark.
   [Linneberg, Allan] Univ Copenhagen, Dept Clin Med, Fac Hlth & Med Sci, Copenhagen, Denmark.
   [Obel, Carsten] Aarhus Univ, Inst Gen Med Practice, Dept Publ Hlth, Aarhus, Denmark.
   [Thomsen, Simon Francis] Bispebjerg Hosp, Dept Dermatol, Copenhagen, Denmark.
   [Thomsen, Simon Francis] Univ Copenhagen, Dept Biomed Sci, Fac Hlth & Med Sci, Copenhagen, Denmark.
   [Glumer, Charlotte] Aalborg Univ, Dept Hlth Sci & Technol, Fac Med, Aalborg, Denmark.
RP Glumer, C (reprint author), Capital Reg Denmark, Res Ctr Prevent & Hlth, Copenhagen, Denmark.; Glumer, C (reprint author), Aalborg Univ, Dept Hlth Sci & Technol, Fac Med, Aalborg, Denmark.
EM chgl@dadlnet.dk
RI Mollehave, Line Tang/U-6360-2019; Obel, Carsten/H-9605-2016
OI Mollehave, Line Tang/0000-0001-7116-9346; Obel,
   Carsten/0000-0001-5004-1933; Linneberg, Allan/0000-0002-0994-0184;
   Hammer-Helmich, Lene/0000-0001-8962-6250
NR 33
TC 9
Z9 9
U1 1
U2 2
PU BMJ PUBLISHING GROUP
PI LONDON
PA BRITISH MED ASSOC HOUSE, TAVISTOCK SQUARE, LONDON WC1H 9JR, ENGLAND
SN 2044-6055
J9 BMJ OPEN
JI BMJ Open
PY 2016
VL 6
IS 10
AR e012637
DI 10.1136/bmjopen-2016-012637
PG 9
WC Medicine, General & Internal
SC General & Internal Medicine
GA EG8JO
UT WOS:000391303200058
PM 27742629
OA DOAJ Gold, Green Published
DA 2020-03-18
ER

PT J
AU Curran, TM
   Monahan, JL
   Samp, JA
   Coles, VB
   DiClemente, RJ
   Sales, J
AF Curran, Timothy M.
   Monahan, Jennifer L.
   Samp, Jennifer A.
   Coles, Valerie B.
   DiClemente, Ralph J.
   Sales, Jessica
TI Sexual Risk Among African American Women: Psychological Factors and the
   Mediating Role of Social Skills
SO COMMUNICATION QUARTERLY
LA English
DT Article
DE African American Women; Depression; Emotional Dysregulation;
   Interpersonal Stress; Sexual Risk; Social Skills
ID COLLEGE-STUDENTS; CONDOM USE; REDUCTION INTERVENTIONS; CONFLICT
   COMMUNICATION; TRANSMITTED-DISEASES; INTERPERSONAL STRESS; FEMALE
   ADOLESCENTS; SELF-EFFICACY; DEPRESSION; PREDICTORS
AB Prior research demonstrates a positive association between mental health problems and sexual risk for African American women. Using the social skills deficit hypothesis, we proposed that social skills mediate this relationship. African American women (n = 557, M age = 20.58) completed measures of depression, stress, emotional dysregulation, sexual risk behaviors, and perceptions of their social skills with their primary sexual partner. Social skills mediated the link between the mental health assessments and a composite sexual risk index. Theoretical implications of extending the social skill deficit hypothesis are discussed as well as implications for interventions.
C1 [Curran, Timothy M.; Monahan, Jennifer L.; Samp, Jennifer A.; Coles, Valerie B.] Univ Georgia, Dept Commun, 613 Caldwell Hall, Athens, GA 30602 USA.
   [DiClemente, Ralph J.; Sales, Jessica] Emory Univ, Rollins Sch Publ Hlth, Atlanta, GA 30322 USA.
RP Curran, TM (reprint author), Univ Georgia, Dept Commun, 613 Caldwell Hall, Athens, GA 30602 USA.
EM tmc46107@uga.edu
FU NIAAA NIH HHSUnited States Department of Health & Human ServicesNational
   Institutes of Health (NIH) - USANIH National Institute on Alcohol Abuse
   & Alcoholism (NIAAA) [R01 AA018096]
NR 58
TC 6
Z9 6
U1 0
U2 10
PU ROUTLEDGE JOURNALS, TAYLOR & FRANCIS LTD
PI ABINGDON
PA 2-4 PARK SQUARE, MILTON PARK, ABINGDON OX14 4RN, OXON, ENGLAND
SN 0146-3373
EI 1746-4102
J9 COMMUN Q
JI Commun. Q.
PY 2016
VL 64
IS 5
BP 536
EP 552
DI 10.1080/01463373.2015.1132241
PG 17
WC Communication
SC Communication
GA EG4YJ
UT WOS:000391049700003
PM 28490827
OA Green Accepted
DA 2020-03-18
ER

PT J
AU Ryan, J
   Ross, S
   Reyes, R
   Kosmerly, S
   Rogers, M
AF Ryan, Julia
   Ross, Samantha
   Reyes, Rebecca
   Kosmerly, Stacey
   Rogers, Maria
TI Social functioning among college students diagnosed with ADHD and the
   mediating role of emotion regulation
SO EMOTIONAL AND BEHAVIOURAL DIFFICULTIES
LA English
DT Article
DE ADHD; college; emotion regulation; social functioning; mediation;
   students
ID ATTENTION-DEFICIT/HYPERACTIVITY DISORDER; DEFICIT HYPERACTIVITY
   DISORDER; EXECUTIVE FUNCTIONS; SUSTAINED ATTENTION; PEER RELATIONS;
   SELF-REPORT; CHILDREN; SKILLS; ADULTS; ADJUSTMENT
AB Despite the many studies that have documented the association between symptoms of ADHD and social difficulties in children and adolescents, few have examined this phenomenon in college students. In addition, the underlying factors contributing to such social difficulties are still poorly understood. We hypothesised that college students with symptoms of ADHD, namely inattention and hyperactivity/impulsivity, would continue to display social behavioural difficulties, and that emotion regulation would play a mediating role in that relationship. Ninety-nine 17-24-year-old college students filled out three questionnaires to assess Inattentive and Hyperactivity/Impulsivity Symptoms, Social Skills, and Emotion Regulation abilities. Analysis revealed that emotion regulation is a significant mediator between Inattentive Symptoms and Social Skills for female students. There was no significant correlation between ADHD symptoms and Social Skills for males. Female college students report social functioning difficulties associated with their inattentive and hyperactive symptoms, and impaired emotion regulation abilities mediate this relationship for inattentive symptoms only.
C1 [Ryan, Julia; Ross, Samantha; Reyes, Rebecca; Kosmerly, Stacey; Rogers, Maria] Univ Ottawa, Clin Psychol, Ottawa, ON, Canada.
RP Ryan, J (reprint author), Univ Ottawa, Clin Psychol, Ottawa, ON, Canada.
EM jbogg055@uottawa.ca
NR 79
TC 0
Z9 0
U1 0
U2 8
PU ROUTLEDGE JOURNALS, TAYLOR & FRANCIS LTD
PI ABINGDON
PA 2-4 PARK SQUARE, MILTON PARK, ABINGDON OX14 4RN, OXON, ENGLAND
SN 1363-2752
EI 1741-2692
J9 EMOT BEHAV DIFFIC
JI Emot. Behav. Diffic.
PY 2016
VL 21
IS 4
BP 387
EP 402
DI 10.1080/13632752.2016.1235329
PG 16
WC Psychology, Educational
SC Psychology
GA EG3BV
UT WOS:000390919700005
DA 2020-03-18
ER

PT J
AU Russell, BS
   Lee, JO
   Spieker, S
   Oxford, ML
AF Russell, Beth S.
   Lee, Jungeun Olivia
   Spieker, Susan
   Oxford, Monica L.
TI Parenting and Preschool Self-Regulation as Predictors of Social
   Emotional Competence in 1st Grade
SO JOURNAL OF RESEARCH IN CHILDHOOD EDUCATION
LA English
DT Article
DE Caregiver-child relationships; parental influences; selfregulation;
   social-emotional learning
ID STRATEGIC ATTENTION DEPLOYMENT; MATERNAL DEPRESSIVE SYMPTOMS;
   SCHOOL-ACHIEVEMENT; ATTACHMENT; BEHAVIOR; DELAY; GRATIFICATION;
   SENSITIVITY; MOTHERS; CHILD
AB The current longitudinal study used data from the National Institute of Child Health and Human Development (NICHD) Study of Early Child Care and Youth Development (SECCYD) to examine a model of development that emphasizes early caregiving environments as predictors of social emotional competence (including classroom competence). This path analysis model included features of parenting, emotion regulation, preschool language skills, and attention to predict child outcomes in 1st grade. Early caregiving environments were directly predictive of peer relationship satisfaction, oppositional behavior, social skills, and classroom competence over and above significant mediated effects through preschool self-regulation (language, inattention, and anger/frustration). These results suggest that the characteristics of supportive and stimulating caregiving shift in valence over time, such that qualities of the infant-child relationship that are significant in predicting early childhood outcomes are not the same as the caregiving qualities that move to the foreground in predicting primary school outcomes. Implications for school-readiness programming are discussed, including interventions in the early caregiving system to encourage sensitive and supportive parent-child interactions to bolster school readiness via the development of social-emotional competence.
C1 [Russell, Beth S.] Univ Connecticut, Storrs, CT USA.
   [Lee, Jungeun Olivia; Spieker, Susan; Oxford, Monica L.] Univ Washington, Seattle, WA 98195 USA.
RP Russell, BS (reprint author), Univ Connecticut, Human Dev & Family Studies, 348 Mansfield Rd,Unit 1058, Storrs, CT 06269 USA.
EM beth.russell@uconn.edu
FU National Institute of Child Health and Human DevelopmentUnited States
   Department of Health & Human ServicesNational Institutes of Health (NIH)
   - USANIH Eunice Kennedy Shriver National Institute of Child Health &
   Human Development (NICHD) [1R03HD054428-01A2, P30 HD02274]
FX This study was funded by Grant 1R03HD054428-01A2 from the National
   Institute of Child Health and Human Development. This work was also
   facilitated by Grant P30 HD02274 from the National Institute of Child
   Health and Human Development.
NR 95
TC 14
Z9 14
U1 6
U2 40
PU ROUTLEDGE JOURNALS, TAYLOR & FRANCIS LTD
PI ABINGDON
PA 2-4 PARK SQUARE, MILTON PARK, ABINGDON OX14 4RN, OXON, ENGLAND
SN 0256-8543
EI 2150-2641
J9 J RES CHILD EDUC
JI J. Res. Child. Educ.
PY 2016
VL 30
IS 2
BP 153
EP 169
DI 10.1080/02568543.2016.1143414
PG 17
WC Education & Educational Research
SC Education & Educational Research
GA EG4ME
UT WOS:000391017600002
PM 27616805
OA Green Accepted
DA 2020-03-18
ER

PT J
AU Haverfield, MC
AF Haverfield, Marie C.
TI "We just pretended as if everything was good": Communication about
   alcohol in families of nonalcoholic and alcoholic parents
SO ATLANTIC JOURNAL OF COMMUNICATION
LA English
DT Article
ID YOUNG-ADULTS; PATTERNS; PARENTIFICATION
AB Family communication is a strong predictor of the attitudes and behaviors children and adolescents have toward alcohol. This study explored perspectives of family communication about the topic of alcohol in focus groups consisting of adult children of alcoholics and adult children of nonalcoholics. The study utilized Koerner and Fitzpatrick's (2002) family communication patterns theory and Gottman's (2001) emotion regulation theory to guide research and focus group questions. A group of trained coders conducted an analysis of transcripts from four focus groups-two were comprised of self-proclaimed adult children of alcoholics and two consisted solely of adult children of nonalcoholic parents. Based on responses from both groups, five themes emerged: Experiences of Open Communication, Family Decision Making, Communication about Alcohol, Ability to Express Emotion, and Feelings Toward the Alcoholic. Results suggest that adult children of alcoholics have a very different experience when it comes to family communication, communication about the topic of alcohol, and the ability to express emotion. These findings provide insight to the communication dynamics in families of alcoholics and suggest avenues for future research.
C1 [Haverfield, Marie C.] Rutgers State Univ, Dept Commun, New Brunswick, NJ USA.
RP Haverfield, MC (reprint author), Ctr Innovat Implementat Ci2i, Dept Vet Affairs Palo Alto Hlth Care Syst 152 MPD, 795 Willow Rd, Menlo Pk, CA 94025 USA.; Haverfield, MC (reprint author), Stanford Univ, Sch Med, 795 Willow Rd, Menlo Pk, CA 94025 USA.
EM marie.haverfield@stanford.edu
OI Haverfield, Marie/0000-0003-2949-0229
NR 34
TC 0
Z9 0
U1 0
U2 2
PU ROUTLEDGE JOURNALS, TAYLOR & FRANCIS LTD
PI ABINGDON
PA 2-4 PARK SQUARE, MILTON PARK, ABINGDON OX14 4RN, OXON, ENGLAND
SN 1545-6870
EI 1545-6889
J9 ATL J COMMUN
JI Atl. J. Commun.
PY 2016
VL 24
IS 5
BP 276
EP 288
DI 10.1080/15456870.2016.1232260
PG 13
WC Communication
SC Communication
GA EG2IP
UT WOS:000390867300003
DA 2020-03-18
ER

PT J
AU Cai, SY
   Fung, DSS
AF Cai, Stefanie Yuxuan
   Fung, Daniel Shuen Sheng
TI Community Mental Health as a Population-based Mental Health Approach
SO ISRAEL JOURNAL OF PSYCHIATRY AND RELATED SCIENCES
LA English
DT Article
ID GLOBAL ASSESSMENT SCALE; QUALITY-OF-LIFE; PSYCHOMETRIC PROPERTIES;
   SINGAPORE; CHILDREN; INTERVENTIONS; ADOLESCENTS; PREVENTION; DISORDERS;
   PROMOTION
AB Background: Mental health services for youths in Singapore were challenged by accessibility and resource constraints. A community-based mental health program working with schools and other partners was developed to address the population needs.
   Aim: To describe the formation of a community-based mental health program and evaluate the program in terms of its outcome and the satisfaction of the users of this program.
   Methods: Based on needs analyses, a community multidisciplinary team was set up in 15 schools to pilot a new model of care for youths. Implemented progressively over five years, networks of teams were divided into four geographic zones. Each zone had clusters of 10 to 15 schools. These teams worked closely with school counselors. Teams were supported by a psychiatrist and a resident. Interventions were focused on empowering school-based personnel to work with students and families, with the support of the teams.
   Results: 4,184 students were served of whom 10% were seen by the school counselors and supported by the community team. Only 0.15% required referral to tertiary services. Outcome measured by counselor and teacher ratings showed improvements in the Clinical Global Impression scale and Strengths and Difficulties Questionnaire. These included reductions in conduct problems, emotional problems, hyperactive behaviors and peer problems. Furthermore, prosocial behavior also significantly improved. Preliminary cost effectiveness analyses suggest that community treatments are superior to clinic interventions.
   Conclusion: There is evidence that a population-based community mental health program with schools can be implemented through a multisectoral approach with good outcomes that is cost effective.
C1 [Cai, Stefanie Yuxuan] James Cook Univ, Dept Clin Psychol, 149 Sims Dr, Singapore 387380, Singapore.
   [Fung, Daniel Shuen Sheng] Inst Mental Hlth, Dept Child & Adolescent Psychiat, Singapore, Singapore.
RP Cai, SY (reprint author), James Cook Univ, Dept Clin Psychol, 149 Sims Dr, Singapore 387380, Singapore.
EM yuxuan.cai@my.jcu.edu.au
RI Fung, Daniel S S/W-6915-2019; Fung, Daniel/AAF-4775-2020
FU Ministry of Health, Singapore; Ministry of Education, SingaporeMinistry
   of Education, Singapore
FX Ms Han Bing Ling for assisting with data retrieval and administrative
   support. The REACH programme is funded through the Ministry of Health,
   Singapore. School counsellors are funded through the Ministry of
   Education, Singapore.
NR 33
TC 3
Z9 3
U1 0
U2 4
PU MEDIAFARM GROUP
PI TEL-AVIV
PA 23 ZAMENHOFF ST, TEL-AVIV, 64373, ISRAEL
SN 0333-7308
J9 ISR J PSYCHIATR REL
JI Isr. J. Psychiatr. Relat. Sci.
PY 2016
VL 53
IS 1
BP 33
EP 39
PG 7
WC Psychiatry
SC Psychiatry
GA EE6ZV
UT WOS:000389764500006
PM 28856878
DA 2020-03-18
ER

PT J
AU Rydzkowski, W
   Canale, N
   Reynolds, L
AF Rydzkowski, Wendy
   Canale, Nicola
   Reynolds, Louisa
TI A review of interventions for adolescents with insomnia and the role of
   the educational and child psychologist: when sleep does not come easily
SO EDUCATIONAL PSYCHOLOGY IN PRACTICE
LA English
DT Article
DE Educational psychology; adolescents; sleep; insomnia; interventions;
   mental health
ID AUTISM; DISTURBANCES; PERFORMANCE; MULTICOMPONENT; CONSEQUENCES;
   AGGRESSION; DISORDERS; SYMPTOMS; STUDENTS; PROGRAM
AB The role of an educational and child psychologist involves the promotion of mental health and wellbeing. While adolescents who have insomnia are usually referred to Primary Healthcare services, it might be argued that insomnia can be seen as a barometer of psychological wellbeing and should warrant a psychological intervention. A search of PSYCHINFO and Medline revealed that interventions carried out thus far with adolescents who have difficulty initiating and/or maintaining quality sleep include Sleep Hygiene and Sleep Education, Cognitive Behavioural and Multi Component interventions. In this review it will be posited that using multi-modal approaches which are tailored to specific needs may have the most positive outcomes in the treatment of insomnia, by helping adolescents to develop a sense of self-efficacy and emotional regulation in the context of family and peer support. Educational and child psychologists are ideally placed to offer this type of input to adolescents with insomnia.
C1 [Rydzkowski, Wendy; Canale, Nicola; Reynolds, Louisa] Cardiff Univ, Dept Psychol, Cardiff, S Glam, Wales.
RP Rydzkowski, W (reprint author), Cardiff Univ, Dept Psychol, Cardiff, S Glam, Wales.
EM Wendy.Rydzkowski@kisimul.co.uk
NR 67
TC 2
Z9 2
U1 0
U2 14
PU ROUTLEDGE JOURNALS, TAYLOR & FRANCIS LTD
PI ABINGDON
PA 2-4 PARK SQUARE, MILTON PARK, ABINGDON OX14 4RN, OXON, ENGLAND
SN 0266-7363
EI 1469-5839
J9 EDUC PSYCHOL PRACT
JI Educ. Psychol. Pract.
PY 2016
VL 32
IS 1
BP 24
EP 37
DI 10.1080/02667363.2015.1090403
PG 14
WC Psychology, Educational
SC Psychology
GA DW3PK
UT WOS:000383554100003
DA 2020-03-18
ER

PT J
AU Cho, MK
   Kim, HY
   Moon, SS
AF Cho, Mi-Kyoung
   Kim, Hee-Young
   Moon, Sung Seek
TI The longitudinal effects of influence of parental attachment and emotion
   regulation on Internet delinquency in early adolescence
SO JOURNAL OF HUMAN BEHAVIOR IN THE SOCIAL ENVIRONMENT
LA English
DT Article
DE Early adolescence; emotion regulation; Internet delinquency; parental
   attachment
ID BEHAVIOR; GENDER; RISK
AB The purpose of this study was to identify the longitudinal influence of parental attachment and emotion regulation on changes in Internet delinquency. This study used the Korean Youth Panel Survey (KYPS) data, in which 2,844 school-age children were annually assessed from Grade 4 in 2004 to Grade 8 in 2008 in South Korea. Latent growth models were used to examine developmental trajectories of Internet delinquency, parental attachment, and emotion regulation longitudinally. This study showed that adolescents experience an increase in Internet delinquency over the fourth year and a decline in the fifth year. The initial level of parental monitoring had significant effects on the initial level of emotion regulation. In addition, the initial level of parental attachment was associated with a slower rate of acceleration of Internet delinquency across time. The study findings indicate that parental attachment influences Internet delinquency among Korean adolescents. The practice implications of the findings are discussed in terms of Internet delinquency reduction efforts.
C1 [Cho, Mi-Kyoung] Eulji Univ, Sch Nursing, Seoungnam, South Korea.
   [Kim, Hee-Young] Namseoul Univ, Dept Child Welf, 91 Daehakro, Chunan, South Korea.
   [Moon, Sung Seek] Univ South Carolina, Sch Social Work, Columbia, SC 29208 USA.
RP Kim, HY (reprint author), Namseoul Univ, Dept Child Welf, 91 Daehakro, Chunan, South Korea.
EM hkimjk@naver.com
FU Eulji University [EJRG-12-012]
FX This research was supported by Eulji University (EJRG-12-012) in 2012.
NR 34
TC 1
Z9 1
U1 0
U2 11
PU ROUTLEDGE JOURNALS, TAYLOR & FRANCIS LTD
PI ABINGDON
PA 2-4 PARK SQUARE, MILTON PARK, ABINGDON OX14 4RN, OXON, ENGLAND
SN 1091-1359
EI 1540-3556
J9 J HUM BEHAV SOC ENVI
JI J. Hum. Behav. Soc. Environ.
PY 2016
VL 26
IS 7-8
BP 587
EP 596
DI 10.1080/10911359.2016.1238802
PG 10
WC Social Work
SC Social Work
GA ED3MT
UT WOS:000388753900003
DA 2020-03-18
ER

PT J
AU Ozyurt, G
   Pekcanlar Akay, A
   Ozturk, Y
   Baykara, B
   Inal Emiroglu, N
AF Ozyurt, Gonca
   Pekcanlar Akay, Aynur
   Ozturk, Yusuf
   Baykara, Burak
   Inal Emiroglu, Neslihan
TI Evaluating emotional regulation in children with ADHD and their mothers
SO ANADOLU PSIKIYATRI DERGISI-ANATOLIAN JOURNAL OF PSYCHIATRY
LA Turkish
DT Article
DE attention deficit; emotion regulation; hyperactivity; mother
ID DEFICIT HYPERACTIVITY DISORDER; SCHOOL-AGE-CHILDREN; MATERNAL
   SOCIALIZATION; BEHAVIOR CHECKLIST; NEGATIVE EMOTIONS; SOCIAL BEHAVIORS;
   COMPARISON BOYS; SELF-REGULATION; ATTENTION; DYSREGULATION
AB Objective: Attention deficit hyperactivity disorder (ADHD) is one of the most common childhood neurodevelopmental disorder. Due to prior studies, emotion dysregulation can cause externalizing behavior problems and social impairment. Parental factors are important for children's emotional regulation. We aimed to evaluate emotional dysregulation in children with ADHD and their mothers comparing with controls. Methods: The study group consisted of 62 children (6-12 years old) diagnosed with ADHD. The control group (62 children) comprised patients of other clinics at hospital and was matched for gender and age to the ADHD patients. The Kiddie Schedule for Affective Disorders and Schizophrenia for School Aged Children-Present and Lifetime Version (K-SADS-PL) was used to diagnose ADHD and allowed comorbidities. We evaluated disorder severity at the time of assessment using the Clinic Global Impression Scale (CGI-S). All patients were treatment-naive. Emotional Regulation Checklist (ERC) and child behavior checklist (CBCL) were used to examine children emotional regulation and behavioral profiles. Difficulties in Emotion Regulation Scale (DERS) was used to indicate maternal emotional dysregulation status. Results: There was no significant difference between sociodemographic data of two groups. Children with ADHD had difficulties in anxiety, social functioning, thought problems, attention, agression and rule breaking areas of CBCL. Mothers of children with ADHD had higher scores in all goals, impulsivity, strategies, and nonacceptance subscales of DERS. Emotional lability scores were statistically significant higher in ADHD group. Conclusion: ADHD generally continues into adolescence and adulthood and multiple functional impairments can be occured due to ADHD. If the relationship between emotion regulation and ADHD is understood well, treatment of ADHD and emotion dysregulation will be provided easily. Further studies are needed for improving treatment of ADHD and emotion dysregulation.
C1 [Ozyurt, Gonca] Nevsehir Devlet Hastanesi, Cocuk & Ergen Ruh Sagligi & Hastaliklari Klin, Nevsehir, Turkey.
   [Pekcanlar Akay, Aynur; Baykara, Burak; Inal Emiroglu, Neslihan] Dokuz Eylul Univ, Tip Fak, Cocuk & Ergen Ruh Sagligi Hastaliklari ABD, Izmir, Turkey.
   [Ozturk, Yusuf] Izmir Ataturk Egitim & Arastirma Hastanesi, Cocuk & Ergen Ruh Sagligi & Hastaliklari Klin, Izmir, Turkey.
RP Ozyurt, G (reprint author), Nevsehir Devlet Hastanesi, Cocuk & Ergen Ruh Sagligi & Hastaliklari Klin, Nevsehir, Turkey.
EM goncaenginozyurt@gamil.com
RI AKAY, AYNUR/O-7335-2019; Baykara, Huseyin Burak/AAH-4898-2020
OI Baykara, Huseyin Burak/0000-0002-1530-0159
NR 54
TC 2
Z9 2
U1 1
U2 23
PU CUMHURIYET UNIV TIP FAK PSIKIYATRI ANABILIM DALI
PI SIVAS
PA CUMHURIYET UNIV TIP FAK PSIKIYATRI ABD, SIVAS, 58140, TURKEY
SN 1302-6631
J9 ANADOLU PSIKIYATR DE
JI Anadolu Psikiyatr. Derg.
PY 2016
VL 17
IS 5
BP 393
EP 402
DI 10.5455/apd.209277
PG 10
WC Psychiatry
SC Psychiatry
GA EC4PZ
UT WOS:000388116800010
DA 2020-03-18
ER

PT J
AU Carlson, MA
   Micucci, JA
AF Carlson, Matthew A.
   Micucci, Joseph A.
TI A Mixed Methods Study on the Resolution of Adolescent Problem Behavior:
   The Perspectives of Young Adults
SO JOURNAL OF FAMILY PSYCHOTHERAPY
LA English
DT Article
DE Adolescence; adolescent problem behavior; mixed methods; qualitative;
   resilience; young adulthood
ID LIFE-COURSE-PERSISTENT; SENSATION-SEEKING; DEVELOPMENTAL TRAJECTORIES;
   ANTISOCIAL-BEHAVIOR; PROTECTIVE FACTORS; URBAN ADOLESCENTS; SUBSTANCE
   USE; SELF-ESTEEM; DRUG-USE; DELINQUENCY
AB The purpose of this mixed methods study was to examine the process whereby college students with a history of problem behavior during adolescence made the transition from problematic adolescence to positive adaptation in young adulthood. College students (N = 149) between the ages of 18 and 22 were screened to determine if they met the criteria for a history of adolescent problem behavior and adaptive functioning in young adulthood. Of the 74 (49.7%) participants who met criteria for a history of problem behavior during adolescence, 31 (41.9%) were currently functioning well during young adulthood. Of these 31 individuals, 7 were interviewed to determine factors that contributed to the resolution of adolescent problem behavior in young adulthood. The results of this study suggested that there were developmental (e.g., psychosocial maturation), interpersonal (e.g., parental support and reconciliation with family members), and emotional (e.g., managing emotional problems) themes that were associated with the resolution of adolescent problem behavior.
C1 [Carlson, Matthew A.] Parkland Sch Dist, Student Serv Dept, Allentown, PA USA.
   [Micucci, Joseph A.] Chestnut Hill Coll, Dept Profess Psychol, Philadelphia, PA USA.
RP Carlson, MA (reprint author), Parkland Sch Dist, Student Serv Dept, 2675 Route 309, Orefield, PA 18069 USA.
EM carlsonm@parklandsd.org
RI Micucci, Joseph/V-1955-2019
NR 37
TC 0
Z9 0
U1 0
U2 7
PU ROUTLEDGE JOURNALS, TAYLOR & FRANCIS LTD
PI ABINGDON
PA 2-4 PARK SQUARE, MILTON PARK, ABINGDON OX14 4RN, OXON, ENGLAND
SN 0897-5353
EI 1540-4080
J9 J FAM PSYCHOTHER
JI J. Fam. Psychother.
PY 2016
VL 27
IS 4
BP 260
EP 275
DI 10.1080/08975353.2016.1238162
PG 16
WC Psychology, Clinical
SC Psychology
GA EC3ES
UT WOS:000388009100003
DA 2020-03-18
ER

PT J
AU Brown, K
   Taghehchian, R
AF Brown, Keaton
   Taghehchian, Roya
TI Bottled Up: An Experiential Intervention for Emotional Suppression
SO JOURNAL OF FAMILY PSYCHOTHERAPY
LA English
DT Article
DE Adolescents; emotion intervention; emotion regulation; experiential
   therapy; family therapy
ID DIFFICULTIES
AB The regulation, expression, and suppression of emotion is often conceptualized differently in different cultures (Su, Wei, & Tsai, 2014). A common factor, however, between cultures is the need of the individual to exercise a sense of control, or regulation, over their emotions (Gross, 1998). Emotional regulation is defined as the process by which individuals influence which emotions they have, when they have them, and how they experience and express these emotions (Gross, 1998). An individual may present regulation through deliberate internalization of positive or negative emotions (Kim & James, 2015). In turn, this internalization can have positive or negative effects depending on the context. Emotional suppression is a common maladaptive coping mechanism (Gross & Levenson, 1993). Emotional suppression can be defined as an internalization of emotions during emotional arousal (Gross & Levenson, 1993). Bottled Up is an experiential intervention, developed by the authors, for use with clients experiencing emotional suppression. This article provides a review of literature that covers emotional regulation, specifically emotional suppression. We then explain the intervention (Bottled Up), how to implement it, and its relevance to the marriage and family therapy more broadly.
C1 [Brown, Keaton; Taghehchian, Roya] Univ Nevada, Marriage & Family Therapy Program, 4505 Maryland Pkwy,Box 453045, Las Vegas, NV 89154 USA.
RP Brown, K (reprint author), Univ Nevada, Marriage & Family Therapy Program, 4505 Maryland Pkwy,Box 453045, Las Vegas, NV 89154 USA.
EM brownk13@unlv.nevada.edu
NR 12
TC 0
Z9 0
U1 0
U2 2
PU ROUTLEDGE JOURNALS, TAYLOR & FRANCIS LTD
PI ABINGDON
PA 2-4 PARK SQUARE, MILTON PARK, ABINGDON OX14 4RN, OXON, ENGLAND
SN 0897-5353
EI 1540-4080
J9 J FAM PSYCHOTHER
JI J. Fam. Psychother.
PY 2016
VL 27
IS 4
BP 302
EP 307
DI 10.1080/08975353.2016.1235435
PG 6
WC Psychology, Clinical
SC Psychology
GA EC3ES
UT WOS:000388009100006
DA 2020-03-18
ER

PT J
AU Priya, K
   Raina, G
AF Priya, Kanu
   Raina, Gayatri
TI Gender, Family Size and Birth Order as Determinants of Emotional
   Adjustment Among Adolescents
SO INDIAN JOURNAL OF PSYCHOLOGICAL SCIENCE
LA English
DT Article
AB The present investigation was conducted to examine the effect of gender, family size and birth order on emotional adjustment of adolescents. Samples of 150 adolescents (75 males and 75 females) in the age range of 16-18 years, studying in 11th and 12th standard were selected from four English medium schools of Shimla district of Himachal Pradesh. Global Adjustment Scale developed by Psy-Com Services (1994) was used for measuring emotional adjustment among the selected sample of adolescent boys and girls. A 2*2*2 analysis of variance with unequal replicates was carried out to see the independent and interactive effect of gender, family size and birth order on emotional adjustment of adolescents. Results revealed that gender has established significant effect on emotional adjustment of adolescent with boys having significantly better emotional adjustment as compared to girls. Furthermore, findings also reported that family size and birth order does not seem to play its significant role on emotional adjustment of adolescents in Himachal Pradesh.
C1 [Priya, Kanu; Raina, Gayatri] Himachal Pradesh Univ, Dept Psychol, Summer Hill, Shimla 5, HP, India.
RP Priya, K (reprint author), Himachal Pradesh Univ, Dept Psychol, Summer Hill, Shimla 5, HP, India.
NR 28
TC 0
Z9 0
U1 0
U2 0
PU NATL ASSOC PSYCHOLOGICAL SCIENCE
PI HARYANA
PA 2265, SECTOR-19C, CHANDIGARH, HARYANA, 160 017, INDIA
SN 0976-9218
J9 INDIAN J PSYCHOL SCI
JI Indian J. Psychol. Sci.
PD JAN
PY 2016
VL 6
IS 2
BP 23
EP 31
PG 9
WC Psychology, Multidisciplinary
SC Psychology
GA EB6MV
UT WOS:000387498900003
DA 2020-03-18
ER

PT J
AU Patel, SG
   Barrera, AZ
   Strambler, MJ
   Munoz, RF
   Macciomei, E
AF Patel, Sita G.
   Barrera, Alinne Z.
   Strambler, Michael J.
   Munoz, Ricardo F.
   Macciomei, Erynn
TI The Achievement Gap Among Newcomer Immigrant Adolescents: Life Stressors
   Hinder Latina/o Academic Success
SO JOURNAL OF LATINOS AND EDUCATION
LA English
DT Article
DE Academic engagement; acculturation; achievement gap; immigrant youth;
   Latino youth
ID MEXICAN-AMERICAN ADOLESCENTS; PARENTAL INVOLVEMENT; EMOTIONAL
   ADJUSTMENT; SCHOOL; FAMILY; CHILDREN; SYMPTOMS
AB This study compares life stressors and school outcomes among newcomer immigrant adolescents from Latin America, Asia, and the Caribbean. Participants attended a predominantly low-income, urban international public high school in the northeast. The Latina/o students were exposed to more life stressors and had lower attendance and achievement than non-Latina/o students. Life stressors mediated the relationship between ethnicity and academic outcomes. Results deepen experts' understanding of the achievement gap, suggesting that newcomer immigrant adolescents from Latin America face unique risks and deserve intervention efforts focused on sociocontextual stressors that may prevent these students from achieving their full academic potential.
C1 [Patel, Sita G.; Barrera, Alinne Z.; Munoz, Ricardo F.; Macciomei, Erynn] Palo Alto Univ, Palo Alto, CA USA.
   [Strambler, Michael J.] Yale Sch Med, New Haven, CT USA.
RP Patel, SG (reprint author), Palo Alto Univ, Dept Psychol, 1791 Arastradero Rd, Palo Alto, CA 94304 USA.
EM spatel@paloaltou.edu
OI Strambler, Michael J./0000-0002-5576-0408
NR 49
TC 4
Z9 4
U1 1
U2 3
PU ROUTLEDGE JOURNALS, TAYLOR & FRANCIS LTD
PI ABINGDON
PA 2-4 PARK SQUARE, MILTON PARK, ABINGDON OX14 4RN, OXON, ENGLAND
SN 1534-8431
EI 1532-771X
J9 J LAT EDUC
JI J. Lat. Educ.
PY 2016
VL 15
IS 2
BP 121
EP 133
DI 10.1080/15348431.2015.1099529
PG 13
WC Education & Educational Research
SC Education & Educational Research
GA EB6BV
UT WOS:000387466600006
DA 2020-03-18
ER

PT J
AU Gerhardt, S
AF Gerhardt, Sue
TI A good beginning
SO JOURNAL OF PUBLIC MENTAL HEALTH
LA English
DT Article
DE Mental health; Perinatal; Postnatal; Early infancy; Vulnerable to stress
ID OFFSPRING DEPRESSION; MATERNAL DEPRESSION; EMOTION REGULATION;
   CHILD-CARE; AMYGDALA; STRESS; PREGNANCY; CORTISOL; CONNECTIVITY;
   ADOLESCENCE
AB Purpose - The purpose of this paper is to examine the physiological systems - the foundation of physical and mental health - that are being established during gestation and early infancy, when babies are also highly vulnerable to stress.
   Design/methodology/approach - This paper provides a brief overview of some of these processes.
   Findings - The author argues that despite the wealth of research affirming the special significance of pregnancy, babyhood and toddlerhood in human development, the predominant political and cultural institutions go on failing to protect new parents and their relationships with their infants. The current policies and practices are short-sighted.
   Originality/value - The author shows that there is a failure to recognise the significance of good emotional regulation - learnt in secure early relationships - to a thriving society.
NR 41
TC 0
Z9 0
U1 0
U2 0
PU EMERALD GROUP PUBLISHING LTD
PI BINGLEY
PA HOWARD HOUSE, WAGON LANE, BINGLEY BD16 1WA, W YORKSHIRE, ENGLAND
SN 1746-5729
EI 2042-8731
J9 J PUBLIC MENT HEALTH
JI J. Public Ment. Health
PY 2016
VL 15
IS 1
SI SI
BP 19
EP 24
DI 10.1108/JPMH-01-2016-0005
PG 6
WC Public, Environmental & Occupational Health
SC Public, Environmental & Occupational Health
GA EA8JM
UT WOS:000386881100003
DA 2020-03-18
ER

PT J
AU Cahill, H
   Coffey, J
   Davies, LM
   Kriewaldt, J
   Freeman, E
   Acquaro, D
   Gowing, A
   Duggan, S
   Archdall, V
AF Cahill, Helen
   Coffey, Julia
   Davies, Larissa McLean
   Kriewaldt, Jeana
   Freeman, Elizabeth
   Acquaro, Daniela
   Gowing, Annie
   Duggan, Shane
   Archdall, Vivienne
TI Learning with and from: positioning school students as advisors in
   pre-service teacher education
SO TEACHER DEVELOPMENT
LA English
DT Article
DE pre-service teachers; pedagogy; student wellbeing; teacher-student
   relationships; clinical teaching; student voice
ID EMOTIONAL COMPETENCE; MENTAL-HEALTH; ADJUSTMENT; ENGAGEMENT;
   ASSOCIATIONS; ADOLESCENTS; HELP
AB This article reports on an innovative pedagogical approach within the Learning Partnerships program in which school students help to 'teach the teachers' within pre-service teacher education. Classes of school students join with classes of pre-service teachers to provide input on how teachers can enhance school students' engagement and wellbeing. The article draws on data collected from 125 students (aged 13-16) and 120 pre-service teachers in these workshops. Findings generated from a mixed methods study combining pre-workshop focus groups (n = Students: 38, Teachers: 33) and post-workshop focus groups (n = Students: 69, Teachers: 15) and post-workshop surveys (n = Students: 96; Teachers: 101) demonstrated that the workshops were mutually beneficial for both students and pre-service teachers. Participants found that workshopping together enhanced their belief in the possibility of positive student-teacher relationships. The pre-service teachers reported greater confidence in communicating with young people about the issues that affect student engagement and wellbeing. The school students reported that they were more willing to use teachers as a source of help. Implications include the need for increased attention to a 'third space' for learning in teacher development which provides opportunity for learning with and from young people about how to foster their engagement and wellbeing.
C1 [Cahill, Helen; Coffey, Julia; Davies, Larissa McLean; Kriewaldt, Jeana; Freeman, Elizabeth; Acquaro, Daniela; Gowing, Annie; Duggan, Shane; Archdall, Vivienne] Univ Melbourne, Melbourne Grad Sch Educ, 100 Leicester St, Melbourne, Vic 3010, Australia.
   [Coffey, Julia] Univ Newcastle, Callaghan, NSW 2308, Australia.
RP Cahill, H (reprint author), Univ Melbourne, Melbourne Grad Sch Educ, 100 Leicester St, Melbourne, Vic 3010, Australia.
EM h.cahill@unimelb.edu.au; Julia.coffey@newcastle.edu.au
OI McLean-Davies, Larissa/0000-0002-6963-2474; Cahill,
   Helen/0000-0002-5395-8920; Acquaro, Daniela/0000-0002-9892-0256;
   Kriewaldt, Jeana/0000-0002-9991-5504; Gowing, Ann
   Maree/0000-0003-4042-8514
FU CASS Foundation [MG/12/4013]
FX This work was supported by the CASS Foundation [grant number
   MG/12/4013].
NR 40
TC 1
Z9 1
U1 1
U2 4
PU ROUTLEDGE JOURNALS, TAYLOR & FRANCIS LTD
PI ABINGDON
PA 2-4 PARK SQUARE, MILTON PARK, ABINGDON OX14 4RN, OXON, ENGLAND
SN 1366-4530
EI 1747-5120
J9 TEACH DEV
JI Teach. Dev.
PY 2016
VL 20
IS 3
BP 295
EP 312
DI 10.1080/13664530.2016.1155478
PG 18
WC Education & Educational Research
SC Education & Educational Research
GA EA7IM
UT WOS:000386804300001
DA 2020-03-18
ER

PT J
AU Dessens, AB
   van Herwerden, MC
   Aarsen, FK
   Birnie, E
   Catsman-Berrevoets, CE
AF Dessens, Arianne B.
   van Herwerden, Michael C.
   Aarsen, Femke K.
   Birnie, Erwin
   Catsman-Berrevoets, Coriene E.
TI Health-related quality of life and emotional problems in children
   surviving brain tumor treatment: A descriptive study of 2 cohorts
SO PEDIATRIC HEMATOLOGY AND ONCOLOGY
LA English
DT Article
DE Brain diseases; brain neoplasms; child behavior disorders; cohort study;
   quality of life
ID LONG-TERM COMPLICATIONS; FOLLOW-UP; PILOCYTIC ASTROCYTOMA;
   BEHAVIORAL-PROBLEMS; CHILDHOOD; CANCER; MEDULLOBLASTOMA; ADOLESCENTS;
   TRENDS; CRANIOPHARYNGIOMA
AB The survival of childhood brain tumors has improved in the past 30years, but acquired brain injury due to damage caused by tumor invasion and side effects of different treatment modalities frequently occurs. This study focused on residual impairments, health-related quality of life (HRQoL), and emotional and behavioral problems in 2 cohorts of survivors diagnosed and treated for various types of brain tumors. Survivors in the 2004 cohort visited the Erasmus Medical Centre for standardized follow-up between 2003 and 2004, and in the 2014 cohort, between 2012 and 2014. Data of neurologically impairments of all children were extracted from medical records. Parents and survivors filled out questionnaires on quality of life and emotional and behavioral problems. In both cohorts, approximately 55% of the survivors displayed neurologic impairments. In comparison with the healthy reference group, a reduced parent-reported quality of life was found on the Motor, Cognition, and Autonomy (Cohort 2004) scales. Comparison between the cohorts showed that parents in the 2004 cohort reported a higher HRQoL on the Motor and Cognitive functioning scales. In the 2014 cohort, children reported less negative emotions than healthy children. No increase in emotional or behavioral problems were reported by children in both cohorts, whereas parents reported problems in social functioning and isolation related to a delay in emotional development. Children surviving brain tumor treatment have a reduced quality of life. The authors therefore recommend regular screening of HRQoL and emotional and behavioral problems and referral to specific aftercare.
C1 [Dessens, Arianne B.; van Herwerden, Michael C.; Aarsen, Femke K.; Catsman-Berrevoets, Coriene E.] Sophia Childrens Univ Hosp, Dept Child & Adolescent Psychiat & Psychol, Erasmus Med Ctr Rotterdam, POB 2060,Room SP-3435, NL-3000 CB Rotterdam, Netherlands.
   [Birnie, Erwin] Univ Groningen, Univ Med Ctr Groningen, Dept Genet, Groningen, Netherlands.
RP Dessens, AB (reprint author), Sophia Childrens Univ Hosp, Dept Child & Adolescent Psychiat & Psychol, Erasmus Med Ctr Rotterdam, POB 2060,Room SP-3435, NL-3000 CB Rotterdam, Netherlands.
EM a.b.dessens@erasmusmc.nl
NR 43
TC 0
Z9 0
U1 0
U2 16
PU TAYLOR & FRANCIS INC
PI PHILADELPHIA
PA 530 WALNUT STREET, STE 850, PHILADELPHIA, PA 19106 USA
SN 0888-0018
EI 1521-0669
J9 PEDIATR HEMAT ONCOL
JI Pediatr. Hematol. Oncol.
PY 2016
VL 33
IS 5
BP 282
EP 294
DI 10.1080/08880018.2016.1191101
PG 13
WC Oncology; Hematology; Pediatrics
SC Oncology; Hematology; Pediatrics
GA DZ8PA
UT WOS:000386131800002
PM 27337046
OA Bronze, Other Gold
DA 2020-03-18
ER

PT J
AU Verzeletti, C
   Zammuner, VL
   Galli, C
   Agnoli, S
AF Verzeletti, Chiara
   Zammuner, Vanda Lucia
   Galli, Cristina
   Agnoli, Sergio
TI Emotion regulation strategies and psychosocial well-being in adolescence
SO COGENT PSYCHOLOGY
LA English
DT Article
DE emotion regulation; reappraisal; suppression; adolescence; well-being;
   health; affect; loneliness; life satisfaction
ID INDIVIDUAL-DIFFERENCES; DEPRESSIVE SYMPTOMS; LIFE EVENTS; CHILDHOOD;
   CHILDREN; SUPPRESSION; CULTURE; QUESTIONNAIRE; VULNERABILITY;
   CONSEQUENCES
AB To study whether and how emotion regulation (EmR) strategies are associated with adolescents' well-being, 633 Italian adolescents completed a survey that measured, using the emotion regulation questionnaire (ERQ), the strategies of cognitive reappraisal (CR) and expressive suppression (ES), and their relationship with several well-being measures. Factor analysis and reliability results confirmed the validity of ERQ to assess adolescents' regulation strategies. Correlation and regression results showed that a greater reliance on CR was positively associated with better well-being outcomes for most indicators, especially life satisfaction, social support perception, and positive affect; greater preference for ES conversely was associated with lower well-being level for all indicators, including psychological health, emotional loneliness, and negative affect. Neither gender nor age differences were observed for CR and ES; CR and ES were positively correlated with each other. Both analysis of variance and regression results showed gender to be a significant factor for well-being indicators (e.g. males' higher positive affect and life satisfaction than females'), whereas age was associated with differences in psychological health only, with 16-year olds reporting the lowest health, and 14-year olds the highest. The findings overall show that adolescents' well-being is related to preferred EmR strategies, mirroring associations found in the adult population. The study results also suggest the need to further explore this relationship in adolescence.
C1 [Verzeletti, Chiara; Zammuner, Vanda Lucia; Galli, Cristina; Agnoli, Sergio] Univ Padua, Dept Dev & Social Psychol, Via Venezia 8, I-35131 Padua, Italy.
RP Zammuner, VL (reprint author), Univ Padua, Dept Dev & Social Psychol, Venezia 8, I-35131 Padua, Italy.
EM chiara.verzeletti@gmail.com; vlzammuner@unipd.it; galli.cris@tin.it;
   sergio.agnoli@unibo.it
RI Zammuner, Vanda Lucia/B-7709-2008
OI Zammuner, Vanda Lucia/0000-0002-8416-8251; Agnoli,
   Sergio/0000-0003-3004-7988
FU Fondazione Cassa di Risparmio di Padova e Rovigo [Excellence grant]
FX This work was supported by Fondazione Cassa di Risparmio di Padova e
   Rovigo [Excellence grant, 2007-2012].
NR 67
TC 15
Z9 15
U1 3
U2 23
PU TAYLOR & FRANCIS AS
PI OSLO
PA KARL JOHANS GATE 5, NO-0154 OSLO, NORWAY
SN 2331-1908
J9 COGENT PSYCHOL
JI Cogent Psychol.
PY 2016
VL 3
AR UNSP 1199294
DI 10.1080/23311908.2016.1199294
PG 15
WC Psychology, Multidisciplinary
SC Psychology
GA DZ6DE
UT WOS:000385951000001
OA DOAJ Gold, Green Published
DA 2020-03-18
ER

PT J
AU Barbie-Shoshani, Y
   Shoham, S
   Bejar, C
   Weinstock, M
AF Barbie-Shoshani, Yael
   Shoham, Shai
   Bejar, Corina
   Weinstock, Marta
TI Sex-Specific Effects of Prenatal Stress on memory and Markers of
   neuronal Activity in Juvenile Rats
SO DEVELOPMENTAL NEUROSCIENCE
LA English
DT Article
DE Astrocytes; Dentate gyrus; Glial fibrillary acidic protein; GluR1
   receptor subunit; Immunohistochemistry; Morris water maze; Neurogenesis;
   Western blot
ID SPATIAL WORKING-MEMORY; HIPPOCAMPAL SYNAPTIC PLASTICITY; OBJECT
   RECOGNITION MEMORY; MATERNAL STRESS; ADULT-RATS; GONADAL-STEROIDS;
   ANIMAL-MODELS; FEMALE RATS; AGED RATS; C-FOS
AB Stress during pregnancy can increase the incidence of emotional problems, learning and language difficulties in human infants and pre-adolescents. Most preclinical studies in rats that attempted to find experimental support for these observations were performed in adult male offspring, but the results are inconsistent. The aim of the current study was to examine the effect of prenatal stress on novel object recognition (NOR) and spatial learning and memory in the Morris water maze (MWM) of juvenile rats of both sexes. By the use of fluorescence immunohistochemistry and protein measurements by Western blot, we measured the expression of markers of neurogenesis (doublecortin, DCX) and neuronal activity that are important for synaptic plasticity and learning (c-fos, GluR1, nNOS). Since neuronal activity in the developing and adult brain can be regulated by astrocytes, we also measured the number of astrocytes and the expression of two astroglial proteins (GFAP and S100B) in the stress-responsive hippocampal dentate gyrus (DG). Experiments were performed on littermates of rats in which its effects on behavior were measured. We found for the first time that juvenile females performed better than males in the NOR and MWM tests. They also had higher densities of DCX and c-fos in the DG, together with the expression of nNOS and GluR1 in the subgranular zone (SGZ) of the DG. There were no sex differences in the expression of GFAP and S100B in astrocytes. Prenatal stress did not affect NOR in females, but improved it in males, together with an increase in DCX+ and c-fos, the number of GFAP-expressing astrocytes and the intensity of GFAP and S100B immunofluorescence in the DG. Staining intensity of GluR1 and nNOS in the hilus and SGZ of the DG, and protein expression in the whole DG, was unchanged in prenatally stressed males. Thus, prenatal stress changed the behavior and expression of key proteins in the DG to resemble that in females. A reduction in plasma testosterone, which although not attaining statistical significance was associated with that in anogenital distance, may contribute to the effect of prenatal stress in males. In females, prenatal stress had no effect on c-fos, DCX or the number of astrocytes but reduced the staining intensity of GluR1 and nNOS. Protein expression of nNOS was also significantly lower than that in prenatally stressed males. The differential effects of prenatal stress on hippocampal neuronal and glial markers may help to explain the sex-dependent effect on spatial learning in prepubertal rats. (C) 2016 S. Karger AG, Basel
C1 [Barbie-Shoshani, Yael; Shoham, Shai; Bejar, Corina; Weinstock, Marta] Hebrew Univ Med Ctr, Dept Pharmacol, Jerusalem, Israel.
RP Weinstock, M (reprint author), Hebrew Univ Med Ctr, Inst Drug Res, IL-91120 Jerusalem, Israel.
EM martar@ekmd.huji.ac.il
NR 69
TC 6
Z9 6
U1 0
U2 6
PU KARGER
PI BASEL
PA ALLSCHWILERSTRASSE 10, CH-4009 BASEL, SWITZERLAND
SN 0378-5866
EI 1421-9859
J9 DEV NEUROSCI-BASEL
JI Dev. Neurosci.
PY 2016
VL 38
IS 3
BP 206
EP 219
DI 10.1159/000446981
PG 14
WC Developmental Biology; Neurosciences
SC Developmental Biology; Neurosciences & Neurology
GA DY7WK
UT WOS:000385339800005
PM 27372837
DA 2020-03-18
ER

PT J
AU Simons, JS
   Wills, TA
   Emery, NN
   Spelman, PJ
AF Simons, Jeffrey S.
   Wills, Thomas A.
   Emery, Noah N.
   Spelman, Philip J.
TI Keep calm and carry on: Maintaining self-control when intoxicated,
   upset, or depleted
SO COGNITION & EMOTION
LA English
DT Article
DE Self-control; aggression; ecological momentary assessment; interpersonal
   conflict; self-regulation
ID ADOLESCENT SUBSTANCE USE; ALCOHOL-RELATED AGGRESSION; DUAL-PROCESS
   MODEL; DEPENDENCE SYMPTOMS; RESOURCE DEPLETION; EMOTION REGULATION;
   RISK-TAKING; CONSUMPTION; BEHAVIOR; ASSOCIATIONS
AB This study tested within-person associations between intoxication, negative affect, and self-control demands and two forms of self-control failure, interpersonal conflict, and neglecting responsibilities. Effortful control was hypothesised to act as a buffer, reducing individual susceptibility to these within-person effects. In contrast, reactivity was hypothesised to potentiate the within-person associations. 274 young adults aged 18-27 (56% women, 93% white) completed experience sampling assessments for up to 49 days over the course of 1.3 years. Results indicated independent within-person effects of intoxication, negative affect, and self-control demands on the outcomes. Hypothesised moderating effects of reactivity were not supported. Effortful control did not moderate the effects of self-control demands as expected. However, effortful control exhibited a protective effect when individuals were intoxicated or upset to reduce the likelihood of maladaptive behavioural outcomes.
C1 [Simons, Jeffrey S.; Emery, Noah N.; Spelman, Philip J.] Univ South Dakota, Dept Psychol, Vermillion, SD 57069 USA.
   [Wills, Thomas A.] Univ Hawaii, Ctr Canc, Epidemiol Program, Honolulu, HI 96822 USA.
RP Simons, JS (reprint author), Univ South Dakota, Dept Psychol, Vermillion, SD 57069 USA.
EM jsimons@usd.edu
RI Emery, Noah N./J-5505-2019
OI Emery, Noah N./0000-0002-4891-2303
FU National Institute on Alcohol Abuse and AlcoholismUnited States
   Department of Health & Human ServicesNational Institutes of Health (NIH)
   - USANIH National Institute on Alcohol Abuse & Alcoholism (NIAAA)
   [R01AA017433, R01AA020519]; National Institute on Drug AbuseUnited
   States Department of Health & Human ServicesNational Institutes of
   Health (NIH) - USANIH National Institute on Drug Abuse (NIDA) [R01
   DA021856]; National Cancer InstituteUnited States Department of Health &
   Human ServicesNational Institutes of Health (NIH) - USANIH National
   Cancer Institute (NCI) [P30 CA071789]
FX The authors disclosed receipt of the following financial support for the
   research, authorship, and/or publication of this article: preparation of
   this manuscript was supported by grant R01AA017433 (J. S. S.),
   R01AA020519 (J. S. S.) from the National Institute on Alcohol Abuse and
   Alcoholism and grant R01 DA021856 (T. A. W.) from the National Institute
   on Drug Abuse and grant P30 CA071789 (T. A. W.) from the National Cancer
   Institute.
NR 79
TC 15
Z9 15
U1 2
U2 17
PU ROUTLEDGE JOURNALS, TAYLOR & FRANCIS LTD
PI ABINGDON
PA 2-4 PARK SQUARE, MILTON PARK, ABINGDON OX14 4RN, OXON, ENGLAND
SN 0269-9931
EI 1464-0600
J9 COGNITION EMOTION
JI Cogn. Emot.
PY 2016
VL 30
IS 8
BP 1415
EP 1429
DI 10.1080/02699931.2015.1069733
PG 15
WC Psychology, Experimental
SC Psychology
GA DX8LW
UT WOS:000384641200003
PM 26264715
OA Green Accepted
DA 2020-03-18
ER

PT J
AU Serena, PC
   Valentina, G
   Donatella, C
AF Serena, Pace Cecilia
   Valentina, Guiducci
   Donatella, Cavanna
TI A controlled study of attachment representations and emotion regulation
   in female adolescents with anorexia nervosa
SO MEDITERRANEAN JOURNAL OF CLINICAL PSYCHOLOGY
LA English
DT Article
DE Attachment representation; emotion regulation; Anorexia Nervosa
ID EATING-DISORDERS; BODY DISSATISFACTION; DIFFICULTIES; DYSREGULATION;
   RELIABILITY; RECOGNITION; PREVALENCE; INTERVIEW; SYMPTOMS; VALIDITY
AB Background: Several recent studies highlighted that both attachment insecurity and emotion regulation difficulties form a key part of conceptual models of anorexia nervosa (AN), but they had never been analyzed in the same controlled study. Method: This study examined the attachment states of mind, assessed by the Adult Attachment Interview (AAI), and emotion regulation difficulties, measured by the Difficulties in Emotion Regulation Scale (DERS), among 25 girls with AN diagnosis aged 14-18 years (M age=16.52, SD=1.23), and 25 general population controls, matched for gender, age, years of education and SES. Results. The AN group reported both significantly higher attachment insecurity (75% vs 46%, Fisher Exact Test, p=.04), dismissing (Ds) in particular (chi(2)=6.41, df=2, p=.03), and difficulties with emotion regulation than non-clinical controls. Two AAI's scales connected to Ds classification-idealization of mother and lack of recall-were significantly correlated to lack of emotional awareness and clarity. Conclusions. Our results provide support for conceptualization of AN emphasizing the role of attachment insecurity and emotional dysregulation in the development and maintenance of this restrictive type of eating disorder. These findings may have implications for treatment programs which may prove more fruitful integrating attachment-based intervention with clinical work focused on development of emotion regulation abilities.
C1 [Serena, Pace Cecilia; Valentina, Guiducci; Donatella, Cavanna] Univ Genoa, Dept Educ Sci, I-16126 Genoa, Italy.
RP Serena, PC (reprint author), Univ Genoa, Dept Educ Sci, I-16126 Genoa, Italy.
EM ceciliapacequaranta@gmail.com
NR 46
TC 2
Z9 2
U1 0
U2 15
PU UNIV STUDI MESSINA
PI MESSINA
PA VIA DEI VERDI, MESSINA, 98122, ITALY
SN 2282-1619
J9 MEDITERR J CLIN PSYC
JI Mediterr. J. Clin. Psychol.
PY 2016
VL 4
IS 1
DI 10.6092/2282-1619/2016.4.1187
PG 21
WC Psychology, Clinical; Mathematics
SC Psychology; Mathematics
GA DX3GW
UT WOS:000384262600003
OA DOAJ Gold
DA 2020-03-18
ER

PT J
AU Muller-Engelmann, M
   Dittmann, C
   Wesslau, C
   Steil, R
AF Mueller-Engelmann, Meike
   Dittmann, Clara
   Wesslau, Charlotte
   Steil, Regina
TI Cognitive Processing Therapy - Cognitive Therapy Only for the Treatment
   of complex Posttraumatic Stress Disorder
SO VERHALTENSTHERAPIE
LA German
DT Article
DE Posttraumatic stress disorder; Trauma; Emotion regulation difficulties;
   Cognitive Therapy; Cognitive Processing Therapy
ID SEXUAL-ABUSE; PTSD; STABILIZATION; VETERANS; EXPOSURE
AB Background: Complex posttraumatic stress disorder (PTSD) is often found after repeated experiences of violence in childhood and adolescence, and it includes, additional to PTSD core symptoms, emotion regulation difficulties, instable relationships, and a high rate of comorbidity. Many therapists have concerns about the use of exposure-based treatments in this patient group. Cognitive Processing Therapy (CPT; [Resick et al., 2007]) in its cognitive-only version (CPT-C) represents an effective alternative method, which does not need formal exposure. Besides presenting this method, the authors give an overview of evaluative studies and describe the application of this technique by a case example. Case Report: The patient sought out treatment after childhood sexual abuse. Besides PTSD, she was diagnosed with borderline personality disorder. The authors describe the use of CPT-C interventions, the course of treatment, treatment results, and demonstrate special features in the treatment of complex PTSD. Conclusions: The cognitive version of CPT, the CPTC, allows quitting formal exposure and is as effective as exposure-based methods. Therefore, CPT-C should be broader implemented in PTSD treatment, especially in the treatment of complex PTSD.
C1 [Mueller-Engelmann, Meike; Dittmann, Clara; Wesslau, Charlotte; Steil, Regina] Goethe Univ Frankfurt, Inst Psychol, Abt Klin Psychol & Psychotherapie, Varrentrappstr 40-42, D-60486 Frankfurt M, Germany.
RP Muller-Engelmann, M (reprint author), Goethe Univ Frankfurt, Inst Psychol, Abt Klin Psychol & Psychotherapie, Varrentrappstr 40-42, D-60486 Frankfurt M, Germany.
EM mueller-engelmann@psych.uni-frankfurt.de
NR 32
TC 3
Z9 3
U1 0
U2 10
PU KARGER
PI BASEL
PA ALLSCHWILERSTRASSE 10, CH-4009 BASEL, SWITZERLAND
SN 1016-6262
EI 1423-0402
J9 VERHALTENSTHERAPIE
JI Verhaltenstherapie
PY 2016
VL 26
IS 3
BP 195
EP 203
DI 10.1159/000448548
PG 9
WC Psychology, Clinical; Psychiatry
SC Psychology; Psychiatry
GA DX1CK
UT WOS:000384102900005
DA 2020-03-18
ER

PT J
AU Dembo, R
   Wareham, J
   Schmeidler, J
   Winters, KC
AF Dembo, Richard
   Wareham, Jennifer
   Schmeidler, James
   Winters, Ken C.
TI Exploratory two-level analysis of individual- and school-level factors
   on truant youth emotional/psychological functioning
SO JOURNAL OF EDUCATIONAL RESEARCH
LA English
DT Article
DE Emotional problems; mental health; multilevel; school; truancy
ID VALUE-ADDED EDUCATION; DEPRESSIVE SYMPTOMS; EARLY ADOLESCENCE; REFUSAL
   BEHAVIOR; ALCOHOL-USE; TEACHER SUPPORT; SEXUAL-BEHAVIOR; RISK BEHAVIORS;
   MENTAL-HEALTH; CLIMATE
AB Research on samples of truant adolescents is limited, with little known about mental health problems among truant youths. This study provided an exploratory, multilevel examination of mental health problems for a sample of 300 truant adolescents. Confirmatory factor analysis indicated a single factor of multiple mental health problems at the individual level, but the structure of these problems was not the same at the school level. A number of covariate effects were found at the individual level on the mental health factor. Further, youths attending middle school were more likely to report attention deficit hyperactivity disorder (ADHD) problems than those in high school. Service and practice implications of better understanding school and mental health issues of truant youth are discussed.
C1 [Dembo, Richard] Univ S Florida, Criminol Dept, 4202 East Fowler Ave, Tampa, FL 33620 USA.
   [Wareham, Jennifer] Wayne State Univ, Dept Criminal Justice, Detroit, MI USA.
   [Schmeidler, James] Mt Sinai Sch Med, Dept Psychiat, New York, NY USA.
   [Winters, Ken C.] Univ Minnesota, Dept Psychiat, Minneapolis, MN 55455 USA.
RP Dembo, R (reprint author), Univ S Florida, Criminol Dept, 4202 East Fowler Ave, Tampa, FL 33620 USA.
EM rdembo@usf.edu
RI Wareham, Jennifer/K-1590-2019
OI Wareham, Jennifer/0000-0002-3797-6731
FU NIDA NIH HHSUnited States Department of Health & Human ServicesNational
   Institutes of Health (NIH) - USANIH National Institute on Drug Abuse
   (NIDA) [R01 DA021561]
NR 95
TC 4
Z9 4
U1 3
U2 11
PU ROUTLEDGE JOURNALS, TAYLOR & FRANCIS LTD
PI ABINGDON
PA 2-4 PARK SQUARE, MILTON PARK, ABINGDON OX14 4RN, OXON, ENGLAND
SN 0022-0671
EI 1940-0675
J9 J EDUC RES
JI J. Educ. Res.
PY 2016
VL 109
IS 6
BP 596
EP 607
DI 10.1080/00220671.2014.1002881
PG 12
WC Education & Educational Research
SC Education & Educational Research
GA DV2NY
UT WOS:000382758600004
PM 27746510
OA Green Accepted
DA 2020-03-18
ER

PT J
AU Mohrle, B
   Dolitzsch, C
   Fegert, JM
   Keller, F
AF Moehrle, Birgit
   Doelitzsch, Claudia
   Fegert, Joerg M.
   Keller, Ferdinand
TI Emotional and Behavioral Problems and Quality of Life in Unaccompanied
   Adolescent Male Refugees Residing in Institutional Care
SO KINDHEIT UND ENTWICKLUNG
LA German
DT Article
DE unaccompanied refugee minor; URM; behavioral disorders; quality of life;
   youth welfare
ID DIFFICULTIES QUESTIONNAIRE SDQ; MENTAL-HEALTH; PSYCHOMETRIC PROPERTIES;
   PSYCHOLOGICAL DISTRESS; CHILDREN; STRENGTHS; MINORS; PSYCHOPATHOLOGY;
   ACCULTURATION; EXPERIENCES
AB Unaccompanied refugee minors in Europe are at high risk of developing mental health problems and experiencing poor quality of life. However, there have been few studies on psychiatric disorders, behavioral problems, and quality of life among these adolescents. Furthermore, previously conducted studies in different European countries have reported inconsistent findings. This study investigated the frequency of emotional and behavioral problems in unaccompanied refugee minors residing in youth welfare institutions in Germany, using data from both self-reports and caregiver reports. Additionally, health-related quality of life was investigated, using caregiver reports only. Data on 191 male refugees, between the ages of 12 and 20 from 24 different countries of origin, living in 16 youth welfare institutions in Germany were included in the analysis. Residents completed the self-report version of the Strengths and Difficulties Questionnaire (SDQ) for the detection of emotional and behavioral problems, while caregivers completed the teacher version. Caregivers additionally completed a questionnaire on health-related quality of life domains, and provided general sociodemographic information. The results of the SDQ and the questionnaires on health-related quality of life were compared with age-matched norms, using t tests and chi(2) tests. According to both self-reports and caregiver reports, the rates of internalizing problems (emotional problems and peer relationship problems) in this sample were significantly higher than in norms, with frequencies ranging from 35 to 61%. By contrast, externalizing problems were rated as significantly lower than for norms, particularly hyperactivity with frequencies ranging from only 4 to 7%. Both sets of informants reported high levels of prosocial behavior. Caregivers and residents gave similar ratings on most measures but differed for conduct problems, with the ratings by the former corresponding to norms while those by the latter being significantly lower. Health-related quality of life was rated by caregivers as being poorer than in the normative sample; the only exception was found in the domain of peer relationships, where participants showed average results. The findings of this study confirm that unaccompanied refugee minors are a highly vulnerable group, and suggest that mental health screenings should be done regularly in the youth welfare institutions that care for them. It is important to use culturally sensitive instruments and multi-informant methods to detect problems despite possible differences between caregiver and self-reports. Appropriate support systems should be developed and implemented, including access to mental health care as well as psychosocial and educational interventions within schools and youth welfare institutions. Thus, the health and quality of life of these young people can be improved as they adjust to life in the resettlement countries and develop a future perspective.
C1 [Moehrle, Birgit; Doelitzsch, Claudia; Fegert, Joerg M.; Keller, Ferdinand] Univ Ulm Klinikum, Klin Kinder & Jugendpsychiat Psychotherapie, Steinhovelstr 5, D-89075 Ulm, Germany.
RP Mohrle, B (reprint author), Univ Ulm Klinikum, Klin Kinder & Jugendpsychiat Psychotherapie, Steinhovelstr 5, D-89075 Ulm, Germany.
EM Birgit.Moehrle@uniklinik-ulm.de
NR 54
TC 11
Z9 11
U1 5
U2 49
PU HOGREFE & HUBER PUBLISHERS
PI GOTTINGEN
PA MERKELSTR 3, D-37085 GOTTINGEN, GERMANY
SN 0942-5403
EI 2190-6246
J9 KINDH ENTWICKL
JI Kindh. Entwickl.
PY 2016
VL 25
IS 4
BP 204
EP 215
DI 10.1026/0942-5403/a000206
PG 12
WC Psychology, Developmental
SC Psychology
GA DU8KQ
UT WOS:000382462400002
DA 2020-03-18
ER

PT J
AU Vantieghem, I
   Marcoen, N
   Mairesse, O
   Vandekerckhove, M
AF Vantieghem, Iris
   Marcoen, Nele
   Mairesse, Olivier
   Vandekerckhove, Marie
TI Emotion regulation mediates the relationship between personality and
   sleep quality
SO PSYCHOLOGY & HEALTH
LA English
DT Article
DE personality; emotion regulation; sleep quality
ID INDIVIDUAL-DIFFERENCES; SOCIAL INHIBITION; NEGATIVE EMOTION; ACUTE
   STRESS; ADOLESCENTS; INSOMNIA; ASSOCIATIONS; STRATEGIES; REACTIVITY;
   RUMINATION
AB Objective: Despite a long history of interest in personality as well as in the mechanisms that regulate sleep, the relationship between personality and sleep is not yet well understood. The purpose of this study was to explore how personality affects sleep.Design: The present cross-sectional study, based on a sample of 1291 participants with a mean age of 31.16 years (SD=12.77), investigates the impact of personality styles, assessed by the Personality Adjectives Checklist (PACL), on subjective sleep quality, as well as the possible mediation of this relationship by dispositional emotion regulation (ER) styles.Results: The dispositional use of suppression was a quite consistent predictor of poor subjective sleep quality for individuals scoring high on Confident, Cooperative or Introversive personality traits, but low on Respectful personality traits. Although a positive relationship between reappraisal and subjective sleep quality was found, there was only little evidence for a relationship between the assessed personality styles and the use of cognitive reappraisal.Conclusion: The present results indicate that in the evaluation of subjective sleep, the impact of personality and ER processes, such as emotion suppression, should be taken into account.
C1 [Vantieghem, Iris; Marcoen, Nele; Mairesse, Olivier; Vandekerckhove, Marie] Vrije Univ Brussel, Fac Psychol & Educ Sci, Elsene, Belgium.
   [Mairesse, Olivier] Brugmann Univ Hosp ULB VUB, Sleep Lab, Brussels, Belgium.
   [Vantieghem, Iris; Mairesse, Olivier] Brugmann Univ Hosp ULB VUB, Unit Chronobiol U78, Brussels, Belgium.
RP Vantieghem, I (reprint author), Vrije Univ Brussel, Fac Psychol & Educ Sci, Elsene, Belgium.
EM Iris.Vantieghem@vub.ac.be
RI Vandekerckhove, Marie/K-5775-2019
OI Mairesse, Olivier/0000-0001-8428-1185
FU Vrije Universiteit Brussel [SRP15]
FX This work was supported by the Vrije Universiteit Brussel, project
   SRP15.
NR 62
TC 10
Z9 10
U1 1
U2 22
PU TAYLOR & FRANCIS LTD
PI ABINGDON
PA 2-4 PARK SQUARE, MILTON PARK, ABINGDON OR14 4RN, OXON, ENGLAND
SN 0887-0446
EI 1476-8321
J9 PSYCHOL HEALTH
JI Psychol. Health
PY 2016
VL 31
IS 9
BP 1064
EP 1079
DI 10.1080/08870446.2016.1171866
PG 16
WC Public, Environmental & Occupational Health; Psychology,
   Multidisciplinary
SC Public, Environmental & Occupational Health; Psychology
GA DV0DA
UT WOS:000382587000004
PM 27021392
DA 2020-03-18
ER

PT J
AU Eschenbeck, H
   Meier, S
   Eisele, J
   Kohlmann, CW
AF Eschenbeck, Heike
   Meier, Stefanie
   Eisele, Julia
   Kohlmann, Carl-Walter
TI Self-Reported Health Behavior in Children: What Are Their Parents' and
   Classmates' Ratings?
SO ZEITSCHRIFT FUR GESUNDHEITSPSYCHOLOGIE
LA German
DT Article
DE health behavior; agreement; discrepancies; child-parent; child-classmate
ID PERSONALITY JUDGMENT; EMOTIONAL-PROBLEMS; WEIGHT STATUS; CHILDHOOD;
   AGREEMENT; DISCREPANCIES; ADOLESCENTS; ACCURACY; YOUTH
AB The aim of the study was to validate the "German Health Behavior in Children Questionnaire" (GEKI; Meier, Eschenbeck, & Kohlmann, 2013) by examining agreement among children's self-reports and their parents' and classmates' proxy ratings. In Study 1, 284 parent-child pairs and 82 classmate-child pairs were included; Study 2 comprised 396 child-parent-classmate triads. The self-other correlations between the corresponding subscales of health protective behaviors (road safety, sun safety, dental hygiene) and eating behaviors (unhealthy eating, healthy eating, bringing school lunch) were modest to high. Correlations were higher for road safety and bringing school lunch and lower for sun safety and dental hygiene. Self-other correlations were (with one exception) not moderated by the child's gender or age. After controlling for gender and age, the proxy ratings from parents and classmates remained significant predictors for all self-reported health behaviors. Especially for road safety and unhealthy eating, parents rated their child's behavior more favorably. Results support the validity of the newly developed health behavior questionnaire.
C1 [Eschenbeck, Heike; Meier, Stefanie; Kohlmann, Carl-Walter] Padagog Hsch Schwabisch Gmund, Padagog Psychol & Gesundheitspsychol, Oberbettringer Str 200, D-73525 Schwabisch Gmund, Germany.
   [Eisele, Julia] Padagog Hsch Weingarten, Kirchpl 2, D-88250 Weingarten, Germany.
RP Eschenbeck, H (reprint author), Padagog Hsch Schwabisch Gmund, Padagog Psychol & Gesundheitspsychol, Oberbettringer Str 200, D-73525 Schwabisch Gmund, Germany.
EM heike.eschenbeck@ph-gmuend.de
NR 40
TC 0
Z9 0
U1 0
U2 20
PU HOGREFE & HUBER PUBLISHERS
PI GOTTINGEN
PA MERKELSTR 3, D-37085 GOTTINGEN, GERMANY
SN 0943-8149
EI 2190-6289
J9 Z GESUNDHEITSPSYCHOL
JI Z. Gesundh.
PY 2016
VL 24
IS 2
BP 59
EP 75
DI 10.1026/0943-8149/a000152
PG 17
WC Psychology, Clinical
SC Psychology
GA DU6OW
UT WOS:000382335500001
DA 2020-03-18
ER

PT J
AU Barenbaum, E
   Smith, T
AF Barenbaum, Edna
   Smith, Tamarah
TI Social support as a protective factor for children impacted by HIV/AIDS
   across varying living environments in southern Africa
SO AIDS CARE-PSYCHOLOGICAL AND SOCIO-MEDICAL ASPECTS OF AIDS/HIV
LA English
DT Article
DE HIV; AIDS; orphans; caregiver; psychological well-being; social support
ID AIDS; ATTACHMENT; ORPHANS; HEALTH; HIV
AB The literature on the psychological well-being of children impacted by HIV/AIDS in Africa highlights increased vulnerability due to loss of parents and environmental stressors (e.g., hunger). Research shows that the lack of attachment and social support due to loss limits the grieving process in children. Access to trusting adults and social support through caregivers can be an important protective factor to allow for coping and better emotional adjustment in the future. This study examined social support systems across varying living environments to determine if social support promoted higher levels of well-being in children orphaned and made vulnerable by HIV/AIDS. The participants included 100 children from a small targeted population in southern Africa who receive varying levels of support from a private not-for-profit organization. Children's well-being was assessed through the Psycho-Social Adjustment Scale-Adolescents developed specifically for vulnerable child populations in Africa. Children were individually interviewed either on their homestead, school or hostel. Data demonstrated that children who do not share their feelings had significantly lower measures of positive well-being (M=2.61 (0.87) vs. M=3.10 (0.57), d=0.60). Children with trusted adults were significantly more likely to share their feelings and had lower incidence of hunger (49.1% vs. 62.5%), suicide ideation (15.1% vs. 62.5%) and witnessing violence (69.8% vs. 87.5%). Sharing feelings with caregivers was more pronounced among children who had greater access to trusted adults and correlated with stronger attachment scores (r=.30, p<.01). An important component to decrease levels of anxiety and depression in this vulnerable population is providing access to trusted individuals. Social support interventions are discussed.
C1 [Barenbaum, Edna; Smith, Tamarah] Cabrini Coll, Dept Psychol, 610 King Prussia Rd, Radnor, PA 19087 USA.
RP Smith, T (reprint author), Cabrini Coll, Dept Psychol, 610 King Prussia Rd, Radnor, PA 19087 USA.
EM tfs722@cabrini.edu
RI Harding, Richard/G-9729-2012
NR 24
TC 5
Z9 5
U1 0
U2 9
PU ROUTLEDGE JOURNALS, TAYLOR & FRANCIS LTD
PI ABINGDON
PA 2-4 PARK SQUARE, MILTON PARK, ABINGDON OX14 4RN, OXON, ENGLAND
SN 0954-0121
EI 1360-0451
J9 AIDS CARE
JI Aids Care-Psychol. Socio-Med. Asp. Aids-Hiv
PY 2016
VL 28
SU 2
SI SI
BP 92
EP 99
DI 10.1080/09540121.2016.1176683
PG 8
WC Health Policy & Services; Public, Environmental & Occupational Health;
   Psychology, Multidisciplinary; Respiratory System; Social Sciences,
   Biomedical
SC Health Care Sciences & Services; Public, Environmental & Occupational
   Health; Psychology; Respiratory System; Biomedical Social Sciences
GA DS5AT
UT WOS:000380793600013
PM 27392004
OA Bronze, Other Gold, Green Published
DA 2020-03-18
ER

PT J
AU Miner, CL
   Love, HA
   Paik, SE
AF Miner, Courtney L.
   Love, Heather A.
   Paik, Song E.
TI Non-Suicidal Self-Injury in Adolescents: Addressing the Function and the
   Family From the Perspective of Systemic Family Therapies
SO AMERICAN JOURNAL OF FAMILY THERAPY
LA English
DT Article
ID EMOTION REGULATION; HARM; PEOPLE; BEHAVIORS; SERVICES
AB Non-suicidal self-injury (NSSI) in adolescence has been increasing steadily over the past several decades. Mental health professionals frequently address NSSI solely within an individual context. Behaviorally focused therapy is the norm for treating NSSI in adolescents, but existence of the behavior as a larger manifestation of structural family problems is missing from this modality of therapy. Although short-term outcomes display a reduction or cessation of NSSI, long-term efficacy is still not proven for behaviorally focused therapies. Addressing the function of NSSI in a family context will help shift the perspective of clinicians from behavioral, individual therapy to structural family therapy.
C1 [Miner, Courtney L.; Love, Heather A.; Paik, Song E.] Purdue Univ Calumet, Couple & Family Therapy Ctr, Hammond, IN USA.
RP Love, HA (reprint author), Purdue Univ Calumet, 2200 169th St, Hammond, IN 46323 USA.
EM hmarsico@purduecal.edu
NR 41
TC 3
Z9 4
U1 0
U2 10
PU ROUTLEDGE JOURNALS, TAYLOR & FRANCIS LTD
PI ABINGDON
PA 2-4 PARK SQUARE, MILTON PARK, ABINGDON OX14 4RN, OXON, ENGLAND
SN 0192-6187
EI 1521-0383
J9 AM J FAM THER
JI Am. J. Fam. Ther.
PY 2016
VL 44
IS 4
BP 211
EP 220
DI 10.1080/01926187.2016.1150798
PG 10
WC Psychology, Clinical; Family Studies
SC Psychology; Family Studies
GA DT2FJ
UT WOS:000381295900009
DA 2020-03-18
ER

PT J
AU Klanecky, AK
   McChargue, DE
   Tuliao, AP
AF Klanecky, Alicia K.
   McChargue, Dennis E.
   Tuliao, Antover P.
TI Proposed pathways to problematic drinking via post-traumatic stress
   disorder symptoms, emotion dysregulation, and dissociative tendencies
   following child/adolescent sexual abuse
SO JOURNAL OF ADDICTIVE DISEASES
LA English
DT Article
DE Problematic drinking; college; child; adolescent sexual abuse; PTSD;
   vulnerability
ID COVARIANCE STRUCTURE-ANALYSIS; ALCOHOL-RELATED PROBLEMS; COLLEGE-STUDENT
   SAMPLE; CHILDHOOD ABUSE; PSYCHOMETRIC PROPERTIES; REGULATION
   DIFFICULTIES; CHEMICAL-DISSOCIATION; IDENTIFICATION TEST; TRAUMA
   EXPOSURE; SUBSTANCE USE
AB The relationship between early sexual abuse and college problem drinking was examined using an integration of the self-medication and vulnerability-stress models. Baseline survey data from parti-cipants (N = 213; 135 men and 78 college women) completing a mandated, brief alcohol intervention were utilized. Representative of the self-medication model, post-traumatic stress disorder symptoms mediated the early sexual abuse/problem drinking relationship. Two psychological vulnerability factorsemotion dysregulation and dissociative tendencieswere incorporated into self-medication findings via more advanced mediational models. Results highlighted that problem drinking increased as dissociative tendencies increased, and relations between the vulnerability factors and post-traumatic stress disorder symptoms were in an unexpected direction.
C1 [Klanecky, Alicia K.] Creighton Univ, Dept Psychol, 2500 Calif Plaza, Omaha, NE 68178 USA.
   [McChargue, Dennis E.; Tuliao, Antover P.] Univ Nebraska, Dept Psychol, Lincoln, NE 68588 USA.
RP Klanecky, AK (reprint author), Creighton Univ, Dept Psychol, 2500 Calif Plaza, Omaha, NE 68178 USA.
EM aliciaklanecky@creighton.edu
OI Tuliao, Antover/0000-0002-6906-8586
NR 68
TC 2
Z9 2
U1 1
U2 9
PU ROUTLEDGE JOURNALS, TAYLOR & FRANCIS LTD
PI ABINGDON
PA 2-4 PARK SQUARE, MILTON PARK, ABINGDON OX14 4RN, OXON, ENGLAND
SN 1055-0887
EI 1545-0848
J9 J ADDICT DIS
JI J. Addict. Dis.
PY 2016
VL 35
IS 3
BP 180
EP 193
DI 10.1080/10550887.2016.1139428
PG 14
WC Substance Abuse
SC Substance Abuse
GA DS8IF
UT WOS:000381026000004
PM 26756960
DA 2020-03-18
ER

PT J
AU Rodriguez-Martinez, C
AF Rodriguez-Martinez, Cristina
TI Psychological intervention in a teenager with emotional problems facing
   a family breakdown situation
SO REVISTA DE PSICOLOGIA CLINICA CON NINOS Y ADOLESCENTES
LA Spanish
DT Article
DE Adolescent; family breakdown; anxiety; depression; cognitive-behavioral
   therapy
ID CHILDREN; DIVORCE
AB Family breakdown problems have been an alarming increase in Spain in recent years. They often cause adaptation problems such as emotional reactions in family members. This work presents the evaluation and intervention in an adolescent who suffers an adaptive problem with anxiety and depression symptoms due to a family breakdown problem. During the evaluation, information was collected in order to evaluate the problem, and measures of anxiety and depression degree - indicating difficulty breathing, inability to relax and general interest loss, among others symptoms -, were used. The cognitive behavioral therapy program consisted in 50-minute six sessions and was applied during one month and a half. It provides strategies for training to regulate physiological activation, exposure with response prevention and cognitive restructuring. After treatment, it was obtained a clinically significant reduction of symptomatology, although some degree of loss of interest in others persisted. This study shows the utility to implement brief early interventions in adolescents who suffer adaptive problems associated to family breakdown situations.
C1 [Rodriguez-Martinez, Cristina] Univ Miguel Hernandez, Clin Univ, Avda Univ S-N, Elche 03202, Alicante, Spain.
RP Rodriguez-Martinez, C (reprint author), Univ Miguel Hernandez, Clin Univ, Avda Univ S-N, Elche 03202, Alicante, Spain.
EM rodriguez.cristinarm@gmail.com
NR 24
TC 0
Z9 0
U1 0
U2 13
PU UNIV MIGUEL HERNANDEZ, DEPT PSICOLOGIA
PI SAN JUAN DE ALICANTE
PA CRTA NACIONAL N-332 S-N, SAN JUAN DE ALICANTE, 03550, SPAIN
SN 2340-8340
J9 REV PSICOL CLIN NINO
JI Rev. Psicol. Clin. Ninos Adolesc.
PD JAN
PY 2016
VL 3
IS 1
BP 59
EP 65
PG 7
WC Psychology, Developmental
SC Psychology
GA DT6WD
UT WOS:000381624400008
OA DOAJ Gold
DA 2020-03-18
ER

PT J
AU Moreno-Manso, JM
   Garcia-Baamonde, ME
   Guerrero-Barona, E
   Godoy-Merino, MJ
   Blazquez-Alonso, M
   Gonzalez-Rico, P
AF Manuel Moreno-Manso, Juan
   Elena Garcia-Baamonde, Ma
   Guerrero-Barona, Eloisa
   Jose Godoy-Merino, M.
   Blazquez-Alonso, Macarena
   Gonzalez-Rico, Pablo
TI Perceived emotional intelligence and social competence in neglected
   adolescents
SO JOURNAL OF YOUTH STUDIES
LA English
DT Article
DE Perceived emotional intelligence; social competence; residential care;
   protection of minors; child abuse
ID RESIDENTIAL CARE; BEHAVIORAL-PROBLEMS; FAMILY; PREVENTION; CHILDREN;
   MINORS; HEALTH; SCHOOL; SKILLS
AB This research work analyses the emotional intelligence (EI) and the social cognitive attitudes and strategies in adolescents between 12 and 17 years of age in residential care. The aim of the work is to identify those aspects that hinder their socio-emotional competence, requiring a more urgent intervention. We explore the presence of significant differences between the variables under study according to gender and age range (12-14 and 15-17) and we analyse the relationship between the dimensions of their EI and their social competence. The results show a lack of EI in these adolescents, with all three dimensions being affected: emotional attention, clarity of feelings and emotional repair. As for social competence, it can be seen that the adolescents are characterised by a lack of confidence and firmness in their interactions. Worthy of note is the impulsive cognitive style, as are the rigidity of thought and the tendency towards social mistrust and suspicion. There are many difficulties concerning the strategies for resolving social problems. This research highlights the need to design training programmes for the residential care centres that will favour their socio-emotional development.
C1 [Manuel Moreno-Manso, Juan; Elena Garcia-Baamonde, Ma; Guerrero-Barona, Eloisa; Jose Godoy-Merino, M.; Blazquez-Alonso, Macarena; Gonzalez-Rico, Pablo] Univ Extremadura, Dept Psychol, Badajoz, Spain.
RP Moreno-Manso, JM (reprint author), Univ Extremadura, Dept Psychol, Badajoz, Spain.
EM jmmanso@unex.es
RI Guerrero Barona, Eloisa/G-8631-2011; Moreno-Manso, Juan
   Manuel/C-7309-2011; Portillo, Rosa M/H-9744-2018; Garcia-Baamonde
   Sanchez, M Elena/G-3924-2011
OI Guerrero Barona, Eloisa/0000-0003-3907-7796; Moreno-Manso, Juan
   Manuel/0000-0003-4894-4855; Garcia-Baamonde Sanchez, M
   Elena/0000-0001-8028-1284; BLAZQUEZ, MACARENA/0000-0001-5719-5943; Godoy
   Merino, Maria Jose/0000-0003-1749-1830
NR 60
TC 4
Z9 4
U1 0
U2 15
PU ROUTLEDGE JOURNALS, TAYLOR & FRANCIS LTD
PI ABINGDON
PA 2-4 PARK SQUARE, MILTON PARK, ABINGDON OX14 4RN, OXON, ENGLAND
SN 1367-6261
EI 1469-9680
J9 J YOUTH STUD
JI J. Youth Stud.
PY 2016
VL 19
IS 6
BP 821
EP 835
DI 10.1080/13676261.2015.1112883
PG 15
WC Social Sciences, Interdisciplinary
SC Social Sciences - Other Topics
GA DR9MY
UT WOS:000380222000007
DA 2020-03-18
ER

PT J
AU Tolan, P
   Ross, K
   Arkin, N
   Godine, N
   Clark, E
AF Tolan, Patrick
   Ross, Katherine
   Arkin, Nora
   Godine, Nikki
   Clark, Erin
TI Toward an integrated approach to positive development: Implications for
   intervention
SO APPLIED DEVELOPMENTAL SCIENCE
LA English
DT Review
ID SOCIAL COMPETENCE; YOUTH DEVELOPMENT; EMOTIONAL COMPETENCE; MENTORING
   PROGRAMS; CORE COMPETENCES; SELF-REGULATION; INNER-CITY; SCHOOL;
   ADOLESCENTS; CHILDREN
AB Positive development models shift focus for intervention from avoiding problems, deficits, or psychopathology to promoting skills, assets, and psychological well-being as the critical interests in development and intervention. The field can be characterized as multiple parallel lines of empirical inquiry from four frameworks: Social Competence, Social and Emotional Learning, Positive Youth Development, and Positive Psychology. This review is meant to organize understanding of implications for intervention by comparing these four frameworks along several dimensions including (1) key conceptual frameworks and constructs, (2) populations of interest, (3) measurement practices, and (4) intervention design and content implications to point out areas of overlap and distinction. Furthermore, the authors provide suggestions for the advancement beyond isolated scientific inquiry and unclear overlap and distinction, toward a more integrated approach to study and intervention design that promotes positive development.
C1 [Tolan, Patrick; Ross, Katherine; Arkin, Nora; Godine, Nikki; Clark, Erin] Univ Virginia, Charlottesville, VA USA.
RP Tolan, P (reprint author), Univ Virginia, Youth Nex Ctr, POB 400281,405 Emmet St South, Charlottesville, VA 22903 USA.
EM pht6t@virginia.edu
OI Tolan, Patrick/0000-0001-5669-8442
FU Altria Client Services
FX Support for this work was provided by a grant to the Youth-Nex Center at
   the University of Virginia by Altria Client Services.
NR 123
TC 14
Z9 14
U1 0
U2 14
PU ROUTLEDGE JOURNALS, TAYLOR & FRANCIS LTD
PI ABINGDON
PA 2-4 PARK SQUARE, MILTON PARK, ABINGDON OX14 4RN, OXON, ENGLAND
SN 1088-8691
EI 1532-480X
J9 APPL DEV SCI
JI Appl. Dev. Sci.
PY 2016
VL 20
IS 3
BP 214
EP 236
DI 10.1080/10888691.2016.1146080
PG 23
WC Psychology, Developmental
SC Psychology
GA DR0DU
UT WOS:000379579000006
DA 2020-03-18
ER

PT J
AU Zhang, WH
   Ding, Q
   Chen, N
   Wei, Q
   Zhao, CC
   Zhang, P
   Li, XY
   Liu, Q
   Li, H
AF Zhang, Wenhai
   Ding, Qiang
   Chen, Ning
   Wei, Qing
   Zhao, Cancan
   Zhang, Ping
   Li, Xiying
   Liu, Qiang
   Li, Hong
TI The development of automatic emotion regulation in an implicit emotional
   Go/NoGo paradigm and the association with depressive symptoms and
   anhedonia during adolescence
SO NEUROIMAGE-CLINICAL
LA English
DT Article
DE Adolescence; Anhedonia; Automatic emotion regulation; Depression;
   Go/NoGo
ID INHIBITORY CONTROL; COGNITIVE CONTROL; FRONTAL-CORTEX; CHILDHOOD;
   MODULATION; MECHANISMS; ATTENTION; ANXIETY; FEEL; DONT
AB Impaired automatic emotion regulation (AER) is closely related to major depressive disorder. Our research in adults has identified two AER-related components, Go N2 and NoGo P3, in an implicit emotional Go/NoGo paradigm. However, it is unclear whether Go N2 and NoGo P3 reflect the development of AER in adolescents and the relationship of these components with subclinical depressive symptoms and trait anhedonia. We collected EEG data from 55 adolescents while they completed the implicit emotional Go/NoGo task. After the experiment, the subjects completed the Chinese version of the Temporal Experience of Pleasure Scale and the Beck Depression Inventory. Consistent with results in adults, we determined that Go N2 represents automatic top-down attention to emotions in Go trials, whereas NoGo P3 represents automatic response inhibition in NoGo trials. These AER components exhibited age-dependent improvement during adolescence. Additionally, NoGo P3 amplitudes elicited by viewing positive faces were positively correlated with trait anhedonia, whereas NoGo P3 amplitudes elicited by viewing negative faces were negatively correlated with depressive symptoms. Our observations provide further understanding of the neurodevelopmental mechanism of AER and yield new insight into dissociable impairments in AER in adolescents with major depressive disorder during positive and negative implicit processing. (C) 2016 The Authors. Published by Elsevier Inc. This is an open access article under the CC BY-NC-ND license.
C1 [Zhang, Wenhai] Yancheng Inst Technol, Mental Hlth Ctr, Yancheng City 224051, Peoples R China.
   [Li, Hong] Shenzhen Univ, Psychol & Social Coll, Shenzhen 518060, Peoples R China.
   [Zhang, Wenhai; Zhao, Cancan; Zhang, Ping; Liu, Qiang] Liaoning Normal Univ, Res Ctr Brain & Cognit Neurosci, Dalian 116029, Peoples R China.
   [Ding, Qiang; Chen, Ning] Shanghai Normal Univ, Dept Psychol, Shanghai 200234, Peoples R China.
   [Li, Xiying] Shaanxi Normal Univ, Sch Psychol, Xian 710119, Peoples R China.
   [Zhang, Wenhai; Wei, Qing] Chengdu Univ, Coll Educ Sci, Chengdu 610106, Peoples R China.
RP Li, H (reprint author), Shenzhen Univ, Psychol & Social Coll, Shenzhen 518060, Peoples R China.
EM albert2013418@sina.cn
RI Liu, Qiang/AAA-2260-2020
OI Zhang, Wenhai/0000-0002-2427-3965
FU National Natural Science Foundation of ChinaNational Natural Science
   Foundation of China [31470997, 81171289]
FX This study was granted by the National Natural Science Foundation of
   China (31470997 and 81171289).
NR 63
TC 5
Z9 6
U1 2
U2 24
PU ELSEVIER SCI LTD
PI OXFORD
PA THE BOULEVARD, LANGFORD LANE, KIDLINGTON, OXFORD OX5 1GB, OXON, ENGLAND
SN 2213-1582
J9 NEUROIMAGE-CLIN
JI NeuroImage-Clin.
PY 2016
VL 11
BP 116
EP 123
DI 10.1016/j.nicl.2016.01.018
PG 8
WC Neuroimaging
SC Neurosciences & Neurology
GA DQ9BD
UT WOS:000379504500016
PM 26937379
OA DOAJ Gold, Green Published
DA 2020-03-18
ER

PT J
AU Parent, V
   Birtwell, KB
   Lambright, N
   DuBard, M
AF Parent, Veronique
   Birtwell, Kirstin B.
   Lambright, Nathan
   DuBard, Melanie
TI Combining CBT and Behavior-Analytic Approaches to Target Severe Emotion
   Dysregulation in Verbal Youth With ASD and ID
SO JOURNAL OF MENTAL HEALTH RESEARCH IN INTELLECTUAL DISABILITIES
LA English
DT Article
DE ABA; adolescents; aggressive behavior; ASD; CBT; emotion dysregulation;
   generalization; ID; intervention; mental health; youth
ID AUTISM SPECTRUM DISORDERS; BASE-LINE DESIGNS; UNITED-STATES; CHILDREN;
   DISABILITIES; THERAPY; ANXIETY
AB This article presents an individual intervention combining cognitive-behavioral and behavior-analytic approaches to target severe emotion dysregulation in verbal youth with autism spectrum disorder (ASD) concurrent with intellectual disability (ID). The article focuses on two specific individuals who received the treatment within a therapeutic school setting. Single-subject methodology utilizing a nonconcurrent multiple-baseline design across behaviors and participants was used to evaluate the intervention. The two participants presented with severe behavioral challenges, including physical aggression and verbal threats to harm others. Results suggest positive outcomes, including a reduction in the frequency and intensity of severe aggressive behavior and an increase in the use of coping skills, self-advocacy, and social participation. The planning and implementation of specific skills-generalization strategies was one innovative element of the intervention that proved to be pivotal to its successful application. Assessment and treatment techniques for different intervention phases are detailed along with two case examples. Intervention challenges, treatment outcomes, and future directions for clinical research are discussed.
C1 [Parent, Veronique] Judge Baker Childrens Ctr, Boston, MA USA.
   [Birtwell, Kirstin B.] Massachusetts Gen Hosp, Lurie Ctr Autism, Lexington, MA USA.
   [Birtwell, Kirstin B.] Harvard Univ, Sch Med, Boston, MA USA.
   [Lambright, Nathan] May Inst, Randolph, MA USA.
   [DuBard, Melanie] Bradley Sch, Providence, RI USA.
RP Parent, V (reprint author), 53 Parker Hill Ave, Boston, MA 02120 USA.
EM vparent@jbcc.harvard.edu
NR 29
TC 0
Z9 0
U1 1
U2 20
PU ROUTLEDGE JOURNALS, TAYLOR & FRANCIS LTD
PI ABINGDON
PA 2-4 PARK SQUARE, MILTON PARK, ABINGDON OX14 4RN, OXON, ENGLAND
SN 1931-5864
EI 1931-5872
J9 J MENT HEALTH RES IN
JI J. Ment. Health Res. Intellect. Disabil.
PY 2016
VL 9
IS 1-2
BP 60
EP 82
DI 10.1080/19315864.2016.1166301
PG 23
WC Education, Special; Psychiatry; Rehabilitation
SC Education & Educational Research; Psychiatry; Rehabilitation
GA DO9VQ
UT WOS:000378136500005
DA 2020-03-18
ER

PT J
AU Waters, SF
   Thompson, RA
AF Waters, Sara F.
   Thompson, Ross A.
TI Children's perceptions of emotion regulation strategy effectiveness:
   links with attachment security
SO ATTACHMENT & HUMAN DEVELOPMENT
LA English
DT Article
DE Emotion regulation; attachment security; middle childhood; social
   context
ID MIDDLE CHILDHOOD; GENDER-DIFFERENCES; PEER RELATIONSHIPS; NEGATIVE
   EMOTIONS; EARLY ADOLESCENCE; AGE-DIFFERENCES; SEX-DIFFERENCES; DISPLAY
   RULES; ANGER; ASSOCIATIONS
AB Six- and nine-year-old children (N=97) heard illustrated stories evoking anger in a story character and provided evaluations of the effectiveness of eight anger regulation strategies. Half the stories involved the child's mother as social partner and the other half involved a peer. Attachment security was assessed via the Security Scale. Children reported greater effectiveness for seeking support from adults and peers in the peer context than the mother context, but perceived venting as more effective with mothers. Children with higher security scores were more likely to endorse problem solving and less likely to endorse aggression in both social contexts than those with lower security scores. Early evidence for gender differences was found in that boys endorsed the effectiveness of distraction while girls endorsed venting their emotion.
C1 [Waters, Sara F.] Washington State Univ, Dept Human Dev, Vancouver, WA USA.
   [Thompson, Ross A.] Univ Calif Davis, Dept Psychol, Davis, CA 95616 USA.
RP Waters, SF (reprint author), Washington State Univ, Dept Human Dev, Vancouver, WA USA.
EM sara.f.waters@wsu.edu
FU Amini Foundation for the Study of Affects
FX This work was supported in part by a grant from the Amini Foundation for
   the Study of Affects to the second author.
NR 45
TC 3
Z9 3
U1 0
U2 24
PU ROUTLEDGE JOURNALS, TAYLOR & FRANCIS LTD
PI ABINGDON
PA 2-4 PARK SQUARE, MILTON PARK, ABINGDON OX14 4RN, OXON, ENGLAND
SN 1461-6734
EI 1469-2988
J9 ATTACH HUM DEV
JI Attach. Hum. Dev.
PY 2016
VL 18
IS 4
BP 354
EP 372
DI 10.1080/14616734.2016.1170051
PG 19
WC Psychology, Developmental
SC Psychology
GA DO5DS
UT WOS:000377804400003
PM 27121493
DA 2020-03-18
ER

PT J
AU Rissling, JK
   Ronniger, P
   Petermann, F
   Melzer, J
AF Rissling, Julia-Katharina
   Ronniger, Pola
   Petermann, Franz
   Melzer, Jessica
TI Psychosocial Stress at Specific Language Impairment
SO KINDHEIT UND ENTWICKLUNG
LA German
DT Article
DE developmental disorders; specific language impairment (SLI);
   psychosocial stress; stress in families; parent stress
ID EXECUTIVE FUNCTION BEHAVIORS; DEVELOPMENTAL DISORDERS; CHILDREN; SLI;
   DIFFICULTIES; ADOLESCENTS; COMPETENCE; CHILDHOOD; ATTENTION; HISTORY
AB With a prevalence of 5-8%, specific developmental disorders of speech and language are among the most common developmental disorders. Impaired language skills strongly influence other areas of development. Owing to the essential importance of language abilities for different aspects of life, developmental language disorders impair not only the educational but also the social and emotional development of children and they continue into adolescence and adulthood. Not only the affected children and adolescents themselves, but also their families are heavily strained by social impairments and mental health problems. This paper gives an overview of the psychosocial stress in affected children and adolescents and their families. It is assumed that about 30% of children with developmental language disorders meet other psychiatric diagnoses, too. They are at increased risk for comorbid internalizing and externalizing disorders. Thus, children with developmental language impairments more often show attention deficits, emotional problems, and aggressive behavior. Furthermore, their higher risk for difficulties with peers becomes increasingly more important in adolescence. The affected children and adolescents have difficulties in building friendships and are more often victims of defamation (bullying) than their peers. In comparison with the general population, parents of children with developmental language disorders show higher values in stress and depression. These higher values are particularly affected by the lack of acceptance and support by the social environment. Moreover, mothers of children with developmental language impairments show more disappointment and feelings of aggression based on the developmental problems of their children. Additionally, conflicts occur more frequently in these families. Possible causes of psychosocial stress in developmental language disorders are discussed. For example, possible causes of emotional problems in children with developmental language disorders are difficulties in the control of emotional processes, frequent failure, frustration, a lack of acceptance of schoolmates, low joy for learning, and reduced belief in their own competence. There are not enough therapeutic services adapted to the particular situation of the affected children, and most of them are based on written or oral language. The additional emotional and behavioral problems, as well as problems with peers, in children and adolescents with developmental language disorders require speech therapy as well as psychotherapeutic treatments to ensure optimal support. Moreover, work with parents should be implemented, and parent training appears to be particularly effective. Future research should investigate the association between the severity and extent of symptoms, the psychosocial stress of affected children, and the strain of their parents.
C1 [Rissling, Julia-Katharina; Ronniger, Pola; Petermann, Franz; Melzer, Jessica] Univ Bremen, Zentrum Klin Psychol & Rehabil, Grazer Str 6, D-28359 Bremen, Germany.
RP Rissling, JK (reprint author), Univ Bremen, Zentrum Klin Psychol & Rehabil, Grazer Str 6, D-28359 Bremen, Germany.
EM julia.rissling@uni-bremen.de
NR 64
TC 10
Z9 10
U1 3
U2 49
PU HOGREFE & HUBER PUBLISHERS
PI GOTTINGEN
PA MERKELSTR 3, D-37085 GOTTINGEN, GERMANY
SN 0942-5403
EI 2190-6246
J9 KINDH ENTWICKL
JI Kindh. Entwickl.
PY 2016
VL 25
IS 3
BP 145
EP 152
DI 10.1026/0942-5403/a000198
PG 8
WC Psychology, Developmental
SC Psychology
GA DN6VR
UT WOS:000377215100003
DA 2020-03-18
ER

PT J
AU Lange, S
   Troster, H
AF Lange, Sarah
   Troester, Heinrich
TI Adaptive and Maladaptive Strategies of Emotion Regulation in Adolescents
   with ADHD
SO PRAXIS DER KINDERPSYCHOLOGIE UND KINDERPSYCHIATRIE
LA German
DT Article
DE ADHD; disturbance of activity, impulsivity and attention; hyperkinetic
   conduct disorder; emotion regulation; FEEL-KJ
ID ATTENTION-DEFICIT/HYPERACTIVITY DISORDER; BEHAVIORAL-INHIBITION;
   SELF-PERCEPTIONS; CHILDREN; BOYS; PREVALENCE; COMPETENCE; LABILITY; LIFE
AB The present study investigated differences between adolescents with ADHD and control subjects in their adaptive und maladaptive regulation of negative emotions. We assessed emotion regulation strategies using the German self-report questionnaire FEEL-KJ in a sample of adolescents (between 11 and 18 years) with ADHD (disturbance of activity; impulsivity and attention: n = 32, hyperkinetic conduct disorder: n = 26) and controls (n = 58). We found that adolescents with ADHD reported using less adaptive strategies for dealing with negative emotions than control subjects. No effects were found for maladaptive emotion regulation strategies for anger, fear and sadness. Our findings indicate that adolescents with ADHD should be encouraged in the development of adaptive emotion regulation.
C1 [Lange, Sarah; Troester, Heinrich] Tech Univ Dortmund, Fak Rehabil Wissensch, D-44221 Dortmund, Germany.
RP Lange, S (reprint author), Tech Univ Dortmund, Lehrgebiet Rehabil Psychol, Rehabil Wissensch, Emil Figge Str 50, D-44221 Dortmund, Germany.
EM Sarah.Lange@tu-dortmund.de
NR 38
TC 1
Z9 1
U1 2
U2 17
PU VANDENHOECK & RUPRECHT GMBH & CO KG
PI GOTTINGEN
PA VIENNA UNIV PRESS, ROBERT BOSCH BREITE 6, D-37079 GOTTINGEN, GERMANY
SN 0032-7034
EI 2196-8225
J9 PRAX KINDERPSYCHOL K
JI Prax. Kinderpsychol. Kinderpsychiatr.
PY 2016
VL 65
IS 5
BP 298
EP 314
PG 17
WC Psychology, Developmental; Psychiatry
SC Psychology; Psychiatry
GA DN9UD
UT WOS:000377425300001
PM 27184787
DA 2020-03-18
ER

PT J
AU Smaira, G
   Mehdi, JM
   Sara, S
   Reza, M
AF Smaira, Gohari
   Mehdi, Jamali Mohammad
   Sara, Salemi
   Reza, Modirtaheri
TI Comparison between big five personality traits, brain-behavioral systems
   and cognitive emotion regulation strategies in women who committed
   suicide by poisoning and normal women
SO INTERNATIONAL JOURNAL OF ADVANCED BIOTECHNOLOGY AND RESEARCH
LA English
DT Article
ID DEPRESSIVE SYMPTOMS; ADOLESCENTS; ABUSE
AB Objective: considering the increasing prevalence of suicide and its social, cultural, familial and personal consequences, the present research was conducted with the aim of comparing big five personality traits, brain-behavioral systems and cognitive emotion regulation strategies in women who committed suicide by poisoning and normal women. Methodology: the present research was fundamental in terms of objective and descriptive in terms of data collection. Research population consisted of all women who were hospitalized in the poisoning section of Imam Khomeini Hospital in Kermanshah in October, November and December 2014 among whom 50 individuals were chosen as a sample size using convenience sampling method. In addition, 50 women visitors who were matched in terms of gender, age and education were chosen as a comparison group. The research instrument consisted of Big Five personality traits, also known as the five factor model (FFM), questionnaire, Cognitive Emotion Regulation Questionnaire (CERQ) and Behavioral Inhibition System and Behavioral Activation System (BIS/BAS) scale. The obtained data were analyzed using diagnosis analysis. Findings: the results indicated that neuroticism, extraversion, consciousness, behavioral inhibition system, abnormal strategies, normal strategies, openness, acceptance, behavioral activation system and fight-or-flight system assist the two groups of suicide attempters and normal women in order of importance. Conclusion: given the importance of the issue of suicide, regarding the issue of prevention and detection of risk factors and implementing various interventions to modify it seems necessary.
C1 [Smaira, Gohari] Kharazmi Univ, Dept Psychol, Tehran, Iran.
   [Mehdi, Jamali Mohammad; Sara, Salemi; Reza, Modirtaheri] Islamic Azad Univ, Dept Psychol, Yazd Sci & Res Branch, Yazd, Iran.
RP Smaira, G (reprint author), Kharazmi Univ, Dept Psychol, Tehran, Iran.
NR 41
TC 0
Z9 0
U1 1
U2 16
PU BIOIT INTERNATIONALJOURNALS
PI PUNE
PA C/O BHASKAR C BEHERA, AGHARKAR RESEARCH INST, PUNE, 411 004, INDIA
SN 0976-2612
EI 2278-599X
J9 INT J ADV BIOTECHNOL
JI Int. J. Adv. Biotechnol. Res.
PY 2016
VL 7
IS 1
BP 487
EP 496
PG 10
WC Biotechnology & Applied Microbiology
SC Biotechnology & Applied Microbiology
GA DN4VE
UT WOS:000377064500056
DA 2020-03-18
ER

PT J
AU Warnoff, C
   Lekander, M
   Hemmingsson, T
   Sorjonen, K
   Melin, B
   Andreasson, A
AF Warnoff, Carin
   Lekander, Mats
   Hemmingsson, Tomas
   Sorjonen, Kimmo
   Melin, Bo
   Andreasson, Anna
TI Is poor self-rated health associated with low-grade inflammation in 43
   110 late adolescent men of the general population? A cross-sectional
   study
SO BMJ OPEN
LA English
DT Article
ID ERYTHROCYTE SEDIMENTATION-RATE; C-REACTIVE PROTEIN;
   CORONARY-HEART-DISEASE; SYSTEMIC INFLAMMATION; SOCIOECONOMIC CONDITIONS;
   SUBJECTIVE HEALTH; RISK MARKERS; EARLY-LIFE; OBESITY; ADULTS
AB Objective: Self-rated health is a powerful predictor of long-term health and mortality, hence the importance of a better understanding of its biological determinants. Previous studies have shown that low-grade inflammation is associated with poor self-rated health in clinical and healthy populations, but the evidence is sparse in men and completely lacking for men in late adolescence. The aim of this study was to investigate the association between low-grade inflammation and self-rated health among conscripts. It was hypothesised that high levels of inflammatory factors would be associated with poor self-rated health.
   Design: Data from 49 321 men (18-21 years) conscripted for military service in 1969 and 1970 were used. Inflammation had been measured through erythrocyte sedimentation rate (ESR). Self-rated health had been assessed on a five-point scale, and was dichotomised into Good ('Verygood'/'Good'/'Fair') versus Poor ('Poor'/'Very poor'). Data from 43 110 conscripts with normal levels of ESR, and who reported self-rated health remained after exclusion of those with ESR <1 and >11 mm/h. Associations were calculated using logistic regression analyses. Adjustments were made for body mass index, socioeconomic position, inflammatory disease, emotion regulation, smoking, risky use of alcohol and physical activity.
   Results: High levels of ESR were associated with higher odds for poor self-rated health (OR: 1.077 for each unit mm/h increase in ESR, 95% CI 1.049 to 1.105).
   Conclusions: The present study shows for the first time a significant association between a marker of inflammation and self-rated health in late adolescent men, adding to evidence of an association between low-grade inflammation and subjective health perception also in men, as previously demonstrated in women. Further support for inflammation as part of a general psychobiological process that underpins subjective health perception is hereby provided.
C1 [Warnoff, Carin; Lekander, Mats; Sorjonen, Kimmo; Melin, Bo] Karolinska Inst, Dept Clin Neurosci, Stockholm, Sweden.
   [Lekander, Mats; Andreasson, Anna] Stockholm Univ, Stress Res Inst, S-10691 Stockholm, Sweden.
   [Lekander, Mats; Andreasson, Anna] Karolinska Inst, Osher Ctr Integrat Med, Stockholm, Sweden.
   [Hemmingsson, Tomas] Karolinska Inst, Inst Environm Med, S-10401 Stockholm, Sweden.
   [Hemmingsson, Tomas] Stockholm Univ, Ctr Social Res Alcohol & Drugs, S-10691 Stockholm, Sweden.
   [Andreasson, Anna] Karolinska Inst, Div Family Med, Huddinge, Sweden.
RP Andreasson, A (reprint author), Stockholm Univ, Stress Res Inst, S-10691 Stockholm, Sweden.; Andreasson, A (reprint author), Karolinska Inst, Osher Ctr Integrat Med, Stockholm, Sweden.; Andreasson, A (reprint author), Karolinska Inst, Div Family Med, Huddinge, Sweden.
EM andreasson@su.se
OI Melin, Bo Arthur/0000-0002-8008-2215; Andreasson,
   Anna/0000-0003-0203-7977
NR 53
TC 10
Z9 10
U1 0
U2 3
PU BMJ PUBLISHING GROUP
PI LONDON
PA BRITISH MED ASSOC HOUSE, TAVISTOCK SQUARE, LONDON WC1H 9JR, ENGLAND
SN 2044-6055
J9 BMJ OPEN
JI BMJ Open
PY 2016
VL 6
IS 4
AR e009440
DI 10.1136/bmjopen-2015-009440
PG 6
WC Medicine, General & Internal
SC General & Internal Medicine
GA DM5LV
UT WOS:000376391400016
PM 27113233
OA DOAJ Gold, Green Published
DA 2020-03-18
ER

PT J
AU Sjurso, IR
   Fandrem, H
   Roland, E
AF Sjurso, Ida Risanger
   Fandrem, Hildegunn
   Roland, Erling
TI Emotional Problems in Traditional and Cyber Victimization
SO JOURNAL OF SCHOOL VIOLENCE
LA English
DT Article
DE traditional victimization; cyber victimization; symptoms of anxiety;
   depressive symptoms; emotional problems; bullying
ID BULLYING VICTIMIZATION; ADJUSTMENT PROBLEMS; SCHOOL-CHILDREN;
   ADOLESCENTS; SYMPTOMS; CONSEQUENCES; IMPACT; COHORT; MIDDLE; EXPERIENCES
AB Previous studies show an association between traditional and cyber victimization. However, there seem to be differences in how these forms of being bullied relates to emotional problems in the victims. Few studies focus on symptoms of general anxiety and depression as separate variables when comparing traditional and cyber victimization. Self-assessment was used from a sample of 3,046 Norwegian adolescents: 1,583 boys and 1,463 girls, ages 15 to 16 years. Significantly higher prevalence of traditional victimization than cyber victimization for both genders was found. The prevalence of being a victim of either type of victimization was significantly higher for boys than girls. Structural equation models showed significant differences between traditional victimization and cyber victimization and their relation to emotional problems. There was a stronger association between traditional victimization and depressive symptoms than between cyber victimization and depressive symptoms. Results also showed a stronger association between cyber victimization and symptoms of anxiety than between traditional victimization and symptoms of anxiety.
C1 [Sjurso, Ida Risanger; Fandrem, Hildegunn; Roland, Erling] Univ Stavanger, Norwegian Ctr Learning Environm & Behav Res Educ, N-4036 Stavanger, Norway.
RP Sjurso, IR (reprint author), Univ Stavanger, Norwegian Ctr Learning Environm & Behav Res Educ, N-4036 Stavanger, Norway.
EM ida.r.sjurso@uis.no
NR 73
TC 10
Z9 10
U1 2
U2 13
PU ROUTLEDGE JOURNALS, TAYLOR & FRANCIS LTD
PI ABINGDON
PA 4 PARK SQUARE, MILTON PARK, ABINGDON OX14 4RN, OXFORDSHIRE, ENGLAND
SN 1538-8220
EI 1538-8239
J9 J SCH VIOLENCE
JI J. Sch. Violence
PY 2016
VL 15
IS 1
BP 114
EP 131
DI 10.1080/15388220.2014.996718
PG 18
WC Criminology & Penology; Education & Educational Research; Psychology,
   Educational; Psychology, Developmental
SC Criminology & Penology; Education & Educational Research; Psychology
GA DL7BB
UT WOS:000375792700006
DA 2020-03-18
ER

PT J
AU Lee, KM
   Shellman, AB
   Osmer, SC
   Day, SX
   Dempsey, AG
AF Lee, Kelly M.
   Shellman, Alison B.
   Osmer, Sarah C.
   Day, Susan X.
   Dempsey, Allison G.
TI Peer Victimization and Social Anxiety: An Exploration of Coping
   Strategies as Mediators
SO JOURNAL OF SCHOOL VIOLENCE
LA English
DT Article
DE peer victimization; social anxiety; coping strategies; emotional coping
ID COLLEGE-STUDENTS; RELATIONAL AGGRESSION; RETROSPECTIVE REPORTS; NEGATIVE
   EVALUATION; EMOTION REGULATION; SCHOOL-CHILDREN; MIDDLE SCHOOL;
   SELF-ESTEEM; EXPERIENCES; STRESS
AB This study examined the relationship between recalled peer victimization, coping styles, and current social anxiety. College students (N = 298, 87.9% female) completed a demographic questionnaire, the Recalled Victimization Questionnaire-Revised (RVQ-R), the Brief Fear of Negative Evaluation (BFNE), and the Coping Styles Questionnaire (CSQ). Three separate linear regression analyses were performed to test for mediation of coping style on the relationship among peer victimization and symptoms of social anxiety. Emotional coping was confirmed as a partially mediating variable between peer victimization and social anxiety through Sobel's (1982) test for mediation. The results of this mediational analysis emphasize the importance of focusing on coping strategies among adolescents who experience peer victimization.
C1 Univ Houston, Dept Psychol Hlth & Learning Sci, Houston, TX USA.
   Univ Texas Hlth Sci Ctr Houston, Houston, TX 77030 USA.
RP Lee, KM (reprint author), Univ Houston, Dept Educ Psychol, 491 Farish Hall,4800 Calhoun Rd, Houston, TX 77004 USA.
EM kml536@comcast.net
NR 59
TC 3
Z9 3
U1 1
U2 21
PU ROUTLEDGE JOURNALS, TAYLOR & FRANCIS LTD
PI ABINGDON
PA 2-4 PARK SQUARE, MILTON PARK, ABINGDON OX14 4RN, OXON, ENGLAND
SN 1538-8220
EI 1538-8239
J9 J SCH VIOLENCE
JI J. Sch. Violence
PY 2016
VL 15
IS 4
BP 406
EP 423
DI 10.1080/15388220.2015.1061944
PG 18
WC Criminology & Penology; Education & Educational Research; Psychology,
   Educational; Psychology, Developmental
SC Criminology & Penology; Education & Educational Research; Psychology
GA DL7BH
UT WOS:000375793300002
DA 2020-03-18
ER

PT J
AU Serra-Sala, M
   Timoneda-Gallart, C
   Perez-Alvarez, F
AF Serra-Sala, Mireia
   Timoneda-Gallart, Carme
   Perez-Alvarez, Frederic
TI Clinical usefulness of hemoencephalography beyond the neurofeedback
SO NEUROPSYCHIATRIC DISEASE AND TREATMENT
LA English
DT Article
DE behavior; adolescents; development; psychiatry; diagnosis
ID CONSCIOUS INTENTION; EMOTION REGULATION; BRAIN; ADOLESCENTS; DECISIONS;
   CHILDREN
AB Aim: Hemoencephalography (HEG) is an emerging procedure for clinical application in attention-deficit hyperactivity disorder and other disorders, regardless of age. It is available to any research group for its relative simplicity and low cost and is a useful tool for assessing prefrontal-dependent functions. Older teenagers pose peculiarities in the prefrontal maturation, and we aim to establish HEG patterns that might have clinical applicability.
   Methods: The HEG patterns of 70 university students (56 women and 14 men, 21-48 years old, mean 31.84, SD 10.65, standard error of mean 0.31) were compared with those of 59 adolescents 13-14-year-old secondary education students, 28 females and 31 males. The HEG patterns were obtained in response to the observation of shocking, unpleasant, and pleasant pictures. We use one-way and two-way analysis of variance to disentangle the differences between groups. All effects were analyzed with F-tests.
   Results: In all cases, university students and adolescents showed a decrease in prefrontal activity, indicative of differences in the emotional inner networks between groups, which are responsible for security-insecurity processing. Compared with university students, adolescents showed statistically significant differences in decreased activity in very unpleasant (shocking) tests that demand increased security-insecurity processing. Adolescents showed lower decrease. In addition, adolescents, compared with university subjects, did not show statistically significantly decreased HEG activity compared with the baseline in very unpleasant tests.
   Conclusion: Teens showed distinguishable patterns of HEG, which were consistent with the cognitive emotional dysregulation in cognition and emotion interaction, that is, exterior network versus internal network interactions. Disability in regulation (modulation) of emotional response to negative emotional stimuli (fear of insecurity) in adolescence is an indicator of possible future clinical and psychiatric disorders such as depression and anxiety with high incidence of onset at this critical age and frequent comorbidity in attention-deficit hyperactivity disorder. HEG pattern might be a useful marker to define maturation and future possible mental dysfunctions.
C1 [Serra-Sala, Mireia; Timoneda-Gallart, Carme; Perez-Alvarez, Frederic] Fundacio Carme Vidal NeuroPsicoPedagogia, Girona, Spain.
   [Serra-Sala, Mireia; Timoneda-Gallart, Carme; Perez-Alvarez, Frederic] Univ Girona, Inst Recerca Qualitat, Girona, Spain.
   [Serra-Sala, Mireia; Timoneda-Gallart, Carme] Univ Girona, Fac Educ Psychol, Girona, Spain.
   [Perez-Alvarez, Frederic] Univ Hosp Doctor Josep Trueta, Pediat & Behav Neurol, Girona 17007, Spain.
RP Perez-Alvarez, F (reprint author), Hosp Univ Doctor Josep Trueta, Neuropediat Neuroconducta, Girona 17007, Spain.
EM fpereza@comg.cat
RI Timoneda-Gallart, Carme/K-2482-2017
OI Timoneda-Gallart, Carme/0000-0002-1838-5557
NR 39
TC 0
Z9 0
U1 0
U2 12
PU DOVE MEDICAL PRESS LTD
PI ALBANY
PA PO BOX 300-008, ALBANY, AUCKLAND 0752, NEW ZEALAND
EI 1178-2021
J9 NEUROPSYCH DIS TREAT
JI Neuropsychiatr. Dis. Treat.
PY 2016
VL 12
BP 1173
EP 1180
DI 10.2147/NDT.S105476
PG 8
WC Clinical Neurology; Psychiatry
SC Neurosciences & Neurology; Psychiatry
GA DL3MQ
UT WOS:000375538300004
PM 27274252
OA DOAJ Gold, Green Published
DA 2020-03-18
ER

PT J
AU Gauy, FV
AF Gauy, Fabiana Vieira
TI Do children and adolescents with emotional and behavioral problems need
   educational inclusion policies?
SO EDUCAR EM REVISTA
LA Portuguese
DT Article
DE emotional problems; behavioral problems; mental health services;
   childhood and adolescence; educational inclusion policies
ID MENTAL-HEALTH; PUBLIC-HEALTH; PREVENTION; DISORDERS
AB This study had the objective of evaluating the profile of children referred to mental health services and of discussing the impact of functional problems presented at school, which may be neglected by the Brazilian public policies. Data from 160 schoolchildren, of both genders, was collected from their respective caretakers in three mental health services using two instruments: an identification form to characterize the participants, the caretakers, the social-demographic profile, the person responsible for the referral and demand; and the Child Behavior Checklist (CBCL) for children and adolescents between 6 and 18 years of age. Data obtained showed a high demand due to emotional/behavioral difficulties combined with learning, relationship and daily life difficulties named functional disorders by the Brazilian Ministry of Education and Culture (MEC) and not attended by the special education policies, which were referred by health centers and not mainly by the school, which would be the standard. Except for the referral, data is consistent with the literature, which points out a high incidence of these difficulties in children and adolescents, creating academic barriers and problems that have a great impact throughout their academic and personal lives. In this regard, intervention models based in schools have increasingly widened the concept of inclusion and offered promising alternatives of alliances between schools and mental health services, which may inspire future public policies in the area.
C1 [Gauy, Fabiana Vieira] Univ Brasilia, Inst Psicol, SQN 212 Bloco K Apto 606 Asa Norte, BR-70864110 Brasilia, DF, Brazil.
RP Gauy, FV (reprint author), Univ Brasilia, Inst Psicol, SQN 212 Bloco K Apto 606 Asa Norte, BR-70864110 Brasilia, DF, Brazil.
EM fabianagauy@gmail.com
NR 32
TC 0
Z9 1
U1 0
U2 5
PU EDITORA UNIV FEDERAL PARANA, CENTRO POLITECNICO
PI PARANA
PA CX POSTAL 19029, CURITIBA, PARANA, 00000, BRAZIL
SN 0104-4060
EI 1984-0411
J9 EDUC REV-CURITIBA
JI Educ. Rev.-Braz.
PD JAN-MAR
PY 2016
IS 59
BP 79
EP 95
DI 10.1590/0104-4060.44687
PG 17
WC Education & Educational Research
SC Education & Educational Research
GA DK7DL
UT WOS:000375085000007
OA DOAJ Gold
DA 2020-03-18
ER

PT J
AU Timmins, V
   Swampillai, B
   Hatch, J
   Scavone, A
   Collinger, K
   Boulos, C
   Goldstein, BI
AF Timmins, Vanessa
   Swampillai, Brenda
   Hatch, Jessica
   Scavone, Antonette
   Collinger, Katelyn
   Boulos, Carolyn
   Goldstein, Benjamin I.
TI Correlates of Adolescent-reported and Parent-reported Family Conflict
   Among Canadian Adolescents With Bipolar Disorder
SO JOURNAL OF PSYCHIATRIC PRACTICE
LA English
DT Article
DE bipolar disorder; adolescent; parent; family conflict; Canada
ID SCHOOL-AGE-CHILDREN; 2-YEAR RANDOMIZED-TRIAL; FOCUSED TREATMENT;
   PSYCHOSOCIAL DISABILITY; EMOTION REGULATION; SUBSTANCE USE; II
   DISORDERS; ENVIRONMENT; SCHIZOPHRENIA; RELIABILITY
AB Background:. Family conflict exacerbates the course of bipolar disorder (BP) among adults. However, few studies have examined family conflict among adolescents with BP, and fewer have looked at adolescent-reported and parent-reported family conflict separately.
   Methods:. Subjects were 89 adolescents, aged 13 to 19 years, with a diagnosis of BP on the basis of the Kiddie Schedule for Affective Disorders and Schizophrenia for School-Age Children-Present and Lifetime Version (KSADS-PL). Subjects were divided into high-conflict and low-conflict groups using a median split on the Conflict Behavior Questionnaire (child report and parent report). The chi(2) analyses and independent samples t tests were performed for univariate analyses. Multivariable logistic regression analyses were performed on variables with P<0.2.
   Results:. Parent-reported and adolescent-reported Conflict Behavior Questionnaire scores were significantly correlated (r=0.50, P<0.001). High parent-reported family conflict was positively associated with recent manic symptoms, externalizing comorbidities, and dimensional scores reflecting emotional dysregulation. High adolescent-reported family conflict was positively associated with recent manic symptoms and emotional dysregulation, and negatively associated with socioeconomic status and lifetime psychiatric hospitalization. Bipolar subtype was significantly associated with high versus low family conflict.
   Limitations:. The limitations of this study included being a cross-sectional study, use of a medium-sized sample, and lack of a control group.
   Conclusions:. Despite substantial agreement between adolescents and parents regarding the amount of family conflict, there were meaningful differences in the factors associated with adolescent-reported and parent-reported conflict. These findings demonstrate the importance of ascertaining family conflict from adolescents as well as from parents. Moreover, these findings can potentially inform family therapy, which is known to be effective for adolescents with BP.
C1 [Timmins, Vanessa; Swampillai, Brenda; Hatch, Jessica; Scavone, Antonette; Collinger, Katelyn; Boulos, Carolyn; Goldstein, Benjamin I.] Sunnybrook Hlth Sci Ctr, Dept Psychiat, 2075 Bayview Ave, Toronto, ON M4N 3M5, Canada.
RP Goldstein, BI (reprint author), Sunnybrook Hlth Sci Ctr, Dept Psychiat, 2075 Bayview Ave, Toronto, ON M4N 3M5, Canada.
EM benjamin.goldstein@sunnybrook.ca
RI Goldstein, Benjamin I/L-9004-2013
OI Timmins, Vanessa/0000-0003-0661-7389
FU Canadian Institutes of Health ResearchCanadian Institutes of Health
   Research (CIHR); Heart & Stroke Foundation of OntarioHeart & Stroke
   Foundation of Ontario; Ontario Mental Health Foundation
FX Supported by Canadian Institutes of Health Research, Heart & Stroke
   Foundation of Ontario, Ontario Mental Health Foundation, and anonymous
   donations
NR 53
TC 1
Z9 1
U1 0
U2 6
PU LIPPINCOTT WILLIAMS & WILKINS
PI PHILADELPHIA
PA TWO COMMERCE SQ, 2001 MARKET ST, PHILADELPHIA, PA 19103 USA
SN 1527-4160
EI 1538-1145
J9 J PSYCHIATR PRACT
JI J. Psychiatr. Pract.
PD JAN
PY 2016
VL 22
IS 1
BP 31
EP 41
DI 10.1097/PRA.0000000000000118
PG 11
WC Psychiatry
SC Psychiatry
GA DK9EE
UT WOS:000375232700005
PM 26813486
DA 2020-03-18
ER

PT J
AU Paula-Perez, I
   Artigas-Pallares, J
AF Paula-Perez, Isabel
   Artigas-Pallares, Josep
TI Vulnerability to self-harm in autism
SO REVISTA DE NEUROLOGIA
LA Spanish
DT Article
DE Autism; Communication disorders; Emotional dysregulation; Medical
   problems; Self-harm; Sensory processing
ID INJURIOUS-BEHAVIOR; CHALLENGING BEHAVIORS; YOUNG-CHILDREN; ADOLESCENTS;
   RISK; DISABILITY; NALTREXONE; SEVERITY; SYMPTOMS; ADULTS
AB Introduction. The reasons underlying self-harm in persons with autism do not appear to have a single, straightforward and simple explanation. Biological predisposition, certain psychological states involving stress, atypical sensory processing, communication disorders, medical problems, and limited emotional regulation, among others, can lead persons with autism to harm themselves.
   Aims. In this article a distinction is drawn, first of all, between self-harm related to neurodevelopmental disorders, such as autism, and self-harm linked to other psychiatric conditions. Second, a preliminary approach to an integrated model for the understanding of self-harm in autism is proposed.
   Development. Some of the hypotheses put forward to account for self-harm in autism are focused on atypical sensory processing, on communication disorders and medical problems, and on emotional dysregulation.
   Conclusions. The limited number of studies conducted in this area and the inconsistency of the data resulting from them have led to great efforts being made to separate the facts from the suppositions in this subject. This modest initial proposal makes it possible to draw up a roadmap to guide and help persons with autism, their families and professionals in the process of reducing or eliminating this behaviour. It is suggested that self-harm should no longer be considered a disruptive behaviour and that it should be interpreted instead as an (inadequate) self-regulatory response to stress.
C1 [Paula-Perez, Isabel] Univ Barcelona, MIDE, Dept Metodos Invest & Diagnost Educ, Barcelona, Spain.
   [Artigas-Pallares, Josep] Ctr Med Psyncron, Barcelona, Spain.
RP Paula-Perez, I (reprint author), Univ Barcelona, Dept MIDE, Campus Mundet,Edif Llevant,2 Piso,Despacho 264, E-08035 Barcelona, Spain.
EM isabelpaula@ub.edu
NR 31
TC 1
Z9 1
U1 1
U2 10
PU REVISTA DE NEUROLOGIA
PI BARCELONA
PA C/O CESAR VIGUERA, EDITOR, APDO 94121, 08080 BARCELONA, SPAIN
SN 0210-0010
EI 1576-6578
J9 REV NEUROLOGIA
JI Rev. Neurologia
PY 2016
VL 62
SU 1
BP S27
EP S32
PG 6
WC Clinical Neurology
SC Neurosciences & Neurology
GA DG1ET
UT WOS:000371809100006
PM 26922955
DA 2020-03-18
ER

PT J
AU Ratto, N
   Doyle, AB
   Markiewicz, D
AF Ratto, Nicolina
   Doyle, Anna-Beth
   Markiewicz, Dorothy
TI Attachment With Mother and Adolescents' Conflict With Romantic Partner
   or Close Friend
SO CANADIAN JOURNAL OF BEHAVIOURAL SCIENCE-REVUE CANADIENNE DES SCIENCES DU
   COMPORTEMENT
LA English
DT Article
DE attachment; adolescence; conflict; close relationships; multimethod
ID ADULT ATTACHMENT; NEGATIVE MOOD; WORKING MODELS; YOUNG-ADULTS; SELF;
   PATTERNS; STYLE; ASSOCIATIONS; METAANALYSIS; PERCEPTIONS
AB Because mothers continue to serve as a secure base throughout adolescence, this study examined the unique role of late adolescents' attachment style with mother in self-reported, partner-reported, and observed disagreements as well as in positive and negative emotions with a close peer. Forty-four adolescents (30 females; age 17-19 years) were videotaped with a romantic partner or same-sex friend discussing 2 problems in their relationship. Adolescents rated their attachment style with their mother, assessing dimensions of anxiety and avoidance at 2 different time points, averaged. As well, they reported attachment to the peer. Outcome measures (i.e., reported and observed disagreements, positive emotions, and negative emotions) were combined into a single index of negativity. Adolescents were more negative with a romantic partner than with a friend. Adolescents higher in attachment anxiety with mother were less negative with their romantic partner. Moreover, when variability associated with attachment style with mother was controlled, adolescents higher in attachment avoidance with their peer were more negative, and girls were more negative than boys. Findings support the continued role of attachment style with mother, and attachment anxiety, in adolescents' emotion regulation behaviour with close peers, particularly romantic partners.
C1 [Ratto, Nicolina; Doyle, Anna-Beth; Markiewicz, Dorothy] Concordia Univ, Dept Psychol, 7141 Sherbrooke West,PY-170, Montreal, PQ H4B 1R6, Canada.
   [Markiewicz, Dorothy] Brock Univ, Dept Psychol, St Catharines, ON L2S 3A1, Canada.
RP Ratto, N (reprint author), Concordia Univ, Dept Psychol, 7141 Sherbrooke West,PY-170, Montreal, PQ H4B 1R6, Canada.
EM n_ratto@live.concordia.ca
FU Social Sciences and Humanities Research Council of CanadaSocial Sciences
   and Humanities Research Council of Canada (SSHRC)
FX This research was supported by a grant from the Social Sciences and
   Humanities Research Council of Canada to Anna-Beth Doyle and Dorothy
   Markiewicz. We are grateful to the participating adolescents, their
   teachers, and school staff.
NR 63
TC 5
Z9 5
U1 0
U2 13
PU CANADIAN PSYCHOLOGICAL  ASSOC
PI OTTAWA
PA 141 LAURIER AVE WEST, STE 702, OTTAWA, ONTARIO K1P 5J3, CANADA
SN 0008-400X
EI 1879-2669
J9 CAN J BEHAV SCI
JI Can. J. Behav. Sci.-Rev. Can. Sci. Comport.
PD JAN
PY 2016
VL 48
IS 1
SI SI
BP 68
EP 77
DI 10.1037/cbs0000031
PG 10
WC Psychology, Multidisciplinary
SC Psychology
GA DD8NF
UT WOS:000370183000008
DA 2020-03-18
ER

PT J
AU Grace, T
   Bulsara, M
   Robinson, M
   Hands, B
AF Grace, Tegan
   Bulsara, Max
   Robinson, Monique
   Hands, Beth
TI The Impact of Maternal Gestational Stress on Motor Development in Late
   Childhood and Adolescence: A Longitudinal Study
SO CHILD DEVELOPMENT
LA English
DT Article
ID PRENATAL STRESS; BEHAVIOURAL/EMOTIONAL PROBLEMS; OFFSPRING DEVELOPMENT;
   ANTENATAL ANXIETY; ADHD SYMPTOMS; SOCIAL STRESS; PREGNANCY; CHILDREN;
   EXPOSURE; CORTISOL
AB The number and timing of stressors experienced during pregnancy were investigated using longitudinal data from the Western Australian Pregnancy (Raine) Study cohort (N=2,900). Motor development data were collected at 10 (n=1,622), 14 (n=1,584), and 17 (n=1,222) years using the McCarron Assessment of Neuromuscular Development. Linear mixed models were used to examine the effect of stress on motor development, accounting for repeated measures. Number of stressful events and mean Neuromuscular Development Index were negatively related (=-1.197, p=.001). Stressful events experienced in late pregnancy were negatively related with offspring motor development (=-0.0541, p=.050), while earlier stressful events had no significant impact.
C1 [Grace, Tegan] Univ Notre Dame, Sch Hlth Sci, 19 Mouat St,POB 1225, Fremantle, WA 6959, Australia.
   [Bulsara, Max; Hands, Beth] Univ Notre Dame, Inst Hlth Res, Fremantle, WA 6959, Australia.
   [Robinson, Monique] Telethon Kids Inst, Subiaco, WA, Australia.
RP Grace, T (reprint author), Univ Notre Dame, Sch Hlth Sci, 19 Mouat St,POB 1225, Fremantle, WA 6959, Australia.
EM 20102122@my.nd.edu.au
RI Hands, Beth/W-1379-2019; Grace, Tegan/U-6573-2017
OI Grace, Tegan/0000-0003-4208-0435
NR 48
TC 16
Z9 16
U1 0
U2 12
PU WILEY
PI HOBOKEN
PA 111 RIVER ST, HOBOKEN 07030-5774, NJ USA
SN 0009-3920
EI 1467-8624
J9 CHILD DEV
JI Child Dev.
PD JAN-FEB
PY 2016
VL 87
IS 1
BP 211
EP 220
DI 10.1111/cdev.12449
PG 10
WC Psychology, Educational; Psychology, Developmental
SC Psychology
GA DD3UK
UT WOS:000369848300018
PM 26462448
DA 2020-03-18
ER

PT J
AU Dujardin, A
   Santens, T
   Braet, C
   De Raedt, R
   Vos, P
   Maes, B
   Bosmans, G
AF Dujardin, Adinda
   Santens, Tara
   Braet, Caroline
   De Raedt, Rudi
   Vos, Pieter
   Maes, Bea
   Bosmans, Guy
TI Middle Childhood Support-Seeking Behavior During Stress: Links With
   Self-Reported Attachment and Future Depressive Symptoms
SO CHILD DEVELOPMENT
LA English
DT Article
ID NEGATIVE COGNITIVE-STYLE; ADULT ATTACHMENT; EMOTION REGULATION;
   ASSOCIATIONS; ADOLESCENCE; CHILDREN; DISTRESS; PUBERTY; COUPLES; PARENT
AB This study tested whether children's more anxious and avoidant attachment is linked to decreased support-seeking behavior toward their mother during stress in middle childhood, and whether children's decreased support-seeking behavior enhances the impact of experiencing life events on the increase of depressive symptoms 18months later. Ninety-eight 8- to 12-year-old children filled out questionnaires assessing their level of anxious and avoidant attachment and depressive symptoms. Children's support-seeking behavior was observed through measuring the time children waited before calling for their mother's help while carrying out a stressful task. Results supported the hypothesis that more anxiously or avoidantly attached children waited longer before seeking maternal support. Moreover, waiting longer was related to increased depressive symptoms at follow-up in children who reported more experienced life events.
C1 [Dujardin, Adinda; Santens, Tara; Vos, Pieter; Maes, Bea; Bosmans, Guy] Univ Leuven, Louvain, Belgium.
   [Braet, Caroline; De Raedt, Rudi] Univ Ghent, B-9000 Ghent, Belgium.
RP Dujardin, A (reprint author), Katholieke Univ Leuven, Parenting & Special Educ Res Unit, Leopold Vanderkelenstr 32,Box 3765, B-3000 Leuven, Belgium.
EM adinda.dujardin@ppw.kuleuven.be
RI De Raedt, Rudi/A-3269-2012
OI De Raedt, Rudi/0000-0001-6781-4808; Braet, Caroline/0000-0003-2458-287X;
   Maes, Bea/0000-0002-5011-1134
FU Research Foundation Flanders (FWO)FWO [G.0934.12]; Research Fund KU
   Leuven, BelgiumKU Leuven [OT/12/043, CREA/12/004]
FX This study was supported by Grant G.0934.12 from the Research Foundation
   Flanders (FWO), and Grants OT/12/043 and CREA/12/004 from the Research
   Fund KU Leuven, Belgium. The authors thank Emma Goldblum for
   proofreading the manuscript.
NR 59
TC 30
Z9 30
U1 1
U2 26
PU WILEY-BLACKWELL
PI HOBOKEN
PA 111 RIVER ST, HOBOKEN 07030-5774, NJ USA
SN 0009-3920
EI 1467-8624
J9 CHILD DEV
JI Child Dev.
PD JAN-FEB
PY 2016
VL 87
IS 1
BP 326
EP 340
DI 10.1111/cdev.12491
PG 15
WC Psychology, Educational; Psychology, Developmental
SC Psychology
GA DD3UK
UT WOS:000369848300026
PM 26822450
DA 2020-03-18
ER

PT J
AU Denault, AS
   Poulin, F
AF Denault, Anne-Sophie
   Poulin, Francois
TI What adolescents experience in organized activities: Profiles of
   individual and social experiences
SO JOURNAL OF APPLIED DEVELOPMENTAL PSYCHOLOGY
LA English
DT Article
DE Organized activities; Individual experiences; Social experiences; Latent
   profile analysis
ID EXTRACURRICULAR ACTIVITIES; DEVELOPMENTAL EXPERIENCES; LEISURE
   ACTIVITIES; YOUTH ACTIVITIES; MODEL-SELECTION; HIGH-SCHOOL;
   PARTICIPATION; INVOLVEMENT; ASSOCIATIONS; INTENSITY
AB The goal of this study was to identify profiles of individual (identity, initiative, emotion regulation, and teamwork and social skills) and social experiences (social integration in the activity peer group and support from the activity leader) in organized activities and examine activity-related and youth-related characteristics associated with profile membership. A total of 413 youths (57% girls; M-age = 14.44) involved in 33 different activities were surveyed. Three distinct profiles emerged from the data, characterized by low, average, and high scores on both individual and social experiences, respectively. Membership in these profiles was, predicted by the type of activity, the intensity of participation, and the extent to which youths experienced "flow" while participating. Overall, this study revealed that most youths reported high frequencies of positive individual and social experiences in their organized activities and that few activity-related and youth-related characteristics predicted profile membership. (C) 2015 Elsevier Inc. All rights reserved.
C1 [Denault, Anne-Sophie] Univ Laval, Dept Fondements & Prat Educ, Quebec City, PQ G1V 0A6, Canada.
   [Poulin, Francois] Univ Quebec, Dept Psychol, Montreal, PQ H3C 3P8, Canada.
RP Denault, AS (reprint author), Univ Laval, Dept Fondements & Prat Educ, Quebec City, PQ G1V 0A6, Canada.
EM anne-sophie.denault@fse.ulaval.ca
FU Social Sciences and Humanities Research Council of CanadaSocial Sciences
   and Humanities Research Council of Canada (SSHRC) [410-2010-2297]; Fonds
   de recherche du Quebec-Societe et culture [2010-NP-131265]
FX This research was supported in part by grants from the Social Sciences
   and Humanities Research Council of Canada (grant number 410-2010-2297)
   and from the Fonds de recherche du Quebec-Societe et culture (grant
   number 2010-NP-131265). The authors wish to thank the adult leaders and
   youths who participated in this study.
NR 55
TC 10
Z9 10
U1 1
U2 24
PU ELSEVIER SCIENCE INC
PI NEW YORK
PA STE 800, 230 PARK AVE, NEW YORK, NY 10169 USA
SN 0193-3973
EI 1873-7900
J9 J APPL DEV PSYCHOL
JI J. Appl. Dev. Psychol.
PD JAN-FEB
PY 2016
VL 42
BP 40
EP 48
DI 10.1016/j.appdev.2015.11.004
PG 9
WC Psychology, Developmental
SC Psychology
GA DD7NF
UT WOS:000370110700005
OA Green Accepted
DA 2020-03-18
ER

PT J
AU Fullchange, A
   Furlong, MJ
AF Fullchange, Aileen
   Furlong, Michael J.
TI An Exploration of Effects of Bullying Victimization From a Complete
   Mental Health Perspective
SO SAGE OPEN
LA English
DT Article
DE bullying; victimization; dual-factor; positive psychology; well-being;
   complete mental health
ID PEER VICTIMIZATION; PRIMARY-SCHOOL; MIDDLE SCHOOL; SELF-EFFICACY;
   SEXUAL-HARASSMENT; SECONDARY-SCHOOL; VICTIM PROBLEMS; CHILDREN; YOUTH;
   ADOLESCENCE
AB This study explored the effects of being bullied from a dual-factor lens, specifically examining the relation between victimization and constructs that contribute to social-emotional well-being. Prior to carrying out the main analyses, the factor structure of self-report items related to experiencing bullying and harassment from the California Healthy Kids Survey, which was administered to more than 14,000 high school students, was examined to establish that these items represent an overall factor: students' experience of victimization. This factor was then used as an independent variable in a series of planned comparisons with a dependent variable represented by constructs addressed by the Social Emotional Health Survey-Secondary: belief-in-self, emotional competence, belief-in-others, and engaged living. With increased frequency of victimization, suicidality increased and belief-in-others decreased. For other constructs, belief-in-self, engaged living, and depression, there were significant differences found between individuals who had experienced frequencies of bullying as low as less than once a month and those who did not experience bullying at all but no further detrimental impacts were seen with even higher frequencies of victimization, indicating that being victimized at all is significantly worse than not being victimized for these variables. Implications and future directions for research are explored.
C1 [Fullchange, Aileen; Furlong, Michael J.] Univ Calif Santa Barbara, Santa Barbara, CA 93106 USA.
RP Fullchange, A (reprint author), Univ Calif Santa Barbara, Gevirtz Sch, Santa Barbara, CA 93106 USA.
EM afullchange@education.ucsb.edu
RI Furlong, Michael J/K-9305-2017
NR 62
TC 14
Z9 15
U1 0
U2 23
PU SAGE PUBLICATIONS INC
PI THOUSAND OAKS
PA 2455 TELLER RD, THOUSAND OAKS, CA 91320 USA
SN 2158-2440
J9 SAGE OPEN
JI SAGE Open
PD JAN-MAR
PY 2016
VL 6
IS 1
AR UNSP 2158244015623593
DI 10.1177/2158244015623593
PG 12
WC Social Sciences, Interdisciplinary
SC Social Sciences - Other Topics
GA DD5KP
UT WOS:000369962900014
OA DOAJ Gold
DA 2020-03-18
ER

PT J
AU Baytunca, MB
   Kose, S
   Ozbaran, B
   Erermis, S
AF Baytunca, Muharrem Burak
   Kose, Sezen
   Ozbaran, Burcu
   Erermis, Serpil
TI Risperidone, quetiapine and chlorpromazine may have induced priapism in
   an adolescent
SO PEDIATRICS INTERNATIONAL
LA English
DT Article
DE children; chlorpromazine; priapism; quetiapine; risperidone
ID CHILD
AB Priapism is the prolonged, painful erection of penile tissue not accompanied by sexual arousal. Priapism has been established as a rare adverse drug reaction to drugs such as antipsychotics, psychostimulants, antidepressants, and mood stabilizers. Immediate intervention is needed to prevent destructive and irreversible complications, such as erectile dysfunction, disfigurement, inability of the penis to stay erect, and related social/emotional problems. Antipsychotic-induced priapism may result from the alpha receptor occupancy property of those drugs. We report the case of a 13-year-old suffering from attention deficit-hyperactivity disorder plus conduct disorder with priapism related to antipsychotics. Episodes occurred with risperidone plus methylphenidate, quetiapine plus methylphenidate, and chlorpromazine alone.
C1 [Baytunca, Muharrem Burak; Kose, Sezen; Ozbaran, Burcu; Erermis, Serpil] Ege Univ, Sch Med, Child & Adolescent Psychiat Dept, Izmir, Turkey.
RP Baytunca, MB (reprint author), Ege Univ, Sch Med, Child & Adolescent Psychiat Dept, Izmir, Turkey.
EM baytunca@yahoo.com
RI Kose, Sezen/AAC-7008-2020
OI Kose, Sezen/0000-0001-6631-9549
NR 10
TC 3
Z9 3
U1 0
U2 5
PU WILEY-BLACKWELL
PI HOBOKEN
PA 111 RIVER ST, HOBOKEN 07030-5774, NJ USA
SN 1328-8067
EI 1442-200X
J9 PEDIATR INT
JI Pediatr. Int.
PD JAN
PY 2016
VL 58
IS 1
BP 61
EP 63
DI 10.1111/ped.12741
PG 3
WC Pediatrics
SC Pediatrics
GA DC6BS
UT WOS:000369305300014
PM 26542690
DA 2020-03-18
ER

PT J
AU Peterman, JS
   Carper, MM
   Elkins, RM
   Comer, JS
   Pincus, DB
   Kendall, PC
AF Peterman, Jeremy S.
   Carper, Matthew M.
   Elkins, R. Meredith
   Comer, Jonathan S.
   Pincus, Donna B.
   Kendall, Philip C.
TI The effects of cognitive-behavioral therapy for youth anxiety on sleep
   problems
SO JOURNAL OF ANXIETY DISORDERS
LA English
DT Article
DE Child; Adolescent; Anxiety; Sleep; Insomnia; Cognitive behavioral
   therapy
ID OBSESSIVE-COMPULSIVE DISORDER; OBJECTIVE SLEEP; SELF-REPORT;
   PSYCHOMETRIC PROPERTIES; INTERVIEW SCHEDULE; EMOTION REGULATION; DSM-IV;
   CHILDREN; ADOLESCENTS; CHILDHOOD
AB The present study examined (a) whether sleep related problems (SRPs) improved following cognitive behavioral therapy (CBT) for youth with anxiety disorders, (b) whether variables that may link anxiety and SRPs (e.g., pre-sleep arousal, family accommodation, sleep hygiene) changed during treatment, and (c) whether such changes predicted SRPs at posttreatment. Youth were diagnosed with anxiety at pretreatment and received weekly CBT that targeted their principal anxiety diagnosis at one of two specialty clinics (N = 69 completers, Mage = 10.86). Results indicated that parent-reported SRPs improved from pre to post-treatment and that treatment responders with regard to anxiety yielded greater SRP improvements than nonresponders. Parent report of bedtime resistance and sleep anxiety showed significant improvements. Youth reported lower rates of SRPs compared to their parents and did not demonstrate pre- to post-treatment changes in SRPs. Pre-sleep arousal and family accommodation decreased over treatment but did not predict lower SRPs at posttreatment. Higher accommodation was correlated with greater SRPs. Sleep hygiene evidenced no change and did not mediate links between accommodation and posttreatment SRPs. (C) 2015 Elsevier Ltd. All rights reserved.
C1 [Peterman, Jeremy S.; Carper, Matthew M.; Kendall, Philip C.] Temple Univ, Philadelphia, PA 19122 USA.
   [Elkins, R. Meredith; Pincus, Donna B.] Boston Univ, Boston, MA 02215 USA.
   [Comer, Jonathan S.] Florida Int Univ, Miami, FL 33199 USA.
RP Peterman, JS (reprint author), Temple Univ, Philadelphia, PA 19122 USA.
EM jpeterman@temple.edu
OI Carper, Matthew/0000-0001-7125-9851
NR 80
TC 22
Z9 22
U1 1
U2 16
PU PERGAMON-ELSEVIER SCIENCE LTD
PI OXFORD
PA THE BOULEVARD, LANGFORD LANE, KIDLINGTON, OXFORD OX5 1GB, ENGLAND
SN 0887-6185
EI 1873-7897
J9 J ANXIETY DISORD
JI J. Anxiety Disord.
PD JAN
PY 2016
VL 37
BP 78
EP 88
DI 10.1016/j.janxdis.2015.11.006
PG 11
WC Psychology, Clinical; Psychiatry
SC Psychology; Psychiatry
GA DC1IK
UT WOS:000368969800010
PM 26735330
DA 2020-03-18
ER

PT J
AU Burke, JD
   Loeber, R
AF Burke, Jeffrey D.
   Loeber, Rolf
TI Mechanisms of Behavioral and Affective Treatment Outcomes in a Cognitive
   Behavioral Intervention for Boys
SO JOURNAL OF ABNORMAL CHILD PSYCHOLOGY
LA English
DT Article
DE Cognitive behavioral treatment; Mechanisms; Aggression; Anxiety;
   Depression
ID CHILDREN; ADOLESCENTS; MODEL; MEDIATORS; EFFICACY
AB Evidence for effective treatment for behavioral problems continues to grow, yet evidence about the effective mechanisms underlying those interventions has lagged behind. The Stop Now and Plan (SNAP) program is a multicomponent intervention for boys between 6 and 11. This study tested putative treatment mechanisms using data from 252 boys in a randomized controlled trial of SNAP versus treatment as usual. SNAP includes a 3 month group treatment period followed by individualized intervention, which persisted through the 15 month study period. Measures were administered in four waves: at baseline and at 3, 9 and 15 months after baseline. A hierarchical linear modeling strategy was used. SNAP was associated with improved problem-solving skills, prosocial behavior, emotion regulation skills, and reduced parental stress. Prosocial behavior, emotion regulation skills and reduced parental stress partially mediated improvements in child aggression. Improved emotion regulation skills partially mediated treatment-related child anxious-depressed outcomes. Improvements in parenting behaviors did not differ between treatment conditions. The results suggest that independent processes may drive affective and behavioral outcomes, with some specificity regarding the mechanisms related to differing treatment outcomes.
C1 [Burke, Jeffrey D.; Loeber, Rolf] Univ Pittsburgh, Dept Psychiat, Pittsburgh, PA USA.
   [Burke, Jeffrey D.] Univ Connecticut, Dept Psychol, 406 Babbidge Rd U-1020, Storrs, CT 06269 USA.
RP Burke, JD (reprint author), Univ Pittsburgh, Dept Psychiat, Pittsburgh, PA USA.
EM jeffrey.burke@uconn.edu
FU Department of Health of the Commonwealth of Pennsylvania [07-365-01];
   National Institute of Mental HealthUnited States Department of Health &
   Human ServicesNational Institutes of Health (NIH) - USANIH National
   Institute of Mental Health (NIMH) [MH 074148]
FX This work was supported by a grant (07-365-01) from the Department of
   Health of the Commonwealth of Pennsylvania to Drs. Loeber and Burke, and
   by a grant to Dr. Burke (MH 074148) from the National Institute of
   Mental Health.
NR 33
TC 13
Z9 13
U1 1
U2 11
PU SPRINGER/PLENUM PUBLISHERS
PI NEW YORK
PA 233 SPRING ST, NEW YORK, NY 10013 USA
SN 0091-0627
EI 1573-2835
J9 J ABNORM CHILD PSYCH
JI J. Abnorm. Child Psychol.
PD JAN
PY 2016
VL 44
IS 1
BP 179
EP 189
DI 10.1007/s10802-015-9975-0
PG 11
WC Psychology, Clinical; Psychology, Developmental
SC Psychology
GA DB7WN
UT WOS:000368727800016
PM 25619927
OA Green Accepted
DA 2020-03-18
ER

PT J
AU Langer, AI
   Aguilar-Parra, JM
   Ulloa, VG
   Carmona-Torres, JA
   Cangas, AJ
AF Langer, Alvaro I.
   Manuel Aguilar-Parra, Jose
   Ulloa, Valentina G.
   Carmona-Torres, Jose A.
   Cangas, Adolfo J.
TI Substance Use, Bullying, and Body Image Disturbances in Adolescents and
   Young Adults Under the Prism of a 3D Simulation Program: Validation of
   MySchool4web
SO TELEMEDICINE AND E-HEALTH
LA English
DT Article
DE three-dimensional simulation; substance use; bullying; body image
   disturbances
ID VIRTUAL-REALITY EXPOSURE; EATING ATTITUDES TEST; MENTAL-HEALTH;
   DISORDERS; THERAPY
AB Background:The use of virtual reality or three-dimensional (3D) simulation programs has been explored in different mental health problems and contexts. One of the applications that showed evidence of a suitable assessment for behavioral and emotional problems in adolescents is the 3D questionnaire called MySchool4web. The aim of this work was to analyze the psychometric properties of a tailored version of MySchool4web.Materials and Methods:A correlational, nonexperimental, cross-sectional study was carried out. The participants were 668 secondary students from schools in Santiago, Chile with a mean age of 15.74 years. Adolescents completed MySchool4web in the informatics classroom of each school.Results:Results indicated that two of the items had to be removed, and a three-factor solution was found representing the dimensions substance use, bullying, and body image. This final model of 10 items showed acceptable internal consistency per factor, and its scores were significantly associated with other related measures in nine items.Conclusions:These outcomes suggest that this version of MySchool4web is a reliable and valid measure of a 3D instrument for the screening of risky behaviors and emotional problems in adolescents and young adults in a school context.
C1 [Langer, Alvaro I.] Pontificial Catholic Univ Chile, Sch Psychol, Millennium Inst Res Depress & Personal, Santiago, RM, Chile.
   [Manuel Aguilar-Parra, Jose; Carmona-Torres, Jose A.; Cangas, Adolfo J.] Univ Almeria, Dept Psychol, Almeria, Spain.
   [Ulloa, Valentina G.] Del Desarrollo Univ, Fac Psychol, Santiago, Chile.
RP Langer, AI (reprint author), Pontificial Catholic Univ Chile, Sch Psychol, Millennium Inst Res Depress & Personal, Ave Vicuna Mackenna 4860, Santiago, RM, Chile.
EM alvaro.langer@gmail.com
RI Cangas, Adolfo J./A-5497-2009; PARRA, JOSE MANUEL AGUILAR/AAD-6978-2019
OI Cangas, Adolfo J./0000-0002-5646-5582; PARRA, JOSE MANUEL
   AGUILAR/0000-0002-6703-0680
FU Chilean National Fund for Scientific and Technological Development
   ("Apoyo al Retorno de Investigadores desde el Extranjero") [82130055];
   Fund for Innovation and Competitiveness of the Chilean Ministry of
   Economy, Development and Tourism through Millennium Scientific
   Initiative [IS130005]
FX This work was funded by the Chilean National Fund for Scientific and
   Technological Development ("Apoyo al Retorno de Investigadores desde el
   Extranjero," Project 82130055) and supported by the Fund for Innovation
   and Competitiveness of the Chilean Ministry of Economy, Development and
   Tourism, through the Millennium Scientific Initiative (grant IS130005).
NR 31
TC 0
Z9 0
U1 1
U2 23
PU MARY ANN LIEBERT, INC
PI NEW ROCHELLE
PA 140 HUGUENOT STREET, 3RD FL, NEW ROCHELLE, NY 10801 USA
SN 1530-5627
EI 1556-3669
J9 TELEMED E-HEALTH
JI Telemed. e-Health
PD JAN 1
PY 2016
VL 22
IS 1
BP 18
EP 30
DI 10.1089/tmj.2014.0213
PG 13
WC Health Care Sciences & Services
SC Health Care Sciences & Services
GA DB3YE
UT WOS:000368448900004
PM 26275036
DA 2020-03-18
ER

PT J
AU Capaldi, DM
   Tiberio, SS
   Kerr, DCR
   Pears, KC
AF Capaldi, Deborah M.
   Tiberio, Stacey S.
   Kerr, David C. R.
   Pears, Katherine C.
TI The Relationships of Parental Alcohol Versus Tobacco and Marijuana Use
   With Early Adolescent Onset of Alcohol Use
SO JOURNAL OF STUDIES ON ALCOHOL AND DRUGS
LA English
DT Article
ID DSM-IV ALCOHOL; SUBSTANCE USE; UNITED-STATES; DRUG-USE; EPIDEMIOLOGIC
   SURVEY; EMOTION REGULATION; USE DISORDERS; DEPENDENCE; DRINKING; RISK
AB Objective: This study examined whether the use of tobacco and marijuana by fathers or mothers predicted onset of alcohol use in their offspring over and above effects of parental alcohol use. Method: The present study included 146 children of 93 parents (90 fathers and 85 mothers). The fathers were originally recruited as boys to the Oregon Youth Study, a study of community, familial, and individual risk factors for delinquency. Results: Only mothers' but not fathers' alcohol use was associated with children's age at onset. Children's age at onset was predicted by mothers' tobacco use and by the interaction of fathers' marijuana use and alcohol use. These effects were observed when controlling for parental education, child's gender, and also child's antisocial behavior a general developmental risk factor for substance use onset in adolescence. Conclusions: Mothers' substance use played a major role in childhood onset of alcohol use, yet the role of maternal substance use as a risk factor for their children has previously received less attention than the role of paternal substance use. Also, findings imply that it may be important to identify children of polysubstance-using parents for targeted prevention programs.
C1 [Capaldi, Deborah M.; Tiberio, Stacey S.; Kerr, David C. R.; Pears, Katherine C.] Oregon Social Learning Ctr, Eugene, OR 97401 USA.
   [Kerr, David C. R.] Oregon State Univ, Dept Psychol, Corvallis, OR 97331 USA.
RP Capaldi, DM (reprint author), Oregon Social Learning Ctr, 10 Shelton McMurphey Blvd, Eugene, OR 97401 USA.
EM deborahc@oslc.org
RI Kerr, David C. R./F-5697-2013
OI Kerr, David C. R./0000-0002-5635-1032
FU National Institutes of Health (NIH), U.S. PHS from National Institute on
   Drug Abuse (NIDA) [R01 DA 015485]; National Institute of Child Health
   and Human Development (NICHD)United States Department of Health & Human
   ServicesNational Institutes of Health (NIH) - USANIH Eunice Kennedy
   Shriver National Institute of Child Health & Human Development (NICHD)
   [HD 46364]; National Institute on Alcohol Abuse and Alcoholism
   (NIAAA)United States Department of Health & Human ServicesNational
   Institutes of Health (NIH) - USANIH National Institute on Alcohol Abuse
   & Alcoholism (NIAAA) [1R01AA018669]
FX Funding for this study was provided by awards from the National
   Institutes of Health (NIH), U.S. PHS Award Number R01 DA 015485 from the
   National Institute on Drug Abuse (NIDA); HD 46364 from the National
   Institute of Child Health and Human Development (NICHD); and
   1R01AA018669 from the National Institute on Alcohol Abuse and Alcoholism
   (NIAAA). The content is solely the responsibility of the authors and
   does not necessarily represent the official views of the NIH, NIDA,
   NIAAA, or NICHD. NIH, NIDA, NIAAA, or NICHD had no further role in study
   design; in the collection, analysis, and interpretation of data; in the
   writing of the report; or in the decision to submit the article for
   publication.
NR 40
TC 11
Z9 11
U1 1
U2 20
PU ALCOHOL RES DOCUMENTATION INC CENT ALCOHOL STUD RUTGERS UNIV
PI PISCATAWAY
PA C/O DEIRDRE ENGLISH, 607 ALLISON RD, PISCATAWAY, NJ 08854-8001 USA
SN 1937-1888
EI 1938-4114
J9 J STUD ALCOHOL DRUGS
JI J. Stud. Alcohol Drugs
PD JAN
PY 2016
VL 77
IS 1
BP 95
EP 103
PG 9
WC Substance Abuse; Psychology
SC Substance Abuse; Psychology
GA DB0QC
UT WOS:000368211600011
PM 26751359
OA Green Published
DA 2020-03-18
ER

PT J
AU Simon, VA
   Feiring, C
   Cleland, CM
AF Simon, Valerie A.
   Feiring, Candice
   Cleland, Charles M.
TI Early Stigmatization, PTSD, and Perceived Negative Reactions of Others
   Predict Subsequent Strategies for Processing Child Sexual Abuse
SO PSYCHOLOGY OF VIOLENCE
LA English
DT Article
DE negative reactions; PTSD; sexual abuse; stigmatization; trauma
   processing
ID POSTTRAUMATIC-STRESS-DISORDER; EMOTION REGULATION; ADJUSTMENT; TRAUMA;
   EVENTS; SHAME; ADAPTATION; ATTACHMENT; RUMINATION; DISCOVERY
AB Objective: Trauma processing is central to healthy recovery, but few studies examine how youth process experiences of child sexual abuse (CSA). The current study builds on our prior work identifying individual differences in CSA processing strategies (i.e., Constructive, Absorbed, Avoidant) to examine whether abuse stigmatization, PTSD symptoms, and negative reactions from others experienced during the year after abuse discovery were associated with subsequent CSA processing strategies. Method: Participants included 160 ethnically diverse youth (8-15 years, 73% female) with confirmed cases of CSA. Predictors were measured at abuse discovery (T1) and 1 year later (T2). Individual differences in CSA processing strategies were assessed 6 years after discovery (T3) from participants' abuse narratives. Results: The persistence of abuse stigmatization from T1 to T2 significantly increased the odds of using either an Avoidant or Absorbed (vs. Constructive) strategy at T3. Higher levels of PTSD symptoms at T1 as well as their persistence from T1 to T2 each significantly increased the odds of having an Absorbed versus Constructive strategy. The persistence of perceived negative reactions from others from T1 to T2 increased the odds of an Absorbed versus Avoidant strategy. Effect sizes ranged from medium to large (M d = 0.636). Conclusions: Results further validate prior work identifying distinct CSA processing strategies and suggest the persistence of abuse-specific disruptions over the year after abuse discovery may be associated with subsequent problems processing CSA experiences.
C1 [Simon, Valerie A.] Wayne State Univ, Merrill Palmer Skillman Inst, Dept Psychol, Detroit, MI 48202 USA.
   [Feiring, Candice] Coll New Jersey, Dept Psychol, Ewing Township, NJ USA.
   [Cleland, Charles M.] NYU, Coll Nursing, New York, NY 10003 USA.
RP Simon, VA (reprint author), Wayne State Univ, Merrill Palmer Skillman Inst, 71 East Ferry St, Detroit, MI 48202 USA.
EM vsimon@wayne.edu
OI Cleland, Charles/0000-0002-6931-9904
FU National Institute of Mental HealthUnited States Department of Health &
   Human ServicesNational Institutes of Health (NIH) - USANIH National
   Institute of Mental Health (NIMH) [MH074997, HD061230, MH49885]
FX The preparation of this article was made possible by grants from the
   National Institute of Mental Health-Grants MH074997 and HD061230 to
   Valerie Simon and Grant MH49885 to Candice Feiring. We gratefully
   acknowledge the efforts of Lynn Taska, Patricia Lynch, and Patricia
   Myers in data collection; Sarah Kobielski McElroy for her interview
   coding; and the children, adolescents, and families for their
   participation.
NR 52
TC 6
Z9 6
U1 0
U2 9
PU EDUCATIONAL PUBLISHING FOUNDATION-AMERICAN PSYCHOLOGICAL ASSOC
PI WASHINGTON
PA 750 FIRST ST, NE, WASHINGTON, DC 20002-4242 USA
SN 2152-0828
EI 2152-081X
J9 PSYCHOL VIOLENCE
JI Psychol. Violence
PD JAN
PY 2016
VL 6
IS 1
BP 112
EP 123
DI 10.1037/a0038264
PG 12
WC Psychology, Clinical; Criminology & Penology; Family Studies
SC Psychology; Criminology & Penology; Family Studies
GA DA9PV
UT WOS:000368142900015
PM 28936363
OA Green Accepted
DA 2020-03-18
ER

PT J
AU Poole-Di Salvo, E
   Silver, EJ
   Stein, REK
AF Poole-Di Salvo, Elizabeth
   Silver, Ellen J.
   Stein, Ruth E. K.
TI Household Food Insecurity and Mental Health Problems Among Adolescents:
   What Do Parents Report?
SO ACADEMIC PEDIATRICS
LA English
DT Article
DE adolescent; food insecurity; mental health; parent report; Strengths and
   Difficulties Questionnaire
ID DIFFICULTIES QUESTIONNAIRE SDQ; PSYCHOMETRIC PROPERTIES; MATERNAL
   DEPRESSION; U.S. ADOLESCENTS; STRENGTHS; DISORDERS; INCOME;
   INSUFFICIENCY; BEHAVIOR; CHILDREN
AB OBJECTIVE: To investigate whether adolescents living in households with food insecurity have poorer parent-reported mental health (MH) than peers.
   METHODS: We analyzed cross-sectional data from similar to 8600 adolescents who participated in the 2007 (8th grade) wave of the Early Childhood Longitudinal Study Kindergarten. Household food insecurity (HFI) was assessed by parental report on the 18-item US Household Food Security Scale. Total Difficulties score >13 on the parent-reported Strengths and Difficulties Questionnaire (SDQ) indicated problems with adolescent MH. SDQ subscale scores (Emotional, Conduct, Hyperactivity, Peer Problems) were also calculated. Associations between HFI and MH were explored in bivariate and multivariable analyses. Interactions of HFI and gender and HFI and receipt of free/reduced-price school lunch were analyzed with regard to problems with MH.
   RESULTS: A total of 10.2% of adolescents lived with HFI; 11.2% had SDQ >13. Adolescents with HFI had higher rates of overall MH problems (28.7% vs 9.2%), emotional problems (21.6% vs 6.6%), conduct problems (26.5% vs 11.6%), hyperactivity (22.4% vs 11.3%), and peer problems (19.8% vs 8.6%) (all P < .01). After adjustment for confounders, the association between HFI and overall MH problems (odds ratio 2.3; 95% confidence interval 1.6-3.3) remained Interactions of HFI and gender and HFI and free/reduced-price school lunch were not significant.
   CONCLUSIONS: HFI was associated with increased risk of parent-reported MH problems among both male and female adolescents. Free/reduced-price school lunch did not significantly alter this relationship. Effective interventions to promote MH and reduce HFI among adolescents are necessary.
C1 [Poole-Di Salvo, Elizabeth] Weill Cornell Med Coll, Dept Pediat, Div Child Dev, New York, NY USA.
   [Silver, Ellen J.; Stein, Ruth E. K.] Albert Einstein Coll Med, Dept Pediat, Div Gen Pediat, Bronx, NY 10467 USA.
   [Silver, Ellen J.; Stein, Ruth E. K.] Childrens Hosp Montefiore, Div Gen Pediat, Bronx, NY USA.
RP Poole-Di Salvo, E (reprint author), Weill Cornell Med Ctr, Dept Pediat, 505 East 70th St,3rd Floor, New York, NY 10065 USA.
EM elp9066@med.cornell.edu
OI Stein, Ruth/0000-0002-8107-6984
FU MCHB [2777MC00009]
FX This investigation was supported in part by MCHB 2777MC00009.
NR 30
TC 24
Z9 24
U1 1
U2 7
PU ELSEVIER SCIENCE INC
PI NEW YORK
PA 360 PARK AVE SOUTH, NEW YORK, NY 10010-1710 USA
SN 1876-2859
EI 1876-2867
J9 ACAD PEDIATR
JI Acad. Pediatr.
PD JAN-FEB
PY 2016
VL 16
IS 1
BP 90
EP 96
DI 10.1016/j.acap.2015.08.005
PG 7
WC Pediatrics
SC Pediatrics
GA DA4GN
UT WOS:000367758300013
PM 26530851
DA 2020-03-18
ER

PT J
AU Potijk, MR
   Janszky, I
   Reijneveld, SA
   Falkstedt, D
AF Potijk, Marieke R.
   Janszky, Imre
   Reijneveld, Sijmen A.
   Falkstedt, Daniel
TI Risk of Coronary Heart Disease in Men With Poor Emotional Control: A
   Prospective Study
SO PSYCHOSOMATIC MEDICINE
LA English
DT Article
DE emotion regulation; emotional control; psychosocial factors; coronary
   heart disease; adolescence; parental history
ID CARDIOVASCULAR-DISEASE; PSYCHOSOCIAL FACTORS; LATE ADOLESCENCE; SWEDISH
   MEN; LIFE-COURSE; HEALTH; ASSOCIATION; DEPRESSION; STRESS; COHORT
AB Objective Many psychosocial factors have been associated with coronary heart disease (CHD), including hostility, anger, and depression. We tested the hypothesis that these factors may have their basis in emotion regulation abilities. Our aim was to determine whether poor emotional control predicted long-term risk of CHD.
   Methods This Swedish national study includes 46,393 men who were conscripted for military service in 1969 and 1970. The men were aged 18 to 20 years at the time of conscription. Psychologists used a brief semistructured interview to retrospectively assess the conscripts' level of emotional control in childhood and adolescence. The outcome measure was a first fatal or nonfatal event of CHD. We calculated hazard ratios (HRs) and 95% confidence intervals (CIs) for poor and adequate versus good emotional control.
   Results After 38 years of follow-up (1971-2009), 2456 incident cases of CHD had occurred. Poor emotional control increased the risk of CHD (HR = 1.31, 95% CI = 1.18-1.45), adjusting for childhood socioeconomic position, anxiety, depression, and parental history of CHD. Further adjustment for life-style-related factors, for example, smoking and body mass index, attenuated the HR to 1.08 (95% CI = 0.97-1.21). In stratified analyses, the fully adjusted association between poor emotional control with CHD remained significantly elevated among men with a parental history of CHD (HR = 1.49, 95% CI = 1.11-2.01, p interaction = .037).
   Conclusions In the overall study population, poor emotional control had no direct effect on CHD beyond life-style-related factors. However, in men with a parental history of CHD, poor emotional control in adolescence remained significantly predictive of long-term CHD risk even when adjusting for life-style-related factors.
C1 [Potijk, Marieke R.; Reijneveld, Sijmen A.] Univ Groningen, Univ Med Ctr Groningen, Dept Hlth Sci, Groningen, Netherlands.
   [Potijk, Marieke R.; Reijneveld, Sijmen A.] Univ Groningen, Univ Med Ctr Groningen, Dept Community & Occupat Med, Groningen, Netherlands.
   [Janszky, Imre] NTNU, Dept Publ Hlth & Gen Practice, Trondheim, Norway.
   [Falkstedt, Daniel] Karolinska Inst, Dept Publ Hlth Sci, Stockholm, Sweden.
RP Potijk, MR (reprint author), Univ Med Ctr Groningen, Dept Hlth Sci Community & Occupat Med, POB 196, NL-9700 AD Groningen, Netherlands.
EM m.r.potijk@umcg.nl
OI Falkstedt, Daniel/0000-0003-4441-7003
FU Swedish Council for Working Life and Social ResearchSwedish Research
   CouncilSwedish Research Council for Health Working Life & Welfare
   (Forte) [2005-0960, 2011-0634]; Junior Scientific Master Class of the
   University of Groningen, the Netherlands
FX The study was supported by the Swedish Council for Working Life and
   Social Research (www.forte.se; project no. 2005-0960 and project no.
   2011-0634). M.R. Potijk was supported by a grant from the Junior
   Scientific Master Class of the University of Groningen, the Netherlands.
   All authors declare that they have nothing to disclose, financially or
   otherwise. There is no conflict of interest.
NR 47
TC 10
Z9 10
U1 0
U2 11
PU LIPPINCOTT WILLIAMS & WILKINS
PI PHILADELPHIA
PA TWO COMMERCE SQ, 2001 MARKET ST, PHILADELPHIA, PA 19103 USA
SN 0033-3174
EI 1534-7796
J9 PSYCHOSOM MED
JI Psychosom. Med.
PD JAN
PY 2016
VL 78
IS 1
BP 60
EP 67
DI 10.1097/PSY.0000000000000254
PG 8
WC Psychiatry; Psychology; Psychology, Multidisciplinary
SC Psychiatry; Psychology
GA DA5DT
UT WOS:000367823400007
PM 26569537
DA 2020-03-18
ER

PT J
AU Okado, I
   Mueller, CW
   Nakamura, BJ
AF Okado, Izumi
   Mueller, Charles W.
   Nakamura, Brad J.
TI Positive and Negative Affect in Clinic-Referred Youth With ADHD
SO JOURNAL OF ATTENTION DISORDERS
LA English
DT Article
DE positive affect; negative affect; ADHD; comorbidity
ID DEFICIT-HYPERACTIVITY DISORDER; ATTENTION-DEFICIT/HYPERACTIVITY
   DISORDER; PSYCHIATRIC SYNDROMES CHIPS; DSM-IV; TRIPARTITE MODEL;
   CONCURRENT VALIDITY; CHILDRENS INTERVIEW; EMOTION REGULATION; ANXIETY
   SYMPTOMS; SELF-PERCEPTIONS
AB Objective: To examine self-reported positive affect (PA) and negative affect (NA) among youth with ADHD (only and comorbid) and other non-ADHD-referred youth in an ethnically diverse clinical sample. Method: Semi-structured interviews identified 80 pure ADHD, 284 ADHD plus one or more comorbidities, and 730 non-ADHD youth (e.g., other diagnoses or no diagnosis). The Positive and Negative Affect Scale-Children (PANAS-C) was used to assess affective states. Results: Even after controlling for the influence of potential confounds, youth with only ADHD reported higher PA and lower NA than other clinic-referred youth. The ADHD-comorbid group reported higher PA than the non-ADHD group, but these groups did not differ on level of NA. ADHD subtype did not influence results. Conclusion: Among clinic-referred youth, ADHD is associated with higher levels of PA and when there are no comorbid disorders, lower levels of NA.
C1 [Okado, Izumi; Mueller, Charles W.; Nakamura, Brad J.] Univ Hawaii Manoa, Honolulu, HI 96822 USA.
RP Mueller, CW (reprint author), Univ Hawaii Manoa, Dept Psychol, 2530 Dole St,Sakamaki C-400, Honolulu, HI 96822 USA.
EM cmueller@hawaii.edu
RI Mueller, Charles W/F-8426-2013
FU State of Hawaii Department of Education and Health; State of Hawaii
   Department of Child and Adolescent Mental Health Division
FX The author(s) disclosed receipt of the following financial support for
   the research, authorship, and/or publication of this article: This study
   was supported in part from research training and service contracts
   awarded to the second and third authors from the State of Hawaii
   Departments of Education and Health, Child and Adolescent Mental Health
   Division.
NR 58
TC 8
Z9 8
U1 0
U2 15
PU SAGE PUBLICATIONS INC
PI THOUSAND OAKS
PA 2455 TELLER RD, THOUSAND OAKS, CA 91320 USA
SN 1087-0547
EI 1557-1246
J9 J ATTEN DISORD
JI J. Atten. Disord.
PD JAN
PY 2016
VL 20
IS 1
BP 53
EP 62
DI 10.1177/1087054713478466
PG 10
WC Psychology, Developmental; Psychiatry
SC Psychology; Psychiatry
GA CZ6YZ
UT WOS:000367248400007
PM 23503812
DA 2020-03-18
ER

PT J
AU Houck, CD
   Hadley, W
   Barker, D
   Brown, LK
   Hancock, E
   Almy, B
AF Houck, Christopher D.
   Hadley, Wendy
   Barker, David
   Brown, Larry K.
   Hancock, Evan
   Almy, Brandon
TI An Emotion Regulation Intervention to Reduce Risk Behaviors Among
   at-Risk Early Adolescents
SO PREVENTION SCIENCE
LA English
DT Article
DE Emotion regulation; Risk behaviors; Adolescents
ID MULTIPLE IMPUTATION; SEXUAL-ACTIVITY; SCHOOL; DISTRESS; ASSOCIATIONS;
   INTERCOURSE; COMPETENCE; PREVALENCE; PREVENTION; CHILDREN
AB This study aimed to evaluate an intervention designed to enhance early adolescents' emotion regulation skill use and to decrease risk behaviors. Adolescents 12 to 14 years old (N = 420; 53 % male) with mental health symptoms were referred for participation in either an Emotion Regulation (ER) or Health Promotion (HP) intervention consisting of 12 after-school sessions. Participants completed baseline and follow-up questionnaires on laptop computers. Using a generalized analysis of covariance controlling for baseline scores, participants in the ER intervention were less likely to be sexually active and engage in other risk behaviors, such as fighting, at the conclusion of the program. Additionally, participants in the ER intervention reported greater use of emotion regulation strategies and more favorable attitudes toward abstinence. Interventions directly targeting emotion regulation may be useful in addressing health risk behaviors of adolescents with mental health symptoms.
C1 [Houck, Christopher D.; Hadley, Wendy; Barker, David; Brown, Larry K.] Brown Univ, Rhode Isl Hosp, Bradley Hasbro Childrens Res Ctr, Providence, RI 02903 USA.
   [Houck, Christopher D.; Hadley, Wendy; Barker, David; Brown, Larry K.] Brown Univ, Warren Alpert Med Sch, Providence, RI 02903 USA.
   [Hancock, Evan; Almy, Brandon] Rhode Isl Hosp, Bradley Hasbro Childrens Res Ctr, Providence, RI USA.
   [Houck, Christopher D.] Bradley Hasbro Childrens Res Ctr, Providence, RI 02903 USA.
RP Houck, CD (reprint author), Brown Univ, Rhode Isl Hosp, Bradley Hasbro Childrens Res Ctr, Providence, RI 02903 USA.
EM chouck@lifespan.org
FU Lifespan/Tufts/Brown Center for AIDS Research, a NIH [P30 AI 042853]; 
   [NINR R01 NR011906];  [NIMH R34 MH078750]
FX This research was supported by grant NINR R01 NR011906 (PI: C. Houck).
   Pilot data for the intervention was supported by grant NIMH R34 MH078750
   (PI: C. Houck). Support also provided by the Lifespan/Tufts/Brown Center
   for AIDS Research, a NIH-funded program (P30 AI 042853, PI: C.
   Carpenter).
NR 48
TC 17
Z9 18
U1 1
U2 17
PU SPRINGER/PLENUM PUBLISHERS
PI NEW YORK
PA 233 SPRING ST, NEW YORK, NY 10013 USA
SN 1389-4986
EI 1573-6695
J9 PREV SCI
JI Prev. Sci.
PD JAN
PY 2016
VL 17
IS 1
BP 71
EP 82
DI 10.1007/s11121-015-0597-0
PG 12
WC Public, Environmental & Occupational Health
SC Public, Environmental & Occupational Health
GA DA0CL
UT WOS:000367464200008
PM 26297499
OA Green Accepted
DA 2020-03-18
ER

PT J
AU Ahern, M
   Goodell, DJ
   Adams, J
   Bland, ST
AF Ahern, Megan
   Goodell, Dayton J.
   Adams, Jessica
   Bland, Sondra T.
TI Brain regional differences in social encounter-induced Fos expression in
   male and female rats after post-weaning social isolation
SO BRAIN RESEARCH
LA English
DT Article
DE Social isolation; Forebrain; Fos; Adolescence
ID CONDITIONED PLACE PREFERENCE; MEDIAL PREFRONTAL CORTEX; SEX-SPECIFIC
   MODULATION; C-FOS; GENE-EXPRESSION; INSULAR CORTEX; JUVENILE PLAY;
   ACTIVATION; BEHAVIOR; STRESS
AB Early life adversity has been related to a number of psychological disorders including mood and other disorders that can manifest as inappropriate or aggressive responses to social challenges. The present study used post-weaning social isolation (PSI) in rats, a model of early life adversity, to examine its effects on Fos protein expression produced by exposure to a novel social encounter. We have previously reported that the social encounter-induced increase in Fos expression in the medial prefrontal cortex observed in group-housed controls (GRP) was attenuated in rats that had experienced PSI. Here we assessed Fos expression in other brain regions thought to be involved in emotion regulation and social behavior. Male and female rats were housed in same-sex groups or in isolation (ISO) for 4 weeks beginning on postnatal day (P) 21 and were exposed to a single 15 min social encounter with a novel same-sex conspecific on P49. Fos positive cells were assessed using immunohistochemistry in 16 regions within the forebrain. Exposure to a novel conspecific increased Fos expression in the forebrain of GRP rats in a region- and sex-specific fashion. This increase was blunted or absent in ISO rats within many regions including cortical regions, thalamus, habenula, dentate gyrus, lateral septum, and basolateral amygdala. In several regions, the increase in Fos was greater in male than in female group housed rats. Negative relationships were observed between social interactions and Fos in some regions. Forebrain hypofunction produced by early-life adversity may be involved in socially inappropriate behavior. (C) 2015 Elsevier B.V. All rights reserved.
C1 [Ahern, Megan] Univ Colorado, Dept Biol, Denver, CO 80217 USA.
   [Goodell, Dayton J.] Univ Colorado AMC, Dept Pharmacol, Program Neurosci, Aurora, CO USA.
   [Adams, Jessica; Bland, Sondra T.] Univ Colorado, Dept Psychol, Denver, CO 80217 USA.
RP Bland, ST (reprint author), Univ Colorado, Dept Psychol, North Classroom Bldg,Room 5002,1200 Larimer St, Denver, CO 80217 USA.
EM sondra.bland@ucdenver.edu
RI Sylvester, Megan/S-1214-2018
OI Sylvester, Megan/0000-0002-6696-2734
FU NIHUnited States Department of Health & Human ServicesNational
   Institutes of Health (NIH) - USA [R15MH102717]; NIH BP-ENDURE
   [R25GM097633]
FX This work was supported by NIH Grant R15MH102717. Dayton Goodell was
   supported by NIH BP-ENDURE Grant R25GM097633.
NR 54
TC 16
Z9 15
U1 0
U2 8
PU ELSEVIER SCIENCE BV
PI AMSTERDAM
PA PO BOX 211, 1000 AE AMSTERDAM, NETHERLANDS
SN 0006-8993
EI 1872-6240
J9 BRAIN RES
JI Brain Res.
PD JAN 1
PY 2016
VL 1630
BP 120
EP 133
DI 10.1016/j.brainres.2015.11.006
PG 14
WC Neurosciences
SC Neurosciences & Neurology
GA CZ4YU
UT WOS:000367109900013
PM 26562664
OA Green Accepted
DA 2020-03-18
ER

PT J
AU Miller, EB
   Farkas, G
   Duncan, GJ
AF Miller, Elizabeth B.
   Farkas, George
   Duncan, Greg J.
TI Does Head Start differentially benefit children with risks targeted by
   the program's service model?
SO EARLY CHILDHOOD RESEARCH QUARTERLY
LA English
DT Article
DE Head Start; Risk; Differential effects; Policy
ID BEHAVIORAL EMOTIONAL-PROBLEMS; SCHOOL READINESS; INTELLIGENCE;
   ADOLESCENCE; COMPETENCE; RESILIENCE; AGREEMENT; PRESCHOOL; PROFILES;
   TEACHERS
AB Data from the Head Start Impact Study (N = 3540) were used to test for differential benefits of Head Start after one program year and after kindergarten on pre-academic and behavior outcomes for children at risk in the domains targeted by the program's comprehensive services. Although random assignment to Head Start produced positive treatment main effects on children's pre-academic skills and behavior problems, residualized growth models showed that random assignment to Head Start did not differentially benefit the pre-academic skills of children with risk factors targeted by the Head Start service model. The models showed detrimental impacts of Head Start for maternal-reported behavior problems of high-risk children, but slightly more positive impacts for teacher-reported behavior. Policy implications for Head Start are discussed. (C) 2015 Elsevier Inc. All rights reserved.
C1 [Miller, Elizabeth B.; Farkas, George; Duncan, Greg J.] Univ Calif Irvine, Irvine, CA 92697 USA.
RP Miller, EB (reprint author), Univ Calif Irvine, Irvine, CA 92697 USA.
EM ebmiller@uci.edu
OI Miller, Elizabeth B./0000-0001-9861-4833
FU Eunice Kennedy Shriver National Institute of Child Health & Human
   Development of the National Institutes of Health [P01HD065704]
FX Research reported in this publication was supported by the Eunice
   Kennedy Shriver National Institute of Child Health & Human Development
   of the National Institutes of Health under Award Number P01HD065704. The
   content is solely the responsibility of the authors and does not
   necessarily represent the official views of the National Institutes of
   Health.
NR 56
TC 5
Z9 5
U1 0
U2 26
PU ELSEVIER SCIENCE INC
PI NEW YORK
PA 360 PARK AVE SOUTH, NEW YORK, NY 10010-1710 USA
SN 0885-2006
EI 1873-7706
J9 EARLY CHILD RES Q
JI Early Childhood Res. Q.
PY 2016
VL 34
BP 1
EP 12
DI 10.1016/j.ecresq.2015.08.001
PG 12
WC Education & Educational Research; Psychology, Developmental
SC Education & Educational Research; Psychology
GA CY9ZQ
UT WOS:000366765300001
PM 26379369
OA Green Accepted, Green Published
DA 2020-03-18
ER

PT J
AU Wei, W
   Li, XM
   Harrison, S
   Zhao, JF
   Zhao, GX
AF Wei, Wei
   Li, Xiaoming
   Harrison, Sayward
   Zhao, Junfeng
   Zhao, Guoxiang
TI The relationships between HIV stigma, emotional status, and emotional
   regulation among HIV-affected children in rural China
SO AIDS CARE-PSYCHOLOGICAL AND SOCIO-MEDICAL ASPECTS OF AIDS/HIV
LA English
DT Article
DE HIV stigma; emotional status; emotional regulation; age; HIV-affected
   children; rural China
ID PERCEIVED DISCRIMINATION; PSYCHOMETRIC EVALUATION; HIV/AIDS; HEALTH;
   CONSEQUENCES; SYMPTOMS; ANXIETY; STRESS; SCALES; IMPACT
AB Children affected by HIV/AIDS have unique psychosocial needs that often go unaddressed in traditional treatment approaches. They are more likely than unaffected peers to encounter stigma, including overt discriminatory behaviors, as well as stereotyped attitudes. In addition, HIV-affected children are at risk for experiencing negative affect, including sadness and depression. Previous studies have identified a link between HIV stigma and the subsequent emotional status of children affected by HIV/AIDS. However, limited data are available regarding protective psychological factors that can mitigate the effects of HIV stigma and thus promote resiliency for this vulnerable population. Utilizing data from 790 children aged 6-17 years affected by parental HIV in rural central China this study aims to examine the association between HIV stigma, including both enacted and perceived stigma, and emotional status among HIV-affected children, as well as to evaluate the mediating effects of emotional regulation on the relationship between HIV stigma and emotional status. In addition, the moderating role of age is tested. Multiple regression was conducted to test the mediation model. We found that the experience of HIV stigma had a direct positive effect on negative emotions among children affected by HIV. Emotional regulation offers a level of protection, as it mediated the impact of HIV stigma on negative emotions. Moreover, age was found to moderate the relationship between perceived stigma and negative emotions. A significant interaction between perceived stigma and age suggested that negative emotions increase with age among those who perceived a higher level of stigmatization. Results suggest that children affected by HIV may benefit from interventions designed to enhance their capacity to regulate emotions and that health professionals should be aware of the link between stigma and negative emotion in childhood and adolescence and use the knowledge to inform their treatments with this population.
C1 [Wei, Wei; Li, Xiaoming; Harrison, Sayward] Univ South Carolina, Arnold Sch Publ Hlth, Dept Hlth Promot Educ & Behav, Columbia, SC 29208 USA.
   [Li, Xiaoming; Harrison, Sayward; Zhao, Junfeng; Zhao, Guoxiang] Henan Univ, Int Collaborat Ctr Psychosocial Well Being Disadv, Kaifeng, Henan, Peoples R China.
RP Harrison, S (reprint author), Univ South Carolina, Arnold Sch Publ Hlth, Dept Hlth Promot Educ & Behav, Columbia, SC 29208 USA.; Harrison, S (reprint author), Henan Univ, Int Collaborat Ctr Psychosocial Well Being Disadv, Kaifeng, Henan, Peoples R China.
EM harri764@mailbox.sc.edu
RI Li, Xiaoming/AAF-1362-2019
OI Li, Xiaoming/0000-0002-5555-9034; Harrison, Sayward/0000-0002-7316-7640
FU National Institutes of Health under the National Institute of Nursing
   Research [R01NR13466]
FX This work was supported by the National Institutes of Health under a
   grant from the National Institute of Nursing Research [Grant number
   R01NR13466].
NR 32
TC 9
Z9 10
U1 1
U2 9
PU ROUTLEDGE JOURNALS, TAYLOR & FRANCIS LTD
PI ABINGDON
PA 2-4 PARK SQUARE, MILTON PARK, ABINGDON OX14 4RN, OXON, ENGLAND
SN 0954-0121
EI 1360-0451
J9 AIDS CARE
JI Aids Care-Psychol. Socio-Med. Asp. Aids-Hiv
PY 2016
VL 28
SU 2
SI SI
BP 161
EP 167
DI 10.1080/09540121.2016.1178974
PG 7
WC Health Policy & Services; Public, Environmental & Occupational Health;
   Psychology, Multidisciplinary; Respiratory System; Social Sciences,
   Biomedical
SC Health Care Sciences & Services; Public, Environmental & Occupational
   Health; Psychology; Respiratory System; Biomedical Social Sciences
GA DS5AT
UT WOS:000380793600020
PM 27392011
OA Green Published, Bronze
DA 2020-03-18
ER

PT J
AU Pascual, A
   Conejero, S
   Etxebarria, I
AF Pascual, Aitziber
   Conejero, Susana
   Etxebarria, Itziar
TI Coping strategies and emotion regulation in adolescents: Adequacy and
   gender differences
SO ANSIEDAD Y ESTRES-ANXIETY AND STRESS
LA English
DT Article
DE Emotion regulation; Coping; Gender differences; Adolescence
ID STRESS; DISORDERS
AB The aims of this study were to analyze which coping strategies are more adequate and which are less adequate during adolescence and to examine any gender differences observed in this respect. Participants were 762 adolescents aged between 16 and 18. To assess coping strategies, an adaptation of the Responses to Stress Questionnaire was used. To assess whether or not the coping strategies used were adequate, three indexes were used: decrease in anxiety, satisfaction with oneself and improvement in relationships. The correlational analyses revealed significant positive correlations between the three indexes and the coping strategies generally considered to be positive, and significant negative correlations between the indexes and coping strategies generally considered to be negative. The results also revealed that girls and boys tend to use different coping strategies. These results are consistent with those found in previous studies. (C) 2016 Sociedad Espanola para el Estudio de la Ansiedad y el Estres - SEAS. Published by Elsevier Espana, S.L.U. All rights reserved.
C1 [Pascual, Aitziber; Conejero, Susana; Etxebarria, Itziar] Univ Basque Country, Euskal Herriko Unibertsitatea, Fac Psicol, Dept Proc Psicol Basicos & Desarrollo, Donostia San Sebastin, Spain.
RP Pascual, A (reprint author), Univ Basque Country, Euskal Herriko Unibertsitatea, Fac Psicol, Dept Proc Psicol Basicos & Desarrollo, Donostia San Sebastin, Spain.
EM aitziber.pascual@ehu.eus
RI /AAC-8444-2020
OI /0000-0002-5239-0528; Pascual, Aitziber/0000-0003-1908-3080
FU University of the Basque Country/EHUUniversity of Basque Country [1/UPV
   00227.231-H-14897/2002]
FX We would like to show our appreciation to the University of the Basque
   Country/EHU for granting a predoctoral fellowship (Code: 1/UPV
   00227.231-H-14897/2002), and also to all institutions and individuals
   who have participated in this study for their assistance.
NR 32
TC 5
Z9 7
U1 2
U2 7
PU SOC ESPANOLA ESTUDIO ANSIEDAD & ESTRES
PI MADRID
PA BUZON 23, CAMPUS SOMOSAGUAS, MADRID, 28223, SPAIN
SN 1134-7937
EI 2174-0437
J9 ANSIEDAD ESTRES
JI Ansiedad Estres
PD JAN-JUN
PY 2016
VL 22
IS 1
BP 1
EP 4
DI 10.1016/j.anyes.2016.04.002
PG 4
WC Psychology, Clinical
SC Psychology
GA FF4ES
UT WOS:000408888300001
DA 2020-03-18
ER

PT J
AU Brand, S
   Kirov, R
   Kalak, N
   Gerber, M
   Schmidt, NB
   Lemola, S
   Correll, CU
   Holsboer-Trachsler, E
AF Brand, Serge
   Kirov, Roumen
   Kalak, Nadeem
   Gerber, Markus
   Schmidt, Norman B.
   Lemola, Sakari
   Correll, Christoph U.
   Holsboer-Trachsler, Edith
TI Poor Sleep Is Related to Lower Emotional Competence Among Adolescents
SO BEHAVIORAL SLEEP MEDICINE
LA English
DT Article
ID ATTENTION-DEFICIT/HYPERACTIVITY DISORDER; GENDER-DIFFERENCES;
   YOUNG-ADULTS; BRAIN-FUNCTION; NEURAL BASIS; DEPRESSION; RESTRICTION;
   DEPRIVATION; CHILDREN; INSOMNIA
AB The aim of the present study was to explore the association between subjective insomnia and self-reported emotional competence in areas such as regulating and perceiving one's own emotions and empathy, in a sample of adolescents. Gender differences were also explored. 366 adolescents in 10th to 12th grade (mean age: M = 16.9 years) took part in this cross-sectional study. They completed questionnaires related to emotional competencies, empathy, and sleep. Higher scores for insomnia were associated with lower scores for some aspects of emotional competence and empathy. Compared to males, females generally had higher scores for emotional competence. Poor sleep as subjectively experienced among adolescents is associated with specific impairments in emotional competence and empathy. Gender-related patterns were also observed.
C1 [Brand, Serge; Kalak, Nadeem; Holsboer-Trachsler, Edith] Univ Basel, Ctr Affect Stress & Sleep Disorders, Psychiat Clin, Wilhelm Klein Str 27, CH-4012 Basel, Switzerland.
   [Kirov, Roumen] Bulgarian Acad Sci, Inst Neurobiol, Sofia, Bulgaria.
   [Gerber, Markus] Univ Basel, Dept Sport Exercise & Hlth, Sport Sci Sect, Basel, Switzerland.
   [Schmidt, Norman B.] Florida State Univ, Anxiety & Behav Hlth Clin, Tallahassee, FL 32306 USA.
   [Lemola, Sakari] Univ Basel, Dept Psychol, Basel, Switzerland.
   [Correll, Christoph U.] Zucker Hillside Hosp, New York, NY USA.
   [Correll, Christoph U.] Hofstra North Shore LIJ Sch Med, Hempstead, NY USA.
RP Brand, S (reprint author), Univ Basel, Ctr Affect Stress & Sleep Disorders, Psychiat Clin, Wilhelm Klein Str 27, CH-4012 Basel, Switzerland.
EM serge.brand@upkbs.ch
RI Schmidt, Norman B/C-6426-2015; Correll, Christoph U/D-3530-2011; Lemola,
   Sakari/A-2659-2008; Brand, Serge/H-7159-2019; Gerber,
   Markus/H-8654-2014; Lemola, Sakari/AAG-9057-2020
OI Schmidt, Norman B/0000-0003-4125-9601; Lemola,
   Sakari/0000-0002-1314-6194; Brand, Serge/0000-0003-2175-2765; Gerber,
   Markus/0000-0001-6140-8948; 
NR 76
TC 21
Z9 22
U1 3
U2 22
PU ROUTLEDGE JOURNALS, TAYLOR & FRANCIS LTD
PI ABINGDON
PA 2-4 PARK SQUARE, MILTON PARK, ABINGDON OX14 4RN, OXON, ENGLAND
SN 1540-2002
EI 1540-2010
J9 BEHAV SLEEP MED
JI Behav. Sleep Med.
PY 2016
VL 14
IS 6
BP 602
EP 614
DI 10.1080/15402002.2015.1048450
PG 13
WC Clinical Neurology; Psychiatry
SC Neurosciences & Neurology; Psychiatry
GA DW1YW
UT WOS:000383441100002
PM 26507446
DA 2020-03-18
ER

PT J
AU Baker-Henningham, H
   Vera-Hernandez, M
   Alderman, H
   Walker, S
AF Baker-Henningham, Helen
   Vera-Hernandez, Marcos
   Alderman, Harold
   Walker, Susan
TI Irie Classroom Toolbox: a study protocol for a cluster-randomised trial
   of a universal violence prevention programme in Jamaican preschools
SO BMJ OPEN
LA English
DT Article
DE violence prevention; low and middle-income countries; preschool; cluster
   randomised trial
ID TEACHER-TRAINING PROGRAM; ADOLESCENT MENTAL-HEALTH; CONDUCT PROBLEMS;
   CHILD; BEHAVIOR; INTERVENTIONS; INCOME; OUTCOMES; SCHOOLS; SKILLS
AB Introduction We aim to determine the effectiveness of a school-based violence prevention programme implemented in Jamaican preschools, on reducing the levels of aggression among children at school, and violence against children by teachers.
   Methods and analysis This is a 2-arm, single-blind, cluster-randomised controlled trial with parallel assignment. Clusters are 76 preschools in Kingston, and all teachers and classrooms in the selected schools are included in the study. In addition, a random sample of up to 12 children in the 4-year-old classes have been selected for evaluation of child-level outcomes. The intervention involves training teachers in classroom behaviour management and in strategies to promote children's social-emotional competence. Training is delivered through five full-day workshops, monthly in-class coaching over 2 school terms, and weekly text messages. The primary outcome measures are: (1) observed levels of child aggression and (2) observed violence against children by teachers. Secondary outcomes include observations of the levels of children's prosocial behaviour and the quality of the classroom environment, teachers' reports of their mental health, teacher-reported child mental health, direct tests of children's self-regulation and child attendance.
   Ethics and dissemination If this intervention were effective at improving the caregiving environment of young children in school, this would have significant implications for the prevention of child mental health problems, and prevention of violence against children in low and middle-income countries where services are often limited. The intervention is integrated into the school system and involves training existing staff, and thus, represents an appropriate strategy for large-scale implementation and benefits at the population level. Ethical consent for the study was given by the School of Psychology Ethics and Research Committee, Bangor University (ref: 2014-14167), and by the University of the West Indies Ethics Committee (ref: ECP 50,14/15).
   Trial registration number ISRCTN11968472; Pre-results.
C1 [Baker-Henningham, Helen] Bangor Univ, Sch Psychol, Bangor, Gwynedd, Wales.
   [Baker-Henningham, Helen; Walker, Susan] Univ W Indies, Trop Med Res Inst, Kingston 7, Jamaica.
   [Vera-Hernandez, Marcos] Inst Fiscal Studies, Ctr Evaluat Dev Policies, London, England.
   [Alderman, Harold] Int Food Policy Res Inst, Washington, DC 20036 USA.
RP Baker-Henningham, H (reprint author), Bangor Univ, Sch Psychol, Bangor, Gwynedd, Wales.; Baker-Henningham, H (reprint author), Univ W Indies, Trop Med Res Inst, Kingston 7, Jamaica.
EM h.henningham@bangor.ac.uk
OI Baker-Henningham, Helen/0000-0001-5697-155X
FU Medical Research CouncilMedical Research Council UK (MRC); Wellcome
   TrustWellcome Trust; Department for International Development, UK
   [MR/M007553/1]; School of Psychology, Bangor University; Medical
   Research CouncilMedical Research Council UK (MRC) [MR/M007553/1]
FX The trial is funded by the Medical Research Council, The Wellcome Trust
   and The Department for International Development, UK grant number
   MR/M007553/1. The trial sponsor is the School of Psychology, Bangor
   University. Neither the funders nor the sponsor have a role in the
   conduct of the study, the interpretation of the data, or the decision to
   submit for publication.
NR 36
TC 4
Z9 4
U1 0
U2 12
PU BMJ PUBLISHING GROUP
PI LONDON
PA BRITISH MED ASSOC HOUSE, TAVISTOCK SQUARE, LONDON WC1H 9JR, ENGLAND
SN 2044-6055
J9 BMJ OPEN
JI BMJ Open
PY 2016
VL 6
IS 5
AR e012166
DI 10.1136/bmjopen-2016-012166
PG 8
WC Medicine, General & Internal
SC General & Internal Medicine
GA DP3SF
UT WOS:000378414700160
PM 27165651
OA DOAJ Gold, Green Published
DA 2020-03-18
ER

PT J
AU Sharp, C
   Venta, A
   Vanwoerden, S
   Sehramm, A
   Ha, C
   Newlin, E
   Reddy, R
   Fonagy, P
AF Sharp, Carla
   Venta, Amanda
   Vanwoerden, Salome
   Sehramm, Andrew
   Ha, Carolyn
   Newlin, Elizabeth
   Reddy, Radhika
   Fonagy, Peter
TI First empirical evaluation of the link between attachment, social
   cognition and borderline features in adolescents
SO COMPREHENSIVE PSYCHIATRY
LA English
DT Article
ID PERSONALITY-DISORDER; EMOTION REGULATION; THEORETICAL CONSIDERATIONS;
   ADULT ATTACHMENT; MIND; REPRESENTATIONS; SYMPTOMS; DYSREGULATION;
   PSYCHOTHERAPY; DIFFICULTIES
AB Objective: Several developmental models of borderline personality disorder (BPD) emphasize the role of disrupted interpersonal relationships or insecure attachment. As yet, attachment quality and the mechanisms by which insecure attachment relates to borderline features in adolescents have not been investigated. In this study, we used a multiple mediational approach to examine the cross-sectional interplay between attachment, social cognition (in particular hypermentalizing), emotion dysregulation, and borderline features in adolescence, controlling for internalizing and externalizing symptoms.
   Methods: The sample included 259 consecutive admissions to an adolescent inpatient unit (M-age = 15.42, SD = 1.43; 63.1% female). The Child Attachment Interview (CM) was used to obtain a dimensional index of overall coherence of the attachment narrative. An experimental task was used to assess hypermentalizing, alongside self-report measures of emotion dyregulation and BPD.
   Results: Our findings suggested that, in a multiple mediation model, hypermentalizing and emotion dysregulation together mediated the relation between attachment coherence and borderline features, but that this effect was driven by hypermentalizing; that is, emotion dysregulation failed to mediate the link between attachment coherence and borderline features while hypermentalizing demonstrated mediational effects.
   Conclusions: The study provides the first empirical evidence of well-established theoretical approaches to the development of BPD. (C) 2015 Elsevier Inc. All rights reserved.
C1 [Sharp, Carla; Vanwoerden, Salome; Ha, Carolyn; Reddy, Radhika] Univ Houston, Houston, TX 77204 USA.
   [Sharp, Carla; Vanwoerden, Salome; Sehramm, Andrew; Ha, Carolyn; Newlin, Elizabeth] Menninger Clin, Houston, TX USA.
   [Venta, Amanda] Sam Houston State Univ, Huntsville, TX 77340 USA.
   [Fonagy, Peter] UCL, London, England.
RP Sharp, C (reprint author), Univ Houston, Dept Psychol, Houston, TX 77204 USA.
EM Csharp2@uh.edu
OI Vanwoerden, Salome/0000-0001-6966-2131; Fonagy,
   Peter/0000-0003-0229-0091
FU McNair Family Foundation (Houston, TX); National Institute for Health
   ResearchNational Institute for Health Research (NIHR) [NF-SI-0514-10157,
   NF-SI-0510-10228]
FX This study was funded by the McNair Family Foundation (Houston, TX).
NR 77
TC 27
Z9 27
U1 0
U2 29
PU W B SAUNDERS CO-ELSEVIER INC
PI PHILADELPHIA
PA 1600 JOHN F KENNEDY BOULEVARD, STE 1800, PHILADELPHIA, PA 19103-2899 USA
SN 0010-440X
EI 1532-8384
J9 COMPR PSYCHIAT
JI Compr. Psychiat.
PD JAN
PY 2016
VL 64
BP 4
EP 11
DI 10.1016/j.comppsych.2015.07.008
PG 8
WC Psychiatry
SC Psychiatry
GA CZ0IZ
UT WOS:000366789800002
PM 26298843
DA 2020-03-18
ER

PT J
AU Lorenzetti, V
   Alonso-Lana, S
   Youssef, GJ
   Verdejo-Garcia, A
   Suo, C
   Cousijn, J
   Takagi, M
   Yucel, M
   Solowij, N
AF Lorenzetti, Valentina
   Alonso-Lana, Silvia
   Youssef, George J.
   Verdejo-Garcia, Antonio
   Suo, Chao
   Cousijn, Janna
   Takagi, Michael
   Yucel, Murat
   Solowij, Nadia
TI Adolescent Cannabis Use: What is the Evidence for Functional Brain
   Alteration?
SO CURRENT PHARMACEUTICAL DESIGN
LA English
DT Review
DE Cannabis; brain; adolescence; functional neuroimaging; parietal cortex;
   frontal cortex; hyperactivity
ID SPATIAL WORKING-MEMORY; HIGH-POTENCY CANNABIS; MARIJUANA USERS;
   DRUG-USE; FMRI RESPONSE; ENDOCANNABINOID SYSTEM; SEX-DIFFERENCES;
   RISK-TAKING; ALCOHOL; RELIABILITY
AB Background: Cannabis use typically commences during adolescence, a period during which the brain undergoes profound remodeling in areas that are high in cannabinoid receptors and that mediate cognitive control and emotion regulation. It is therefore important to determine the impact of adolescent cannabis use on brain function.
   Objective: We investigate the impact of adolescent cannabis use on brain function by reviewing the functional magnetic resonance imaging studies in adolescent samples.
   Method: We systematically reviewed the literature and identified 13 functional neuroimaging studies in adolescent cannabis users (aged 13 to 18 years) performing working memory, inhibition and reward processing tasks.
   Results: The majority of the studies found altered brain function, but intact behavioural task performance in adolescent cannabis users versus controls. The most consistently reported differences were in the frontal-parietal network, which mediates cognitive control. Heavier use was associated with abnormal brain function in most samples. A minority of studies controlled for the influence of confounders that can also undermine brain function, such as tobacco and alcohol use, psychopathology symptoms, family history of psychiatric disorders and substance use.
   Conclusion: Emerging evidence shows abnormal frontal-parietal network activity in adolescent cannabis users, particularly in heavier users. Brain functional alterations may reflect a compensatory neural mechanism that enables normal behavioural performance. It remains unclear if cannabis exposure drives these alterations, as substance use and mental health confounders have not been systematically examined.
C1 [Lorenzetti, Valentina] Univ Liverpool, Inst Psychol Hlth & Soc, Sch Psychol, Liverpool L69 3BX, Merseyside, England.
   [Lorenzetti, Valentina; Alonso-Lana, Silvia; Verdejo-Garcia, Antonio; Suo, Chao; Yucel, Murat] Monash Univ, Sch Psychol Sci, Monash Inst Cognit & Clin Neurosci, Clayton, Vic, Australia.
   [Lorenzetti, Valentina; Alonso-Lana, Silvia; Verdejo-Garcia, Antonio; Suo, Chao; Yucel, Murat] Monash Univ, Monash Biomed Imaging, Clayton, Vic, Australia.
   [Alonso-Lana, Silvia] FIDMAG Germanes Hosp, Barcelona, Spain.
   [Alonso-Lana, Silvia] Ctr Invest Biomed Red Salud Mental CIBERSAM, Madrid, Spain.
   [Youssef, George J.] Deakin Univ, Fac Hlth, Sch Psychol, Ctr Social & Early Emot Dev, Geelong, Vic 3217, Australia.
   [Cousijn, Janna] Univ Amsterdam, Dept Dev Psychol, Amsterdam, Netherlands.
   [Takagi, Michael] Murdoch Childrens Res Inst, Child Neuropsychol, Melbourne, Vic, Australia.
   [Solowij, Nadia] Univ Wollongong, Sch Psychol, Wollongong, NSW, Australia.
   [Solowij, Nadia] Univ Wollongong, Illawarra Hlth & Med Res Inst, Wollongong, NSW, Australia.
RP Solowij, N (reprint author), Univ Wollongong, Sch Psychol, Fac Social Sci, Bldg 41,Room 150, Wollongong, NSW 2522, Australia.
EM nadia@uow.edu.au
RI Lorenzetti, Valentina/M-1691-2018; Youssef, George/L-1180-2019; Yucel,
   Murat/I-3004-2014; Alonso-Lana, Silvia/H-3101-2017
OI Lorenzetti, Valentina/0000-0002-5917-7068; Youssef,
   George/0000-0002-6178-4895; Yucel, Murat/0000-0002-4705-452X;
   Alonso-Lana, Silvia/0000-0002-3063-6929; Verdejo-Garcia,
   Antonio/0000-0001-8874-9339; Solowij, Nadia/0000-0002-5222-5637
NR 104
TC 18
Z9 18
U1 0
U2 29
PU BENTHAM SCIENCE PUBL LTD
PI SHARJAH
PA EXECUTIVE STE Y-2, PO BOX 7917, SAIF ZONE, 1200 BR SHARJAH, U ARAB
   EMIRATES
SN 1381-6128
EI 1873-4286
J9 CURR PHARM DESIGN
JI Curr. Pharm. Design
PY 2016
VL 22
IS 42
BP 6353
EP 6365
DI 10.2174/1381612822666160805155922
PG 13
WC Pharmacology & Pharmacy
SC Pharmacology & Pharmacy
GA EG9ZZ
UT WOS:000391423200003
PM 27514709
DA 2020-03-18
ER

PT J
AU Kranzler, A
   Fehling, KB
   Anestis, MD
   Selby, EA
AF Kranzler, Amy
   Fehling, Kara B.
   Anestis, Michael D.
   Selby, Edward A.
TI Emotional dysregulation, internalizing symptoms, and self-injurious and
   suicidal behavior: Structural equation modeling analysis
SO DEATH STUDIES
LA English
DT Article
ID BORDERLINE PERSONALITY-DISORDER; ANXIETY STRESS SCALES; DISTRESS
   TOLERANCE; COMMUNITY SAMPLE; RISK-FACTORS; PSYCHOMETRIC PROPERTIES;
   DEPRESSION; ADOLESCENTS; HARM; MUTILATION
AB This study used structural equation modeling to examine the relationships between emotion dysregulation, internalizing symptoms, nonsuicidal self-injury (NSSI), and suicide. One hundred forty-eight undergraduates completed a brief structured interview and self-report measures of emotion dysregulation, internalizing symptoms, and NSSI and suicidal behaviors. Results indicated a significant indirect effect of emotion dysregulation on NSSI via internalizing symptoms and on suicide attempts via NSSI. Findings provide a more nuanced understanding of the indirect association between emotion dysregulation and NSSI and suicidal behaviors. Implications for the potential utility of targeting internalizing symptoms as well as emotion dysregulation in interventions addressing NSSI and suicidal behaviors are discussed.
C1 [Kranzler, Amy; Fehling, Kara B.; Selby, Edward A.] Rutgers State Univ, Dept Psychol, 53 Ave E,Tillett Hall, Piscataway, NJ 08854 USA.
   [Anestis, Michael D.] Univ Southern Mississippi, Dept Psychol, Hattiesburg, MS USA.
RP Selby, EA (reprint author), Rutgers State Univ, Dept Psychol, 53 Ave E,Tillett Hall, Piscataway, NJ 08854 USA.
EM Edward.selby@rutgers.edu
NR 55
TC 11
Z9 12
U1 0
U2 15
PU ROUTLEDGE JOURNALS, TAYLOR & FRANCIS LTD
PI ABINGDON
PA 2-4 PARK SQUARE, MILTON PARK, ABINGDON OX14 4RN, OXON, ENGLAND
SN 0748-1187
EI 1091-7683
J9 DEATH STUD
JI Death Stud.
PY 2016
VL 40
IS 6
BP 358
EP 366
DI 10.1080/07481187.2016.1145156
PG 9
WC Psychology, Multidisciplinary; Social Issues; Social Sciences,
   Biomedical
SC Psychology; Social Issues; Biomedical Social Sciences
GA DR8JH
UT WOS:000380143700003
PM 26808092
DA 2020-03-18
ER

PT J
AU Heller, AS
   Casey, B
AF Heller, Aaron S.
   Casey, B. J.
TI The neurodynamics of emotion: delineating typical and atypical emotional
   processes during adolescence
SO DEVELOPMENTAL SCIENCE
LA English
DT Review
ID ECOLOGICAL MOMENTARY ASSESSMENT; RISK-TAKING; TEMPORAL DYNAMICS;
   AMYGDALA RESPONSE; PREFRONTAL CORTEX; MAJOR DEPRESSION; BRAIN
   ACTIVATION; YOUNG ADULTHOOD; BASOLATERAL AMYGDALA; NEONATAL DEVELOPMENT
AB The study of development is, in and of itself, the study of change over time, but emotions, particularly emotional reactivity and emotional regulation, also unfold over time, albeit over briefer time-scales. Adolescence is a period of development characterized by marked changes in emotional processes and rewiring of the underlying neural circuitry, making this time of life formative. Yet this period is also a time of increased risk for anxiety and mood disorders. Changes in the temporal dynamics of emotional processes (e.g. magnitude, time-to-peak and duration) occur during this developmental period and have been associated with risk for mood and anxiety disorders. In this article, we describe how the temporal dynamics of emotions change during adolescence and how they may increase risk for these psychopathologies. We highlight studies that illustrate how formalizing temporal neurodynamics of emotion may enhance links among levels of analyses from neurobiological to real-world, moment-to-moment experiences.
C1 [Heller, Aaron S.; Casey, B. J.] Cornell Univ, Weill Med Coll, Sackler Inst Dev Psychobiol, Ithaca, NY 14853 USA.
   [Heller, Aaron S.] Univ Miami, Dept Psychol, POB 248185, Coral Gables, FL 33124 USA.
RP Heller, AS (reprint author), Cornell Univ, Weill Med Coll, Sackler Inst Dev Psychobiol, Ithaca, NY 14853 USA.; Heller, AS (reprint author), Univ Miami, Dept Psychol, POB 248185, Coral Gables, FL 33124 USA.
EM aheller@miami.edu
OI Heller, Aaron/0000-0002-0680-3248
NR 138
TC 21
Z9 21
U1 2
U2 21
PU WILEY
PI HOBOKEN
PA 111 RIVER ST, HOBOKEN 07030-5774, NJ USA
SN 1363-755X
EI 1467-7687
J9 DEVELOPMENTAL SCI
JI Dev. Sci.
PD JAN
PY 2016
VL 19
IS 1
BP 3
EP 18
DI 10.1111/desc.12373
PG 16
WC Psychology, Developmental; Psychology, Experimental
SC Psychology
GA DC2YH
UT WOS:000369084200001
PM 26548573
DA 2020-03-18
ER

PT J
AU McCoy, DC
   Roy, AL
   Raver, CC
AF McCoy, Dana Charles
   Roy, Amanda L.
   Raver, C. Cybele
TI Neighborhood crime as a predictor of individual differences in emotional
   processing and regulation
SO DEVELOPMENTAL SCIENCE
LA English
DT Article
ID INNER-CITY YOUTH; COMMUNITY VIOLENCE; SELF-REGULATION; EXTERNALIZING
   PROBLEMS; REGULATION STRATEGIES; CHILDHOOD POVERTY; FACIAL EMOTION;
   CHRONIC STRESS; CHILDREN; ADOLESCENTS
AB Emerging research suggests that early exposure to environmental adversity has important implications for the development of brain regions associated with emotion regulation, yet little is known about how such adversity translates into observable differences in children's emotion-related behavior. The present study examines the relationship between geocoded neighborhood crime and urban pre-adolescents' emotional attention, appraisal, and response. Results indicate that living in a high-crime neighborhood is associated with greater selective attention toward negatively valenced emotional stimuli on a dot probe task, less biased appraisal of fear on a facial identification task, and lower rates of teacher-reported internalizing behaviors in the classroom. These findings suggest that children facing particularly high levels of environmental threat may develop different regulatory processes (e.g. greater use of emotional suppression) than their peers from low-crime neighborhoods in order to manage the unique stressors and social demands of their communities.
C1 [McCoy, Dana Charles] Harvard Univ, Ctr Developing Child, Cambridge, MA 02138 USA.
   [Roy, Amanda L.] Univ Illinois, Dept Psychol, Chicago, IL 60680 USA.
   [Raver, C. Cybele] NYU, Dept Appl Psychol, New York, NY 10003 USA.
RP McCoy, DC (reprint author), Harvard Univ, Ctr Developing Child, Cambridge, MA 02138 USA.
EM dana_mccoy@gse.harvard.edu
FU NICHD NIH HHSUnited States Department of Health & Human ServicesNational
   Institutes of Health (NIH) - USANIH Eunice Kennedy Shriver National
   Institute of Child Health & Human Development (NICHD) [R01 HD046160]
NR 48
TC 15
Z9 15
U1 1
U2 32
PU WILEY-BLACKWELL
PI HOBOKEN
PA 111 RIVER ST, HOBOKEN 07030-5774, NJ USA
SN 1363-755X
EI 1467-7687
J9 DEVELOPMENTAL SCI
JI Dev. Sci.
PD JAN
PY 2016
VL 19
IS 1
BP 164
EP 174
DI 10.1111/desc.12287
PG 11
WC Psychology, Developmental; Psychology, Experimental
SC Psychology
GA DC2YH
UT WOS:000369084200013
PM 25702532
OA Green Accepted
DA 2020-03-18
ER

PT J
AU Stephanou, K
   Davey, CG
   Kerestes, R
   Whittle, S
   Pujol, J
   Yucel, M
   Fornito, A
   Lopez-Sola, M
   Harrison, BJ
AF Stephanou, Katerina
   Davey, Christopher G.
   Kerestes, Rebecca
   Whittle, Sarah
   Pujol, Jesus
   Yuecel, Murat
   Fornito, Alex
   Lopez-Sola, Marina
   Harrison, Ben J.
TI Brain Functional Correlates of Emotion Regulation Across Adolescence and
   Young Adulthood
SO HUMAN BRAIN MAPPING
LA English
DT Article
DE adolescence; cognitive; development; emotion regulation; fMRI;
   reappraisal; social
ID COGNITIVE REAPPRAISAL; DEPRESSIVE SYMPTOMS; NEGATIVE AFFECT; FACIAL
   EXPRESSIONS; AMYGDALA RESPONSE; PREFRONTAL CORTEX; FUSIFORM GYRUS;
   NEURAL SYSTEMS; QUANTITATIVE METAANALYSIS; NEUROSCIENCE PERSPECTIVE
AB Few studies have examined the neural correlates of emotion regulation across adolescence and young adulthood. Existing studies of cognitive reappraisal indicate that improvements in regulatory efficiency may develop linearly across this period, in accordance with maturation of prefrontal cortical systems. However, there is also evidence for adolescent differences in reappraisal specific to the activation of "social-information processing network" regions, including the amygdala and temporal-occipital cortices. Here, we use fMRI to examine the neural correlates of emotional reactivity and reappraisal in response to aversive social imagery in a group of 78 adolescents and young adults aged 15-25 years. Within the group, younger participants exhibited greater activation of temporal-occipital brain regions during reappraisal in combination with weaker suppression of amygdala reactivity-the latter being a general correlate of successful reappraisal. Further analyses demonstrated that these age-related influences on amygdala reactivity were specifically mediated by activation of the fusiform face area. Overall, these findings suggest that enhanced processing of salient social cues (i.e., faces) increases reactivity of the amygdala during reappraisal and that this relationship is stronger in younger adolescents. How these relationships contribute to well-known vulnerabilities of emotion regulation during this developmental period will be an important topic for ongoing research. (C) 2015 Wiley Periodicals, Inc.
C1 [Stephanou, Katerina; Davey, Christopher G.; Whittle, Sarah; Yuecel, Murat; Fornito, Alex; Harrison, Ben J.] Univ Melbourne, Dept Psychiat, Melbourne Neuropsychiat Ctr, Level 3,161 Barry St, Carlton, Vic 3053, Australia.
   [Stephanou, Katerina; Davey, Christopher G.; Whittle, Sarah; Yuecel, Murat; Fornito, Alex; Harrison, Ben J.] Melbourne Hlth, Melbourne, Vic 3053, Australia.
   [Davey, Christopher G.] Orygen, Parkville, Vic 3052, Australia.
   [Kerestes, Rebecca] Univ Pittsburgh, Sch Med, Dept Psychiat, Pittsburgh, PA USA.
   [Pujol, Jesus] Hosp Del Mar, MRI Res Unit, Barcelona, Spain.
   [Yuecel, Murat; Fornito, Alex] Monash Univ, Sch Psychol Sci, Monash Clin & Imaging Neurosci, Clayton, Vic 3800, Australia.
   [Yuecel, Murat; Fornito, Alex] Monash Univ, Monash Biomed Imaging, Clayton, Vic 3800, Australia.
   [Lopez-Sola, Marina] Univ Colorado, Dept Psychol & Neurosci, Boulder, CO 80309 USA.
RP Harrison, BJ (reprint author), Univ Melbourne, Dept Psychiat, Melbourne Neuropsychiat Ctr, Level 3,161 Barry St, Carlton, Vic 3053, Australia.; Harrison, BJ (reprint author), Univ Melbourne, Level 3,161 Barry St, Carlton, Vic 3053, Australia.
EM habj@unimelb.edu.au
RI Alex, Fornito/N-8214-2013; Yucel, Murat/I-3004-2014; Whittle,
   Sarah/I-2200-2014
OI Alex, Fornito/0000-0001-9134-480X; Yucel, Murat/0000-0002-4705-452X;
   Whittle, Sarah/0000-0003-3145-1528; Harrison, Ben/0000-0002-2226-2074
FU National Health and Medical Research Council of Australia
   (NHMRC)National Health and Medical Research Council of Australia
   [1064643]; NHMRC Clinical Career Development FellowshipNational Health
   and Medical Research Council of Australia [628509]; Beatriu de Pinos-A
   of the Government of Catalunya [2010_BP_A_00136]
FX Contract grant sponsor: National Health and Medical Research Council of
   Australia (NHMRC); Contract grant number: 1064643; Contract grant
   sponsor: NHMRC Clinical Career Development Fellowship; Contract grant
   number: 628509; Contract grant sponsor: Beatriu de Pinos-A of the
   Government of Catalunya; Contract grant number: 2010_BP_A_00136
NR 96
TC 24
Z9 24
U1 1
U2 33
PU WILEY
PI HOBOKEN
PA 111 RIVER ST, HOBOKEN 07030-5774, NJ USA
SN 1065-9471
EI 1097-0193
J9 HUM BRAIN MAPP
JI Hum. Brain Mapp.
PD JAN
PY 2016
VL 37
IS 1
BP 7
EP 19
DI 10.1002/hbm.22905
PG 13
WC Neurosciences; Neuroimaging; Radiology, Nuclear Medicine & Medical
   Imaging
SC Neurosciences & Neurology; Radiology, Nuclear Medicine & Medical Imaging
GA DC3WU
UT WOS:000369150500001
PM 26596970
OA Bronze
DA 2020-03-18
ER

PT J
AU Bean, C
   Kendellen, K
   Forneris, T
AF Bean, Corliss
   Kendellen, Kelsey
   Forneris, Tanya
TI Moving Beyond the Gym: Exploring Life Skill Transfer Within a Female
   Physical Activity-Based Life Skills Program
SO JOURNAL OF APPLIED SPORT PSYCHOLOGY
LA English
DT Article
ID POSITIVE YOUTH DEVELOPMENT; SPORT; IMPACT; GIRLS; GOALS
AB Physical activity programs are viable contexts to foster life skills. Researchers contend that programs must be structured to deliberately teach life skills and teach how such skills can be transferred. The purpose of this study is to understand female youths' perceptions of life skills transfer from participation in a physical activity-based life skills program. Interviews were conducted with eight youth. Results indicated that youth learned intrapersonal (i. e., emotional regulation, focus, goal setting), interpersonal (i. e., respect, responsibility, social skills), and physical activity skills and applied these skills in other life domains. Leaders' practical strategies used to explicitly teach transferable skills are discussed.
C1 [Bean, Corliss; Kendellen, Kelsey; Forneris, Tanya] Univ Ottawa, Ottawa, ON K1N 6N5, Canada.
RP Bean, C (reprint author), Univ Ottawa, Sch Human Kinet, 125 Univ Private, Ottawa, ON K1N 6N5, Canada.
EM cbean@uottawa.ca
FU Social Sciences and Humanities Research Council of CanadaSocial Sciences
   and Humanities Research Council of Canada (SSHRC)
FX This research was funded by the Social Sciences and Humanities Research
   Council of Canada.
NR 42
TC 36
Z9 36
U1 2
U2 22
PU TAYLOR & FRANCIS LTD
PI ABINGDON
PA 2-4 PARK SQUARE, MILTON PARK, ABINGDON OR14 4RN, OXON, ENGLAND
SN 1041-3200
EI 1533-1571
J9 J APPL SPORT PSYCHOL
JI J. Appl. Sport Psychol.
PY 2016
VL 28
IS 3
BP 274
EP 290
DI 10.1080/10413200.2015.1124155
PG 17
WC Hospitality, Leisure, Sport & Tourism; Psychology, Applied; Psychology;
   Sport Sciences
SC Social Sciences - Other Topics; Psychology; Sport Sciences
GA DO0NA
UT WOS:000377474400002
DA 2020-03-18
ER

PT J
AU Paruthi, S
   Brooks, LJ
   D'Ambrosio, C
   Hall, WA
   Kotagal, S
   Lloyd, RM
   Malow, BA
   Maski, K
   Nichols, C
   Quan, SF
   Rosen, CL
   Troester, MM
   Wise, MS
AF Paruthi, Shalini
   Brooks, Lee J.
   D'Ambrosio, Carolyn
   Hall, Wendy A.
   Kotagal, Suresh
   Lloyd, Robin M.
   Malow, Beth A.
   Maski, Kiran
   Nichols, Cynthia
   Quan, Stuart F.
   Rosen, Carol L.
   Troester, Matthew M.
   Wise, Merrill S.
TI Consensus Statement of the American Academy of Sleep Medicine on the
   Recommended Amount of Sleep for Healthy Children: Methodology and
   Discussion
SO JOURNAL OF CLINICAL SLEEP MEDICINE
LA English
DT Article
DE pediatric; sleep duration; consensus
ID SCHOOL-AGE-CHILDREN; TOYAMA BIRTH COHORT; BODY-MASS INDEX; CHILDHOOD
   OBESITY; COGNITIVE PERFORMANCE; CARDIOMETABOLIC RISK; LONGITUDINAL
   ASSOCIATIONS; AUSTRALIAN CHILDREN; BEHAVIORAL-PROBLEMS;
   PRESCHOOL-CHILDREN
AB Members of the American Academy of Sleep Medicine developed consensus recommendations for the amount of sleep needed to promote optimal health in children and adolescents using a modified RAND Appropriateness Method. After review of 864 published articles, the following sleep durations are recommended: Infants 4 months to 12 months should sleep 12 to 16 hours per 24 hours (including naps) on a regular basis to promote optimal health. Children 1 to 2 years of age should sleep 11 to 14 hours per 24 hours (including naps) on a regular basis to promote optimal health. Children 3 to 5 years of age should sleep 10 to 13 hours per 24 hours (including naps) on a regular basis to promote optimal health. Children 6 to 12 years of age should sleep 9 to 12 hours per 24 hours on a regular basis to promote optimal health. Teenagers 13 to 18 years of age should sleep 8 to 10 hours per 24 hours on a regular basis to promote optimal health. Sleeping the number of recommended hours on a regular basis is associated with better health outcomes including: improved attention, behavior, learning, memory, emotional regulation, quality of life, and mental and physical health. Regularly sleeping fewer than the number of recommended hours is associated with attention, behavior, and learning problems. Insufficient sleep also increases the risk of accidents, injuries, hypertension, obesity,
C1 [Paruthi, Shalini] St Louis Univ, St Louis, MO 63103 USA.
   [Brooks, Lee J.] Childrens Hosp Philadelphia, Philadelphia, PA 19104 USA.
   [Brooks, Lee J.] Liaison Amer Acad Pediat, Elk Grove Village, IL USA.
   [D'Ambrosio, Carolyn] Brigham & Womens Hosp, 75 Francis St, Boston, MA 02115 USA.
   [Hall, Wendy A.] Univ British Columbia, Sch Nursing, Vancouver, BC, Canada.
   [Kotagal, Suresh; Lloyd, Robin M.] Mayo Clin, Rochester, MN USA.
   [Malow, Beth A.] Vanderbilt Univ, Med Ctr, Nashville, TN USA.
   [Maski, Kiran] Boston Childrens Hosp, Boston, MA USA.
   [Nichols, Cynthia] Munson Sleep Disorders Ctr, Traverse City, MI USA.
   [Quan, Stuart F.] Harvard Med Sch, Boston, MA USA.
   [Rosen, Carol L.] Rainbow Babies & Childrens Hosp, 2101 Adelbert Rd, Cleveland, OH 44106 USA.
   [Troester, Matthew M.] Phoenix Childrens Hosp, Barrow Neurol Inst, Phoenix, AZ USA.
   [Wise, Merrill S.] Methodist Healthcare Sleep Disorders Ctr, Memphis, TN USA.
RP Paruthi, S (reprint author), St Lukes Hosp, 232 S Woods Mill Rd, St Louis, MO 63017 USA.
EM research@aasmnet.org
RI Quan, Stuart/J-5026-2019
OI Quan, Stuart/0000-0002-9474-7679
FU American Academy of Sleep Medicine; Centers for Disease Control and
   Prevention (CDC)United States Department of Health & Human
   ServicesCenters for Disease Control & Prevention - USA
   [1U50DP004930-03]; Jazz Pharmaceuticals
FX Funding for this project was provided by the American Academy of Sleep
   Medicine, and supported by the cooperative agreement number
   1U50DP004930-03 from the Centers for Disease Control and Prevention
   (CDC). Its contents are solely the responsibility of the authors and do
   not necessarily represent the official views of the CDC. Dr. Maski has
   consulted for Medscape Inc. and has received research support from Jazz
   Pharmaceuticals. Dr. Rosen has consulted as a medical advisor for Jazz
   Pharmaceuticals. The other Consensus Conference Panel members have
   indicated no financial conflicts of interest.
NR 84
TC 97
Z9 97
U1 2
U2 21
PU AMER ACAD SLEEP MEDICINE
PI DARIEN
PA 2510 N FRONTAGE RD, DARIEN, IL 60561 USA
SN 1550-9389
EI 1550-9397
J9 J CLIN SLEEP MED
JI J. Clin. Sleep Med.
PY 2016
VL 12
IS 11
BP 1549
EP 1561
DI 10.5664/jcsm.6288
PG 13
WC Clinical Neurology
SC Neurosciences & Neurology
GA EF0DU
UT WOS:000389996700016
PM 27707447
OA Green Published, Bronze
DA 2020-03-18
ER

PT J
AU Linsell, L
   Malouf, R
   Johnson, S
   Morris, J
   Kurinczuk, JJ
   Marlow, N
AF Linsell, Louise
   Malouf, Reem
   Johnson, Samantha
   Morris, Joan
   Kurinczuk, Jennifer J.
   Marlow, Neil
TI Prognostic Factors for Behavioral Problems and Psychiatric Disorders in
   Children Born Very Preterm or Very Low Birth Weight: A Systematic Review
SO JOURNAL OF DEVELOPMENTAL AND BEHAVIORAL PEDIATRICS
LA English
DT Review
DE risk factors; child psychiatry; behavior and emotional disorders;
   autistic spectrum disorder; attention deficit hyperactivity disorder;
   preterm infants; very low birth weight; systematic review
ID SOCIAL-EMOTIONAL PROBLEMS; AUTISM SPECTRUM DISORDERS; GESTATIONAL-AGE;
   QUANTITATIVE CHECKLIST; EARLY-CHILDHOOD; MENTAL-HEALTH; YOUNG-ADULTS;
   INFANTS; OUTCOMES; ADOLESCENTS
AB Objective:Risk factors associated with adverse behavioral outcomes in very preterm (VPT) or very low birth weight (VLBW) infants are poorly understood. The aim of this article is to identify prognostic factors for behavioral problems and psychiatric disorders in children born 32 weeks gestational age or with birth weight 1250 g.Method:A systematic review was conducted using MEDLINE, Embase, and Pyscinfo databases to identify studies published between January 1, 1990 and June 1, 2014 reporting multivariable prediction models for behavioral problems or psychiatric disorders in VPT/VLBW children. Fifteen studies were identified and 2 independent reviewers extracted key information on study design, outcome definition, risk factor selection, model development, reporting, and conducted a risk of bias assessment.Results:The 15 studies included reported risk factor analyses for the following domains: general behavioral problems (n = 8), any psychiatric disorder (n = 2), autism spectrum symptoms/disorders (n = 5), and attention deficit/hyperactivity disorder (n = 1). Findings were inconclusive because of the following: small number of studies in each domain, heterogeneity in outcome measures, lack of overlap in the risk factors examined, and differences in strategies for dealing with children with neurological impairments.Conclusion:There is a lack of evidence concerning risk factors for behavior problems and psychiatric disorders among VPT/VLBW survivors. This review has identified the need for further research examining the etiology of disorders of psychological development in the VPT/VLBW population to refine risk prediction and identify targets for intervention. Large well-conducted studies that use standard diagnostic evaluations to assess psychiatric disorders throughout childhood and adolescence are required.
C1 [Linsell, Louise; Malouf, Reem; Kurinczuk, Jennifer J.] Univ Oxford, Natl Perinatal Epidemiol Unit, Nuffield Dept Populat Hlth, Oxford OX3 7LF, England.
   [Johnson, Samantha] Univ Leicester, Dept Hlth Sci, Leicester, Leics, England.
   [Morris, Joan] Queen Mary Univ London, Ctr Environm & Prevent Med, Barts & London Sch Med & Dent, London, England.
   [Marlow, Neil] UCL, Dept Neonatol, Inst Womens Hlth, London, England.
RP Linsell, L (reprint author), Univ Oxford, Natl Perinatal Epidemiol Unit, Nuffield Dept Populat Hlth, Old Rd Campus, Oxford OX3 7LF, England.
EM louise.linsell@npeu.ox.ac.uk
RI Marlow, Neil/D-2918-2009; Johnson, Samantha/G-2260-2018
OI Marlow, Neil/0000-0001-5890-2953; Johnson, Samantha/0000-0001-8963-7881;
   Morris, Joan/0000-0002-7164-612X
FU National Institute for Health Research (NIHR)National Institute for
   Health Research (NIHR); NIHRNational Institute for Health Research
   (NIHR) [NIHR-DRF-2012-05-206]; Medical Research CouncilMedical Research
   Council UK (MRC) [G0401525]
FX This article presents independent research funded by the National
   Institute for Health Research (NIHR). The views expressed are those of
   the authors and not necessarily those of the NHS, the NIHR or the
   Department of Health.; Supported by a NIHR Doctoral Research Fellowship
   Award, NIHR-DRF-2012-05-206.
NR 66
TC 18
Z9 21
U1 0
U2 40
PU LIPPINCOTT WILLIAMS & WILKINS
PI PHILADELPHIA
PA TWO COMMERCE SQ, 2001 MARKET ST, PHILADELPHIA, PA 19103 USA
SN 0196-206X
EI 1536-7312
J9 J DEV BEHAV PEDIATR
JI J. Dev. Behav. Pediatr.
PD JAN
PY 2016
VL 37
IS 1
BP 88
EP 102
DI 10.1097/DBP.0000000000000238
PG 15
WC Behavioral Sciences; Psychology, Developmental; Pediatrics
SC Behavioral Sciences; Psychology; Pediatrics
GA DA5EX
UT WOS:000367826900012
PM 26703327
OA Green Accepted
DA 2020-03-18
ER

PT J
AU Shallcross, AJ
   Visvanathan, PD
   McCauley, R
   Clay, A
   van Dernoot, PR
AF Shallcross, Amanda J.
   Visvanathan, Pallavi D.
   McCauley, Rochelle
   Clay, Alex
   van Dernoot, Peter R.
TI The effects of the CLIMB (R) program on psychobehavioral functioning and
   emotion regulation in children with a parent or caregiver with cancer: A
   pilot study
SO JOURNAL OF PSYCHOSOCIAL ONCOLOGY
LA English
DT Article
DE children; CLIMB (R); psychobehavioral functioning; emotion regulation;
   parent or caregiver with cancer
ID INITIAL VALIDATION; BREAST-CANCER; ADOLESCENTS; STRESS; INTERVENTION;
   EXPERIENCE; EXPRESSION; SADNESS; FAMILY; IMPACT
AB This study evaluated the psychobehavioral benefits of the Children's Lives Include Moments of Bravery (CLIMB (R)) intervention in 45 children (aged 6-11) with a parent/caregiver with cancer. Parent/caregiver reports of psychobehavioral functioning indicated significant decreases in children's emotional symptoms and marginally significant reductions in conduct problems. Child reports of emotion regulation indicated significant increases in emotion awareness, significant decreases in emotion suppression, and nonsignificant increases in emotion-focused coping and dysregulated expression. Parents/caregivers and children reported high satisfaction with CLIMB (R). Results suggest CLIMB (R) is a promising intervention for improving psychobehavioral functioning and emotion regulation in children with a parent/caregiver with cancer.
C1 [Shallcross, Amanda J.] NYU, Sch Med, New York, NY USA.
   [Visvanathan, Pallavi D.; McCauley, Rochelle; Clay, Alex] OMNI Inst, Denver, CO USA.
   [van Dernoot, Peter R.] Childrens Treehouse Fdn, Denver, CO USA.
RP Visvanathan, PD (reprint author), 276 Fifth Ave,Suite 905, New York, NY 10001 USA.
EM visvanathan@mindfultherapynyc.com
OI shallcross, amanda/0000-0003-3166-8786
FU Children's Treehouse Foundation
FX This study was conducted by OMNI Institute, a nonprofit and nonpartisan
   social science agency. The study was funded by The Children's Treehouse
   Foundation, developer of the CLIMB (R) Intervention. The Children's
   Treehouse Foundation develops and markets training and educational
   materials related to the intervention.
NR 21
TC 4
Z9 4
U1 0
U2 5
PU ROUTLEDGE JOURNALS, TAYLOR & FRANCIS LTD
PI ABINGDON
PA 2-4 PARK SQUARE, MILTON PARK, ABINGDON OX14 4RN, OXON, ENGLAND
SN 0734-7332
EI 1540-7586
J9 J PSYCHOSOC ONCOL
JI J. Psychosoc. Oncol.
PY 2016
VL 34
IS 4
BP 259
EP 273
DI 10.1080/07347332.2016.1191577
PG 15
WC Psychology, Social
SC Psychology
GA DS9CA
UT WOS:000381078600001
PM 27355243
DA 2020-03-18
ER

PT J
AU Schmitz, M
   Rohr-Sendlmeier, UM
AF Schmitz, Muriel
   Roehr-Sendlmeier, Una M.
TI Social-Emotional Competence: Evaluation of a Short-Term Training Program
   for Elementary School Children
SO KINDHEIT UND ENTWICKLUNG
LA German
DT Article
DE prevention program; socio-emotional competence; communication;
   elementary school
ID INTELLIGENCE; ADOLESCENTS; PREVENTION; STRATEGIES
AB Recent research has pointed to the importance of the interaction of emotions, perception of emotional expressions in social contexts, and emotion regulation for nonaggressive behavior in children. Evaluations underline the positive impact of prevention programs rather than interventional therapy for children. Long-term curricular training aiming at nonviolent behavior was shown to be successful; however, comprehensive programs cannot always be administered in every-day school contexts. Thus, a short-term prevention program for elementary school fourth-graders was developed for training in the classroom. The program Peaceful Cooperation in Conflict Situations aims at improving the sensitivity and understanding of emotions in self and others, perspective taking in conflict situations, and knowledge of how to communicate nonviolently. In a longitudinal control group study including block randomization, 184 elementary school children in fourth grade participated in the study; 177 complete data records entered the final analysis. The pretest instruments were (a) a paper-andpencil test measuring the children's social-emotional competencies (i.e., identifying emotional expressions in pictures; describing emotions of aggressors and victims in conflict situations involving children; writing down options of positive behavior to solve the situation peacefully) and (b) teachers' ratings of their pupils' altruistic behavior and emotional and social problems. Two weeks later, the training was administered during three 90-min lessons within a period of 4 weeks. The controls received no special treatment. At posttest 16 weeks after the training, the same tests were administered. Data analyses (MANOVA, ANOVA) revealed that the intervention group improved considerably and with great effects in their social-emotional proficiency as a result of the training. At posttest, they had far advanced in all tested abilities in comparison with their pretest results. They acquired a significantly better understanding of emotions and perspective taking in conflict situations than the controls did. The trained children were rated more favorably by their teachers with respect to their prosocial behavior than at pretest 5 months earlier. The study supports findings from two previous studies with third graders. It shows that a short-term program aiming at enhancing social-emotional knowledge in children can lead to positive results with effects lasting at least several months later. The program can help to prevent the escalation of conflicts and to further peaceful communication. For implementation in schools on a larger scale, measures will have to be taken to ensure the transfer of the reported results.
C1 [Schmitz, Muriel; Roehr-Sendlmeier, Una M.] Univ Bonn, Inst Psychol, Kaiser Karl Ring 9, D-53111 Bonn, Germany.
RP Schmitz, M (reprint author), Univ Bonn, Inst Psychol, Kaiser Karl Ring 9, D-53111 Bonn, Germany.
EM Muriel.Schmitz@uni-bonn.de
NR 26
TC 0
Z9 0
U1 8
U2 44
PU HOGREFE & HUBER PUBLISHERS
PI GOTTINGEN
PA ROHNSWEG 25, D-37085 GOTTINGEN, GERMANY
SN 0942-5403
EI 2190-6246
J9 KINDH ENTWICKL
JI Kindh. Entwickl.
PY 2016
VL 25
IS 2
BP 114
EP 121
DI 10.1026/0942-5403/a000194
PG 8
WC Psychology, Developmental
SC Psychology
GA DI2UM
UT WOS:000373354400006
DA 2020-03-18
ER

PT J
AU Ortuno-Sierra, J
   Fonseca-Pedrero, E
   Inchausti, F
   Riba, SSI
AF Ortuno-Sierra, Javier
   Fonseca-Pedrero, Eduardo
   Inchausti, Felix
   Sastre i Riba, Sylvia
TI ASSESSING BEHAVIOURAL AND EMOTIONAL DIFFICULTIES IN THE CHILD-ADOLESCENT
   POPULATION: THE STRENGTHS AND DIFFICULTIES QUESTIONNAIRE (SDQ)
SO PAPELES DEL PSICOLOGO
LA Spanish
DT Article
DE SDQ; Assessment; Adolescence; Emotional problems; Review; Psychometric
   properties
ID MENTAL-HEALTH PROBLEMS; CONFIRMATORY FACTOR-ANALYSIS; SELF-REPORTED
   STRENGTHS; PSYCHOMETRIC PROPERTIES; COMMUNITY SAMPLE;
   PSYCHIATRIC-DISORDERS; TEACHER VERSION; SERVICE USE; SCREENING
   INSTRUMENT; CONSTRUCT-VALIDITY
AB The Strengths and Difficulties Questionnaire (SDQ) is a screening tool that enables the evaluation of emotional and behavioural difficulties, and prosocial behaviour in children and adolescents from a multi-informant perspective. The main goal of this article is to carry out a selective review on the main evidence concerning the psychometric and epidemiologic characteristics of the SDQ. The psychometric properties are adequate with regard to the reliability of the scores and the five-factor structure is the most accepted (emotional symptoms, conduct problems, hyperactivity/inattention, peer relationship problems, and prosocial behaviour). In addition, different studies support the appropriateness of the SDQ for use as an evaluation tool in clinical and school contexts. The results show that gender and age have an influence on the phenotypic expression of emotional and behavioural difficulties. In conclusion, the SDQ is a short, easy to use, and useful measurement tool for evaluating problems, difficulties, and capacities related to childhood and adolescence and it may be used with Spanish children and adolescents.
C1 [Ortuno-Sierra, Javier] Univ Loyola, Seville, Spain.
   [Fonseca-Pedrero, Eduardo; Sastre i Riba, Sylvia] Univ La Rioja, Logrono, Spain.
   [Fonseca-Pedrero, Eduardo] Programa Prevenc Psicosis P3, Madrid, Spain.
   [Fonseca-Pedrero, Eduardo] Ctr Invest Biomed Red Salud Mental CIBERSA, Madrid, Spain.
   [Inchausti, Felix] Fdn Proyecto Hombre Navarra, Navarra, Spain.
RP Ortuno-Sierra, J (reprint author), Univ Loyola, Dept Psicol, C Energia Solar 1, Seville 41014, Spain.
EM jortuno@uloyola.es
RI Fonseca, Eduardo/L-4848-2019; Fonseca-Pedrero, Eduardo/C-4171-2011
OI Sastre-Riba, Sylvia/0000-0003-2432-5005; Fonseca-Pedrero,
   Eduardo/0000-0001-7453-5225
NR 133
TC 16
Z9 16
U1 1
U2 1
PU CONSEJO GENERAL PSICOLOGIA DE ESPANA
PI MADRID
PA CONDE PENALVER, 45, 5O IZQUIERDA, MADRID, 28006, SPAIN
SN 0214-7823
EI 1886-1415
J9 PAPEL PSICOL
JI Papel. Psicol.
PD JAN-APR
PY 2016
VL 37
IS 1
BP 14
EP 26
PG 13
WC Psychology, Multidisciplinary
SC Psychology
GA VD4AO
UT WOS:000436712500003
OA DOAJ Gold
DA 2020-03-18
ER

PT J
AU Lunkenheimer, E
   Lichtwarck-Aschoff, A
   Hollenstein, T
   Kemp, CJ
   Granic, I
AF Lunkenheimer, Erika
   Lichtwarck-Aschoff, Anna
   Hollenstein, Tom
   Kemp, Christine J.
   Granic, Isabela
TI Breaking Down the Coercive Cycle: How Parent and Child Risk Factors
   Influence Real-Time Variability in Parental Responses to Child
   Misbehavior
SO PARENTING-SCIENCE AND PRACTICE
LA English
DT Article
ID DEPRESSIVE SYMPTOMS; DYADIC FLEXIBILITY; EMOTION REGULATION; BEHAVIOR
   PROBLEMS; CONDUCT PROBLEMS; SYSTEMS ANALYSIS; FAMILY; ADJUSTMENT;
   ADOLESCENT; MOTHERS
AB SYNOPSISObjective. Parent-child coercive cycles have been associated with both rigidity and inconsistency in parenting behavior. To explain these mixed findings, we examined real-time variability in maternal responses to children's off-task behavior to determine whether this common trigger of the coercive cycle (responding to child misbehavior) is associated with rigidity or inconsistency in parenting. We also examined the effects of risk factors for coercion (maternal hostility, maternal depressive symptoms, child externalizing problems, and dyadic negativity) on patterns of parenting. Design. Mother-child dyads (N=96; M child age=41months) completed a difficult puzzle task, and observations were coded continuously for parent (e.g., directive, teaching) and child behavior (e.g., on-task, off-task). Results. Multilevel continuous-time survival analyses revealed that parenting behavior is less variable when children are off-task. However, when risk factors are higher, a different profile emerges. Combined maternal and child risk is associated with markedly lower variability in parenting behavior overall (i.e., rigidity) paired with shifts toward higher variability specifically when children are off-task (i.e., inconsistency). Dyadic negativity (i.e., episodes when children are off-task and parents engage in negative behavior) are also associated with higher parenting variability. Conclusions. Risk factors confer rigidity in parenting overall, but in moments when higher-risk parents must respond to child misbehavior, their parenting becomes more variable, suggesting inconsistency and ineffectiveness. This context-dependent shift in parenting behavior may help explain prior mixed findings and offer new directions for family interventions designed to reduce coercive processes.
C1 [Lunkenheimer, Erika] Colorado State Univ, Human Dev & Family Studies, 1570 Campus Delivery, Ft Collins, CO 80523 USA.
   [Lichtwarck-Aschoff, Anna; Granic, Isabela] Radboud Univ Nijmegen, Nijmegen, Netherlands.
   [Hollenstein, Tom] Queens Univ, Kingston, ON K7L 3N6, Canada.
   [Kemp, Christine J.] Colorado State Univ, Ft Collins, CO 80523 USA.
RP Lunkenheimer, E (reprint author), Colorado State Univ, Human Dev & Family Studies, 1570 Campus Delivery, Ft Collins, CO 80523 USA.
EM erika.lunkenheimer@colostate.edu
FU National Institute for Child Health and Human DevelopmentUnited States
   Department of Health & Human ServicesNational Institutes of Health (NIH)
   - USANIH Eunice Kennedy Shriver National Institute of Child Health &
   Human Development (NICHD) [K01HD068170]
FX This research was supported by the National Institute for Child Health
   and Human Development, grant #K01HD068170.
NR 56
TC 7
Z9 7
U1 2
U2 12
PU ROUTLEDGE JOURNALS, TAYLOR & FRANCIS LTD
PI ABINGDON
PA 2-4 PARK SQUARE, MILTON PARK, ABINGDON OX14 4RN, OXON, ENGLAND
SN 1529-5192
EI 1532-7922
J9 PARENT-SCI PRACT
JI Parent.-Sci. Pract.
PY 2016
VL 16
IS 4
BP 237
EP 256
DI 10.1080/15295192.2016.1184925
PG 20
WC Family Studies; Psychology, Developmental
SC Family Studies; Psychology
GA DW2ZZ
UT WOS:000383512800002
PM 28190978
OA Green Accepted
DA 2020-03-18
ER

PT J
AU Nelis, S
   Luyckx, K
   Feldman, G
   Bastin, M
   Raes, F
   Bijttebier, P
AF Nelis, Sabine
   Luyckx, Koen
   Feldman, Greg
   Bastin, Margot
   Raes, Filip
   Bijttebier, Patricia
TI Assessing response styles to positive affect: One or two dimensions of
   positive rumination in the Responses to Positive Affect questionnaire?
SO PERSONALITY AND INDIVIDUAL DIFFERENCES
LA English
DT Article
DE Response styles; Positive affect; Questionnaire; RPA
ID PSYCHOMETRIC EVALUATION; EMOTION REGULATION; FIT INDEXES; VERSION;
   DEPRESSION; DISORDERS; SYMPTOMS
AB The Responses to Positive Affect questionnaire (RPA) assesses responses that either tend to dampen or enhance positive affect. Previously, using factor analysis, enhancing (i.e., positive rumination, PR) has been divided into self-focused and emotion-focused strategies. Whereas these PR types are mostly treated as different factors, they are also examined as a single factor, for instance in adolescents. Given that self-concept changes through adolescence, there might be an age effect such that self-focused PR and emotion-focused PR become more differentiated through adolescence. The present aim was to investigate the distinction between emotion-focused and self-focused PR by comparing the RPA structure in three age groups, i.e., early, middle, and late adolescence (Study 1); and by conducting a systematic review of the relationship between both strategies in published research (Study 2). In Study 1, we found no evidence that the two types of PR were more differentiated in the oldest than in the youngest group. In Study 2, related to Study 1, self-focused and emotion-focused PR were highly correlated in most of the published research. Also, there were item switches between the PR factors in RPA translations. In sum, it is justifiable to investigate PR as a single construct when using the RPA. (C) 2015 Elsevier Ltd. All rights reserved.
C1 [Nelis, Sabine; Luyckx, Koen; Bastin, Margot; Raes, Filip; Bijttebier, Patricia] Katholieke Univ Leuven, Fac Psychol & Educ Sci, B-3000 Leuven, Belgium.
   [Feldman, Greg] Simmons Coll, Dept Psychol, Boston, MA 02115 USA.
RP Nelis, S (reprint author), Katholieke Univ Leuven, Fac Psychol & Educ Sci, Tiensestr 102,Box 3717, B-3000 Leuven, Belgium.
EM sabine.nelis@ppw.kuleuven.be; koen.luyckx@ppw.kuleuven.be;
   gregory.feldman@simmons.edu; margot.bastin@ppw.kuleuven.be;
   filip.raes@ppw.kuleuven.be; patricia.bijttebier@ppw.kuleuven.be
OI Bastin, Margot/0000-0002-5434-2132
FU Research Foundation Flanders (FWO)FWO [G.0923.12]
FX This work was supported by research funding from the Research Foundation
   Flanders (FWO; Grant G.0923.12 to Patricia Bijttebier and Ph.D.
   fellowship to Margot Bastin).
NR 42
TC 17
Z9 17
U1 4
U2 18
PU PERGAMON-ELSEVIER SCIENCE LTD
PI OXFORD
PA THE BOULEVARD, LANGFORD LANE, KIDLINGTON, OXFORD OX5 1GB, ENGLAND
SN 0191-8869
J9 PERS INDIV DIFFER
JI Pers. Individ. Differ.
PD JAN
PY 2016
VL 89
BP 40
EP 46
DI 10.1016/j.paid.2015.09.031
PG 7
WC Psychology, Social
SC Psychology
GA CW3LZ
UT WOS:000364895100008
DA 2020-03-18
ER

PT J
AU Vandewalle, J
   Moens, E
   Beyers, W
   Braet, C
AF Vandewalle, Julie
   Moens, Ellen
   Beyers, Wim
   Braet, Caroline
TI Can we link emotional eating with the emotion regulation skills of
   adolescents?
SO PSYCHOLOGY & HEALTH
LA English
DT Article
DE parental rejection; emotion regulation; emotional eating; adolescents;
   latent change model
ID BEHAVIOR; STRESS; OBESITY; STYLE; QUESTIONNAIRE; DISINHIBITION;
   OVERWEIGHT; REJECTION; CHILDREN; GIRLS
AB Objective: A recent cross-sectional study showed that maternal rejection is associated with emotional eating of obese youngsters seeking treatment, and that this relation is mediated by maladaptive emotion regulation (ER) of the youngsters. We wanted to build on this study and investigate the relation between parental rejection, maladaptive ER and emotional eating in a community sample using longitudinal data.Design: Participants were 81 youngsters between the ages of 10 and 16years. Participants completed questionnaires assessing maternal and paternal rejection, ER strategies and emotional eating, at two time moments (M=71days between time moments). Latent change models were used to estimate level and change of each variable.Results: Results showed that the levels of maternal rejection, maladaptive ER and emotional eating were related. The indirect effect of the level of maternal rejection on the level of emotional eating through the level of maladaptive ER was marginally significant. On average, maternal rejection showed no change over time, whereas the other variables decreased. The changes in the variables were not related.Conclusion: The findings highlight the importance of assessing the emotional bond between mother and youngster and the ER of youngsters with an emotional eating style.
C1 [Vandewalle, Julie; Moens, Ellen; Beyers, Wim; Braet, Caroline] Univ Ghent, Dept Dev Personal & Social Psychol, Ghent, Belgium.
RP Vandewalle, J (reprint author), Univ Ghent, Dept Dev Personal & Social Psychol, Ghent, Belgium.
EM Julie.Vandewalle@ugent.be
RI Beyers, Wim/C-1722-2013
OI Beyers, Wim/0000-0003-4721-0251; Braet, Caroline/0000-0003-2458-287X
FU Research Foundation Flanders (FWO)FWO
FX Ellen Moens is a postdoctoral researcher supported by the Research
   Foundation Flanders (FWO).
NR 70
TC 9
Z9 9
U1 3
U2 19
PU TAYLOR & FRANCIS LTD
PI ABINGDON
PA 2-4 PARK SQUARE, MILTON PARK, ABINGDON OR14 4RN, OXON, ENGLAND
SN 0887-0446
EI 1476-8321
J9 PSYCHOL HEALTH
JI Psychol. Health
PY 2016
VL 31
IS 7
BP 857
EP 872
DI 10.1080/08870446.2016.1149586
PG 16
WC Public, Environmental & Occupational Health; Psychology,
   Multidisciplinary
SC Public, Environmental & Occupational Health; Psychology
GA DT2GV
UT WOS:000381299700004
PM 26899369
DA 2020-03-18
ER

PT J
AU Chan, SM
   Poon, SFO
   Tang, EMH
AF Chan, Siu Mui
   Poon, Scarlet Fung Oi
   Tang, Esther Man Hang
TI Daily hassles, cognitive emotion regulation and anxiety in children
SO VULNERABLE CHILDREN AND YOUTH STUDIES
LA English
DT Article
DE Child anxiety; cognitive coping; stress; CERQ; Chinese
ID OF-ONSET DISTRIBUTIONS; REGULATION STRATEGIES; CHINESE ADOLESCENTS;
   PSYCHOMETRIC PROPERTIES; DEPRESSIVE SYMPTOMS; LIFETIME PREVALENCE;
   ANXIOUS SYMPTOMS; DISORDERS; STRESS; SCREEN
AB Evidence has suggested that some cognitive emotion regulation strategies people adopt when they encounter stress may exacerbate anxiety, whereas some may help to buffer the impeding effects of stress. However, studies were conducted mainly with adolescents and adults and research done with children is limited. The present study tested how childhood anxiety was related to cognitive emotion regulation strategies and daily hassles, including whether regulation strategies mediate the relation between daily hassles and anxiety. Data were collected from 999 Hong Kong-Chinese children (56.6% boys), aged between 9 and 12 (mean age = 9.90). Results showed that stress was a strong positive predictor of anxiety. Furthermore, rumination (reiterating negative events and emotions) and catastrophizing (envisaging the worst results of a negative event) coping strategies were vulnerability factors for childhood anxiety, whereas positive reappraisal served a protective function. Results also revealed that rumination and catastrophizing partially mediated the effects of stress on anxiety. It is suggested that mental health education should be provided to help children to understand the impeding effects of maladaptive cognitive strategies and to practice the use of adaptive cognitive strategies. Suggestions for future research are discussed.
C1 [Chan, Siu Mui] Educ Univ Hong Kong, Dept Psychol Studies, Tai Po, Hong Kong, Peoples R China.
   [Poon, Scarlet Fung Oi; Tang, Esther Man Hang] Baptist Oi Kwan Social Serv, Integrated Mental Hlth Serv, Wan Chai, Hong Kong, Peoples R China.
RP Chan, SM (reprint author), Baptist Oi Kwan Social Serv, Integrated Mental Hlth, Wan Chai, Hong Kong, Peoples R China.
EM smho@ied.edu.hk
OI CHAN, Siu Mui/0000-0002-8173-5150
NR 38
TC 3
Z9 3
U1 0
U2 8
PU ROUTLEDGE JOURNALS, TAYLOR & FRANCIS LTD
PI ABINGDON
PA 2-4 PARK SQUARE, MILTON PARK, ABINGDON OX14 4RN, OXON, ENGLAND
SN 1745-0128
EI 1745-0136
J9 VULNERABLE CHILD YOU
JI Vulnerable Child. Youth Stud.
PY 2016
VL 11
IS 3
BP 238
EP 250
DI 10.1080/17450128.2016.1214887
PG 13
WC Family Studies
SC Family Studies
GA EJ5ZT
UT WOS:000393298700005
DA 2020-03-18
ER

PT J
AU Mori, A
   Okamoto, Y
   Okada, G
   Takagaki, K
   Jinnin, R
   Takamura, M
   Kobayakawa, M
   Yamawaki, S
AF Mori, Asako
   Okamoto, Yasumasa
   Okada, Go
   Takagaki, Koki
   Jinnin, Ran
   Takamura, Masahiro
   Kobayakawa, Makoto
   Yamawaki, Shigeto
TI Behavioral activation can normalize neural hypoactivation in
   subthreshold depression during a monetary incentive delay task
SO JOURNAL OF AFFECTIVE DISORDERS
LA English
DT Article
DE Depression; Magnetic resonance imaging; Behavioral activation;
   Prefrontal cortex; Monetary incentive delay task
ID REMITTED MAJOR DEPRESSION; MENTAL-HEALTH OUTCOMES; COGNITIVE CONTROL;
   CARE MANAGEMENT; ANGULAR GYRUS; BRAIN; ADOLESCENCE; THERAPY;
   PSYCHOTHERAPY; RESPONSES
AB Background: Late adolescents are under increased risk of developing depressive symptoms. Behavioral activation is an effective treatment for subthreshold depression, which can prevent the development of subthreshold depression into a major depressive disorder. However, the neural mechanisms underlying the efficacy of behavioral activation have not been clearly understood. We investigated neural responses during reward processing by individuals with subthreshold depression to clarify the neural mechanisms of behavioral activation.
   Methods: Late adolescent university students with subthreshold depression (n=15, age 18-19 years) as indicated by a high score on the Beck's Depression Inventory-II (BDI-II) and 15 age-matched controls with a low BDI-II score participated in functional magnetic resonance imaging scanning conducted during a monetary incentive delay task on two occasions. The Individuals in the subthreshold depression group received five, weekly behavioral activation sessions between the two scanning sessions. Moreover, they did not receive any medication until the study was completed.
   Results: Behavioral activation significantly reduced depressive symptoms. Moreover, compared to the changes in brain functions in the control group, the behavioral activation group showed functional changes during loss anticipation in brain structures that mediates cognitive and emotional regulation, including the left ventrolateral prefrontal cortex and angular gyrus.
   Limitations: Replication of the study with a larger sample size is required to increase the generalizability of these results.
   Conclusions: Behavioral activation results in improved functioning of the fronto-parietal region during loss anticipation. These results increase our understanding of the mechanisms underlying specific psychotherapies. (C) 2015 Elsevier B.V. All rights reserved.
C1 [Mori, Asako; Okamoto, Yasumasa; Okada, Go; Takagaki, Koki; Jinnin, Ran; Takamura, Masahiro; Kobayakawa, Makoto; Yamawaki, Shigeto] Hiroshima Univ, Grad Sch Biomed & Hlth Sci, Dept Psychiat & Neurosci, Hiroshima 7348553, Japan.
RP Okamoto, Y (reprint author), Hiroshima Univ, Grad Sch Biomed & Hlth Sci, Dept Psychiat & Neurosci, Minami Ku, 1-2-3 Kasumi, Hiroshima 7348553, Japan.
EM oy@hiroshima-u.ac.jp
OI Takamura, Masahiro/0000-0001-9742-152X
NR 77
TC 16
Z9 17
U1 1
U2 24
PU ELSEVIER SCIENCE BV
PI AMSTERDAM
PA PO BOX 211, 1000 AE AMSTERDAM, NETHERLANDS
SN 0165-0327
EI 1573-2517
J9 J AFFECT DISORDERS
JI J. Affect. Disord.
PD JAN 1
PY 2016
VL 189
BP 254
EP 262
DI 10.1016/j.jad.2015.09.036
PG 9
WC Clinical Neurology; Psychiatry
SC Neurosciences & Neurology; Psychiatry
GA CV3PD
UT WOS:000364170200037
PM 26454185
DA 2020-03-18
ER

PT J
AU Cole, CE
   Zapp, DJ
   Fettig, NB
   Perez-Edgar, K
AF Cole, Claire E.
   Zapp, Daniel J.
   Fettig, Nicole B.
   Perez-Edgar, Koraly
TI Impact of attention biases to threat and effortful control on individual
   variations in negative affect and social withdrawal in very young
   children
SO JOURNAL OF EXPERIMENTAL CHILD PSYCHOLOGY
LA English
DT Article
DE Social withdrawal; Temperament; Attention bias; Dot-probe; Anxiety;
   Negative affect; Effortful control
ID GENERALIZED ANXIETY DISORDER; BEHAVIORAL-INHIBITION; SELECTIVE
   ATTENTION; EMOTION REGULATION; PEDIATRIC ANXIETY; RELEVANT STIMULI;
   TEMPERAMENT; FACES; ADOLESCENTS; CHILDHOOD
AB Early temperamental sensitivity may form the basis for the later development of socioemotional maladjustment. In particular, temperamental negative affect places children at risk for the development of anxiety. However, not all children who show negative affect go on to develop anxiety or extreme social withdrawal. Recent research indicates that reactive control, in the form of attention to threat, may serve as a bridge between early temperament and the development of later social difficulties. In addition, variation in effortful control may also modulate this trajectory. Children (mean age = 5.57 years) were assessed for attention bias to threatening and pleasant faces using a dot-probe paradigm. Attention bias to threatening (but not happy) faces moderated the direct positive relation between negative affect and social withdrawal. Children with threat biases showed a significant link between negative affect and social withdrawal, whereas children who avoided threat did not. In contrast, effortful control did not moderate the relation between negative affect and social withdrawal. Rather, there was a direct negative relation between effortful control and social withdrawal. The findings from this short report indicate that the relations among temperament, attention bias, and social withdrawal appears early in life and point to early emerging specificity in reactive and regulatory functioning. (c) 2015 Elsevier Inc. All rights reserved.
C1 [Cole, Claire E.; Zapp, Daniel J.; Fettig, Nicole B.] George Mason Univ, Dept Psychol, Fairfax, VA 22030 USA.
   [Perez-Edgar, Koraly] Penn State Univ, Dept Psychol, University Pk, PA 16801 USA.
RP Cole, CE (reprint author), George Mason Univ, Dept Psychol, Fairfax, VA 22030 USA.
EM claire.cole@gmail.com
RI Perez-Edgar, Koraly/H-7365-2019
OI Perez-Edgar, Koraly/0000-0003-4051-9563
FU National Institutes of HealthUnited States Department of Health & Human
   ServicesNational Institutes of Health (NIH) - USA [MH073569, MH094633]
FX Support for manuscript preparation was provided by grants from the
   National Institutes of Health to Koraly Perez-Edgar (MH073569 and
   MH094633).
NR 61
TC 14
Z9 14
U1 2
U2 46
PU ELSEVIER SCIENCE INC
PI NEW YORK
PA 360 PARK AVE SOUTH, NEW YORK, NY 10010-1710 USA
SN 0022-0965
EI 1096-0457
J9 J EXP CHILD PSYCHOL
JI J. Exp. Child Psychol.
PD JAN
PY 2016
VL 141
BP 210
EP 221
DI 10.1016/j.jecp.2015.09.012
PG 12
WC Psychology, Developmental; Psychology, Experimental
SC Psychology
GA CW3HH
UT WOS:000364882100014
PM 26477597
OA Green Accepted
DA 2020-03-18
ER

PT J
AU Turpyn, CC
   Chaplin, TM
   Cook, EC
   Martelli, AM
AF Turpyn, Caitlin C.
   Chaplin, Tara M.
   Cook, Emily C.
   Martelli, Alexandra M.
TI A person-centered approach to adolescent emotion regulation:
   Associations with psychopathology and parenting (vol 136, pg 1, 2015)
SO JOURNAL OF EXPERIMENTAL CHILD PSYCHOLOGY
LA English
DT Correction
C1 [Turpyn, Caitlin C.; Chaplin, Tara M.; Martelli, Alexandra M.] George Mason Univ, Dept Psychol, Fairfax, VA 22030 USA.
   [Cook, Emily C.] Rhode Isl Coll, Dept Psychol, Providence, RI 02908 USA.
RP Turpyn, CC (reprint author), George Mason Univ, Dept Psychol, Fairfax, VA 22030 USA.
EM cmauger@gmu.edu
FU National Institutes of Health (NIH)United States Department of Health &
   Human ServicesNational Institutes of Health (NIH) - USA [UL1-DE19586];
   American Academy of Child and Adolescent Psychiatry grant
FX The authors regret that the following acknowledgement was missed in the
   published article:; "The authors also acknowledge collaborators Michael
   J. Crowley, Rebecca E. Hommer, and Linda C. Mayes. Support for parts of
   this study were provided by National Institutes of Health (NIH)
   UL1-DE19586 pilot grant (PI: Crowley) and by the American Academy of
   Child and Adolescent Psychiatry grant (PI: Hommer)."
NR 1
TC 0
Z9 0
U1 0
U2 16
PU ACADEMIC PRESS INC ELSEVIER SCIENCE
PI SAN DIEGO
PA 525 B ST, STE 1900, SAN DIEGO, CA 92101-4495 USA
SN 0022-0965
EI 1096-0457
J9 J EXP CHILD PSYCHOL
JI J. Exp. Child Psychol.
PD JAN
PY 2016
VL 141
BP 294
EP 294
DI 10.1016/j.jecp.2015.06.009
PG 1
WC Psychology, Developmental; Psychology, Experimental
SC Psychology
GA CW3HH
UT WOS:000364882100024
OA Bronze
DA 2020-03-18
ER

PT J
AU Mazloom, M
   Yaghubi, H
   Mohammadkhani, S
AF Mazloom, Maryam
   Yaghubi, Hamid
   Mohammadkhani, Shahram
TI Post-traumatic stress symptom, metacognition, emotional schema and
   emotion regulation: A structural equation model
SO PERSONALITY AND INDIVIDUAL DIFFERENCES
LA English
DT Article
DE Post-traumatic stress symptom; Metacognition; Emotional schema; Emotion
   regulation
ID REGULATION DIFFICULTIES; DYSREGULATION; QUESTIONNAIRE; VALIDATION;
   SURVIVORS; PTSD
AB Objective: The present study aimed to assess the direct and indirect impacts of the metacognition, emotional schema and emotion regulation in prediction of post-traumatic stress (PTS) symptom.
   Method: Participants consisted of 678 high school students from earthquake-stricken areas of eastern Azerbaijan selected from Varzaghan,Ahar and Hells by multistage cluster sampling. PTSD Symptom Scale Self Report (PSS-SR), Metacognition Questionnaire Adolescent Version (MCQ-A), Leahy Emotional Schema Scale (LESS) and Difficulties in Emotion Regulation Scale (DERS) were utilized for data collection. SPSS software and LISREL software were used for data analysis.
   Results: The results of SEM and path analysis indicated the direct and indirect (through emotion regulation) impacts of metacognition and also indirect (through emotion regulation) impact of emotional schema on PTS symptom. Model examination presented the good fitness of the proposed theoretical model.
   Conclusions: Consistent with metacognitive model and also emotional schema model, results of this study indicated the impact of metacognition and emotional schema on post-traumatic stress symptom through emotion regulation. This finding emphasizes that both metacognitive and emotional factors are important in explanation of PTS symptom. (C) 2015 Elsevier Ltd. All rights reserved.
C1 [Mazloom, Maryam; Yaghubi, Hamid] Shahed Univ, Humanities Fac, Dept Psychol, Tehran, Iran.
   [Mohammadkhani, Shahram] Kharazmi Univ, Psychol & Educ Sci Fac, Dept Psychol, Tehran, Iran.
RP Mazloom, M (reprint author), Shahed Univ, Humanities Fac, Dept Psychol, Tehran, Iran.
EM mazloom.malyam@yahoo.com
OI Mohammadkhani, Shahram/0000-0001-7541-6412
NR 31
TC 13
Z9 13
U1 1
U2 37
PU PERGAMON-ELSEVIER SCIENCE LTD
PI OXFORD
PA THE BOULEVARD, LANGFORD LANE, KIDLINGTON, OXFORD OX5 1GB, ENGLAND
SN 0191-8869
J9 PERS INDIV DIFFER
JI Pers. Individ. Differ.
PD JAN
PY 2016
VL 88
BP 94
EP 98
DI 10.1016/j.paid.2015.08.053
PG 5
WC Psychology, Social
SC Psychology
GA CU8XV
UT WOS:000363828300017
DA 2020-03-18
ER

PT J
AU Riemersma, I
   van Santvoort, F
   Janssens, JMAM
   Hosman, CMH
   van Doesum, KTM
AF Riemersma, Ivon
   van Santvoort, Floor
   Janssens, Jan M. A. M.
   Hosman, Clemens M. H.
   van Doesum, Karin T. M.
TI 'You are Okay': a support and educational program for children with mild
   intellectual disability and their parents with a mental illness: study
   protocol of a quasi-experimental design
SO BMC PSYCHIATRY
LA English
DT Article
DE Children; Mild ID; Parents; Mental illness; Support group; Online
   educational program
ID ILL PARENTS; DEPRESSION; MOTHERS; INTERVENTION; ADOLESCENTS; RISK;
   TRANSMISSION; DISORDER; BEHAVIOR
AB Background: Children of parents with a mental illness or substance use disorder (COPMI) have an increased risk of developing social-emotional problems themselves. Fear of stigmatisation or unawareness of problems prevents children and parents from understanding each other. Little is known about COPMI with mild intellectual disabilities (ID), except that they have a high risk of developing social-emotional problems and require additional support. In this study, we introduce a program for this group, the effectiveness of which we will study using a quasi-experimental design based on matching. The program 'You are okay' consists of a support group for children and an online educational program for parents. The goal of the program is to increase children and parents' perceived competence with an aim to prevent social-emotional problems in children.
   Methods/Design: Children between ten and twenty years old with mild ID (IQ between 50 and 85) and at least one of their parents with a mental illness will be included in the study. The children will receive part time treatment or residential care from an institute for children with mild ID and behavioural problems. Participants will be assigned to the intervention or the control group. The study has a quasi-experimental design. The children in the intervention group will join a support group, and their parents will be offered an online educational program. Children in the control group will receive care as usual, and their parents will have no extra offer. Assessments will be conducted at baseline, post-test, and follow up (6 months). Children, parents, and social workers will fill out the questionnaires.
   Discussion: The 'You are okay' program is expected to increase children and parents' perceived competence, which can prevent (further) social-emotional problem development. Because the mental illness of parents can be related to the behavioural problems of their children, it is important that children and parents understand each other. When talking about the mental illness of parents becomes standard in children's treatment, stigmatisation and the fear for stigmatisation can decrease.
C1 [Riemersma, Ivon; van Santvoort, Floor] Pluryn Res & Dev, NL-6541 TW Nijmegen, Netherlands.
   [Janssens, Jan M. A. M.] Radboud Univ Nijmegen, Dept Dev Psychopathol, Inst Behav Sci, NL-6525 ED Nijmegen, Netherlands.
   [Hosman, Clemens M. H.] Maastricht Univ, Mental Hlth Promot & Prevent, NL-6200 MD Maastricht, Netherlands.
   [Hosman, Clemens M. H.; van Doesum, Karin T. M.] Radboud Univ Nijmegen, NL-6525 ED Nijmegen, Netherlands.
   [Hosman, Clemens M. H.] Netherlands Hosman Prevent Consultancy & Innovat, Groesbeek, Netherlands.
   [van Doesum, Karin T. M.] Inst Behav Sci, Mindfit Mental Hlth Ctr, Deventer, Netherlands.
RP Riemersma, I (reprint author), Pluryn Res & Dev, Ind Weg 50, NL-6541 TW Nijmegen, Netherlands.
EM iriemersma@pluryn.nl
FU ZonMwNetherlands Organization for Health Research and Development
   [729111011]; Antonia Wilhelmia Fonds [131031]
FX ZonMw (project number 729111011) and Antonia Wilhelmia Fonds (project
   number 131031) funded this study.
NR 37
TC 2
Z9 2
U1 1
U2 17
PU BMC
PI LONDON
PA CAMPUS, 4 CRINAN ST, LONDON N1 9XW, ENGLAND
SN 1471-244X
J9 BMC PSYCHIATRY
JI BMC Psychiatry
PD DEC 24
PY 2015
VL 15
AR 318
DI 10.1186/s12888-015-0698-0
PG 9
WC Psychiatry
SC Psychiatry
GA CZ5HE
UT WOS:000367132500001
PM 26702610
OA DOAJ Gold, Green Published
DA 2020-03-18
ER

PT J
AU Li, YZ
   Xu, Y
   Chen, Z
AF Li, Yanzhang
   Xu, Yun
   Chen, Zi
TI Effects of the behavioral inhibition system (BIS), behavioral activation
   system (BAS), and emotion regulation on depression: A one-year follow-up
   study in Chinese adolescents
SO PSYCHIATRY RESEARCH
LA English
DT Article
DE Behavioral inhibition system (BIS); Behavioral activation system (BAS);
   Emotion regulation; Depression; Adolescents; China
ID REGULATION STRATEGIES; REINFORCEMENT SENSITIVITY; REGULATION
   QUESTIONNAIRE; MODERATING ROLE; SUBSTANCE USE; LIFE EVENTS; ANXIETY;
   SYMPTOMS; PREDICTION; BIS/BAS
AB Depression is a worldwide mental health problem among adolescents. The current study aimed to examine the roles of the behavioral inhibition system (BIS), behavioral activation system (BAS), and emotion regulation on adolescent depression. A total of 330 Chinese adolescents were recruited to complete initial assessments of BIS/BAS, emotion regulation, and depression, with a follow-up after one year. Depression on these two occasions was positively correlated with gender, age, initial scores of BIS/BAS activity, and with Cognitive Emotion Regulation Questionnaire scores for self-blame, rumination, putting into perspective, catastrophizing, and blaming others, and negatively correlated with initial positive reappraisal scores. Structural equation modeling demonstrated that higher BIS activity, catastrophizing, rumination, and lower positive reappraisal predicted depression after one year. However, after controlling for initial depression, these variables were indirectly related to subsequent depression. Implications are discussed for assessments of depression and interventions targeted at the BIS, BAS, and emotion regulation. (C) 2015 Elsevier Ireland Ltd. All rights reserved.
C1 [Li, Yanzhang; Xu, Yun; Chen, Zi] Chengdu Med Coll, Sichuan Inst Appl Psychol, Chengdu 610500, Sichuan Provice, Peoples R China.
RP Li, YZ (reprint author), Chengdu Med Coll, Sichuan Inst Appl Psychol, Xindu Ave 783, Chengdu 610500, Sichuan Provice, Peoples R China.
EM lyz@cmc.educ.cn
FU Humanities and Social Science Youth Fund of the Ministry of Education
   [10YJCXLX024]; Humanities and Social Science Project of Sichuan Province
   Education Board [10ZX013]
FX The research was supported by the Humanities and Social Science Youth
   Fund of the Ministry of Education (No. 10YJCXLX024) and the Humanities
   and Social Science Project of Sichuan Province Education Board (No.
   10ZX013).
NR 67
TC 16
Z9 18
U1 4
U2 52
PU ELSEVIER IRELAND LTD
PI CLARE
PA ELSEVIER HOUSE, BROOKVALE PLAZA, EAST PARK SHANNON, CO, CLARE, 00000,
   IRELAND
SN 0165-1781
J9 PSYCHIAT RES
JI Psychiatry Res.
PD DEC 15
PY 2015
VL 230
IS 2
BP 287
EP 293
DI 10.1016/j.psychres.2015.09.007
PG 7
WC Psychiatry
SC Psychiatry
GA CY0DV
UT WOS:000366077400024
PM 26386601
DA 2020-03-18
ER

PT J
AU Vega, D
   Vila-Ballo, A
   Soto, A
   Amengual, J
   Ribas, J
   Torrubia, R
   Rodriguez-Fornells, A
   Marco-Pallares, J
AF Vega, Daniel
   Vila-Ballo, Adria
   Soto, Angel
   Amengual, Julia
   Ribas, Joan
   Torrubia, Rafael
   Rodriguez-Fornells, Antoni
   Marco-Pallares, Josep
TI Preserved Error-Monitoring in Borderline Personality Disorder Patients
   with and without Non-Suicidal Self-Injury Behaviors
SO PLOS ONE
LA English
DT Article
ID ATTENTION-DEFICIT/HYPERACTIVITY DISORDER; EMOTION DYSREGULATION;
   EXECUTIVE FUNCTION; ERP COMPONENTS; IMPULSIVITY; ADOLESCENTS;
   POTENTIALS; MARKERS; VERSION; SYSTEM
AB Background
   The presence of non-suicidal self-injury acts in Borderline Personality Disorder (BPD) is very prevalent. These behaviors are a public health concern and have become a poorly understood phenomenon in the community. It has been proposed that the commission of non-suicidal self-injury might be related to a failure in the brain network regulating executive functions. Previous studies have shown that BPD patients present an impairment in their capacity to monitor actions and conflicts associated with the performance of certain actions, which suppose an important aspect of cognitive control.
   Method
   We used Event Related Potentials to examine the behavioral and electrophysiological indexes associated with the error monitoring in two BPD outpatients groups (17 patients each) differentiated according to the presence or absence of non-suicidal self-injury behaviors. We also examined 17 age-and intelligence-matched healthy control participants.
   Results
   The three groups did not show significant differences in event-related potentials associated with errors (Error-Related Negativity and Pe) nor in theta power increase following errors.
   Conclusions
   This is the first study investigating the behavioral and electrophysiological error monitoring indexes in BPD patients characterized by their history of non-suicidal self-injury behaviors. Our results show that error monitoring is preserved in BPD patients and suggest that non-suicidal self-injury acts are not related to a dysfunction in the cognitive control mechanisms.
C1 [Vega, Daniel; Soto, Angel; Ribas, Joan] Consorci Sanitari Anoia, Dept Psychiat & Mental Hlth, Barcelona, Spain.
   [Vega, Daniel; Torrubia, Rafael] Univ Autonoma Barcelona, Dept Psiquiatria & Med Legal, Unitat Psicol Med, E-08193 Barcelona, Spain.
   [Vega, Daniel; Torrubia, Rafael] Univ Autonoma Barcelona, Inst Neurociencies, E-08193 Barcelona, Spain.
   [Vega, Daniel; Vila-Ballo, Adria; Amengual, Julia; Rodriguez-Fornells, Antoni; Marco-Pallares, Josep] IDIBELL, Bellvitge Biomed Res Inst, Cognit & Brain Plast Grp, Barcelona, Spain.
   [Rodriguez-Fornells, Antoni; Marco-Pallares, Josep] Univ Barcelona, Dept Basic Psychol, Barcelona, Spain.
   [Rodriguez-Fornells, Antoni] Catalan Inst Res & Adv Studies ICREA, Barcelona, Spain.
   [Marco-Pallares, Josep] Univ Barcelona, IR3C, Inst Recerca Cervell Cognicio & Conducta, Barcelona, Spain.
RP Marco-Pallares, J (reprint author), IDIBELL, Bellvitge Biomed Res Inst, Cognit & Brain Plast Grp, Barcelona, Spain.
EM josepmarco@gmail.com
RI Vega, Daniel/G-1995-2016; vega, daniel/AAB-7859-2019; Marco-Pallares,
   Josep/C-1256-2008; Rodriguez Fornells, Antoni/L-5878-2014; Vila-Ballo,
   Adria/A-8357-2018
OI Marco-Pallares, Josep/0000-0001-9175-1480; Rodriguez Fornells,
   Antoni/0000-0002-3249-6931; Amengual, Julian/0000-0002-8613-6325;
   Vila-Ballo, Adria/0000-0001-7593-6012
FU Fundacio La Marato de TV3 [2009-092410]; Spanish Ministry of
   ScienceSpanish Government [PSI2012-37472, PSI2011-29219]; Catalan
   Government [SGR 93]; Ramon y Cajal GrantSpanish Government
   [RYC-2007-01614]; IDIBELL grant [06/IDB-001]; Spanish grants from the
   MINECO [PSI2012-37472, PSI2011-29219]; Catalan Government (Generalitat
   de Catalunya)Generalitat de Catalunya [SGR 93]; ICREAICREA
FX This research was funded by the "Fundacio La Marato de TV3"
   (2009-092410; www.tv3.cat/marato), Spanish Ministry of Science
   (www.idi.mineco.gob.es) to JMP (PSI2012-37472) and ARF (PSI2011-29219)
   and Catalan Government to ARF (2009 SGR 93; www10.gencat.cat). JMP was
   supported by the Ramon y Cajal Grant (RYC-2007-01614;
   www.idi.mineco.gob.es) and AVB by a predoctoral IDIBELL grant
   (06/IDB-001; www.idibell.cat). The funders had no role in study design,
   data collection and analysis, decision to publish, or preparation of the
   manuscript.; This project has been supported by grants from Fundacio La
   Marato de TV3 (2009-092410), Spanish grants from the MINECO
   (PSI2011-29219 to A.R.F and PSI2012-37472 to J.M.P.) and the Catalan
   Government (Generalitat de Catalunya, 2009 SGR 93).
NR 73
TC 8
Z9 8
U1 0
U2 12
PU PUBLIC LIBRARY SCIENCE
PI SAN FRANCISCO
PA 1160 BATTERY STREET, STE 100, SAN FRANCISCO, CA 94111 USA
SN 1932-6203
J9 PLOS ONE
JI PLoS One
PD DEC 4
PY 2015
VL 10
IS 12
AR e0143994
DI 10.1371/journal.pone.0143994
PG 16
WC Multidisciplinary Sciences
SC Science & Technology - Other Topics
GA CY1CH
UT WOS:000366143800035
PM 26636971
OA DOAJ Gold, Green Published
DA 2020-03-18
ER

PT J
AU Cracco, E
   Van Durme, K
   Braet, C
AF Cracco, E.
   Van Durme, K.
   Braet, C.
TI Validation of the FEEL-KJ: An Instrument to Measure Emotion Regulation
   Strategies in Children and Adolescents (vol 10, e0137080, 2015)
SO PLOS ONE
LA English
DT Correction
NR 1
TC 1
Z9 1
U1 2
U2 34
PU PUBLIC LIBRARY SCIENCE
PI SAN FRANCISCO
PA 1160 BATTERY STREET, STE 100, SAN FRANCISCO, CA 94111 USA
SN 1932-6203
J9 PLOS ONE
JI PLoS One
PD DEC 2
PY 2015
VL 10
IS 12
AR e0144324
DI 10.1371/journal.pone.0144324
PG 1
WC Multidisciplinary Sciences
SC Science & Technology - Other Topics
GA CX8BI
UT WOS:000365926300180
OA DOAJ Gold, Green Published
DA 2020-03-18
ER

PT J
AU Weiss, JA
   Cappadocia, MC
   Tint, A
   Pepler, D
AF Weiss, Jonathan A.
   Cappadocia, M. Catherine
   Tint, Ami
   Pepler, Debra
TI Bullying Victimization, Parenting Stress, and Anxiety among Adolescents
   and Young Adults with Autism Spectrum Disorder
SO AUTISM RESEARCH
LA English
DT Article
DE bullying victimization; autism spectrum disorder; parenting stress;
   anxiety; internalizing problems; adolescence
ID BEHAVIOR RATING FORM; MENTAL-HEALTH; INTELLECTUAL DISABILITIES; PEER
   VICTIMIZATION; EMOTIONAL-PROBLEMS; RISK-FACTORS; CHILDREN; PREVALENCE;
   SYMPTOMS; SUPPORT
AB Bullying victimization is commonly associated with anxiety among individuals with and without Autism Spectrum Disorder (ASD), and both bullying victimization and anxiety are more prevalent among youth with ASD than in the general population. We explored individual and contextual factors that relate to anxiety in adolescents and young adults with ASD who also experience bullying victimization. Participants included 101 mothers of adolescents and young adults diagnosed with ASD. Hierarchical multiple regression analyses were conducted to investigate the relationship between bullying victimization and anxiety in children with ASD, as well as parenting stress as a potential moderator of that relationship. Findings indicate that parenting stress moderates the association between bullying victimization and anxiety. The severity of anxiety was most strongly associated with bullying victimization when mothers reported high levels of stress. Implications for interventions that assist parents with coping and address bullying victimization are discussed. (C) 2015 International Society for Autism Research, Wiley Periodicals, Inc.
C1 [Weiss, Jonathan A.; Cappadocia, M. Catherine; Tint, Ami; Pepler, Debra] York Univ, Dept Psychol, Toronto, ON M3J 1P3, Canada.
   [Cappadocia, M. Catherine; Pepler, Debra] York Univ, LaMarsh Ctr Child & Youth Res, Toronto, ON M3J 1P3, Canada.
RP Weiss, JA (reprint author), York Univ, Dept Psychol, 4700 Keele St, Toronto, ON M3J 1P3, Canada.
EM jonweiss@yorku.ca
OI Weiss, Jonathan/0000-0002-5849-7334
FU New Investigator Fellowship from the Ontario Mental Health Foundation;
   Chair in Autism Spectrum Disorders Treatment and Care Research from the
   Canadian Institutes of Health Research [RN282925]; NeuroDevNet; Sinneave
   Family Foundation; CASDA; Autism Speaks Canada; Health Canada; Spectrum
   of Hope Autism Foundation; Provincial Centre of Excellence for Child and
   Youth Mental Health at CHEO Graduate Award; Canadian Institutes of
   Health Research (CIHR)Canadian Institutes of Health Research (CIHR);
   Networks of Centres of Excellence through PREVNet (Promoting
   Relationships and Eliminating Violence Network)
FX This research was supported by a New Investigator Fellowship from the
   Ontario Mental Health Foundation, and the Chair in Autism Spectrum
   Disorders Treatment and Care Research from the Canadian Institutes of
   Health Research (#RN282925) in partnership with NeuroDevNet, Sinneave
   Family Foundation, CASDA, Autism Speaks Canada and Health Canada, to Dr.
   Weiss. Additional funding from the Spectrum of Hope Autism Foundation.
   M. Catherine Cappadocia was supported during the preparation of this
   manuscript by The Provincial Centre of Excellence for Child and Youth
   Mental Health at CHEO Graduate Award and Canadian Institutes of Health
   Research (CIHR) Frederick Banting and Charles Best Canada Graduate
   Scholarships Doctoral. Debra Pepler was supported by Networks of Centres
   of Excellence through its support of PREVNet (Promoting Relationships
   and Eliminating Violence Network).
NR 76
TC 11
Z9 11
U1 1
U2 29
PU WILEY
PI HOBOKEN
PA 111 RIVER ST, HOBOKEN 07030-5774, NJ USA
SN 1939-3792
EI 1939-3806
J9 AUTISM RES
JI Autism Res.
PD DEC
PY 2015
VL 8
IS 6
BP 727
EP 737
DI 10.1002/aur.1488
PG 11
WC Behavioral Sciences; Psychology, Developmental
SC Behavioral Sciences; Psychology
GA DB0HU
UT WOS:000368190000008
PM 25962561
DA 2020-03-18
ER

PT J
AU Burk, WJ
   Seiffge-Krenke, I
AF Burk, William J.
   Seiffge-Krenke, Inge
TI One-sided and mutually aggressive couples: Differences in attachment,
   conflict prevalence, and coping
SO CHILD ABUSE & NEGLECT
LA English
DT Article
DE Romantic relationships; Adolescence; Physical and relational aggression;
   PERSON-oriented approach
ID ADOLESCENT ROMANTIC RELATIONSHIPS; HIGH-SCHOOL-STUDENTS; RELATIONAL
   AGGRESSION; DATING VIOLENCE; SOCIAL ANXIETY; DEPRESSIVE SYMPTOMS;
   GENDER-DIFFERENCES; WORKING MODELS; PEER RELATIONS; YOUNG-ADULTS
AB This study investigated concurrent links between adolescent romantic couples' reports of aggression (relational and physical) and relationship functioning (e.g., attachment security, conflict prevalence, coping strategies, jealousy, and affiliative and romantic relationship quality) using a pattern-oriented approach. The sample included 194 romantic partner dyads (Mage = 16.99 years for females and Mage = 18.41 years for males). A hierarchical cluster analysis identified five distinct subgroups of dyads based on male and female reports of relational and physical aggression, ranging from nonaggressive couples (42%), to those characterized by aggressive females (18%), aggressive males (14%), physically aggressive females (20%), and mutually aggressive females and males (6%). Clusters in which one partner was perceived as either relationally or physically aggressive were characterized by higher rates of conflict, less adaptive coping, and more jealousy (particularly in males). The mutually aggressive couples showed the least adaptive relationship functioning, with high rates of conflict, a deficit in reflection and emotion regulation in conflict situations, and a lack of affiliative relationship qualities. The discussion focuses on the formative character of aggression in these early romantic relations, the aggravating impact of mutual aggression on relationship functioning, and the gender-specific functions of aggression in relationships characterized by unilateral aggression. (C) 2015 Elsevier Ltd. All rights reserved.
C1 [Burk, William J.] Radboud Univ Nijmegen, NL-6525 ED Nijmegen, Netherlands.
   [Seiffge-Krenke, Inge] Johannes Gutenberg Univ Mainz, Mainz, Germany.
RP Burk, WJ (reprint author), Radboud Univ Nijmegen, Inst Behav Sci, POB 9104, NL-6500 HE Nijmegen, Netherlands.
NR 68
TC 6
Z9 7
U1 1
U2 24
PU PERGAMON-ELSEVIER SCIENCE LTD
PI OXFORD
PA THE BOULEVARD, LANGFORD LANE, KIDLINGTON, OXFORD OX5 1GB, ENGLAND
SN 0145-2134
EI 1873-7757
J9 CHILD ABUSE NEGLECT
JI Child Abuse Negl.
PD DEC
PY 2015
VL 50
BP 254
EP 266
DI 10.1016/j.chiabu.2015.08.011
PG 13
WC Family Studies; Psychology, Social; Social Work
SC Family Studies; Psychology; Social Work
GA CZ9HT
UT WOS:000367409400028
PM 26360706
DA 2020-03-18
ER

PT J
AU Dimler, LM
   Natsuaki, MN
AF Dimler, Laura M.
   Natsuaki, Misaki N.
TI The effects of pubertal timing on externalizing behaviors in adolescence
   and early adulthood: A meta-analytic review
SO JOURNAL OF ADOLESCENCE
LA English
DT Article
DE Meta-analysis; Pubertal timing; Externalizing; Moderator; Adolescence
ID CONTEXTUAL AMPLIFICATION; INDIVIDUAL-DIFFERENCES; ANTISOCIAL-BEHAVIOR;
   EMOTIONAL-PROBLEMS; RISK-FACTORS; GIRLS; DELINQUENCY; PSYCHOPATHOLOGY;
   SYMPTOMS; AMERICAN
AB Using a meta-analytic approach, this investigation examines the association between early pubertal timing and externalizing behaviors in adolescence and early adulthood. The findings showed that the effect size of early pubertal maturation on externalizing behaviors was r = 0.180. This small, yet significant effect size is consistent with the models of early pubertal maturation in that early maturation is associated with higher levels of externalizing behaviors. Using contrast analyses, we examined three potential moderators of this association: sex, the concurrent versus long-term effect of early puberty, and types of puberty assessments. Neither sex nor type of pubertal timing assessment moderated the effect significantly. However, results indicated that the effect was stronger for studies that measured pubertal timing and externalizing behaviors concurrently rather than longitudinally (i.e., examining prospective effect of pubertal timing on later externalizing behaviors). The findings are discussed in terms of implications for future research. (C) 2015 The Foundation for Professionals in Services for Adolescents. Published by Elsevier Ltd. All rights reserved.
C1 [Dimler, Laura M.; Natsuaki, Misaki N.] Univ Calif Riverside, Riverside, CA 92521 USA.
RP Dimler, LM (reprint author), Univ Calif Riverside, Riverside, CA 92521 USA.
EM laura.dimler@email.ucr.edu
NR 90
TC 13
Z9 13
U1 2
U2 34
PU ACADEMIC PRESS LTD- ELSEVIER SCIENCE LTD
PI LONDON
PA 24-28 OVAL RD, LONDON NW1 7DX, ENGLAND
SN 0140-1971
EI 1095-9254
J9 J ADOLESCENCE
JI J. Adolesc.
PD DEC
PY 2015
VL 45
BP 160
EP 170
DI 10.1016/j.adolescence.2015.07.021
PG 11
WC Psychology, Developmental
SC Psychology
GA CZ0HM
UT WOS:000366785700016
PM 26439868
DA 2020-03-18
ER

PT J
AU Mundy, LK
   Romaniuk, H
   Canterford, L
   Hearps, S
   Viner, RM
   Bayer, JK
   Simmons, JG
   Carlin, JB
   Allen, NB
   Patton, GC
AF Mundy, Lisa K.
   Romaniuk, Helena
   Canterford, Louise
   Hearps, Stephen
   Viner, Russell M.
   Bayer, Jordana K.
   Simmons, Julian G.
   Carlin, John B.
   Allen, Nicholas B.
   Patton, George C.
TI Adrenarche and the Emotional and Behavioral Problems of Late Childhood
SO JOURNAL OF ADOLESCENT HEALTH
LA English
DT Article
DE Adrenarche; Peer relationships; Behavior problems; Emotional problems;
   Puberty; Hormones; CATS study
ID DIFFICULTIES QUESTIONNAIRE; MENTAL-HEALTH; DEHYDROEPIANDROSTERONE;
   PUBERTY; ADOLESCENCE; DEPRESSION; STRENGTHS; CHILDREN; GIRLS;
   RELIABILITY
AB Purpose: Mental and behavioral disorders increase in prevalence with the passage through puberty. Yet the first symptoms for many children emerge between seven and 11 years, before the pubertal rise in gonadal hormones. A possibility that symptom onset may be linked to the adrenarchal rise in androgens has been little explored.
   Methods: The Childhood to Adolescence Transition Study recruited a stratified random sample of 1,239 eight-nine year olds from primary schools in Melbourne, Australia. Saliva samples were assayed for dehydroepiandrosterone, dehydroepiandrosterone-sulphate (DHEA-S), and testosterone. Emotional and behavioral problems were assessed through parental report on the Strengths and Difficulties Questionnaire.
   Results: In males, high levels of all androgens were associated with greater total difficulties and peer problems. Higher dehydroepiandrosterone and testosterone were associated with emotional symptoms and DHEA-S with conduct problems. In females, DHEA-S was associated with peer problems.
   Conclusions: In late childhood, androgens are associated with emotional and behavioral problems in males, raising a possibility that the adrenarchal transition plays a contributing role. If so, the late primary school years may prove to be an important phase for preventing the onset of mental health and behavioral problems in boys. (C) 2015 Society for Adolescent Health and Medicine. All rights reserved.
C1 [Mundy, Lisa K.; Romaniuk, Helena; Canterford, Louise; Hearps, Stephen; Bayer, Jordana K.; Simmons, Julian G.; Carlin, John B.; Patton, George C.] Murdoch Childrens Res Inst, Melbourne, Vic, Australia.
   [Mundy, Lisa K.; Romaniuk, Helena; Canterford, Louise; Hearps, Stephen; Patton, George C.] Royal Childrens Hosp, Ctr Adolescent Hlth, Melbourne, Vic 3052, Australia.
   [Mundy, Lisa K.; Romaniuk, Helena; Bayer, Jordana K.; Carlin, John B.; Patton, George C.] Univ Melbourne, Dept Paediat, Melbourne, Vic, Australia.
   [Romaniuk, Helena; Carlin, John B.] Royal Childrens Hosp, Clin Epidemiol & Biostat Unit, Melbourne, Vic 3052, Australia.
   [Viner, Russell M.] UCL, UCL Inst Child Hlth, London, England.
   [Bayer, Jordana K.] La Trobe Univ, Dept Psychol & Counseling, Melbourne, Vic, Australia.
   [Simmons, Julian G.; Allen, Nicholas B.] Univ Melbourne, Melbourne Sch Psychol Sci, Melbourne, Vic, Australia.
   [Allen, Nicholas B.] Univ Oregon, Dept Psychol, Eugene, OR 97403 USA.
RP Mundy, LK (reprint author), Royal Childrens Hosp, Ctr Adolescent Hlth, Flemington Rd, Melbourne, Vic 3052, Australia.
EM lisa.mundy@mcri.edu.au
RI Carlin, John/AAG-4332-2020; Viner, Russell M/A-1441-2009; Hearps,
   Stephen/L-6853-2016; Patton, George C/B-5246-2013; Carlin, John
   B/B-3492-2012
OI Carlin, John/0000-0002-2694-9463; Viner, Russell M/0000-0003-3047-2247;
   Patton, George C/0000-0001-5039-8326; Carlin, John
   B/0000-0002-2694-9463; Allen, Nicholas/0000-0002-1086-6639; Mundy,
   Lisa/0000-0002-7983-5232; Simmons, Julian G./0000-0002-7228-1847
FU Australia's National Health and Medical Research Council (NHMRC)National
   Health and Medical Research Council of Australia [1010018]; Victorian
   Government's Operational Infrastructure Program; Invergowrie Foundation;
   NHMRCNational Health and Medical Research Council of Australia
FX This research was supported by a project grant from Australia's National
   Health and Medical Research Council (NHMRC; #1010018). MCRI research is
   supported by the Victorian Government's Operational Infrastructure
   Program. Dr Mundy is partially supported by a grant from the Invergowrie
   Foundation. Professor Patton is supported by a Senior Principal Research
   Fellowship from NHMRC. The funding sources had no further role in study
   design, in the collection, analysis or interpretation of data, in the
   writing of the report, and in the decision to submit the article for
   publication.
NR 36
TC 10
Z9 11
U1 1
U2 14
PU ELSEVIER SCIENCE INC
PI NEW YORK
PA 360 PARK AVE SOUTH, NEW YORK, NY 10010-1710 USA
SN 1054-139X
EI 1879-1972
J9 J ADOLESCENT HEALTH
JI J. Adolesc. Health
PD DEC
PY 2015
VL 57
IS 6
BP 608
EP 616
DI 10.1016/j.jadohealth.2015.09.001
PG 9
WC Psychology, Developmental; Public, Environmental & Occupational Health;
   Pediatrics
SC Psychology; Public, Environmental & Occupational Health; Pediatrics
GA CZ4GM
UT WOS:000367061500008
PM 26592329
DA 2020-03-18
ER

PT J
AU Dirks, MA
   Persram, R
   Recchia, HE
   Howe, N
AF Dirks, Melanie A.
   Persram, Ryan
   Recchia, Holly E.
   Howe, Nina
TI Sibling relationships as sources of risk and resilience in the
   development and maintenance of internalizing and externalizing problems
   during childhood and adolescence
SO CLINICAL PSYCHOLOGY REVIEW
LA English
DT Article
DE Sibling relationships; Conflict; Internalizing symptoms; Externalizing
   symptoms
ID PARENTAL DIFFERENTIAL TREATMENT; PRESCHOOL DISRUPTIVE BEHAVIOR;
   RELATIONSHIP QUALITY; MIDDLE CHILDHOOD; EMOTION REGULATION; LONGITUDINAL
   ASSOCIATIONS; ANTISOCIAL-BEHAVIOR; CONDUCT PROBLEMS; FAMILY CONTEXTS;
   YOUNG-CHILDREN
AB Sibling relationships are a unique and powerful context for children's development, characterized by strong positive features, such as warmth and intimacy, as well as negative qualities like intense, potentially destructive conflict. For these reasons, sibling interactions may be both a risk and a protective factor for the development and maintenance of emotional and behavioral dysfunction. We review evidence indicating that sibling interactions are linked to internalizing and externalizing symptoms and identify possible mechanisms for these associations. Sibling conflict contributes uniquely to symptomatology and may be particularly problematic when accompanied by lack of warmth, which is generally associated with decreased internalizing and externalizing problems. On the other hand, greater warmth can be associated with heightened externalizing symptoms for later-born children who may model the behavior of older siblings. Although it will be important to monitor for increased sibling collusion, several intervention studies demonstrate that it is possible to reduce conflict and increase warmth between brothers and sisters, and that improving sibling interactions can teach children social-cognitive skills that are beneficial in other relationships (e.g., friendships). Developing brief assessment tools differentiating normative from pathogenic sibling conflict would assist clinical decision making. Future intervention work could provide a more stringent test of the hypothesis that strengthening sibling relationships improves children's socio-emotional adjustment. (C) 2015 Elsevier Ltd. All rights reserved.
C1 [Dirks, Melanie A.] McGill Univ, Dept Psychol, Montreal, PQ H3A 1B1, Canada.
   [Persram, Ryan; Recchia, Holly E.; Howe, Nina] Concordia Univ, Dept Educ, Montreal, PQ H3G 1M8, Canada.
RP Dirks, MA (reprint author), McGill Univ, Dept Psychol, 1205 Dr Penfield Ave, Montreal, PQ H3A 1B1, Canada.
EM melanie.dirks@mcgill.ca; r.pers@education.concordia.edu;
   hrecchia@education.concordia.ca; nina.howe@education.concordia.ca
OI Dirks, Melanie/0000-0003-2729-4611; Persram, Ryan J./0000-0002-4952-0985
NR 143
TC 23
Z9 24
U1 1
U2 57
PU PERGAMON-ELSEVIER SCIENCE LTD
PI OXFORD
PA THE BOULEVARD, LANGFORD LANE, KIDLINGTON, OXFORD OX5 1GB, ENGLAND
SN 0272-7358
EI 1873-7811
J9 CLIN PSYCHOL REV
JI Clin. Psychol. Rev.
PD DEC
PY 2015
VL 42
BP 145
EP 155
DI 10.1016/j.cpr.2015.07.003
PG 11
WC Psychology, Clinical
SC Psychology
GA CZ0GN
UT WOS:000366783200011
PM 26254557
DA 2020-03-18
ER

PT J
AU Herringa, R
   Burghy, C
   Stodola, D
   Fox, M
   Davidson, R
   Essex, M
AF Herringa, Ryan
   Burghy, Cory
   Stodola, Diane
   Fox, Michelle
   Davidson, Richard
   Essex, Marilyn
TI Enhanced Fronto-Subcortical Connectivity Following Childhood Adversity
   as a Protective Mechanism Against Internalizing in Adolescence
SO NEUROPSYCHOPHARMACOLOGY
LA English
DT Meeting Abstract
CT 54th Annual Meeting of the American-College-of-Neuropsychopharmacology
   (ACNP)
CY DEC 06-10, 2015
CL Hollywood, FL
SP Amer Coll Neuropsychopharmacol
DE neurobiology; stress; depression; anxiety; adolescence; early life
   stress; prefrontal-amygdala-connectivity; emotion regulation
C1 [Herringa, Ryan; Burghy, Cory; Stodola, Diane; Fox, Michelle; Davidson, Richard; Essex, Marilyn] Univ Wisconsin, Sch Med & Publ Hlth, Madison, WI USA.
RI Herringa, Ryan/P-2648-2014
OI Herringa, Ryan/0000-0002-1936-7959
NR 0
TC 2
Z9 2
U1 0
U2 6
PU NATURE PUBLISHING GROUP
PI LONDON
PA MACMILLAN BUILDING, 4 CRINAN ST, LONDON N1 9XW, ENGLAND
SN 0893-133X
EI 1740-634X
J9 NEUROPSYCHOPHARMACOL
JI Neuropsychopharmacology
PD DEC
PY 2015
VL 40
SU 1
MA M32
BP S125
EP S126
PG 2
WC Neurosciences; Pharmacology & Pharmacy; Psychiatry
SC Neurosciences & Neurology; Pharmacology & Pharmacy; Psychiatry
GA CY7OI
UT WOS:000366597700240
DA 2020-03-18
ER

PT J
AU Versace, A
   Sharma, V
   Phillips, M
AF Versace, Amelia
   Sharma, Vinod
   Phillips, Mary
TI Predicting Behavioral and Emotional Dysregulation Trajectories in
   Symptomatic Youth from Structural Neuroimaging: A Machine Learning
   Approach
SO NEUROPSYCHOPHARMACOLOGY
LA English
DT Meeting Abstract
CT 54th Annual Meeting of the American-College-of-Neuropsychopharmacology
   (ACNP)
CY DEC 06-10, 2015
CL Hollywood, FL
SP Amer Coll Neuropsychopharmacol
DE machine learning; neuroimaging; cortical thickness; Trajectories
C1 [Versace, Amelia; Sharma, Vinod; Phillips, Mary] Univ Pittsburgh, Pittsburgh, PA USA.
NR 0
TC 1
Z9 1
U1 0
U2 8
PU NATURE PUBLISHING GROUP
PI LONDON
PA MACMILLAN BUILDING, 4 CRINAN ST, LONDON N1 9XW, ENGLAND
SN 0893-133X
EI 1740-634X
J9 NEUROPSYCHOPHARMACOL
JI Neuropsychopharmacology
PD DEC
PY 2015
VL 40
SU 1
MA W36
BP S466
EP S466
PG 1
WC Neurosciences; Pharmacology & Pharmacy; Psychiatry
SC Neurosciences & Neurology; Pharmacology & Pharmacy; Psychiatry
GA CY7OI
UT WOS:000366597700764
DA 2020-03-18
ER

PT J
AU Carrasco, MA
   Holgado-Tello, FP
   Serrano, MAR
AF Carrasco, Miguel A.
   Pablo Holgado-Tello, Francisco
   Rodriguez Serrano, Miguel Angel
TI Intraparental Inconsistency: The Influence of Parenting Behaviors on
   Aggression and Depression in Children
SO FAMILY RELATIONS
LA English
DT Article
DE aggression; children's adjustment; depression; mediating effects;
   parental inconsistency; parenting
ID MARITAL CONFLICT; HARSH DISCIPLINE; CHILDHOOD; FATHERS; ASSOCIATIONS;
   ADOLESCENCE; ADJUSTMENT; SPILLOVER; MEDIATOR
AB The authors examined several different predictive and mediation models of longitudinal parental inconsistency over a 3-year time span. They hypothesized that parental behavior (communication/affection, kindness, and positive control) mediated the relationship between parental inconsistency (mother or father) and two emotional problems in children: (a) aggression and (b) depression. Data were obtained from a 3-wave study (2007, 2008, and 2009) of 523 Spanish families with children ranging from 9-15 years of age at the beginning of Wave 1 (41.3% boys). Structural equation models revealed that multiple dimensions of parenting (mother or father) fully or partially mediated the relationship between longitudinal parental inconsistency and the child's adjustment. Communication/affection and kindness are the main processes through which parental inconsistency affects a child's aggression and depression. These results represent an important contribution to the improvement of parenting models of relationships between parental inconsistency and child adjustment.
C1 [Carrasco, Miguel A.; Pablo Holgado-Tello, Francisco] Univ Nacl Educ Distancia, Fac Psicol, E-28040 Madrid, Spain.
   [Rodriguez Serrano, Miguel Angel] Univ Cadiz, Cadiz 11510, Spain.
RP Carrasco, MA (reprint author), Univ Nacl Educ Distancia, Fac Psicol, C Juan Rosal 10, E-28040 Madrid, Spain.
EM macarrasco@psi.uned.es
RI Holgado-Tello, Fco. Pablo/Z-5644-2019; Carrasco, Miguel A./C-6207-2011
OI Holgado-Tello, Fco. Pablo/0000-0003-0769-5901; Carrasco, Miguel
   A./0000-0003-3282-818X
NR 48
TC 3
Z9 3
U1 2
U2 31
PU WILEY
PI HOBOKEN
PA 111 RIVER ST, HOBOKEN 07030-5774, NJ USA
SN 0197-6664
EI 1741-3729
J9 FAM RELAT
JI Fam. Relat.
PD DEC
PY 2015
VL 64
IS 5
BP 621
EP 634
DI 10.1111/fare.12168
PG 14
WC Family Studies; Social Work
SC Family Studies; Social Work
GA CY4EK
UT WOS:000366361200004
DA 2020-03-18
ER

PT J
AU Swain, D
   Scarpa, A
   White, S
   Laugeson, E
AF Swain, Deanna
   Scarpa, Angela
   White, Susan
   Laugeson, Elizabeth
TI Emotion Dysregulation and Anxiety in Adults with ASD: Does Social
   Motivation Play a Role?
SO JOURNAL OF AUTISM AND DEVELOPMENTAL DISORDERS
LA English
DT Article
DE Autism spectrum disorder; Emotion dysregulation; Social anxiety; Social
   motivation; Adults
ID AUTISM; CHILDREN; ADOLESCENTS; DISORDER; GAZE
AB Young adults with ASD and no intellectual impairment are more likely to exhibit clinical levels of anxiety than typically developing peers (DSM-5, American Psychiatric Association, 2013). This study tests a mechanistic model in which anxiety culminates via emotion dysregulation and social motivation. Adults with ASD (49 males, 20 females) completed self-report measures on emotion regulation, caregivers completed measures on ASD severity and both on social anxiety. Results indicated that emotion dysregulation (p < .001; p < .05) and social motivation (p < .05, p < .001) significantly predicted social anxiety as reported by caregivers and young adults respectively. However, social motivation did not appear to play a moderating role in the relationship between emotion regulation and anxiety, even when controlling for social awareness. Significant predictor variables of social anxiety varied based on reporter (i.e. caregiver versus young adult), with difficulty engaging in goal-directed behaviors during negative emotions serving as the only shared predictor.
C1 [Swain, Deanna; Scarpa, Angela; White, Susan] Virginia Polytech Inst & State Univ, Dept Psychol, Virginia Tech, Blacksburg, VA 24061 USA.
   [Laugeson, Elizabeth] Univ Calif Los Angeles, Los Angeles, CA USA.
RP Swain, D (reprint author), Virginia Polytech Inst & State Univ, Dept Psychol, Virginia Tech, MC 0436,109 Williams Hall,890 Drillfield Dr, Blacksburg, VA 24061 USA.
EM swaindm@vt.edu
OI White, Susan/0000-0002-6274-3147
NR 37
TC 24
Z9 25
U1 3
U2 27
PU SPRINGER/PLENUM PUBLISHERS
PI NEW YORK
PA 233 SPRING ST, NEW YORK, NY 10013 USA
SN 0162-3257
EI 1573-3432
J9 J AUTISM DEV DISORD
JI J. Autism Dev. Disord.
PD DEC
PY 2015
VL 45
IS 12
SI SI
BP 3971
EP 3977
DI 10.1007/s10803-015-2567-6
PG 7
WC Psychology, Developmental
SC Psychology
GA CX0WD
UT WOS:000365417100021
PM 26319254
DA 2020-03-18
ER

PT J
AU Woltering, S
   Lishak, V
   Elliott, B
   Ferraro, L
   Granic, I
AF Woltering, Steven
   Lishak, Victoria
   Elliott, Brittney
   Ferraro, Leonardo
   Granic, Isabela
TI Dyadic Attunement and Physiological Synchrony During Mother-Child
   Interactions: An Exploratory Study in Children With and Without
   Externalizing Behavior Problems
SO JOURNAL OF PSYCHOPATHOLOGY AND BEHAVIORAL ASSESSMENT
LA English
DT Article
DE Dyadic attunement; Physiological synchrony; Children; Psychopathology;
   Conduct disorder; Externalizing; Internalizing; Heart rate
ID MIDDLE CHILDHOOD; SELF-REGULATION; EMOTION REGULATION; INFANT SYNCHRONY;
   CONDUCT PROBLEMS; ADOLESCENCE; ATTACHMENT; PERSPECTIVE; PREDICTORS;
   MECHANISMS
AB We investigated whether synchrony at a physiological level (i.e., real-time correspondence of biological indices between two individuals) related to observed levels of dyadic attunement (i.e., levels of connectedness, joint attention, and reciprocity), and whether these measures could distinguish between mother-child dyads with and without clinical levels of externalizing behavioral problems. Eighty-three clinical and 35 nonclinical dyads (7-12 years-old) discussed a contentious topic preceded and followed by a positive topic while their heart rates were recorded. Changes in dyadic attunement from the last discussion relative to the first were taken as an index of how well dyads 'repaired' their relationship. Results showed that clinical dyads had lower levels of dyadic attunement across all discussions compared to nonclinical dyads. Evidence that physiological synchrony could distinguish clinical from nonclinical dyads, however, was merely suggestive. Physiological synchrony was sensitive to the emotional context of the discussions as more dyads demonstrated physiological synchrony in the last compared to the first discussion. Moreover, dyads who demonstrated physiological synchrony also showed higher levels of repair. The outcomes of this study suggest that physiological synchrony between mothers and their children is sensitive to emotional context during interactions, and particularly during periods of repair when dyads more actively reconnect with each other after a negative interaction.
C1 [Woltering, Steven] Texas A&M Univ, Dept Educ Psychol, College Stn, TX 77843 USA.
   [Woltering, Steven; Lishak, Victoria; Ferraro, Leonardo] Univ Toronto, Ontario Inst Studies Educ, Appl Psychol & Human Dev, Toronto, ON, Canada.
   [Elliott, Brittney] McMasters Univ, Psychol, Hamilton, ON, Canada.
   [Granic, Isabela] Radboud Univ Nijmegen, Dev Psychopathol Dept, NL-6525 ED Nijmegen, Netherlands.
RP Woltering, S (reprint author), Univ Toronto, Ontario Inst Studies Educ, Appl Psychol & Human Dev, Toronto, ON, Canada.
EM swolte@tamu.edu; v.lishak@utoronto.ca; elliob3@mcmaster.ca;
   leonardo.ferraro@utoronto.ca; I.Granic@pwo.ru.nl
FU National Institute of Mental Health (NIMH)United States Department of
   Health & Human ServicesNational Institutes of Health (NIH) - USANIH
   National Institute of Mental Health (NIMH)
FX This research was supported by funds from the National Institute of
   Mental Health (NIMH).
NR 51
TC 14
Z9 14
U1 1
U2 68
PU SPRINGER/PLENUM PUBLISHERS
PI NEW YORK
PA 233 SPRING ST, NEW YORK, NY 10013 USA
SN 0882-2689
EI 1573-3505
J9 J PSYCHOPATHOL BEHAV
JI J. Psychopathol. Behav. Assess.
PD DEC
PY 2015
VL 37
IS 4
BP 624
EP 633
DI 10.1007/s10862-015-9480-3
PG 10
WC Psychology, Clinical
SC Psychology
GA CX5SZ
UT WOS:000365764100008
DA 2020-03-18
ER

PT J
AU Van Cauwenberge, V
   Sonuga-Barke, EJS
   Hoppenbrouwers, K
   Van Leeuwen, K
   Wiersema, JR
AF Van Cauwenberge, Valerie
   Sonuga-Barke, Edmund J. S.
   Hoppenbrouwers, Karel
   Van Leeuwen, Karla
   Wiersema, Jan R.
TI "Turning down the heat": Is poor performance of children with ADHD on
   tasks tapping "hot" emotional regulation caused by deficits in "cool"
   executive functions?
SO RESEARCH IN DEVELOPMENTAL DISABILITIES
LA English
DT Article
DE ADHD; Emotion regulation; Interference control; Children
ID ATTENTION-DEFICIT/HYPERACTIVITY DISORDER; PEDIATRIC BIPOLAR DISORDER;
   HYPERACTIVITY DISORDER; STROOP INTERFERENCE; METAANALYSIS; ADOLESCENTS;
   IV; INHIBITION; PREVALENCE; LABILITY
AB Emotional dysregulation in daily life is very common in children with attention deficit hyperactivity disorder (ADHD). It is however not clear whether this reflects a specific deficit or that it may be the result of generic executive function (EF) deficits. The current study addresses this question by means of an emotional working memory (WM) task with 2 memory load conditions and four possible backgrounds (blank screen, neutral, positive or negative picture), which was administered to 38 typically developing children and 29 children with ADHD. Children responded slower on trials when negative pictures were presented at the background versus when neutral pictures were presented, indicating an emotional interference effect; however crucially, groups did not differ in this respect. Reaction times were also slower on trials with a neutral picture as background versus trials without a picture, with children with ADHD showing an enhanced interference effect. There was a main effect of WM load on performance, but it did not interact with interference or group effects. To summarize, the findings indicate a generic interference control deficit in the children with ADHD in the current sample, while they could not provide support for an emotional interference deficit. (C) 2015 Elsevier Ltd. All rights reserved.
C1 [Van Cauwenberge, Valerie; Sonuga-Barke, Edmund J. S.; Wiersema, Jan R.] Univ Ghent, Dept Expt Clin & Hlth Psychol, B-9000 Ghent, Belgium.
   [Sonuga-Barke, Edmund J. S.] Univ Southampton, Sch Psychol, Southampton SO17 1BJ, Hants, England.
   [Hoppenbrouwers, Karel] Katholieke Univ Leuven, Dept Publ Hlth & Primary Care, B-83000 Leuven, Belgium.
   [Van Leeuwen, Karla] Katholieke Univ Leuven, Dept Parenting & Special Educ, B-83000 Leuven, Belgium.
RP Van Cauwenberge, V (reprint author), Univ Ghent, Dept Expt Clin & Hlth Psychol, Henri Dunantlaan 2, B-9000 Ghent, Belgium.
EM Valerie.VanCauwenberge@Ugent.be; Edmund.Barke@UGent.be;
   karel.hoppenbrouwers@med.kuleuven.be; karla.vanleeuwen@ppw.kuleuven.be;
   Roeljan.Wiersema@ugent.be
RI Sonuga-Barke, Edmund j/D-9137-2011; Van Leeuwen, Karla/AAF-6095-2020
NR 57
TC 14
Z9 14
U1 0
U2 41
PU PERGAMON-ELSEVIER SCIENCE LTD
PI OXFORD
PA THE BOULEVARD, LANGFORD LANE, KIDLINGTON, OXFORD OX5 1GB, ENGLAND
SN 0891-4222
J9 RES DEV DISABIL
JI Res. Dev. Disabil.
PD DEC
PY 2015
VL 47
BP 199
EP 207
DI 10.1016/j.ridd.2015.09.012
PG 9
WC Education, Special; Rehabilitation
SC Education & Educational Research; Rehabilitation
GA CW7AZ
UT WOS:000365151600019
PM 26444927
OA Green Published
DA 2020-03-18
ER

PT J
AU Rosen, PJ
   Walerius, DM
   Fogleman, ND
   Factor, PI
AF Rosen, Paul J.
   Walerius, Danielle M.
   Fogleman, Nicholas D.
   Factor, Perry I.
TI The association of emotional lability and emotional and behavioral
   difficulties among children with and without ADHD
SO ADHD-ATTENTION DEFICIT AND HYPERACTIVITY DISORDERS
LA English
DT Article
DE Ecological momentary assessment; ADHD; Emotional lability; Emotion
   regulation; Emotional difficulties; Behavioral difficulties
ID ATTENTION-DEFICIT/HYPERACTIVITY DISORDER; DEFICIT HYPERACTIVITY
   DISORDER; ECOLOGICAL MOMENTARY ASSESSMENT; AFFECTIVE INSTABILITY;
   SELF-REGULATION; NEGATIVE AFFECT; RASH ACTION; MOOD; ADOLESCENTS;
   DYSREGULATION
AB Children with ADHD often demonstrate a pattern of emotional lability characterized by sudden and intense shifts in affect. Emotional lability has been linked to emotional and behavioral problems in children with and without ADHD, but few studies have examined emotional lability over time. This study examined the effects of emotional lability over time on the behavioral and emotional difficulties of children with and without ADHD using an ecological momentary assessment (EMA) methodology. One hundred and two children aged 8-12 years (56 with ADHD and 46 without ADHD) and their parents completed baseline measures of the children's behavioral and emotional difficulties. Parents then completed a 28-day 3-times daily EMA assessment protocol to rate their child's emotional lability. Results suggested that emotional lability was associated with internalizing and/or externalizing diagnoses independent of ADHD diagnostic status, but was not directly associated with ADHD. Hierarchical regression analyses supported ADHD diagnostic status as a moderator of the association of greater EMA-derived emotional lability with children's behavioral difficulties, such that greater emotional lability was associated with greater behavioral difficulties among children with ADHD but not among children without ADHD. Results indicated that greater emotional lability was directly linked with greater emotional difficulties and that this relation was not moderated by ADHD diagnostic status. Overall, this study suggested that emotional lability is related to emotional difficulties independent of ADHD, but is differentially related to behavioral difficulties among children with and without ADHD.
C1 [Rosen, Paul J.; Walerius, Danielle M.; Fogleman, Nicholas D.; Factor, Perry I.] Univ Louisville, Dept Psychol & Brain Sci, 353 Life Sci, Louisville, KY 40292 USA.
RP Rosen, PJ (reprint author), Univ Louisville, Dept Psychol & Brain Sci, 353 Life Sci, Louisville, KY 40292 USA.
EM Paul.Rosen@louisville.edu
NR 57
TC 13
Z9 13
U1 2
U2 26
PU SPRINGER WIEN
PI WIEN
PA SACHSENPLATZ 4-6, PO BOX 89, A-1201 WIEN, AUSTRIA
SN 1866-6116
EI 1866-6647
J9 ADHD-ATTEND DEFICIT
JI ADHD-Attend. Deficit Hyperact. Disord.
PD DEC
PY 2015
VL 7
IS 4
BP 281
EP 294
DI 10.1007/s12402-015-0175-0
PG 14
WC Psychiatry
SC Psychiatry
GA CW5FM
UT WOS:000365020900004
PM 25957599
DA 2020-03-18
ER

PT J
AU Cisler, JM
   Sigel, BA
   Kramer, TL
   Smitherman, S
   Vanderzee, K
   Pemberton, J
   Kilts, CD
AF Cisler, Josh M.
   Sigel, Benjamin A.
   Kramer, Teresa L.
   Smitherman, Sonet
   Vanderzee, Karin
   Pemberton, Joy
   Kilts, Clinton D.
TI Amygdala response predicts trajectory of symptom reduction during
   Trauma-Focused Cognitive-Behavioral Therapy among adolescent girls with
   PTSD
SO JOURNAL OF PSYCHIATRIC RESEARCH
LA English
DT Article
DE Adolescence; PTSD; Cognitive-Behavioral Therapy; Neuroimaging
ID POSTTRAUMATIC-STRESS-DISORDER; EMOTION REGULATION SCALE; FMRI;
   DYSREGULATION; DIFFICULTIES; SALIENCY; CHILDREN
AB Trauma-Focused Cognitive-Behavioral Therapy (TF-CBT) is the gold standard treatment for pediatric PTSD. Nonetheless, clinical outcomes in TF-CBT are highly variable, indicating a need to identify reliable predictors that allow forecasting treatment response. Here, we test the hypothesis that functional neuroimaging correlates of emotion processing predict PTSD symptom reduction during Trauma-Focused Cognitive-Behavioral Therapy (TF-CBT) among adolescent girls with PTSD. Thirty-four adolescent girls with PTSD related to physical or sexual assault were enrolled in TF-CBT, delivered in an approximately 12 session format, in an open trial. Prior to treatment, they were engaged in an implicit threat processing task during 3T fMRI, during which they viewed faces depicting fearful or neutral expressions. Among adolescent girls completing TF-CBT (n = 23), slopes of PTSD symptom trajectories during TF-CBT were significantly related to pre-treatment degree of bilateral amygdala activation while viewing fearful vs neutral images. Adolescents with less symptom reduction were characterized by greater amygdala activation to both threat and neutral images (i.e., less threat-safety discrimination), whereas adolescents with greater symptom reduction were characterized by amygdala activation only to threat images. These clinical outcome relationships with pre-treatment bilateral amygdala activation remained when controlling for possible confounding demographic or clinical variables (e.g., concurrent psychotropic medication, comorbid diagnoses). While limited by a lack of a control group, these preliminary results suggest that pre-treatment amygdala reactivity to fear stimuli, a component of neurocircuitry models of PTSD, positively predicts symptom reduction during TF-CBT among assaulted adolescent girls, providing support for an objective measure for forecasting treatment response in this vulnerable population. (c) 2015 Elsevier Ltd. All rights reserved.
C1 [Cisler, Josh M.; Sigel, Benjamin A.; Kramer, Teresa L.; Smitherman, Sonet; Vanderzee, Karin; Pemberton, Joy; Kilts, Clinton D.] Univ Arkansas Med Sci, Inst Psychiat Res, Brain Imaging Res Ctr, Little Rock, AR 72205 USA.
RP Cisler, JM (reprint author), Univ Arkansas Med Sci, Inst Psychiat Res, Brain Imaging Res Ctr, 4301 W Markham,554, Little Rock, AR 72205 USA.
EM jcisler@uams.edu
RI Vanderzee, Karin/AAC-6683-2019; Cisler, Josh/L-8940-2016
OI Vanderzee, Karin/0000-0001-9664-5652; 
FU  [1R21MH097784-01];  [1R21MH106869];  [1R01DA036360-01]
FX Portions of this work were supported through grants 1R21MH097784-01,
   1R21MH106869, and 1R01DA036360-01. The content is solely the
   responsibility of the authors and does not necessarily represent the
   official views of National Institute for Mental Health or the National
   Institutes of Health. All authors report that there are no conflicts of
   interest to disclose.
NR 45
TC 15
Z9 15
U1 1
U2 25
PU PERGAMON-ELSEVIER SCIENCE LTD
PI OXFORD
PA THE BOULEVARD, LANGFORD LANE, KIDLINGTON, OXFORD OX5 1GB, ENGLAND
SN 0022-3956
EI 1879-1379
J9 J PSYCHIATR RES
JI J. Psychiatr. Res.
PD DEC
PY 2015
VL 71
BP 33
EP 40
DI 10.1016/j.jpsychires.2015.09.011
PG 8
WC Psychiatry
SC Psychiatry
GA CW5RI
UT WOS:000365053900004
PM 26522869
OA Green Accepted
DA 2020-03-18
ER

PT J
AU Connell, AM
   McKillop, H
   Patton, E
   Klostermann, S
   Hughes-Scalise, A
AF Connell, Arin M.
   McKillop, Hannah
   Patton, Emily
   Klostermann, Susan
   Hughes-Scalise, Abigail
TI Actor-partner model of physiology, negative affect, and depressive
   symptoms in mother-child dyadic interactions
SO JOURNAL OF SOCIAL AND PERSONAL RELATIONSHIPS
LA English
DT Article
DE Adolescence; emotion regulation; parent-child interactions; respiratory
   sinus arrhythmia
ID RESPIRATORY SINUS ARRHYTHMIA; HEART-RATE-VARIABILITY; MATERNAL
   DEPRESSION; VAGAL TONE; EMOTION REGULATION; BEHAVIOR PROBLEMS;
   ADOLESCENTS; PSYCHOPATHOLOGY; ASSOCIATIONS; COREGULATION
AB Mother-child interactions can be emotionally charged, particularly when mothers experience difficulties with depression. Further, variation in the tone of such interactions has been linked to variation in youth functioning. Yet, little is known about the role of emotion regulatory processes during mother-child interactions. This study examined negative affective transactions between mothers and youth across 5-min conflict and fun-activity planning discussions, in relation to depressive symptoms and maternal and youth respiratory sinus arrhythmia (RSA). Maternal depressive symptoms predicted more negative affect. Maternal and youth RSA interacted with maternal depressive symptoms to predict both overall affect and the stability of affect across time. The beneficial effects of youth RSA were stronger, but maternal RSA weaker, in the face of elevated maternal depression.
C1 [Connell, Arin M.; McKillop, Hannah; Patton, Emily; Klostermann, Susan; Hughes-Scalise, Abigail] Case Western Reserve Univ, Cleveland, OH 44106 USA.
RP Connell, AM (reprint author), Case Western Reserve Univ, Dept Psychol Sci, 10900 Euclid Ave, Cleveland, OH 44106 USA.
EM arin.connell@case.edu
NR 43
TC 5
Z9 5
U1 2
U2 18
PU SAGE PUBLICATIONS LTD
PI LONDON
PA 1 OLIVERS YARD, 55 CITY ROAD, LONDON EC1Y 1SP, ENGLAND
SN 0265-4075
EI 1460-3608
J9 J SOC PERS RELAT
JI J. Soc. Pers. Relatsh.
PD DEC
PY 2015
VL 32
IS 8
BP 1012
EP 1033
DI 10.1177/0265407514555274
PG 22
WC Communication; Family Studies; Psychology, Social
SC Communication; Family Studies; Psychology
GA CW2KN
UT WOS:000364821200002
DA 2020-03-18
ER

PT J
AU Berger, C
   Batanova, M
   Cance, JD
AF Berger, Christian
   Batanova, Milena
   Duncan Cance, Jessica
TI Aggressive and Prosocial? Examining Latent Profiles of Behavior, Social
   Status, Machiavellianism, and Empathy
SO JOURNAL OF YOUTH AND ADOLESCENCE
LA English
DT Article
DE Aggression; Prosocial; Social status; Machiavellianism; Empathy;
   Perspective taking
ID PEER GROUP; RELATIONAL AGGRESSION; PHYSICAL AGGRESSION; ADOLESCENT
   POPULARITY; SOCIOMETRIC STATUS; GOALS; ASSOCIATION; GENDER; STRATEGIES;
   CHILDREN
AB The present study tests whether aggression and prosocial behavior can coexist as part of a socially functional and adaptive profile among early adolescents. Using a person-centered approach, the study examined early adolescents' likelihood of being classified into profiles involving aggressive and prosocial behavior, social status (popular, liked, cool), machiavellianism, and both affective and cognitive components of empathy (empathic concern and perspective taking, respectively). Participants were 1170 early adolescents (10-12 years of age; 52 % male) from four schools in metropolitan Santiago, Chile. Through latent profile analysis, three profiles emerged (normative-low aggressive, high prosocial-low aggressive, and high aggressive-high popular status). Both empathic concern and perspective taking were higher in the high prosocial-low aggressive profile, whereas the high aggressive-high popular status profile had the lowest scores on both empathy components as well as machiavellianism. No profile emerged where aggressive and prosocial behaviors were found to co-exist, or to be significantly above the mean. The results underscore that aggressive behavior is highly contextual and likely culturally specific, and that the study of behavioral profiles should consider social status as well as socio-emotional adjustment indicators. These complex associations should be taken into consideration when planning prevention and intervention efforts to reduce aggression or school bullying and to promote positive peer relationships.
C1 [Berger, Christian] Pontificia Univ Catolica Chile, Escuela Psicol, Santiago 7820436, Chile.
   [Batanova, Milena] Tufts Univ, Medford, MA 02155 USA.
   [Duncan Cance, Jessica] Univ Texas Austin, Austin, TX 78712 USA.
RP Berger, C (reprint author), Pontificia Univ Catolica Chile, Escuela Psicol, Ave Vicuna Mackenna 4860, Santiago 7820436, Chile.
EM cberger@uc.cl; milena.batanova@tufts.edu; jdcance@austin.utexas.edu
OI Berger, Christian/0000-0003-1909-7490
FU Interdisciplinary Center for Intercultural and Indigenous Studies-ICIIS
   [CONICYT/FONDAP/15110006]; Programa de Investigacion Asociativa-Comision
   Nacional para la Investigacion Cientifica y Tecnologica (PIA-CONICYT),
   Project Anillos in Social Sciences and Humanities "Normalidad,
   Diferencia y Educacion"Comision Nacional de Investigacion Cientifica y
   Tecnologica (CONICYT)CONICYT PIA/ANILLOS [SOC1103]
FX This study was supported by the Interdisciplinary Center for
   Intercultural and Indigenous Studies-ICIIS, GRANT:
   CONICYT/FONDAP/15110006 and by Programa de Investigacion
   Asociativa-Comision Nacional para la Investigacion Cientifica y
   Tecnologica (PIA-CONICYT), Project Anillos in Social Sciences and
   Humanities "Normalidad, Diferencia y Educacion" (SOC1103).
NR 89
TC 29
Z9 29
U1 7
U2 86
PU SPRINGER/PLENUM PUBLISHERS
PI NEW YORK
PA 233 SPRING ST, NEW YORK, NY 10013 USA
SN 0047-2891
EI 1573-6601
J9 J YOUTH ADOLESCENCE
JI J. Youth Adolesc.
PD DEC
PY 2015
VL 44
IS 12
SI SI
BP 2230
EP 2244
DI 10.1007/s10964-015-0298-9
PG 15
WC Psychology, Developmental
SC Psychology
GA CV8XZ
UT WOS:000364572900003
PM 25987411
DA 2020-03-18
ER

PT J
AU Yang, L
   Sin, KF
   Lui, M
AF Yang, Lan
   Sin, Kuen-fung
   Lui, Ming
TI Social, Emotional, and Academic Functioning of Children with SEN
   Integrated in Hong Kong Primary Schools
SO ASIA-PACIFIC EDUCATION RESEARCHER
LA English
DT Article
DE Emotional competence; Social competence; Interpersonal relationship;
   Academic performance; Primary students with SEN; Inclusive education in
   Hong Kong
ID TEACHER-STUDENT RELATIONSHIPS; PEER RELATIONSHIPS;
   LEARNING-DISABILITIES; ELEMENTARY-SCHOOL; ACHIEVEMENT; COMPETENCE;
   ENGAGEMENT; ADOLESCENTS; FRIENDSHIPS; ADJUSTMENT
AB A core goal of inclusive education worldwide is to maximize the learning potential of students with special educational needs (SEN) in mainstream educational settings. However, little research attention has been paid to SEN children's social and emotional gains from inclusive education compared to their academic performance. This study included social, emotional, and academic variables in a single research design, not only to test their relationships but also to explore the predictive roles of social and emotional factors in academic performance for SEN students. Participants were 515 SEN students in grades 1-6 in mainstream primary schools in Hong Kong. The results showed that the social and emotional competences of children with SEN were significant predictors of their academic performance (p < .001), with emotional competence having the larger impact. Although SEN students' relationships with peers and teachers were not found to be direct significant predictors of academic performance as reported in previous studies; they positively and significantly predicted emotional and social competences of SEN students (p < .001). Implications for establishing a caring campus, as well as developing educational interventions which will increase SEN students' positive emotional experiences and foster and maintain their adaptive social and emotional competences are discussed.
C1 [Yang, Lan] Hong Kong Inst Educ, Ctr Special Educ Needs & Inclus Educ, Tai Po, Hong Kong, Peoples R China.
   [Sin, Kuen-fung] Hong Kong Inst Educ, Dept Special Educ & Counseling, Tai Po, Hong Kong, Peoples R China.
   [Lui, Ming] Hong Kong Baptist Univ, Dept Educ Studies, Hong Kong, Hong Kong, Peoples R China.
RP Yang, L (reprint author), Hong Kong Inst Educ, Ctr Special Educ Needs & Inclus Educ, D1-G-F-05,10 Lo Ping Rd, Tai Po, Hong Kong, Peoples R China.
EM yanglan@ied.edu.hk; kfsin@ied.edu.hk
RI YANG, Lan/AAF-3963-2020
OI Lui, Ming/0000-0001-7996-0386; Sin, Kuen Fung/0000-0001-8923-1443; YANG,
   Lan/0000-0002-3457-0330
NR 94
TC 3
Z9 3
U1 1
U2 26
PU SPRINGER HEIDELBERG
PI HEIDELBERG
PA TIERGARTENSTRASSE 17, D-69121 HEIDELBERG, GERMANY
SN 0119-5646
EI 2243-7908
J9 ASIA-PAC EDUC RES
JI Asia-Pac. Educ. Res.
PD DEC
PY 2015
VL 24
IS 4
BP 545
EP 555
DI 10.1007/s40299-014-0198-x
PG 11
WC Education & Educational Research
SC Education & Educational Research
GA CV1OE
UT WOS:000364026900001
DA 2020-03-18
ER

PT J
AU Moulton, V
   Flouri, E
   Joshi, H
   Sullivan, A
AF Moulton, Vanessa
   Flouri, Eirini
   Joshi, Heather
   Sullivan, Alice
TI The role of aspirations in young children's emotional and behavioural
   problems
SO BRITISH EDUCATIONAL RESEARCH JOURNAL
LA English
DT Article
ID EDUCATIONAL-ATTAINMENT; OCCUPATIONAL ASPIRATIONS; VOCATIONAL
   ASPIRATIONS; CAREER ASPIRATIONS; AVOIDANCE GOALS; GENDER IDENTITY;
   SELF-ESTEEM; ADOLESCENTS; EXPECTATIONS; DEPRESSION
AB Using data from a large UK cohort (n = 11,656), we investigated the determinants of 7-year-old children's aspirations, and the role of these aspirations in emotional and behavioural problems, as reported by both parents and teachers. Aspirations were classified to reflect their occupational status, masculinity/femininity and intrinsic/extrinsic motivation. Children's aspirations had significant antecedents in social disadvantage, parental involvement in learning, parental values and cognitive ability. Children with low occupational aspirations had more emotional problems as reported by both parents and teachers, and more teacher-reported peer problems. In the teacher report, masculine aspirations were also related to hyperactivity. Gender differences in the association between aspirations and emotional and behavioural problems were few and weak. Intrinsic aspirations were related to peer problems, especially in boys. The inverse relation between feminine aspirations and hyperactivity and peer problems was relatively stronger in girls, as was the association between low aspirations and emotional problems.
C1 [Moulton, Vanessa; Flouri, Eirini; Joshi, Heather; Sullivan, Alice] UCL, UCL Inst Educ, London WC1E 6BT, England.
RP Moulton, V (reprint author), UCL, UCL Inst Educ, Dept Psychol & Human Dev, 25 Woburn Sq, London WC1H 0AA, England.
EM vanessa.moulton@gmail.com
FU UK Economic and Social Research CouncilEconomic & Social Research
   Council (ESRC) [ES/J001414/1]; Economic and Social Research
   CouncilEconomic & Social Research Council (ESRC) [ES/J001414/1,
   ES/M001660/1]
FX This research was supported by the UK Economic and Social Research
   Council (grant ES/J001414/1).
NR 77
TC 3
Z9 3
U1 0
U2 15
PU WILEY-BLACKWELL
PI HOBOKEN
PA 111 RIVER ST, HOBOKEN 07030-5774, NJ USA
SN 0141-1926
EI 1469-3518
J9 BRIT EDUC RES J
JI Br. Educ. Res. J.
PD DEC
PY 2015
VL 41
IS 6
BP 925
EP 946
DI 10.1002/berj.3188
PG 22
WC Education & Educational Research
SC Education & Educational Research
GA DB3XO
UT WOS:000368447100002
DA 2020-03-18
ER

PT J
AU Fox, KR
   Franklin, JC
   Ribeiro, JD
   Kleiman, EM
   Bentley, KH
   Nock, MK
AF Fox, Kathryn R.
   Franklin, Joseph C.
   Ribeiro, Jessica D.
   Kleiman, Evan M.
   Bentley, Kate H.
   Nock, Matthew K.
TI Meta-analysis of risk factors for nonsuicidal self-injury
SO CLINICAL PSYCHOLOGY REVIEW
LA English
DT Article
DE Self-injury; NSSI; Risk factor; Meta-analysis; Longitudinal; Prediction
ID SUICIDE ATTEMPTS; INITIAL VALIDATION; EMOTION REGULATION; YOUNG-ADULTS;
   HARM; ADOLESCENTS; PREVALENCE; BEHAVIOR; PREDICTORS; CASCADES
AB Nonsuicidal self-injury (NSSI) is a prevalent and dangerous phenomenon associated with many negative outcomes, including future suicidal behaviors. Research on these behaviors has primarily focused on correlates; however, an emerging body of research has focused on NSSI risk factors. To provide a summary of current knowledge about NSSI risk factors, we conducted a meta-analysis of published, prospective studies longitudinally predicting NSSI. This included 20 published reports across 5078 unique participants. Results from a random-effects model demonstrated significant, albeit weak, overall prediction of NSSI (OR = 1.59; 95% CI: 1.50 to 1.69). Among specific NSSI risk factors, prior history of NSSI, cluster b, and hopelessness yielded the strongest effects (ORs >3.0); all remaining risk factor categories produced ORs near or below 2.0. NSSI measurement, sample type, sample age, and prediction case measurement type (i.e., binary versus continuous) moderated these effects. Additionally, results highlighted several limitations of the existing literature, including idiosyncratic NSSI measurement and few studies among samples with NSSI histories. These findings indicate that few strong NSSI risk factors have been identified, and suggest a need for examination of novel risk factors, standardized NSSI measurement, and study samples with a history of NSSI. (C) 2015 Elsevier Ltd. All rights reserved.
C1 [Fox, Kathryn R.; Franklin, Joseph C.; Ribeiro, Jessica D.; Kleiman, Evan M.; Nock, Matthew K.] Harvard Univ, Dept Psychol, Cambridge, MA 02138 USA.
   [Ribeiro, Jessica D.] Mil Suicide Res Consortium, Denver, CO USA.
   [Bentley, Kate H.] Boston Univ, Ctr Anxiety & Related Disorders, Boston, MA 02215 USA.
RP Fox, KR (reprint author), Harvard Univ, Dept Psychol, 33 Kirkland St, Cambridge, MA 02138 USA.
EM kfox@g.harvard.edu
RI Nock, Matthew/AAE-8330-2019; Kleiman, Evan/H-3908-2019
OI Kleiman, Evan/0000-0001-8002-1167; Fox, Kathryn/0000-0002-2697-7771
FU Military Suicide Research Consortium (MSRC) - Office of the Assistant
   Secretary of Defense for Health Affairs [W81XWH-10-2-0181]
FX This work was supported in part by funding from the Military Suicide
   Research Consortium (MSRC), an effort supported by the Office of the
   Assistant Secretary of Defense for Health Affairs (Award No.
   W81XWH-10-2-0181). Opinions, interpretations, conclusions and
   recommendations are those of the authors and are not necessarily
   endorsed by the MSRC or the Department of Defense.
NR 73
TC 78
Z9 81
U1 6
U2 49
PU PERGAMON-ELSEVIER SCIENCE LTD
PI OXFORD
PA THE BOULEVARD, LANGFORD LANE, KIDLINGTON, OXFORD OX5 1GB, ENGLAND
SN 0272-7358
EI 1873-7811
J9 CLIN PSYCHOL REV
JI Clin. Psychol. Rev.
PD DEC
PY 2015
VL 42
BP 156
EP 167
DI 10.1016/j.cpr.2015.09.002
PG 12
WC Psychology, Clinical
SC Psychology
GA CZ0GN
UT WOS:000366783200012
PM 26416295
OA Green Accepted
DA 2020-03-18
ER

PT J
AU McLaughlin, KA
   Garrad, MC
   Somerville, LH
AF McLaughlin, Katie A.
   Garrad, Megan C.
   Somerville, Leah H.
TI What develops during emotional development? A component process approach
   to identifying sources of psychopathology risk in adolescence
SO DIALOGUES IN CLINICAL NEUROSCIENCE
LA English
DT Article
DE adolescents; emotion; risk; trajectory; development; brain
ID STRESSFUL LIFE EVENTS; YOUNG ADULTHOOD; INTERNALIZING SYMPTOMS;
   COGNITIVE REAPPRAISAL; DEPRESSIVE SYMPTOMS; EXECUTIVE FUNCTION;
   GENDER-DIFFERENCES; INCREASED AMYGDALA; COPING STRATEGIES; CO-RUMINATION
AB Adolescence is a phase of the lifespan associated with widespread changes in emotional behavior thought to reflect both changing environments and stressors, and psychological and neurobiological development. However, emotions themselves are complex phenomena that are composed of multiple subprocesses. In this paper, we argue that examining emotional development from a process-level perspective facilitates important insights into the mechanisms that underlie adolescents' shifting emotions and intensified risk for psychopathology. Contrasting the developmental progressions for the antecedents to emotion, physiological reactivity to emotion, emotional regulation capacity, and motivation to experience particular affective states reveals complex trajectories that intersect in a unique way during adolescence. We consider the implications of these intersecting trajectories for negative outcomes such as psychopathology, as well as positive outcomes for adolescent social bonds. (C) 2015, AICH - Servier Research Group
C1 [McLaughlin, Katie A.] Univ Washington, Dept Psychol, Seattle, WA 98195 USA.
   [Garrad, Megan C.; Somerville, Leah H.] Harvard Univ, Dept Psychol, Cambridge, MA 02138 USA.
RP Somerville, LH (reprint author), 52 Oxford St,Room 290, Cambridge, MA 02138 USA.
EM somerville@fas.harvard.edu
FU NIMH NIH HHSUnited States Department of Health & Human ServicesNational
   Institutes of Health (NIH) - USANIH National Institute of Mental Health
   (NIMH) [R01 MH103291, K01 MH092526]
NR 78
TC 10
Z9 10
U1 1
U2 17
PU INST CONFERENCE HIPPOCRATE
PI SURESNESS-CEDEX
PA 50 RUE CARNOT, SURESNESS-CEDEX, 92284, FRANCE
SN 1294-8322
EI 1958-5969
J9 DIALOGUES CLIN NEURO
JI Dialogues Clin. Neurosci.
PD DEC
PY 2015
VL 17
IS 4
BP 403
EP 410
PG 8
WC Neurosciences
SC Neurosciences & Neurology
GA EF2YB
UT WOS:000390190400005
PM 26869841
DA 2020-03-18
ER

PT J
AU Jager, M
   De Winter, AF
   Metselaar, J
   Knorth, EJ
   Reijneveld, SA
AF Jager, Margot
   De Winter, Andrea F.
   Metselaar, Janneke
   Knorth, Erik J.
   Reijneveld, Sijmen A.
TI Priorities in the communication needs of adolescents with psychosocial
   problems and their parents
SO HEALTH EXPECTATIONS
LA English
DT Article
DE adolescents; mental health care; parents; patient preferences;
   provider-patient communication; psychosocial problems
ID DIFFICULTIES QUESTIONNAIRE SDQ; DOCTOR-PATIENT COMMUNICATION;
   DECISION-MAKING; HEALTH-CARE; PATIENTS PREFERENCES; GENERAL-PRACTICE;
   STRENGTHS; PARTICIPATION; CONSULTATIONS; CENTEREDNESS
AB Background In patient-centred care, professionals should recognize their patient's needs and adapt their communication accordingly. Studies into patients' communication needs suggest priorities vary depending on sociodemographic characteristics, and type and severity of the complaints. However, evidence lacks on priorities in the communication needs of adolescents in psychosocial care and their parents.
   Objective To assess adolescents' and parents' importance ratings concerning affective communication, information provision, shared decision-making, interprofessional communication and the degree to which client and care characteristics determine these.
   Methods Adolescents aged 12-18 (n = 403) and one of their parents (n = 403) rated the importance of communication before the psychosocial care process started. Multivariable logistic regression analysis was applied to determine which characteristics were associated with the 25% lowest importance ratings for communication aspects.
   Results Adolescents and parents considered affective communication to be the most important, with shared decision-making the least important. For adolescents, lower importance ratings were associated with dissatisfaction with prior care (OR 1.8), negative expectations (ORs 1.9-2.4), emotional problems (ORs 0.2-0.5) and low prosocial behaviour skills (ORs 2.0). For parents, low education (ORs 1.7-1.8), negative expectations (OR 0.4), adolescent's hyperactivity/inattention (ORs 0.4-0.5) and low prosocial behaviour skills (ORs 1.8-2.6) determined lower importance ratings.
   Conclusions Affective communication has highest priority for adolescents and their parents. Client and care characteristics are associated with client priorities in communication. Being attentive to clients' educational level, previous care experiences, current expectations and specific problem types might help professionals to adapt better to their clients' communication needs.
C1 [Jager, Margot; De Winter, Andrea F.; Reijneveld, Sijmen A.] Univ Groningen, Univ Med Ctr Groningen, Dept Hlth Sci, Groningen, Netherlands.
   [Metselaar, Janneke; Knorth, Erik J.] Univ Groningen, Dept Special Needs Educ & Youth Care, Groningen, Netherlands.
RP Jager, M (reprint author), Univ Med Ctr Groningen, Dept Hlth Sci, Antonius Deusinglaan 1-FA10, NL-9713 AV Groningen, Netherlands.
EM m.jager02@umcg.nl
FU Netherlands Organization for Health Research and Development
   (ZonMw)Netherlands Organization for Health Research and Development;
   Province of Groningen; University Medical Center Groningen; University
   of Groningen; health insurance company Menzis; child and youth care
   providers Accare; Elker
FX This study has received grants from the Netherlands Organization for
   Health Research and Development (ZonMw), the Province of Groningen, the
   University Medical Center Groningen, the University of Groningen, health
   insurance company Menzis, and child and youth care providers Accare and
   Elker.
NR 44
TC 2
Z9 2
U1 0
U2 8
PU WILEY-BLACKWELL
PI HOBOKEN
PA 111 RIVER ST, HOBOKEN 07030-5774, NJ USA
SN 1369-6513
EI 1369-7625
J9 HEALTH EXPECT
JI Health Expect.
PD DEC
PY 2015
VL 18
IS 6
BP 2811
EP 2824
DI 10.1111/hex.12259
PG 14
WC Health Care Sciences & Services; Health Policy & Services; Public,
   Environmental & Occupational Health
SC Health Care Sciences & Services; Public, Environmental & Occupational
   Health
GA DB1EH
UT WOS:000368250300082
PM 25196418
OA Green Published
DA 2020-03-18
ER

PT J
AU Sato, JR
   Biazoli, CE
   Salum, GA
   Gadelha, A
   Crossley, N
   Satterthwaite, TD
   Vieira, G
   Zugman, A
   Picon, FA
   Pan, PM
   Hoexter, MQ
   Anes, M
   Moura, LM
   Del'aquilla, MAG
   Amaro, E
   Mcguire, P
   Lacerda, ALT
   Rohde, LA
   Miguel, EC
   Jackowski, AP
   Bressan, RA
AF Sato, Joao Ricardo
   Biazoli, Claudinei Eduardo, Jr.
   Salum, Giovanni Abrahao
   Gadelha, Ary
   Crossley, Nicolas
   Satterthwaite, Theodore D.
   Vieira, Gilson
   Zugman, Andre
   Picon, Felipe Almeida
   Pan, Pedro Mario
   Hoexter, Marcelo Queiroz
   Anes, Mauricio
   Moura, Luciana Monteiro
   Gomes Del'aquilla, Marco Antonio
   Amaro, Edson, Jr.
   Mcguire, Philip
   Lacerda, Acioly L. T.
   Rohde, Luis Augusto
   Miguel, Euripedes Constantino
   Jackowski, Andrea Parolin
   Bressan, Rodrigo Affonseca
TI Temporal Stability of Network Centrality in Control and Default Mode
   Networks: Specific Associations with Externalizing Psychopathology in
   Children and Adolescents
SO HUMAN BRAIN MAPPING
LA English
DT Article
DE connectivity; psychopathology; development; neurodevelopment;
   default-mode network
ID DYNAMIC FUNCTIONAL CONNECTIVITY; PSYCHIATRIC-DISORDERS; CORTICAL
   DEVELOPMENT; EXECUTIVE SYSTEM; BRAIN NETWORKS; RESTING BRAIN; FMRI;
   IMPACT; ARCHITECTURE; REGRESSION
AB Abnormal connectivity patterns have frequently been reported as involved in pathological mental states. However, most studies focus on "static," stationary patterns of connectivity, which may miss crucial biological information. Recent methodological advances have allowed the investigation of dynamic functional connectivity patterns that describe non-stationary properties of brain networks. Here, we introduce a novel graphical measure of dynamic connectivity, called time-varying eigenvector centrality (tv-EVC). In a sample 655 children and adolescents (7-15 years old) from the Brazilian "High Risk Cohort Study for Psychiatric Disorders" who were imaged using resting-state fMRI, we used this measure to investigate age effects in the temporal in control and default-mode networks (CN/DMN). Using support vector regression, we propose a network maturation index based on the temporal stability of tv-EVC. Moreover, we investigated whether the network maturation is associated with the overall presence of behavioral and emotional problems with the Child Behavior Checklist. As hypothesized, we found that the tv-EVC at each node of CN/DMN become more stable with increasing age (P < 0.001 for all nodes). In addition, the maturity index for this particular network is indeed associated with general psychopathology in children assessed by the total score of Child Behavior Checklist (P = 0.027). Moreover, immaturity of the network was mainly correlated with externalizing behavior dimensions. Taken together, these results suggest that changes in functional network dynamics during neurodevelopment may provide unique insights regarding pathophysiology. (C) 2015 Wiley Periodicals, Inc.
C1 [Sato, Joao Ricardo; Biazoli, Claudinei Eduardo, Jr.] Univ Fed ABC, Ctr Math Computat & Cognit, Santo Andre, Brazil.
   [Sato, Joao Ricardo; Gadelha, Ary; Zugman, Andre; Pan, Pedro Mario; Hoexter, Marcelo Queiroz; Moura, Luciana Monteiro; Gomes Del'aquilla, Marco Antonio; Lacerda, Acioly L. T.; Jackowski, Andrea Parolin; Bressan, Rodrigo Affonseca] Univ Fed Sao Paulo UNIFESP, Interdisciplinary Lab Clin Neurosci LiNC, Sao Paulo, Brazil.
   [Sato, Joao Ricardo; Biazoli, Claudinei Eduardo, Jr.; Vieira, Gilson; Amaro, Edson, Jr.] Univ Sao Paulo, Sch Med, Dept Radiol, Sao Paulo, Brazil.
   [Sato, Joao Ricardo; Salum, Giovanni Abrahao; Gadelha, Ary; Zugman, Andre; Picon, Felipe Almeida; Pan, Pedro Mario; Hoexter, Marcelo Queiroz; Anes, Mauricio; Moura, Luciana Monteiro; Gomes Del'aquilla, Marco Antonio; Lacerda, Acioly L. T.; Rohde, Luis Augusto; Miguel, Euripedes Constantino; Jackowski, Andrea Parolin; Bressan, Rodrigo Affonseca] CNPq, Natl Inst Dev Psychiat Children & Adolescents, Sao Paulo, Brazil.
   [Salum, Giovanni Abrahao; Anes, Mauricio; Rohde, Luis Augusto] Univ Fed Rio Grande do Sul, Dept Psychiat, Porto Alegre, RS, Brazil.
   [Crossley, Nicolas; Mcguire, Philip] Kings Coll London, Inst Psychiat, London, England.
   [Hoexter, Marcelo Queiroz; Miguel, Euripedes Constantino] Univ Sao Paulo, Sch Med, Dept Psychiat, Sao Paulo, Brazil.
   [Vieira, Gilson] Univ Sao Paulo, Inst Math & Stat, Bioinformat Program, Sao Paulo, Brazil.
   [Satterthwaite, Theodore D.] Univ Penn, Perelman Sch Med, Dept Psychiat, Philadelphia, PA 19104 USA.
RP Sato, JR (reprint author), Av Estados 5001, BR-09210580 Santo Andre, SP, Brazil.
EM joao.sato@ufabc.edu.br
RI Lacerda, Acioly LT/A-7052-2010; Miguel, Euripedes C/B-2871-2008;
   Satterthwaite, Theodore/N-4804-2017; Bressan, Rodrigo A/E-9178-2010;
   Jackowski, Andrea P/D-8616-2012; Biazoli, Claudinei/J-6538-2013; Rohde,
   Luis Augusto P/A-6426-2008; Anes, Mauricio/O-4264-2014; Pan, Pedro
   M/I-5167-2013; Hoexter, Marcelo Q/D-7620-2013; Zugman,
   Andre/W-8157-2019; Amaro Jr, Edson/B-6653-2009
OI Lacerda, Acioly LT/0000-0002-9370-0449; Satterthwaite,
   Theodore/0000-0001-7072-9399; Bressan, Rodrigo A/0000-0002-0868-4449;
   Jackowski, Andrea P/0000-0001-8842-5406; Biazoli,
   Claudinei/0000-0003-2483-4109; Rohde, Luis Augusto
   P/0000-0002-4552-4188; Anes, Mauricio/0000-0003-0624-1932; Pan, Pedro
   M/0000-0002-1943-6520; Hoexter, Marcelo Q/0000-0002-9302-4380; Monteiro
   de Moura, Luciana/0000-0003-3177-6699; Crossley,
   Nicolas/0000-0002-3060-656X; McGuire, Philip/0000-0003-4381-0532; Amaro
   Jr, Edson/0000-0002-5889-1382; Zugman, Andre/0000-0002-6126-7759
FU Sao Paulo Research Foundation (FAPESP)Fundacao de Amparo a Pesquisa do
   Estado de Sao Paulo (FAPESP) [2013/10498-6, 2013/00506-1]; CAPESCAPES;
   CNPq, BrazilNational Council for Scientific and Technological
   Development (CNPq); CNPq (study from the National Institutes of Science
   and Technology for Developmental Psychiatry of Children and Adolescents
   [INPD]) [573974/2008-0]; FAPESP (study from the National Institutes of
   Science and Technology for Developmental Psychiatry of Children and
   Adolescents [INPD]) [2008/57896-8]; NIMHUnited States Department of
   Health & Human ServicesNational Institutes of Health (NIH) - USANIH
   National Institute of Mental Health (NIMH) [K23MH098130]
FX Contract grant sponsor: Sao Paulo Research Foundation (FAPESP); Contract
   grant numbers: 2013/10498-6 and 2013/00506-1 (to J.R.S.); Contract grant
   sponsor: CAPES and CNPq, Brazil; Contract grant sponsor: CNPq (study
   from the National Institutes of Science and Technology for Developmental
   Psychiatry of Children and Adolescents [INPD]); Contract grant number:
   573974/2008-0; Contract grant sponsor: FAPESP (study from the National
   Institutes of Science and Technology for Developmental Psychiatry of
   Children and Adolescents [INPD]); Contract grant number: 2008/57896-8;
   Contract grant sponsor: NIMH; Contract grant number: K23MH098130 (to
   T.D.S.)
NR 62
TC 10
Z9 11
U1 0
U2 14
PU WILEY
PI HOBOKEN
PA 111 RIVER ST, HOBOKEN 07030-5774, NJ USA
SN 1065-9471
EI 1097-0193
J9 HUM BRAIN MAPP
JI Hum. Brain Mapp.
PD DEC
PY 2015
VL 36
IS 12
BP 4926
EP 4937
DI 10.1002/hbm.22985
PG 12
WC Neurosciences; Neuroimaging; Radiology, Nuclear Medicine & Medical
   Imaging
SC Neurosciences & Neurology; Radiology, Nuclear Medicine & Medical Imaging
GA DB1QF
UT WOS:000368283100014
PM 26350757
OA Bronze
DA 2020-03-18
ER

PT J
AU Perrone-McGovern, KM
   Simon-Dack, SL
   Beduna, KN
   Williams, CC
   Esche, AM
AF Perrone-McGovern, Kristin M.
   Simon-Dack, Stephanie L.
   Beduna, Kerry N.
   Williams, Cady C.
   Esche, Aaron M.
TI Emotions, Cognitions, and Well-Being: The Role of Perfectionism,
   Emotional Overexcitability, and Emotion Regulation
SO JOURNAL FOR THE EDUCATION OF THE GIFTED
LA English
DT Article
DE Emotional overexcitability; perfectionism; life satisfaction; counseling
   and guidance; emotional development
ID MULTIDIMENSIONAL LIFE SATISFACTION; MALADAPTIVE PERFECTIONISM;
   ACHIEVEMENT-MOTIVATION; ADULT ATTACHMENT; SELF-ESTEEM; ADOLESCENTS;
   DEPRESSION; STUDENTS
AB In this study, we examined interrelationships among emotional overexcitability, perfectionism, emotion regulation, and subjective well-being. Dabrowski and Piechowski's theoretical conceptualization of overexcitabilities and J. J. Gross and John's constructs of emotion regulation strategies provided a framework to guide hypotheses in the present study. Participants were 191 adults who responded to surveys administered via online methodology. Multiple-regression analyses revealed that participants in the present study with higher emotional overexcitability had lower degrees of emotion regulation overall, whereas individuals reporting higher levels of adaptive perfectionism (strivers) had higher levels of emotion regulation. Furthermore, strivers and those who used cognitive reappraisal strategies for emotion regulation were linked to higher subjective well-being for participants in this study.
C1 [Perrone-McGovern, Kristin M.] Ball State Univ, Dept Counseling Psychol & Guidance Serv, Muncie, IN 47306 USA.
   [Simon-Dack, Stephanie L.] Ball State Univ, Dept Psychol Sci, Muncie, IN 47306 USA.
   [Beduna, Kerry N.; Williams, Cady C.; Esche, Aaron M.] Ball State Univ, Counseling Psychol, Muncie, IN 47306 USA.
RP Perrone-McGovern, KM (reprint author), Ball State Univ, Dept Counseling Psychol, Muncie, IN 47306 USA.
EM kperrone@bsu.edu
RI Perrone-McGovern, Kristin/J-9558-2012
OI Perrone-McGovern, Kristin/0000-0003-0506-1892
NR 55
TC 6
Z9 6
U1 4
U2 10
PU SAGE PUBLICATIONS INC
PI THOUSAND OAKS
PA 2455 TELLER RD, THOUSAND OAKS, CA 91320 USA
SN 0162-3532
EI 2162-9501
J9 J EDUC GIFTED
JI J. Educ. Gift.
PD DEC
PY 2015
VL 38
IS 4
SI SI
BP 343
EP 357
DI 10.1177/0162353215607326
PG 15
WC Education, Special
SC Education & Educational Research
GA VA7BM
UT WOS:000410275400001
DA 2020-03-18
ER

PT J
AU Sharp, C
   Fonagy, P
AF Sharp, Carla
   Fonagy, Peter
TI Practitioner Review: Borderline personality disorder in adolescence -
   recent conceptualization, intervention, and implications for clinical
   practice
SO JOURNAL OF CHILD PSYCHOLOGY AND PSYCHIATRY
LA English
DT Review
DE Borderline personality disorder; adolescence; intervention; etiology;
   assessment
ID DSM-IV BORDERLINE; RANDOMIZED CONTROLLED-TRIAL; DIALECTICAL
   BEHAVIOR-THERAPY; MENTALIZATION-BASED TREATMENT; NONSUICIDAL
   SELF-INJURY; POPULATION-BASED SAMPLE; AXIS-I; HOSPITALIZED ADOLESCENTS;
   FOLLOW-UP; EMOTION-REGULATION
AB Background: The past decade has seen an unprecedented increase in research activity on personality disorders (PDs) in adolescents. The increase in research activity, in addition to major nosological systems legitimizing the diagnosis of borderline personality disorder (BPD) in adolescents, highlights the need to communicate new research on adolescent personality problems to practitioners. Scope: In this review, we provide up-to-date information on the phenomenology, prevalence, associated clinical problems, etiology, and intervention for BPD in adolescents. Our aim was to provide a clinically useful practitioner review and to dispel long-held myths about the validity, diagnostic utility, and treatability of PDs in adolescents. Findings and conclusion: Alongside providing up-to-date information on the phenomenology, prevalence, and etiology, we also report on associated clinical problems and interventions for adolescent BPD. It is only through early active assessment and identification of youngsters with these problems that a lifetime of personal suffering and health system burden can be reduced or altogether avoided. A variety of evidence-based approaches are now available to treat BPD and related clinical problems in young people. Future research should focus on establishing optimal precision in the diagnostic processes in different treatment settings.
C1 [Sharp, Carla] Univ Houston, Dept Psychol, Houston, TX USA.
   [Sharp, Carla] Menninger Clin, Houston, TX USA.
   [Fonagy, Peter] UCL, Res Dept Clin Educ & Hlth Psychol, London WC1E 6BT, England.
   [Fonagy, Peter] Anna Freud Ctr, London, England.
RP Fonagy, P (reprint author), UCL, Res Dept Clin Educ & Hlth Psychol, Gower St, London WC1E 6BT, England.
EM p.fonagy@ucl.ac.uk
OI Fonagy, Peter/0000-0003-0229-0091
FU McNair Foundation; American Psychoanalytic Association at Adolescent
   Treatment Program of the Menninger Clinic; UK National Institute of
   Health ResearchNational Institute for Health Research (NIHR)
   [NF-SI-0510-10228]; National Institute for Health ResearchNational
   Institute for Health Research (NIHR) [NF-SI-0514-10157,
   NF-SI-0510-10228]
FX Work on this review was supported by funding from the McNair Foundation,
   and the American Psychoanalytic Association awarded to C.S. to support
   research at the Adolescent Treatment Program of the Menninger Clinic,
   and funding from the UK National Institute of Health Research (Senior
   Investigator Award NF-SI-0510-10228) awarded to P.F. The authors have
   declared that they have no competing or potential conflicts of interest
   in relation to this review. The review was invited by the JCPP Editors
   and has been subject to full external peer review; the authors have been
   offered a small honorarium towards their expenses.
NR 213
TC 48
Z9 48
U1 6
U2 72
PU WILEY
PI HOBOKEN
PA 111 RIVER ST, HOBOKEN 07030-5774, NJ USA
SN 0021-9630
EI 1469-7610
J9 J CHILD PSYCHOL PSYC
JI J. Child Psychol. Psychiatry
PD DEC
PY 2015
VL 56
IS 12
BP 1266
EP 1288
DI 10.1111/jcpp.12449
PG 23
WC Psychology, Developmental; Psychiatry; Psychology
SC Psychology; Psychiatry
GA CY6IK
UT WOS:000366512300002
PM 26251037
OA Green Published
DA 2020-03-18
ER

PT J
AU Wang, YCL
   Chan, HY
   Lin, CW
   Li, JR
AF Wang, Yu-Chung Lawrence
   Chan, Hsun-Yu
   Lin, Ching-Wen
   Li, Jia-Ru
TI Association of Parental Warmth and Harsh Discipline With Developmental
   Trajectories of Depressive Symptoms Among Adolescents in Chinese Society
SO JOURNAL OF FAMILY PSYCHOLOGY
LA English
DT Article
DE parenting; depression; adolescent; growth mixture model; Taiwan Youth
   Project
ID CHILD RELATIONAL QUALITIES; EMOTION REGULATION; CONDUCT PROBLEMS;
   FAMILY; BEHAVIORS; OUTCOMES; SELF; TEMPERAMENT; PREDICTORS; DISORDERS
AB This article examines the relationship between parenting styles and the development of depressive symptoms among adolescents. We analyzed a nationally representative longitudinal data set of adolescents aged 12 to 14 in Taiwan. Results from growth mixture modeling revealed a nonlinear increase in the intensity of depressive symptoms between early and middle adolescence. More pronounced depressive symptoms in earlier years were also shown to be associated with more rapid development of similar symptoms later in adolescence. Perceived parenting styles, as manifest in parental warmth and harsh discipline, were categorized into 4 latent heterogeneous classes: attentive, reserved, austere, and conflicting. Adolescents living under austere parenting tend to report the most pronounced depressive symptoms from early to middle adolescence; however, the development of symptoms in this group was the slowest. We also discuss the role of harsh parenting in Chinese culture, as it pertains to the roles traditionally assumed by the father and mother.
C1 [Wang, Yu-Chung Lawrence; Lin, Ching-Wen] Natl Changhua Univ Educ, Dept Guidance & Counseling, Changhua 500, Taiwan.
   [Chan, Hsun-Yu] Univ Wisconsin, Dept Educ Psychol, Madison, WI 53706 USA.
   [Li, Jia-Ru] Hsin Sheng Jr Coll Med Care & Management, Ctr Gen Educ, Taoyuan 325, Taoyuan County, Taiwan.
RP Li, JR (reprint author), Hsin Sheng Jr Coll Med Care & Management, 418 Gaoping Sec,Zhongfeng Rd, Taoyuan 325, Taoyuan County, Taiwan.
EM lijr@hsc.edu.tw
OI Chan, Hsun-Yu/0000-0001-5236-1009
FU Taiwan Ministry of Science and Technology [MOST 102-2410-H-018-016, MOST
   103-2410-H-018-010]; Academia SinicaAcademia Sinica - Taiwan
   [AS-93-TP-C01]
FX The study was funded by the Taiwan Ministry of Science and Technology
   (MOST 102-2410-H-018-016 and MOST 103-2410-H-018-010) to the first
   author. Data analyzed in this paper were collected by the research
   project Taiwan Youth Project sponsored by the Academia Sinica
   (AS-93-TP-C01). This research project was carried out by the Institute
   of Sociology, Academia Sinica, and directed by Dr. Chin-Chun Yi. The
   Center for Survey Research of Academia Sinica is responsible for the
   data distribution. The authors appreciate the assistance in providing
   data by the institutes and individuals aforementioned. The views
   expressed herein are the authors' own. The authors thank the anonymous
   reviewers' helpful comments and feedback. Some of the findings were
   presented in the 2013 annual American Psychological Association
   Convention, Honolulu, HI.
NR 58
TC 12
Z9 12
U1 7
U2 35
PU AMER PSYCHOLOGICAL ASSOC
PI WASHINGTON
PA 750 FIRST ST NE, WASHINGTON, DC 20002-4242 USA
SN 0893-3200
EI 1939-1293
J9 J FAM PSYCHOL
JI J. Fam. Psychol.
PD DEC
PY 2015
VL 29
IS 6
BP 895
EP 906
DI 10.1037/a0039505
PG 12
WC Psychology, Clinical; Family Studies
SC Psychology; Family Studies
GA DD0IQ
UT WOS:000369604000009
PM 26168265
DA 2020-03-18
ER

PT J
AU Dougherty, LR
   Blankenship, SL
   Spechler, PA
   Padmala, S
   Pessoa, L
AF Dougherty, Lea R.
   Blankenship, Sarah L.
   Spechler, Philip A.
   Padmala, Srikanth
   Pessoa, Luiz
TI An fMRI Pilot Study of Cognitive Reappraisal in Children: Divergent
   Effects on Brain and Behavior
SO JOURNAL OF PSYCHOPATHOLOGY AND BEHAVIORAL ASSESSMENT
LA English
DT Article
DE Emotion regulation; Cognitive reappraisal; Children; fMRI; Amygdala;
   Prefrontal cortex
ID EMOTIONAL SELF-REGULATION; NEURAL CIRCUITRY; NEGATIVE AFFECT; AMYGDALA;
   CONNECTIVITY; ADOLESCENTS; CHILDHOOD
[truncated: 1,169,886 more chars]
