# Supplementary material for: Mapping Phenomena Relevant to Adolescent Emotion Regulation: A Text-Mining Systematic Review
Source: Adolesc Res Rev. 2021 May 21;7(1):127–39. doi: 10.1007/s40894-021-00160-7 (PMC8138847; doi:10.1007/s40894-021-00160-7)
Supplement: Supplementary file 1 — Supplementary file1 (ZIP 54379 kb) [file 40894_2021_160_MOESM1_ESM.zip › veni_sysrev-master/recs/18-3-2020/8.txt]

FN Clarivate Analytics Web of Science
VR 1.0
PT J
AU Allen, KJD
   Hooley, JM
AF Allen, Kenneth J. D.
   Hooley, Jill M.
TI Inhibitory control in people who self-injure: Evidence for impairment
   and enhancement
SO PSYCHIATRY RESEARCH
LA English
DT Article
DE Non-suicidal self-injury; Self-harm; Impulsivity; Emotion regulation;
   Executive functioning; Response inhibition; Stop Signal Task
ID ATTENTION-DEFICIT/HYPERACTIVITY DISORDER; ADAPTIVE PERSONALITY;
   EXECUTIVE FUNCTIONS; FOLLOW-UP; ADOLESCENTS; IMPULSIVITY; DEPRESSION;
   SCHEDULE; SUICIDE; MODEL
AB Self-injury is often motivated by the desire to reduce the intensity of negative affect. This suggests that people who self-injure may have difficulty suppressing negative emotions. We sought to determine whether self-injuring individuals exhibit impaired inhibitory control over behavioral expressions of negative emotions, when responding to images containing aversive emotional content. Self-injuring participants and healthy controls completed a Stop Signal Task in which they were asked to judge the valence (positive or negative) of images. Three types of images depicted emotional content (neutral/positive/negative). A fourth type depicted self-cutting. An unpredictable "stop signal" occurred on some trials, indicating that participants should inhibit their responses to images presented on those trials. Compared to controls, self-injuring participants showed poorer inhibition to images depicting negative emotional content. Additionally, they showed enhanced inhibition to self-injury images. In fact, self-injuring participants showed comparable response inhibition to cutting images and positive images, whereas controls showed worse inhibition to cutting images compared to all other types of images. Consistent with the emotion regulation hypothesis of self-injury, people who self-injure showed impaired negative emotional response inhibition. Self-injuring individuals also demonstrated superior control over responses to stimuli related to self-injury, which may have important clinical implications. (C) 2014 Elsevier Ireland Ltd. All rights reserved.
C1 [Allen, Kenneth J. D.; Hooley, Jill M.] Harvard Univ, Dept Psychol, Cambridge, MA 02138 USA.
RP Allen, KJD (reprint author), Harvard Univ, Dept Psychol, 33 Kirkland St, Cambridge, MA 02138 USA.
EM kennethallen@fas.harvard.edu
RI Allen, Kenneth J.D./H-8185-2019; Hooley, Jill/A-3945-2013
OI Allen, Kenneth J.D./0000-0001-8727-1265; Hooley,
   Jill/0000-0002-1162-3540
FU Karen Stone Fellowship from the Smart Family Foundation
FX This research was supported by a Karen Stone Fellowship from the Smart
   Family Foundation awarded to Kenneth J.D. Allen. The authors have no
   financial disclosures to report. We also thank Lauren Fields, Stephanie
   Klinkenberg, Huong-Duong Phan, and Diheng Zhang for their assistance
   with data collection.
NR 59
TC 14
Z9 14
U1 0
U2 16
PU ELSEVIER IRELAND LTD
PI CLARE
PA ELSEVIER HOUSE, BROOKVALE PLAZA, EAST PARK SHANNON, CO, CLARE, 00000,
   IRELAND
SN 0165-1781
J9 PSYCHIAT RES
JI Psychiatry Res.
PD FEB
PY 2015
VL 225
IS 3
BP 631
EP 637
DI 10.1016/j.psychres.2014.11.033
PG 7
WC Psychiatry
SC Psychiatry
GA CC2NI
UT WOS:000350181500061
PM 25510907
DA 2020-03-18
ER

PT J
AU Rommel, D
   Nandrino, JL
   De Jonckheere, J
   Swierczek, M
   Dodin, V
   Logier, R
AF Rommel, Delphine
   Nandrino, Jean-Louis
   De Jonckheere, Julien
   Swierczek, Marie
   Dodin, Vincent
   Logier, Regis
TI Maintenance of parasympathetic inhibition following emotional induction
   in patients with restrictive type anorexia nervosa
SO PSYCHIATRY RESEARCH
LA English
DT Article
DE Parasympathetic activity; Heart rate variability; Emotion regulation;
   Anorexia nervosa
ID HEART-RATE-VARIABILITY; EATING-DISORDERS; DECISION-MAKING; NEUROVISCERAL
   INTEGRATION; BULIMIA-NERVOSA; VAGAL TONE; MODEL; DIFFICULTIES;
   ADOLESCENTS; VALIDATION
AB This study aimed to explore changes in heart rate variability (HRV), a proxy for parasympathetic activity characterizing emotion regulation processes before, during and after negative emotional induction in patients suffering from restrictive type anorexia nervosa (AN-RI). We compared two methods of HRV analysis, the Fast Fourier Transform high frequency (FFT-HF) and a specific HRV high frequency analysis technique, namely, the wavelet transform HRV (WT-HRV). A sample of 16 inpatients with AN-RI was compared to 24 control participants. Heart rate (HR) was continuously recorded for 5 min before the beginning of the video until 5 min after the video. The participants answered questionnaires concerning their eating behaviors, mood disorders and difficulties in emotion regulation. During the entire procedure, the FFT-HF in patients was lower than that in controls. Using the WT-HRV, the patients did not differ from the controls at baseline, and only the controls showed a decrease during emotional induction. After the video, the WT-HRV in patients began to decrease during the first 2 min of emotional recovery although the WT-HRV in controls was already increased. These results highlighted the disturbances in the physiological dynamics of emotion regulation processes in patients with AN-RT. (C) 2014 Elsevier Ireland Ltd. All rights reserved.
C1 [Rommel, Delphine; Nandrino, Jean-Louis; Swierczek, Marie] Univ Lille North France, Lab URECA, EA 1059, F-59653 Villeneuve Dascq, France.
   [De Jonckheere, Julien; Logier, Regis] CHRU Lille, INSERM CIC IT Biocapteur & E Sante 1403, Lille, France.
   [Dodin, Vincent] Hop St Vincent De Paul, GHICL, Dept Psychiat, Lille, France.
RP Rommel, D (reprint author), Univ Lille North France, Lab URECA, EA 1059, Rue Barreau BP 60149, F-59653 Villeneuve Dascq, France.
EM delphine.rommel@univ-lille3.fr
RI Nandrino, Jean-Louis/O-8900-2017
OI Nandrino, Jean-Louis/0000-0003-2339-9432
NR 71
TC 6
Z9 6
U1 0
U2 22
PU ELSEVIER IRELAND LTD
PI CLARE
PA ELSEVIER HOUSE, BROOKVALE PLAZA, EAST PARK SHANNON, CO, CLARE, 00000,
   IRELAND
SN 0165-1781
J9 PSYCHIAT RES
JI Psychiatry Res.
PD FEB
PY 2015
VL 225
IS 3
BP 651
EP 657
DI 10.1016/j.psychres.2014.11.030
PG 7
WC Psychiatry
SC Psychiatry
GA CC2NI
UT WOS:000350181500064
PM 25500345
DA 2020-03-18
ER

PT J
AU Shahrestani, S
   Stewart, EM
   Quintana, DS
   Hickie, IB
   Guastella, AJ
AF Shahrestani, Sara
   Stewart, Elizabeth M.
   Quintana, Daniel S.
   Hickie, Ian B.
   Guastella, Adam J.
TI Heart rate variability during adolescent and adult social interactions:
   A meta-analysis
SO BIOLOGICAL PSYCHOLOGY
LA English
DT Article
DE Heart rate variability; Vagal; Social; Adolescent; Adult
ID RESPIRATORY SINUS ARRHYTHMIA; EMOTION REGULATION; NEUROVISCERAL
   INTEGRATION; CARDIOVASCULAR REACTIVITY; POLYVAGAL THEORY; VAGAL TONE;
   RECOVERY; CORTISOL; STRESS; COMMUNICATION
AB Social interaction skill is important for psychological wellbeing, stress regulation, protection from disability and overall life satisfaction. Increase in activity of the vagus nerve, measured by heart rate variability (HRV), is associated with social interaction skill and decreased stress. In this meta-analysis we collated statistics from thirteen studies consisting of 787 participants who were participating in social interactions while HRV was simultaneously collected. Results revealed that while dyadic social interactions do not increase HRV generally from a baseline state, negative dyadic social interactions decrease HRV in a manner similar to the Trier Social Stress Task. Further, participants with psychopathology do not show cardiac autonomic flexibility during social interactions as indicated by reductions under stress and increases with subsequently positive social interactions. The role of age, gender and HRV index were also examined as potential moderators of HRV. Implications for health and wellbeing resulting from exposure to negative social interactions are discussed. (C) 2014 Elsevier B.V. All rights reserved.
C1 [Shahrestani, Sara; Stewart, Elizabeth M.; Quintana, Daniel S.; Hickie, Ian B.; Guastella, Adam J.] Univ Sydney, Autism Clin Translat Res, Brain & Mind Res Inst, Camperdown, NSW 2050, Australia.
RP Guastella, AJ (reprint author), Univ Sydney, Autism Clin Translat Res, Brain & Mind Res Inst, 100 Mallett St, Camperdown, NSW 2050, Australia.
EM adam.guastella@sydney.edu.au
RI Hickie, Ian B/K-8975-2015; Quintana, Daniel S./H-2726-2019
OI Hickie, Ian B/0000-0001-8832-9895; Quintana, Daniel
   S./0000-0003-2876-0004
FU NHMRCNational Health and Medical Research Council of Australia
   [APP1043664, APP1061922]
FX We would like to acknowledge Gail Alvares for her kind assistance in the
   preparation of this manuscript and the support of NHMRC grant APP1043664
   and a career development fellowship to Guastella APP1061922). Quintana
   is now at the Institute of Clinical Medicine, University of Oslo, Oslo,
   Norway.
NR 68
TC 29
Z9 28
U1 1
U2 39
PU ELSEVIER SCIENCE BV
PI AMSTERDAM
PA PO BOX 211, 1000 AE AMSTERDAM, NETHERLANDS
SN 0301-0511
EI 1873-6246
J9 BIOL PSYCHOL
JI Biol. Psychol.
PD FEB
PY 2015
VL 105
BP 43
EP 50
DI 10.1016/j.biopsycho.2014.12.012
PG 8
WC Psychology, Biological; Behavioral Sciences; Psychology; Psychology,
   Experimental
SC Psychology; Behavioral Sciences
GA CB8WH
UT WOS:000349912100005
PM 25559773
DA 2020-03-18
ER

PT J
AU Pangalila, RF
   van den Bos, GAM
   Bartels, B
   Bergen, MP
   Kampelmacher, MJ
   Stam, HJ
   Roebroeck, ME
AF Pangalila, Robert F.
   van den Bos, Geertrudis A. M.
   Bartels, Bart
   Bergen, Michael P.
   Kampelmacher, Mike J.
   Stam, Henk J.
   Roebroeck, Marij E.
TI QUALITY OF LIFE OF ADULT MEN WITH DUCHENNE MUSCULAR DYSTROPHY IN THE
   NETHERLANDS: IMPLICATIONS FOR CARE
SO JOURNAL OF REHABILITATION MEDICINE
LA English
DT Article
DE Duchenne muscular dystrophy; adult; quality of life
ID WORLD-HEALTH-ORGANIZATION; CHILDREN; WHOQOL; PARTICIPATION;
   SATISFACTION; ADOLESCENTS; DISABILITY; PARENTS; DISEASE; SF-36
AB Objective: To assess quality of life of adults with Duchenne muscular dystrophy in the Netherlands and to identify domains and major problems influencing quality of life.
   Design: Cross-sectional.
   Subjects: Seventy-nine men aged >= 20 years with Duchenne muscular dystrophy.
   Methods: The Medical Outcome Study Short Form-36 (SF-36), World Health Organization Quality of Life - BREF (WHOQOL-BREF) and an interview were used to assess quality of life and problems.
   Results: Compared with Dutch general population reference values, the SF-36 domains scores were lower on all domains except mental health and role limitations due to emotional problems. On the WHOQOL-BREF the social relationships domain score was lower. Main problems were intimate relationships, work, leisure, transport and meaningfulness of life. Seventy-three percent stated overall quality of life as "(very) good". The SF-36 domains mental health (r(s) 0.53, p<0.001) and vitality (r(s) 0.49, p<0.001) had the strongest associations with overall quality of life.
   Conclusion: Adult men with Duchenne muscular dystrophy assess their health status as low in the physical, but not in the mental, domains. Experienced problems are mainly in the area of participation. They are generally satisfied with their overall quality of life.
C1 [Pangalila, Robert F.; Bartels, Bart; Stam, Henk J.; Roebroeck, Marij E.] Erasmus MC Univ Med Ctr, Dept Rehabil Med & Phys Therapy, Rotterdam, Netherlands.
   [Pangalila, Robert F.; Bartels, Bart; Bergen, Michael P.] Rijndam Rehabil Ctr, Rotterdam, Netherlands.
   [van den Bos, Geertrudis A. M.; Kampelmacher, Mike J.] Univ Amsterdam, Acad Med Ctr, Dept Social Med, NL-1105 AZ Amsterdam, Netherlands.
   Univ Med Ctr Utrecht, Ctr Home Ventilat, Utrecht, Netherlands.
RP Pangalila, RF (reprint author), Erasmus MC, Dept Rehabil Med, POB 2040, NL-3000 CA Rotterdam, Netherlands.
EM r.pangalila@erasmusmc.nl
FU "Children's Fund Adriaanstichting" (KFA) [2005/0143]; "Johanna
   Children's Fund" (JKF grant) [2005/0143]; Nuts Ohra Foundation
   [SNO-T-0701-85]
FX This work was supported by grants of "Children's Fund Adriaanstichting"
   (KFA grant number 2005/0143), "Johanna Children's Fund" (JKF grant
   number 2005/0143) and "Nuts Ohra Foundation" (grant number
   SNO-T-0701-85).
NR 32
TC 15
Z9 16
U1 0
U2 11
PU FOUNDATION REHABILITATION INFORMATION
PI UPPSALA
PA TRADGARDSGATAN 14, UPPSALA, SE-753 09, SWEDEN
SN 1650-1977
EI 1651-2081
J9 J REHABIL MED
JI J. Rehabil. Med.
PD FEB
PY 2015
VL 47
IS 2
BP 161
EP 166
DI 10.2340/16501977-1898
PG 6
WC Rehabilitation; Sport Sciences
SC Rehabilitation; Sport Sciences
GA CC0DR
UT WOS:000350006500009
PM 25502505
OA DOAJ Gold
DA 2020-03-18
ER

PT J
AU Lewis, FM
   Brandt, PA
   Cochrane, BB
   Griffith, KA
   Grant, M
   Haase, JE
   Houldin, AD
   Post-White, J
   Zahlis, EH
   Shands, ME
AF Lewis, Frances Marcus
   Brandt, Patricia A.
   Cochrane, Barbara B.
   Griffith, Kristin A.
   Grant, Marcia
   Haase, Joan E.
   Houldin, Arlene D.
   Post-White, Janice
   Zahlis, Ellen H.
   Shands, Mary Ellen
TI The Enhancing Connections Program: A Six-State Randomized Clinical Trial
   of a Cancer Parenting Program
SO JOURNAL OF CONSULTING AND CLINICAL PSYCHOLOGY
LA English
DT Article
DE breast cancer; clinical trial; parent counseling; child adjustment
ID MATERNAL BREAST-CANCER; BEHAVIORAL-PROBLEMS; PSYCHOLOGICAL DISTRESS;
   CHILD PSYCHOPATHOLOGY; YOUNG ADOLESCENTS; ADJUSTMENT; DEPRESSION;
   MOTHERS; PERSPECTIVE; COMMUNICATION
AB Objective: The purpose of this study was to test the efficacy of a cancer parenting program for child rearing mothers with breast cancer, the Enhancing Connections Program. Primary goals were to decrease maternal depressed mood and anxiety, improve parenting quality, parenting skills and confidence, and enhance the child's behavioral-emotional adjustment to maternal breast cancer. Method: A total of 176 mothers diagnosed within 6 months with Stage 0 to Stage III breast cancer and their 8- to 12-year-old child were recruited from medical providers in 6 states: Washington, California, Pennsylvania, Minnesota, Arizona, and Indiana. After consenting and obtaining baseline measures, study participants were randomized into experimental or control groups. Experimental mothers received 5, 1-hr educational counseling sessions at 2-week intervals; controls received a booklet and phone call on communicating and supporting their child about the mother's cancer. Outcomes were assessed at 2 and 12 months. Results: Compared to controls, at 2 months experimental mothers significantly improved on depressed mood and parenting skills; experimental children improved on behavioral-emotional adjustment: total behavior problems, externalizing problems, and anxiety/depressed mood significantly declined. At 1 year, experimental children remained significantly less depressed than controls on both mother-and child-reported measures. The intervention failed to significantly affect parenting self-efficacy or maternal anxiety. Conclusions: The Enhancing Connections Program benefitted mothers and children in specific areas and warrants refinement and further testing.
C1 [Lewis, Frances Marcus; Brandt, Patricia A.; Cochrane, Barbara B.; Griffith, Kristin A.; Zahlis, Ellen H.; Shands, Mary Ellen] Univ Washington, Seattle, WA 98195 USA.
   [Grant, Marcia] City Hope Canc Res Ctr, Duarte, CA USA.
   [Haase, Joan E.] Indiana Univ, Bloomington, IN 47405 USA.
   [Houldin, Arlene D.] Univ Penn, Philadelphia, PA 19104 USA.
   [Post-White, Janice] Univ Minnesota, Minneapolis, MN 55455 USA.
RP Lewis, FM (reprint author), Univ Washington, Box 357262, Seattle, WA 98195 USA.
EM fmlewis@uw.edu
FU National Cancer Institute of the National Institutes of HealthUnited
   States Department of Health & Human ServicesNational Institutes of
   Health (NIH) - USANIH National Cancer Institute (NCI) [R01-CA-78424]
FX Research reported in this publication was supported by the National
   Cancer Institute of the National Institutes of Health under award number
   R01-CA-78424. The content is solely the responsibility of the authors
   and does not necessarily represent the official views of the National
   Institutes of Health. We acknowledge the anonymous reviewers of this
   article, Gail M. Houck, physicians whose patients were enrolled into the
   study, and Kimberly Yee and Tessa Floyd for assistance with manuscript
   preparation. We dedicate this paper to Cynthia Foss Brunk.
NR 67
TC 25
Z9 26
U1 0
U2 9
PU AMER PSYCHOLOGICAL ASSOC
PI WASHINGTON
PA 750 FIRST ST NE, WASHINGTON, DC 20002-4242 USA
SN 0022-006X
EI 1939-2117
J9 J CONSULT CLIN PSYCH
JI J. Consult. Clin. Psychol.
PD FEB
PY 2015
VL 83
IS 1
BP 12
EP 23
DI 10.1037/a0038219
PG 12
WC Psychology, Clinical
SC Psychology
GA CB4PY
UT WOS:000349611500002
PM 25403016
OA Green Accepted
DA 2020-03-18
ER

PT J
AU Platt, B
   Campbell, CA
   James, AC
   Murphy, SE
   Cooper, MJ
   Lau, JYF
AF Platt, Belinda
   Campbell, Catherine A.
   James, Anthony C.
   Murphy, Susannah E.
   Cooper, Myra J.
   Lau, Jennifer Y. F.
TI Cognitive reappraisal of peer rejection in depressed versus
   non-depressed adolescents: Functional connectivity differences
SO JOURNAL OF PSYCHIATRIC RESEARCH
LA English
DT Article
DE Mood disorder; Emotion regulation; Brain imaging; Cognitive training;
   Developmental psychopathology
ID EMOTION REGULATION; ANTERIOR CINGULATE; GENDER-DIFFERENCES; MAJOR
   DEPRESSION; AMYGDALA; FMRI; RESPONSES; CHILDREN; CHILDHOOD; CORTEX
AB Background: Depression is the most common psychiatric disorder in adolescence, and is characterised by an inability to down-regulate negative emotional responses to stress. Adult studies suggest this may be associated with reduced functional connectivity between prefrontal and subcortical regions, yet the neurological mechanisms in adolescence remain unclear.
   Methods: We developed a novel, age-appropriate, reappraisal paradigm to investigate functional connectivity during reappraisal of a real-life source of stress in 15 depressed and 15 non-depressed adolescents. During fMRI, participants i) attended to, and ii) implemented reappraisal techniques (learnt prior to fMRI) in response to, rejection.
   Results: Reappraisal reduced negative mood and belief in negative thoughts in both groups alike, however during reappraisal (versus attend) trials, depressed adolescents showed greater connectivity between the right frontal pole and numerous subcortical and cortical regions than non-depressed adolescents.
   Conclusions: These findings tentatively suggest that, when instructed, depressed adolescents do have the ability to engage neural networks involved in emotion regulation, possibly because adolescence reflects a period of heightened plasticity. These data support the value of cognitive reappraisal as a treatment tool, identify neural markers that could be used to optimise current therapies, and lay the foundations for developing novel neuroscientific techniques for the treatment of adolescent depression. (C) 2014 Elsevier Ltd. All rights reserved.
C1 [Platt, Belinda; Lau, Jennifer Y. F.] Univ Oxford, Dept Expt Psychol, Oxford OX1 3UD, England.
   [Platt, Belinda] Univ Munich, Dept Child & Adolescent Psychiat, D-80337 Munich, Germany.
   [Campbell, Catherine A.; Cooper, Myra J.] Warneford Hosp, Isis Educ Ctr, Oxford Inst Clin Psychol Training, Oxford OX3 7JX, England.
   [Campbell, Catherine A.; Lau, Jennifer Y. F.] Kings Coll London, Inst Psychiat, London SE5 8AF, England.
   [James, Anthony C.] Univ Oxford, Warneford Hosp, Dept Psychiat, Oxford OX3 7JX, England.
   [Murphy, Susannah E.] Univ Oxford, Dept Psychiat, Warneford Hosp, Oxford Ctr Human Brain Act, Oxford OX3 7JX, England.
RP Platt, B (reprint author), Univ Munich, Dept Child & Adolescent Psychiat Psychosomat & Ps, 23 Waltherstr, D-80337 Munich, Germany.
EM belinda.platt@med.uni-muenchen.de
RI Platt, Belinda/H-9212-2019
OI Platt, Belinda/0000-0002-7501-7494; Lau, Jennifer/0000-0001-8220-3618;
   Murphy, Susannah/0000-0001-8995-2099
FU Young Investigator Award from the Brain and Behaviour Research
   Foundation; Calleva Research Centre; National Institute for Health
   Research (NIHR) Oxford Biomedical Research Centre based at Oxford
   University Hospitals Trust Oxford University
FX This work was supported by a Young Investigator Award from the Brain and
   Behaviour Research Foundation, and research funding from the Calleva
   Research Centre both awarded to Dr Lau. Dr Murphy is supported by the
   National Institute for Health Research (NIHR) Oxford Biomedical Research
   Centre based at Oxford University Hospitals Trust Oxford University. The
   funding bodies described above had no involvement in the study design;
   the collection, analysis and interpretation of data; the writing of this
   manuscript; or in the decision to submit the article for publication.
NR 45
TC 10
Z9 10
U1 1
U2 35
PU PERGAMON-ELSEVIER SCIENCE LTD
PI OXFORD
PA THE BOULEVARD, LANGFORD LANE, KIDLINGTON, OXFORD OX5 1GB, ENGLAND
SN 0022-3956
EI 1879-1379
J9 J PSYCHIATR RES
JI J. Psychiatr. Res.
PD FEB
PY 2015
VL 61
BP 73
EP 80
DI 10.1016/j.jpsychires.2014.11.016
PG 8
WC Psychiatry
SC Psychiatry
GA CB6IP
UT WOS:000349731000011
PM 25533974
DA 2020-03-18
ER

PT J
AU Horwitz, M
   Auquier, P
   Barlogis, V
   Contet, A
   Poiree, M
   Kanold, J
   Bertrand, Y
   Plantaz, D
   Galambrun, C
   Berbis, J
   Villes, V
   Chastagner, P
   Sirvent, N
   Oudin, C
   Michel, G
AF Horwitz, Meryl
   Auquier, Pascal
   Barlogis, Vincent
   Contet, Audrey
   Poiree, Maryline
   Kanold, Justyna
   Bertrand, Yves
   Plantaz, Dominique
   Galambrun, Claire
   Berbis, Julie
   Villes, Virginie
   Chastagner, Pascal
   Sirvent, Nicolas
   Oudin, Claire
   Michel, Gerard
TI Incidence and risk factors for cataract after haematopoietic stem cell
   transplantation for childhood leukaemia: an LEA study
SO BRITISH JOURNAL OF HAEMATOLOGY
LA English
DT Article
DE leukaemia; cataract; irradiation; late effects; haematopoietic stem cell
   transplantation
ID BONE-MARROW-TRANSPLANTATION; TOTAL-BODY IRRADIATION; ACUTE
   LYMPHOBLASTIC-LEUKEMIA; HEALTH SURVEY; CHILDREN; COMPLICATIONS; SF-36;
   CHEMOTHERAPY; REMISSION; SURVIVORS
AB Cataract was prospectively assessed by serial slip lamp tests in 271 patients included in the Leucemie Enfants Adolescents (LEA) programme, the French cohort of childhood leukaemia survivors. All had received haematopoietic stem cell transplantation (HSCT) after total body irradiation (TBI, n=201) or busulfan-based (n=70) myeloablative conditioning regimen. TBI was fractionated in all but six patients. The mean duration of follow-up from HSCT was 103years. Cataract was observed in 113/271 patients (417%); 9/113 (81%) needed surgery. Cumulative incidence after TBI increased over time from 30% at 5years to 708% and 78% at 15 and 20years, respectively, without any plateau thereafter. The 15-year cumulative incidence was 125% in the Busulfan group. A higher cumulative steroid dose appeared to be a cofactor of TBI for cataract risk, in both univariate and multivariate Cox analysis. In the multivariate analysis, cataract had an impact in two quality of life domains: the role limitation due to physical problems' and the role limitation due to emotional problems'. These data suggest that with increasing follow-up, nearly all patients who receive TBI, even when fractionated, will suffer from cataract that can impact on their quality of life and that high cumulative steroid dose is a cofactor.
C1 [Horwitz, Meryl; Barlogis, Vincent; Galambrun, Claire; Oudin, Claire; Michel, Gerard] Aix Marseille Univ, Dept Paediat Haematol Oncol, APHM, Marseille, France.
   [Auquier, Pascal; Barlogis, Vincent; Berbis, Julie; Villes, Virginie; Oudin, Claire; Michel, Gerard] Aix Marseille Univ, Dept Publ Epidemiol & Hlth Econ, APHM, SPMC EA3279, Marseille, France.
   [Auquier, Pascal; Barlogis, Vincent; Berbis, Julie; Villes, Virginie; Oudin, Claire; Michel, Gerard] Aix Marseille Univ, Chron Dis & Qual Life Res Unit EA3279, APHM, SPMC EA3279, Marseille, France.
   [Contet, Audrey; Chastagner, Pascal] Univ Hosp Nancy, Dept Paediat Haematol Oncol, Nancy, France.
   [Poiree, Maryline] Univ Hosp Nice, Dept Paediat Haematol Oncol, Nice, France.
   [Kanold, Justyna] Univ Hosp Clermont Ferrand, Dept Paediat Haematol Oncol, CIC Inserm 501, Clermont Ferrand, France.
   [Bertrand, Yves] Univ Hosp Lyon, Dept Paediat Haematol Oncol, Lyon, France.
   [Plantaz, Dominique] Univ Hosp Grenoble, Dept Paediat Haematol Oncol, Grenoble, France.
   [Sirvent, Nicolas] Univ Hosp Montpellier, Dept Paediat Haematol Oncol, Montpellier, France.
RP Michel, G (reprint author), Hop Enfants La Timone, Dept Paediat Haematol Oncol, Rue St Pierre, F-13385 Marseille, France.
EM gmichel@ap-hm.fr
RI POIREE, Marilyne/O-5759-2016; Berbis, Julie/F-2338-2018
OI Berbis, Julie/0000-0001-6135-3342
FU Canceropole PACARegion Grand-Est; Conseil Regional PACARegion
   Provence-Alpes-Cote d'Azur; Regional Health Agency (ARS) of PACARegion
   Provence-Alpes-Cote d'Azur; National Cancer Institute (InCA - PHRC); ARN
   (Hope Epi)
FX We would like to thank Delphine Orbicini and Barbara Play for the
   quality of their data management. This work was supported by grants
   from: Canceropole PACA, Conseil Regional PACA, the Regional Health
   Agency (ARS) of PACA, National Cancer Institute (InCA - PHRC 2010), ARN
   (Hope Epi).
NR 31
TC 12
Z9 12
U1 1
U2 3
PU WILEY-BLACKWELL
PI HOBOKEN
PA 111 RIVER ST, HOBOKEN 07030-5774, NJ USA
SN 0007-1048
EI 1365-2141
J9 BRIT J HAEMATOL
JI Br. J. Haematol.
PD FEB
PY 2015
VL 168
IS 4
BP 518
EP 525
DI 10.1111/bjh.13148
PG 8
WC Hematology
SC Hematology
GA CA8GZ
UT WOS:000349157200009
PM 25284463
DA 2020-03-18
ER

PT J
AU Wols, A
   Scholte, RHJ
   Qualter, P
AF Wols, A.
   Scholte, R. H. J.
   Qualter, P.
TI Prospective associations between loneliness and emotional intelligence
SO JOURNAL OF ADOLESCENCE
LA English
DT Article
DE Loneliness; Emotional intelligence; Youth; Adolescence; Emotion
   regulation
ID DEPRESSIVE SYMPTOMS; EARLY ADOLESCENCE; SOCIAL THREAT; TRAJECTORIES;
   PERSONALITY; TRANSITION; VICTIMIZATION; PERFORMANCE; CHILDHOOD; QUALITY
AB Loneliness has been linked cross-sectionally to emotional skill deficits (e.g., Zysberg, 2012), but missing from the literature is a longitudinal examination of these relationships. The present study fills that gap by examining the prospective relationships between loneliness and emotional functioning in young adolescents in England. One hundred and ninety-six adolescents aged 11-13 years (90 females) took part in the study and completed the youth version of the Mayer-Salovey-Caruso Emotional Intelligence Test (MSCEIT-YV) and the peer-related subscale of the Loneliness and Aloneness Scale for Children and Adolescents (LACA) at two time points, which were 10 months apart. Prospective associations were obtained for male and female adolescents separately using cross-lagged statistical techniques. Our results showed prospective links between understanding and managing emotions and loneliness for both females and males. Perceiving and using emotions were prospectively linked to loneliness in males only. Possible explanations and directions for future research are discussed. (C) 2014 The Foundation for Professionals in Services for Adolescents. Published by Elsevier Ltd. All rights reserved.
C1 [Wols, A.; Scholte, R. H. J.] Radboud Univ Nijmegen, Inst Behav Sci, NL-6525 ED Nijmegen, Netherlands.
   [Qualter, P.] Univ Cent Lancashire, Sch Psychol, Preston PR1 2HE, Lancs, England.
RP Qualter, P (reprint author), Univ Cent Lancashire, Sch Psychol, Preston PR1 2HE, Lancs, England.
EM PQualter@uclan.ac.uk
OI Wols, Aniek/0000-0002-4962-0695; Qualter, Pamela/0000-0001-6114-3820
NR 52
TC 13
Z9 14
U1 2
U2 32
PU ACADEMIC PRESS LTD- ELSEVIER SCIENCE LTD
PI LONDON
PA 24-28 OVAL RD, LONDON NW1 7DX, ENGLAND
SN 0140-1971
EI 1095-9254
J9 J ADOLESCENCE
JI J. Adolesc.
PD FEB
PY 2015
VL 39
BP 40
EP 48
DI 10.1016/j.adolescence.2014.12.007
PG 9
WC Psychology, Developmental
SC Psychology
GA CB4JJ
UT WOS:000349593700006
PM 25576768
OA Green Accepted
DA 2020-03-18
ER

PT J
AU Johnson, DC
   Casey, BJ
AF Johnson, D. C.
   Casey, B. J.
TI Easy to remember, difficult to forget: The development of fear
   regulation
SO DEVELOPMENTAL COGNITIVE NEUROSCIENCE
LA English
DT Article
DE Adolescence; Fear; Extinction; Reconsolidation; Amygdala; CBT
ID POSTTRAUMATIC-STRESS-DISORDER; COMORBIDITY SURVEY REPLICATION;
   VENTROMEDIAL PREFRONTAL CORTEX; COGNITIVE-BEHAVIORAL THERAPY; LATERAL
   AMYGDALA NEURONS; CEREBRAL-BLOOD-FLOW; ANXIETY DISORDERS; BDNF VAL66MET;
   EMOTION REGULATION; CONDITIONED FEAR
AB Fear extinction learning is a highly adaptive process that involves the integrity of frontolimbic circuitry. Its disruption has been associated with emotional dysregulation in stress and anxiety disorders. In this article we consider how age, genetics and experiences shape our capacity to regulate fear in cross-species studies. Evidence for adolescent-specific diminished fear extinction learning is presented in the context of immature frontolimbic circuitry. We also present evidence for less neural plasticity in fear regulation as a function of early-life stress and by genotype, focusing on the common brain derived neurotrophin factor (BDNF) Val66Met polymorphism. Finally, we discuss this work in the context of exposure-based behavioral therapies for the treatment of anxiety and stress disorders that are based on principles of fear extinction. We conclude by speculating on how such therapies may be optimized for the individual based on the patient's age, genetic profile and personal history to move from standard treatment of care to personalized and precision medicine. (C) 2014 The Authors. Published by Elsevier Ltd.
C1 [Johnson, D. C.; Casey, B. J.] Cornell Univ, Weill Med Coll, Sackler Inst Dev Psychobiol, New York, NY 10065 USA.
RP Casey, BJ (reprint author), Cornell Univ, Weill Med Coll, Sackler Inst Dev Psychobiol, New York, NY 10065 USA.
EM dcj2002@med.cornell.edu; bjc2002@med.cornell.edu
FU National Institute of Mental HealthUnited States Department of Health &
   Human ServicesNational Institutes of Health (NIH) - USANIH National
   Institute of Mental Health (NIMH) [P50 MH079513]; Tri-Institutional
   Training Program in Vision Research [5T32EY007138]
FX This work was supported in part by the National Institute of Mental
   Health (Grant # P50 MH079513) and the Tri-Institutional Training Program
   in Vision Research (Grant # 5T32EY007138). The authors would like to
   thank The Sackler Institute, Mortimer D. Sackler, M.D. family and Maddy
   S. Johnson for contributing graphic design expertise.
NR 127
TC 17
Z9 18
U1 0
U2 28
PU ELSEVIER SCI LTD
PI OXFORD
PA THE BOULEVARD, LANGFORD LANE, KIDLINGTON, OXFORD OX5 1GB, OXON, ENGLAND
SN 1878-9293
EI 1878-9307
J9 DEV COGN NEUROS-NETH
JI Dev. Cogn. Neurosci.
PD FEB
PY 2015
VL 11
BP 42
EP 55
DI 10.1016/j.dcn.2014.07.006
PG 14
WC Psychology, Developmental; Neurosciences
SC Psychology; Neurosciences & Neurology
GA CB1QN
UT WOS:000349403000006
PM 25238998
OA DOAJ Gold, Green Accepted, Green Published
DA 2020-03-18
ER

PT J
AU Weitzman, C
   Wegner, L
AF Weitzman, Carol
   Wegner, Lynn
CA Sect Dev Behav Pediat
   Comm Psychosocial Aspects Child Fa
   Council Early Childhood
   Soc Dev Behav Pediat
TI Promoting Optimal Development: Screening for Behavioral and Emotional
   Problems
SO PEDIATRICS
LA English
DT Article
ID PEDIATRIC PRIMARY-CARE; MENTAL-HEALTH PROBLEMS; POSTPARTUM DEPRESSION;
   PSYCHIATRIC-DISORDERS; PRESCHOOL-CHILDREN; INITIAL VALIDATION;
   PREVALENCE; MANAGEMENT; IDENTIFICATION; CHILDHOOD
AB By current estimates, at any given time, approximately 11% to 20% of children in the United States have a behavioral or emotional disorder, as defined in the Diagnostic and Statistical Manual of Mental Disorders, Fifth Edition. Between 37% and 39% of children will have a behavioral or emotional disorder diagnosed by 16 years of age, regardless of geographic location in the United States. Behavioral and emotional problems and concerns in children and adolescents are not being reliably identified or treated in the US health system. This clinical report focuses on the need to increase behavioral screening and offers potential changes in practice and the health system, as well as the research needed to accomplish this. This report also (1) reviews the prevalence of behavioral and emotional disorders, (2) describes factors affecting the emergence of behavioral and emotional problems, (3) articulates the current state of detection of these problems in pediatric primary care, (4) describes barriers to screening and means to overcome those barriers, and (5) discusses potential changes at a practice and systems level that are needed to facilitate successful behavioral and emotional screening. Highlighted and discussed are the many factors at the level of the pediatric practice, health system, and society contributing to these behavioral and emotional problems.
OI Macias, Michelle/0000-0002-3781-6025
NR 70
TC 84
Z9 88
U1 3
U2 17
PU AMER ACAD PEDIATRICS
PI ELK GROVE VILLAGE
PA 141 NORTH-WEST POINT BLVD,, ELK GROVE VILLAGE, IL 60007-1098 USA
SN 0031-4005
EI 1098-4275
J9 PEDIATRICS
JI Pediatrics
PD FEB
PY 2015
VL 135
IS 2
BP 384
EP 395
DI 10.1542/peds.2014-3716
PG 12
WC Pediatrics
SC Pediatrics
GA CA1IN
UT WOS:000348666300059
PM 25624375
OA Bronze
DA 2020-03-18
ER

PT J
AU Caplan, B
   Neece, CL
   Baker, BL
AF Caplan, Barbara
   Neece, Cameron L.
   Baker, Bruce L.
TI Developmental level and psychopathology: Comparing children with
   developmental delays to chronological and mental age matched controls
SO RESEARCH IN DEVELOPMENTAL DISABILITIES
LA English
DT Article
DE Child psychopathology; Developmental delays; Dual diagnosis; Mental age
ID DIAGNOSTIC INTERVIEW SCHEDULE; EMOTION REGULATION; INTELLECTUAL
   DISABILITY; METHODOLOGICAL ISSUES; YOUNG-CHILDREN; DOWN-SYNDROME;
   ADOLESCENTS; INDIVIDUALS; DISORDERS; BEHAVIOR
AB Children with developmental delays (DD) are at heightened risk for developing clinically significant behavioral and emotional difficulties as compared to children with typical development (TD). However, nearly all studies comparing psychopathology in youth with DD employ TD control groups of the same chronological age (CA). It is unclear, then, whether the heightened symptomology found in age-matched children with DD is beyond what would be expected given their developmental level. The present study assessed rates of behavior problems and mental disorder in 35 children with DD at age 9 years. These were compared with rates from 35 children with TD matched for CA at age 9 and also earlier rates for these same children at age 6, when matched for mental age (MA). Children with DD had significantly more behavior problems in 7 of the 17 scales of the CBCL when compared to TD children matched for CA, and 6 of 17 scales when compared to the MA-matched group. Rates of meeting DSM-IV criteria for a psychiatric disorder were significantly higher in the DD group than both the CA- and MA-matched TD groups for three and four, respectively, of the seven diagnoses examined. Descriptively, the mean ratings for all variables assessed were higher for the DD group than both TD comparison groups, with the exception of the Anxious/Depressed scale of the CBCL. These findings validate the heightened risk for clinically significant behavior problems and mental disorders in youth with DD above and beyond their developmental functioning. (C) 2014 Elsevier Ltd. All rights reserved.
C1 [Caplan, Barbara; Baker, Bruce L.] Univ Calif Los Angeles, Los Angeles, CA 90095 USA.
   [Neece, Cameron L.] Loma Linda Univ, Loma Linda, CA 92350 USA.
RP Caplan, B (reprint author), Univ Calif Los Angeles, Dept Psychol, 405 Hilgard Ave, Los Angeles, CA 90095 USA.
EM barbara.caplan@ucla.edu
FU Eunice Kennedy Shriver National Institute of Child Health and Human
   DevelopmentUnited States Department of Health & Human ServicesNational
   Institutes of Health (NIH) - USANIH Eunice Kennedy Shriver National
   Institute of Child Health & Human Development (NICHD) [34879-1459]
FX This paper was a product of the Collaborative Family Study, supported by
   the Eunice Kennedy Shriver National Institute of Child Health and Human
   Development, Grant number: 34879-1459 (PIs Drs. Keith Crnic, Bruce Baker
   and Jan Blacher). We are indebted to our staff and doctoral student
   colleagues.
NR 54
TC 5
Z9 5
U1 0
U2 17
PU PERGAMON-ELSEVIER SCIENCE LTD
PI OXFORD
PA THE BOULEVARD, LANGFORD LANE, KIDLINGTON, OXFORD OX5 1GB, ENGLAND
SN 0891-4222
J9 RES DEV DISABIL
JI Res. Dev. Disabil.
PD FEB
PY 2015
VL 37
BP 143
EP 151
DI 10.1016/j.ridd.2014.10.045
PG 9
WC Education, Special; Rehabilitation
SC Education & Educational Research; Rehabilitation
GA CA9WT
UT WOS:000349276200016
PM 25498740
OA Green Accepted
DA 2020-03-18
ER

PT J
AU Wan, YH
   Xu, SJ
   Chen, J
   Hu, CL
   Tao, FB
AF Wan, Yu-Hui
   Xu, Shao-Jun
   Chen, Jing
   Hu, Chuan-Lai
   Tao, Fang-Biao
TI Longitudinal effects of psychological symptoms on non-suicidal
   self-injury: a difference between adolescents and young adults in China
SO SOCIAL PSYCHIATRY AND PSYCHIATRIC EPIDEMIOLOGY
LA English
DT Article
DE Psychological symptoms; Non-suicidal self-injury; Adolescents; Follow-up
ID HARM; POPULATION; PREVALENCE; BEHAVIOR; SUICIDE; PSYCHOPATHOLOGY;
   PREDICTORS; IDEATION; COHORT; BRAIN
AB Few longitudinal studies have examined the psychological symptoms that may lead to non-suicidal self-injury (NSSI) among Chinese adolescents and young adults. This study determined the predictive effects of psychological symptoms for NSSI during a 9-month follow-up period.
   Data from 17,622 students, 12-24 years of age, were analyzed in a cross-sectional fashion with respect to associations between psychological symptoms and NSSI. Follow-up surveys were performed 3, 6, and 9 months later. Incident cases of NSSI during follow-up were correlated with the psychological symptoms at baseline.
   A total of 3,001 (17.0 %) students reported that they had NSSI in the 12 months before the initial assessment. The total rate of NSSI revealed no statistically significant differences by gender, but marked differences between grades. The response rate 3, 6, and 9 months later was 91.8, 81.8, and 79.1 %, respectively. Our cross-sectional study demonstrated statistically significant associations between emotional problems, conduct problems, social adaptation problems, psychological problems, and NSSI (P < 0.01). In the longitudinal study, emotional problems, conduct problems, social adaptation problems, and psychological problems at baseline had statistically significant associations with incident NSSI in follow-up involving the adolescents, while the association in young adults was attenuated after adjustment for confounding variables. Moreover, psychological symptoms at baseline showed a monotonic dose-response relationship with NSSI in follow-up involving adolescents.
   The findings suggest that adolescents with psychological symptoms are a group with elevated risks for later NSSI. The prevention programs of NSSI should target attenuating the severity of psychological symptoms.
C1 [Wan, Yu-Hui; Xu, Shao-Jun; Chen, Jing; Hu, Chuan-Lai; Tao, Fang-Biao] Anhui Med Univ, Sch Publ Hlth, Dept Maternal Child & Adolescent Hlth, Hefei 230032, Anhui, Peoples R China.
   [Wan, Yu-Hui; Xu, Shao-Jun; Chen, Jing; Hu, Chuan-Lai; Tao, Fang-Biao] Anhui Prov Key Lab Populat Hlth & Aristogen, Hefei 230032, Anhui, Peoples R China.
RP Tao, FB (reprint author), Anhui Med Univ, Sch Publ Hlth, Dept Maternal Child & Adolescent Hlth, 81 Meishan Rd, Hefei 230032, Anhui, Peoples R China.
EM taofangbiao@126.com
FU China 863 National High Technology Research and Development
   ProjectNational High Technology Research and Development Program of
   China [2006AA02Z427]; National Natural Science Foundation of
   ChinaNational Natural Science Foundation of China [81202223]
FX The support from the project teams, school action teams, and staff and
   students from the participating schools is highly appreciated by the
   authors. Funding for the project was provided by China 863 National High
   Technology Research and Development Project (2006AA02Z427) and National
   Natural Science Foundation of China (81202223).
NR 40
TC 12
Z9 15
U1 1
U2 17
PU SPRINGER HEIDELBERG
PI HEIDELBERG
PA TIERGARTENSTRASSE 17, D-69121 HEIDELBERG, GERMANY
SN 0933-7954
EI 1433-9285
J9 SOC PSYCH PSYCH EPID
JI Soc. Psychiatry Psychiatr. Epidemiol.
PD FEB
PY 2015
VL 50
IS 2
BP 237
EP 247
DI 10.1007/s00127-014-0917-x
PG 11
WC Psychiatry
SC Psychiatry
GA CA5YM
UT WOS:000348984800008
PM 24974078
DA 2020-03-18
ER

PT J
AU Wang, MF
   Zhao, JX
AF Wang, Meifang
   Zhao, Jinxia
TI Anxiety Disorder Symptoms in Chinese Preschool Children
SO CHILD PSYCHIATRY & HUMAN DEVELOPMENT
LA English
DT Article
DE Anxiety; Preschool children; Preschool Anxiety Scale; China
ID GOODNESS-OF-FIT; PSYCHOMETRIC PROPERTIES; EMOTIONAL-PROBLEMS;
   ADOLESCENTS; CHILDHOOD; PARENT; QUESTIONNAIRE; PREVALENCE; DEPRESSION;
   INDEXES
AB The present study investigated anxiety disorder symptoms in Chinese preschool children. A total of 1,854 mothers of children aged 3-6 years completed the 28-item Chinese version of Spence Preschool Anxiety Scale (PAS). Results demonstrated that the structure of anxiety in Chinese preschool children included five factors, and this five-factor structure applied to different age and gender groups. Inconsistent with the study by Edwards et al. (J Clin Child Adolesc Psychol 39:400-409, 2010) suggesting that obsessive-compulsive disorder did not comprise an independent factor in Australian preschoolers, this symptom can be viewed as an independent factor in Chinese preschoolers. Younger children displayed higher anxiety levels than older children. Anxiety symptoms of Chinese preschoolers were found at a high level compared to other studies. Substantial differences were found with regard to the content of prevalent anxiety symptoms among Chinese and Australian preschool children. The applicability of the five-factor structure of PAS and research implications are discussed.
C1 [Wang, Meifang; Zhao, Jinxia] Shandong Normal Univ, Dept Psychol, Jinan 250014, Peoples R China.
   [Zhao, Jinxia] Linyi Univ, Dept Educ, Linyi, Peoples R China.
RP Wang, MF (reprint author), Shandong Normal Univ, Dept Psychol, 88 East Wenhua Rd, Jinan 250014, Peoples R China.
EM meifangw@hotmail.com
NR 34
TC 8
Z9 12
U1 1
U2 17
PU SPRINGER
PI NEW YORK
PA 233 SPRING ST, NEW YORK, NY 10013 USA
SN 0009-398X
EI 1573-3327
J9 CHILD PSYCHIAT HUM D
JI Child Psychiat. Hum. Dev.
PD FEB
PY 2015
VL 46
IS 1
BP 158
EP 166
DI 10.1007/s10578-014-0461-7
PG 9
WC Psychology, Developmental; Pediatrics; Psychiatry
SC Psychology; Pediatrics; Psychiatry
GA AZ6WS
UT WOS:000348359400015
PM 24668567
DA 2020-03-18
ER

PT J
AU Mohammad, ET
   Shapiro, ER
   Wainwright, LD
   Carter, AS
AF Mohammad, Esror Tamim
   Shapiro, Ester R.
   Wainwright, Laurel D.
   Carter, Alice S.
TI Impacts of Family and Community Violence Exposure on Child Coping and
   Mental Health
SO JOURNAL OF ABNORMAL CHILD PSYCHOLOGY
LA English
DT Article
DE Poverty; Violence exposure; Emotion regulation; Mental health; Ethnic
   minorities
ID AFRICAN-AMERICAN; STRESS; YOUTH; ADOLESCENTS; MECHANISMS; SYMPTOMS;
   BEHAVIOR; LATINO; ABUSE
AB An ecological stress process model was employed to explore relations between children's exposures to family and community violence and child mental health, and emotionally-regulated coping (ERC) as a protective factor among Latino, European-American, and African-American school-aged children (n = 91; girls, n = 50[54 %]) living in single-parent families who were either homeless and residing in emergency shelters or housed but living in poverty. Mothers reported domestic violence experiences and their child's history of physical/sexual abuse, community violence exposures, and mental health. Children reported on exposure to community violence, internalizing symptoms, and coping. The mental health impacts of multi-level violence exposures and ERC as a moderator of associations between violence exposures and child mental health was tested with structural equation modeling. Family abuse was uniquely associated with PTSD, and community violence with anxiety and aggression. Latent interaction tests revealed that ERC moderated relations between family abuse and anxiety, aggression and PTSD. Emotionally-regulated coping appears to play a protective role for children's mental health in contexts of violence exposure, offering opportunities for intervention and prevention.
C1 [Mohammad, Esror Tamim; Shapiro, Ester R.; Wainwright, Laurel D.; Carter, Alice S.] Univ Massachusetts, Dept Psychol, Boston, MA 02125 USA.
RP Mohammad, ET (reprint author), Univ Massachusetts, Dept Psychol, 100 Morrissey Blvd, Boston, MA 02125 USA.
EM TamimMohammad@GMail.com
RI Carter, Alice/AAF-4694-2020
OI Carter, Alice/0000-0001-9861-1560
NR 49
TC 29
Z9 30
U1 1
U2 71
PU SPRINGER/PLENUM PUBLISHERS
PI NEW YORK
PA 233 SPRING ST, NEW YORK, NY 10013 USA
SN 0091-0627
EI 1573-2835
J9 J ABNORM CHILD PSYCH
JI J. Abnorm. Child Psychol.
PD FEB
PY 2015
VL 43
IS 2
BP 203
EP 215
DI 10.1007/s10802-014-9889-2
PG 13
WC Psychology, Clinical; Psychology, Developmental
SC Psychology
GA AZ7UC
UT WOS:000348422100001
PM 25084981
DA 2020-03-18
ER

PT J
AU Bunford, N
   Evans, SW
   Becker, SP
   Langberg, JM
AF Bunford, Nora
   Evans, Steven W.
   Becker, Stephen P.
   Langberg, Joshua M.
TI Attention-Deficit/Hyperactivity Disorder and Social Skills in Youth: A
   Moderated Mediation Model of Emotion Dysregulation and Depression
SO JOURNAL OF ABNORMAL CHILD PSYCHOLOGY
LA English
DT Article
DE ADHD; Social skills; Emotion dysregulation; Emotion regulation;
   Depression
ID DEFICIT HYPERACTIVITY DISORDER; PSYCHIATRIC SYNDROMES; CHILDRENS
   INTERVIEW; ADOLESCENTS; ADHD; SYMPTOMS; BOYS; THERAPY; ASSOCIATIONS;
   RECOGNITION
AB Although studies document an association between Attention-Deficit/Hyperactivity Disorder (ADHD) and social problems, little is known about mediating or moderating mechanisms underlying this association. We examined whether, among youth, emotion dysregulation (ED) mediates the negative association between ADHD and social skills, and whether this mediational process is moderated by symptoms of depression. A total of 171 youth with ADHD (76 % male; Mage = 12.15, SD = 0.95) and their parents completed measures of ED, depression, and social skills. Results indicated that, after controlling for oppositional defiant disorder, the negative association between ADHD and social skills was mediated by ED. Further, this indirect effect was relevant for youth with non-clinical and subclinical levels of depression but not for those with clinical levels of depression. These findings underscore the importance of ED in the association between ADHD and social functioning among youth and suggest a need for additional research to understand how and when ED impacts such functioning.
C1 [Bunford, Nora; Evans, Steven W.] Ohio Univ, Dept Psychol, Athens, OH 45701 USA.
   [Becker, Stephen P.] Cincinnati Childrens Hosp Med Ctr, Div Behav Med & Clin Psychol, Cincinnati, OH 45229 USA.
   [Langberg, Joshua M.] Virginia Commonwealth Univ, Dept Psychol, Richmond, VA 23284 USA.
RP Bunford, N (reprint author), Ohio Univ, Dept Psychol, 200 Porter Hall, Athens, OH 45701 USA.
EM nb243610@ohio.edu
RI Becker, Stephen P./AAE-3858-2019; Bunford, Nora/P-6987-2018
OI Bunford, Nora/0000-0002-9645-604X; Becker, Stephen/0000-0001-9046-5183
FU NIMH NIH HHSUnited States Department of Health & Human ServicesNational
   Institutes of Health (NIH) - USANIH National Institute of Mental Health
   (NIMH) [R01 MH082865, R01 MH082864]; PHS HHSUnited States Public Health
   Service [5R0IMH082864]
NR 67
TC 9
Z9 9
U1 1
U2 21
PU SPRINGER/PLENUM PUBLISHERS
PI NEW YORK
PA 233 SPRING ST, NEW YORK, NY 10013 USA
SN 0091-0627
EI 1573-2835
J9 J ABNORM CHILD PSYCH
JI J. Abnorm. Child Psychol.
PD FEB
PY 2015
VL 43
IS 2
BP 283
EP 296
DI 10.1007/s10802-014-9909-2
PG 14
WC Psychology, Clinical; Psychology, Developmental
SC Psychology
GA AZ7UC
UT WOS:000348422100007
PM 25037460
OA Green Accepted
DA 2020-03-18
ER

PT J
AU Leung, CY
   Leung, GM
   Schooling, CM
AF Leung, Cherry Y.
   Leung, Gabriel M.
   Schooling, C. Mary
TI Migrant status and child and adolescent psychological well-being:
   evidence from Hong Kong's 'Children of 1997' birth cohort
SO JOURNAL OF EPIDEMIOLOGY AND COMMUNITY HEALTH
LA English
DT Article
ID PATIENT HEALTH QUESTIONNAIRE-9; MENTAL-HEALTH; IMMIGRANT CHILDREN;
   TURKISH IMMIGRANT; EMOTIONAL ADJUSTMENT; SELF-ESTEEM; AGE 3; CHINESE;
   DISORDERS; FAMILIES
AB Background In Western settings, migration is associated with psychological well-being, but studies inevitably focus on culturally distinct ethnic minorities, making it difficult to distinguish migration from cultural assimilation. Many children in Hong Kong, a developed non-Western setting, have migrant parents with the same Chinese ethnicity. This study examined the association of migration with the child's psychological well-being in Hong Kong.
   Methods Multivariable linear regression was used in Hong Kong's 'Children of 1997' Chinese birth cohort to examine the adjusted associations of migration (both parents Hong Kong born n=4285, both parents migrant n=1921, mother-only migrant n=462, father-only migrant n=1110) with a parent-reported Rutter score for child behaviour at similar to 7 (n=6294, 80% follow-up) and similar to 11 years (n=5598, 71% follow-up), self-reported Culture-Free Self-Esteem Inventory score at similar to 11 years (n=6937, 88% follow-up) and self-reported Patient Health Questionnaire-9 (PHQ-9) depressive symptom score at similar to 13 years (n=5797, 73% follow-up), adjusted for sex, highest parental education and occupation, household income, maternal and paternal age at birth, age of assessment and survey mode (PHQ-9 only).
   Results Migration was unrelated to the overall self-esteem or depressive symptoms, but both parents migrant was associated with better behaviour (lower Rutter scores) at similar to 7 years (beta-coefficient (beta) -1.07, 95% CI -1.48 to -0.66) and similar to 11 years (-0.89, 95% CI -1.33 to -0.45).
   Conclusions In a non-Western context, migration appeared to be protective for childhood behaviour.
C1 [Leung, Cherry Y.; Leung, Gabriel M.; Schooling, C. Mary] Univ Hong Kong, Sch Publ Hlth, Li Ka Shing Fac Med, Pokfulam, Hong Kong, Peoples R China.
   [Schooling, C. Mary] CUNY Sch Publ Hlth, New York, NY USA.
   [Schooling, C. Mary] CUNY Hunter Coll, New York, NY 10021 USA.
RP Schooling, CM (reprint author), Univ Hong Kong, Sch Publ Hlth, Li Ka Shing Fac Med, 5-F William MW Mong Block,21 Sassoon Rd, Pokfulam, Hong Kong, Peoples R China.
EM cms1@hkucc.hku.hk
OI Leung, Gabriel/0000-0002-2503-6283; Schooling, Mary/0000-0001-9933-5887
FU Health and Health Services Research Fund (HHSRF), Government of the Hong
   Kong SAR [07080751, 03040771]; Health Care and Promotion Fund, Health
   and Welfare Bureau, Government of the Hong Kong SAR (HCPF) [216106];
   Research Fund for the Control of Infectious Diseases (RFCID), Government
   of the Hong Kong SAR [04050172]; University Research Committee Strategic
   Research Theme (SRT) of Public Health, University of Hong Kong
FX This work is a substudy of the 'Children of 1997' birth cohort funded by
   the Health and Health Services Research Fund (HHSRF Grants # 07080751),
   Government of the Hong Kong SAR. The study was initially supported by
   the Health Care and Promotion Fund, Health and Welfare Bureau,
   Government of the Hong Kong SAR (HCPF Grant # 216106). Since 2005, the
   'Children of 1997' birth cohort has been funded by the Health and Health
   Services Research Fund (HHSRF Grant # 03040771), Government of the Hong
   Kong SAR, the Research Fund for the Control of Infectious Diseases
   (RFCID Grants # 04050172), Government of the Hong Kong SAR, and the
   University Research Committee Strategic Research Theme (SRT) of Public
   Health, The University of Hong Kong.
NR 46
TC 2
Z9 2
U1 3
U2 20
PU BMJ PUBLISHING GROUP
PI LONDON
PA BRITISH MED ASSOC HOUSE, TAVISTOCK SQUARE, LONDON WC1H 9JR, ENGLAND
SN 0143-005X
EI 1470-2738
J9 J EPIDEMIOL COMMUN H
JI J. Epidemiol. Community Health
PD FEB
PY 2015
VL 69
IS 2
BP 156
EP 161
DI 10.1136/jech-2014-204429
PG 6
WC Public, Environmental & Occupational Health
SC Public, Environmental & Occupational Health
GA AZ0YE
UT WOS:000347967000011
PM 25305311
DA 2020-03-18
ER

PT J
AU MacPhee, D
   Lunkenheimer, E
   Riggs, N
AF MacPhee, David
   Lunkenheimer, Erika
   Riggs, Nathaniel
TI Resilience as Regulation of Developmental and Family Processes
SO FAMILY RELATIONS
LA English
DT Article
DE resilience; regulation; family systems; theory; human development
ID ADOLESCENT SUBSTANCE USE; SELF-REGULATION; EMOTION REGULATION;
   CHILD-DEVELOPMENT; PREVENTIVE INTERVENTIONS; CENTERED INTERVENTION;
   PROMOTING RESILIENCE; BEHAVIORAL OUTCOMES; MALTREATED CHILDREN;
   ANTISOCIAL-BEHAVIOR
AB Resilience can be defined as establishing equilibrium subsequent to disturbances to a system caused by significant adversity. When families experience adversity or transitions, multiple regulatory processes may be involved in establishing equilibrium, including adaptability, regulation of negative affect, and effective problem-solving skills. The authors' resilience-as-regulation perspective integrates insights about the regulation of individual development with processes that regulate family systems. This middle-range theory of family resilience focuses on regulatory processes across levels that are involved in adaptation: whole-family systems such as routines and sense of coherence; coregulation of dyads involving emotion regulation, structuring, and reciprocal influences between social partners; and individual self-regulation. Insights about resilience-as-regulation are then applied to family-strengthening interventions that are designed to promote adaptation to adversity. Unresolved issues are discussed in relation to resilience-as-regulation in families, in particular how risk exposure is assessed, interrelations among family regulatory mechanisms, and how families scaffold the development of children's resilience.
C1 [MacPhee, David; Lunkenheimer, Erika; Riggs, Nathaniel] Colorado State Univ, Ft Collins, CO 80523 USA.
RP MacPhee, D (reprint author), Colorado State Univ 1570, Dept Human Dev & Family Studies, Ft Collins, CO 80523 USA.
EM David.MacPhee@colostate.edu
RI Macphee, David/I-4197-2019
OI Macphee, David/0000-0002-2927-1387; Riggs, Nathaniel/0000-0002-1105-6718
FU NICHD NIH HHSUnited States Department of Health & Human ServicesNational
   Institutes of Health (NIH) - USANIH Eunice Kennedy Shriver National
   Institute of Child Health & Human Development (NICHD) [K01 HD068170]
NR 159
TC 28
Z9 29
U1 3
U2 44
PU WILEY
PI HOBOKEN
PA 111 RIVER ST, HOBOKEN 07030-5774, NJ USA
SN 0197-6664
EI 1741-3729
J9 FAM RELAT
JI Fam. Relat.
PD FEB
PY 2015
VL 64
IS 1
BP 153
EP 175
DI 10.1111/fare.12100
PG 23
WC Family Studies; Social Work
SC Family Studies; Social Work
GA AY5MH
UT WOS:000347615800011
PM 26568647
OA Green Accepted
DA 2020-03-18
ER

PT J
AU Galla, BM
   Wood, JJ
AF Galla, Brian M.
   Wood, Jeffrey J.
TI Trait Self-Control Predicts Adolescents' Exposure and Reactivity to
   Daily Stressful Events
SO JOURNAL OF PERSONALITY
LA English
DT Article
ID EMOTION REGULATION; MINDFULNESS; PERSONALITY; RESPONSES; FAMILY; DIARY;
   CHILDHOOD; MEDIATION; FRAMEWORK; CONFLICT
AB The current study used an influence model of personality and stress processes to examine the association between individual differences in trait self-control and daily stress exposure and reactivity in adolescent youth. A total of 129 adolescents (M-age=14.7 years, 59% female) completed individual difference measures of self-control, neuroticism, and measures of responses to stress. Participants then reported on daily stressful events, stress severity, mood, coping, and mindlessness (a predictor of acting on impulse) for 14 consecutive days. Self-control predicted less exposure to daily stress, less reactivity to daily stress, and more adaptive responses to stress. Specifically, adolescents with higher self-control experienced fewer daily stressors and reported lower stress severity, particularly when daily mindlessness was high. Second, adolescents with higher self-control reported less mindlessness in response to daily stress relative to those with lower self-control, but they did not show differences in emotional reactivity to stress. Finally, results also offered evidence for an indirect effect of problem-focused coping strategies between self-control and emotional reactivity to stress. The current investigation illustrates the importance of trait self-control in daily stress processes among adolescents and suggests possible mechanisms through which self-control confers these positive effects.
C1 [Galla, Brian M.; Wood, Jeffrey J.] Univ Calif Los Angeles, Los Angeles, CA 90024 USA.
RP Galla, BM (reprint author), Univ Penn, Dept Psychol, 3701 Market St,Suite 210, Philadelphia, PA 19104 USA.
EM gallabri@sas.upenn.edu
NR 63
TC 12
Z9 14
U1 0
U2 34
PU WILEY
PI HOBOKEN
PA 111 RIVER ST, HOBOKEN 07030-5774, NJ USA
SN 0022-3506
EI 1467-6494
J9 J PERS
JI J. Pers.
PD FEB
PY 2015
VL 83
IS 1
BP 69
EP 83
DI 10.1111/jopy.12083
PG 15
WC Psychology, Social
SC Psychology
GA AY4HS
UT WOS:000347539400006
PM 24354437
DA 2020-03-18
ER

PT J
AU Kouros, CD
   El-Sheikh, M
AF Kouros, Chrystyna D.
   El-Sheikh, Mona
TI Daily mood and sleep: reciprocal relations and links with adjustment
   problems
SO JOURNAL OF SLEEP RESEARCH
LA English
DT Article
DE Sleep duration; sleep quality; child adjustment problems
ID SCHOOL-AGE-CHILDREN; EMOTION REGULATION; DEPRESSIVE DISORDER;
   BEHAVIORAL-PROBLEMS; EARLY ADOLESCENCE; POOR SLEEP; PSYCHOPATHOLOGY;
   RISK; ASSOCIATION; DEPRIVATION
AB Children's sleep problems are common and associated with increased risk for adjustment problems. We examined daily links between children's sleep and mood, using a daily diary method and actigraphy. We also tested children's daily mood as a mediator of relations among sleep and children's broader internalizing and externalizing symptoms. A community sample of 142 children (mean age=10.69years; 57% girls; 69% European American, 31% African American) and their parents participated. For 1week, children wore actigraphs and parents completed a daily telephone interview about their child's mood. Following the week of actigraphy, mothers and fathers reported on their child's adjustment. Multi-level models indicated within-person relations between children's mood and subsequent sleep fragmentation (indicated by increased activity) and sleep latency, and between-person relations between sleep latency and subsequent mood on the next day. Significant indirect effects were found such that a more negative daily mood (aggregated across diary days) mediated relations between poor sleep efficiency and longer sleep latency and parent-reported internalizing and externalizing symptoms. Findings extend previous research by highlighting disruptions to children's daily mood as a potential mechanism linking sleep problems to children's mental health.
C1 [Kouros, Chrystyna D.] So Methodist Univ, Dept Psychol, Dallas, TX 75275 USA.
   [El-Sheikh, Mona] Auburn Univ, Auburn, AL 36849 USA.
RP El-Sheikh, M (reprint author), Auburn Univ, 203 Spidle Hall, Auburn, AL 36849 USA.
EM elshemm@auburn.edu
FU National Science FoundationNational Science Foundation (NSF) [0339115,
   0623936]; Alabama Agricultural Experiment Station/Lindsey Foundation
   Grant [ALA080-001]
FX This research was supported by National Science Foundation Grants
   0339115 and 0623936, and an Alabama Agricultural Experiment
   Station/Lindsey Foundation Grant ALA080-001 awarded to Mona El-Sheikh.
   We acknowledge the research staff and thank the school personnel and
   families who participated.
NR 39
TC 36
Z9 36
U1 3
U2 41
PU WILEY-BLACKWELL
PI HOBOKEN
PA 111 RIVER ST, HOBOKEN 07030-5774, NJ USA
SN 0962-1105
EI 1365-2869
J9 J SLEEP RES
JI J. Sleep Res.
PD FEB
PY 2015
VL 24
IS 1
BP 24
EP 31
DI 10.1111/jsr.12226
PG 8
WC Clinical Neurology; Neurosciences
SC Neurosciences & Neurology
GA AY9SQ
UT WOS:000347891100005
PM 25212526
OA Bronze, Green Accepted
DA 2020-03-18
ER

PT J
AU Tavernier, R
   Willoughby, T
AF Tavernier, Royette
   Willoughby, Teena
TI A Longitudinal Examination of the Bidirectional Association Between
   Sleep Problems and Social Ties at University: The Mediating Role of
   Emotion Regulation
SO JOURNAL OF YOUTH AND ADOLESCENCE
LA English
DT Article
DE Longitudinal; Bidirectional; Sleep; Social ties at university; Emotion
   regulation
ID INSOMNIA SEVERITY INDEX; COLLEGE-STUDENTS; MENTAL-HEALTH; QUALITY;
   SUPPORT; ADOLESCENTS; LONELINESS; ADULTS; POPULATION; TRANSITION
AB Despite the growing body of research linking sleep problems and social ties, research investigating the direction of effects between these two constructs is lacking. Furthermore, there remains a dearth of research examining the mechanisms that may explain the association between sleep problems and social ties within a longitudinal design. The present 3-year longitudinal study addressed two research questions: (1) Is there a bidirectional association between sleep problems and social ties at university? and (2) Does emotion regulation mediate the association between sleep problems and social ties at university? Participants (N = 942, 71.5 % female; M = 19.01 years at Time 1, SD = 0.90) were university students who completed annual assessments of sleep problems, social ties, and emotion regulation, for three consecutive years. Results of path analysis indicated that the bidirectional association between sleep problems and social ties was statistically significant (controlling for demographics, sleep-wake inconsistency, sleep duration, and alcohol). Analyses of indirect effects indicated that emotion regulation mediated this link, such that better sleep quality (i.e., less sleep problems) led to more effective emotion regulation, which, subsequently, led to more positive social ties. In addition, more positive social ties led to more effective emotion regulation, which, in turn, led to less sleep problems. The findings highlight the critical role that emotional regulation plays in the link between sleep problems and social ties, and emphasize the need for students as well as university administration to pay close attention to both the sleep and social environment of university students.
C1 [Tavernier, Royette; Willoughby, Teena] Brock Univ, Dept Psychol, St Catharines, ON L2S 3A1, Canada.
RP Tavernier, R (reprint author), Brock Univ, Dept Psychol, St Catharines, ON L2S 3A1, Canada.
EM rt09la@brocku.ca
NR 76
TC 34
Z9 35
U1 4
U2 51
PU SPRINGER/PLENUM PUBLISHERS
PI NEW YORK
PA 233 SPRING ST, NEW YORK, NY 10013 USA
SN 0047-2891
EI 1573-6601
J9 J YOUTH ADOLESCENCE
JI J. Youth Adolesc.
PD FEB
PY 2015
VL 44
IS 2
SI SI
BP 317
EP 330
DI 10.1007/s10964-014-0107-x
PG 14
WC Psychology, Developmental
SC Psychology
GA AY9MW
UT WOS:000347876100005
PM 24578222
DA 2020-03-18
ER

PT J
AU Punamaki, RL
   Palosaari, E
   Diab, M
   Peltonen, K
   Qouta, SR
AF Punamaki, Raija-Leena
   Palosaari, Esa
   Diab, Marwan
   Peltonen, Kirsi
   Qouta, Samir R.
TI Trajectories of posttraumatic stress symptoms (PTSS) after major war
   among Palestinian children: Trauma, family- and child-related predictors
SO JOURNAL OF AFFECTIVE DISORDERS
LA English
DT Article
DE War; Posttraumatic stress symptoms (PTSSs); Trajectories; Palestinian;
   Children
ID MENTAL-HEALTH; POLITICAL VIOLENCE; EMOTION REGULATION; ADULT ATTACHMENT;
   RESILIENCE; DISORDER; ADOLESCENTS; CONFLICT; YOUTH; PSYCHOPATHOLOGY
AB Objective: Research shows great individual variation in changes in posttraumatic stress symptoms (PTSSs) after major traumas of terrorist attacks, military combat, and natural disasters. Earlier studies have identified specific mental health trajectories both in children and adults. This study aimed, first, to identify potential PTSS-related trajectories by using latent class growth analyses among children in a three-wave assessment after the 2008/2009 War on Gaza, Palestine. Second, it analyzed how family- and child related factors (e.g., attachment relations, posttraumatic cognitions (PTCs), guilt, and emotion regulation) associate with the trajectory class membership.
   Methods: The sample consisted of 240 Palestinian children (49.4% girls and 50.6% boys) of 10-13 years of age (M-11.29. SD-0.68), who completed PTSS (CRIES) assessments at 3 (T1), 5 (T2), and 11 (T3) months after the war. Children reported their personal exposure to war trauma, attachment style, cognitive trauma processing, and emotion regulation, and their parents reported family war trauma exposure and attachment style.
   Results: Results revealed a three-trajectory solution, a majority of children belonging to the Recovery trajectory (n=183), and a minority belonged either to Resistant trajectory (n=29) or to Increasing symptoms trajectory (n=28). Low levels of negative posttraumatic cognitive appraisals, feelings of guilt and emotion regulation were characteristic of children in the Resistant trajectory as compared to Increasing symptoms trajectory. Father's attachment security was further associated with the Resistant trajectory membership. Children's attachment avoidance and high parental trauma were typical to children in Recovery trajectory (as compared to the Increasing symptoms trajectory). (C) 2014 Elsevier B.V. All rights reserved
C1 [Punamaki, Raija-Leena; Palosaari, Esa; Diab, Marwan; Peltonen, Kirsi] Univ Tampere, Tampere 33014, Finland.
   [Palosaari, Esa] Aalto Univ, Espoo, Finland.
   [Diab, Marwan] Gaza Community Mental Hlth Programme, Gaza, Israel.
   [Qouta, Samir R.] Islamic Univ Gaza, Gaza, Israel.
RP Punamaki, RL (reprint author), Univ Tampere, Sch Social Sci & Humanities Psychol, FIM, Kalevankatu 5,Linna 4krs, Tampere 33014, Finland.
EM Raija-leena.punamaki@uta.fi
RI Diab, Marwan/P-5594-2019
OI Diab, Marwan/0000-0001-8848-2224; Palosaari, Esa/0000-0003-4880-5548;
   Peltonen, Kirsi/0000-0002-5112-3823
FU Academy of FinlandAcademy of Finland [215555]
FX We are grateful to the children and their families for their
   participation and to the Academy of Finland (# 215555) for the financing
   of the study. This study could not have realized without the great
   committed of the field workers Mohmed Shame, Mohmed Motter, Amel Hossen,
   Reham Faed, and Ahmed Syied, who worked under extreme harsh conditions
   of the aftermath of war. We like to thank the Ministry of Education, and
   the headmasters and the teachers of the schools who kindly helped us
   during the data collection.
NR 69
TC 31
Z9 31
U1 0
U2 46
PU ELSEVIER SCIENCE BV
PI AMSTERDAM
PA PO BOX 211, 1000 AE AMSTERDAM, NETHERLANDS
SN 0165-0327
EI 1573-2517
J9 J AFFECT DISORDERS
JI J. Affect. Disord.
PD FEB 1
PY 2015
VL 172
BP 133
EP 140
DI 10.1016/j.jad.2014.09.021
PG 8
WC Clinical Neurology; Psychiatry
SC Neurosciences & Neurology; Psychiatry
GA AX0LD
UT WOS:000346643000020
PM 25451407
DA 2020-03-18
ER

PT J
AU Samson, AC
   Hardan, AY
   Podell, RW
   Phillips, JM
   Gross, JJ
AF Samson, Andrea C.
   Hardan, Antonio Y.
   Podell, Rebecca W.
   Phillips, Jennifer M.
   Gross, James J.
TI Emotion Regulation in Children and Adolescents With Autism Spectrum
   Disorder
SO AUTISM RESEARCH
LA English
DT Article
DE autism spectrum disorder; emotional reactivity; emotion regulation;
   cognitive reappraisal; suppression
ID HIGH-FUNCTIONING AUTISM; COGNITIVE REAPPRAISAL; YOUNG-CHILDREN; STRESS;
   INDIVIDUALS; PERCEPTIONS; MANAGEMENT; SCHEDULE; SYMPTOMS; VALIDITY
AB Emotion dysregulation is not a formal criterion for the diagnosis of autism spectrum disorder (ASD). However, parents and clinicians have long noted the importance of emotional problems in individuals with ASD (e.g. tantrums and meltdowns). In this study, 21 high-functioning children and adolescents with ASD and 22 age and gender group-matched typically developing (TD) controls completed a Reactivity and Regulation Situation Task. This task assesses emotional reactivity and spontaneous use of emotion regulation strategies (problem solving, cognitive reappraisal, avoidance, distraction, venting, suppression, and relaxation) in the context of age-appropriate ambiguous and potentially threatening negative scenarios. After the concept of cognitive reappraisal was explained, the scenarios were presented again to participants, and they were prompted to use this strategy. Results indicated that individuals with ASD exhibited the same level of reactivity to negative stimuli as TD participants. Furthermore, youth with ASD had a different emotion regulation profile than TD individuals, characterized by a less frequent use of cognitive reappraisal and more frequent use of suppression. When prompted to use cognitive reappraisal, participants with ASD were less able to implement reappraisal, but benefitted from this strategy when they were able to generate a reappraisal. Findings from this study suggest that cognitive reappraisal strategies may be useful to children and adolescents with ASD. Therefore, the development of treatment programs that focus on enhancing the use of adaptive forms of emotion regulation might decrease emotional problems and optimize long-term outcomes in youth with ASD. Autism Res2015, 8: 9-18. (c) 2014 International Society for Autism Research, Wiley Periodicals, Inc.
C1 [Samson, Andrea C.; Podell, Rebecca W.; Gross, James J.] Stanford Univ, Dept Psychol, Stanford, CA 94305 USA.
   [Hardan, Antonio Y.; Phillips, Jennifer M.] Stanford Univ, Dept Psychiat & Behav Sci, Stanford, CA 94305 USA.
RP Samson, AC (reprint author), Stanford Univ, Dept Psychol, 450 Serra Mall,Bldg 420, Stanford, CA 94305 USA.
EM andrea.samson@stanford.edu
RI Samson, Andrea/K-3928-2017; Bostancioglu, Ali/A-6976-2017
OI Samson, Andrea/0000-0001-6807-3132; Bostancioglu,
   Ali/0000-0002-3901-857X; Thomas, Rebecca/0000-0002-7159-7532
FU Swiss National Science FoundationSwiss National Science Foundation
   (SNSF) [PA00P1_136380]; Mosbacher Family Fund for Autism Research
FX Authors Notes: Grant sponsor Swiss National Science Foundation; Grant
   number: PA00P1_136380 (to A.S.) and Mosbacher Family Fund for Autism
   Research.
NR 48
TC 53
Z9 53
U1 2
U2 85
PU WILEY
PI HOBOKEN
PA 111 RIVER ST, HOBOKEN 07030-5774, NJ USA
SN 1939-3792
EI 1939-3806
J9 AUTISM RES
JI Autism Res.
PD FEB
PY 2015
VL 8
IS 1
BP 9
EP 18
DI 10.1002/aur.1387
PG 10
WC Behavioral Sciences; Psychology, Developmental
SC Behavioral Sciences; Psychology
GA CC6EO
UT WOS:000350458000002
PM 24863869
OA Green Published
DA 2020-03-18
ER

PT J
AU Waechter, RL
   Wekerle, C
AF Waechter, Randall L.
   Wekerle, Christine
TI Promoting Resilience Among Maltreated Youth Using Meditation, Yoga, Tai
   Chi and Qigong: A Scoping Review of the Literature
SO CHILD AND ADOLESCENT SOCIAL WORK JOURNAL
LA English
DT Review
DE Child maltreatment; High-risk youth; Resilience; Child welfare; Youth;
   Eastern Arts
ID POSTTRAUMATIC-STRESS-DISORDER; CHILDHOOD SEXUAL-ABUSE; EMOTION
   REGULATION; MINDFULNESS; CHILDREN; HEALTH; WOMEN; GRATIFICATION;
   INTERVENTION; DISTRESS
AB Examining factors that support resilience is critical to ameliorating the impact of child maltreatment. This paper evaluated existing evidence for the effects of "Eastern Arts'' (i.e., meditation, yoga, tai chi, qigong) on resilience (i.e., positive health and socioeconomic outcomes) among maltreated youth. Using a scoping review framework as outlined by Arksey and O'Malley (Int J Soc Res Methodol 8:19-32, 2005), we searched through five peer-reviewed databases, limiting the search to English-language articles, with no limit on time frame of publication. We then used pre-specified six-point inclusion/exclusion criteria to select journal articles for review. The initial literature search returned 330 articles, eight of which met the criteria and were selected for further review. All but one of the studies showed some improvement in the targeted dependent variable for the Eastern Arts intervention group versus the control group/pre-post intervention. Though the number of articles examining Eastern Arts interventions is extremely limited, the majority of studies included in this review showed an improvement in the targeted health outcome. Given the strong theoretical background, positive (though limited) research outcomes, and minimal side effects, further examination of the Eastern Arts for supporting resilience among maltreated youth, and use in the child welfare context, is warranted.
C1 [Waechter, Randall L.] St Georges Univ, Windward Isl Res & Educ Fdn WINDREF, POB 7, St Georges, Grenada.
   [Waechter, Randall L.] St Georges Univ, Dept Bioeth, Sch Med, St Georges, Grenada.
   [Wekerle, Christine] McMaster Univ, Dept Pediat, Hamilton, ON, Canada.
   [Wekerle, Christine] McMaster Univ, Offord Ctr Child Studies, Hamilton, ON, Canada.
RP Waechter, RL (reprint author), St Georges Univ, Windward Isl Res & Educ Fdn WINDREF, POB 7, St Georges, Grenada.
EM rwaechte@sgu.edu
OI Wekerle, Christine/0000-0003-2280-810X
NR 62
TC 7
Z9 7
U1 0
U2 1
PU SPRINGER
PI NEW YORK
PA 233 SPRING ST, NEW YORK, NY 10013 USA
SN 0738-0151
EI 1573-2797
J9 CHILD ADOLESC SOC WO
JI Child Adolesc. Soc. Work J.
PD FEB
PY 2015
VL 32
IS 1
SI SI
BP 17
EP 31
DI 10.1007/s10560-014-0356-2
PG 15
WC Social Work
SC Social Work
GA VC6IF
UT WOS:000434501400003
DA 2020-03-18
ER

PT J
AU de Haan, AM
   Boon, AE
   Vermeiren, RRJM
   Hoeve, M
   de Jong, JTVM
AF de Haan, Anna M.
   Boon, Albert E.
   Vermeiren, Robert R. J. M.
   Hoeve, Machteld
   de Jong, Joop T. V. M.
TI Ethnic Background, Socioeconomic Status, and Problem Severity as Dropout
   Risk Factors in Psychotherapy with Youth
SO CHILD & YOUTH CARE FORUM
LA English
DT Article
DE Therapy dropout; Ethnicity; Socioeconomic status; Problem severity;
   Youth psychotherapy
ID MENTAL-HEALTH; TURKISH IMMIGRANT; FOLLOW-UP; THERAPIST ADHERENCE;
   EMOTIONAL-PROBLEMS; ANXIETY DISORDERS; YOUNG-PEOPLE; CHILDREN;
   ADOLESCENTS; PREDICTORS
AB Dropout from child and adolescent psychotherapy is a common phenomenon which can have negative consequences for the individual later in life. It is therefore important to gain insight on dropout risk factors.
   Several potential risk factors [ethnic minority status, a lower socioeconomic status (SES), and higher problem severity] were analyzed in present study. Innovations are that these risk factors were examined for children and adolescents separately, and a distinction was made in termination status between referred patients, dropouts and completers.
   For ethnic majority and minority outpatient children (age 5-11, n = 399) and adolescents (age 12-20, n = 352) problem severity, ethnic background, SES, and treatment termination status (completer, dropout, referral) were specified. Multinomial logistic regression models were used as main method of analysis.
   For children, a Moroccan/Turkish ethnicity and higher externalizing scores were risk factors for being referred. For adolescents, a Surinamese/Antillean ethnicity, being female, being older, and lower parental SES occupation levels were risk factors for dropout.
   Different dropout risk profiles emerged for children versus adolescents, and for dropouts versus referrals. Also, it depended on the specific ethnic background whether ethnic minority status was a predictor for dropout, and the relationship between SES and termination status differed by whether parental SES occupation or parental SES education were used as SES indicator. Professionals should thus be aware of these potential risk factors for dropout or referral when treating children and adolescents.
C1 [de Haan, Anna M.; Boon, Albert E.; Vermeiren, Robert R. J. M.] Curium Leiden Univ Med Ctr, Dept Child & Adolescent Psychiat, NL-2342 AK Oegstgeest, Netherlands.
   [Boon, Albert E.] Ctr Orthopsychiat & Forens Youth Psychiat, Sci Res Dept, Capelle Aan Den Ijssel, Netherlands.
   [Vermeiren, Robert R. J. M.] Vrije Univ Amsterdam Med Ctr, Dept Child & Adolescent Psychiat, Amsterdam, Netherlands.
   [Hoeve, Machteld] Univ Amsterdam, Res Inst Child Dev & Educ, Amsterdam, Netherlands.
   [de Jong, Joop T. V. M.] Univ Amsterdam, Amsterdam Inst Social Sci Res, Amsterdam, Netherlands.
   [de Jong, Joop T. V. M.] Boston Univ, Sch Med, Dept Psychiat, Boston, MA 02118 USA.
   [de Jong, Joop T. V. M.] Rhodes Univ, Dept Psychol, ZA-6140 Grahamstown, South Africa.
RP de Haan, AM (reprint author), Curium Leiden Univ Med Ctr, Dept Child & Adolescent Psychiat, Endegeesterstr Weg 27, NL-2342 AK Oegstgeest, Netherlands.
EM a.m.de_haan@curium.nl
OI Boon, Albert/0000-0001-8667-6930
NR 45
TC 7
Z9 7
U1 0
U2 22
PU SPRINGER
PI NEW YORK
PA 233 SPRING ST, NEW YORK, NY 10013 USA
SN 1053-1890
EI 1573-3319
J9 CHILD YOUTH CARE FOR
JI Child Youth Care Forum
PD FEB
PY 2015
VL 44
IS 1
BP 1
EP 16
DI 10.1007/s10566-014-9266-x
PG 16
WC Psychology, Developmental
SC Psychology
GA AY9QK
UT WOS:000347885300001
DA 2020-03-18
ER

PT J
AU Wrzesien, M
   Rodriguez, A
   Rey, B
   Alcaniz, M
   Banos, RM
   Vara, MD
AF Wrzesien, Maja
   Rodriguez, Alejandro
   Rey, Beatriz
   Alcaniz, Mariano
   Maria Banos, Rosa
   Dolores Vara, Ma
TI How the physical similarity of avatars can influence the learning of
   emotion regulation strategies in teenagers
SO COMPUTERS IN HUMAN BEHAVIOR
LA English
DT Article
DE Avatars; Virtual reality; Emotions regulation; Teenagers
ID VIRTUAL-REALITY; ELECTROMAGNETIC TOMOGRAPHY; ELECTROENCEPHALOGRAM EEG;
   COGNITIVE CONTROL; SPATIAL PRESENCE; BRAIN ACTIVITY; MENTAL-HEALTH;
   PSYCHOPATHOLOGY; IDENTIFICATION; ENVIRONMENTS
AB The aim of this study is to evaluate the influence of the physical similarity of avatars with the user on emotion regulation strategy training. In this study twenty-four teenagers observed an avatar (either physically similar to the participant or neutral) that gets frustrated with his/her computer, after which he/she applies an emotion regulation strategy (slow breathing). The intensity of the emotional induction and regulation processes was measured using questionnaires and electroencephalogram data. The results show that observing an avatar that is physically similar to the participant has a significantly greater impact on emotional valence and arousal in participants and also induces emotional states that are significantly more intense than when observing a neutral avatar. The results seem to indicate significantly greater activation of specific brain regions that are related to these processes and greater identification with the avatar in terms of both subjective and objective measures in participants that observed an avatar that was physically similar to them. However, there were no significant differences in the sense of presence or the appeal (i.e., satisfaction) to participants regarding the virtual environment. The use of avatars in mental health applications is relatively new and its specific influence is still unknown. We consider this study to be a first step forward in better understanding the use of avatars in mental health applications for youth. This research brings new guidelines to the design of different types of applications in this field in order to achieve greater behavioral changes in youth. (C) 2014 Elsevier Ltd. All rights reserved.
C1 [Wrzesien, Maja; Rodriguez, Alejandro; Rey, Beatriz; Alcaniz, Mariano] Univ Politecn Valencia, Inst Interuniv Invest Bioingn & Tecnol Orientada, LabHuman I3BH, E-46022 Valencia, Spain.
   [Maria Banos, Rosa; Dolores Vara, Ma] Univ Valencia, E-46003 Valencia, Spain.
   [Alcaniz, Mariano; Maria Banos, Rosa] Ciber, Inst Salud Carlos III, Fisiopatol Obesidad & Nutr, Madrid, Spain.
RP Wrzesien, M (reprint author), Univ Politecn Valencia, Inst Interuniv Invest Bioingn & Tecnol Orientada, LabHuman I3BH, Cubo Azul Edif 88 Acceso N,Camino Vera S-N, E-46022 Valencia, Spain.
EM mwrzesien@labhuman.i3bh.es
RI Ortega, Alejandro Rodriguez/AAC-2208-2019; Alcaniz, Mariano
   L./I-9659-2016; Vara, M Dolores/B-6842-2019; RIVERA, ROSA MARIA
   BANOS/C-6077-2011; Rey, Beatriz/P-6897-2014
OI Ortega, Alejandro Rodriguez/0000-0003-4781-6368; Alcaniz, Mariano
   L./0000-0001-9207-0636; Vara, M Dolores/0000-0002-5378-2304; RIVERA,
   ROSA MARIA BANOS/0000-0003-0626-7665; Rey, Beatriz/0000-0001-9213-1443;
   Wrzesien, Maja/0000-0002-4944-1523
NR 70
TC 15
Z9 15
U1 0
U2 38
PU PERGAMON-ELSEVIER SCIENCE LTD
PI OXFORD
PA THE BOULEVARD, LANGFORD LANE, KIDLINGTON, OXFORD OX5 1GB, ENGLAND
SN 0747-5632
EI 1873-7692
J9 COMPUT HUM BEHAV
JI Comput. Hum. Behav.
PD FEB
PY 2015
VL 43
BP 101
EP 111
DI 10.1016/j.chb.2014.09.024
PG 11
WC Psychology, Multidisciplinary; Psychology, Experimental
SC Psychology
GA CA4QM
UT WOS:000348889700011
OA Green Published
DA 2020-03-18
ER

PT J
AU Betts, KS
   Williams, GM
   Najman, JM
   Alati, R
AF Betts, Kim S.
   Williams, Gail M.
   Najman, Jakob M.
   Alati, Rosa
TI THE RELATIONSHIP BETWEEN MATERNAL DEPRESSIVE, ANXIOUS, AND STRESS
   SYMPTOMS DURING PREGNANCY AND ADULT OFFSPRING BEHAVIORAL AND EMOTIONAL
   PROBLEMS
SO DEPRESSION AND ANXIETY
LA English
DT Article
DE prenatal depression; anxiety and stress; latent class growth analysis;
   internalizing; externalizing; adult offspring
ID PRENATAL EXPOSURE; AFFECTIVE-DISORDERS; POSSIBLE MECHANISMS; ANTENATAL
   ANXIETY; ADHD SYMPTOMS; BIRTH-WEIGHT; CHILD; DISEASE; VALIDATION; GROWTH
AB BackgroundPrenatal maternal depressive, anxious, and stress symptoms have been found to be associated with child and adolescent behavior problems. In this paper, we investigate their impact on behavior problems and depressive symptoms in adulthood.
   MethodsParticipants included 3,099 mother-offspring pairs from the Mater University Study of Pregnancy (MUSP), an Australian based, prebirth cohort study. We used latent class growth analysis (LCGA) with parallel processes to identify trajectories of maternal depressive, anxious, and stress symptoms over four time periods between the mothers' first clinic visit and 5 years postpregnancy. We fitted the estimates from the maternal trajectories in multivariate logistic regression models to predict internalizing and externalizing behavior at age 21. We adjusted for a wide range of prenatal and postnatal factors, including maternal life events, relationship quality, contact with the new born, as well as concurrent maternal depressive and anxious symptoms and father's history of mental health problem.
   ResultsLCGA found seven groups of mothers; one group of mothers exhibited high levels of depressive, anxious, and stress symptoms during pregnancy but not at later time points. Their offspring experienced increased levels of behavior problems and depressive symptoms.
   ConclusionsThis paper provides the first evidence that high levels of maternal subjective depressive, anxious, and stress symptoms experienced in early pregnancy may predict internalizing and externalizing behavior problems and depressive symptoms in young adults.
C1 [Betts, Kim S.; Williams, Gail M.] Univ Queensland, Sch Populat Hlth, Brisbane, Qld, Australia.
   [Najman, Jakob M.] Univ Queensland, Sch Social Sci & Populat Hlth, Brisbane, Qld, Australia.
   [Alati, Rosa] Univ Queensland, Sch Publ Hlth, Brisbane, Qld, Australia.
   [Alati, Rosa] Univ Queensland, Ctr Youth Subst Abuse Res, Brisbane, Qld, Australia.
RP Betts, KS (reprint author), Univ Queensland, Sch Populat Hlth, 4th Floor,Publ Hlth Bldg,Herston Rd, Herston, Qld 4006, Australia.
EM kim.betts@uqconnect.edu.au
RI Najman, Jackob M./B-1527-2008; Williams, Gail/S-8833-2019; Alati,
   Rosa/G-2523-2010; Alati, Rosa/A-2335-2014
OI Najman, Jackob M./0000-0001-7079-2080; Williams,
   Gail/0000-0002-4822-5263; Betts, Kim/0000-0001-5855-1911; Alati,
   Rosa/0000-0002-9240-3450
FU National Health and Medical Research Council (NHMRC)National Health and
   Medical Research Council of Australia
FX Contract grant sponsor: National Health and Medical Research Council
   (NHMRC).
NR 60
TC 46
Z9 47
U1 0
U2 52
PU WILEY
PI HOBOKEN
PA 111 RIVER ST, HOBOKEN 07030-5774, NJ USA
SN 1091-4269
EI 1520-6394
J9 DEPRESS ANXIETY
JI Depress. Anxiety
PD FEB
PY 2015
VL 32
IS 2
SI SI
BP 82
EP 90
DI 10.1002/da.22272
PG 9
WC Psychology, Clinical; Psychiatry; Psychology
SC Psychology; Psychiatry
GA CA8IM
UT WOS:000349161900003
PM 24788841
DA 2020-03-18
ER

PT J
AU Ishikawa, J
   Nishimura, R
   Ishikawa, A
AF Ishikawa, Junko
   Nishimura, Ryoichi
   Ishikawa, Akinori
TI Early-life stress induces anxiety-like behaviors and activity imbalances
   in the medial prefrontal cortex and amygdala in adult rats
SO EUROPEAN JOURNAL OF NEUROSCIENCE
LA English
DT Article
DE development; emotion; limbic; trauma
ID DEPRESSIVE-LIKE BEHAVIOR; C-FOS EXPRESSION; VOLUNTARY RUNNING EXERCISE;
   SOCIAL-ISOLATION; CHILDHOOD TRAUMA; NEUROCIRCUITRY MODELS; INTERCALATED
   NEURONS; BASOLATERAL AMYGDALA; RECEPTOR EXPRESSION; PYRAMIDAL NEURONS
AB Early-life stress increases the prevalence of psychiatric diseases associated with emotional dysregulation. Emotional regulation requires the inhibitory influence of the medial prefrontal cortex (mPFC) on amygdalar activity, and dysfunction of this system is believed to induce anxiety. Because mPFC and amygdala have dense reciprocal connections and projections between them continue to develop until adolescence, early-life stress may impair the function of this circuit and cause emotional dysregulation. We examined the effects of stress during circuit development on anxiety-like behaviors, neural activities in the mPFC and amygdala, and impulse transmission in the mPFC-amygdala circuit in adult rats. Early-life stress, unpredictable stress twice a day for 12days following early weaning, increased anxiety-like behaviors in the open-field and elevated plus-maze tests. In the open-field test, stress altered Fos expression in the mPFC and amygdala. Compared to non-stressed rats, which were exposed to neither unpredictable stress nor early weaning, stressed rats exhibited decreased Fos expression in the right superficial layers of the infralimbic cortex and increased Fos expression in the right basolateral amygdala and both sides of the central amygdala. Electrophysiological analysis revealed that excitatory latencies of mPFC neurons to amygdalar stimulation in stressed rats were significantly longer than control rats in the right, but not left, hemisphere. Stress had no effect on excitatory latencies of amygdalar neurons to mPFC stimulation in the mPFC-amygdala circuits in the both hemisphere. These data suggest that early-life stress impairs the mPFC-amygdala circuit development, resulting in imbalanced mPFC and amygdala activities and anxiety-like behaviors.
C1 [Ishikawa, Junko; Nishimura, Ryoichi; Ishikawa, Akinori] Yamaguchi Univ, Grad Sch Med, Dept Neurosci, Ube, Yamaguchi 7558505, Japan.
RP Ishikawa, J (reprint author), Yamaguchi Univ, Grad Sch Med, Dept Neurosci, 1-1-1 Minamikogushi, Ube, Yamaguchi 7558505, Japan.
EM junko-lc@yamaguchi-u.ac.jp
FU KakenhiMinistry of Education, Culture, Sports, Science and Technology,
   Japan (MEXT)Japan Society for the Promotion of ScienceGrants-in-Aid for
   Scientific Research (KAKENHI) [22700415]; Yamaguchi University
   Foundation
FX This work was supported by Kakenhi (22700415) and the Yamaguchi
   University Foundation.
NR 78
TC 28
Z9 30
U1 0
U2 19
PU WILEY
PI HOBOKEN
PA 111 RIVER ST, HOBOKEN 07030-5774, NJ USA
SN 0953-816X
EI 1460-9568
J9 EUR J NEUROSCI
JI Eur. J. Neurosci.
PD FEB
PY 2015
VL 41
IS 4
BP 442
EP 453
DI 10.1111/ejn.12825
PG 12
WC Neurosciences
SC Neurosciences & Neurology
GA CC0UW
UT WOS:000350054000005
PM 25581710
DA 2020-03-18
ER

PT J
AU Dariotis, JK
   Johnson, MW
AF Dariotis, Jacinda K.
   Johnson, Matthew W.
TI Sexual Discounting Among High-Risk Youth Ages 18-24: Implications for
   Sexual and Substance Use Risk Behaviors
SO EXPERIMENTAL AND CLINICAL PSYCHOPHARMACOLOGY
LA English
DT Article
DE sexual delay discounting; sexual health; substance use; emotional
   regulation; high-risk youth
ID TRANSMITTED-DISEASES; SENSATION SEEKING; DELAY; IMPULSIVITY; REWARDS;
   PREVALENCE; SYMMETRY; HEALTH; WOMEN; OBESE
AB Youth under 25 show substantial sexual and substance use risk behaviors. One factor associated with risk behaviors is delay discounting, the devaluation of delayed outcomes. This study determined if delay discounting for sexual outcomes is related to sexual risk and substance use among 18-24 year olds. Females (70) and males (56) completed the Sexual Discounting Task, which assessed their likelihood of having unprotected immediate sex versus waiting for sex with a condom, at various delays, with 4 hypothetical sexual partners selected from photographs: the person they most wanted to have sex with, least wanted to have sex with, judged most likely to have a sexually transmitted infection (STI), and judged least likely to have an STI. They also completed instruments assessing HIV knowledge, sexual behaviors, substance use, risk attitudes, inhibition, impulsivity, and sensation-seeking. Condom use likelihood generally decreased with increasing delay. Preference for immediate, unprotected sex was greater for partners whom participants most (vs. least) wanted to have sex with and judged least (vs. most) likely to have an STI. Preference for immediate, unprotected sex in the "most want to have sex with" and "least likely to have an STI" conditions was related to greater lifetime risky sexual partners, lifetime number of unique substances used, disregard of social approval/danger, disinhibition, and sensation/excitement-seeking. Males showed greater likelihood of unprotected sex than females when condom use was undelayed, but delay similarly affected condom use between sexes. Delay discounting should be considered in strategies to minimize youth risk behavior.
C1 [Johnson, Matthew W.] Johns Hopkins Univ, Sch Med, Dept Psychiat & Behav Sci, Behav Pharmacol Res Unit, Baltimore, MD 21218 USA.
RP Dariotis, JK (reprint author), Univ Cincinnati, Coll Educ Criminal Justice & Human Serv, Evaluat Serv Ctr, 2840 Bearcat Way,3343 CRC, Cincinnati, OH 45221 USA.
EM jacinda.dariotis@gmail.com
RI Johnson, Matthew/AAA-3299-2020
FU National Institutes on Drug AbuseUnited States Department of Health &
   Human ServicesNational Institutes of Health (NIH) - USANIH National
   Institute on Drug Abuse (NIDA) [K01DA029571, R01DA032363, R21DA032717]
FX Both authors have significantly contributed to the manuscript in terms
   of idea generation, analyses, interpretation, and writing. Both authors
   have read and approved the final manuscript. Neither author has any
   conflicts of interest to report. This work was supported by the National
   Institutes on Drug Abuse (Grant K01DA029571, R01DA032363, R21DA032717).
   The funding source had no other role other than financial support. The
   opinions and conclusions expressed are solely the authors' and should
   not be construed as representing the opinions of the National Institutes
   of Health or any agency of the federal government. The authors thank
   Patrick S. Johnson, PhD, for reanalyzing Johnson and Bruner (2013) data
   on sex differences.
NR 42
TC 37
Z9 38
U1 1
U2 19
PU AMER PSYCHOLOGICAL ASSOC
PI WASHINGTON
PA 750 FIRST ST NE, WASHINGTON, DC 20002-4242 USA
SN 1064-1297
EI 1936-2293
J9 EXP CLIN PSYCHOPHARM
JI Exp. Clin. Psychopharmacol.
PD FEB
PY 2015
VL 23
IS 1
BP 49
EP 58
DI 10.1037/a0038399
PG 10
WC Psychology, Biological; Psychology, Clinical; Pharmacology & Pharmacy;
   Psychiatry
SC Psychology; Pharmacology & Pharmacy; Psychiatry
GA CA6EO
UT WOS:000349002100005
PM 25545764
OA Green Accepted
DA 2020-03-18
ER

PT J
AU Malik, S
   Wells, A
   Wittkowski, A
AF Malik, Sonia
   Wells, Adrian
   Wittkowski, Anja
TI Emotion regulation as a mediator in the relationship between attachment
   and depressive symptomatology: A systematic review
SO JOURNAL OF AFFECTIVE DISORDERS
LA English
DT Review
DE Attachment; Emotion regulation; Mediator; Depression
ID COLLEGE-STUDENT DISTRESS; ADULT ATTACHMENT; WORKING MODELS; MALADAPTIVE
   PERFECTIONISM; ADOLESCENT ATTACHMENT; NEGATIVE MOOD; SELF-REPORT;
   SYMPTOMS; INVENTORY; STYLES
AB Background: Attachment theory has been conceptualised as an emotion regulation theory. Research attributes the occurrence of depressive symptoms to a dysfunction of emotion regulation. Anxious attachment and avoidant attachment, which are two dimensions of insecure attachment, are hypothesised to lead to the development or hyperactivating and deactivating emotion regulation strategies.
   Methods: This systematic review examines the literature On the role of emotion regulation and its relationship with attachment and depressive symptomatology. Furthermore, we examined evidence for hyperactivating and deactivating strategies.
   Results: Nineteen papers were identified. Adolescent studies demonstrated associations of varying strength and found unreliable and contradictory results for emotion regulation as a mediator. Conversely, adult studies provided strong evidence for emotion regulation as a mediator. The hypothesis that hyperactivating strategies mediate anxious attachment and depressive symptoms was consistently supported. Mixed evidence was provided for deactivating strategies as mediators to avoidant attachment and depressive symptomatology.
   Limitations: Limitations of methodology and quality of studies are identified with particular attention drawn to problems with conceptual singularity and multicollinearity.
   Conclusions: Despite mixed variable findings, this review indicates that emotion regulation is a mediator between attachment and depression. Hyperactivating strategies, in particular, have been consistently noted as mediators for anxious attachment and depressive symptomatology, whereas evidence for deactivating strategies as mediators between avoidant attachment and depressive symptoms has been mixed. Future research should test the mediators of attachment and symptoms and examine theoretically grounded models of psychopathology, such as metacognitive and cognitive models using clinical samples. (C) 2014 Elsevier BY. All rights reserved.
C1 [Malik, Sonia; Wells, Adrian; Wittkowski, Anja] Univ Manchester, Sch Psychol Sci, Manchester M13 9PL, Lancs, England.
   [Wells, Adrian; Wittkowski, Anja] Manchester Mental Hlth & Social Care Trust, Manchester, Lancs, England.
RP Wittkowski, A (reprint author), Univ Manchester, Sch Psychol Sci, Zochonis Bldg,Brunswick St, Manchester M13 9PL, Lancs, England.
EM anja.wittkowski@manchester.ac.uk
RI Wittkowski, Anja/E-4933-2013
OI Wittkowski, Anja/0000-0003-3806-0183; Wells, Adrian/0000-0001-7713-1592
NR 135
TC 49
Z9 51
U1 9
U2 122
PU ELSEVIER
PI AMSTERDAM
PA RADARWEG 29, 1043 NX AMSTERDAM, NETHERLANDS
SN 0165-0327
EI 1573-2517
J9 J AFFECT DISORDERS
JI J. Affect. Disord.
PD FEB 1
PY 2015
VL 172
BP 428
EP 444
DI 10.1016/j.jad.2014.10.007
PG 17
WC Clinical Neurology; Psychiatry
SC Neurosciences & Neurology; Psychiatry
GA AX0LD
UT WOS:000346643000061
PM 25451448
DA 2020-03-18
ER

PT J
AU You, S
   Kim, E
   No, U
AF You, Sukkyung
   Kim, Euikyung
   No, Unkyung
TI Impact of violent video games on the social behaviors of adolescents:
   The mediating role of emotional competence
SO SCHOOL PSYCHOLOGY INTERNATIONAL
LA English
DT Article
DE Aggressive behavior; behavioral self-control; emotional competence;
   emotional regulation; empathy; prosocial behavior; violent video games
ID PROSOCIAL BEHAVIOR; AGGRESSION; EMPATHY; EXPOSURE; ASSOCIATIONS;
   PERSONALITY; VALIDATION; CHILD; SCALE
AB Recently, research studies and media have reported on the detrimental effects violent video games have on the social behaviors of adolescents. For example, previous studies have found that playing video games is positively associated with aggressive behaviors and negatively associated with prosocial behaviors. However, very few studies have examined the mediating effects of personal characteristics between students playing video games and their social behaviors. Thus, using a sample of 1,242 seventh, eighth, and ninth grade Korean students, the authors aimed to determine how playing video games is related to aggressive and prosocial behaviors and whether the emotional competencies of adolescents, such as empathy, emotional regulation, and behavioral self-control, mediate this relationship. The results indicated that violent video games have a significant direct effect on aggressive behaviors, and a significant indirect effect on prosocial behaviors. Specifically, empathy and behavioral self-control were found to mediate the relation between playing violent video games and prosocial behaviors. These results suggest different prevention and intervention approaches to reduce aggressive behaviors and increase prosocial behaviors in students exposed to violent video games. The limitations and implications of these findings are discussed.
C1 [You, Sukkyung] Hankuk Univ Foreign Studies, Coll Educ, Seoul 130791, South Korea.
   [Kim, Euikyung] Univ Calif Santa Barbara, Counseling Clin & Sch Psychol Dept, Santa Barbara, CA 93106 USA.
   [No, Unkyung] Korea Univ, Dept Educ, Seoul, South Korea.
RP You, S (reprint author), Hankuk Univ Foreign Studies, Coll Educ, 270 Imun Dong, Seoul 130791, South Korea.
EM skyou@hufs.ac.kr
NR 47
TC 2
Z9 2
U1 3
U2 75
PU SAGE PUBLICATIONS LTD
PI LONDON
PA 1 OLIVERS YARD, 55 CITY ROAD, LONDON EC1Y 1SP, ENGLAND
SN 0143-0343
EI 1461-7374
J9 SCHOOL PSYCHOL INT
JI Sch. Psychol. Int.
PD FEB
PY 2015
VL 36
IS 1
BP 94
EP 111
DI 10.1177/0143034314562921
PG 18
WC Psychology, Educational
SC Psychology
GA CA1ZU
UT WOS:000348709600006
DA 2020-03-18
ER

PT J
AU Bebko, G
   Bertocci, M
   Chase, H
   Dwojak, A
   Bonar, L
   Almeida, J
   Perlman, SB
   Versace, A
   Schirda, C
   Travis, M
   Gill, MK
   Demeter, C
   Diwadkar, V
   Sunshine, J
   Holland, S
   Kowatch, R
   Birmaher, B
   Axelson, D
   Horwitz, S
   Frazier, T
   Arnold, LE
   Fristad, M
   Youngstrom, E
   Findling, R
   Phillips, ML
AF Bebko, Genna
   Bertocci, Michele
   Chase, Henry
   Dwojak, Amanda
   Bonar, Lisa
   Almeida, Jorge
   Perlman, Susan Beth
   Versace, Amelia
   Schirda, Claudiu
   Travis, Michael
   Gill, Mary Kay
   Demeter, Christine
   Diwadkar, Vaibhav
   Sunshine, Jeffrey
   Holland, Scott
   Kowatch, Robert
   Birmaher, Boris
   Axelson, David
   Horwitz, Sarah
   Frazier, Thomas
   Arnold, Lawrence Eugene
   Fristad, Mary
   Youngstrom, Eric
   Findling, Robert
   Phillips, Mary Louise
TI Decreased amygdala-insula resting state connectivity in behaviorally and
   emotionally dysregulated youth
SO PSYCHIATRY RESEARCH-NEUROIMAGING
LA English
DT Article
DE IMRI; Amygdala; Insula; RDoC; Adolescents
ID PEDIATRIC BIPOLAR DISORDER; DEFAULT-MODE NETWORK; FUNCTIONAL
   CONNECTIVITY; LONGITUDINAL ASSESSMENT; ANTERIOR CINGULATE; PREFRONTAL
   CORTEX; CHILDREN; MANIA; CIRCUITRY; SCALE
AB The Research Domain Criteria (RDoC) adopts a dimensional approach for examining pathophysiological processes underlying categorically defined psychiatric diagnoses. We used this framework to examine relationships among symptom dimensions, diagnostic categories, and resting state connectivity in behaviorally and emotionally dysregulated youth selected from the Longitudinal Assessment of Manic Symptoms study (n=42) and healthy control youth (n=18). Region of interest analyses examined relationships among resting state connectivity, symptom dimensions (behavioral and emotional dysregulation measured with the Parent General Behavior Inventory-10 Item Mania Scale [PGBI-10M]; dimensional severity measures of mania, depression, anxiety), and diagnostic categories (Bipolar Spectrum Disorders, Attention Deficit Hyperactivity Disorder, Anxiety Disorders, and Disruptive Behavior Disorders). After adjusting for demographic variables, two dimensional measures showed significant inverse relationships with resting state connectivity, regardless of diagnosis: 1) PGBI-10M with amygdala-left posterior insula/bilateral putamen: and 2) depressive symptoms with amygdala-right posterior insula connectivity. Diagnostic categories showed no significant relationships with resting state connectivity. Resting state connectivity between amygdala and posterior insula decreased with increasing severity of behavioral and emotional dysregulation and depression; this suggests an intrinsic functional uncoupling of key neural regions supporting emotion processing and regulation. These findings support the RDoC dimensional approach for characterizing pathophysiologic processes that cut across different psychiatric disorders. (C) 2014 Elsevier Ireland Ltd. All rights reserved.
C1 [Bebko, Genna; Bertocci, Michele; Chase, Henry; Dwojak, Amanda; Bonar, Lisa; Almeida, Jorge; Perlman, Susan Beth; Versace, Amelia; Schirda, Claudiu; Travis, Michael; Gill, Mary Kay; Birmaher, Boris; Phillips, Mary Louise] Univ Pittsburgh, Western Psychiat Inst & Clin, Dept Psychiat, Med Ctr, Pittsburgh, PA 15213 USA.
   [Demeter, Christine; Sunshine, Jeffrey; Findling, Robert] Case Western Reserve Univ, Univ Hosp, Case Med Ctr, Cleveland, OH 44106 USA.
   [Diwadkar, Vaibhav] Wayne State Univ, Dept Psychiat & Behav Neurosci, Detroit, MI 48207 USA.
   [Holland, Scott] Univ Cincinnati, Cincinnati Childrens Hosp Med Ctr, Cincinnati, OH USA.
   [Kowatch, Robert; Axelson, David; Arnold, Lawrence Eugene; Fristad, Mary] Ohio State Univ, Dept Psychiat, Columbus, OH 43210 USA.
   [Horwitz, Sarah] NYU, Sch Med, Dept Child & Adolescent Psychiat, New York, NY USA.
   [Frazier, Thomas] Cleveland Clin, Inst Pediat, Cleveland, OH 44106 USA.
   [Youngstrom, Eric] Univ N Carolina, Dept Psychol, Chapel Hill, NC USA.
   [Findling, Robert] Johns Hopkins Univ, Dept Psychiat, Baltimore, MD USA.
RP Bebko, G (reprint author), Univ Pittsburgh, Western Psychiat Inst & Clin, Dept Psychiat, Med Ctr, Pittsburgh, PA 15213 USA.
EM bebkog@upmc.edu
OI Youngstrom, Eric/0000-0003-2251-6860; Horwitz,
   Sarah/0000-0002-5262-1170; Schirda, Claudiu/0000-0002-5036-0640
FU National Institute of Mental HealthUnited States Department of Health &
   Human ServicesNational Institutes of Health (NIH) - USANIH National
   Institute of Mental Health (NIMH) [2R01 MH73953-09A1, 2R01 MH73816-09A1,
   2R01 MH73967-09A1, 2R01 MH73801-09A1]
FX This work is supported by the National Institute of Mental Health Grants
   2R01 MH73953-09A1 (Birmaher and Phillips, University of Pittsburgh),
   2R01 MH73816-09A1 (Holland, Children's Hospital Medical Center), 2R01
   MH73967-09A1 (Findling, Case Western Reserve University), and 2R01
   MH73801-09A1 (Fristad, Ohio State University).
NR 59
TC 30
Z9 30
U1 1
U2 25
PU ELSEVIER IRELAND LTD
PI CLARE
PA ELSEVIER HOUSE, BROOKVALE PLAZA, EAST PARK SHANNON, CO, CLARE, 00000,
   IRELAND
SN 0925-4927
EI 1872-7506
J9 PSYCHIAT RES-NEUROIM
JI Psychiatry Res. Neuroimaging
PD JAN 30
PY 2015
VL 231
IS 1
BP 77
EP 86
DI 10.1016/j.pscychresns.2014.10.015
PG 10
WC Clinical Neurology; Neuroimaging; Psychiatry
SC Neurosciences & Neurology; Psychiatry
GA CA3YM
UT WOS:000348841100011
PM 25433424
OA Green Accepted
DA 2020-03-18
ER

PT J
AU Patalay, P
   Deighton, J
   Fonagy, P
   Wolpert, M
AF Patalay, Praveetha
   Deighton, Jessica
   Fonagy, Peter
   Wolpert, Miranda
TI The Relationship between Internalising Symptom Development and Academic
   Attainment in Early Adolescence
SO PLOS ONE
LA English
DT Article
ID MENTAL-HEALTH; DEPRESSIVE SYMPTOMS; GENDER-DIFFERENCES;
   EMOTIONAL-PROBLEMS; SCHOOL READINESS; TRAJECTORIES; ANXIETY; CHILDHOOD;
   CHILDREN; PSYCHOPATHOLOGY
AB Evidence for the longitudinal associations between internalising symptom development and academic attainment is sparse and results from existing studies are largely inconclusive. The approaches that have been used in existing studies examining this relationship have in common the limitation of grouping together all individuals in the sample which makes the assumption that the relationship between time, symptoms and attainment across all individuals is the same. The current study aimed to use heterogeneous trajectories of symptom development to examine the longitudinal associations between internalising symptom development and change in academic attainment over a three years period in early adolescence, a key period for internalising symptom development. Internalising symptoms were assessed for 3 consecutive years in a cohort from age 11-14 years (n = 2647, mean age at T1 = 11.7 years). National standardised test scores prior to the first wave and subsequent to the last wave were used as measures of academic attainment. Heterogeneous symptom development trajectories were identified using latent class growth analysis and socio-demographic correlates, such as gender, SES and ethnicity, of the different trajectory groupings were investigated. Derived trajectory groupings were examined as predictors of subsequent academic attainment, controlling for prior attainment. Results demonstrate that symptom trajectories differentially predicted change in academic attainment with increasing trajectories associated with significantly worse academic outcomes when compared to pupils with low levels of symptoms in all waves. Hence, a trajectory based approach provides a more nuanced breakdown of complexities in symptom development and their differential relationships with academic outcomes and in doing so helps clarify the longitudinal relationship between these two key domains of functioning in early adolescence.
C1 [Patalay, Praveetha; Deighton, Jessica; Wolpert, Miranda] UCL, EBPU, London, England.
   [Patalay, Praveetha; Deighton, Jessica; Wolpert, Miranda] Anna Freud Ctr, London, England.
   [Fonagy, Peter] UCL, London, England.
RP Patalay, P (reprint author), UCL, EBPU, 21 Maresfield Gardens, London, England.
EM praveetha.patalay.11@ucl.ac.uk
OI Fonagy, Peter/0000-0003-0229-0091
FU Department for Education in England; National Institute for Health
   ResearchNational Institute for Health Research (NIHR) [NF-SI-0510-10228,
   NF-SI-0514-10157]
FX The data used in this study was collected as part of a wider project
   supported by a grant from the Department for Children, Schools and
   Families in England (now the Department for Education). The funders had
   no role in study design, data collection and analysis, decision to
   publish, or preparation of the manuscript.
NR 55
TC 8
Z9 8
U1 0
U2 18
PU PUBLIC LIBRARY SCIENCE
PI SAN FRANCISCO
PA 1160 BATTERY STREET, STE 100, SAN FRANCISCO, CA 94111 USA
SN 1932-6203
J9 PLOS ONE
JI PLoS One
PD JAN 21
PY 2015
VL 10
IS 1
AR e0116821
DI 10.1371/journal.pone.0116821
PG 15
WC Multidisciplinary Sciences
SC Science & Technology - Other Topics
GA AZ4PR
UT WOS:000348205300037
PM 25607541
OA DOAJ Gold, Green Published
DA 2020-03-18
ER

PT J
AU Asante, KO
   Meyer-Weitz, A
   Petersen, I
AF Asante, Kwaku Oppong
   Meyer-Weitz, Anna
   Petersen, Inge
TI Correlates of psychological functioning of homeless youth in Accra,
   Ghana: a cross-sectional study
SO INTERNATIONAL JOURNAL OF MENTAL HEALTH SYSTEMS
LA English
DT Article
DE Homeless youth; Mental health; Psychological functioning; Resilience;
   Substance use; Violent behaviours
ID SEXUAL RISK BEHAVIORS; MENTAL-HEALTH; STREET CHILDREN; SUBSTANCE USE;
   UNIVERSITY-STUDENTS; RESILIENCE; ABUSE; PREVALENCE; ADOLESCENTS;
   KNOWLEDGE
AB Background: Research on homeless youth has shown that this population is at high risk for various mental health problems. Previous studies conducted among homeless young adults in Ghana have focused primarily on economic, social and cultural causes of homelessness, their engagement in risky sexual behaviours and the prevalence of STI including HIV/AIDS. We are therefore not fully informed of the prevalence of psychological symptoms and their associated factors. The aim of the study was to determine the association between psychological functioning and social and health risk behaviours among a sample of homeless youth in Ghana.
   Methods: A cross-sectional survey of a convenience sample of 227 (122 male and 105 female) homeless youth was conducted in Ghana in 2013. An interviewer-administered questionnaire was used to collect data due to low level of literacy among the study population. Pearson-moment correlation coefficient (r) and multiple standard regression models were fitted to analyse the data.
   Results: Approximately 87% of the participants in this study exhibited moderate to severe psychosocial symptoms. Specifically, emotional, conduct, hyperactivity and peer relationship problems among the participants were 69%, 74%, 54% and 89% respectively. Overall psychosocial functioning was predicted by stigma (self-stigma and experienced stigma), violent behaviours and suicidal ideation. Substance use and perceived resilience were significantly associated with emotional problems.
   Conclusion: There is a need for holistic interventions to help improve the psychological and social functioning of homeless youth. Such programmes should strengthen socio-emotional coping strategies in street youth as well as address contextual risk factors such as stigma and discrimination by the public.
C1 [Asante, Kwaku Oppong; Meyer-Weitz, Anna; Petersen, Inge] Univ KwaZulu Natal, Sch Appl Human Sci, Discipline Psychol, ZA-4041 Durban, South Africa.
   [Asante, Kwaku Oppong] Regent Univ Coll Sci & Technol, Dept Psychol, Accra, Ghana.
RP Asante, KO (reprint author), Univ KwaZulu Natal, Sch Appl Human Sci, Discipline Psychol, Howard Coll Campus, ZA-4041 Durban, South Africa.
EM kwappong@gmail.com
RI Asante, Kwaku Oppong/B-1310-2014
OI Asante, Kwaku Oppong/0000-0002-0206-3326; Petersen,
   Inge/0000-0002-3573-4229
FU College of Humanities, University of KwaZulu-Natal, South Africa
FX This study was partly supported by the Strategic Research Fund from the
   College of Humanities, University of KwaZulu-Natal, South Africa.
NR 58
TC 14
Z9 15
U1 0
U2 15
PU BMC
PI LONDON
PA CAMPUS, 4 CRINAN ST, LONDON N1 9XW, ENGLAND
SN 1752-4458
J9 INT J MENT HEALTH SY
JI Int. J. Ment. Health Syst.
PD JAN 3
PY 2015
VL 9
AR 1
DI 10.1186/1752-4458-9-1
PG 9
WC Psychiatry
SC Psychiatry
GA AZ8MY
UT WOS:000348471000001
PM 25587353
OA DOAJ Gold, Green Published
DA 2020-03-18
ER

PT J
AU Riediger, M
   Luong, G
AF Riediger, Michaela
   Luong, Gloria
TI From Adolescence to Old Age: Developmental Perspectives on the Extended
   Process Model of Emotion Regulation
SO PSYCHOLOGICAL INQUIRY
LA English
DT Editorial Material
ID INDIVIDUAL-DIFFERENCES; IDEAL AFFECT; LIFE-SPAN; FEEL GOOD; ADULTHOOD;
   PERFORMANCE; EXPERIENCE; DYNAMICS; TENSIONS; INERTIA
C1 [Riediger, Michaela; Luong, Gloria] Max Planck Inst Human Dev, Max Planck Res Grp Affect Lifespan, D-14195 Berlin, Germany.
RP Riediger, M (reprint author), Max Planck Inst Human Dev, Max Planck Res Grp Affect Lifespan, Lentzeallee 94, D-14195 Berlin, Germany.
EM riediger@mpib-berlin.mpg.de
NR 44
TC 2
Z9 2
U1 0
U2 19
PU ROUTLEDGE JOURNALS, TAYLOR & FRANCIS LTD
PI ABINGDON
PA 4 PARK SQUARE, MILTON PARK, ABINGDON OX14 4RN, OXFORDSHIRE, ENGLAND
SN 1047-840X
EI 1532-7965
J9 PSYCHOL INQ
JI Psychol. Inq.
PD JAN 2
PY 2015
VL 26
IS 1
BP 99
EP 107
DI 10.1080/1047840X.2015.962443
PG 9
WC Psychology, Multidisciplinary
SC Psychology
GA CC8WG
UT WOS:000350648700011
DA 2020-03-18
ER

PT J
AU Fjermestad, KW
   Stokke, S
   Wergeland, GJH
   Anticich, S
   Haugland, BSM
   Havik, OE
   Heiervang, ER
AF Fjermestad, Krister W.
   Stokke, Simen
   Wergeland, Gro Janne H.
   Anticich, Sarah
   Haugland, Bente Storm Mowatt
   Havik, Odd E.
   Heiervang, Einar R.
TI Socio-Emotional Problems in Boys with Sex Chromosome Aneuploidies
   Compared to a Clinical Sample
SO CHILDRENS HEALTH CARE
LA English
DT Article
ID KLINEFELTER-SYNDROME; DIFFICULTIES QUESTIONNAIRE; XYY SYNDROME;
   ADOLESCENTS; XXY; CHILDREN; STRENGTHS; MORTALITY; BEHAVIOR; SCALE
AB Boys with sex chromosome aneuploidies (SCA) represent an understudied group. We examined parent-reported physical and socio-emotional problems in 25 boys with SCA (Mean age = 11.7 years, SD = 4.5). The majority had no severe physical health problems. One third of the sample had sleep problems and half of them had weekly or monthly pain. Total emotional and behavior problems, as assessed with the Strengths and Difficulties Questionnaire, were at the same level as reported for boys referred to child mental health clinics. Thus, boys with SCA may have the same need for psychological assessment and intervention as clinic-referred boys.
C1 [Fjermestad, Krister W.; Stokke, Simen] Frambu Resource Ctr Rare Disorders, N-1404 Siggerud, Norway.
   [Fjermestad, Krister W.; Wergeland, Gro Janne H.; Haugland, Bente Storm Mowatt; Havik, Odd E.; Heiervang, Einar R.] Haukeland Hosp, Anxiety Disorders Res Network, N-5021 Bergen, Norway.
   [Anticich, Sarah] Univ Queensland, Sch Educ, Brisbane, Qld, Australia.
   [Haugland, Bente Storm Mowatt] Uni Res, Uni Hlth, Reg Ctr Child & Youth Mental Hlth & Child Welf, Bergen, Norway.
   [Havik, Odd E.] Univ Bergen, Inst Clin Psychol, Bergen, Norway.
   [Heiervang, Einar R.] Univ Oslo, Fac Med, Oslo, Norway.
RP Fjermestad, KW (reprint author), Frambu Resource Ctr Rare Disorders, Sandbakkveien 18, N-1404 Siggerud, Norway.
EM kfj@frambu.no
NR 25
TC 2
Z9 2
U1 0
U2 14
PU ROUTLEDGE JOURNALS, TAYLOR & FRANCIS LTD
PI ABINGDON
PA 4 PARK SQUARE, MILTON PARK, ABINGDON OX14 4RN, OXFORDSHIRE, ENGLAND
SN 0273-9615
EI 1532-6888
J9 CHILD HEALTH CARE
JI Child. Health Care
PD JAN 2
PY 2015
VL 44
IS 1
BP 40
EP 53
DI 10.1080/02739615.2013.876538
PG 14
WC Public, Environmental & Occupational Health
SC Public, Environmental & Occupational Health
GA CB0IY
UT WOS:000349310500003
DA 2020-03-18
ER

PT J
AU Yan, J
   Kong, TZ
   He, YN
   Mcwhinnie, CM
   Yao, SQ
   Xiao, J
AF Yan, Jing
   Kong, Tianzhu
   He, Yini
   Mcwhinnie, Chad M.
   Yao, Shuqiao
   Xiao, Jing
TI Daily hassles and depression in individuals with cognitive vulnerability
   to depression: The mediating role of maladaptive cognitive emotion
   regulation strategies
SO NORDIC PSYCHOLOGY
LA English
DT Article
DE mediation; depression; daily hassles; cognitive vulnerability to
   depression; maladaptive cognitive emotion regulation strategies
ID NEGATIVE LIFE EVENTS; REGULATION QUESTIONNAIRE; HOPELESSNESS DEPRESSION;
   LATE ADOLESCENCE; WEAKEST-LINK; STRESS; SYMPTOMS; ANXIETY; PERSONALITY;
   DISORDERS
AB The objective of the current study was to test the hypothesis that maladaptive cognitive emotion regulation strategies mediates the relationship between daily hassles and depression in individuals with cognitive vulnerability to depression. A total of 175 university students with cognitive vulnerability to depression were recruited (weakest-link approach to identify the participants with cognitive vulnerability from 1017 university students) and 842 individuals with no cognitive vulnerability completed questionnaires measuring cognitive emotion regulation strategies (Cognitive Emotion Regulation Questionnaire), depression (Center for Epidemiologic Studies Depression Scale), and daily hassles (General Social and Academic Hassles Scale for Students). Results using structural equation modeling showed that the total scores of maladaptive cognitive emotion regulation strategies partially mediated the relationship between daily hassles and depression in the sample of individuals with cognitive vulnerability but not in the sample of individuals with no cognitive vulnerability. Moreover, in the sample of individuals with cognitive vulnerability, the catastrophizing of the maladaptive cognitive emotion regulation strategy partially mediated the relationship between daily hassles and depression. In contrast, the others of maladaptive cognitive emotion regulation strategies did not mediate the influence of daily hassles on depression.
C1 [Yan, Jing; Kong, Tianzhu; He, Yini; Xiao, Jing] Capital Normal Univ, Beijing Key Lab Learning & Cognit, Beijing 100048, Peoples R China.
   [Yan, Jing; Kong, Tianzhu; He, Yini; Xiao, Jing] Capital Normal Univ, Dept Psychol, Beijing 100048, Peoples R China.
   [Mcwhinnie, Chad M.] Harvard Univ, Sch Med, Boston, MA USA.
   [Yao, Shuqiao] Cent S Univ, Med Psychol Res Ctr, Xiangya Hosp 2, Changsha 410011, Hunan, Peoples R China.
RP Xiao, J (reprint author), Capital Normal Univ, Beijing Key Lab Learning & Cognit, Beijing 100048, Peoples R China.
EM 5935@cnu.edu.cn
NR 53
TC 2
Z9 2
U1 4
U2 31
PU ROUTLEDGE JOURNALS, TAYLOR & FRANCIS LTD
PI ABINGDON
PA 4 PARK SQUARE, MILTON PARK, ABINGDON OX14 4RN, OXFORDSHIRE, ENGLAND
SN 1901-2276
EI 1904-0016
J9 NORD PSYCHOL
JI Nord. Psychol.
PD JAN 2
PY 2015
VL 67
IS 1
BP 87
EP 100
DI 10.1080/19012276.2014.957717
PG 14
WC Psychology, Multidisciplinary
SC Psychology
GA CB2OI
UT WOS:000349466900006
DA 2020-03-18
ER

PT J
AU Glenn, CR
   Franklin, JC
   Nock, MK
AF Glenn, Catherine R.
   Franklin, Joseph C.
   Nock, Matthew K.
TI Evidence-Based Psychosocial Treatments for Self-Injurious Thoughts and
   Behaviors in Youth
SO JOURNAL OF CLINICAL CHILD AND ADOLESCENT PSYCHOLOGY
LA English
DT Article
ID RANDOMIZED CONTROLLED-TRIAL; ADOLESCENT SUICIDE ATTEMPTERS; BORDERLINE
   PERSONALITY-DISORDER; NOMINATED SUPPORT TEAM; FOLLOW-UP; DEPRESSED
   ADOLESCENTS; FAMILY INTERVENTION; GROUP-THERAPY; HARM; RISK
AB The purpose of this study was to review the current evidence base of psychosocial treatments for suicidal and nonsuicidal self-injurious thoughts and behaviors (SITBs) in youth. We reviewed major scientific databases (HealthSTAR, MEDLine, PsycINFO, PubMed) for relevant studies published prior to June 2013. The search identified 29 studies examining interventions for suicidal or nonsuicidal SITBs in children or adolescents. No interventions currently meet the Journal of Clinical Child and Adolescent Psychology standards for Level 1: well-established treatments. Six treatment categories were classified as Level 2: probably efficacious or Level 3: possibly efficacious for reducing SITBs in youth. These treatments came from a variety of theoretical orientations, including cognitive-behavioral, family, interpersonal, and psychodynamic theories. Common elements across efficacious treatments included family skills training (e.g., family communication and problem solving), parent education and training (e.g., monitoring and contingency management), and individual skills training (e.g., emotion regulation and problem solving). Several treatments have shown potential promise for reducing SITBs in children and adolescents. However, the probably/possibly efficacious treatments identified each have evidence from only a single randomized controlled trial. Future research should focus on replicating studies of promising treatments, identifying active treatment ingredients, examining mediators and moderators of treatment effects, and developing brief interventions for high-risk periods (e.g., following hospital discharge).
C1 [Glenn, Catherine R.; Franklin, Joseph C.; Nock, Matthew K.] Harvard Univ, Dept Psychol, Cambridge, MA 02138 USA.
RP Glenn, CR (reprint author), Harvard Univ, Dept Psychol, William James Hall 1280,33 Kirkland St, Cambridge, MA 02138 USA.
EM catherienglenn@fas.harvard.edu
RI Nock, Matthew/AAE-8330-2019
OI Glenn, Catherine/0000-0003-2497-6000
FU NIMH NIH HHSUnited States Department of Health & Human ServicesNational
   Institutes of Health (NIH) - USANIH National Institute of Mental Health
   (NIMH) [F32 MH097354]
NR 86
TC 72
Z9 72
U1 2
U2 65
PU ROUTLEDGE JOURNALS, TAYLOR & FRANCIS LTD
PI ABINGDON
PA 4 PARK SQUARE, MILTON PARK, ABINGDON OX14 4RN, OXFORDSHIRE, ENGLAND
SN 1537-4416
EI 1537-4424
J9 J CLIN CHILD ADOLESC
JI J. Clin. Child Adolesc. Psychol.
PD JAN 2
PY 2015
VL 44
IS 1
BP 1
EP 29
DI 10.1080/15374416.2014.945211
PG 29
WC Psychology, Clinical; Psychology, Developmental
SC Psychology
GA AY4JU
UT WOS:000347545000001
PM 25256034
OA Green Accepted
DA 2020-03-18
ER

PT J
AU Otterpohl, N
   Wild, E
AF Otterpohl, Nantje
   Wild, Elke
TI Cross-Lagged Relations Among Parenting, Children's Emotion Regulation,
   and Psychosocial Adjustment in Early Adolescence
SO JOURNAL OF CLINICAL CHILD AND ADOLESCENT PSYCHOLOGY
LA English
DT Article
ID EFFORTFUL CONTROL; DIFFICULTIES-QUESTIONNAIRE; MATERNAL SOCIALIZATION;
   EXTERNALIZING PROBLEMS; MIDDLE CHILDHOOD; SELF-REGULATION;
   MENTAL-HEALTH; MOTHER-CHILD; BEHAVIOR; TEMPERAMENT
AB Numerous studies have reported substantive correlations between indicators of parenting, children's emotion regulation (ER), and children's psychosocial adjustment. However, studies on underlying mechanisms are scarce. Particularly in early adolescence, it is still unclear whether relations between parenting and ER are caused by adolescent behavior, by parent behavior, or by reciprocal processes. Moreover, it is unclear whether ER can be seen as an antecedent or a consequence of psychosocial adjustment. The aim of this study was to examine predictive relations among parenting and adolescents' ER, and adolescents' ER and psychosocial adjustment, respectively. We collected longitudinal, multiple informant data at two measurement occasions (Grade 6, Grade 7). All told, 1,100 adolescents (10-14 years) and their parents filled out questionnaires assessing responsiveness and psychological control, adolescents' anger regulation, and adolescents' problem and prosocial behavior. Cross-lagged analyses revealed reciprocal effects between parenting, ER, and adjustment for the parent and boys', but not for the girls', report. Moreover, relations were different for adolescents with versus without clinically elevated symptoms of psychopathology. Our findings support the assumption that reciprocal relations between parenting, ER, and psychosocial adjustment are likely to persist until early adolescence. Nevertheless, the moderating role of gender and psychopathology should be taken into account. Possible reasons for the different findings, and practical implications, are discussed.
C1 [Otterpohl, Nantje; Wild, Elke] Univ Bielefeld, Dept Psychol & Sport, D-33501 Bielefeld, Germany.
RP Otterpohl, N (reprint author), Univ Bielefeld, Dept Psychol & Sport, POB 100131, D-33501 Bielefeld, Germany.
EM nantje.otterpohl@uni-bielefeld.de
NR 66
TC 22
Z9 23
U1 2
U2 62
PU ROUTLEDGE JOURNALS, TAYLOR & FRANCIS LTD
PI ABINGDON
PA 2-4 PARK SQUARE, MILTON PARK, ABINGDON OX14 4RN, OXON, ENGLAND
SN 1537-4416
EI 1537-4424
J9 J CLIN CHILD ADOLESC
JI J. Clin. Child Adolesc. Psychol.
PD JAN 2
PY 2015
VL 44
IS 1
BP 93
EP 108
DI 10.1080/15374416.2013.862802
PG 16
WC Psychology, Clinical; Psychology, Developmental
SC Psychology
GA AY4JU
UT WOS:000347545000007
PM 24320075
DA 2020-03-18
ER

PT J
AU Dakanalis, A
   Favagrossa, L
   Clerici, M
   Prunas, A
   Colmegna, F
   Zanetti, MA
   Riva, G
AF Dakanalis, Antonios
   Favagrossa, Laura
   Clerici, Massimo
   Prunas, Antonio
   Colmegna, Fabrizia
   Zanetti, M. Assunta
   Riva, Giuseppe
TI Body Dissatisfaction and Eating Disorder Symptomatology: A Latent
   Structural Equation Modeling Analysis of Moderating Variables in
   18-to-28-Year-Old Males
SO JOURNAL OF PSYCHOLOGY
LA English
DT Review
DE body dissatisfaction; young males; moderators; bulimia; drive for
   muscularity
ID COGNITIVE-BEHAVIORAL MODEL; ADOLESCENT BOYS; RISK-FACTORS; ATTACHMENT
   INSECURITY; IMAGE DISSATISFACTION; OBJECTIFYING MEDIA; BULIMIA-NERVOSA;
   YOUNG MEN; MUSCULARITY; PERSONALITY
AB ABSTRACT. Although body dissatisfaction is recognized as the strongest risk factor for eating disturbances, a majority of young males are body dissatisfied, but do not concomitantly report severe levels of eating disorder symptomatology. The present investigation was designed to examine five theoretically relevant variables (i.e., body checking, emotional dysregulation, perfectionism, insecure-anxious attachment, and self-esteem) as potential moderators of the relationship between body dissatisfaction and two critical components of male eating disorder symptomatology: drive for muscularity and bulimic behaviors. Data collected from 551 Italian males between 18 and 28years old were analyzed using latent structural equation modeling. The authors found that emotional dysregulation, body checking, insecure-anxious attachment and perfectionism intensified the relationship between body dissatisfaction and each criterion variable representing male eating disorder symptomatology; the interactions accounted respectively for an additional 2%, 7%, 4% and 5% of variance in drive for muscularity and for an additional 6%, 4%, 5%, and 2% of the variance in bulimic behaviors. By contrast self-esteem weakened this relationship and the interactions accounted for an additional 3% of the variance in both drive for muscularity and bulimic behaviors. Implications of these findings for prevention and treatment of male eating disturbances are discussed.
C1 [Dakanalis, Antonios; Zanetti, M. Assunta] Univ Pavia, I-27100 Pavia, Italy.
   [Favagrossa, Laura] Univ Vita Salute San Raffaele Milan, Milan, Italy.
   [Clerici, Massimo; Prunas, Antonio] Univ Milano Bicocca, Milan, Italy.
   [Clerici, Massimo; Colmegna, Fabrizia] S Gerardo Hosp Mental Hlth Care Trust, Iowa City, IA USA.
   [Riva, Giuseppe] Ist Auxol Italiano, Appl Technol Neuropsychol Lab, Milan, Italy.
   [Riva, Giuseppe] Catholic Univ, Washington, DC USA.
RP Dakanalis, A (reprint author), Univ Pavia, Dept Brain & Behav Sci, Pza Botta 11, I-27100 Pavia, Italy.
EM antonios.dakanalis@unipv.it
RI Riva, Giuseppe/C-5917-2008; Dakanalis, Antonios/I-5105-2013; Clerici,
   Massimo/U-3074-2019; Prunas, Antonio/L-8371-2013
OI Riva, Giuseppe/0000-0003-3657-106X; Dakanalis,
   Antonios/0000-0002-2328-3862; Clerici, Massimo/0000-0001-8769-6474;
   ZANETTI, MARIA ASSUNTA/0000-0002-5185-0270; colmrgna,
   fabrizia/0000-0002-4984-9908; Prunas, Antonio/0000-0001-8248-5555
NR 110
TC 39
Z9 39
U1 1
U2 54
PU ROUTLEDGE JOURNALS, TAYLOR & FRANCIS LTD
PI ABINGDON
PA 2-4 PARK SQUARE, MILTON PARK, ABINGDON OX14 4RN, OXON, ENGLAND
SN 0022-3980
EI 1940-1019
J9 J PSYCHOL
JI J. Psychol.
PD JAN 2
PY 2015
VL 149
IS 1
BP 85
EP 112
DI 10.1080/00223980.2013.842141
PG 28
WC Psychology, Multidisciplinary
SC Psychology
GA AW3NE
UT WOS:000346192800006
PM 25495164
DA 2020-03-18
ER

PT J
AU Branstetter, SA
   Mercincavage, M
   Dino, G
   Horn, K
AF Branstetter, Steven A.
   Mercincavage, Melissa
   Dino, Geri
   Horn, Kimberly
TI Development and Validation of a Smoking Expectancies Measure for
   Adolescents Seeking to Quit Smoking
SO SUBSTANCE ABUSE
LA English
DT Article
DE cessation; beliefs; expectancies; Adolescent smoking
ID OUTCOME EXPECTANCIES; CONSEQUENCES QUESTIONNAIRE; ALCOHOL EXPECTANCIES;
   CESSATION; PREDICTORS; BEHAVIOR; TOBACCO; POPULATION; READINESS;
   PATTERNS
AB Background: A more comprehensive understanding of factors that affect smoking cessation outcomes among adolescents may help enhance treatment interventions. One promising but underexplored factor that may influence cessation success is teens' specific expectancies or beliefs about smoking outcomes. The present study evaluated the validity and reliability of a new measure of expectancies and its association with cessation outcomes among 762 adolescent smokers participating in studies of the American Lung Association's Not On Tobacco cessation program. Methods: Self-report questionnaires were collected prior to and following participation in a smoking cessation program. Self-reported cigarette use was verified with expired-air carbon monoxide. A multistep exploratory and confirmatory factor analysis and reliability and validity analyses were performed. Results: Four theoretically related yet empirically independent factors were identified by the Smoking Expectancies Questionnaire (SEQ): (1) Positive Reinforcement, (2) Negative Reinforcement-Emotional Regulation, (3) Negative Reinforcement-Addiction and Withdrawal, and (4) Negative Outcomes/Risk. These factors could be subsumed by a single SEQ factor that reflected an overall concept of smoking expectancies relevant for adolescent smoking cessation. An overall SEQ Function score reflecting the balance between positive and negative expectancies predicted both preintervention cigarettes per day and cessation outcomes. Conclusions: A single, overall SEQ Function score may prove useful for understanding the associations among individual, social, and contextual factors in predicting treatment outcomes. Additionally, study findings may assist with modifying smoking expectancies among cessation program participants, thereby enhancing treatment outcomes with diverse youth smoking populations.
C1 [Branstetter, Steven A.; Mercincavage, Melissa] Penn State Univ, Dept Biobehav Hlth, University Pk, PA 16802 USA.
   [Dino, Geri] W Virginia Univ, Prevent Res Ctr, Morgantown, WV 26506 USA.
   [Horn, Kimberly] George Washington Univ, Sch Publ Hlth, Washington, DC USA.
RP Branstetter, SA (reprint author), Penn State Univ, Dept Biobehav Hlth, 108 BBH Bldg, University Pk, PA 16802 USA.
EM Sab57@psu.edu
FU NIHUnited States Department of Health & Human ServicesNational
   Institutes of Health (NIH) - USA [R03CA136013]
FX Funding for Dr. Branstetter was provided in part by NIH grant
   R03CA136013. The funding agency was not directly involved in the
   preparation of the manuscript.
NR 58
TC 2
Z9 2
U1 0
U2 4
PU ROUTLEDGE JOURNALS, TAYLOR & FRANCIS LTD
PI ABINGDON
PA 2-4 PARK SQUARE, MILTON PARK, ABINGDON OX14 4RN, OXON, ENGLAND
SN 0889-7077
EI 1547-0164
J9 SUBST ABUS
JI Subst. Abus.
PD JAN 2
PY 2015
VL 36
IS 1
BP 119
EP 126
DI 10.1080/08897077.2014.897297
PG 8
WC Substance Abuse
SC Substance Abuse
GA CD7MW
UT WOS:000351275600018
PM 24635745
OA Green Accepted
DA 2020-03-18
ER

PT J
AU Garrett, AS
   Miklowitz, DJ
   Howe, ME
   Singh, MK
   Acquaye, TK
   Hawkey, CG
   Glover, GH
   Reiss, AL
   Chang, KD
AF Garrett, Amy S.
   Miklowitz, David J.
   Howe, Meghan E.
   Singh, Manpreet K.
   Acquaye, Tenah K.
   Hawkey, Christopher G.
   Glover, Gary H.
   Reiss, Allan L.
   Chang, Kiki D.
TI Changes in brain activation following psychotherapy for youth with mood
   dysregulation at familial risk for bipolar disorder
SO PROGRESS IN NEURO-PSYCHOPHARMACOLOGY & BIOLOGICAL PSYCHIATRY
LA English
DT Article
DE Bipolar; FMRI; Pediatric; Prefrontal; Psychotherapy
ID EARLY-ONSET; FACIAL EXPRESSIONS; EMOTION REGULATION; AMYGDALA RESPONSE;
   RATING-SCALE; CHILDREN; ADOLESCENTS; RELIABILITY; HYPERACTIVATION;
   SCHIZOPHRENIA
AB Background: Psychotherapy for youth with mood dysregulation can help stabilize mood and improve functioning, but the neural mechanisms of this improvement are not known. In this study we investigated the changes in brain activation underlying improvement in mood symptoms.
   Methods: Twenty-four subjects (ages 13-17) participated: 12 patients with clinically significant symptoms of depression and/or mania, and 12 healthy comparison subjects (HC) matched for age and sex. All subjects completed functional magnetic resonance imaging while viewing facial expressions. The patients then received up to 4 months of psychotherapy and were rescanned at end of treatment. Whole brain differences between patient and control groups were assessed with a voxel-wise analysis. Changes in activation from pre- to post-treatment within the patient group were tested for correlation with changes in mood symptoms.
   Results: At baseline the patient group had hypoactivation in the dorsolateral prefrontal cortex (DLPFC) and hyper-activation in the posterior cingulate cortex compared to the HC group. Between pre- and post-treatment activation increased in the DLPFC and decreased in the amygdala. Increases in DLPFC activation were significantly correlated with improvement in mania symptoms.
   Discussion: Enhancement of frontal executive control brain regions may underlie improvement in mood dysregulation in pediatric patients at familial risk for bipolar disorder. (C) 2014 Elsevier Inc. All rights reserved.
C1 [Garrett, Amy S.; Howe, Meghan E.; Singh, Manpreet K.; Acquaye, Tenah K.; Reiss, Allan L.; Chang, Kiki D.] Stanford Univ, Sch Med, Dept Psychiat, Stanford, CA 94305 USA.
   [Garrett, Amy S.; Reiss, Allan L.] Stanford Univ, Ctr Interdisciplinary Brain Sci Res, Stanford, CA 94305 USA.
   [Garrett, Amy S.; Howe, Meghan E.; Singh, Manpreet K.; Acquaye, Tenah K.; Chang, Kiki D.] Stanford Univ, Pediat Bipolar Disorders Program, Stanford, CA 94305 USA.
   [Glover, Gary H.] Stanford Univ, Dept Radiol, Stanford, CA 94305 USA.
   [Miklowitz, David J.] Univ Calif Los Angeles, Dept Psychiat, Los Angeles, CA 90024 USA.
   [Hawkey, Christopher G.] Univ Colorado, Dept Psychol & Neurosci, Boulder, CO 80309 USA.
RP Garrett, AS (reprint author), 401 Quarry Rd, Stanford, CA 94305 USA.
EM agarrett@stanford.edu
RI Singh, Manpreet/L-1068-2014
OI Miklowitz, David/0000-0002-9647-6147
FU National Institute of Health: NIMHUnited States Department of Health &
   Human ServicesNational Institutes of Health (NIH) - USANIH National
   Institute of Mental Health (NIMH) [R34 MH077856]; National Alliance for
   Research on Schizophrenia and Depression (NARSAD)French National
   Research Agency (ANR)NARSAD; National Institute of Health: NIHUnited
   States Department of Health & Human ServicesNational Institutes of
   Health (NIH) - USA [P41-EB015891]
FX This study was supported by grants from the National Institute of
   Health: NIMH R34 MH077856 (Miklowitz, Chang), and NIH P41-EB015891
   (Glover), and the National Alliance for Research on Schizophrenia and
   Depression (NARSAD).
NR 40
TC 13
Z9 13
U1 1
U2 14
PU PERGAMON-ELSEVIER SCIENCE LTD
PI OXFORD
PA THE BOULEVARD, LANGFORD LANE, KIDLINGTON, OXFORD OX5 1GB, ENGLAND
SN 0278-5846
EI 1878-4216
J9 PROG NEURO-PSYCHOPH
JI Prog. Neuro-Psychopharmacol. Biol. Psychiatry
PD JAN 2
PY 2015
VL 56
BP 215
EP 220
DI 10.1016/j.pnpbp.2014.09.007
PG 6
WC Clinical Neurology; Neurosciences; Pharmacology & Pharmacy; Psychiatry
SC Neurosciences & Neurology; Pharmacology & Pharmacy; Psychiatry
GA AU3PR
UT WOS:000345526400030
PM 25283342
OA Green Accepted
DA 2020-03-18
ER

PT J
AU Schienle, A
   Leutgeb, V
   Ille, R
AF Schienle, Anne
   Leutgeb, Verena
   Ille, Rottraut
TI Disgust regulation strategies for children: A comparison between
   reappraisal and expression
SO EUROPEAN JOURNAL OF DEVELOPMENTAL PSYCHOLOGY
LA English
DT Article
DE Disgust; Regulation; Expression; Venting; Reappraisal
ID EMOTION REGULATION; SENSITIVITY; ADOLESCENTS; SYMPTOMS; ANXIETY;
   CHILDHOOD; PHOBIA
AB The ability to effectively control feelings of disgust is an adaptive skill in childhood that would appear to be associated with the prevention of disgust-related mental disorders. A total of 162 children (71 boys, 91 girls) aged between 10 and 13 participated in a disgust regulation experiment, during which they were presented with disgust-evoking and neutral images. The children were assigned to one of two regulation groups. They were asked to either reinterpret the meaning of the disgust stimuli (reappraisal) or to show typical facial and vocal disgust expressions (expression/venting). Reappraisal was an effective method to reduce self-reported disgust for boys and girls. The personality trait disgust sensitivity (the tendency to experience one's own feelings of disgust as aversive and uncontrollable) negatively correlated with regulation success during reappraisal. This effect, however, was only found in female subjects. The expression of disgust did not change disgust ratings in either of the two gender groupings. The findings demonstrate that reappraisal was a helpful regulation strategy for most children with the exception of disgust-sensitive females. Future studies should focus on this group to see if adapted reappraisal methods or alternative regulation strategies are more effective.
C1 [Schienle, Anne; Leutgeb, Verena; Ille, Rottraut] Graz Univ, A-8010 Graz, Austria.
RP Schienle, A (reprint author), Karl Franzens Univ Graz, Univ Pl 2-3, A-8010 Graz, Austria.
EM anne.schienle@uni-graz.at
OI Schienle, Anne/0000-0003-2173-6626
NR 25
TC 0
Z9 0
U1 2
U2 22
PU ROUTLEDGE JOURNALS, TAYLOR & FRANCIS LTD
PI ABINGDON
PA 2-4 PARK SQUARE, MILTON PARK, ABINGDON OX14 4RN, OXON, ENGLAND
SN 1740-5629
EI 1740-5610
J9 EUR J DEV PSYCHOL
JI Eur. J. Dev. Psychol.
PD JAN 2
PY 2015
VL 12
IS 1
BP 29
EP 39
DI 10.1080/17405629.2014.947954
PG 11
WC Psychology, Developmental
SC Psychology
GA AS7YI
UT WOS:000344467400003
DA 2020-03-18
ER

PT J
AU Shimada, K
   Takiguchi, S
   Mizushima, S
   Fujisawa, TX
   Saito, DN
   Kosaka, H
   Okazawa, H
   Tomoda, A
AF Shimada, Koji
   Takiguchi, Shinichiro
   Mizushima, Sakae
   Fujisawa, Takashi X.
   Saito, Daisuke N.
   Kosaka, Hirotaka
   Okazawa, Hidehiko
   Tomoda, Akemi
TI Reduced visual cortex grey matter volume in children and adolescents
   with reactive attachment disorder
SO NEUROIMAGE-CLINICAL
LA English
DT Article
DE Child maltreatment; Reactive attachment disorder; Voxel-based
   morphometry; Grey matter volume; Visual cortex; Emotional regulation
   impairments
ID POSTTRAUMATIC-STRESS-DISORDER; VOXEL-BASED MORPHOMETRY; EARLY-LIFE
   STRESS; CHILDHOOD MALTREATMENT; HUMAN-BRAIN; AMYGDALA; EMOTION; ADULTS;
   PSYCHOPATHOLOGY; LATERALIZATION
AB Child maltreatment increases the risk for psychiatric disorders throughout childhood and into adulthood. One negative outcome of child maltreatment can be a disorder of emotional functioning, reactive attachment disorder (RAD), where the child displays wary, watchful, and emotionally withdrawn behaviours. Despite its clinical importance, little is known about the potential neurobiological consequences of RAD. The aim of this study was to elucidate whether RAD was associated with alterations in grey matter volume (GMV). High-resolution magnetic resonance imaging datasets were obtained for children and adolescents with RAD (n = 21; mean age = 12.76 years) and typically developing (TD) control subjects (n = 22; mean age = 12.95 years). Using awhole-brain voxel-based morphometry approach, structural images were analysed controlling for age, gender, full scale intelligence quotient, and total brain volume. The GMVwas significantly reduced by 20.6% in the left primary visual cortex (Brodmann area 17) of the RAD group compared to the TDgroup (p = .038, family-wise error-corrected cluster level). This GMV reduction was related to an internalising problem measure of the Strength and Difficulties Questionnaire. The visual cortex has been viewed as part of the neurocircuit regulating the stress response to emotional visual images. Combinedwith previous studies of adultswith childhood maltreatment, early adverse experience (e.g. sensory deprivation) may affect the development of the primary visual system, reflecting in the size of the visual cortex in children and adolescents with RAD. These visual cortex GMV abnormalities may also be associated with the visual emotion regulation impairments of RAD, leading to an increased risk for later psychopathology. (C) 2015 The Authors. Published by Elsevier Inc. This is an open access article under the CC BY-NC-ND license (http://creativecommons. org/licenses/by-nc-nd/4.0/).
C1 [Shimada, Koji; Fujisawa, Takashi X.; Saito, Daisuke N.; Kosaka, Hirotaka; Okazawa, Hidehiko; Tomoda, Akemi] Univ Fukui, Res Ctr Child Mental Dev, 23-3 Matsuoka Shimoaizuki, Eiheiji, Fukui 9101193, Japan.
   [Shimada, Koji; Saito, Daisuke N.; Okazawa, Hidehiko] Univ Fukui, Biomed Imaging Res Ctr, Eiheiji, Fukui 9101193, Japan.
   [Shimada, Koji; Mizushima, Sakae; Fujisawa, Takashi X.; Saito, Daisuke N.; Kosaka, Hirotaka; Tomoda, Akemi] Univ Fukui, Div Dev Higher Brain Funct, United Grad Sch Child Dev, Eiheiji, Fukui 9101193, Japan.
   [Takiguchi, Shinichiro] Univ Fukui, Grad Sch Med Sci, Eiheiji, Fukui 9101193, Japan.
   [Kosaka, Hirotaka] Univ Fukui, Fac Med Sci, Dept Neuropsychiat, Eiheiji, Fukui 9101193, Japan.
RP Tomoda, A (reprint author), Univ Fukui, Res Ctr Child Mental Dev, 23-3 Matsuoka Shimoaizuki, Eiheiji, Fukui 9101193, Japan.
EM atomoda@u-fukui.ac.jp
RI Okazawa, Hidehiko/I-2488-2019; Fujisawa, Takashi/Z-4461-2019; Okazawa,
   Hidehiko/B-2795-2016
OI Okazawa, Hidehiko/0000-0001-7046-3383; Okazawa,
   Hidehiko/0000-0001-7046-3383; Shimada, Koji/0000-0003-2212-4453
FU Ministry of Education, Culture, Sports, Science, and Technology of
   JapanMinistry of Education, Culture, Sports, Science and Technology,
   Japan (MEXT) [24300149, 25560386]; Japan-U.S. Brain Research Cooperative
   Program [230201]
FX This work was supported, in part, by Grants-In-Aid for Scientific
   Research B # 24300149 (A.T.) and Challenging Exploratory research #
   25560386 (A.T.) from the Ministry of Education, Culture, Sports,
   Science, and Technology of Japan. This work was also partially supported
   by a Grant-in-Aid for Scientific Research # 230201 (A.T.) from the
   Japan-U.S. Brain Research Cooperative Program. The authors report no
   biomedical financial interests or potential conflicts of interest.
NR 78
TC 10
Z9 10
U1 0
U2 12
PU ELSEVIER SCI LTD
PI OXFORD
PA THE BOULEVARD, LANGFORD LANE, KIDLINGTON, OXFORD OX5 1GB, OXON, ENGLAND
SN 2213-1582
J9 NEUROIMAGE-CLIN
JI NeuroImage-Clin.
PY 2015
VL 9
BP 13
EP 19
DI 10.1016/j.nicl.2015.07.001
PG 7
WC Neuroimaging
SC Neurosciences & Neurology
GA DI0LR
UT WOS:000373188400003
PM 26288752
OA DOAJ Gold, Green Published
DA 2020-03-18
ER

PT J
AU Hwang, S
   White, SF
   Nolan, ZT
   Williams, WC
   Sinclair, S
   Blair, RJR
AF Hwang, Soonjo
   White, Stuart F.
   Nolan, Zachary T.
   Williams, W. Craig
   Sinclair, Stephen
   Blair, R. J. R.
TI Executive attention control and emotional responding in
   attention-deficit/hyperactivity disorder - A functional MRI study
SO NEUROIMAGE-CLINICAL
LA English
DT Article
DE Attention-deficit/hyperactivity disorder; Affective Stroop; Executive
   attention; Emotion regulation; fMRI
ID DEFICIT HYPERACTIVITY DISORDER; PEDIATRIC BIPOLAR DISORDER;
   PSYCHIATRIC-DISORDERS; STIMULANT-MEDICATION; COGNITIVE CONTROL;
   WORKING-MEMORY; ADHD; CHILDREN; FMRI; AMYGDALA
AB Background: There are suggestions that patients with attention-deficit/hyperactivity disorder (ADHD) show impairment in executive attention control and emotion regulation. This study investigated emotion regulation as a function of the recruitment of executive attention in patients with ADHD.
   Methods: Thirty-five healthy children/adolescents (mean age = 13.91) and twenty-six children/adolescents with ADHD (mean age = 14.53) participated in this fMRI study. They completed the affective Stroop paradigm viewing positive, neutral and negative images under varying cognitive loads. A 3-way ANOVA (diagnosis-by-condition-by-emotion) was conducted on the BOLD response data. Following this, 2 3-way ANOVAs (diagnosis-by-condition-by-emotion) were applied to context-dependent psychophysiological interaction (gPPI) analyses generated from a dorsomedial frontal cortex and an amygdala seed (identified from the BOLD response ANOVA main effects of condition and emotion respectively).
   Results: A diagnosis-by-condition interaction within dorsomedial frontal cortex revealed reduced recruitment of dorsomedial frontal cortex as a function of increased task demands in the children/adolescents with ADHD relative to healthy children/adolescents. The level of reduction in recruitment of dorsomedial frontal cortex was significantly correlated with symptom severity (total and hyperactivity) measured by Conner's Parent Report Scale in the children/adolescents with ADHD. In addition, analysis of gPPI data from a dorsomedial frontal cortex seed revealed significant diagnosis-by-condition interactions within lateral frontal cortex; connectivity between dorsomedial frontal cortex and lateral frontal cortex was reduced in the patients with ADHD relative to comparison youth during congruent and incongruent task trials relative to view trials. There were no interactions of group, or main effect of group, within the amygdala in the BOLD response ANOVA (though children/adolescents with ADHD showed increased responses to positive images within temporal cortical regions during task trials; identified by the diagnosis-by-condition-by-emotion interaction). However, analysis of gPPI data from an amygdala seed revealed decreased connectivity between amygdala and lentiform nucleus in the presence of emotional stimuli in children/adolescents with ADHD (diagnosis-by-emotion interaction).
   Conclusion: The current study demonstrated disrupted recruitment of regions implicated in executive function and impaired connectivity within those regions in children/adolescents with ADHD. There were also indications of heightened representation of emotional stimuli in patients with ADHD. However, as the findings were specific for positive stimuli, the suggestion of a general failure in emotion regulation in ADHD was not supported. Published by Elsevier Inc.
C1 [Hwang, Soonjo; White, Stuart F.; Sinclair, Stephen; Blair, R. J. R.] NIMH, Sect Affect Cognit Neurosci, NIH, US Dept HHS, Bethesda, MD 20892 USA.
   [Nolan, Zachary T.] Penn State Univ, Coll Med, Hershey, PA USA.
   [Williams, W. Craig] Stanford Univ, Dept Psychol, Stanford, CA USA.
RP Hwang, S (reprint author), 9000 Rockville Pike,Bldg 15 K,Room 204, Bethesda, MD 20892 USA.
EM soonjo.hwang@nih.gov
OI Nolan, Zachary/0000-0003-3064-2058; Hwang, Soonjo/0000-0001-5117-2468
FU National Institute of Mental Health, National Institutes of HealthUnited
   States Department of Health & Human ServicesNational Institutes of
   Health (NIH) - USANIH National Institute of Mental Health (NIMH)
   [1-ZIA-MH002860-08]
FX This work was supported by the Intramural Research Program at the
   National Institute of Mental Health, National Institutes of Health under
   grant number 1-ZIA-MH002860-08 to Dr. Blair. Ethics approval for this
   study was granted by the NIH Combined Neuroscience Institutional Review
   Board under protocol number 05-M-0105.
NR 64
TC 12
Z9 12
U1 2
U2 27
PU ELSEVIER SCI LTD
PI OXFORD
PA THE BOULEVARD, LANGFORD LANE, KIDLINGTON, OXFORD OX5 1GB, OXON, ENGLAND
SN 2213-1582
J9 NEUROIMAGE-CLIN
JI NeuroImage-Clin.
PY 2015
VL 9
BP 545
EP 554
DI 10.1016/j.nicl.2015.10.005
PG 10
WC Neuroimaging
SC Neurosciences & Neurology
GA DI0LR
UT WOS:000373188400058
PM 26640766
OA DOAJ Gold, Green Published
DA 2020-03-18
ER

PT J
AU Fairchild, G
   Toschi, N
   Hagan, CC
   Goodyer, IM
   Calder, AJ
   Passamonti, L
AF Fairchild, Graeme
   Toschi, Nicola
   Hagan, Cindy C.
   Goodyer, Ian M.
   Calder, Andrew J.
   Passamonti, Luca
TI Cortical thickness, surface area, and folding alterations in male youths
   with conduct disorder and varying levels of callous-unemotional traits
SO NEUROIMAGE-CLINICAL
LA English
DT Article
DE Surface based morphometry; Conduct disorder; Developmental taxonomic
   theory; Callous-unemotional traits
ID BRAIN STRUCTURE ABNORMALITIES; EARLY-ONSET; SCHIZOPHRENIA; GYRIFICATION;
   ADOLESCENTS; BEHAVIOR; DEFICITS; PSYCHOPATHY; RECOGNITION; EVOLUTION
AB Purpose: Previous studies have reported changes in gray matter volume in youths with conduct disorder (CD), although these differences are difficult to interpret as they may have been driven by alterations in cortical thickness, surface area (SA), or folding. The objective of this study was to use surface-based morphometry (SBM) methods to compare male youths with CD and age and sex-matched healthy controls (HCs) in cortical thickness, SA, and folding. We also tested for structural differences between the childhood-onset and adolescence-onset subtypes of CD and performed regression analyses to assess for relationships between CD symptoms and callous-unemotional (CU) traits and SBM-derived measures.
   Methods: We acquired structural neuroimaging data from 20 HCs and 36 CD participants (18 with childhood-onset CD and 18 with adolescence-onset CD) and analyzed the data using FreeSurfer.
   Results: Relative to HCs, youths with CD showed reduced cortical thickness in the superior temporal gyrus, reduced SA in the orbitofrontal cortex (OFC), and increased cortical folding in the insula. There were no significant differences between the childhood-onset and adolescence-onset CD subgroups in cortical thickness or SA, but several frontal and temporal regions showed increased cortical folding in childhood-onset relative to adolescence-onset CD participants. Both CD subgroups also showed increased cortical folding relative to HCs. CD symptoms were negatively correlated with OFC SA whereas CU traits were positively correlated with insula folding.
   Conclusions: Cortical thinning in the superior temporal gyrus may contribute to the social cognitive impairments displayed by youths with CD, whereas reduced OFC SA may lead to impairments in emotion regulation and reward processing in youths with CD. The increased cortical folding observed in the insula may reflect a maturational delay in this region and could mediate the link between CU traits and empathy deficits. Altered cortical folding was observed in childhood-onset and adolescence-onset forms of CD. (C) 2015 The Authors. Published by Elsevier Inc.
C1 [Fairchild, Graeme] Univ Southampton, Acad Unit Psychol, Southampton, Hants, England.
   [Fairchild, Graeme; Hagan, Cindy C.; Goodyer, Ian M.] Univ Cambridge, Dept Psychiat, Cambridge, England.
   [Toschi, Nicola] Univ Rome, Dept Biomed & Prevent, Rome, Italy.
   [Toschi, Nicola] Athinoula A Martinos Ctr Biomed Imaging, Dept Radiol, Boston, MA USA.
   [Toschi, Nicola] Harvard Univ, Sch Med, Boston, MA USA.
   [Hagan, Cindy C.] Columbia Univ, Dept Psychol, New York, NY 10027 USA.
   [Calder, Andrew J.; Passamonti, Luca] MRC, Cognit & Brain Sci Unit, Cambridge, England.
   [Passamonti, Luca] CNR, Inst Bioimaging & Mol Physiol, I-87100 Catanzaro, Italy.
   [Passamonti, Luca] Univ Cambridge, Dept Clin Neurosci, Cambridge, England.
RP Passamonti, L (reprint author), CNR, Inst Bioimaging & Mol Physiol, I-87100 Catanzaro, Italy.
EM luca.passamonti@cnr.it
RI Passamonti, Luca/I-7057-2019; Toschi, Nicola/J-2555-2012
OI Passamonti, Luca/0000-0002-7937-0615; Toschi,
   Nicola/0000-0003-1929-5833; Hagan, Cindy/0000-0002-4576-7120; Fairchild,
   Graeme/0000-0001-7814-9938
FU Wellcome Trust projectWellcome Trust [083140]; Medical Research Council
   projectMedical Research Council UK (MRC) [MC_US_A060_5PQ50]; Betty
   Behrens Research Fellowship at Clare Hall, Cambridge University
FX This study was supported by Wellcome Trust project grant 083140 (Drs.
   Goodyer and Fairchild), Medical Research Council project code
   MC_US_A060_5PQ50 (Dr. Calder), and the Betty Behrens Research Fellowship
   at Clare Hall, Cambridge University (Dr. Passamonti). The authors would
   like to thank the participants and their families for taking part in
   this study, as well as the Cambridge Youth Offending Service for their
   help with recruitment.
NR 40
TC 24
Z9 27
U1 0
U2 12
PU ELSEVIER SCI LTD
PI OXFORD
PA THE BOULEVARD, LANGFORD LANE, KIDLINGTON, OXFORD OX5 1GB, OXON, ENGLAND
SN 2213-1582
J9 NEUROIMAGE-CLIN
JI NeuroImage-Clin.
PY 2015
VL 8
BP 253
EP 260
DI 10.1016/j.nicl.2015.04.018
PG 8
WC Neuroimaging
SC Neurosciences & Neurology
GA DI0LE
UT WOS:000373187100027
PM 26106549
OA DOAJ Gold, Green Published, Green Accepted
DA 2020-03-18
ER

PT J
AU Pivovarciova, A
   Durdiakova, J
   Hnilicova, S
   Filcikova, D
   Ostatnikova, D
AF Pivovarciova, A.
   Durdiakova, J.
   Hnilicova, S.
   Filcikova, D.
   Ostatnikova, D.
TI Testosterone in Relation to Behavioral Problems in Pre-Pubertal Boys
   With Autism Spectrum Disorders
SO PHYSIOLOGICAL RESEARCH
LA English
DT Article
DE Autism spectrum disorders; Testosterone; Conduct problems; Hyperactivity
ID DEFICIT HYPERACTIVITY DISORDER; FINGER LENGTH RATIO; CONDUCT DISORDER;
   DEVELOPMENTAL-DISABILITIES; DEPRESSIVE SYMPTOMS; ADOLESCENT BOYS;
   SEX-DIFFERENCES; CHILDREN; AGGRESSION; ANXIETY
AB Autism spectrum disorders (ASD) are neurodevelopmental conditions characterized by impairment in social communication and presence of stereotyped/restricted behaviors. Children with ASD very often demonstrate co-morbid psychiatric problems, problems known to be affected by testosterone in neurotypical populations. However, there are few reports investigating relationships between testosterone and psychiatric conditions in children with ASD. The aim of this study was to determine the relationship between plasmatic levels of testosterone and behavioral/emotional problems in pre-pubertal boys with ASD. The study sample consisted of 31 pre-pubertal boys (ages 3-10) with ASD. Parents completed the Nisonger Child Behavior Rating Form (NCBRF) to assess specific behavioral/emotional problems as observed in the previous 2 months. Plasmatic testosterone levels were determined in boys according to standardized procedures. It was found that there were positive correlations between testosterone levels and the conduct problems subscale (p=0.034, rs=0.382) of NCBRF and also between testosterone levels and the hyperactive subscale (p=0.025, rs=0.402) of NCBRF. Findings in this study are in line with research conducted in the neurotypical population. This is the first large study investigating testosterone and emotional/behavioral problems in ASD and warrants further research in this field in order to clarify the etiopathogenesis of psychiatric co-morbidities and improve their treatment.
C1 [Pivovarciova, A.; Durdiakova, J.; Hnilicova, S.; Filcikova, D.; Ostatnikova, D.] Comenius Univ, Fac Med, Inst Physiol, Acad Res Ctr Autism, Sasinkova 2, Bratislava 81372, Slovakia.
RP Pivovarciova, A (reprint author), Comenius Univ, Fac Med, Inst Physiol, Acad Res Ctr Autism, Sasinkova 2, Bratislava 81372, Slovakia.
EM anna.pivovarciova@gmail.com
RI Ostatnikova, Daniela/AAD-1359-2019
FU University Science Park for Biomedicine Bratislava [ITMS 26240220087]; 
   [APVV 0254-11]
FX This study emerged as a part of the Autism research project held at the
   Academic Research Center for Autism (ARCA) at the Institute of
   Physiology, Faculty of Medicine, Comenius University, Bratislava,
   Slovakia, supported by grants: University Science Park for Biomedicine
   Bratislava (ITMS 26240220087) and APVV 0254-11.
NR 43
TC 2
Z9 2
U1 2
U2 8
PU ACAD SCIENCES CZECH REPUBLIC, INST PHYSIOLOGY
PI PRAGUE 4
PA VIDENSKA 1083, PRAGUE 4 142 20, CZECH REPUBLIC
SN 0862-8408
EI 1802-9973
J9 PHYSIOL RES
JI Physiol. Res.
PY 2015
VL 64
SU 5
BP S595
EP S601
PG 7
WC Physiology
SC Physiology
GA DG9RQ
UT WOS:000372421900005
PM 26674285
OA DOAJ Gold
DA 2020-03-18
ER

PT J
AU Bunderla, T
   Kumperscak, HG
AF Bunderla, Teja
   Kumperscak, Hojka Gregoric
TI ALTERED PAIN PERCEPTION IN SELF-INJURIOUS BEHAVIOR AND THE ASSOCIATION
   OF PSYCHOLOGICAL ELEMENTS WITH PAIN PERCEPTION MEASURES: A SYSTEMATIC
   REVIEW
SO PSYCHIATRIA DANUBINA
LA English
DT Article
DE self-injurious behavior; NSSI; deliberate self-harm; pain perception;
   nociception; receptors; opioid
ID BORDERLINE PERSONALITY-DISORDER; PERIAQUEDUCTAL GRAY; ENDOGENOUS
   OPIOIDS; MEDULLARY MU; RAT-BRAIN; ANTINOCICEPTION; ADOLESCENTS;
   ANALGESIA; PERSPECTIVES; ADDICTION
AB Background: The pathophysiology of non-suicidal self-injury (NSSI) is controversial. There is growing evidence of altered pain perception in people engaging in NSSI. Some hypotheses have been made on addictive aspects of this behavior. Pain and addictive behavior are modulated by the opioid system, which makes the endogenous opioids one of the candidate neurotransmitters related to NSSI. This article explains the theoretical background on NSSI as an addictive behavior, endogenous opioids involvement and pain perception changes in NSSI and updates the latest findings in this field. The main aim of this paper is a comprehensive review of published studies on pain perception in NSSI and an evaluation of the impact of NSSI functions and other psychological elements on pain perception measures.
   Subjects and methods: We have reviewed six studies of pain perception in participants with NSSI compared with controls. The participants of these studies were not mentally disabled or autistic and did not have a diagnosed personality disorder.
   Results: The reviewed studies have demonstrated a higher pain threshold and longer pain tolerance or endurance in five of six studies. Emotional dysregulation was significantly associated with all pain perception variables in one study. Neuroticism, self-criticism and painful and provocative experiences revealed correlated with pain endurance or pain tolerance. No correlation between pain perception measures and dissociation, hopelessness or locus of control was found.
   Conclusions: Pain perception was altered in participants with NSSI. Pain perception was associated to emotional dysregulation, self-criticism, neuroticism and painful and provocative experiences. Because of the small number of studies reviewed, results should be seen as guidelines for further studies. They should be replicated on a bigger sample of studies. Further research should focus on pain perception measures in participants with NSSI and an excluded personality disorder.
C1 [Bunderla, Teja; Kumperscak, Hojka Gregoric] Univ Clin Ctr Maribor, Pediat Clin, Child & Adolescent Psychiat Unit, Ljubljanska 5, SI-2000 Maribor, Slovenia.
RP Bunderla, T (reprint author), Univ Clin Ctr Maribor, Pediat Clin, Child & Adolescent Psychiat Unit, Ljubljanska 5, SI-2000 Maribor, Slovenia.
EM teja.bunderla@gmail.com
NR 42
TC 8
Z9 8
U1 0
U2 8
PU MEDICINSKA NAKLADA
PI ZAGREB
PA VLASKA 69, HR-10000 ZAGREB, CROATIA
SN 0353-5053
J9 PSYCHIAT DANUB
JI Psychiatr. Danub.
PY 2015
VL 27
IS 4
BP 346
EP 354
PG 9
WC Psychiatry
SC Psychiatry
GA DE5BZ
UT WOS:000370647100002
PM 26609646
DA 2020-03-18
ER

PT J
AU Spirito, A
   Hernandez, L
   Cancilliere, MK
   Graves, H
   Barnett, N
AF Spirito, Anthony
   Hernandez, Lynn
   Cancilliere, Mary Kathryn
   Graves, Hannah
   Barnett, Nancy
TI Improving Parenting and Parent-Adolescent Communication to Delay or
   Prevent the Onset of Alcohol and Drug Use in Young Adolescents with
   Emotional/Behavioral Disorders: A Pilot Trial
SO JOURNAL OF CHILD & ADOLESCENT SUBSTANCE ABUSE
LA English
DT Article
DE emotional problems; parents; prevention
ID RANDOMIZED-CLINICAL-TRIAL; MIDDLE-SCHOOL STUDENTS; HEALTH-RISK
   BEHAVIORS; SUBSTANCE USE; CONDUCT PROBLEMS; PREDICTORS; CHILDHOOD;
   DELINQUENCY; CHILDREN; DRINKING
AB This study examined the feasibility and preliminary efficacy of a brief parent-based prevention intervention to delay or prevent the initiation of alcohol and drug use in young adolescents with emotional/behavioral disorders. Findings from a small randomized clinical trial comparing the individualized family substance use preventive intervention based on the Family Check-Up model (FCU condition) to a Psychoeducation (PE) session revealed that parents in both conditions reported an increase in alcohol-related communication at three and six months as well as an increase in general family communication. Parents in the FCU condition reported an increase on overall substance-related communication, and reported experiencing less problematic family communication compared to those in PE. Parents in the PE condition reported greater increases in parental monitoring than parents in the FCU condition. Study findings suggest a larger trial is indicated to test individual and family factors that lead to differential efficacy of these preventive interventions.
C1 [Spirito, Anthony; Hernandez, Lynn; Cancilliere, Mary Kathryn; Graves, Hannah; Barnett, Nancy] Brown Univ, Box G-BH, Providence, RI 02912 USA.
RP Spirito, A (reprint author), Brown Univ, Box G-BH, Providence, RI 02912 USA.
FU National Institute of Drug AbuseUnited States Department of Health &
   Human ServicesNational Institutes of Health (NIH) - USANIH National
   Institute on Drug Abuse (NIDA) [R21DA024207]
FX This research was supported by R21DA024207 from the National Institute
   of Drug Abuse.
NR 70
TC 7
Z9 7
U1 1
U2 11
PU ROUTLEDGE JOURNALS, TAYLOR & FRANCIS LTD
PI ABINGDON
PA 2-4 PARK SQUARE, MILTON PARK, ABINGDON OX14 4RN, OXON, ENGLAND
SN 1067-828X
EI 1547-0652
J9 J CHILD ADOLES SUBST
JI J. Child Adolesc. Subst. Abus.
PY 2015
VL 24
IS 5
BP 308
EP 322
DI 10.1080/1067828X.2013.829013
PG 15
WC Substance Abuse
SC Substance Abuse
GA DD3JN
UT WOS:000369818600009
PM 26478690
OA Green Accepted
DA 2020-03-18
ER

PT J
AU Lang, A
   Birkas, B
AF Lang, Andras
   Birkas, Bela
TI Machiavellianism and Parental Attachment in Adolescence: Effect of the
   Relationship With Same-Sex Parents
SO SAGE OPEN
LA English
DT Article
DE Machiavellianism; parental attachment; adolescence; life history theory;
   sex differences
ID DARK TRIAD TRAITS; EMOTIONAL INTELLIGENCE; GENDER-DIFFERENCES; PEER
   ATTACHMENT; EVOLUTIONARY; PERSONALITY; PSYCHOPATHY; INVENTORY; BEHAVIOR;
   DEFICITS
AB Machiavellianism is a well-studied topic in several branches of psychology. Still, it has received little attention from a developmental perspective. Previous retrospective studies linked Machiavellianism to poor parental care, but actual reports of adolescents who live in their family of origin have been ignored so far. Therefore, we investigated the relationship between Machiavellianism and parental attachment in adolescence and possible sex differences based on life history theory. An adolescent sample (N = 376; 17.27 +/- .77 years of age) completed the Mach-IV and the maternal and paternal versions of revised Inventory of Parent and Peer Attachment (IPPA-R). According to our results, significant sex differences emerged in the relationship between Machiavellianism and attachment to parents. For girls, maternal alienation proved to be the only significant predictor of Machiavellianism, whereas for boys, low intensity and quality of verbal communication with father predicted higher levels of Machiavellianism. Results are discussed from an evolutionary perspective of socialization and from the perspective of emotion regulation.
C1 [Lang, Andras] Univ Pecs, Inst Psychol, Dev & Clin psychol, 6 Ifjusag Str, H-7624 Pecs, Hungary.
   [Birkas, Bela] Univ Pecs, Dept Behav Sci, Psychol, H-7624 Pecs, Hungary.
RP Lang, A (reprint author), Univ Pecs, Inst Psychol, Dev & Clin psychol, 6 Ifjusag Str, H-7624 Pecs, Hungary.
EM andraslang@hotmail.com
RI Birkas, Bela/P-1523-2018
OI Birkas, Bela/0000-0002-6380-7093
FU European UnionEuropean Union (EU); State of Hungary; European Social
   FundEuropean Social Fund (ESF) [TAMOP 4.2.4. A/2-11-1-2012-0001]
FX The author(s) disclosed receipt of the following financial support for
   the research and/or authorship of this article: This research was
   supported by the European Union and the State of Hungary, cofinanced by
   the European Social Fund in the framework of TAMOP 4.2.4.
   A/2-11-1-2012-0001 National Excellence Program.
NR 47
TC 6
Z9 6
U1 2
U2 17
PU SAGE PUBLICATIONS INC
PI THOUSAND OAKS
PA 2455 TELLER RD, THOUSAND OAKS, CA 91320 USA
SN 2158-2440
J9 SAGE OPEN
JI SAGE Open
PD JAN-MAR
PY 2015
VL 5
IS 1
AR UNSP 2158244015571639
DI 10.1177/2158244015571639
PG 7
WC Social Sciences, Interdisciplinary
SC Social Sciences - Other Topics
GA DC8NM
UT WOS:000369476300038
OA DOAJ Gold
DA 2020-03-18
ER

PT J
AU Asikhia, OA
   Mohangi, K
AF Asikhia, Olubusayo Aduke
   Mohangi, Kesh
TI A case study of school support and the psychological, emotional and
   behavioural consequences of HIV and AIDS on adolescents
SO SAHARA J-JOURNAL OF SOCIAL ASPECTS OF HIV-AIDS
LA English
DT Article
DE orphaned adolescents affected by HIV and AIDS; behavioural problem;
   emotional problem; psychological problem; school supportive environment
ID HIV/AIDS; DISTRESS; CHILDREN; ZIMBABWE; ORPHANS; AFRICA
AB Various studies have reported a huge increase in the numbers of orphaned adolescents in Sub-Saharan Africa and its effects on their psychological, emotional and behavioural development. Yet, their needs are seldom recognised or adequately addressed in policy and programmes. This article uses a qualitative study to report the experiences of 11 orphaned adolescents (5 boys and 6 girls aged between 15 and 18 years) affected by HIV and AIDS in a secondary school (in Atteridgeville, Pretoria, South Africa) and the school support provided by them. The primary data-generation strategies were informal interviews and the Beck Youth Inventories-II (BYI-II) (adopted to measure the participants' level of emotional, behavioural and psychological problems). All interview transcriptions with the participants were thematically analysed. BYI-II data were subjected to T scores (in percentages) to know the participant's psychological, behavioural and emotional problems in order to compare it with their perceptions on the degree of support provided by the school. Result shows that participants have a high prevalence of psychological, behavioural and emotional problems and that the school support provided to them (teachers' support, the general school environment and the degree of discrimination, labelling and bullying that exists in the school) was not sufficient. The participants, however, reported a high level of support from the principal. In conclusion, we have suggested the urgent need for teachers to acquire and possess basic knowledge and skills in caring and paying attention to learners affected by HIV and AIDS and for government agencies and NGOs working with HIV-and AIDS-affected children, to focus on proposals that address the psychological, behavioural and emotional problems in such affected adolescents.
C1 [Asikhia, Olubusayo Aduke; Mohangi, Kesh] Univ S Africa, Coll Educ, Dept Educ Psychol, ZA-0003 Pretoria, South Africa.
RP Asikhia, OA (reprint author), Univ S Africa, Coll Educ, Dept Educ Psychol, ZA-0003 Pretoria, South Africa.
EM asikhoa@unisa.ac.za
FU University of South Africa
FX We appreciate greatly our funder of this research; University of South
   Africa for the provision of the funds used in carrying out this research
   as well as the efforts of the manuscript editors in the Department of
   English, University of South Africa who pains-takingly went through the
   manuscript and made all the necessary corrections.
NR 57
TC 4
Z9 4
U1 1
U2 12
PU TAYLOR & FRANCIS LTD
PI ABINGDON
PA 2-4 PARK SQUARE, MILTON PARK, ABINGDON OR14 4RN, OXON, ENGLAND
SN 1729-0376
EI 1813-4424
J9 SAHARA J-J SOC ASP H
JI Sahara J-J. Soc. Asp. HIV/AIDS
PY 2015
VL 12
IS 1
BP 123
EP 133
DI 10.1080/17290376.2015.1125305
PG 11
WC Health Policy & Services; Public, Environmental & Occupational Health
SC Health Care Sciences & Services; Public, Environmental & Occupational
   Health
GA DD3YK
UT WOS:000369859200014
PM 26771076
OA DOAJ Gold
DA 2020-03-18
ER

PT S
AU Reaven, J
   Wainer, AL
AF Reaven, Judy
   Wainer, Allison L.
BE Hodapp, RM
   Fidler, DJ
TI Children and Adolescents with ASD and Co-occurring Psychiatric
   Conditions: Current Trends in Intervention
SO INTERNATIONAL REVIEW OF RESEARCH IN DEVELOPMENTAL DISABILITIES, VOL 49
SE International Review of Research in Developmental Disabilities
LA English
DT Article; Book Chapter
ID AUTISM SPECTRUM DISORDERS; HIGH-FUNCTIONING AUTISM;
   ATTENTION-DEFICIT/HYPERACTIVITY DISORDER; PERVASIVE DEVELOPMENTAL
   DISORDER; COGNITIVE-BEHAVIORAL THERAPY; RANDOMIZED CONTROLLED-TRIAL;
   DEFICIT HYPERACTIVITY DISORDER; TREATING ANXIETY DISORDERS; EMOTION
   REGULATION; ASPERGER-SYNDROME
AB Youth with autism spectrum disorders (ASDs) are at increased risk for developing significant co-occurring psychiatric conditions. Although prevalence estimates vary, anxiety disorders, mood disorders, and attention deficit hyperactivity disorder are among the most common comorbid conditions. There has been increased interest in the assessment and treatment of these symptoms in youth with ASD, with the majority of studies thus far focusing on anxiety disorders. The present paper reviews the literature on the most common co-occurring psychiatric symptoms in youth with ASD and discusses current trends in intervention for these disorders. Given the numerous challenges involved in the identification of psychiatric conditions in youth with ASD, general guidelines for the assessment of psychiatric symptoms in youth with ASD will be provided. Information regarding the prevalence and specific assessment strategies for each mental health condition precedes a review of intervention programs. Although not specific to a single psychiatric condition, difficulties in emotion regulation are thought to underlie many of the social/emotional and behavioral difficulties characteristic of youth with ASD. Thus, the emerging research on emotion regulation interventions is also reviewed. Finally, it is important to note that the treatment programs presented in this paper have almost exclusively been developed and delivered in university-based clinic settings. Recommendations for bridging the research to practice gap for youth with ASD are discussed.
C1 [Reaven, Judy; Wainer, Allison L.] Univ Colorado, JFK Partners, Dept Psychiat, Sch Med, Aurora, CO USA.
   [Reaven, Judy; Wainer, Allison L.] Univ Colorado, JFK Partners, Dept Pediat, Sch Med, Aurora, CO USA.
RP Reaven, J (reprint author), Univ Colorado, JFK Partners, Dept Psychiat, Sch Med, Anschutz Med Campus, Aurora, CO USA.
EM Judy.reaven@ucdenver.edu
OI Wainer, Allison/0000-0002-1357-5829
NR 175
TC 4
Z9 4
U1 1
U2 16
PU ELSEVIER ACADEMIC PRESS INC
PI SAN DIEGO
PA 525 B STREET, SUITE 1900, SAN DIEGO, CA 92101-4495 USA
SN 2211-6095
BN 978-0-12-802426-3; 978-0-12-802181-1
J9 INT REV RES DEV DISA
JI Int. Rev. Res. Dev. Disabil.
PY 2015
VL 49
BP 45
EP 90
DI 10.1016/bs.irrdd.2015.06.001
PG 46
WC Education, Special; Psychology, Multidisciplinary
SC Education & Educational Research; Psychology
GA BD7MI
UT WOS:000363306400003
DA 2020-03-18
ER

PT J
AU Asante, KO
AF Asante, Kwaku Oppong
TI Exploring age and gender differences in health risk behaviours and
   psychological functioning among homeless children and adolescents
SO INTERNATIONAL JOURNAL OF MENTAL HEALTH PROMOTION
LA English
DT Article
DE age differences; gender differences; health risk behaviours; mental
   health; street children and adolescents
ID STREET CHILDREN; DRUG-USE; SEXUAL-BEHAVIORS; SUBSTANCE USE; DEPRESSIVE
   SYMPTOMS; YOUTH; GHANA; HIV; SURVIVAL; INTERVENTION
AB This study describes the findings from quantitative examination of age and gender differences in psychological problems and health risk behaviour among 227 homeless youth. The findings indicated significant variations on health risk behaviours by gender. As compared to males, females were more likely to engage in survival sex, been victims of violence-rated sex, and more likely to have made a plan to commit suicide. While alcohol use decrease with age, marijuana use and having multiple sexual partners, on the other hand, increases with age. Approximately 87% of the participant's exhibit moderate-to-severe psychological problems, with males having significantly higher scores on the overall psychological well-being, emotional and hyperactivity problems than females. Age-group differences were also observed on overall psychological well-being, emotional problems, conduct problems and hyperactivity. These findings from the study are discussed with reference to previous research and implications for interventions are provided.
C1 [Asante, Kwaku Oppong] Univ KwaZulu Natal, Discipline Psychol, Durban, South Africa.
RP Asante, KO (reprint author), Univ KwaZulu Natal, Discipline Psychol, Durban, South Africa.
EM oppongasante@ukzn.ac.za
RI Asante, Kwaku Oppong/B-1310-2014
OI Asante, Kwaku Oppong/0000-0002-0206-3326
NR 45
TC 5
Z9 5
U1 0
U2 10
PU ROUTLEDGE JOURNALS, TAYLOR & FRANCIS LTD
PI ABINGDON
PA 4 PARK SQUARE, MILTON PARK, ABINGDON OX14 4RN, OXFORDSHIRE, ENGLAND
SN 1462-3730
EI 2049-8543
J9 INT J MENT HEALTH PR
JI Int. J. Ment. Health Promot.
PY 2015
VL 17
IS 5
BP 278
EP 292
DI 10.1080/14623730.2015.1088739
PG 15
WC Public, Environmental & Occupational Health; Psychiatry
SC Public, Environmental & Occupational Health; Psychiatry
GA DC0SV
UT WOS:000368928900004
DA 2020-03-18
ER

PT J
AU Frizzo, GB
   Pedrini, JR
   de Souza, DS
   Bandeira, DR
   Borsa, JC
AF Frizzo, Giana Bitencourt
   Pedrini, Juliana Rigon
   de Souza, Daiane Silva
   Bandeira, Denise Ruschel
   Borsa, Juliane Callegaro
TI Reliability of Child Behavior Checklist and Teacher's Report Form in a
   Sample of Brazilian Children
SO UNIVERSITAS PSYCHOLOGICA
LA English
DT Article
DE Child Behavior Checklist; Teacher's Report Form; child behavior problems
ID EMPIRICALLY BASED ASSESSMENT; PRESCHOOL-CHILDREN; EMOTIONAL-PROBLEMS;
   SOCIAL-SKILLS; ADOLESCENCE; PSYCHOPATHOLOGY; SYMPTOMS; VALIDITY;
   PARENTS; CBCL
AB Instruments comprising the Achenbach System of Empirically Based Assessment are widely used worldwide to assess behavior problems in children and adolescents. The aim of the present study was to assess the temporal stability of the Child Behavior Checklist (CBCL) and Teacher's Report Form (TRF), administered to parents and teachers of school-aged children, respectively. Temporal stability was assessed based on intraclass correlation coefficient (ICC). High test-retest reliability was observed for both CBCL and TRF (0.87 - 0.91 and 0.62 - 0.8 for total behavior scale, respectively). These findings suggest that both instruments remained stable over the one-year period assessment, revealing the stability of the instrument and corroborating the findings of previous international studies.
C1 [Frizzo, Giana Bitencourt; Pedrini, Juliana Rigon; de Souza, Daiane Silva; Bandeira, Denise Ruschel; Borsa, Juliane Callegaro] Univ Fed Rio Grande do Sul, BR-90046900 Porto Alegre, RS, Brazil.
RP Frizzo, GB (reprint author), Univ Fed Rio Grande do Sul, BR-90046900 Porto Alegre, RS, Brazil.
EM gifrizzo@gmail.com; juliana.pedrini@ufrgs.br; ssouza.daiane@gmail.com;
   drbandei@terra.com.br; juliborsa@gmail.com
RI Borsa, Juliane Callegaro/N-1449-2019; Borsa, Juliane
   Callegaro/G-7289-2012; Bandeira, Denise R/F-2887-2011
OI Borsa, Juliane Callegaro/0000-0001-7703-5509; Borsa, Juliane
   Callegaro/0000-0001-7703-5509; Bandeira, Denise R/0000-0001-9867-2718
NR 46
TC 3
Z9 3
U1 0
U2 5
PU PONTIFICA UNIV JAVERIANA, FAC PSYCH
PI BOGOTA
PA CARRERA 5 NUM 39-00, EDIFICIO MANUEL BRICENO, BOGOTA, 00000, COLOMBIA
SN 1657-9267
J9 UNIV PSYCHOL
JI Univ. Psychol.
PD JAN-MAR
PY 2015
VL 14
IS 1
BP 149
EP 156
PG 8
WC Psychology, Multidisciplinary
SC Psychology
GA DA7MX
UT WOS:000367989500013
DA 2020-03-18
ER

PT J
AU Ramsay-Irving, M
AF Ramsay-Irving, Mary
TI The Foster Care Systems are Failing Foster Children: The Implications
   and Practical Solutions for Better Outcomes of Youth in Care
SO CANADIAN JOURNAL OF FAMILY AND YOUTH
LA English
DT Article
ID GROWING-UP; INTERVENTION; HOME; PLACEMENTS; FAMILIES; BEHAVIOR; HEALTH
AB Although the foster care systems in North America are set up with good intentions for best practices for foster children, in reality these systems are failing youth in care. Many foster children experience more psychological, social, educational, behavioural, and emotional problems as compared to children who are not in foster care, and this can continue into adulthood. Attachment theory can help to explain why some children experience these problems. Professionals who work with this population need to have a good understanding of foster children's unique experiences in order to help them as much as possible. Literature has addressed the problems that foster children have faced for decades, but there seems to be little change that happens to address and prevent these problems. There is no doubt that there is a great need for change in the current foster care systems in North America because current outcomes for many foster children are negative. This paper reviews the literature on foster care and explains the issues that foster children experience. It also addresses why the foster care system is failing youth, and gives practical suggestions for solutions.
C1 [Ramsay-Irving, Mary] New Brunswick Assoc Counselling Therapists, Fredericton, NB, Canada.
RP Ramsay-Irving, M (reprint author), New Brunswick Assoc Counselling Therapists, Fredericton, NB, Canada.
NR 32
TC 2
Z9 2
U1 0
U2 6
PU UNIV ALBERTA LIBRARIES
PI EDMONTON
PA 4-99 HUMANITIES CENTRE, B7 RUTHERFORD S, EDMONTON, ALBERTA T6G 2J4,
   CANADA
EI 1718-9748
J9 CAN J FAM YOUTH
JI Can. J. Fam. Youth
PY 2015
VL 7
IS 1
BP 55
EP 86
PG 32
WC Family Studies
SC Family Studies
GA CZ9WW
UT WOS:000367449200003
DA 2020-03-18
ER

PT J
AU Weber, HM
   Buttner, P
   Rucker, S
   Petermann, F
AF Weber, Hanna Maria
   Buettner, Peter
   Ruecker, Stefan
   Petermann, Franz
TI Relationship Between Child Behavior and Emotional Problems and School
   Based Effort Avoidance
SO PRAXIS DER KINDERPSYCHOLOGIE UND KINDERPSYCHIATRIE
LA German
DT Article
DE effort avoidance; problem behavior; emotional problems; prosocial
   behavior
ID KINDERGARTEN CLASSROOM ENGAGEMENT; DIFFICULTIES QUESTIONNAIRE SDQ;
   TEACHER VERSION; PRESCHOOL AGE; STRENGTHS; ADOLESCENCE; DISORDERS;
   INDEXES
AB The present study has examined the relationship between school based effort avoidance tendencies and problem behavior in children aged 9 to 16 years. Effort avoidance tendencies were assessed in 367 children with and without child care. Teachers and social workers rated children on behavioral and emotional problems with the Strengths and Difficulties Questionnaire (SDQ). Results confirmed significant but low correlations between teacher ratings of behavior and emotional problems in children and selected subscales of self-reported effort avoidance in school, especially for children in child care institutions. For them "conduct problems" were significantly correlated with three of the four subscales and the total sum score of effort avoidance whereas "hyperactivity" was the only scale which was significantly associated with the fourth subscale. In the school sample only "hyperactivity" and "peer problems" were significantly correlated with one subscale of school-based effort avoidance. The findings suggest that more problem behavior is in relation to more school based effort avoidance tendencies.
C1 [Weber, Hanna Maria; Buettner, Peter; Ruecker, Stefan; Petermann, Franz] Univ Bremen, Zentrum Klin Psychol & Rehabil, D-28359 Bremen, Germany.
RP Weber, HM (reprint author), Univ Bremen, Zentrum Klin Psychol & Rehabil, Grazer Str 6, D-28359 Bremen, Germany.
EM hweber@uni-bremen.de
NR 41
TC 2
Z9 2
U1 0
U2 0
PU VANDENHOECK & RUPRECHT
PI GOTTINGEN
PA THEATERSTRASSE 13,, D-37073 GOTTINGEN, GERMANY
SN 0032-7034
EI 2196-8225
J9 PRAX KINDERPSYCHOL K
JI Prax. Kinderpsychol. Kinderpsychiatr.
PY 2015
VL 64
IS 9
BP 673
EP 689
DI 10.13109/prkk.2015.64.9.673
PG 17
WC Psychology, Developmental; Psychiatry
SC Psychology; Psychiatry
GA CW4DW
UT WOS:000364942500002
PM 26509971
DA 2020-03-18
ER

PT J
AU Lessing, N
   Mahler, C
   Greve, W
AF Lessing, Nora
   Maehler, Claudia
   Greve, Werner
TI Measurement and Validation of Accommodative Coping in Primary School: A
   Survey Instrument
SO ZEITSCHRIFT FUR ENTWICKLUNGSPSYCHOLOGIE UND PADAGOGISCHE PSYCHOLOGIE
LA German
DT Article
DE accommodative processes; coping; childhood; goal bonding and devaluation
   processes
ID EMOTION REGULATION; GOAL ADJUSTMENT; AGING SELF; STRATEGIES; PURSUIT
AB Accommodative processes, which focus on flexible goal adjustment and nonintentional goal devaluation processes, have been extensively studied in adulthood. Empirical research, however, is primarily based on questionnaire data. With regard to accommodative coping skills in younger ages, only few studies have investigated adolescent samples and no studies have examined children's skills. In Study 1, comprising 38 7- to 8-year-old children (experimental group = 19, control group = 19), a new instrument was developed to assess disengagement and upgrading processes in a playful and age-appropriate way. In an experimental condition, previously induced goals were blocked. The children of this group differed significantly in goal devaluation scores and in the appreciation of alternative goals from the control group. In Study 2, accommodative coping was assessed by the piloted survey instrument in 85 7-to 8-year-old children and validated through the parents' report on their children's accommodative coping skills. Both survey instruments appear appropriate for measuring accommodative processes at primary school age.
C1 [Lessing, Nora; Maehler, Claudia; Greve, Werner] Univ Hildesheim, Inst Psychol, D-31141 Hildesheim, Germany.
RP Lessing, N (reprint author), Univ Hildesheim, Inst Psychol, Univ Pl 1, D-31141 Hildesheim, Germany.
EM nora.lessing@uni-hildesheim.de
NR 35
TC 2
Z9 2
U1 0
U2 4
PU HOGREFE & HUBER PUBLISHERS
PI GOTTINGEN
PA ROHNSWEG 25, D-37085 GOTTINGEN, GERMANY
SN 0049-8637
EI 2190-6262
J9 Z ENTWICKL PADAGOGIS
JI Z. Entwicklung. Padag. Psychol.
PY 2015
VL 47
IS 4
BP 210
EP 218
DI 10.1026/0049-8637/a000138
PG 9
WC Psychology, Educational
SC Psychology
GA CW2OO
UT WOS:000364832100004
DA 2020-03-18
ER

PT J
AU Lange, S
   Troster, H
AF Lange, Sarah
   Troester, Heinrich
TI Adaptive and Maladaptive Emotion Regulation Strategies in Adolescence
SO ZEITSCHRIFT FUR GESUNDHEITSPSYCHOLOGIE
LA German
DT Article
DE emotion regulation; FEEL-KJ; gender; adolescence; age
ID DEPRESSIVE SYMPTOMS; GENDER-DIFFERENCES; AGGRESSIVE-BEHAVIOR; ANXIETY
   DISORDERS; YOUNG ADOLESCENTS; AGE-DIFFERENCES; CHILDREN; STRESS;
   CHILDHOOD; SAMPLES
AB The present study investigated differences in the adaptive and maladaptive regulation of negative emotions (anger, fear, sadness) between adolescents from different age groups, and between girls and boys. We assessed emotion regulation strategies using the German questionnaire FEEL-KJ in a sample of 843 girls and boys, aged between 10 and 18 years. We found that 16- to 18-year-old adolescents reported significantly more maladaptive strategies for emotion regulation in comparison with younger age groups. Girls reported using more maladaptive strategies to regulate their emotions than boys did. No gender or age group effects were found for adaptive emotion regulation strategies for anger, fear, and sadness. Our findings indicate that late adolescence may be a particularly vulnerable phase for dysfunctional emotion regulation, and that girls should be supported in their emotion regulation.
C1 [Lange, Sarah; Troester, Heinrich] Tech Univ Dortmund, D-44227 Dortmund, Germany.
RP Lange, S (reprint author), Tech Univ Dortmund, Fak Rehabil Wissensch, Emil Figge Str 50, D-44227 Dortmund, Germany.
EM Sarah.Lange@tu-dortmund.de
NR 56
TC 10
Z9 10
U1 2
U2 37
PU HOGREFE & HUBER PUBLISHERS
PI GOTTINGEN
PA ROHNSWEG 25, D-37085 GOTTINGEN, GERMANY
SN 0943-8149
EI 2190-6289
J9 Z GESUNDHEITSPSYCHOL
JI Z. Gesundh.
PY 2015
VL 23
IS 3
BP 101
EP 111
DI 10.1026/0943-8149/a000141
PG 11
WC Psychology, Clinical
SC Psychology
GA CV8JK
UT WOS:000364529900001
DA 2020-03-18
ER

PT J
AU Finnanger, TG
   Olsen, A
   Skandsen, T
   Lydersen, S
   Vik, A
   Evensen, KAI
   Catroppa, C
   Haberg, AK
   Andersson, S
   Indredavik, MS
AF Finnanger, Torun Gangaune
   Olsen, Alexander
   Skandsen, Toril
   Lydersen, Stian
   Vik, Anne
   Evensen, Kari Anne I.
   Catroppa, Cathy
   Haberg, Asta K.
   Andersson, Stein
   Indredavik, Marit S.
TI Life after Adolescent and Adult Moderate and Severe Traumatic Brain
   Injury: Self-Reported Executive, Emotional, and Behavioural Function 2-5
   Years after Injury
SO BEHAVIOURAL NEUROLOGY
LA English
DT Article
ID QUALITY-OF-LIFE; POSTTRAUMATIC-STRESS-DISORDER; COGNITIVE IMPAIRMENT;
   HEAD-INJURY; NEUROPSYCHOLOGICAL TESTS; PSYCHIATRIC-DISORDERS; SUBJECTIVE
   COMPLAINTS; MAJOR DEPRESSION; RATING INVENTORY; MOOD DISORDERS
AB Survivors of moderate-severe Traumatic Brain Injury (TBI) are at risk for long-term cognitive, emotional, and behavioural problems. This prospective cohort study investigated self-reported executive, emotional, and behavioural problems in the late chronic phase of moderate and severe TBI, if demographic characteristics (i.e., age, years of education), injury characteristics (Glasgow Coma Scale score, MRI findings such as traumatic axonal injury (TAI), or duration of posttraumatic amnesia), symptoms of depression, or neuropsychological variables in the first year after injury predicted long-term self-reported function. Self-reported executive, emotional, and behavioural functioning were assessed among individuals with moderate and severe TBI (N = 67, age range 15-65 years at time of injury) 2-5 years after TBI, compared to a healthy matched control group (N = 72). Results revealed significantly more attentional, emotional regulation, and psychological difficulties in the TBI group than controls. Demographic and early clinical variables were associated with poorer cognitive and emotional outcome. Fewer years of education and depressive symptoms predicted greater executive dysfunction. Younger age at injury predicted more aggressive and rule-breaking behaviour. TAI and depressive symptoms predicted Internalizing problems and greater executive dysfunction. In conclusion, age, education, TAI, and depression appear to elevate risk for poor long-term outcome, emphasising the need for long-term follow-up of patients presenting with risk factors.
C1 [Finnanger, Torun Gangaune; Lydersen, Stian; Indredavik, Marit S.] Norwegian Univ Sci & Technol NTNU, Fac Med, Reg Ctr Child & Youth Mental Hlth & Child Welf Ce, N-7491 Trondheim, Norway.
   [Finnanger, Torun Gangaune; Indredavik, Marit S.] Univ Trondheim Hosp, St Olavs Hosp, Dept Child & Adolescent Psychiat, Div Mental Healthcare, N-7006 Trondheim, Norway.
   [Finnanger, Torun Gangaune] Univ Trondheim Hosp, St Olavs Hosp, Childrens Clin, N-7006 Trondheim, Norway.
   [Olsen, Alexander; Haberg, Asta K.] Norwegian Univ Sci & Technol, MI Lab, N-7491 Trondheim, Norway.
   [Olsen, Alexander; Haberg, Asta K.] Norwegian Univ Sci & Technol, Dept Circulat & Med Imaging, N-7491 Trondheim, Norway.
   [Olsen, Alexander; Skandsen, Toril] Univ Trondheim Hosp, St Olavs Hosp, Dept Phys Med & Rehabil, N-7006 Trondheim, Norway.
   [Skandsen, Toril; Vik, Anne] Norwegian Univ Sci & Technol, Dept Neurosci, Fac Med, N-7491 Trondheim, Norway.
   [Vik, Anne] Univ Trondheim Hosp, St Olavs Hosp, Dept Neurosurg, Neuroclin, N-7006 Trondheim, Norway.
   [Evensen, Kari Anne I.] Norwegian Univ Sci & Technol, Dept Lab Med Children & Womens Hlth, Dept Publ Hlth & Gen Practice, N-7491 Trondheim, Norway.
   [Evensen, Kari Anne I.] Trondheim Municipal, Dept Physiotherapy, Trondheim, Norway.
   [Catroppa, Cathy] Murdoch Childrens Res Inst, Child Neuropsychol, Melbourne, Vic 3052, Australia.
   [Catroppa, Cathy] Univ Melbourne, Dept Pediat, Melbourne, Vic 3010, Australia.
   [Catroppa, Cathy] Univ Melbourne, Sch Psychol Sci, Melbourne, Vic 3010, Australia.
   [Andersson, Stein] Oslo Univ Hosp, Dept Psychosomat Med, N-0424 Oslo, Norway.
   [Andersson, Stein] Univ Oslo, Dept Psychol, N-0373 Oslo, Norway.
RP Finnanger, TG (reprint author), Norwegian Univ Sci & Technol NTNU, Fac Med, Reg Ctr Child & Youth Mental Hlth & Child Welf Ce, N-7491 Trondheim, Norway.
EM torun.g.finnanger@ntnu.no
RI Olsen, Alexander/P-5235-2019
OI Olsen, Alexander/0000-0001-8691-3860
FU Norwegian Extra Foundation for Health and Rehabilitation [2010/2/0105];
   Liaison Committee [47063700]; SINTEF Unimed Innovation Research Fund
   [09/9603]; Norwegian research Council, through MI Lab at the Norwegian
   University of Science and Technology; National Center of Competence
   Services for functional MRI, Department of Medical imaging, Trondheim
   University Hospital
FX The authors thank Brit Bjorklimo and neuropsychologists at the
   Department of Physical Medicine and Rehabilitation, St. Olavs Hospital,
   for assistance with collection and preparation of the neuropsychological
   data and Beate Holmqvist Karlsen, Stine B. Lund, and Otto Aarhaug for
   research assistance and outcome assessment. The authors would also like
   to thank Alexandra Maria Costache and Gunnar Gotaas for their
   contribution in data collection and assistance in the process of
   preprocessing self-report data in the follow-up phase of the project.
   This work was supported by the Norwegian Extra Foundation for Health and
   Rehabilitation (first author, Grant no. 2010/2/0105); the Liaison
   Committee between the Central Norway Regional Health Authority (RHA) and
   the Norwegian University of Science and Technology (NTNU) (first author,
   Grant no. 47063700); and SINTEF Unimed Innovation Research Fund (first
   author, Grant no. 09/9603). The Norwegian research Council, through MI
   Lab at the Norwegian University of Science and Technology, and the
   National Center of Competence Services for functional MRI, Department of
   Medical imaging, Trondheim University Hospital, also contributed
   financially to this project.
NR 93
TC 17
Z9 17
U1 0
U2 9
PU HINDAWI LTD
PI LONDON
PA ADAM HOUSE, 3RD FLR, 1 FITZROY SQ, LONDON, W1T 5HF, ENGLAND
SN 0953-4180
EI 1875-8584
J9 BEHAV NEUROL
JI Behav. Neurol.
PY 2015
AR 329241
DI 10.1155/2015/329241
PG 19
WC Clinical Neurology
SC Neurosciences & Neurology
GA CU5MV
UT WOS:000363577200001
PM 26549936
OA DOAJ Gold, Green Published
DA 2020-03-18
ER

PT J
AU Birnbaum, GE
AF Birnbaum, Gurit E.
TI Like a Horse and Carriage? The Dynamic Interplay of Attachment and
   Sexuality During Relationship Development
SO EUROPEAN PSYCHOLOGIST
LA English
DT Article
DE attachment; relationship development; sexuality; sexual desire
ID BEHAVIORAL SYSTEMS PERSPECTIVE; ADULT ATTACHMENT; ROMANTIC ATTACHMENT;
   RELATIONSHIP SATISFACTION; EVOLUTIONARY PSYCHOLOGY;
   INDIVIDUAL-DIFFERENCES; INSECURE ATTACHMENT; EMOTION-REGULATION;
   YOUNG-ADULTS; SEX
AB Sexual urges and emotional attachments are not necessarily interrelated. Still, within romantic relationships, intimates typically function as both attachment figures and sexual partners, such that the attachment and sexual systems may influence one another. The present article reviews the reciprocal relation between these two systems. Specifically, previous studies have demonstrated the contribution of attachment processes to the appraisal of sexual interactions in adolescence and adulthood. Other studies have considered the reverse causal direction, focusing on the function of sex as a promoter of emotional bonds and on the circumstances under which this function is more pronounced. In doing so, some of these studies have investigated the role of attachment processes in linking sexuality with relationship quality and in shaping sexual responses to relationship-threatening events. More research is needed to explore the dual potential of sex as a relationship maintenance mechanism and as a force motivating people to pursue alternative partners.
C1 Interdisciplinary Ctr IDC Herzliya, Baruch Ivcher Sch Psychol, IL-46150 Herzliyya, Israel.
RP Birnbaum, GE (reprint author), Interdisciplinary Ctr IDC Herzliya, Baruch Ivcher Sch Psychol, POB 167, IL-46150 Herzliyya, Israel.
EM birnbag@gmail.com
OI Birnbaum, Gurit/0000-0002-2033-4839
NR 95
TC 5
Z9 5
U1 0
U2 12
PU HOGREFE & HUBER PUBLISHERS
PI KIRKLAND
PA PO BOX 2487, KIRKLAND, WA 98083-2487 USA
SN 1016-9040
EI 1878-531X
J9 EUR PSYCHOL
JI Eur. Psychol.
PY 2015
VL 20
IS 4
BP 265
EP 274
DI 10.1027/1016-9040/a000237
PG 10
WC Psychology, Multidisciplinary
SC Psychology
GA CU3GQ
UT WOS:000363412800004
DA 2020-03-18
ER

PT J
AU von Lersner, U
   Pleger, M
   Baschin, K
   Morina, N
   Fydrich, T
AF von Lersner, Ulrike
   Pleger, Mareike
   Baschin, Kirsten
   Morina, Nexhmedin
   Fydrich, Thomas
TI Psychological Strain of Adolescents What Influence does Turkish
   Migration Background, Acculturation Stress and perceived Discrimination
   have?
SO ZEITSCHRIFT FUR KLINISCHE PSYCHOLOGIE UND PSYCHOTHERAPIE
LA German
DT Article
DE migration; adolescents; stressors; discrimination; psychological strain
ID PSYCHIATRIC-DISORDERS; MENTAL-DISORDERS; CHILDREN; MIGRANT; GERMAN;
   HEALTH; NETHERLANDS; INTEGRATION; ADAPTATION; PREVALENCE
AB Background: The psychological strain of migrants has been increasingly discussed in recent years. A special emphasis should be put on adolescents of second-generation immigrants, as they account for one third of the immigrant population in Germany. Objective: What is the degree of behavioral and emotional problems among Turkish migrant and German adolescents? Do perceived discrimination and acculturative stress have an impact on behavioral and emotional problems? Method: N-1 = 522 and N-2 = 91 adolescents (age = 14-17 years) were assessed regarding behavioral and emotional problems (Studies 1 and 2), acculturative stress, and perceived discrimination (Study 2). Results: In both studies, internalizing problems were reported significantly more often by girls than by boys. This finding was also observed for the Turkish group in the interview mode of Study 2. Perceived discrimination mediated the correlation between acculturative stress and behavioral and emotional problems. Conclusion: In the form of perceived discrimination, the cultural background of adolescents in Germany has an indirect impact on their mental health.
C1 [von Lersner, Ulrike; Pleger, Mareike; Baschin, Kirsten; Fydrich, Thomas] Humboldt Univ, Inst Psychol, D-12489 Berlin, Germany.
   [Morina, Nexhmedin] Univ Amsterdam, Inst Klin Psychol, NL-1012 WX Amsterdam, Netherlands.
RP Pleger, M (reprint author), Humboldt Univ, Inst Psychol, Rudower Chaussee 18, D-12489 Berlin, Germany.
EM ulrike.von.lersner@hu-berlin.de
RI Morina, Nexhmedin/D-4976-2012
OI Morina, Nexhmedin/0000-0002-2331-9140
NR 48
TC 3
Z9 3
U1 1
U2 21
PU HOGREFE & HUBER PUBLISHERS
PI GOTTINGEN
PA MERKELSTR 3, D-37085 GOTTINGEN, GERMANY
SN 1616-3443
EI 2190-6297
J9 Z KL PSYCH PSYCHOTH
JI Z. Klin. Psychol. Psychother.
PY 2015
VL 44
IS 3
BP 147
EP 158
DI 10.1026/1616-3443/a000306
PG 12
WC Psychology, Clinical
SC Psychology
GA CU4RV
UT WOS:000363518500001
DA 2020-03-18
ER

PT J
AU Cervantes, SC
   Sosa, JJS
AF Castanos Cervantes, Susana
   Sanchez Sosa, Juan Jose
TI Girls at risk of homelessness: Subjective well-being and mental health
SO REVISTA CES PSICOLOGIA
LA Spanish
DT Article
DE Girls; Adolescents; Human Females; Risk of Homelessness; Homeless;
   Mental Health; Subjective Well-Being
ID SUBSTANCE-ABUSE; SEXUAL-BEHAVIOR; YOUTH; DEPRESSION; PREDICTORS;
   SYMPTOMS; STRESS; LIFE; ADOLESCENTS; ASSERTION
AB Mental health of girls at risk of homelessness is seriously affected by the vulnerable conditions in which they are involved. However, there are few studies that have addressed the issue worldwide. This study was conducted to explore the mental health of a sample of 26 girls at risk of homelessness, through differences by subjective well-being level and the effect of anxiety, depression, assertiveness and emotional regulation. The findings show significant discrepancies by subjective well-being grade in assertiveness and emotional regulation. Therefore, participants present mental health deficiency. The clinical benefit consists in taking action from the identified needs, in order to improve mental health conditions and consequently, the quality of life of the mentioned social group.
C1 [Castanos Cervantes, Susana; Sanchez Sosa, Juan Jose] Univ Nacl Autonoma Mexico, Mexico City 04510, DF, Mexico.
RP Cervantes, SC (reprint author), Univ Panamer, Aguascalientes, Ags, Mexico.
EM susycc84@gmail.com
NR 70
TC 0
Z9 0
U1 0
U2 7
PU UNIV CES
PI MEDELLIN
PA CALLE 10 A, NO 22, MEDELLIN, 00000, COLOMBIA
SN 2011-3080
J9 REV CES PSICOL
JI Rev. CES Psicol.
PD JAN-JUN
PY 2015
VL 8
IS 1
BP 119
EP 133
PG 15
WC Psychology, Multidisciplinary
SC Psychology
GA CS9OU
UT WOS:000362421400009
DA 2020-03-18
ER

PT J
AU Wiesner, M
   Arbona, C
   Capaldi, DM
   Kim, HK
   Kaplan, CD
AF Wiesner, Margit
   Arbona, Consuelo
   Capaldi, Deborah M.
   Kim, Hyoun K.
   Kaplan, Charles D.
TI Mother-Youth Acculturation Gaps and Health-Risking/Emotional Problems
   among Latin-American Adolescents
SO SPANISH JOURNAL OF PSYCHOLOGY
LA English
DT Article
DE acculturation; adolescents; emotional problems; health-risking
   behaviors; latin-american
ID PARENT-CHILD RELATIONSHIP; DRUG-USE; MENTAL-HEALTH; ETHNIC-IDENTITY;
   SUBSTANCE USE; PUERTO-RICAN; MEXICAN; IMMIGRANT; DISTRESS; DELINQUENCY
AB Second-generation Latin-American adolescents tend to show higher levels of various health-risking behaviors and emotional problems than first-generation Latin-American adolescents. This cross-sectional study of 40 mother-adolescent dyads examined the association of mother-youth acculturation gaps to youth adjustment problems. Intergenerational acculturation gaps were assessed as a bidimensional self-report component and a novel observational measurement component. The Latin-American adolescents were predominantly second-generation of Mexican descent (M-age = 13.42 years, SD = 0.55). Most of the mothers were born in Mexico (M-age = 39.18 years, SD = 5.17). Data were collected from mothers, adolescents, and coders, using questionnaires, structured interviews, and videotaped mother-youth interaction tasks. Findings revealed generally weak support for the acculturation gap-distress hypothesis. In addition, stronger relative adherence to their heritage culture by the adolescents was significantly (p < .05, ES = 0.15) related to less engagement in early health-risking sexual behaviors, possibly reflecting selective acculturation processes. Mother-youth acculturation gaps in orientation to the heritage culture were the most salient dimension, changing the focus on the original formulation of the acculturation gap-distress hypothesis.
C1 [Wiesner, Margit; Arbona, Consuelo] Univ Houston, Houston, TX 77204 USA.
   [Capaldi, Deborah M.; Kim, Hyoun K.] Oregon Social Learning Ctr, Eugene, OR 97401 USA.
   [Kaplan, Charles D.] Univ So Calif, Los Angeles, CA 90089 USA.
RP Wiesner, M (reprint author), Univ Houston, Dept Educ Psychol, 491 Farish Hall, Houston, TX 77204 USA.
EM mfwiesner@uh.edu
RI Wiesner, Margit/Q-1087-2019
OI Wiesner, Margit/0000-0003-2786-3896
FU National Institute on Drug Abuse (NIDA) University of Houston Drug Abuse
   Research Development Program [1R24DA019798-01A1]; Oregon Social Learning
   Center; College of Education/University Houston
FX We thank the following funders: National Institute on Drug Abuse (NIDA)
   University of Houston Drug Abuse Research Development Program
   (1R24DA019798-01A1), Oregon Social Learning Center, and College of
   Education/University Houston. We also thank the participants in the
   study, the participating public school district, the cross-site project
   team (including project coordinator Jane Wilson and University of
   Houston doctoral students Juan Castaneda, Brett H Talbot, Adrianne
   Andersson, John T. Spoede, & Veronica Juarez), and Sally Schwader for
   editorial assistance with the manuscript.
NR 64
TC 2
Z9 2
U1 0
U2 7
PU CAMBRIDGE UNIV PRESS
PI NEW YORK
PA 32 AVENUE OF THE AMERICAS, NEW YORK, NY 10013-2473 USA
SN 1138-7416
EI 1988-2904
J9 SPAN J PSYCHOL
JI Span. J. Psychol.
PY 2015
VL 18
AR e52
DI 10.1017/sjp.2015.52
PG 13
WC Psychology; Psychology, Multidisciplinary
SC Psychology
GA CR8GF
UT WOS:000361588400052
PM 26190068
DA 2020-03-18
ER

PT S
AU Brumariu, LE
AF Brumariu, Laura E.
BE Bosmans, G
   Kerns, KA
TI Parent-Child Attachment and Emotion Regulation
SO ATTACHMENT IN MIDDLE CHILDHOOD: THEORETICAL ADVANCES AND NEW DIRECTIONS
   IN AN EMERGING FIELD
SE New Directions for Child and Adolescent Development
LA English
DT Article; Book Chapter
ID MIDDLE CHILDHOOD; DEPRESSIVE SYMPTOMS; GENDER-DIFFERENCES; PEER
   RELATIONSHIPS; REGULATION MODEL; ADOLESCENCE; COMPETENCE; SECURITY;
   PATTERNS; DISORGANIZATION
AB Given the centrality of both parent-child attachment and emotion regulation in children's development and adjustment, it is important to evaluate the relations between these constructs. This article discusses conceptual and empirical links between attachment and emotion regulation in middle childhood, highlights progress and challenges in the literature, and outlines future inquiries. Studies have established that securely attached children internalize effective emotion regulation strategies within the attachment relationship and are able to successfully employ adaptive emotion regulation strategies outside the attachment relationship, when the attachment figure is not present. There are not enough studies to conclude yet that the insecure attachment patterns (ambivalent, avoidant, and disorganized) may relate differentially with emotion regulation processes. Studies investigating whether there are unique links between the four attachment patterns and the various emotion regulation processes will advance the field considerably. Studies evaluating the associations between attachment and emotion regulation will benefit from a multimethod approach in measuring these constructs. Embedding the relation between parent-child attachment and emotion regulation within broader developmental models will further advance the research on this topic. (C) 2015 Wiley Periodicals, Inc.
C1 Adelphi Univ, Gordon F Derner Inst Adv Psychol Studies, Garden City, NY USA.
RP Brumariu, LE (reprint author), Adelphi Univ, Gordon F Derner Inst Adv Psychol Studies, Garden City, NY USA.
NR 53
TC 45
Z9 47
U1 5
U2 55
PU WILEY PERIODICALS
PI SAN FRANCISCO
PA 989 MARKET STREET, SAN FRANCISCO, CA 94103-1741 USA
SN 1534-8687
J9 NEW DIR CHILD ADOLES
PY 2015
VL 148
BP 31
EP 45
DI 10.1002/cad.20098
PG 15
WC Psychology, Developmental
SC Psychology
GA BD5DM
UT WOS:000361331600003
PM 26086126
DA 2020-03-18
ER

PT J
AU Akin, U
   Akin, A
AF Akin, Umran
   Akin, Ahmet
TI Mindfulness and subjective happiness: the mediating role of coping
   competence
SO CESKOSLOVENSKA PSYCHOLOGIE
LA English
DT Article
DE mindfulness; coping competence; subjective happiness
ID SELF-COMPASSION; DISPOSITIONAL MINDFULNESS; EMOTION REGULATION; LIFE
   SATISFACTION; DEPRESSION; EVENTS; ADOLESCENCE; PERSONALITY; MEDITATORS;
   VALIDATION
AB The goal of this research is to examine the mediator role of coping competence on the relationship between mindfulness and subjective happiness. Participants were 292 undergraduates who completed a questionnaire package that included the Cognitive and Affective Mindfulness Scale, the Coping Competence Questionnaire, and the Subjective happiness Scale. Findings demonstrated that both coping competence and subjective happiness were predicted positively by mindfulness. Subjective happiness was predicted positively by coping competence. Also coping competence mediated on the relationship between mindfulness and subjective happiness. Together, the findings illuminate the importance of mindfulness on psychological and cognitive adjustment. The results were discussed in the light of the related literature and dependent recommendations to the area were given.
C1 [Akin, Umran; Akin, Ahmet] Sakarya Univ, Fac Educ, Dept Psychol Counselling, Sakarya, Turkey.
RP Akin, U (reprint author), Sakarya Univ, Fac Educ, Dept Psychol Counselling, Sakarya, Turkey.
EM uakin@sakarya.edu.tr
NR 49
TC 3
Z9 3
U1 0
U2 32
PU ACADEMIA
PI PRAGUE 1
PA PUBL HOUSE CZECH ACAD SCI VODICKOVA 40, PRAGUE 1 112 29, CZECH REPUBLIC
SN 0009-062X
EI 1804-6436
J9 CESK PSYCHOL
JI Cesk. Psychol.
PY 2015
VL 59
IS 4
BP 359
EP 368
PG 10
WC Psychology, Multidisciplinary
SC Psychology
GA CR0NX
UT WOS:000361016500006
DA 2020-03-18
ER

PT J
AU Warncke, S
   Klapprott, F
   Scheithauer, H
AF Warncke, Stephan
   Klapprott, Felix
   Scheithauer, Herbert
TI Development and Validation of the Revenge Fantasy Inventory for
   Adolescents (RFI-J)
SO PRAXIS DER KINDERPSYCHOLOGIE UND KINDERPSYCHIATRIE
LA German
DT Article
DE revenge fantasies; adolescents; emotion regulation; questionnaire
ID WORKPLACE AGGRESSION; VENGEANCE; RUMINATION; BEHAVIOR; FORGIVENESS;
   NARCISSISM; JUSTICE; GENDER; SCALE
AB The Revenge Fantasy Inventory for Adolescents (RFI-J) is a paper-pencil-questionnaire that aims at assessing revenge fantasies of adolescents and facilitates an interpersonal comparison of revenge fantasies. The RFI-J assesses components concerning the subjective relevance of revenge fantasies, for example a coherence with emotion regulation and adolescent's attitudes towards revenge. In addition, the content of revenge fantasies is measured. The psychometric properties of revenge fantasies were analysed in two studies: In the first study an early concept of the instrument (consisting of two parts: assessment of subjective relevance of the fantasies and assessment of revenge fantasy content) was presented to 248 students (123 males) with an average age of 14.9 years (SD = 0.89; Range = 14-18 years). Using Principal Component Analysis (PCA) both parts of the instrument were dimensionalised. Subsequently, scales were built and a first version of the inventory was developed. In a second study with another sample consisting of 88 students (48 males) with an average age of 14.9 years (SD = 0.72; Range = 14-17 years) four of the factors which had been found in the first study were replicated. Furthermore, correlations were found between the RFI-J and measures of aggression, measures of pro-sociality, as well as measures of physical and psychological complaints. The developed test in its current version consist of two parts (18 and 6 Items).
C1 [Klapprott, Felix] Free Univ Berlin, Entwicklungswissensch & Angew Entwicklungspsychol, D-14195 Berlin, Germany.
   [Warncke, Stephan; Scheithauer, Herbert] Free Univ Berlin, Entwick Lungswissensch & Angew Entwicklungspsycol, D-14195 Berlin, Germany.
RP Warncke, S (reprint author), Free Univ Berlin, FB Erziehungswissensch & Psychol, Habelschwerdter Allee 45, D-14195 Berlin, Germany.
EM stephan.warncke@fu-berlin.de
NR 48
TC 1
Z9 1
U1 0
U2 4
PU VANDENHOECK & RUPRECHT GMBH & CO KG
PI GOTTINGEN
PA VIENNA UNIV PRESS, ROBERT BOSCH BREITE 6, D-37079 GOTTINGEN, GERMANY
SN 0032-7034
EI 2196-8225
J9 PRAX KINDERPSYCHOL K
JI Prax. Kinderpsychol. Kinderpsychiatr.
PY 2015
VL 64
IS 6
BP 443
EP 459
DI 10.13109/prkk.2015.64.6.443
PG 17
WC Psychology, Developmental; Psychiatry
SC Psychology; Psychiatry
GA CO9NN
UT WOS:000359502600003
PM 26289151
DA 2020-03-18
ER

PT J
AU Nielsen, L
   Meilstrup, C
   Nelausen, MK
   Koushede, V
   Holstein, BE
AF Nielsen, Line
   Meilstrup, Charlotte
   Nelausen, Malene Kubstrup
   Koushede, Vibeke
   Holstein, Bjorn Evald
TI Promotion of social and emotional competence Experiences from a mental
   health intervention applying a whole school approach
SO HEALTH EDUCATION
LA English
DT Article
DE Health promotion; Schools; Evaluation; Mental health; Health promoting
   schools; Social skills; Mental health promotion; Intervention; Whole
   school approach
ID ADOLESCENTS; CHILDREN; PREVENTION; CONSENSUS; PROGRAMS; STUDENTS
AB Purpose - Within the framework of Health Promoting Schools Up is an intervention using a whole school approach aimed at promoting mental health by strengthening social and emotional competence among schoolchildren. Social and emotional competence is an integral part of many school-based mental health interventions but only a minority of interventions measure changes in competences. The purpose of this paper is to present the intervention Up and document changes in social and emotional competence among schoolchildren before and after the intervention.
   Design/methodology/approach - Up consists of four components: education and activities for schoolchildren; development of staff skills; involvement of parents; and initiatives in everyday life at school. Up was implemented in two Danish schools in 2010-2011. Social and emotional competence was measured among 11-15-year old schoolchildren before (response rate 96.2 per cent, n = 589) and after (response rate 83.9 per cent, n = 532) the intervention.
   Findings - Changes in level of social competence were assessed by the prevalence of a high level of social and emotional competence before (33.3 per cent) and after (40.8 per cent) the intervention (p-value = 0.01).
   Research limitations/implications - Up provides valuable experiences for adapting evidence-based mental health promotion to the Danish school system which is characterized by democracy, autonomy and inclusion. Future research should study the implementation and effect of Up in larger scale studies.
   Practical implications - The comprehensive description of Up serves as important information for policymakers and practitioners working with mental health promotion.
   Originality/value - The whole school approach intervention Up has the potential to promote social and emotional competence and reduce socioeconomic differences in social and emotional competence among schoolchildren.
C1 [Nielsen, Line; Meilstrup, Charlotte; Nelausen, Malene Kubstrup; Koushede, Vibeke] Univ Southern Denmark, Natl Inst Publ Hlth, Copenhagen, Denmark.
   [Holstein, Bjorn Evald] Univ Southern Denmark, Social Epidemiol, Copenhagen, Denmark.
RP Nielsen, L (reprint author), Univ Southern Denmark, Natl Inst Publ Hlth, Copenhagen, Denmark.
EM linn@niph.dk
RI Koushede, Vibeke/W-5168-2019; Holstein, Bjorn E/G-6383-2013
OI Koushede, Vibeke/0000-0002-7302-1334; Holstein, Bjorn
   E/0000-0002-4348-280X; Meilstrup, Charlotte/0000-0001-5705-1288
NR 36
TC 12
Z9 13
U1 0
U2 15
PU EMERALD GROUP PUBLISHING LTD
PI BINGLEY
PA HOWARD HOUSE, WAGON LANE, BINGLEY BD16 1WA, W YORKSHIRE, ENGLAND
SN 0965-4283
EI 1758-714X
J9 HEALTH EDUC
JI Health Educ.
PY 2015
VL 115
IS 3-4
SI SI
BP 339
EP 356
DI 10.1108/HE-03-2014-0039
PG 18
WC Public, Environmental & Occupational Health
SC Public, Environmental & Occupational Health
GA CJ7GH
UT WOS:000355662200007
DA 2020-03-18
ER

PT J
AU Pedro, MF
   Carapito, E
   Ribeiro, T
AF Pedro, Marta Figueiredo
   Carapito, Elsa
   Ribeiro, Teresa
TI Parenting Styles and Dimensions Questionnaire - The Portuguese
   Self-Report Version
SO PSICOLOGIA-REFLEXAO E CRITICA
LA Portuguese
DT Article
DE Parenting styles; confirmatory factor analysis; psychometric properties
ID RELATIONAL AGGRESSION; MOTHERS; AUTHORITARIAN; CHILDREN; RELIABILITY;
   ADOLESCENTS; ADJUSTMENT; VALIDITY; PATTERNS
AB Parenting styles have been a central construct in the field of parenting and child development studies. Many decades of research have supported the impact of parenting styles on several aspects of the social and emotional adjustment of children and adolescents. The purpose of this study was to examine the psychometric properties and the factorial validity of the Portuguese version of the Parenting Styles and Dimensions Questionnaire, through confirmatory factor analysis. Data were collected from 2081 participants (1085 mothers; 996 fathers) with children between 3 and 15 years old. Results replicated the original three-factor structure: authoritative, authoritarian and permissive. The results of confirmatory analysis indicated a good fit of the model. Authoritative and authoritarian factors showed good internal reliability coefficients, but the permissive factor presented values slightly below acceptable levels. Convergent and discriminant validity also showed appropriate values. In general, and despite the less acceptable levels of internal reliability demonstrated by the permissive factor, PSDQ revealed psychometric properties appropriate for research and clinical purposes. This instrument not only allows for the assessment of parenting styles, but also enables the measurement of parental dimensions and behaviors with a significant impact on child and adolescent well-being.
C1 [Pedro, Marta Figueiredo; Carapito, Elsa; Ribeiro, Teresa] Univ Lisbon, P-1649013 Lisbon, Portugal.
RP Pedro, MF (reprint author), Univ Lisbon, Alameda Univ, Fac Psicol, P-1649013 Lisbon, Portugal.
EM mmpedro@psicologia.ulisboa.pt; elsa.carapito@gmail.com;
   mteresaribeiro@psicologia.ulisboa.pt
OI Pedro, Marta/0000-0002-2703-3932
NR 43
TC 7
Z9 11
U1 0
U2 19
PU SPRINGER INTERNATIONAL PUBLISHING AG
PI CHAM
PA GEWERBESTRASSE 11, CHAM, CH-6330, SWITZERLAND
SN 0102-7972
EI 1678-7153
J9 PSICOL-REFLEX CRIT
JI Psicol.-Reflex. Crit.
PY 2015
VL 28
IS 2
BP 302
EP 312
DI 10.1590/1678-7153.201528210
PG 11
WC Psychology, Multidisciplinary
SC Psychology
GA CN4EI
UT WOS:000358382600010
OA DOAJ Gold
DA 2020-03-18
ER

PT J
AU Xie, DF
   Lu, JM
   Xie, ZM
AF Xie, Dengfeng
   Lu, Jiamei
   Xie, Zhangming
TI ONLINE EMOTION REGULATION QUESTIONNAIRE FOR ADOLESCENTS: DEVELOPMENT AND
   PRELIMINARY VALIDATION
SO SOCIAL BEHAVIOR AND PERSONALITY
LA English
DT Article
DE adolescence; online emotion regulation; Internet use; social functioning
AB Emotion regulation when using the Internet is an increasingly important way to secure effective social functioning for adolescents. To develop a measure of emotion regulation for adolescents with reference to the network community and examine its reliability and validity, we recruited 535 young people as participants and performed item analysis, identification degree analysis, exploratory factor analysis, and confirmatory factor analysis. Our results showed that the online emotion regulation of adolescents comprised the following 4 dimensions: positive emotion seeking, negative emotion experience, interpersonal emotion support, and mood awareness. Cronbach's alpha coefficient and the test-retest reliability met the benchmark psychometric standards, and the confirmatory factor analysis demonstrated that the scale had a good fit. Our results indicated that the developed scale was a valid and reliable measure of adolescents' online emotion regulation.
C1 [Xie, Dengfeng; Lu, Jiamei] Shanghai Normal Univ, Educ Sci Coll, Shanghai 200234, Peoples R China.
   [Xie, Dengfeng] West Anhui Univ, Dept Ideol & Polit Educ, Hefei, Peoples R China.
   [Xie, Zhangming] West Anhui Univ, Educ & Counseling Ctr Students Mental Hlth, Hefei, Peoples R China.
RP Lu, JM (reprint author), Shanghai Normal Univ, Educ Sci Coll, 100 Gui Lin Rd, Shanghai 200234, Peoples R China.
EM 545334875@qq.com
FU Key Projects of Philosophy and Social Sciences Research; Ministry of
   Education Research on the Status Quo of China's Contemporary Youth's
   Affective Quality [13JZD046]; Ministry of Education, Humanities, and
   Social Science Research Funds [13YJC190010]; Social Development Research
   Funds of Anhui Province [AHSK11-12D348]
FX This study was supported by the Key Projects of Philosophy and Social
   Sciences Research, Ministry of Education Research on the Status Quo of
   China's Contemporary Youth's Affective Quality (No. 13JZD046), Ministry
   of Education, Humanities, and Social Science Research Funds (No.
   13YJC190010), and Social Development Research Funds of Anhui Province
   (No. AHSK11-12D348). Correspondence concerning this article should be
   addressed to: Jiamei Lu, Education Science College, Shanghai Normal
   University, 100 Gui Lin Road, Shanghai 200234, People's Republic of
   China. Email: 545334875@qq.com
NR 28
TC 0
Z9 1
U1 1
U2 19
PU SOC PERSONALITY RES INC
PI PALMERSTON NORTH
PA P O BOX 1539, PALMERSTON NORTH 5330, NEW ZEALAND
SN 0301-2212
EI 1179-6391
J9 SOC BEHAV PERSONAL
JI Soc. Behav. Pers.
PY 2015
VL 43
IS 6
BP 955
EP 966
DI 10.2224/sbp.2015.43.6.955
PG 12
WC Psychology, Social
SC Psychology
GA CN6HP
UT WOS:000358535600007
DA 2020-03-18
ER

PT J
AU In-Albon, T
   Tschan, T
   Schwarz, D
   Schmid, M
AF In-Albon, Tina
   Tschan, Taru
   Schwarz, Daniela
   Schmid, Marc
TI Emotion Regulation in Adolescents with Nonsuicidal Self-Injury
SO PRAXIS DER KINDERPSYCHOLOGIE UND KINDERPSYCHIATRIE
LA German
DT Article
DE nonsuicidal self-injury; emotion regulation; DSM-5
ID PERSONALITY-DISORDER; COMMUNITY SAMPLE; SUICIDE ATTEMPTS; YOUNG-ADULTS;
   NSSI; PREVALENCE; DIFFICULTIES; SUPPRESSION; FEATURES; ANXIETY
AB Nonsuicidal self-injury (NSSI) is a prevalent and impairing condition that was newly included in DSM-5 in the section III criteria for further research. Difficulties in emotion regulation play an important role in the development and maintenance of NSSI. This study investigated the emotion regulation in female adolescents with NSSI according to DSM-5 (n = 55), clinical control adolescents with mental disorders without NSSI (n = 30), and nonclinical control adolescents (n = 58) using self-report questionnaires and interviews. As expected, results indicated that adolescents with NSSI have significantly more difficulties in emotion regulation compared to healthy controls. In addition, adolescents with NSSI reported also significantly more difficulties in impulse control, lack of emotional clarity, difficulties engaging in goal-directed behavior, and limited access to emotion regulation strategies compared to nonclinical and clinical controls. Adolescents with NSSI felt significantly more often sadness compared to clinical controls (d = 0.66) and compared to other emotions. Adolescents with NSSI indicated significantly less often happiness compared to nonclinical controls (d = 1.83). Results support that adolescents with NSSI have difficulties in emotion regulation and that these difficulties are even more pronounced than in adolescents with other mental disorders. Clinical implications will be discussed.
C1 [In-Albon, Tina; Tschan, Taru; Schwarz, Daniela] Univ Koblenz Landau, Klin Psychol & Psychotherapie Kindes & Jugendalte, D-76829 Landau, Germany.
   [Schmid, Marc] Univ Psychiat Kliniken, Kinder & Jugendpsychiat, Basel, Switzerland.
RP In-Albon, T (reprint author), Univ Koblenz Landau, Klin Psychol & Psychotherapie Kindes & Jugendalte, Ostbahnstr 12, D-76829 Landau, Germany.
EM in-albon@uni-landau.de
RI Schmid, Marc/O-4212-2017
NR 59
TC 4
Z9 4
U1 0
U2 16
PU VANDENHOECK & RUPRECHT GMBH & CO KG
PI GOTTINGEN
PA VIENNA UNIV PRESS, ROBERT BOSCH BREITE 6, D-37079 GOTTINGEN, GERMANY
SN 0032-7034
EI 2196-8225
J9 PRAX KINDERPSYCHOL K
JI Prax. Kinderpsychol. Kinderpsychiatr.
PY 2015
VL 64
IS 5
BP 386
EP 403
DI 10.13109/prkk.2015.64.5.386
PG 18
WC Psychology, Developmental; Psychiatry
SC Psychology; Psychiatry
GA CJ7XG
UT WOS:000355713100005
PM 26032034
DA 2020-03-18
ER

PT S
AU Lyubomirsky, S
   Layous, K
   Chancellor, J
   Nelson, SK
AF Lyubomirsky, Sonja
   Layous, Kristin
   Chancellor, Joseph
   Nelson, S. Katherine
BE Cannon, TD
   Widiger, T
TI Thinking About Rumination: The Scholarly Contributions and Intellectual
   Legacy of Susan Nolen-Hoeksema
SO ANNUAL REVIEW OF CLINICAL PSYCHOLOGY, VOL 11
SE Annual Review of Clinical Psychology
LA English
DT Article; Book Chapter
DE rumination; depression; gender; transdiagnostic risk factor; response
   styles theory
ID SELF-FOCUSED ATTENTION; EMOTION REGULATION STRATEGIES; RESPONSE STYLES
   THEORY; GENDER-DIFFERENCES; SEX-DIFFERENCES; DEPRESSED MOOD;
   INTERNALIZING SYMPTOMS; POSITIVE ACTIVITIES; EXPLANATORY STYLE; STRESS
   GENERATION
AB Our article reviews and celebrates Susan Nolen-Hoeksema's remarkable contributions to psychological and clinical science, focusing on her vast body of theoretical and empirical work and her influence on colleagues and students. Susan spent her career trying to understand how and why a style of regulating emotions called rumination increases vulnerability to depression and exacerbates and perpetuates negative moods. More broadly, we describe research by Susan and her colleagues on the predictors of depression in childhood and adolescence; gender differences in depression and rumination in adolescence and adulthood; roots, correlates, and adverse consequences of ruminative response styles; and rumination as a transdiagnostic risk factor for not only depression but also a host of psychological disorders, including anxiety, substance abuse, and eating disorders. Susan's intellectual legacy is evident in her impressive publication and citation record, the clinical applications of her work, and the flourishing careers of the students she mentored.
C1 [Lyubomirsky, Sonja; Layous, Kristin; Nelson, S. Katherine] Univ Calif Riverside, Dept Psychol, Riverside, CA 92521 USA.
   [Chancellor, Joseph] Univ Cambridge, Dept Expt Psychol, Cambridge CB1 2PG, England.
RP Lyubomirsky, S (reprint author), Univ Calif Riverside, Dept Psychol, Riverside, CA 92521 USA.
EM sonja.lyubomirsky@ucr.edu
OI Nelson-Coffey, S. Katherine/0000-0002-9958-6819
NR 116
TC 45
Z9 48
U1 0
U2 38
PU ANNUAL REVIEWS
PI PALO ALTO
PA 4139 EL CAMINO WAY, PO BOX 10139, PALO ALTO, CA 94303-0897 USA
SN 1548-5943
BN 978-0-8243-3911-1
J9 ANNU REV CLIN PSYCHO
JI Annu. Rev. Clin. Psychol.
PY 2015
VL 11
BP 1
EP 22
DI 10.1146/annurev-clinpsy-032814-112733
PG 22
WC Psychology, Clinical; Psychology
SC Psychology
GA BC3WH
UT WOS:000352014000002
PM 25581241
OA Bronze, Green Published
DA 2020-03-18
ER

PT J
AU Saritas-Atalar, D
   Gencoz, T
   Ozen, A
AF Saritas-Atalar, Dilek
   Gencoz, Tulin
   Ozen, Ayca
TI Confirmatory Factor Analyses of the Difficulties in Emotion Regulation
   Scale (DERS) in a Turkish Adolescent Sample
SO EUROPEAN JOURNAL OF PSYCHOLOGICAL ASSESSMENT
LA English
DT Article
DE difficulties in emotion regulation (DERS); adolescence; confirmatory
   factor analysis (CFA)
ID COVARIANCE STRUCTURE-ANALYSIS; NEGATIVE AFFECT; DYSREGULATION; SYMPTOMS;
   CHILDREN; DISCREPANCIES; VALIDATION; DISORDER
AB The aim of the present study was to explore the psychometric properties of the Difficulties in Emotion Regulation Scale (DERS) among Turkish adolescents. A total of 595 high school students (300 females and 295 males) whose ages ranged between 14 and 17 years participated in the study, and were administered the DERS, the Positive and Negative Affect Schedule (PANAS), and the Childhood Depression Inventory (CDI). Confirmatory factor analyses supported the six-factor structure of the DERS among adolescents. In addition, results indicated sound internal consistency as well as concurrent validity. It is concluded that the DERS is a valid age-appropriate measure for investigating emotion regulation difficulties in adolescents.
C1 [Saritas-Atalar, Dilek; Gencoz, Tulin] Middle E Tech Univ, Dept Psychol, TR-06531 Ankara, Turkey.
   [Ozen, Ayca] TOBB Univ Econ & Technol, Dept Psychol, Ankara, Turkey.
RP Saritas-Atalar, D (reprint author), Ankara Univ, Dept Psychol, TR-06100 Ankara, Turkey.
EM dsaritas@ankara.edu.tr
FU Scientific and Technological Research Council of Turkey (TUBITAK)Turkiye
   Bilimsel ve Teknolojik Arastirma Kurumu (TUBITAK) [110K333]
FX This study was partly supported by Scientific and Technological Research
   Council of Turkey (TUBITAK) (Project No. 110K333).
NR 42
TC 11
Z9 11
U1 1
U2 22
PU HOGREFE & HUBER PUBLISHERS
PI GOTTINGEN
PA MERKELSTR 3, D-37085 GOTTINGEN, GERMANY
SN 1015-5759
EI 2151-2426
J9 EUR J PSYCHOL ASSESS
JI Eur. J. Psychol. Assess.
PY 2015
VL 31
IS 1
BP 12
EP 19
DI 10.1027/1015-5759/a000199
PG 8
WC Psychology, Applied
SC Psychology
GA CE7IH
UT WOS:000352012100003
DA 2020-03-18
ER

PT J
AU Suroyegina, AU
   Kholmogorova, AB
AF Suroyegina, A. U.
   Kholmogorova, A. B.
TI Mental and emotional states of adolescents with grave spinal cord
   injuries in different stages of rehabilitation
SO VOPROSY PSIKHOLOGII
LA Russian
DT Article
DE spinal cord injury; psychological rehabilitation; social rehabilitation;
   family malfunction; maladjustment; depression and anxiety symptoms;
   interpersonal relations; affiliation motives; fear of denial; aspiration
   for acceptance
AB A grave injury, including a spinal one, affects not only the physical, but also the psychological condition of a person. An examination of 39 adolescents and young people with spinal injuries suffered at different times of their lives has shown an increase in negative attitudes in later stages of post-traumatic rehabilitation Patients suffer from depression, anxiety, fear of rejection. They no longer desire acceptance on the part of other people which points to a conflict in affiliation motivation. The authors have discovered a close connection between styles of emotional communication within the family, emotional maladjustment and negative interpersonal attitudes. High indices of family malfunction are linked to prevalence of fear of rejection and depression symptoms over aspiration for acceptance. The authors emphasize importance of psychological assistance to the family and its injured members in all stages of the rehabilitation process.
NR 6
TC 0
Z9 0
U1 0
U2 5
PU MEZHDUNARODNAYA KNIGA
PI MOSCOW
PA 39 DIMITROVA UL., MOSCOW, 113095, RUSSIA
SN 0042-8841
J9 VOP PSIKHOL+
JI Vopr. Psikhologii
PD JAN-FEB
PY 2015
IS 1
BP 38
EP +
PG 10
WC Psychology, Educational
SC Psychology
GA CF0OS
UT WOS:000352244700004
DA 2020-03-18
ER

PT J
AU Sala, MN
   Testa, S
   Pons, F
   Molina, P
AF Sala, Maria Nives
   Testa, Silvia
   Pons, Francisco
   Molina, Paola
TI Emotion Regulation and Defense Mechanisms
SO JOURNAL OF INDIVIDUAL DIFFERENCES
LA English
DT Article
DE emotion regulation; defense mechanisms
ID PSYCHOMETRIC PROPERTIES; REGULATION QUESTIONNAIRE; SOCIAL-CONSEQUENCES;
   STYLE QUESTIONNAIRE; NONCLINICAL SAMPLE; PARALLEL ANALYSIS;
   PSYCHOPATHOLOGY; ADOLESCENCE; SUPPRESSION; DIFFERENCE
AB This study examined the relations between emotion regulation and defense mechanisms as assessed through self-report questionnaires. Participants were 314 undergraduate students at the University of Turin (Faculty of Agricultural Studies, School of Sport and Exercise Sciences and Faculty of Psychology). Correlational analysis identified several associations between emotion regulation strategies and defense mechanisms. A second-order factor model was tested in which each of the dimensions assessed by the defense mechanisms and emotion regulation instruments was assigned to either an adaptive or maladaptive latent dimension. The results suggested that the dimensions of adaptiveness and maladaptiveness may represent a key link between emotion regulation and defense mechanisms.
C1 [Sala, Maria Nives; Testa, Silvia; Molina, Paola] Univ Turin, Dept Psychol, I-10124 Turin, Italy.
   [Pons, Francisco] Univ Oslo, N-0316 Oslo, Norway.
RP Sala, MN (reprint author), Univ Turin, Dept Psychol, Via Verdi 10, I-10124 Turin, Italy.
EM marianives.sala@unito.it
OI TESTA, Silvia/0000-0002-8732-4790; Molina, Paola/0000-0002-7037-0037
NR 53
TC 7
Z9 7
U1 0
U2 17
PU HOGREFE & HUBER PUBLISHERS
PI GOTTINGEN
PA ROHNSWEG 25, D-37085 GOTTINGEN, GERMANY
SN 1614-0001
EI 2151-2299
J9 J INDIVID DIFFER
JI J. Individ. Differ.
PY 2015
VL 36
IS 1
BP 19
EP 29
DI 10.1027/1614-0001/a000151
PG 11
WC Psychology, Social
SC Psychology
GA CE7FU
UT WOS:000352004200003
DA 2020-03-18
ER

PT J
AU Roos, S
   Salmivalli, C
   Hodges, EVE
AF Roos, Sanna
   Salmivalli, Christina
   Hodges, Ernest V. E.
TI Emotion Regulation and Negative Emotionality Moderate the Effects of
   Moral (Dis)Engagement on Aggression
SO MERRILL-PALMER QUARTERLY-JOURNAL OF DEVELOPMENTAL PSYCHOLOGY
LA English
DT Article
ID SELF-CONSCIOUS AFFECT; EFFORTFUL CONTROL; GENDER-DIFFERENCES; GUILT;
   SHAME; BEHAVIOR; DISENGAGEMENT; ADOLESCENTS; MECHANISMS; DEPLETION
AB The effects of guilt, shame, and externalization of blame on aggressive behavior were investigated among a total of 307 Finnish fifth and sixth graders (M-age = 11.9 years). Self-reported proneness to feel guilt and shame was expected to reduce levels of peer-reported aggressive behavior, whereas self-reported externalization of blame was hypothesized to function as a moral disengagement mechanism with links to greater aggressive behavior. However, these associations were expected to be moderated by children's emotion-regulation capabilities and tendencies to experience negative emotionality (as reported by teachers). Results indicated that guilt and shame were associated with lower levels of aggression for children with poor emotion regulation (or high negative emotionality). For children with effective emotion regulation (or low negative emotionality), shame and externalization of blame were associated with higher levels of aggression. The results suggest that a dark side may be apparent in effective emotion regulation (and low negative emotionality) in that it enables children to disengage from the normally inhibiting functions of guilt and shame and to act aggressively in response to shame and externalization of blame.
C1 [Roos, Sanna; Salmivalli, Christina; Hodges, Ernest V. E.] Univ Turku, Dept Psychol, FIN-20014 Turku, Finland.
   [Hodges, Ernest V. E.] St Johns Univ, Dept Psychol, Jamaica, NY USA.
RP Roos, S (reprint author), Univ Turku, Dept Psychol, FIN-20014 Turku, Finland.
EM sanna.roos@utu.fi
OI Salmivalli, Christina/0000-0002-6253-146X
FU Academy of FinlandAcademy of Finland [134843]
FX This study was supported by an Academy of Finland Grant 134843 awarded
   to Christina Salmivalli.
NR 67
TC 2
Z9 2
U1 2
U2 20
PU WAYNE STATE UNIV PRESS
PI DETROIT
PA 4809 WOODWARD AVE, DETROIT, MI 48201-1309 USA
SN 0272-930X
EI 1535-0266
J9 MERRILL PALMER QUART
JI Merrill-Palmer Q.-J. Dev. Psychol.
PD JAN
PY 2015
VL 61
IS 1
SI SI
BP 30
EP 50
PG 21
WC Psychology, Developmental
SC Psychology
GA CD7PI
UT WOS:000351282400004
DA 2020-03-18
ER

PT S
AU Suchday, S
AF Suchday, Sonia
BE Grigorenko, EL
TI Anger and Globalization Among Young People in India
SO GLOBAL CONTEXT FOR NEW DIRECTIONS FOR CHILD AND ADOLESCENT DEVELOPMENT
SE New Directions for Child and Adolescent Development
LA English
DT Article; Book Chapter
ID GENERAL STRAIN THEORY; EMOTION REGULATION; EMERGING ADULTS;
   SOCIALIZATION; CONSEQUENCES; ADOLESCENTS; CONTEXT; HEALTH
AB This article addresses the challenges faced by youth in developing countries. Using India as an example of a fast-globalizing country, this article highlights the experience and challenges faced by adolescents and emerging adults as they search for their interpersonal and professional identities. The difficulties of defining identity in the context of rapid globalization where people are exposed to diverse cultural forces that may conflict with each other are particularly salient when dealing with anger Anger frequently results from thwarted wants and needs. In globalizing developing economies, young people often face inequitable access and opportunities that may be cause for distress anger and depression. However the skills to deal with anger are frequently culturally determined and may not be effective in situations where multiple cultural rules are operational. For example, India being a collectivist culture traditionally encourages the suppression of anger However situations and rules of conduct in a global economic order require the assertive expression of anger and the confrontation of conflict. Research that is methodologically and culturally appropriate is needed in exploring these issues and ameliorating distress associated with inequity, conflicts, and challenges. (C) 2015 Wiley Periodicals, Inc.
C1 Pace Univ, Dept Psychol, New York, NY 10038 USA.
RP Suchday, S (reprint author), Pace Univ, Dept Psychol, New York, NY 10038 USA.
NR 32
TC 3
Z9 3
U1 0
U2 7
PU WILEY PERIODICALS
PI SAN FRANCISCO
PA 989 MARKET STREET, SAN FRANCISCO, CA 94103-1741 USA
SN 1534-8687
BN 978-1-119-05831-1
J9 NEW DIR CHILD ADOLES
PY 2015
VL 147
BP 77
EP 84
DI 10.1002/cad.20084
PG 8
WC Psychology, Developmental
SC Psychology
GA BC2FF
UT WOS:000350829200011
PM 25732018
DA 2020-03-18
ER

PT J
AU Wade, CE
AF Wade, Christine E.
TI The longitudinal effects of after-school program experiences, quantity,
   and regulatable features on children's social-emotional development
SO CHILDREN AND YOUTH SERVICES REVIEW
LA English
DT Article
DE After-school programs; Child-caregiver relationships; Developmental
   outcomes
ID AT-RISK STUDENTS; ACADEMIC-PERFORMANCE; MIDDLE CHILDHOOD; CARE PROGRAMS;
   ADJUSTMENT; QUALITY; YOUTH; PARTICIPATION; COMPETENCE; ENGAGEMENT
AB Experiences of 298 children with their caregivers in after-school programs (ASPs) were examined as predictors of social-emotional functioning across the first through fifth grade. Moderating effects of previous social-emotional problems, child gender, family income, quantity of care, and program regulatable features were also estimated. On average, ASP experiences negatively predicted externalizing problems and positively predicted social selfcontrol and assertion. Interestingly, positive ASP experiences did not predict decreased externalizing behaviors, but instead children with negative experiences had higher levels of externalizing behavior problems. Changes in ASP experiences positively predicted changes in self-control scores, but only for boys. Finally, staff experience, staff wages, and changes in child-to-caregiver ratios predicted children's ASP experiences and levels of socialemotional development. (C) 2014 Elsevier Ltd. All rights reserved.
C1 Univ Wyoming, Dept Family & Consumer Sci, Dept 3354, Laramie, WY 82072 USA.
RP Wade, CE (reprint author), Univ Wyoming, Dept Family & Consumer Sci, Dept 3354, 1000 E Univ Ave, Laramie, WY 82072 USA.
EM cwade@uwyo.edu
FU NICHDUnited States Department of Health & Human ServicesNational
   Institutes of Health (NIH) - USANIH Eunice Kennedy Shriver National
   Institute of Child Health & Human Development (NICHD)
FX The Study of Early Child Care and Youth Development (SECCYD) was
   conducted by the National Institute of Child Health and Human
   Development (NICHD) Early Child Care Research Network, supported by
   NICHD through a cooperative agreement that calls for scientific
   collaboration between the grantees and the NICHD staff.
NR 61
TC 4
Z9 5
U1 1
U2 15
PU PERGAMON-ELSEVIER SCIENCE LTD
PI OXFORD
PA THE BOULEVARD, LANGFORD LANE, KIDLINGTON, OXFORD OX5 1GB, ENGLAND
SN 0190-7409
EI 1873-7765
J9 CHILD YOUTH SERV REV
JI Child. Youth Serv. Rev.
PD JAN
PY 2015
VL 48
BP 70
EP 79
DI 10.1016/j.childyouth.2014.12.007
PG 10
WC Family Studies; Social Work
SC Family Studies; Social Work
GA CB3DF
UT WOS:000349507700008
DA 2020-03-18
ER

PT J
AU Grove, C
   Reupert, A
   Maybery, D
AF Grove, C.
   Reupert, A.
   Maybery, D.
TI Peer connections as an intervention with children of families where a
   parent has a mental illness: Moving towards an understanding of the
   processes of change
SO CHILDREN AND YOUTH SERVICES REVIEW
LA English
DT Article
DE Peer support programme; Peer-connectedness; Parental mental health;
   Prevention; Mental health knowledge; Help seeking
ID PSYCHIATRIC-DISORDERS; EMOTIONAL-PROBLEMS; ILL PARENTS; ADOLESCENTS;
   EXPERIENCES; PROGRAM; SUPPORT; PERCEPTIONS; PREVENTION; RISKS
AB Prevention and early intervention programmes have been found to impede the transmission of mental illness from parents to children. However, the extant processes of change in such programmes are less clear. This study focuses on the impact of a peer support programme developed for children and adolescents who have a parent with a mental illness and examines the processes of change which might promote positive outcomes for youth. A mixed methods research approach was employed with participants aged between 8 and 12 years old; 69 completed pre- and post-questionnaires and 18 of these same participants engaged in telephone interviews post programme. Results demonstrate improved mental health knowledge and children reported that they were more likely to use an anonymous telephone helpline after attending the programme. Children indicated that the programme provided a place of respite from caring for their parent with a mental illness, an opportunity to connect with peers, and a positive change in perception of their parent's mental illness. The reported findings are moving towards an understanding of the process of change in programmes. (C) 2014 Elsevier Ltd. All rights reserved.
C1 [Grove, C.; Reupert, A.] Monash Univ, Krongold Ctr, Fac Educ, Melbourne, Vic 3004, Australia.
   [Maybery, D.] Monash Univ, Sch Rural Hlth, Dept Rural & Indigenous Hlth, Melbourne, Vic 3004, Australia.
RP Grove, C (reprint author), Monash Univ, Fac Educ, Clayton Campus, Melbourne, Vic 3004, Australia.
EM christine.grove@monash.edu
OI Reupert, Andrea/0000-0003-2885-2814; grove,
   christine/0000-0002-0528-2620; Maybery, Darryl/0000-0003-1038-9374;
   Reupert, Andrea/0000-0003-1447-7769
FU Australian Kookaburra Kids Foundation in New South Whales, Australia
FX Thank you to the children who shared their experiences with the
   researcher. These stories could not have been heard without the support
   from Pamela Brown in connection with The Australian Kookaburra Kids
   Foundation in New South Whales, Australia.
NR 41
TC 10
Z9 10
U1 0
U2 20
PU PERGAMON-ELSEVIER SCIENCE LTD
PI OXFORD
PA THE BOULEVARD, LANGFORD LANE, KIDLINGTON, OXFORD OX5 1GB, ENGLAND
SN 0190-7409
EI 1873-7765
J9 CHILD YOUTH SERV REV
JI Child. Youth Serv. Rev.
PD JAN
PY 2015
VL 48
BP 177
EP 185
DI 10.1016/j.childyouth.2014.12.014
PG 9
WC Family Studies; Social Work
SC Family Studies; Social Work
GA CB3DF
UT WOS:000349507700019
DA 2020-03-18
ER

PT J
AU Carvalho, S
   Dinis, A
   Pinto-Gouveia, J
   Estanqueiro, C
AF Carvalho, Sergio
   Dinis, Alexandra
   Pinto-Gouveia, Jose
   Estanqueiro, Catia
TI Memories of Shame Experiences with Others and Depression Symptoms: The
   Mediating Role of Experiential Avoidance
SO CLINICAL PSYCHOLOGY & PSYCHOTHERAPY
LA English
DT Article
DE Recall of Shame Experiences; Centrality of Shame Memories; Experiential
   Avoidance; Depression Symptoms
ID AUTOBIOGRAPHICAL MEMORY; EMOTION REGULATION; PARENTAL SOCIALIZATION;
   COMMITMENT THERAPY; STRESSFUL EVENTS; LIFE STORY; ACCEPTANCE; CHILDHOOD;
   ANXIETY; GUILT
AB Background Shame experiences have been suggested to be related with psychopathological symptoms and with self-relevant beliefs. Recent studies also suggest that avoidant-focused strategies (e.g., rumination, thought suppression and dissociation) mediate the impact of shame memories and depression symptoms. However, experiential avoidance has been found to mediate the relation between early experience of abuse and psychopathological symptoms. Our goal was to test the mediating effect of experiential avoidance in the relation between both the nature of shame experiences at the hands of caregivers and the centrality of shame memories with others, and depression symptoms.
   Method Using structural equation modelling, we assessed the frequency and nature of recalled shame experiences at the hands of caregivers, the centrality of shame experiences with others throughout childhood and adolescence, experiential avoidance and depression symptomatology in 161 participants from general population.
   Results Experiential avoidance mediates the impact of shame experiences with caregivers and depression symptoms. Experiential avoidance also mediated the association between the centrality of shame experiences with others and depression symptoms.
   Conclusion Our results suggest that shame memories with others do not per se impact on depression symptoms, but rather the unwillingness to experience them and the attempts to control them. Hence, our results emphasize the importance of addressing affect regulation processes such as avoidance when dealing with shame memories, particularly with patients who experience depression symptoms.
C1 [Carvalho, Sergio; Dinis, Alexandra; Pinto-Gouveia, Jose; Estanqueiro, Catia] Univ Coimbra, Cognit Behav Res Ctr, P-3001802 Coimbra, Portugal.
RP Carvalho, S (reprint author), Univ Coimbra, Fac Psychol & Educ Sci, CINEICC, Rua Colegio Novo,Apartado 6153, P-3001802 Coimbra, Portugal.
EM sergio.and.carvalho@gmail.com
OI Pinto-Gouveia, Jose/0000-0002-4505-8367; Dinis,
   Alexandra/0000-0002-2316-277X; Carvalho, Sergio/0000-0002-8757-8424
NR 103
TC 9
Z9 9
U1 3
U2 30
PU WILEY
PI HOBOKEN
PA 111 RIVER ST, HOBOKEN 07030-5774, NJ USA
SN 1063-3995
EI 1099-0879
J9 CLIN PSYCHOL PSYCHOT
JI Clin. Psychol. Psychother.
PD JAN-FEB
PY 2015
VL 22
IS 1
BP 32
EP 44
DI 10.1002/cpp.1862
PG 13
WC Psychology, Clinical
SC Psychology
GA CA4TX
UT WOS:000348899400004
PM 23878110
DA 2020-03-18
ER

PT J
AU Arim, RG
   Kohen, DE
   Garner, RE
   Lach, LM
   Brehaut, JC
   MacKenzie, MJ
   Rosenbaum, PL
AF Arim, Rubab G.
   Kohen, Dafna E.
   Garner, Rochelle E.
   Lach, Lucyna M.
   Brehaut, Jamie C.
   MacKenzie, Michael J.
   Rosenbaum, Peter L.
TI Psychosocial functioning in children with neurodevelopmental disorders
   and externalizing behavior problems
SO DISABILITY AND REHABILITATION
LA English
DT Article
DE Behavior problems; Canada; child disabilities; neurodevelopmental
   disorders; psychosocial aspects
ID INTELLECTUAL DISABILITY; PARENTING BEHAVIORS; SELF-CONCEPTS;
   ADOLESCENTS; CHILDHOOD; HEALTH; ANXIETY; FAMILY; PSYCHOPATHOLOGY;
   PREVALENCE
AB Purpose: This study examines psychosocial functioning in children with neurodevelopmental disorders (NDDs) and/or externalizing behavior problems (EBPs) as compared to children with neither condition. Methods: The longitudinal sample, drawn from the Canadian National Longitudinal Survey of Children and Youth, included children who were 6 to 9 years old in Cycle 1 who were followed-up biennially in Cycles 2 and 3 (N = 3476). The associations between NDDs and/or EBPs, child and family socio-demographic characteristics and parenting behaviors (consistency and ineffective parenting), were examined across several measures of child psychosocial functioning: peer relationships, general self-esteem, prosocial behavior and anxiety-emotional problems. Results: Children with NDDs, EBPs, and both NDDs and EBPs self-reported lower scores on general self-esteem. Children with NDDs and both NDDs and EBPs reported lower scores on peer relationships and prosocial behavior. Lastly, children with both NDDs and EBPs self-reported higher scores on anxiety-emotional behaviors. After considering family socio-demographic characteristics and parenting behaviors, these differences remained statistically significant only for children with both NDDs and EBPs. Child age and gender, household income and parenting behaviors were important in explaining these associations. Conclusions: Psychosocial functioning differs for children with NDDs and/or EBPs. Children with both NDDs and EBPs appear to report poorer psychosocial functioning compared to their peers with neither condition. However, it is important to consider the context of socio-demographic characteristics, parenting behaviors and their interactions to understand differences in children's psychosocial functioning.
C1 [Arim, Rubab G.; Kohen, Dafna E.; Garner, Rochelle E.] STAT Canada, Hlth Anal Div, Ottawa, ON K1A 0T6, Canada.
   [Arim, Rubab G.; Brehaut, Jamie C.] Ottawa Hosp Res Inst, Clin Epidemiol Program, Ottawa, ON, Canada.
   [Kohen, Dafna E.; Brehaut, Jamie C.] Univ Ottawa, Fac Med, Dept Epidemiol & Community Med, Ottawa, ON, Canada.
   [Lach, Lucyna M.] McGill Univ, Sch Social Work, Montreal, PQ, Canada.
   [MacKenzie, Michael J.] Columbia Univ, Sch Social Work, New York, NY USA.
   [Rosenbaum, Peter L.] McMaster Univ, Fac Hlth Sci, Dept Paediat, Hamilton, ON, Canada.
RP Arim, RG (reprint author), STAT Canada, Hlth Anal Div, RH Coats Bldg,100 Tunneys Pasture Driveway, Ottawa, ON K1A 0T6, Canada.
EM rubab.arim@statcan.gc.ca
OI /0000-0003-2658-2136
FU Canadian Institutes of Health Research (CIHR)Canadian Institutes of
   Health Research (CIHR) [TWC-94790]
FX Funding for this study was provided by a Canadian Institutes of Health
   Research (CIHR) Emerging Team Grant: Children with Disabilities
   (TWC-94790). The CIHR does not impose any restrictions on free access to
   or publication of the research data. There was no conflict of interest.
NR 71
TC 2
Z9 2
U1 0
U2 19
PU TAYLOR & FRANCIS LTD
PI ABINGDON
PA 2-4 PARK SQUARE, MILTON PARK, ABINGDON OR14 4RN, OXON, ENGLAND
SN 0963-8288
EI 1464-5165
J9 DISABIL REHABIL
JI Disabil. Rehabil.
PY 2015
VL 37
IS 4
BP 345
EP 354
DI 10.3109/09638288.2014.919361
PG 10
WC Rehabilitation
SC Rehabilitation
GA CA6HU
UT WOS:000349012800010
PM 24840026
DA 2020-03-18
ER

PT J
AU Gabriele, M
   Pietro, M
   Azzurra, M
   Simone, P
   Annarita, M
AF Gabriele, Masi
   Pietro, Muratori
   Azzurra, Manfredi
   Simone, Pisano
   Annarita, Milone
TI Child behaviour checklist emotional dysregulation profiles in youth with
   disruptive behaviour disorders: Clinical correlates and treatment
   implications
SO PSYCHIATRY RESEARCH
LA English
DT Article
DE Dysregulation profiles; Deficient emotional self-regulation;
   Callous-unemotional trait; Oppositional defiant disorder; Conduct
   disorder; Multimodal treatment
ID CALLOUS-UNEMOTIONAL TRAITS; PEDIATRIC BIPOLAR DISORDER;
   SCHOOL-AGE-CHILDREN; LONGITUDINAL ANALYSIS; SECONDARY VARIANTS; CONDUCT
   PROBLEMS; PREDICTS; ADOLESCENTS; PHENOTYPE; DIAGNOSIS
AB Two Child Behaviour Checklist (CBCL) profiles were correlated to poor self-regulation, Deficient Emotional Self-Regulation (DESR) (elevation between 1 and 2 Standard Deviations (SD) in Anxiety/Depression, Aggression, Attention subscales), and Dysregulation Profile (DP) (elevation of 2 Standard Deviations or more). We explored youths with Oppositional Defiant Disorder (ODD) and Conduct Disorder (CD) whether these profiles are associated with specific clinical features. The sample included 57 patients with DESR profile and 41 with DP profile, ages 9 to 15 years, all assigned to a non-pharmacological Multimodal Treatment Program. No differences resulted between groups in demographic features, diagnosis ratio, and comorbidities with Attention Deficit Hyperactivity Disorder (ADHD), Bipolar Disorder (BD), and Anxiety Disorder. The DP group was associated with higher scores in Withdrawn, Social Problem, Thought, Rule Breaking, and Somatic CBCL subscales, and higher scores in Narcissism and Impulsivity (but not Callous-Unemotional (CU)), according to the Antisocial Process Screening Device (APSD). After treatment, patients with DESR improved their personality traits (Narcissistic and Callous-Unemotional, but not Impulsivity), while changes in CBCL scales were modest. Patients with DP improved scales of Attention, Aggression, Anxiety-Depression, Rule Breaking, With-drawal, Social Problem and Thought, while personality features did not change. These results suggest diagnostic implications of CBCL profiles, and indications for targeted treatment strategies. (C) 2014 Elsevier Ireland Ltd. All rights reserved.
C1 [Gabriele, Masi; Pietro, Muratori; Azzurra, Manfredi; Annarita, Milone] IRCCS Stella Maris, Sci Inst Child Neurol & Psychiat, Pisa, Italy.
   [Simone, Pisano] Univ Naples 2, Dept Mental & Phys Hlth & Prevent Med, Child & Adolescent Psychiat Div, Naples, Italy.
RP Gabriele, M (reprint author), IRCCS Stella Maris, Via Tirreno 331, Pisa, Italy.
EM gabriele.masi@inpe.unipi.it
RI pisano, simone/K-8657-2016; Muratori, Pietro/J-3538-2016;
   /AAD-2264-2020; Masi, Gabriele/K-2643-2018
OI pisano, simone/0000-0001-5704-4483; Muratori,
   Pietro/0000-0001-7779-779X; /0000-0003-3170-1187; Masi,
   Gabriele/0000-0001-7770-926X
FU Eli LillyEli Lilly; Shire
FX Dr. Masi was in the advisory boards for Eli Lilly and Shire, has
   received research grants from Eli Lilly and Shire, and has been speaker
   for Eli Lilly, Shire, Lundbeck, and Novartis. All the other authors do
   not have conflicts of interest to declare.
NR 38
TC 28
Z9 29
U1 0
U2 32
PU ELSEVIER IRELAND LTD
PI CLARE
PA ELSEVIER HOUSE, BROOKVALE PLAZA, EAST PARK SHANNON, CO, CLARE, 00000,
   IRELAND
SN 0165-1781
J9 PSYCHIAT RES
JI Psychiatry Res.
PD JAN
PY 2015
VL 225
IS 1-2
BP 191
EP 196
DI 10.1016/j.psychres.2014.11.019
PG 6
WC Psychiatry
SC Psychiatry
GA CA5LJ
UT WOS:000348949600025
PM 25480545
DA 2020-03-18
ER

PT J
AU Mills, P
   Newman, EF
   Cossar, J
   Murray, G
AF Mills, Pamela
   Newman, Emily Frances
   Cossar, Jill
   Murray, George
TI Emotional maltreatment and disordered eating in adolescents: Testing the
   mediating role of emotion regulation
SO CHILD ABUSE & NEGLECT
LA English
DT Article
DE Disordered eating; Emotional maltreatment; Emotional abuse; Emotional
   neglect; Emotion regulation; Adolescents
ID CHILDHOOD TRAUMA QUESTIONNAIRE; DIALECTICAL BEHAVIOR-THERAPY;
   SEXUAL-ABUSE; REGULATION DIFFICULTIES; BULIMIA-NERVOSA; ALEXITHYMIA;
   VALIDATION; ANOREXIA; ASSOCIATIONS; DISTURBANCE
AB The present study aimed to determine if emotion regulation mediates the relationship between emotional maltreatment and disordered eating behavior in adolescents. Participants were 222 secondary school pupils (aged 14-18 years) from a state high school in the UK. Standardized questionnaire measures were used to gather self-report data on emotional abuse and emotional neglect, functional and dysfunctional emotion regulation strategies and disordered eating behavior. Results showed that disordered eating was associated with emotional abuse, dysfunctional emotion regulation and being female. Multiple mediation analysis found an indirect relationship between emotional abuse and disordered eating through dysfunctional emotion regulation. Interestingly, emotional neglect predicted lower levels of functional emotion regulation. The findings support previous research showing emotion regulation to mediate the relationship between childhood abuse and disordered eating in adults and a differential effect of abuse and neglect on emotion regulation. Longitudinal studies are required to confirm the direction of relationships; however these data suggest that dysfunctional emotion regulation is a significant variable in the development of disordered eating and may be a useful target for intervention. (C) 2014 Published by Elsevier Ltd.
C1 [Mills, Pamela; Newman, Emily Frances; Cossar, Jill] Univ Edinburgh, Sch Hlth Social Sci, Edinburgh EH8 9AG, Midlothian, Scotland.
   [Mills, Pamela; Murray, George] NHS Borders Child & Adolescent Mental Hlth Serv, Andrew Lang Unit, Selkirk, BC TD7 4LJ, Canada.
RP Mills, P (reprint author), Royal Hosp Sick Children, Dalnair St, Glasgow G3 8SJ, Lanark, Scotland.
OI Newman, Emily/0000-0003-2601-6863
NR 64
TC 20
Z9 21
U1 0
U2 58
PU PERGAMON-ELSEVIER SCIENCE LTD
PI OXFORD
PA THE BOULEVARD, LANGFORD LANE, KIDLINGTON, OXFORD OX5 1GB, ENGLAND
SN 0145-2134
EI 1873-7757
J9 CHILD ABUSE NEGLECT
JI Child Abuse Negl.
PD JAN
PY 2015
VL 39
BP 156
EP 166
DI 10.1016/j.chiabu.2014.05.011
PG 11
WC Family Studies; Psychology, Social; Social Work
SC Family Studies; Psychology; Social Work
GA AY7TT
UT WOS:000347762400015
PM 25129874
DA 2020-03-18
ER

PT J
AU Venta, A
   Sharp, C
   Newlin, E
AF Venta, Amanda
   Sharp, Carla
   Newlin, Elizabeth
TI A descriptive study of symptom change as a function of attachment and
   emotion regulation in a naturalistic adolescent inpatient setting
SO EUROPEAN CHILD & ADOLESCENT PSYCHIATRY
LA English
DT Article
DE Adolescent; Psychotherapy; Symptom change; Emotion regulation;
   Attachment
ID CHILD ATTACHMENT; WORKING ALLIANCE; PSYCHOPATHOLOGY; STRATEGIES;
   DISORDERS; THERAPY; DYSREGULATION; PERCEPTIONS; DEPRESSION; PREDICTION
AB This is the first study to describe the relation between attachment security, emotion regulation, and symptom change in a sample of adolescents completing inpatient treatment in a naturalistic setting. We examined whether attachment security predicted symptom change, and whether emotion regulation capacities mediated this relation. A sample of n = 194 inpatient adolescents was assessed (65.5 % female, M (age) = 15.45 years, SD = 1.44) at admission and discharge and analyses were conducted in accordance with the aforementioned objectives including testing of moderation and mediation models. We found that securely attached adolescents experienced greater reduction in internalizing symptoms from admission to discharge, even when controlling for length of stay. Nonacceptance of emotional responses mediated the relation between maternal attachment security and internalizing symptom change. These findings did not hold for externalizing symptoms, nor when paternal attachment was explored. Attachment plays an important role in symptom change for internalizing problems, with nonacceptance of emotional responses partially mediating this link. Possible explanations for the absence of moderation for paternal attachment and externalizing problems are discussed, as are explanations for the mediating effect of emotion regulation.
C1 [Venta, Amanda; Sharp, Carla] Univ Houston, Dept Psychol, Houston, TX 77204 USA.
   [Sharp, Carla; Newlin, Elizabeth] Menninger Clin, Houston, TX USA.
RP Sharp, C (reprint author), Univ Houston, Dept Psychol, 126 Heyne Bldg, Houston, TX 77204 USA.
EM csharp2@uh.edu
OI Sharp, Carla/0000-0001-8349-4701
FU Child and Family Program of the Menninger Clinic
FX This project was funded by the Child and Family Program of the Menninger
   Clinic.
NR 56
TC 12
Z9 12
U1 0
U2 4
PU SPRINGER
PI NEW YORK
PA 233 SPRING ST, NEW YORK, NY 10013 USA
SN 1018-8827
EI 1435-165X
J9 EUR CHILD ADOLES PSY
JI Eur. Child Adolesc. Psych.
PD JAN
PY 2015
VL 24
IS 1
BP 95
EP 104
DI 10.1007/s00787-014-0532-0
PG 10
WC Psychology, Developmental; Pediatrics; Psychiatry
SC Psychology; Pediatrics; Psychiatry
GA AY9QP
UT WOS:000347885800010
PM 24659132
DA 2020-03-18
ER

PT J
AU Benbassat, N
   Priel, B
AF Benbassat, Naomi
   Priel, Beatriz
TI WHY IS FATHERS' REFLECTIVE FUNCTION IMPORTANT?
SO PSYCHOANALYTIC PSYCHOLOGY
LA English
DT Article
DE fathers; gender differences; parenting; reflective function
ID MENTAL STATE LANGUAGE; MOTHER-CHILD TALK; GENDER-DIFFERENCES;
   SEX-DIFFERENCES; INDIVIDUAL-DIFFERENCES; PERSPECTIVE-TAKING; EXECUTIVE
   FUNCTION; DISTINGUISHING RUMINATION; PSYCHOLOGICAL-MINDEDNESS; PARENTAL
   SOCIALIZATION
AB Reflective function (RF) is an ability to think about one's own thoughts and feelings, as well as those of others. It imparts an awareness of one's self and others and forms the basis for self-construal and human relationships. Parental RF has been shown to play an important role in parenting and to promote the development of children's RF. Research on parental RF has been mostly restricted to mothers and to early stages of development. This article reviews the existing research on paternal RF and its role at later stages of development. Although there is a paucity of research on paternal RF, there is evidence that it is significant for children's development, particularly during adolescence, and that adolescence appears to be a significant period for the development of RF. However, there is also evidence for gender differences in RF, with fathers scoring lower than mothers. Various factors may impede RF, including emotional regulation and language skills, as well as social norms and socialization practices that may perpetuate gender differences in RF. Motivation seems to be a key factor in the realization of RF, and various interventions have been developed that appear to enhance RF. Our review underscores the need for further research on paternal RF, particularly in the context of adolescence, and on the factors that may impede its development and realization. In addition, there is a need for further development and assessment of intervention programs aimed at enhancing RF at the community, family, and individual levels.
C1 [Benbassat, Naomi] Beer Sheva Mental Hlth Ctr, Child & Adolescent Clin, Beer Sheva, Israel.
   [Priel, Beatriz] Ben Gurion Univ Negev, Dept Psychol, IL-84105 Beer Sheva, Israel.
RP Benbassat, N (reprint author), POB 214, IL-85405 Ein Habsor, Israel.
EM naomi.benbassat@gmail.com
NR 209
TC 5
Z9 6
U1 0
U2 36
PU EDUCATIONAL PUBLISHING FOUNDATION-AMERICAN PSYCHOLOGICAL ASSOC
PI WASHINGTON
PA 750 FIRST ST, NE, WASHINGTON, DC 20002-4242 USA
SN 0736-9735
EI 1939-1331
J9 PSYCHOANAL PSYCHOL
JI Psychoanal. Psychol.
PD JAN
PY 2015
VL 32
IS 1
BP 1
EP 22
DI 10.1037/a0038022
PG 22
WC Psychology, Clinical; Psychology, Psychoanalysis
SC Psychology
GA AY7HB
UT WOS:000347730600001
DA 2020-03-18
ER

PT J
AU Kavanaugh, BC
   Scarborough, VR
   Salorio, CF
AF Kavanaugh, Brian C.
   Scarborough, Vanessa Ramos
   Salorio, Cynthia F.
TI Parent-rated emotional-behavioral and executive functioning in childhood
   epilepsy
SO EPILEPSY & BEHAVIOR
LA English
DT Article
DE Epilepsy; Children; Neuropsychological; Executive functioning;
   Emotional-behavioral functioning; Comorbidities
ID MENTAL-HEALTH; NEUROBEHAVIORAL COMORBIDITIES; PEDIATRIC EPILEPSY;
   FAMILY-HISTORY; CHILDREN; DEPRESSION; DISORDERS; ADOLESCENTS; ANXIETY;
   PSYCHOPATHOLOGY
AB The present study examined clinical and demographic risk factors associated with parent-rated emotional-behavioral and executive functioning in children and adolescents with epilepsy. The medical records of 152 children and adolescents with epilepsy referred for neuropsychological evaluation were reviewed. Results indicated that the sample displayed significantly elevated symptoms across the emotional-behavioral and executive domains assessed. Executive functioning and behavioral symptoms had the highest rates of clinically elevated scores, with lowest rates of elevated scores in internalizing and externalizing emotional problems. Only 34% of those participants with clinically significant emotional-behavioral or executive functioning difficulties had a history of psychological or counseling services, highlighting the underserved mental health needs of this population. In regard to clinical factors, themajority of seizure-related variables were not associated with emotional-behavioral or executive functioning. However, the frequency of seizures (i. e., seizure status) was associated with behavioral regulation aspects of executive functioning, and the age at evaluation was associated with externalizing problems and behavioral symptoms. Family psychiatric history (with the exception of ADHD) was associated with all domains of executive and emotional-behavioral functioning. In summary, emotional-behavioral and executive functioning difficulties frequently co-occur with seizures in childhood epilepsy, with both seizure-related and demographic factors contributing to the presentation of such neurobehavioral comorbidities. The present findings provide treatment providers of childhood epilepsy with important information to assist in better identifying children and adolescents who may be at risk for neurobehavioral comorbidities and may benefit from intervention. (C) 2014 Elsevier Inc. All rights reserved.
C1 [Kavanaugh, Brian C.; Scarborough, Vanessa Ramos; Salorio, Cynthia F.] Kennedy Krieger Inst, Dept Neuropsychol, Baltimore, MD 21205 USA.
   [Kavanaugh, Brian C.; Salorio, Cynthia F.] Johns Hopkins Univ, Sch Med, Dept Psychiat & Behav Sci, Baltimore, MD 21218 USA.
   [Salorio, Cynthia F.] Johns Hopkins Univ, Sch Med, Dept Phys Med & Rehabil, Baltimore, MD 21218 USA.
RP Salorio, CF (reprint author), Kennedy Krieger Inst, 707 North Broadway, Baltimore, MD 21205 USA.
EM Salorio@kennedykrieger.org
NR 39
TC 13
Z9 13
U1 0
U2 10
PU ACADEMIC PRESS INC ELSEVIER SCIENCE
PI SAN DIEGO
PA 525 B ST, STE 1900, SAN DIEGO, CA 92101-4495 USA
SN 1525-5050
EI 1525-5069
J9 EPILEPSY BEHAV
JI Epilepsy Behav.
PD JAN
PY 2015
VL 42
BP 22
EP 28
DI 10.1016/j.yebeh.2014.11.006
PG 7
WC Behavioral Sciences; Clinical Neurology; Psychiatry
SC Behavioral Sciences; Neurosciences & Neurology; Psychiatry
GA AX6RC
UT WOS:000347048000008
PM 25499157
DA 2020-03-18
ER

PT J
AU Gebauer-Bukurov, K
   Markovic, J
   Sekulic, S
   Bozic, K
AF Gebauer-Bukurov, Ksenija
   Markovic, Jasminka
   Sekulic, Slobodan
   Bozic, Ksenija
TI Social competence among well-functioning adolescents with epilepsy
SO EPILEPSY & BEHAVIOR
LA English
DT Article
DE Epilepsy; Social competence; Adolescence
ID QUALITY-OF-LIFE; CROSS-INFORMANT; BEHAVIORAL-PROBLEMS; CHILDHOOD
   EPILEPSY; EMOTIONAL-PROBLEMS; CHILDREN; ADJUSTMENT; SEIZURES; SCHOOL;
   SKILLS
AB Purpose: The aims of the study were to measure the social competence of well-functioning adolescents with epilepsy and compare it with that of their healthy peers as well as to analyze the effects of epilepsy-related variables on the social competence.
   Methods: Ninety well-functioning adolescents with epilepsy 12-19 years of age were compared with healthy controls using the Achenbach Youth Self-Report Questionnaire measures of social competence. Within the group with epilepsy, the impact of duration of epilepsy, etiology, seizure frequency, seizure type, and antiepileptic drugs (AEDs) (monotherapy or polytherapy) on the above measures was also determined.
   Results: Twenty-five (27.8%) adolescents with epilepsy obtained Total Competence T scores in the clinical range, as opposed to only two (3.3%) of the healthy adolescents. There were statistically significant differences in the Activity and Social subscales and Total Competence T score between the group with epilepsy and the control group (p < 0.05). Comparing T scores for epilepsy-related variables in the group with epilepsy, we found that there were statistically significant differences in all the social competence subscales regarding the seizure control and seizure types. No significant differences were obtained for other epilepsy-related variables: duration of epilepsy, onset of epilepsy, etiology, and AEDs.
   Conclusion: Our results indicate that adolescents with epilepsy are less active in clubs, socialize less with their friends, and have a poorer school performance compared with their healthy peers. This study shows that adolescents with epilepsy are at an increased risk of having difficulties in social competence. (C) 2014 Elsevier Inc. All rights reserved.
C1 [Gebauer-Bukurov, Ksenija; Sekulic, Slobodan; Bozic, Ksenija] Univ Novi Sad, Fac Med, Clin Ctr Vojvodina, Dept Child Neurol & Epilepsy,Neurol Clin, Novi Sad, Serbia.
   [Markovic, Jasminka] Univ Novi Sad, Fac Med, Clin Ctr Vojvodina, Dept Child & Adolescents Psychiat,Psychiat Clin, Novi Sad, Serbia.
RP Gebauer-Bukurov, K (reprint author), Clin Ctr Vojvodina, Dept Child Neurol & Epilepsy, Neurol Clin, Hajduk Veljka 1, Novi Sad 21000, Serbia.
EM gebauerbukurov.ksenija@gmail.com
NR 66
TC 5
Z9 5
U1 0
U2 9
PU ACADEMIC PRESS INC ELSEVIER SCIENCE
PI SAN DIEGO
PA 525 B ST, STE 1900, SAN DIEGO, CA 92101-4495 USA
SN 1525-5050
EI 1525-5069
J9 EPILEPSY BEHAV
JI Epilepsy Behav.
PD JAN
PY 2015
VL 42
BP 54
EP 60
DI 10.1016/j.yebeh.2014.11.004
PG 7
WC Behavioral Sciences; Clinical Neurology; Psychiatry
SC Behavioral Sciences; Neurosciences & Neurology; Psychiatry
GA AX6RC
UT WOS:000347048000015
PM 25499164
DA 2020-03-18
ER

PT J
AU Mautner, VF
   Granstrom, S
   Leark, RA
AF Mautner, Victor-Felix
   Granstroem, Sofia
   Leark, Robert A.
TI Impact of ADHD in Adults With Neurofibromatosis Type 1: Associated
   Psychological and Social Problems
SO JOURNAL OF ATTENTION DISORDERS
LA English
DT Article
DE neurofibromatosis type 1; adult attention deficit hyperactivity
   disorder; ADD; ADHD; emotional problems; life satisfaction
ID DEFICIT-HYPERACTIVITY DISORDER; QUALITY-OF-LIFE; UTAH RATING-SCALE;
   COGNITIVE DEFICITS; CHILDREN; ATTENTION; ADOLESCENTS; IMPAIRMENT;
   PREVALENCE; CHILDHOOD
AB Objective: To analyze the psychological phenotype of ADHD, and the effect of ADHD on life satisfaction and personality in adults with neurofibromatosis type 1 (NF1). Method: Adults with NF1 without (n = 26) and with ADHD (n = 22), and adults with ADHD only (n = 27) completed questionnaires on personality traits and life satisfaction. Differences between groups were analyzed. Results: Participants with NF1 and ADHD present an emotionally instable psychological phenotype similar to adults with ADHD only, which differed significantly from that in adults with NF1 only. Participants with NF1 and ADHD had significantly lower overall life satisfaction than NF1 participants without such symptoms, affecting general health, self-satisfaction, sexuality, and family. Conclusion: The authors' findings show that ADHD symptoms can persist through adulthood. These NF1 patients display problems similar to those of adults with ADHD only. This finding is highly relevant to understand the behavioral and psychological phenotype in adults with NF1 and to offer psychological and/or medical treatment.
C1 [Mautner, Victor-Felix; Granstroem, Sofia] Univ Med Ctr Hamburg Eppendorf, Hamburg, Germany.
   [Leark, Robert A.] Alliant Int Univ, San Diego, CA USA.
RP Mautner, VF (reprint author), Univ Med Ctr, Dept Neurol, Martinistr 52, D-20246 Hamburg, Germany.
EM v.mautner@uke.de
FU German Federal Ministry of Education and ResearchFederal Ministry of
   Education & Research (BMBF) [BMBF 01GM0843]
FX The author(s) disclosed receipt of the following financial support for
   the research, authorship, and/or publication of this article: This
   research was supported by the German Federal Ministry of Education and
   Research (BMBF 01GM0843). The TOVA Company provided free test scoring
   for this study.
NR 38
TC 8
Z9 8
U1 0
U2 9
PU SAGE PUBLICATIONS INC
PI THOUSAND OAKS
PA 2455 TELLER RD, THOUSAND OAKS, CA 91320 USA
SN 1087-0547
EI 1557-1246
J9 J ATTEN DISORD
JI J. Atten. Disord.
PD JAN
PY 2015
VL 19
IS 1
BP 35
EP 43
DI 10.1177/1087054712450749
PG 9
WC Psychology, Developmental; Psychiatry
SC Psychology; Psychiatry
GA AX0PP
UT WOS:000346654500005
PM 22786884
DA 2020-03-18
ER

PT J
AU Trinkl, M
   Greimel, E
   Bartling, J
   Grunewald, B
   Schulte-Korne, G
   Grossheinrich, N
AF Trinkl, Monika
   Greimel, Ellen
   Bartling, Juergen
   Gruenewald, Barbara
   Schulte-Koerne, Gerd
   Grossheinrich, Nicola
TI Right-lateralization of N2-amplitudes in depressive adolescents: an
   emotional go/no-go study
SO JOURNAL OF CHILD PSYCHOLOGY AND PSYCHIATRY
LA English
DT Article
DE ERP; MDD; major depression; emotion regulation; asymmetry; left frontal
   hypoactivation; endophenotype; sensation seeking; experience seeking;
   appetitive stimuli; impulsivity; adolescence; go nogo
ID FRONTAL EEG ASYMMETRY; POSITRON-EMISSION-TOMOGRAPHY; PREFRONTAL CORTEX;
   MAJOR DEPRESSION; SENSATION SEEKING; COGNITIVE CONTROL; BRAIN ACTIVITY;
   RISK-TAKING; FACIAL EXPRESSIONS; INHIBITORY CONTROL
AB BackgroundRecent studies have proposed the process of emotion regulation as a promising target to study the neurophysiological basis of adolescent depression. Emotion regulation has repeatedly been studied with emotional go/no-go paradigms. To date, no study has examined if the left-frontal hypoactivation associated with depression generalizes to active tasks. The aim of this study was therefore to investigate the hemispheric asymmetry of the N2 component in depressed adolescents in an emotion regulation paradigm.
   MethodsTwenty-four adolescents diagnosed with major depression (age 11-18) and 30 healthy controls (age 11-18) performed two emotional go/no-go tasks exhibiting negative faces as go trials and positive faces as no-go trials and vice versa.
   ResultsOn the behavioral level, no significant group differences emerged. On the neural level, we found a more right-lateralized N2-amplitude in depressed subjects, while it was more left-lateralized in controls. Furthermore, both groups showed a less negative N2-amplitude to positive no-go stimuli.
   ConclusionThis study provides strong support for a general left-frontal hypoactivity in adolescent depression, which also applies to active emotional go/no-go paradigms. Furthermore, the less negative N2 to positive stimuli is consistent with a generally enhanced impulsivity of adolescents toward appetitive stimuli, which is possibly the base of the differential clinical pattern of adolescent in contrast to adult depression.
C1 [Trinkl, Monika; Greimel, Ellen; Bartling, Juergen; Gruenewald, Barbara; Schulte-Koerne, Gerd; Grossheinrich, Nicola] Univ Munich, Dept Child & Adolescent Psychiat Psychosomat & Ps, Munich, Germany.
   [Grossheinrich, Nicola] Rhein Westfal TH Aachen, Univ Hosp, Dept Child & Adolescent Psychiat Psychosomat & Ps, Child Neuropsychol Sect, D-52062 Aachen, Germany.
   [Grossheinrich, Nicola] Rhein Westfal TH Aachen, Univ Hosp, JARA Brain Translat Med, Dept Child & Adolescent Psychiat Psychosomat & Ps, D-52062 Aachen, Germany.
RP Grossheinrich, N (reprint author), Rhein Westfal TH Aachen, Univ Hosp, Dept Child & Adolescent Psychiat Psychotherapy, Child Neuropsychol Sect, D-52062 Aachen, Germany.
EM ngrossheinrich@ukaachen.de
RI GroSSheinrich, Nicola/AAH-3401-2020
FU Faculty of Medicine, University of Munich (Foerderprogramm fur Forschung
   und Lehre)
FX This work was supported by the Faculty of Medicine, University of Munich
   (Foerderprogramm fur Forschung und Lehre to N. G.). The authors would
   like to thank Anna Friedmann, Emana Music and Carolin Rose for their
   assistance in data collection. The authors have declared that they have
   no potential or competing conflicts of interest.
NR 70
TC 10
Z9 10
U1 1
U2 33
PU WILEY-BLACKWELL
PI HOBOKEN
PA 111 RIVER ST, HOBOKEN 07030-5774, NJ USA
SN 0021-9630
EI 1469-7610
J9 J CHILD PSYCHOL PSYC
JI J. Child Psychol. Psychiatry
PD JAN
PY 2015
VL 56
IS 1
BP 76
EP 86
DI 10.1111/jcpp.12282
PG 11
WC Psychology, Developmental; Psychiatry; Psychology
SC Psychology; Psychiatry
GA AX1YH
UT WOS:000346739400010
PM 24963551
DA 2020-03-18
ER

PT J
AU Ehrensaft, MK
   Knous-Westfall, HM
   Cohen, P
   Chen, H
AF Ehrensaft, Miriam K.
   Knous-Westfall, Heather M.
   Cohen, Patricia
   Chen, Henian
TI How Does Child Abuse History Influence Parenting of the Next Generation?
SO PSYCHOLOGY OF VIOLENCE
LA English
DT Article
DE child abuse; parenting; psychopathology; conduct disorder
ID SEXUAL-ABUSE; INTERGENERATIONAL TRANSMISSION; EMOTION REGULATION;
   PARTNER VIOLENCE; EARLY ADULTHOOD; PHYSICAL ABUSE; MALTREATMENT;
   BEHAVIOR; IMPACT; RISK
AB Objective: This study examines the prospective association of childhood abuse (physical and/or sexual abuse) with subsequent parenting practices in adulthood. Method: The sample is drawn from the Children in the Community Study, a prospective longitudinal study of children's mental health development in a community sample of children followed for approximately 30 years. The study uses a multimethod, multiinformant design (self-report, parent report, and official records) incorporating data from 3 generations to examine the influence of childhood maltreatment on parenting practices at M age 33, and the mediating effects of adolescent conduct disorder at M age 15 and adult psychopathology at M age 22. Results: Sexual abuse predicted lower availability, time spent with the child, satisfaction with the child, and higher perceived ineffectiveness; physical abuse predicted higher perceived ineffectiveness; and dual abuse predicted lower availability and harsh discipline. Conduct disorder mediated the association of sexual abuse with satisfaction and dual abuse with availability, whereas generalized anxiety disorder mediated the association of sexual abuse with time spent with the child. Conclusions: These results suggest that some mothers and fathers with a history of child abuse may benefit from parenting interventions that address difficulties with emotional disengagement. Specific attention could be paid to assist these parents with emotional regulation strategies to maximize their emotional and physical engagement with their child, so as to increase their capacity for availability, time spent with the child, and parental self-efficacy.
C1 [Ehrensaft, Miriam K.; Knous-Westfall, Heather M.] CUNY John Jay Coll Criminal Justice, Dept Psychol, New York, NY 10019 USA.
   [Ehrensaft, Miriam K.; Cohen, Patricia] New York State Psychiat Inst & Hosp, Div Child & Adolescent Psychiat, New York, NY 10032 USA.
   [Chen, Henian] Univ S Florida, Coll Publ Hlth, Dept Epidemiol & Biostat, Tampa, FL 33620 USA.
RP Ehrensaft, MK (reprint author), CUNY John Jay Coll Criminal Justice, Dept Psychol, 524 W 59th St, New York, NY 10019 USA.
EM mehrensaft@jjay.cuny.edu
NR 66
TC 15
Z9 15
U1 2
U2 69
PU EDUCATIONAL PUBLISHING FOUNDATION-AMERICAN PSYCHOLOGICAL ASSOC
PI WASHINGTON
PA 750 FIRST ST, NE, WASHINGTON, DC 20002-4242 USA
SN 2152-0828
EI 2152-081X
J9 PSYCHOL VIOLENCE
JI Psychol. Violence
PD JAN
PY 2015
VL 5
IS 1
BP 16
EP 25
DI 10.1037/a0036080
PG 10
WC Psychology, Clinical; Criminology & Penology; Family Studies
SC Psychology; Criminology & Penology; Family Studies
GA AX4QF
UT WOS:000346915900003
DA 2020-03-18
ER

PT J
AU Woodman, AC
   Mawdsley, HP
   Hauser-Cram, P
AF Woodman, Ashley C.
   Mawdsley, Helena P.
   Hauser-Cram, Penny
TI Parenting stress and child behavior problems within families of children
   with developmental disabilities: Transactional relations across 15 years
SO RESEARCH IN DEVELOPMENTAL DISABILITIES
LA English
DT Article
DE Stress; Internalizing behavior; Externalizing behavior; Developmental
   disabilities; Longitudinal
ID INTELLECTUAL DISABILITY; CHALLENGING BEHAVIOR; EMOTIONAL-PROBLEMS;
   YOUNG-PEOPLE; EXTERNALIZING PROBLEMS; 3-YEAR-OLD CHILDREN;
   PRESCHOOL-CHILDREN; MENTAL-RETARDATION; EARLY INTERVENTION; MARITAL
   QUALITY
AB Parents of children with developmental disabilities (DD) are at increased risk of experiencing psychological stress compared to other parents. Children's high levels of internalizing and externalizing problems have been found to contribute to this elevated level of stress. Few studies have considered the reverse direction of effects, however, in families where a child has a DD. The present study investigated transactional relations between child behavior problems and maternal stress within 176 families raising a child with early diagnosed DD. There was evidence of both child-driven and parent-driven effects over the 15-year study period, spanning from early childhood (age 3) to adolescence (age 18), consistent with transactional models of development. Parent-child transactions were found to vary across different life phases and with different domains of behavior problems. (C) 2014 Elsevier Ltd. All rights reserved.
C1 [Woodman, Ashley C.] Univ Massachusetts, Dept Psychol & Brain Sci, Amherst, MA 01003 USA.
   [Mawdsley, Helena P.] Univ Florida, Coll Educ, Gainesville, FL 32601 USA.
   [Hauser-Cram, Penny] Boston Coll, Lynch Sch Educ, Newton, MA 02467 USA.
RP Woodman, AC (reprint author), Univ Massachusetts, Dept Psychol & Brain Sci, Tobin Hall 509,135 Hicks Way, Amherst, MA 01003 USA.
EM awoodman@psych.umass.edu; hmawdsley@coe.ufl.edu; hausercr@bc.edu
FU NICHD NIH HHSUnited States Department of Health & Human ServicesNational
   Institutes of Health (NIH) - USANIH Eunice Kennedy Shriver National
   Institute of Child Health & Human Development (NICHD) [P30 HD003352]
NR 103
TC 43
Z9 44
U1 0
U2 38
PU PERGAMON-ELSEVIER SCIENCE LTD
PI OXFORD
PA THE BOULEVARD, LANGFORD LANE, KIDLINGTON, OXFORD OX5 1GB, ENGLAND
SN 0891-4222
J9 RES DEV DISABIL
JI Res. Dev. Disabil.
PD JAN
PY 2015
VL 36
BP 264
EP 276
DI 10.1016/j.ridd.2014.10.011
PG 13
WC Education, Special; Rehabilitation
SC Education & Educational Research; Rehabilitation
GA AX1DX
UT WOS:000346689400028
PM 25462487
OA Green Accepted
DA 2020-03-18
ER

PT J
AU van Durme, K
   Braet, C
   Goossens, L
AF van Durme, Kim
   Braet, Caroline
   Goossens, Lien
TI Insecure Attachment and Eating Pathology in Early Adolescence: Role of
   Emotion Regulation
SO JOURNAL OF EARLY ADOLESCENCE
LA English
DT Article
DE attachment; eating pathology; emotion regulation; early adolescence
ID BODY DISSATISFACTION; DISORDER EXAMINATION; ADULT ATTACHMENT; PUBERTAL
   CHANGES; WEIGHT CONCERNS; MENTAL-HEALTH; GIRLS; STRATEGIES; SYMPTOMS;
   CHILDREN
AB The present study investigated whether associations exist between attachment dimensions toward mother and different forms of eating pathology (EP) in a group of early adolescent boys and girls, and whether these associations were mediated by maladaptive emotion regulation (ER) strategies. Developmentally appropriate self-report questionnaires were administered to a community sample of 952 early adolescents ((X) over bar (age) = 12.19, 54.6% female). The results demonstrated associations between the insecure attachment dimensions and the different forms of EP. Moreover, the relationships between both attachment anxiety and attachment avoidance toward mother on the one hand and restraint and EP concerns on the other hand, were partially mediated by maladaptive ER. These results assign an important role to maladaptive ER, in explaining the relationship between insecure attachment and EP. Future longitudinal research should replicate and elaborate on these findings.
C1 [van Durme, Kim; Braet, Caroline; Goossens, Lien] Univ Ghent, B-9000 Ghent, Belgium.
RP van Durme, K (reprint author), Univ Ghent, Dept Dev Personal & Social Psychol, Henri Dunantlaan 2, B-9000 Ghent, Belgium.
EM Kim.VanDurme@Ugent.be
OI Braet, Caroline/0000-0003-2458-287X
NR 73
TC 17
Z9 17
U1 0
U2 67
PU SAGE PUBLICATIONS INC
PI THOUSAND OAKS
PA 2455 TELLER RD, THOUSAND OAKS, CA 91320 USA
SN 0272-4316
EI 1552-5449
J9 J EARLY ADOLESCENCE
JI J. Early Adolesc.
PD JAN
PY 2015
VL 35
IS 1
BP 54
EP 78
DI 10.1177/0272431614523130
PG 25
WC Family Studies; Psychology, Developmental
SC Family Studies; Psychology
GA AX0PN
UT WOS:000346654200003
DA 2020-03-18
ER

PT J
AU Agerup, T
   Lydersen, S
   Wallander, J
   Sund, AM
AF Agerup, T.
   Lydersen, S.
   Wallander, J.
   Sund, A. M.
TI Maternal and paternal psychosocial risk factors for clinical depression
   in a Norwegian community sample of adolescents
SO NORDIC JOURNAL OF PSYCHIATRY
LA English
DT Article
DE Adolescent; Depression; Parental; Risk factors
ID MAJOR DEPRESSION; FEELINGS QUESTIONNAIRE; EMOTIONAL-PROBLEMS;
   MENTAL-HEALTH; SYMPTOMS; CHILDREN; PSYCHOPATHOLOGY; DISORDERS;
   CHILDHOOD; VALIDITY
AB Background: Parental characteristics can increase the risk of the development of adolescent depression. In this study, we focus on the parental factors of parents in a non-intact relationship, dissatisfaction with personal economy, physical illness or disability, and internalizing and externalizing problems. The aim is to examine which of these parental risk factors, separately for mothers and fathers, are associated with clinical depression in adolescents in a community sample. Methods: In the Youth and Mental Health study, 345 adolescents (mean age +/- standard deviation 15.0 +/- 0.6 years, range 13.8-16.6 years; 72.5% girls) and their parents (79% at least one parent) completed questionnaires and the diagnostic interview Kiddie-Schedule for Affective Disorders and Schizophrenia-Present and Lifetime version (K-SADS-PL). Adolescents were classified into current major depressive disorder or dysthymia (n = 46), depression not otherwise specified (n = 48), or no depression (n = 251). The parental risk factors were based on interview and the Adult Self-Report. Risk factors associated with mothers (n = 267) and fathers (n = 167) were separately analyzed using ordinal logistic regression with current depression category as the dependent variable. All analyses were adjusted for youth sex and age. Results: Mothers' economical dissatisfaction, physical illness/disability, internalizing problems and externalizing problems were associated with adolescent current depression (P <= 0.02). Adjusting for all other factors, only mothers' internalizing problems (P < 0.001) remained significantly associated with adolescent depression. Fathers' risk factors were not associated with adolescent depression. Conclusion: Characteristics of mothers are associated with adolescent current depression. Mothers' internalizing problems is independently strongly associated with increased risk of current adolescent depression. Clinicians should assess mothers' mental health when treating depressed adolescents.
C1 [Agerup, T.; Lydersen, S.; Wallander, J.; Sund, A. M.] Norwegian Univ Sci & Technol, Reg Ctr Child & Adolescent Mental Hlth RBUP, Fac Med, N-7491 Trondheim, Norway.
   [Wallander, J.] Univ Calif, Merced, CA USA.
   [Sund, A. M.] St Olav Hosp, Trondheim, Norway.
RP Agerup, T (reprint author), Norwegian Univ Sci & Technol, Reg Ctr Child & Youth Mental Hlth & Child Welf RK, MTFS, POB 8905, N-7491 Trondheim, Norway.
EM Tea.agerup@ntnu.no
NR 55
TC 5
Z9 5
U1 0
U2 23
PU TAYLOR & FRANCIS LTD
PI ABINGDON
PA 2-4 PARK SQUARE, MILTON PARK, ABINGDON OR14 4RN, OXON, ENGLAND
SN 0803-9488
EI 1502-4725
J9 NORD J PSYCHIAT
JI Nord. J. Psychiatr.
PD JAN
PY 2015
VL 69
IS 1
BP 35
EP 41
DI 10.3109/08039488.2014.919021
PG 7
WC Psychiatry
SC Psychiatry
GA AW5WT
UT WOS:000346342500005
PM 24848784
DA 2020-03-18
ER

PT S
AU Zimmermann, P
   Iwanski, A
AF Zimmermann, Peter
   Iwanski, Alexandra
BE Bosmans, G
   Kerns, KA
TI Attachment in Middle Childhood: Associations With Information Processing
SO ATTACHMENT IN MIDDLE CHILDHOOD: THEORETICAL ADVANCES AND NEW DIRECTIONS
   IN AN EMERGING FIELD
SE New Directions for Child and Adolescent Development
LA English
DT Article; Book Chapter
ID SOCIAL-INFORMATION; EMOTION REGULATION; INFANT ATTACHMENT; FRIENDSHIP
   QUALITY; MOTHER ATTACHMENT; EARLY ADOLESCENCE; SECURE BASE;
   REPRESENTATIONS; PRESCHOOL; MODELS
AB Attachment theory suggests that internal working models of self and significant others influence adjustment during development by controlling information processing and self-regulation. We provide a conceptual overview on possible mechanisms linking attachment and information processing and review the current literature in middle childhood. Finally, we discuss and suggest future directions for research in this field. (C) 2015 Wiley Periodicals, Inc.
C1 [Zimmermann, Peter; Iwanski, Alexandra] Univ Wuppertal, Dev Psychol, Wuppertal, Germany.
RP Zimmermann, P (reprint author), Univ Wuppertal, Dev Psychol, Wuppertal, Germany.
OI Zimmermann, Peter/0000-0002-0609-4103; Iwanski,
   Alexandra/0000-0003-3865-6657
NR 63
TC 20
Z9 20
U1 1
U2 18
PU WILEY PERIODICALS
PI SAN FRANCISCO
PA 989 MARKET STREET, SAN FRANCISCO, CA 94103-1741 USA
SN 1534-8687
J9 NEW DIR CHILD ADOLES
PY 2015
VL 148
BP 47
EP 61
DI 10.1002/cad.20099
PG 15
WC Psychology, Developmental
SC Psychology
GA BD5DM
UT WOS:000361331600004
PM 26086127
DA 2020-03-18
ER

PT J
AU Onken, LS
AF Onken, Lisa S.
TI Cognitive Training: Targeting Cognitive Processes in the Development of
   Behavioral Interventions
SO CLINICAL PSYCHOLOGICAL SCIENCE
LA English
DT Article
DE cognitive training; cognitive processes; intervention development;
   affective disorders; antisocial disorders
ID BIAS MODIFICATION; ATTENTIONAL BIAS; CHILDREN; ADOLESCENTS; DEFICITS;
   CONDUCT; MEMORY; ADULTS
AB The articles in this series relate to research on the modification of cognitive processes thought to be causally related to behavioral or emotional problems. The examination of the effects of targeted cognitive interventions on specific cognitive processes and of the relationship of the modification of these processes to clinical outcome provides insight into mechanisms of behavior change. In contrast to intervention development research involving clinical trials that focus on efficacy testing without examining an intervention's mechanism of action, the intervention development research presented here is grounded in the examination of mechanism and can inform behavior change science regardless of whether or not an intervention exerts the hypothesized effect on clinical outcome. The potential for the utility of cognitive training interventions as clinical tools is discussed. Also highlighted is the potential for a mechanism-focused approach to serve as one model for progressive integrated basic science and clinical intervention development research.
C1 [Onken, Lisa S.] Natl Inst Hlth, Natl Inst Aging, Bethesda, MD 20892 USA.
RP Onken, LS (reprint author), 7201 Wisconsin Ave, Bethesda, MD 20814 USA.
EM Lisa_Onken@nih.gov
NR 36
TC 9
Z9 9
U1 0
U2 2
PU SAGE PUBLICATIONS INC
PI THOUSAND OAKS
PA 2455 TELLER RD, THOUSAND OAKS, CA 91320 USA
SN 2167-7026
EI 2167-7034
J9 CLIN PSYCHOL SCI
JI Clin. Psychol. Sci.
PD JAN
PY 2015
VL 3
IS 1
BP 39
EP 44
DI 10.1177/2167702614561512
PG 6
WC Psychology, Clinical
SC Psychology
GA V9Z0X
UT WOS:000409473100005
DA 2020-03-18
ER

PT J
AU Hamilton, A
   Mazzucchelli, TG
   Sanders, MR
AF Hamilton, Amy
   Mazzucchelli, Trevor G.
   Sanders, Matthew R.
TI Parental and practitioner perspectives on raising an adolescent with a
   disability: a focus group study
SO DISABILITY AND REHABILITATION
LA English
DT Article
DE Adolescence; behaviour problems; developmental disability; parenting;
   prevention
ID EMOTIONAL-PROBLEMS; MENTAL-HEALTH; CHILDREN; BEHAVIOR; DISSEMINATION;
   ASSOCIATIONS; MOTHERS; INJURY; SYSTEM; RISK
AB Purpose: To examine the challenges faced by parents of teenagers with a disability to determine the need for a tailored parenting program for this population. Method: Focus groups were conducted with six parents and nine practitioners with experience supporting parents of teenagers with a disability. Results: An inductive thematic analysis revealed close agreement between parents and practitioners and eight understandable and relevant themes. The results indicated that parents have difficulty planning and facilitating transitions for their adolescent children, managing behavioural problems due to these problems being unique to this developmental period and because some of the parenting strategies that were useful when their children were younger were no longer applicable. High levels of stress and feelings of grief were also described. Conclusions: These results suggest that parents of adolescents with a developmental disability could benefit from a parenting program and that an existing evidence-based parenting program should be modified. Implications for program design for this population are discussed.
C1 [Hamilton, Amy; Mazzucchelli, Trevor G.] Curtin Univ, Sch Psychol & Speech Pathol, Brain Behav & Mental Hlth Res Grp, Perth, WA 6845, Australia.
   [Mazzucchelli, Trevor G.; Sanders, Matthew R.] Univ Queensland, Sch Psychol, Parenting & Family Support Ctr, Brisbane, Qld, Australia.
RP Mazzucchelli, TG (reprint author), Curtin Univ Technol, Sch Psychol & Speech Pathol, Bentley, WA 6102, Australia.
EM trevor.mazzucchelli@curtin.edu.au
RI Mazzucchelli, Trevor/AAC-5853-2019; Sanders, Matthew R/C-1941-2013;
   Mazzucchelli, Trevor G/B-6659-2013
OI Mazzucchelli, Trevor/0000-0002-8306-3917; Sanders, Matthew
   R/0000-0003-3479-6337; Mazzucchelli, Trevor G/0000-0002-8306-3917
FU School of Psychology and Speech Pathology Research Allocation Fund,
   Curtin University
FX This research was supported, in part, by a grant awarded to T. G. M. and
   A. H. from School of Psychology and Speech Pathology Research Allocation
   Fund, Curtin University.
NR 34
TC 4
Z9 4
U1 0
U2 17
PU TAYLOR & FRANCIS LTD
PI ABINGDON
PA 2-4 PARK SQUARE, MILTON PARK, ABINGDON OR14 4RN, OXON, ENGLAND
SN 0963-8288
EI 1464-5165
J9 DISABIL REHABIL
JI Disabil. Rehabil.
PY 2015
VL 37
IS 18-19
BP 1664
EP 1673
DI 10.3109/09638288.2014.973969
PG 10
WC Rehabilitation
SC Rehabilitation
GA CP4US
UT WOS:000359878700008
PM 25327771
DA 2020-03-18
ER

PT J
AU Bender, PK
   Somhovd, M
   Pons, F
   Reinholdt-Dunne, ML
   Esbjorn, BH
AF Bender, Patrick
   Somhovd, Mikael
   Pons, Francisco
   Reinholdt-Dunne, Marie
   Esbjorn, Barbara
TI The impact of attachment security and emotion dysregulation on anxiety
   in children and adolescents
SO EMOTIONAL AND BEHAVIOURAL DIFFICULTIES
LA English
DT Article
DE anxiety; attachment; emotion dysregulation; children; adolescents
AB Theoretical views and empirical findings suggest interrelations among attachment security, emotion dysregulation and anxiety in childhood and adolescence. However, the associations among the three constructs have rarely been investigated in children, and no study has yet addressed these associations in adolescence. The aim of the present study was to test a model of the interrelations among the three factors on a sample of 673 youths (age 9-16), using structural equation modelling. In accordance with theoretical conceptualisations, it was hypothesised that attachment security would relate to anxiety and that emotion dysregulation would help explain the association between attachment security and anxiety. Results showed that more securely attached youths reported less emotion dysregulation and that youths who had fewer emotion regulation difficulties experienced less anxiety. The association between attachment security and anxiety was mediated by emotion dysregulation. The model was confirmed for both children and adolescents. Findings are discussed with respect to theoretical implications, as well as future directions.
C1 [Bender, Patrick; Somhovd, Mikael; Reinholdt-Dunne, Marie; Esbjorn, Barbara] Univ Copenhagen, Dept Psychol, Copenhagen, Denmark.
   [Pons, Francisco] Univ Oslo, Fac Social Sci, Dept Psychol, Oslo, Norway.
RP Bender, PK (reprint author), Univ Copenhagen, Dept Psychol, Copenhagen, Denmark.
EM patrick.bender@psy.ku.dk
OI Bender, Patrick Karl/0000-0003-2603-2126; Reinholdt-Dunne, Marie
   Louise/0000-0002-2535-1064; Somhovd, Mikael Julius/0000-0001-9216-5264;
   Esbjorn, Barbara Hoff/0000-0002-4919-7209
FU Augustinus Foundation
FX This study was supported by grants from the Augustinus Foundation to the
   Copenhagen Child Anxiety Project (CCAP), at the Department of
   Psychology, University of Copenhagen.
NR 54
TC 11
Z9 12
U1 0
U2 3
PU ROUTLEDGE JOURNALS, TAYLOR & FRANCIS LTD
PI ABINGDON
PA 2-4 PARK SQUARE, MILTON PARK, ABINGDON OX14 4RN, OXON, ENGLAND
SN 1363-2752
EI 1741-2692
J9 EMOT BEHAV DIFFIC
JI Emot. Behav. Diffic.
PY 2015
VL 20
IS 2
BP 189
EP 204
DI 10.1080/13632752.2014.933510
PG 16
WC Psychology, Educational
SC Psychology
GA V76TA
UT WOS:000211933300006
DA 2020-03-18
ER

PT J
AU Lemola, S
AF Lemola, Sakari
TI Long-Term Outcomes of Very Preterm Birth Mechanisms and Interventions
SO EUROPEAN PSYCHOLOGIST
LA English
DT Article
DE very premature birth; consequences of preterm birth; outcomes after very
   preterm birth; neonatal management
ID YOUNG-ADULTS BORN; PITUITARY-ADRENAL AXIS; SCHOOL-AGED CHILDREN; WEIGHT
   CHILDREN; PREMATURE-INFANTS; PARENT-CHILD; RISK-FACTORS; HELSINKI;
   ADOLESCENTS; DISORDER
AB Very preterm birth has become More frequent during the past decades due to progress in reproductive medicine, more frequent indicated preterm births due to maternal illnesses, and increasing Maternal age. Moreover, survival rate S of very preterm children have increased due to improved neonatal management. However, very preterm-born children, adolescents, and young adults are at increased risk for poor cognitive function and socio-emotional problems, which is of growing public health concern. Very premature birth has been Studied to Unravel consequences of a nonoptimal environment during a developmental period which under normal circumstances would be the last trimester of fetal development. For very preterm children, this developmental period partly occurs outside the womb, which leads to major distress for the immature newborn: For the cerebral cortex, the last trimester of pregnancy is a particularly sensitive period during which cortical folding takes place and the volume increases 4fold. During this period; even minor insults May cascade into disturbances of brain development. The most frequent complication after very preterm birth is related to insufficient functioning of the lungs, Which May lead to hypoxic-ischemic incidences and damage to nervous tissue. ThiS review presents evidence for long-term sequels Of very premature birth regarding neurocognitive, academic, socio-emotional, and mental health development Then it discuses possible underlying mechanisms including alterations in brain development, programming of the hypothalamic-pituitary-adrenal axis and circadian rhythmicity, as well as affected parent-Child interaction patterns in families With very preterm children. Finally, intervention approaches to improve outcomes after very preterm birth are discussed and directions for future research presented.
C1 Univ Basel, Dept Psychol, CH-4055 Basel, Switzerland.
RP Lemola, S (reprint author), Univ Basel, Dept Psychol, Missionsstr 62a, CH-4055 Basel, Switzerland.
EM sakari.lemola@unibas.ch
RI Lemola, Sakari/AAG-9057-2020; Lemola, Sakari/A-2659-2008
OI Lemola, Sakari/0000-0002-1314-6194
FU Swiss National Science Foundation (SNSF)Swiss National Science
   Foundation (SNSF) [143962]
FX This study (literature search and interpretation) was supported by the
   Swiss National Science Foundation (SNSF; Grant number: 143962).
NR 79
TC 14
Z9 14
U1 0
U2 22
PU HOGREFE & HUBER PUBLISHERS
PI KIRKLAND
PA PO BOX 2487, KIRKLAND, WA 98083-2487 USA
SN 1016-9040
EI 1878-531X
J9 EUR PSYCHOL
JI Eur. Psychol.
PY 2015
VL 20
IS 2
SI SI
BP 128
EP 137
DI 10.1027/1016-9040/a000207
PG 10
WC Psychology, Multidisciplinary
SC Psychology
GA CM4AG
UT WOS:000357626000005
DA 2020-03-18
ER

PT J
AU Daly, LA
   Haden, SC
   Hagins, M
   Papouchis, N
   Ramirez, PM
AF Daly, Leslie A.
   Haden, Sara C.
   Hagins, Marshall
   Papouchis, Nicholas
   Ramirez, Paul Michael
TI Yoga and Emotion Regulation in High School Students: A Randomized
   Controlled Trial
SO EVIDENCE-BASED COMPLEMENTARY AND ALTERNATIVE MEDICINE
LA English
DT Article
ID ATTACHMENT SECURITY; ADOLESCENTS; MINDFULNESS; VALIDATION;
   DYSREGULATION; AWARENESS; BENEFITS; CHILDREN; STRESS; LIFE
AB Middle adolescents (15-17 years old) are prone to increased risk taking and emotional instability. Emotion dysregulation contributes to a variety of psychosocial difficulties in this population. A discipline such as yoga offered during school may increase emotion regulation, but research in this area is lacking. This study was designed to evaluate the impact of a yoga intervention on the emotion regulation of high school students as compared to physical education (PE). In addition, the potential mediating effects of mindful attention, self-compassion, and body awareness on the relationship between yoga and emotion regulation were examined. High school students were randomized to participate in a 16-week yoga intervention (n = 19) or regular PE (n = 18). Pre-post data analyses revealed that emotion regulation increased significantly in the yoga group as compared to the PE group (F(1,32) = 7.50, p = .01, and eta(2) = .19). No significant relationship was discovered between the changes in emotion regulation and the proposed mediating variables. Preliminary results suggest that yoga increases emotion regulation capacities of middle adolescents and provides benefits beyond that of PE alone.
C1 [Daly, Leslie A.; Haden, Sara C.; Papouchis, Nicholas; Ramirez, Paul Michael] Long Isl Univ, Dept Psychol, Brooklyn, NY 11201 USA.
   [Hagins, Marshall] Long Isl Univ, Dept Phys Therapy, Brooklyn, NY 11201 USA.
RP Daly, LA (reprint author), Long Isl Univ, Dept Psychol, Brooklyn Campus,1 Univ Plaza, Brooklyn, NY 11201 USA.
EM lesliedaly27@gmail.com
RI Ramirez, Paul Michael/H-9027-2019
FU National Institute of General Medical SciencesUnited States Department
   of Health & Human ServicesNational Institutes of Health (NIH) - USANIH
   National Institute of General Medical Sciences (NIGMS)
   [1SC3GM088049-01A1]
FX This paper is based on the doctoral dissertation of Leslie Daly,
   certified in April 2015, Long Island University, Brooklyn Campus. Select
   results were presented at the poster session of the Yoga in Schools
   Symposium, Kripalu, Stockbridge, MA, in April 2014. The authors would
   like to thank Bent on Learning for providing the yoga instruction and
   David Mazer, Tanisha Willis, Rachel Goldstein, Caroline Dewey, Cara
   Spitalewitz, Jeanette Dolmetsch, Joanne Bernard, Samuel Nunez, Rita
   Khanna, and Olivia Wu for their assistance in data collection. This work
   was funded by the National Institute of General Medical Sciences
   (1SC3GM088049-01A1).
NR 43
TC 7
Z9 7
U1 5
U2 50
PU HINDAWI LTD
PI LONDON
PA ADAM HOUSE, 3RD FLR, 1 FITZROY SQ, LONDON, W1T 5HF, ENGLAND
SN 1741-427X
EI 1741-4288
J9 EVID-BASED COMPL ALT
JI Evid.-based Complement Altern. Med.
PY 2015
AR 794928
DI 10.1155/2015/794928
PG 8
WC Integrative & Complementary Medicine
SC Integrative & Complementary Medicine
GA CQ3IY
UT WOS:000360496700001
PM 26356561
OA DOAJ Gold, Green Published
DA 2020-03-18
ER

PT J
AU Rodriguez, A
   Rey, B
   Vara, MD
   Wrzesien, M
   Alcaniz, M
   Banos, RM
   Perez-Lopez, D
AF Rodriguez, Alejandro
   Rey, Beatriz
   Dolores Vara, Ma
   Wrzesien, Maja
   Alcaniz, Mariano
   Ma Banos, Rosa
   Perez-Lopez, David
TI A VR-Based Serious Game for Studying Emotional Regulation in Adolescents
SO IEEE COMPUTER GRAPHICS AND APPLICATIONS
LA English
DT Editorial Material
C1 [Rodriguez, Alejandro; Rey, Beatriz; Wrzesien, Maja; Alcaniz, Mariano; Perez-Lopez, David] Univ Politecn Valencia, Inst Interuniv Invest Bioingn & Tecnol Orientada, E-46022 Valencia, Spain.
   [Dolores Vara, Ma; Ma Banos, Rosa] Univ Valencia, Dept Personalidad Evaluac & Tratamientos Psicol, E-46003 Valencia, Spain.
RP Rodriguez, A (reprint author), Univ Politecn Valencia, Inst Interuniv Invest Bioingn & Tecnol Orientada, E-46022 Valencia, Spain.
EM arodriguez@labhuman.i3bh.e; brey@labhuman.i3bh.es;
   lola.vara.villodre@gmail.com; mwrzesien@labhuman.i3bh.es;
   malcaniz@labhuman.i3bh.es; banos@uv.es; dapelo@labhuman.i3bh.es
RI RIVERA, ROSA MARIA BANOS/C-6077-2011; Rey, Beatriz/P-6897-2014; Vara, M
   Dolores/B-6842-2019; Alcaniz, Mariano L./I-9659-2016; Ortega, Alejandro
   Rodriguez/AAC-2208-2019
OI RIVERA, ROSA MARIA BANOS/0000-0003-0626-7665; Rey,
   Beatriz/0000-0001-9213-1443; Vara, M Dolores/0000-0002-5378-2304;
   Alcaniz, Mariano L./0000-0001-9207-0636; Ortega, Alejandro
   Rodriguez/0000-0003-4781-6368; Wrzesien, Maja/0000-0002-4944-1523;
   Perez-Lopez, David/0000-0002-9293-4892
NR 4
TC 17
Z9 18
U1 2
U2 18
PU IEEE COMPUTER SOC
PI LOS ALAMITOS
PA 10662 LOS VAQUEROS CIRCLE, PO BOX 3014, LOS ALAMITOS, CA 90720-1314 USA
SN 0272-1716
EI 1558-1756
J9 IEEE COMPUT GRAPH
JI IEEE Comput. Graph. Appl.
PD JAN-FEB
PY 2015
VL 35
IS 1
BP 65
EP 73
DI 10.1109/MCG.2015.8
PG 9
WC Computer Science, Software Engineering
SC Computer Science
GA CB4VS
UT WOS:000349627000008
PM 25666600
OA Green Published
DA 2020-03-18
ER

PT J
AU Mahanta, D
   Kannan, V
AF Mahanta, Dimpy
   Kannan, Vikasni
TI Emotional Maturity and Adjustment in First Year Undergraduates of Delhi
   University: An Empirical Study
SO INDIAN JOURNAL OF PSYCHOLOGICAL SCIENCE
LA English
DT Article
DE Emotional maturity; adjustment; first year; undergraduates
AB Entering into college is considered a time of stress and adjustment for any youth. The discrepancy between their expectations and the realities of the college contribute to lags in their emotional, academic, social, familial, sexual and health well-being. As a result of which they face difficulties in adjusting to the new college life. The primary purpose of the present study is to explore the relationship between adjustment and emotional maturity of first year undergraduate students. It also aimed at investigating if there exist any gender difference in emotional maturity and adjustment. The sample for the study consisted of 80 first year undergraduates from various colleges of Delhi University. The age ranged between 17-19 years. The sample was selected through incidental sampling technique. They were administered the Global Adjustment Scale(Student Form) by Sanjay Vohra and Emotional Maturity Scale by Singh and Bhargava to measure adjustment and emotional maturity, respectively. The results showed a significant positive correlation between emotional maturity and various dimensions of adjustment (namely, emotional, family, college and social adjustment) at. 01 and 0.05 level of significance. Also the t-test showed no significant difference in emotional maturity between the two genders. The study further revealed that there was no significant difference in the adjustment dimensions between boys and girls except for only the dimension of emotional adjustment, where females scored significantly higher than their male counterpart. Finally, few intervention techniques have been suggested along with implications to enable further research.
C1 [Mahanta, Dimpy] Delhi Univ, Keshav Mahavidyalayu, Dept Psychol, Delhi, India.
   [Kannan, Vikasni] Delhi Univ, Keshav Mahavidyalayu, Delhi, India.
RP Mahanta, D (reprint author), Delhi Univ, Keshav Mahavidyalayu, Dept Psychol, Delhi, India.
NR 19
TC 0
Z9 0
U1 0
U2 0
PU NATL ASSOC PSYCHOLOGICAL SCIENCE
PI HARYANA
PA 2265, SECTOR-19C, CHANDIGARH, HARYANA, 160 017, INDIA
SN 0976-9218
J9 INDIAN J PSYCHOL SCI
JI Indian J. Psychol. Sci.
PD JAN
PY 2015
VL 5
IS 2
BP 84
EP 90
PG 7
WC Psychology, Multidisciplinary
SC Psychology
GA V4L0Q
UT WOS:000219029100013
DA 2020-03-18
ER

PT J
AU Mazursky-Horowitz, H
   Felton, JW
   MacPherson, L
   Ehrlich, KB
   Cassidy, J
   Lejuez, CW
   Chronis-Tuscano, A
AF Mazursky-Horowitz, Heather
   Felton, Julia W.
   MacPherson, Laura
   Ehrlich, Katherine B.
   Cassidy, Jude
   Lejuez, C. W.
   Chronis-Tuscano, Andrea
TI Maternal Emotion Regulation Mediates the Association Between Adult
   Attention-Deficit/Hyperactivity Disorder Symptoms and Parenting
SO JOURNAL OF ABNORMAL CHILD PSYCHOLOGY
LA English
DT Article
DE Adult attention-deficit/hyperactivity disorder; Maternal emotion
   regulation; Parenting
ID DEFICIT HYPERACTIVITY DISORDER; PSYCHOMETRIC PROPERTIES; FIT INDEXES;
   ADHD; CHILDREN; DEPRESSION; BEHAVIOR; FAMILIES; MOTHERS; PSYCHOPATHOLOGY
AB Mothers with elevated Attention-Deficit/Hyperactivity Disorder (ADHD) symptoms demonstrate parenting deficits, as well as difficulties in emotion regulation (ER), which may further impact their ability to effectively parent. However, no empirical research has examined potential mediators that explain the relations between maternal ADHD symptoms and parenting. This prospective longitudinal study examined difficulties with ER as a mediator of the relation between adult ADHD symptoms and parenting among 234 mothers of adolescents recruited from the community when they were between the ages of nine to twelve. Maternal ratings of adult ADHD symptoms, difficulties with ER, and parenting responses to their adolescents' expressions of negative emotions were collected over the course of three years. We found that maternal ADHD symptoms were negatively associated with positive parenting responses to adolescents' negative emotions, and positively associated with harsh parenting and maternal distress reactions. Moreover, maternal ER mediated the relation between adult ADHD symptoms and harsh parenting responses, while controlling for adolescent ADHD and disruptive behavior symptoms. However, maternal ER did not mediate the relation between ADHD symptoms and positive or distressed parental responses. Thus, it appears that ER is one mechanism by which maternal ADHD symptoms are associated with harsh responses to their adolescents' expressions of negative emotion. These findings may have downstream implications for adolescent adjustment.
C1 [Mazursky-Horowitz, Heather; Felton, Julia W.; MacPherson, Laura; Ehrlich, Katherine B.; Cassidy, Jude; Lejuez, C. W.; Chronis-Tuscano, Andrea] Univ Maryland, Dept Psychol, College Pk, MD 20742 USA.
   [Ehrlich, Katherine B.] Northwestern Univ, Inst Policy Res, Evanston, IL USA.
RP Mazursky-Horowitz, H (reprint author), Univ Maryland, Dept Psychol, 2109B Biol Psychol Bldg, College Pk, MD 20742 USA.
EM hhorowit@umd.edu; achronis@umd.edu
RI Ehrlich, Katherine B/AAF-4687-2020
OI Lejuez, Carl/0000-0003-2772-7835
FU NIDA NIH HHSUnited States Department of Health & Human ServicesNational
   Institutes of Health (NIH) - USANIH National Institute on Drug Abuse
   (NIDA) [2R01 DA18647, R21-DA25550, R01 DA018647, F31- DA27365]
NR 71
TC 19
Z9 19
U1 0
U2 15
PU SPRINGER/PLENUM PUBLISHERS
PI NEW YORK
PA 233 SPRING ST, NEW YORK, NY 10013 USA
SN 0091-0627
EI 1573-2835
J9 J ABNORM CHILD PSYCH
JI J. Abnorm. Child Psychol.
PD JAN
PY 2015
VL 43
IS 1
BP 121
EP 131
DI 10.1007/s10802-014-9894-5
PG 11
WC Psychology, Clinical; Psychology, Developmental
SC Psychology
GA AY6RU
UT WOS:000347694100011
PM 24928735
DA 2020-03-18
ER

PT J
AU Prout, TA
   Gaines, E
   Gerber, LE
   Rice, T
   Hoffman, L
AF Prout, Tracy A.
   Gaines, Emma
   Gerber, Lindsay E.
   Rice, Timothy
   Hoffman, Leon
TI The development of an evidence-based treatment: Regulation-Focused
   Psychotherapy for Children with externalising behaviours (RFP-C)
SO JOURNAL OF CHILD PSYCHOTHERAPY
LA English
DT Article
DE evidence-based practice; psychodynamic psychotherapy; implicit emotion
   regulation; defences; child and adolescent psychotherapy
ID TERM PSYCHODYNAMIC PSYCHOTHERAPY; INTERACTION THERAPY; PSYCHOSOCIAL
   TREATMENTS; OPPOSITIONAL DEFIANT; ANTISOCIAL-BEHAVIOR; HEAD-START; DODO
   BIRD; FOLLOW-UP; ADOLESCENTS; TERMINATION
AB There is a critical need for the development, evaluation and implementation of evidence-based psychodynamic treatments for children and adolescents. Currently, there are no empirically supported, manualised psychodynamic treatments for children and adolescents with disruptive behaviour problems. The field of manualised psychodynamic treatments with measurable equivalence or superiority to other established forms of psychotherapy is in its nascent stage. This paper details a novel, manualised, time-limited psychodynamic treatment approach for children who manifest disruptive behaviours and emotional dysregulation. Regulation-Focused Psychotherapy for Children (RFP-C) conceptualises children's disruptive and acting out behaviours as expressions of maladaptive emotion regulation. Externalising symptoms are conceptualised as attempts to defend against painful emotions and thus protect the child from disturbing feelings such as sadness, shame and guilt. This paper provides the theoretical basis for the treatment approach and through the use of a clinical example demonstrates the systematic application of RFP-C in a single case.
C1 [Prout, Tracy A.; Gaines, Emma; Gerber, Lindsay E.; Rice, Timothy; Hoffman, Leon] Ferkauf Grad Sch Psychol, 1165 Morris Pk Ave, Bronx, NY 10471 USA.
RP Prout, TA (reprint author), Ferkauf Grad Sch Psychol, 1165 Morris Pk Ave, Bronx, NY 10471 USA.
EM tracy.prout@einstein.yu.edu
OI Prout, Tracy/0000-0002-3650-5890
NR 56
TC 3
Z9 3
U1 0
U2 4
PU ROUTLEDGE JOURNALS, TAYLOR & FRANCIS LTD
PI ABINGDON
PA 2-4 PARK SQUARE, MILTON PARK, ABINGDON OX14 4RN, OXON, ENGLAND
SN 0075-417X
EI 1469-9370
J9 J CHILD PSYCHOTHER
JI J. Child Psychother.
PY 2015
VL 41
IS 3
BP 255
EP 271
DI 10.1080/0075417X.2015.1090695
PG 17
WC Psychology, Clinical
SC Psychology
GA V4Q3T
UT WOS:000219167200005
DA 2020-03-18
ER

PT J
AU Arbuthnott, AE
   Lewis, SP
   Bailey, HN
AF Arbuthnott, Alexis E.
   Lewis, Stephen P.
   Bailey, Heidi N.
TI Rumination and Emotions in Nonsuicidal Self-Injury and Eating Disorder
   Behaviors: A Preliminary Test of the Emotional Cascade Model
SO JOURNAL OF CLINICAL PSYCHOLOGY
LA English
DT Article
DE self-injury; eating disorders; emotion dysregulation; rumination
ID BODY DISSATISFACTION; ADOLESCENT GIRLS; DYSREGULATION; DIFFICULTIES;
   VALIDATION; THOUGHTS; SCALE; HARM
AB ObjectiveThis study examined relations between repeated rumination trials and emotions in nonsuicidal self-injury (NSSI) and eating disorder behaviors (EDBs) within the context of the emotional cascade model (Selby, Anestis, & Joiner, ).
   MethodRumination was repeatedly induced in 342 university students (79.2% female, M-age = 18.61, standard error = .08); negative and positive emotions were reported after each rumination trial. Repeated measures analyses of variance were used to examine the relations between NSSI and EDB history and changes in emotions.
   ResultsNSSI history associated with greater initial increases in negative emotions, whereas EDB history associated with greater initial decreases in positive emotions. Baseline negative emotional states and trait emotion regulation mediated the relation between NSSI/EDB history and emotional states after rumination.
   ConclusionAlthough NSSI and EDBs share similarities in emotion dysregulation, differences also exist. Both emotion dysregulation and maladaptive cognitive processes should be targeted in treatment for NSSI and EDBs.
C1 [Arbuthnott, Alexis E.; Lewis, Stephen P.; Bailey, Heidi N.] Univ Guelph, Guelph, ON N1G 2W1, Canada.
RP Arbuthnott, AE (reprint author), Univ Guelph, 50 Stone Rd East, Guelph, ON N1G 2W1, Canada.
EM aarbuthn@uoguelph.ca
FU Canadian Institutes of Health ResearchCanadian Institutes of Health
   Research (CIHR)
NR 26
TC 20
Z9 20
U1 0
U2 18
PU WILEY-BLACKWELL
PI HOBOKEN
PA 111 RIVER ST, HOBOKEN 07030-5774, NJ USA
SN 0021-9762
EI 1097-4679
J9 J CLIN PSYCHOL
JI J. Clin. Psychol.
PD JAN
PY 2015
VL 71
IS 1
BP 62
EP 71
DI 10.1002/jclp.22115
PG 10
WC Psychology, Clinical
SC Psychology
GA AW5YM
UT WOS:000346346800005
PM 25042149
DA 2020-03-18
ER

PT J
AU Ford, J
AF Ford, Julian
TI An Affective Cognitive Neuroscience-Based Approach to PTSD
   Psychotherapy: The TARGET Model
SO JOURNAL OF COGNITIVE PSYCHOTHERAPY
LA English
DT Article
DE posttraumatic stress disorder; complex trauma; psychotherapy;
   evidence-based practice; emotion regulation; translational science
ID POSTTRAUMATIC-STRESS-DISORDER; EMOTION REGULATION STRATEGIES; RANDOMIZED
   CONTROLLED-TRIAL; NARRATIVE EXPOSURE THERAPY; COMPARING AFFECT
   REGULATION; TRAUMA-RELATED COGNITIONS; PROLONGED EXPOSURE; PROCESSING
   THERAPY; BEHAVIORAL THERAPY; CLINICAL-TRIAL
AB Adaptations or alternative versions of cognitive psychotherapy for posttraumatic stress disorder (PTSD) are needed because even the most efficacious cognitive or cognitive-behavioral psychotherapies for PTSD do not retain or achieve sustained clinically significant benefits for a majority of recipients. Cognitive affective neuroscience research is reviewed which suggests that it is not just memory (or memories) of traumatic events and related core beliefs about self, the world, and relationships that are altered in PTSD but also memory (and affective information) processing. A cognitive psychotherapy is described that was designed to systematically make explicit these otherwise implicit trauma-related alterations in cognitive emotion regulation and its application to the treatment of complex variants of PTSD-Trauma Affect Regulation: Guide for Education and Therapy (TARGET). TARGET provides therapists and clients with (a) a neurobiologically informed strengths-based meta-model of stress-related cognitive processing in the brain and how this is altered by PTSD and (b) a practical algorithm for restoring the executive functions that are necessary to make implicit trauma-related cognitions explicit (i.e., experiential awareness) and modifiable (i.e., planful refocusing). Results of randomized clinical trial studies and quasi-experimental effectiveness evaluations of TARGET with adolescents and adults are reviewed.
C1 [Ford, Julian] Univ Connecticut, Hlth Ctr, MC1410,263 Farmington Ave, Farmington, CT 06030 USA.
RP Ford, J (reprint author), Univ Connecticut, Hlth Ctr, MC1410,263 Farmington Ave, Farmington, CT 06030 USA.
EM jford@uchc.edu
NR 129
TC 10
Z9 10
U1 0
U2 5
PU SPRINGER PUBLISHING CO
PI NEW YORK
PA 11 WEST 42ND STREET, NEW YORK, NY 10036 USA
SN 0889-8391
EI 1938-887X
J9 J COGN PSYCHOTHER
JI J. Cogn. Psychother.
PY 2015
VL 29
IS 1
BP 68
EP 91
DI 10.1891/0889-8391.29.1.68
PG 24
WC Psychology, Clinical
SC Psychology
GA V61KB
UT WOS:000210896000005
DA 2020-03-18
ER

PT J
AU Dhingra, K
   Debowska, A
   Sharratt, K
   Hyland, P
   Kola-Palmer, S
AF Dhingra, Katie
   Debowska, Agata
   Sharratt, Kathryn
   Hyland, Philip
   Kola-Palmer, Susanna
TI Psychopathy, gang membership, and moral disengagement among juvenile
   offenders
SO JOURNAL OF CRIMINAL PSYCHOLOGY
LA English
DT Article
DE Psychopathy; Gang membership; Juvenile offenders; Moral disengagement;
   Pathways to Desistance; Psychopathy Checklist: Youth Version
ID COMMUNITY VIOLENCE EXPOSURE; WORLD-HEALTH-ORGANIZATION; EMOTION
   REGULATION; SOCIAL COGNITION; YOUTH GANGS; SCHOOL; PEER; DELINQUENCY;
   AGGRESSION; ADOLESCENCE
AB Purpose - The purpose of this paper is to investigate the impact of psychopathy factors and gang membership on moral disengagement while controlling for age, ethnicity, having run away from home, family member and/or friend arrests, substance misuse, parental physical fights, violence exposure (victimization and witnessing), and maternal warmth and hostility.
   Design/methodology/approach - The research is based on data collected from serious juvenile offenders (n = 769) as part of the Pathways to Desistance Study.
   Findings - Six independent variables made a unique statistically significant contribution to the model: gang membership, age, gender, violence exposure, and psychopathy Factors 1 and 2. Psychopathy Factor 1 was the strongest predictor of moral disengagement.
   Originality/value - Results indicate that youth with heightened psychopathic traits make greater use of strategies to rationalize and justify their harmful behaviour against others. Implications in relation to theory and previous studies are discussed.
C1 [Dhingra, Katie] Manchester Metropolitan Univ, Psychol, Manchester, Lancs, England.
   [Debowska, Agata] Univ Chester, Dept Psychol, Psychol, Chester, Cheshire, England.
   [Sharratt, Kathryn] Univ Huddersfield, Criminol, Huddersfield, W Yorkshire, England.
   [Hyland, Philip] Natl Coll Ireland, Psychol, Dublin, Ireland.
   [Kola-Palmer, Susanna] Univ Huddersfield, Psychol, Huddersfield, W Yorkshire, England.
RP Dhingra, K (reprint author), Manchester Metropolitan Univ, Psychol, Manchester, Lancs, England.
EM k.dhingra@mmu.ac.uk
RI Boduszek, Daniel/F-9553-2015; Kola-Palmer, Susanna/AAA-5365-2019;
   Dhingra, Katie/J-3932-2015
OI Boduszek, Daniel/0000-0001-5863-2906; Kola-Palmer,
   Susanna/0000-0002-3601-870X; Sharratt, Kathryn/0000-0002-0870-0568;
   Dhingra, Katie/0000-0002-2495-3952; Hyland, Philip/0000-0002-9574-7128
NR 74
TC 4
Z9 4
U1 1
U2 10
PU EMERALD GROUP PUBLISHING LTD
PI BINGLEY
PA HOWARD HOUSE, WAGON LANE, BINGLEY BD16 1WA, W YORKSHIRE, ENGLAND
SN 2009-3829
J9 J CRIM PSYCHOL
JI J. Crim. Psychol.
PY 2015
VL 5
IS 1
BP 13
EP 24
DI 10.1108/JCP-11-2014-0016
PG 12
WC Criminology & Penology
SC Criminology & Penology
GA V10AM
UT WOS:000214183500002
OA Green Accepted
DA 2020-03-18
ER

PT J
AU Salafia, EHB
   Jones, ME
   Haugen, EC
   Schaefer, MK
AF Salafia, Elizabeth H. Blodgett
   Jones, Maegan E.
   Haugen, Emily C.
   Schaefer, Mallary K.
TI Perceptions of the causes of eating disorders: a comparison of
   individuals with and without eating disorders
SO JOURNAL OF EATING DISORDERS
LA English
DT Article
DE Eating disorders; Perceptions; Causes; Media; Psychological and
   emotional problems; Stigma; Education
ID ANOREXIA-NERVOSA; BODY-IMAGE; RISK-FACTORS; GENDER-DIFFERENCES;
   ADOLESCENT GIRLS; BEHAVIORS; BULIMIA; WEIGHT; PREVALENCE; FAMILY
AB Background: In this study, we examined perceptions regarding the causes of eating disorders, both among those with eating disorders as well as those without. By understanding the differences in perceived causes between the two groups, better educational programs for lay people and those suffering from eating disorders can be developed.
   Method: This study used open-ended questions to assess the beliefs of 57 individuals with self-reported eating disorders and 220 without. Participants responded to the questions, "What do you think was (were) the cause(s) of your eating disorder?" and "What do you think is (are) the cause(s) of eating disorders?".
   Results: A list of possible codes for the causes of eating disorders was created based on a thorough review of the literature. A manually-generated set of eight codes was then created from individuals' actual responses. Frequencies and chi square analyses demonstrated differences in rates of endorsement between those with eating disorders and those without. Participants with eating disorders most frequently endorsed psychological/ emotional and social problems, with genetics/biology and media/culture ideals least endorsed. Participants without eating disorders most frequently endorsed psychological/emotional problems and media/culture ideals, with traumatic life events and sports/health least endorsed. There was a difference between groups in the endorsement of the media as a cause of eating disorders, suggesting that those without eating disorders may overly attribute the media as the main cause while those with eating disorders may not be fully aware of the media's impact. Additionally, while both groups highly endorsed psychological/emotional problems, there was a noticeable stigma about eating disorders among those without eating disorders.
   Conclusions: There were noteworthy differences between samples; such differences suggest that there is a need for more education on the topic of eating disorders. Furthermore, despite empirical support for the effects of genetics, sports, and family factors, these were infrequently endorsed as causes of eating disorders by both groups. Our results suggest that there is a need for more education regarding the factors associated with eating disorders, in order to reduce the stigma surrounding these disorders and to potentially aid the treatment process.
C1 [Salafia, Elizabeth H. Blodgett; Jones, Maegan E.; Haugen, Emily C.; Schaefer, Mallary K.] North Dakota State Univ, Dept Human Dev & Family Sci, 283-H EML Hall,2615,POB 6050, Fargo, ND 58108 USA.
RP Salafia, EHB (reprint author), North Dakota State Univ, Dept Human Dev & Family Sci, 283-H EML Hall,2615,POB 6050, Fargo, ND 58108 USA.
EM Elizabeth.Salafia@ndsu.edu
NR 60
TC 7
Z9 8
U1 1
U2 10
PU BMC
PI LONDON
PA CAMPUS, 4 CRINAN ST, LONDON N1 9XW, ENGLAND
SN 2050-2974
J9 J EAT DISORD
JI J. Eat. Disord.
PY 2015
VL 3
AR 32
DI 10.1186/s40337-015-0069-8
PG 10
WC Psychology, Clinical; Nutrition & Dietetics; Psychiatry
SC Psychology; Nutrition & Dietetics; Psychiatry
GA V21YO
UT WOS:000214989700019
PM 26380085
OA DOAJ Gold, Green Published
DA 2020-03-18
ER

PT J
AU Tlustos, SJ
   Chiu, CYP
   Walz, NC
   Wade, SL
AF Tlustos, Sarah J.
   Chiu, C. Y. Peter
   Walz, Nicolay C.
   Wade, Shari L.
TI Neural substrates of inhibitory and emotional processing in adolescents
   with traumatic brain injury
SO JOURNAL OF PEDIATRIC REHABILITATION MEDICINE
LA English
DT Article
DE Childhood brain disorder; brain imaging; executive functions; head
   injury; emotion; adolescence
AB PURPOSE: Disturbances of emotional regulation and social difficulties are common in children and adolescents with traumatic brain injury (TBI). Recent research suggests that developments within "socio-emotional" brain systems during early adolescence and more protracted development of "cognitive control" systems have implications for emotional and behavioral regulation during adolescence. However, few functional neuroimaging studies have directly examined the interaction of these neuropsychological processes in adolescents with TBI. The current study examined how affective processing might modulate inhibitory processing in an Emotional Go/NoGo paradigm.
   METHOD: The study uses a cross-sectional, age, gender, and maternal education matched design. A response inhibition paradigm (i.e., the Go/NoGo task with emotional faces) was used to examine emotional-cognition interaction in 11 adolescents with complicated mild to moderate TBI, at least 12 months post injury, and 14 typically-developing (TD) adolescents using functional magnetic resonance imaging (fMRI). Participants saw adult facial expressions of emotions (happy, sad, fearful, and angry) and were instructed to respond ("go") on all expressions other than angry ("no-go").
   RESULTS: Preliminary results (p = 0.001 uncorrected, cluster size = 50) showed higher levels of inhibition-related activation in TD adolescents than in adolescents with TBI in several brain regions including anterior cingulate and motor/premotor regions.
   CONCLUSION: These results suggest that TBI in adolescence might alter brain activation patterns and interrupt the development of brain networks governing emotion-cognition interactions.
C1 [Tlustos, Sarah J.] Childrens Hosp Colorado, Dept Phys Med & Rehabil, Aurora, CO USA.
   [Chiu, C. Y. Peter] Univ Cincinnati, Dept Psychol, Edwards One Room 4150F,ML 0376, Cincinnati, OH 45221 USA.
   [Chiu, C. Y. Peter] Univ Cincinnati, Dept Commun Sci & Disorders, Cincinnati, OH USA.
   [Walz, Nicolay C.] Cincinnati Childrens Hosp Med Ctr, Dept Pediat, Div Behav Med & Clin Psychol, Cincinnati, OH 45229 USA.
   [Walz, Nicolay C.; Wade, Shari L.] Univ Cincinnati, Coll Med, Cincinnati, OH USA.
   [Wade, Shari L.] Cincinnati Childrens Hosp Med Ctr, Dept Pediat, Div Phys Med & Rehabil, Cincinnati, OH 45229 USA.
RP Chiu, CYP (reprint author), Univ Cincinnati, Dept Psychol, Edwards One Room 4150F,ML 0376, Cincinnati, OH 45221 USA.
EM peter.chiu@uc.edu
FU NIH from the National Institute of Mental Health [RO1-MH073764];
   National Institute on Disability and Rehabilitation Research in the
   Department of Education [H1336050239]; Ohio Department of Public Safety
FX This work was supported in part by 1) NIH grant RO1-MH073764 from the
   National Institute of Mental Health; 2) H1336050239 from the National
   Institute on Disability and Rehabilitation Research in the Department of
   Education, and 3) EMS/Trauma grant from the Ohio Department of Public
   Safety. The information in this manuscript is an original contribution
   to the literature and has not previously been published, electronically
   or in print. The order of the first two authors was determined by a coin
   toss. We wish to thank Krista Lisdahl Medina, Ph.D. and Jeff Epstein,
   Ph.D. for their many helpful comments on earlier drafts of this
   manuscript.
NR 59
TC 4
Z9 4
U1 3
U2 9
PU IOS PRESS
PI AMSTERDAM
PA NIEUWE HEMWEG 6B, 1013 BG AMSTERDAM, NETHERLANDS
SN 1874-5393
EI 1875-8894
J9 J PEDIATR REHAB MED
JI J. Pediatr. Rehab. Med.
PY 2015
VL 8
IS 4
BP 321
EP 333
DI 10.3233/PRM-150350
PG 13
WC Pediatrics
SC Pediatrics
GA VG7LK
UT WOS:000448290900006
PM 26684072
OA Green Accepted
DA 2020-03-18
ER

PT J
AU Perkinson-Gloor, N
   Hagmann-von Arx, P
   Brand, S
   Holsboer-Trachsler, E
   Grob, A
   Weber, P
   Lemola, S
AF Perkinson-Gloor, Nadine
   Hagmann-von Arx, Priska
   Brand, Serge
   Holsboer-Trachsler, Edith
   Grob, Alexander
   Weber, Peter
   Lemola, Sakari
TI The role of sleep and the hypothalamic-pituitary-adrenal axis for
   behavioral and emotional problems in very preterm children during middle
   childhood
SO JOURNAL OF PSYCHIATRIC RESEARCH
LA English
DT Article
DE Preterm birth; Sleep; Polysomnography;
   Hypothalamic-pituitary-adrenocortical activity; Behavioral problems;
   Emotional problems
ID BORN PRETERM; YOUNG-ADULTS; PREVALENCE; CORTISOL; BIRTH; QUESTIONNAIRE;
   ADOLESCENTS; OUTCOMES
AB Very preterm children are at higher risk to develop behavioral and emotional problems, poor sleep, and altered hypothalamic-pituitary-adrenocortical activity (HPAA). However, knowledge on objective sleep and HPAA as well as their role for the development of behavioral and emotional problems in very preterm children is limited. Fifty-eight very preterm children (<32nd gestational week) and 55 full-term children aged 6-10 years underwent one night of in-home polysomnographic sleep assessment. HPAA was assessed with four saliva samples in the morning (morning cortisol secretion) and four saliva samples in the evening (evening cortisol secretion). Parents completed the Strengths and Difficulties Questionnaire (SDQ) to assess children's behavioral and emotional problems and a subscale of the Children's Sleep Habits Questionnaire to assess sleep disordered breathing. Very preterm children showed more behavioral and emotional problems (SDQ total behavioral/emotional difficulties, emotional symptoms), poorer sleep (more nocturnal awakenings, more stage 2 sleep, less slow wave sleep), and faster decreasing evening cortisol secretion compared to full-term children. Across the whole sample, more stage 2 sleep and/or less slow wave sleep were associated with more SDQ total behavioral/emotional difficulties, hyperactivity-inattention, and peer problems. Lower morning cortisol secretion and lower evening cortisol secretion were associated with more conduct problems. In very preterm children, increased SDQ total behavioral/emotional difficulties was partially explained by less restorative sleep including more stage 2 sleep and less slow wave sleep. This result points to the importance of restorative sleep for the behavioral and emotional development of very preterm children during middle childhood. (C) 2014 Elsevier Ltd. All rights reserved.
C1 [Perkinson-Gloor, Nadine; Hagmann-von Arx, Priska; Grob, Alexander; Lemola, Sakari] Univ Basel, Dept Psychol, CH-4055 Basel, Switzerland.
   [Brand, Serge; Holsboer-Trachsler, Edith] Univ Basel, Psychiat Clin, Ctr Affect Stress & Sleep Disorders, CH-4027 Basel, Switzerland.
   [Brand, Serge] Univ Basel, Fac Med, Div Sport Sci, Dept Sport Exercise & Hlth, CH-4052 Basel, Switzerland.
   [Weber, Peter] Univ Childrens Hosp Basel, Div Neuropediat & Dev Med, CH-4056 Basel, Switzerland.
RP Lemola, S (reprint author), Univ Basel, Dept Psychol, Missionsstr 62, CH-4055 Basel, Switzerland.
EM sakari.lemola@unibas.ch
RI Brand, Serge/H-7159-2019; Lemola, Sakari/A-2659-2008; Lemola,
   Sakari/AAG-9057-2020
OI Brand, Serge/0000-0003-2175-2765; Lemola, Sakari/0000-0002-1314-6194; 
FU Swiss National Science FoundationSwiss National Science Foundation
   (SNSF) [143962]; University of Basel
FX This research was financially supported by the Swiss National Science
   Foundation (Project: Sleep, cognitive, and socio-emotional development
   in preterm children during middle and late childhood, Grant number:
   143962), and the Research Fund of the University of Basel. The sponsor
   had no role in study design, data collection, data analysis, data
   interpretation, or in the writing of the report.
NR 29
TC 17
Z9 18
U1 0
U2 16
PU PERGAMON-ELSEVIER SCIENCE LTD
PI OXFORD
PA THE BOULEVARD, LANGFORD LANE, KIDLINGTON, OXFORD OX5 1GB, ENGLAND
SN 0022-3956
EI 1879-1379
J9 J PSYCHIATR RES
JI J. Psychiatr. Res.
PD JAN
PY 2015
VL 60
BP 141
EP 147
DI 10.1016/j.jpsychires.2014.10.005
PG 7
WC Psychiatry
SC Psychiatry
GA AY0DR
UT WOS:000347268500018
PM 25454023
DA 2020-03-18
ER

PT J
AU Polskaya, NA
   Vlasova, NV
AF Polskaya, N. A.
   Vlasova, N. V.
TI SELF-DESTRUCTIVE BEHAVIOR IN ADOLESCENCE AND YOUTH
SO KONSULTATIVNAYA PSIKHOLOGIYA I PSIKHOTERAPIYA-COUNSELING PSYCHOLOGY AND
   PSYCHOTHERAPY
LA Russian
DT Article
DE self-destructive behavior; self-injurious behavior; suicide factors;
   cognitive strategies of emotional regulation; psychopathological
   symptoms
AB The article presents the results of the empiric study of cognitive and personal factors of emotion regulation, risk of suicide, psychopathologic symptoms and self-injurious behavior. It is hypothesized that the risk of self-destructive behavior is connected to destructive cognitive strategics, dispositional factors of self-injurious and suicidal behavior and psychopathological symptoms. Participants: N=101, aged 13-21. Results: relations between scales of suicidal risk, psychopathological symptoms, self-injurious behavior and cognitive emotional regulation were revealed; differences between groups of instrumental and somatic self-injurers were shown; predictors of self-destructive behavior were defined by linear regression analysis. Summary: somatization, anxiety and psychoticism were related to factors of self-injurious behavior; connections between methods and factors of self-injurious behavior and factors of suicidal risk were discovered; cognitive emotional disregulation (rumination, self-accusation and accusation of others) were predictors of self- destructive behaviors and psychopathological symptoms.
EM polskayana@yandex.ru; natali-viola@mail.ru
RI Polskaya, Natalia/D-7076-2013
OI Polskaya, Natalia/0000-0002-7305-5577
NR 25
TC 5
Z9 5
U1 0
U2 2
PU MOSCOW STATE UNIV PSYCHOLOGY & EDUCATION
PI MOSCOW
PA UL SRETENKA, 29, MOSCOW, 127051, RUSSIA
SN 2075-3470
EI 2311-9446
J9 Konsult Psikhol Psik
JI Konsult. Psikhol. Psikhoterpiya
PY 2015
VL 23
IS 4
BP 176
EP 190
PG 15
WC Psychology, Clinical
SC Psychology
GA VH5GL
UT WOS:000453405700011
OA DOAJ Gold
DA 2020-03-18
ER

PT J
AU La Valle, C
AF La Valle, Chelsea
TI The Effectiveness of Mentoring Youth with Externalizing and
   Internalizing Behavioral Problems on Youth Outcomes and Parenting
   Stress: A Meta-analysis
SO MENTORING & TUTORING
LA English
DT Article
DE youth mentoring; parenting stress; family functioning; intervention
   research
ID CHILD-BEHAVIOR; FAMILIES; DETERMINANTS; PROGRAMS
AB Parents of children with significant externalizing and internalizing behavioral problems habitually report greater parenting stress compared to parents of children without these challenges. One avenue to alleviate parenting stress and ameliorate youth outcomes is youth mentoring, which includes a supportive adult paired with a child with the objective of engendering positive outcomes. The researcher sought to (a) evaluate the effectiveness of mentoring programs for children with significant externalizing and internalizing behavioral problems on parenting stress and youth outcomes and (b) explore moderator variables that may influence program effectiveness. Five studies were included in the current meta-analysis. Results revealed a small effect of these specialized mentoring programs on youth outcomes and parenting stress. Moderator analyses revealed program characteristics that enhance effectiveness. Mentoring programs that target children with significant behavioral and emotional problems may function as an additional service to improve youth outcomes and family functioning.
C1 [La Valle, Chelsea] Depaul Univ, Dept Psychol, Chicago, IL 60604 USA.
RP La Valle, C (reprint author), Depaul Univ, Dept Psychol, Chicago, IL 60604 USA.
EM clavall1@mail.depaul.edu
NR 52
TC 3
Z9 3
U1 0
U2 2
PU ROUTLEDGE JOURNALS, TAYLOR & FRANCIS LTD
PI ABINGDON
PA 2-4 PARK SQUARE, MILTON PARK, ABINGDON OX14 4RN, OXON, ENGLAND
SN 1361-1267
EI 1469-9745
J9 MENTOR TUTOR
JI Mentor. Tutor.
PY 2015
VL 23
IS 3
BP 213
EP 227
DI 10.1080/13611267.2015.1073565
PG 15
WC Education & Educational Research
SC Education & Educational Research
GA V88HW
UT WOS:000212715500003
DA 2020-03-18
ER

PT J
AU Al-Khateeb, AJ
   Al Khateeb, JM
AF Al-Khateeb, Anas J.
   Al Khateeb, Jamal M.
TI Research on psychosocial aspects of asthma in the Arab world: a
   literature review
SO MULTIDISCIPLINARY RESPIRATORY MEDICINE
LA English
DT Review
DE Arab countries; Bronchial asthma; Knowledge; Psychology; Psychosocial
   aspects; Attitudes; Quality of life
ID QUALITY-OF-LIFE; BRONCHIAL-ASTHMA; EGYPTIAN CHILDREN; INCREASED RISK;
   MENTAL-HEALTH; ADOLESCENTS; STRESS; PREVALENCE; CHILDHOOD; KNOWLEDGE
AB The importance of psychosocial factors in the management of bronchial asthma has long been recognized. This paper offers a review of research published in the English language related to psychosocial aspects of bronchial asthma in Arab countries. Several databases (PubMed, Science Direct, Springer Link, ERIC, and PsychInfo) were searched using the following keywords: bronchial asthma, Arab countries, Algiers, Bahrain, Comoros, Djibouti, Egypt, Iraq, Jordan, Kuwait, Lebanon, Libya, Mauritania, Morocco, Oman, Palestine (West Bank, Gaza), Qatar, Saudi Arabia, Syria, Tunisia, Sudan, Somalia; United Arab Emirates, and Yemen. Thirty-two studies were conducted in 9 Arab countries. Almost all studies found were published in the last fourteen years with an apparent increasing rate in the last five years. In descending order, these studies addressed: knowledge of and attitudes toward asthma, quality of life, behavioral and emotional problems and factors related to academic achievement.
   The main results of the studies reviewed were: (a) physicians', school staff's, and parents' knowledge of and attitudes toward asthma were generally unsatisfactory, (b) in-service asthma education programs significantly impacted parent and staff knowledge and attitudes, and asthma management practices, (c) quality of life in children and adolescents was significantly adversely affected by asthma, (d) asthma was a common cause of school absenteeism, and had a significant negative impact on academic achievement of students, and (e) students with asthma had significantly higher rates of behavioral and emotional difficulties compared to students without asthma. The paper concludes with a discussion about the implications of these results and a call for further research in this area.
C1 [Al-Khateeb, Anas J.; Al Khateeb, Jamal M.] St Michaels Hosp, Dept Internal Med, 111 Cent Ave, Newark, NJ 07102 USA.
   [Al Khateeb, Jamal M.] Univ Jordan, Coll Educ, Dept Counseling & Special Educ, Amman 119942, Jordan.
RP Al-Khateeb, AJ (reprint author), St Michaels Hosp, Dept Internal Med, 111 Cent Ave, Newark, NJ 07102 USA.
EM anas-j-alkhateeb@hotmail.com
RI Alkhateeb, Jamal/E-6116-2016
OI Alkhateeb, Jamal/0000-0002-1667-5710
NR 84
TC 5
Z9 5
U1 0
U2 0
PU BMC
PI LONDON
PA CAMPUS, 4 CRINAN ST, LONDON N1 9XW, ENGLAND
SN 2049-6958
J9 MULTIDISCIP RESP MED
JI Multidscip. Respir. Med.
PY 2015
VL 10
AR 15
DI 10.1186/s40248-015-0011-6
PG 9
WC Respiratory System
SC Respiratory System
GA V33CI
UT WOS:000215743100014
PM 25905019
OA DOAJ Gold, Green Published
DA 2020-03-18
ER

PT J
AU Brand, S
   Kirov, R
   Kalak, N
   Gerber, M
   Puhse, U
   Lemola, S
   Correll, CU
   Cortese, S
   Meyer, T
   Holsboer-Trachsler, E
AF Brand, Serge
   Kirov, Roumen
   Kalak, Nadeem
   Gerber, Markus
   Puehse, Uwe
   Lemola, Sakari
   Correll, Christoph U.
   Cortese, Samuele
   Meyer, Till
   Holsboer-Trachsler, Edith
TI Perfectionism related to self-reported insomnia severity, but not when
   controlled for stress and emotion regulation
SO NEUROPSYCHIATRIC DISEASE AND TREATMENT
LA English
DT Article
DE perfectionism; perceived stress; emotion regulation; young adults; sleep
   quality
ID GREATER MENTAL TOUGHNESS; POPULATION-BASED SAMPLE; SLEEP DISTURBANCE;
   PERCEIVED STRESS; ADOLESCENTS; QUALITY; DIMENSIONS
AB Background: Perfectionism is understood as a set of personality traits such as unrealistically high and rigid standards for performance, fear of failure, and excessive self-criticism. Previous studies showed a direct association between increased perfectionism and poor sleep, though without taking into account possible mediating factors. Here, we tested the hypothesis that perfectionism was directly associated with poor sleep, and that this association collapsed, if mediating factors such as stress and poor emotion regulation were taken into account.
   Methods: Three hundred and forty six young adult students (M=23.87 years) completed questionnaires relating to perfectionism traits, sleep, and psychological functioning such as stress perception, coping with stress, emotion regulation, and mental toughness.
   Results: Perfectionism was directly associated with poor sleep and poor psychological functioning. When stress, poor coping, and poor emotion regulation were entered in the equation, perfectionism traits no longer contributed substantively to the explanation of poor sleep.
   Conclusion: Though perfectionism traits seem associated with poor sleep, the direct role of such traits seemed small, when mediating factors such as stress perception and emotion regulation were taken into account.
C1 [Brand, Serge; Kalak, Nadeem; Meyer, Till; Holsboer-Trachsler, Edith] Univ Basel, Psychiat Clin, Ctr Affect Stress & Sleep Disorders ZASS, CH-4012 Basel, Switzerland.
   [Brand, Serge; Gerber, Markus; Puehse, Uwe] Univ Basel, Dept Sport Exercise & Hlth, Div Sport Sci, CH-4012 Basel, Switzerland.
   [Kirov, Roumen] Bulgarian Acad Sci, Inst Neurobiol, Sofia, Bulgaria.
   [Lemola, Sakari] Univ Basel, Fac Psychol, CH-4012 Basel, Switzerland.
   [Correll, Christoph U.] North Shore Long Isl Jewish Hlth Syst, Zucker Hillside Hosp, Div Psychiat Res, New Hyde Pk, NY USA.
   [Cortese, Samuele] Univ Nottingham, Sch Med, Nottingham, England.
   [Cortese, Samuele] Univ Nottingham, Inst Mental Hlth, Ctr ADHD & Neurodev Disorders Lifespan, Nottingham NG7 2RD, England.
   [Cortese, Samuele] NYU, Ctr Child Study, New York, NY USA.
RP Brand, S (reprint author), Univ Basel, Psychiat Clin, Ctr Affect Stress & Sleep Disorders, Wilhelm Klein Str 27, CH-4012 Basel, Switzerland.
EM serge.brand@upkbs.ch
RI Brand, Serge/H-7159-2019; Lemola, Sakari/A-2659-2008; Lemola,
   Sakari/AAG-9057-2020; Correll, Christoph U/D-3530-2011; Gerber,
   Markus/H-8654-2014
OI Brand, Serge/0000-0003-2175-2765; Lemola, Sakari/0000-0002-1314-6194;
   Gerber, Markus/0000-0001-6140-8948; Cortese, Samuele/0000-0001-5877-8075
NR 41
TC 20
Z9 20
U1 1
U2 23
PU DOVE MEDICAL PRESS LTD
PI ALBANY
PA PO BOX 300-008, ALBANY, AUCKLAND 0752, NEW ZEALAND
SN 1178-2021
J9 NEUROPSYCH DIS TREAT
JI Neuropsychiatr. Dis. Treat.
PY 2015
VL 11
BP 263
EP 271
DI 10.2147/NDT.S74905
PG 9
WC Clinical Neurology; Psychiatry
SC Neurosciences & Neurology; Psychiatry
GA CA2JT
UT WOS:000348735400001
PM 25678791
OA DOAJ Gold, Green Published
DA 2020-03-18
ER

PT J
AU von Salisch, M
   Klein, AM
AF von Salisch, Maria
   Klein, Annette M.
TI Emotion Regulation and Problems Behaviour in Children and Youth
SO PRAXIS DER KINDERPSYCHOLOGIE UND KINDERPSYCHIATRIE
LA German
DT Editorial Material
ID DYSREGULATION; ADOLESCENTS; COMPETENCE; CHILDHOOD; SKILLS; SCALE
RI Klein, Annette M./L-3386-2016
OI Klein, Annette M./0000-0001-8246-4666
NR 29
TC 1
Z9 1
U1 2
U2 13
PU VANDENHOECK & RUPRECHT
PI GOTTINGEN
PA THEATERSTRASSE 13,, D-37073 GOTTINGEN, GERMANY
SN 0032-7034
J9 PRAX KINDERPSYCHOL K
JI Prax. Kinderpsychol. Kinderpsychiatr.
PY 2015
VL 64
IS 5
BP 328
EP 333
DI 10.13109/prkk.2015.64.5.328
PG 6
WC Psychology, Developmental; Psychiatry
SC Psychology; Psychiatry
GA CJ7XG
UT WOS:000355713100001
PM 26032030
DA 2020-03-18
ER

PT J
AU Otto, Y
   Kolmorgen, K
   Andreas, A
   Koppe, C
   von Klitzing, K
   Klein, AM
AF Otto, Yvonne
   Kolmorgen, Katja
   Andreas, Anna
   Koeppe, Claudia
   von Klitzing, Kai
   Klein, Annette M.
TI Self-reported Anxiety and Regulation Strategies in Primary School-age
   Children
SO PRAXIS DER KINDERPSYCHOLOGIE UND KINDERPSYCHIATRIE
LA German
DT Article
DE emotion regulation; regulation strategies; anxiety symptoms; anxiety
   disorder; primary school age
ID EMOTION REGULATION; DIFFICULTIES QUESTIONNAIRE; DISORDERS; SYMPTOMS;
   PREVALENCE; ADOLESCENCE; CHILDHOOD; AGREEMENT; STRENGTHS; SADNESS
AB We examined the self-reported anxiety in different situations (social anxiety, cognitive fears, fears of injury) and the use of regulation strategies (problem orientation, problem avoidance and seeking social support) in a sample of N = 175 primary school children (mean age 8 years 4 months). At time of recruitment we oversampled for children with internalizing symptoms. In addition, mothers rated the overall anxiety of their children. According to their mothers 14.3 % of the children showed anxiety symptoms in an abnormal range which is comparable to prevalence rates of children from population samples. 19.4 % of the children described themselves as being anxious in an abnormal range. The correlations between different measures of children's self-reported anxieties were low to moderate. We found no significant correlations between mothers' and children's reports. The higher children's self-reported overall and cognitive anxiety, the more frequently they reported seeking social support in frightening situations. Girls reported more frequently pm cognitive fears than boys. Regarding regulation strategies we found that boys reported more problem orientation than girls whereas girls reported more social support seeking than boys. The results are discussed and practical implications are outlined.
C1 [Otto, Yvonne; Kolmorgen, Katja; Andreas, Anna; Koeppe, Claudia; von Klitzing, Kai; Klein, Annette M.] Univ Leipzig, Klin & Poliklin Psychiat Psychotherapie & Psychos, D-04103 Leipzig, Germany.
RP Klein, AM (reprint author), Univ Leipzig, Klin & Poliklin Psychiat Psychotherapie & Psychos, Liebigstr 20a, D-04103 Leipzig, Germany.
EM Annette.Klein@medizin.uni-leipzig.de
RI Klein, Annette M./L-3386-2016
OI Klein, Annette M./0000-0001-8246-4666
NR 39
TC 1
Z9 1
U1 0
U2 16
PU VANDENHOECK & RUPRECHT GMBH & CO KG
PI GOTTINGEN
PA VIENNA UNIV PRESS, ROBERT BOSCH BREITE 6, D-37079 GOTTINGEN, GERMANY
SN 0032-7034
EI 2196-8225
J9 PRAX KINDERPSYCHOL K
JI Prax. Kinderpsychol. Kinderpsychiatr.
PY 2015
VL 64
IS 5
BP 351
EP 367
DI 10.13109/prkk.2015.64.5.351
PG 17
WC Psychology, Developmental; Psychiatry
SC Psychology; Psychiatry
GA CJ7XG
UT WOS:000355713100003
PM 26032032
DA 2020-03-18
ER

PT J
AU Greuel, JF
   Reinhold, N
   Wenglorz, M
   Heinrichs, N
AF Greuel, Jan Felix
   Reinhold, Nadine
   Wenglorz, Markus
   Heinrichs, Nina
TI Self-reported Emotion Regulation Strategies in Children and Adolescents
   with Mental Disorders
SO PRAXIS DER KINDERPSYCHOLOGIE UND KINDERPSYCHIATRIE
LA German
DT Article
DE emotion regulation; childhood and adolescence; psychopathology
ID PSYCHOPATHOLOGY
AB Emotion regulation (ER) is extensively researched in the context of psychopathology It is quite controversial if deficits in ER are related to psychopathology across disorders or specifically linked to certain forms of psychopathology Furthermore, it appears unclear if there are differences in ER depending on the specific emotion to be regulated. There are only few studies comparing different forms of psychopathology in terms of ER, specifically in childhood and adolescence. We explored ER in a consecutive clinical sample seeking help in two outpatient university clinics (N = 129, age: 7-17 years, 45 % female). In a first step, the ER of all children and adolescents seeking professional help for emotional and behavioral problems was compared with the ER-characteristics of children and adolescents identified in school samples. In a second step, the clinical sample was divided into different groups of psychopathology, comparing the associations of different types of psychopathology with ER. ER in the clinical sample differed significantly from children and adolescents in school settings. The clinical sample was particularly characterized by a lack of adaptive strategies, and only partially by an increased use of maladaptive strategies. Further analysis revealed no specific deficits in the ER depending on types of psychopathology The findings suggest a transdiagnostic and emotion-overarching conceptualization of ER in childhood and adolescence.
C1 [Greuel, Jan Felix; Wenglorz, Markus; Heinrichs, Nina] Tech Univ Carolo Wilhelmina Braunschweig, D-38106 Braunschweig, Germany.
   [Reinhold, Nadine] Univ Bielefeld, Hsch Ambulanz Kinder & Jugendliche, Bielefeld, Germany.
RP Greuel, JF (reprint author), Tech Univ Carolo Wilhelmina Braunschweig, Inst Psychol, Humboldtstr 33, D-38106 Braunschweig, Germany.
EM j.greuel@tu-braunschweig.de
OI Heinrichs, Nina/0000-0002-8301-5798
NR 25
TC 7
Z9 7
U1 2
U2 21
PU VANDENHOECK & RUPRECHT
PI GOTTINGEN
PA THEATERSTRASSE 13,, D-37073 GOTTINGEN, GERMANY
SN 0032-7034
J9 PRAX KINDERPSYCHOL K
JI Prax. Kinderpsychol. Kinderpsychiatr.
PY 2015
VL 64
IS 5
BP 368
EP 385
DI 10.13109/prkk.2015.64.5.368
PG 18
WC Psychology, Developmental; Psychiatry
SC Psychology; Psychiatry
GA CJ7XG
UT WOS:000355713100004
PM 26032033
DA 2020-03-18
ER

PT J
AU Zimmermann, P
   Iwanski, A
   Celik, F
AF Zimmermann, Peter
   Iwanski, Alexandra
   Celik, Fatma
TI Emotion Regulation and Emotional Vulnerability in Adolescents with
   Anxiety Disorders
SO PRAXIS DER KINDERPSYCHOLOGIE UND KINDERPSYCHIATRIE
LA German
DT Article
DE emotion regulation; emotional vulnerability; anxiety disorders;
   attachment; adolescence behaviour inhibition
ID SOCIAL ANXIETY; BEHAVIORAL-INHIBITION; CHILD PSYCHOPATHOLOGY;
   ATTACHMENT; SYMPTOMS; PERSONALITY; SENSITIVITY; RISK; BAS
AB From an attachment perspective, insecure attachment patterns in both infancy and adolescence are risk factors for the development of anxiety disorders in adolescence. Dysfunctional emotion regulation and biased social information processing are possible mediating processes. This study examines differences in emotion regulation, emotional vulnerability, and behaviour inhibition in adolescents with clinical diagnosis of anxiety disorder and healthy controls. Adolescents with anxiety disorder reported more maladaptive emotion regulation depending on the specific emotion and a higher incidence of reporting hurt feelings in social interactions. In contrast, behaviour inhibition did not explain additional variance. The results suggest that adolescents with anxiety disorders show a bias in the interpretation of social interactions as frequently emotionally hurting, and the use of dysfunctional emotion regulation strategies that minimize the possibility for effective social emotion regulation by close others or therapists. The results are interpreted within attachment framework.
C1 [Zimmermann, Peter; Iwanski, Alexandra; Celik, Fatma] Berg Univ Wuppertal, Lehrstuhls Entwicklungspsychol, D-42119 Wuppertal, Germany.
RP Zimmermann, P (reprint author), Berg Univ Wuppertal, Lehrstuhl Entwicklungspsychol, FB G, D-42119 Wuppertal, Germany.
EM pzimmermann@uni-wuppertal.de
OI Iwanski, Alexandra/0000-0003-3865-6657; Zimmermann,
   Peter/0000-0002-0609-4103
NR 50
TC 2
Z9 2
U1 1
U2 27
PU VANDENHOECK & RUPRECHT GMBH & CO KG
PI GOTTINGEN
PA VIENNA UNIV PRESS, ROBERT BOSCH BREITE 6, D-37079 GOTTINGEN, GERMANY
SN 0032-7034
EI 2196-8225
J9 PRAX KINDERPSYCHOL K
JI Prax. Kinderpsychol. Kinderpsychiatr.
PY 2015
VL 64
IS 7
BP 527
EP 544
DI 10.13109/prkk.2015.64.7.527
PG 18
WC Psychology, Developmental; Psychiatry
SC Psychology; Psychiatry
GA CS7AU
UT WOS:000362236700003
PM 26562084
DA 2020-03-18
ER

PT J
AU Beek, L
   Schappin, R
   Gooskens, R
   Huisman, J
   Jongmans, M
AF Beek, Laura
   Schappin, Renske
   Gooskens, Rob
   Huisman, Jaap
   Jongmans, Marian
TI Surviving a brain tumor in childhood: impact on family functioning in
   adolescence
SO PSYCHO-ONCOLOGY
LA English
DT Article
DE pediatric brain tumor survivors; pediatric oncology; late effects;
   adolescence; family functioning
ID QUALITY-OF-LIFE; YOUNG-ADULT SURVIVORS; EMOTIONAL ADJUSTMENT; CANCER
   SURVIVORS; PEDIATRIC CANCER; CHILDREN; PARENT; CAREGIVERS; STRESS
AB ObjectiveTo investigate family functioning in families with an adolescent survivor of a pediatric brain tumor. We explored whether adolescent, parent, disease and treatment factors, and demographic characteristics predicted family functioning.
   MethodsIn this cross-sectional study, 45 adolescent survivors of pediatric brain tumors and their parents completed self-report questionnaires on family functioning, and emotional and behavioral problems. Parents completed questionnaires on their own mental health and the burden of treatment.
   ResultsCompared to general population norms, adolescents reported higher levels of cohesion, expressiveness, organization, control, family values and social orientation, and absence of conflict. Parents reported higher levels of social orientation and lower levels of conflict and family values. The only predictor of family functioning was current age of the adolescent; older adolescents reported less family conflict. No relation was found between family functioning and emotional and behavioral problems, disease- or treatment factors, and demographic variables.
   ConclusionsIn this exploratory study, adolescent survivors of a pediatric brain tumor characterized their families by higher levels of cohesion, expressiveness, organization, control, family values and social orientation, and absence of conflict, which differs from the more normative view held by their parents. A higher adolescent age predicted less family conflict, which may indicate deviant autonomy development in these survivors. Because of limitations of this study, conclusions should be considered provisional; they provide clues for further research in this area. Copyright (c) 2014 John Wiley & Sons, Ltd.
C1 [Beek, Laura; Schappin, Renske; Huisman, Jaap] UMC Utrecht, Wilhelmina Childrens Hosp, Dept Med Psychol & Social Work, NL-3508 AB Utrecht, Netherlands.
   [Gooskens, Rob] UMC Utrecht, Wilhelmina Childrens Hosp, Dept Neurol, NL-3508 AB Utrecht, Netherlands.
   [Jongmans, Marian] Univ Utrecht, Fac Social & Behav Sci, Dept Special Educ, Utrecht, Netherlands.
RP Beek, L (reprint author), UMC Utrecht, Wilhelmina Childrens Hosp, Dept Med Psychol & Social Work, Room KA-00-004-0,POB 85090, NL-3508 AB Utrecht, Netherlands.
EM L.R.Beek@umcutrecht.nl
OI Schappin, Renske/0000-0002-5727-5852
NR 29
TC 9
Z9 9
U1 0
U2 16
PU WILEY-BLACKWELL
PI HOBOKEN
PA 111 RIVER ST, HOBOKEN 07030-5774, NJ USA
SN 1057-9249
EI 1099-1611
J9 PSYCHO-ONCOLOGY
JI Psycho-Oncol.
PD JAN
PY 2015
VL 24
IS 1
BP 89
EP 94
DI 10.1002/pon.3599
PG 6
WC Oncology; Psychology; Psychology, Multidisciplinary; Social Sciences,
   Biomedical
SC Oncology; Psychology; Biomedical Social Sciences
GA AY9TY
UT WOS:000347894500012
PM 25044740
DA 2020-03-18
ER

PT J
AU Joraschky, P
   Lenk, M
AF Joraschky, Peter
   Lenk, Maria
TI Exposure, shame and social avoidance
SO PSYCHODYNAMISCHE PSYCHOTHERAPIE
LA German
DT Article
DE Shame; guilt; selfconcept; social phobia; narcissistic vulnerability
AB In this overview the main focus will be the shame and emotion regulation based on definitions of the early development of the self. Even at the age of four first indication in social behavior of children could be observed such as shyness with strangers and withdrawal. The age in which social anxiety symptoms can be observed for the first time is the puberty. In the puberty the drive fear leads to a labialization of the self that impresses especially the narcissistic vulnerability. Feelings of shame signalize poorly integrated and incongruent parts of the self. Therefore, it can be concluded that is an extremely important dimension of the entire development process of the personality and the interpersonal regulation.
RP Joraschky, P (reprint author), Waldstr 14, D-91088 Bubenreuth, Germany.
EM postbote_ER@gmx.de
NR 26
TC 0
Z9 0
U1 0
U2 4
PU SCHATTAUER GMBH-VERLAG MEDIZIN NATURWISSENSCHAFTEN
PI STUTTGART
PA HOLDERLINSTRASSE 3, D-70174 STUTTGART, GERMANY
SN 1618-7830
J9 PSYCHODYN PSYCHOTHER
JI Psychodyn. Psychother.
PY 2015
VL 14
IS 2
BP 109
EP 121
PG 13
WC Psychology, Clinical
SC Psychology
GA V7R6G
UT WOS:000421227700006
DA 2020-03-18
ER

PT J
AU Sharp, H
   Hill, J
   Hellier, J
   Pickles, A
AF Sharp, H.
   Hill, J.
   Hellier, J.
   Pickles, A.
TI Maternal antenatal anxiety, postnatal stroking and emotional problems in
   children: outcomes predicted from pre- and postnatal programming
   hypotheses
SO PSYCHOLOGICAL MEDICINE
LA English
DT Article
DE Internalizing problems; prenatal anxiety; programming effects; sex
   differences; stroking
ID RECEPTOR GENE NR3C1; LOW-BIRTH-WEIGHT; PRENATAL STRESS; FEMALE RATS;
   ANTISOCIAL-BEHAVIOR; DEPRESSIVE SYMPTOMS; ADOLESCENCE; RESPONSES;
   CORTISOL; HORMONE
AB Background. Mothers' self-reported stroking of their infants over the first weeks of life modifies the association between prenatal depression and physiological and emotional reactivity at 7 months, consistent with animal studies of the effects of tactile stimulation. We now investigate whether the effects of maternal stroking persist to 2.5 years. Given animal and human evidence for sex differences in the effects of prenatal stress we compare associations in boys and girls.
   Method. From a general population sample of 1233 first-time mothers recruited at 20 weeks gestation we drew a random sample of 316 for assessment at 32 weeks, stratified by reported inter-partner psychological abuse, a risk indicator for child development. Of these mothers, 243 reported at 5 and 9 weeks how often they stroked their infants, and completed the Child Behavior Checklist (CBCL) at 2.5 years post-delivery.
   Results. There was a significant interaction between prenatal anxiety and maternal stroking in the prediction of CBCL internalizing (p= 0.001) and anxious/depressed scores (p< 0.001). The effects were stronger in females than males, and the three-way interaction prenatal anxietyxmaternal strokingxsex of infant was significant for internalizing symptoms (p= 0.003). The interactions arose from an association between prenatal anxiety and internalizing symptoms only in the presence of low maternal stroking.
   Conclusions. The findings are consistent with stable epigenetic effects, many sex specific, reported in animal studies. While epigenetic mechanisms may be underlying the associations, it remains to be established whether stroking affects gene expression in humans.
C1 [Sharp, H.] Univ Liverpool, Inst Psychol Hlth & Soc, Liverpool L69 3BX, Merseyside, England.
   [Hill, J.] Univ Manchester, Inst Brain Behav & Mental Hlth, Manchester, Lancs, England.
   [Hellier, J.; Pickles, A.] Kings Coll London, Inst Psychiat, London, England.
RP Hill, J (reprint author), Univ Manchester, Inst Brain Behav & Mental Hlth, Manchester, Lancs, England.
EM jonathan.hill@manchester.ac.uk
RI Sharp, Helen/G-5754-2016; Pickles, Andrew/A-9625-2011
OI Pickles, Andrew/0000-0003-1283-0346; Hellier,
   Jennifer/0000-0003-1760-3708
FU Wirral University Teaching Hospital NHS Foundation Trust; NHS Wirral;
   NHS Western Cheshire; UK Medical Research CouncilMedical Research
   Council UK (MRC) [G0400577, G0900654]; Medical Research CouncilMedical
   Research Council UK (MRC) [G0900654, G0400577]
FX We are very grateful to all participating families and to the research
   staff who contributed to this work: Kate Abbott, Liam Bassett, Carol
   Bedwell, Melissa Bensinyor, Julie Carlisle, John Davies, Gillian
   Fairclough, Louise Fisher, Liz Green, Fay Huntley, Helen Jones, Stuart
   Kehl, Jenny Lee, Karen Lunt, Kate Marks, Karen Murphy, Joanne Roberts,
   Elaine Roy, Niki Sandman, Belinda Thompson and Nicola Wright. We also
   thank Wirral University Teaching Hospital NHS Foundation Trust, NHS
   Wirral and NHS Western Cheshire for their support.; This study was
   funded by grants from the UK Medical Research Council (G0400577 and
   G0900654).
NR 48
TC 30
Z9 30
U1 1
U2 28
PU CAMBRIDGE UNIV PRESS
PI NEW YORK
PA 32 AVENUE OF THE AMERICAS, NEW YORK, NY 10013-2473 USA
SN 0033-2917
EI 1469-8978
J9 PSYCHOL MED
JI Psychol. Med.
PD JAN
PY 2015
VL 45
IS 2
BP 269
EP 283
DI 10.1017/S0033291714001342
PG 15
WC Psychology, Clinical; Psychiatry; Psychology
SC Psychology; Psychiatry
GA CB4SB
UT WOS:000349617100005
PM 25068652
OA Green Published, Green Accepted, Bronze
DA 2020-03-18
ER

PT J
AU Fuentes, MC
   Garcia, F
   Gracia, E
   Alarcon, A
AF Fuentes, Maria C.
   Garcia, Fernando
   Gracia, Enrique
   Alarcon, Antonio
TI Parental Socialization Styles and Psychological Adjustment. A Study in
   Spanish Adolescents
SO REVISTA DE PSICODIDACTICA
LA Spanish
DT Article
DE Adolescence; affective involvement; parenting styles; psychological
   adjustment
ID CONFIRMATORY FACTOR-ANALYSIS; SELF-CONCEPT; DRUG-USE; NEGLECTFUL
   FAMILIES; MENTAL-HEALTH; SUBSTANCE USE; CHILDREN; SCALE; AUTHORITARIAN;
   INDULGENT
AB Contributing to the current debate in the literature about the optimal educational parenting style that benefits the best psychosocial adjustment of children, the aim of this study was to analyze which parenting style is related to the best psychological adjustment among Spanish adolescents. Participants in the study were 772 adolescents, 358 males (46.4%) and 414 females (53.6%) between 12 and 17 years old (M = 14.95, SD = 1.59). Families were classified according to their parenting style (authoritative, indulgent, authoritarian, or neglectful). Self-concept and psychological maladjustment in their multidimensional measures were assessed as criteria. Results showed that indulgent style, fundamentally based on affection and not on parental imposition, is related to the best results on the criteria assessed. The importance of parental affective involvement in the socialization of their children for the adequate psychological and emotional adjustment of Spanish adolescents is highlighted.
C1 [Fuentes, Maria C.] Univ Valencia, Fac Psicol, Dept Metodol Ciencias Comportamiento, Valencia 46010, Spain.
   [Garcia, Fernando] Univ Valencia, Dept Metodol Ciencias Comportamiento, Valencia 46010, Spain.
   [Gracia, Enrique] Univ Valencia, Dept Psicol Social, Valencia 46010, Spain.
   [Alarcon, Antonio] Univ Valencia, Fac Psicol, Dept Personalidad Evaluac & Tratamientos Psicol, Valencia 46010, Spain.
RP Fuentes, MC (reprint author), Univ Valencia, Fac Psicol, Dept Metodol Ciencias Comportamiento, Av Blasco Ibanez 21, Valencia 46010, Spain.
EM m.castillo.fuentes@uv.es
RI Garcia, Fernando/A-5078-2008; Fuentes, Maria C./A-4750-2011; Gracia,
   Enrique/B-7105-2008
OI Garcia, Fernando/0000-0002-3953-8364; Fuentes, Maria
   C./0000-0002-4109-4950; Gracia, Enrique/0000-0003-0514-2983
NR 71
TC 54
Z9 56
U1 1
U2 32
PU ELSEVIER ESPANA S I
PI MADRID
PA INFANTA MERCEDES 90, MADRID, 28020, SPAIN
SN 1136-1034
EI 2254-4372
J9 REV PSICODIDACT
JI Rev. Psicodidact.
PY 2015
VL 20
IS 1
BP 117
EP 138
DI 10.1387/RevPsicodidact.10876
PG 22
WC Psychology, Educational
SC Psychology
GA CB4HU
UT WOS:000349589600007
DA 2020-03-18
ER

PT J
AU Rozeka, M
   Serrab, RG
AF Rozeka, Marlene
   Serrab, Rodrigo Giacobo
TI Learning disabilities and emotional problems: reflections on the need
   for a proposal for teacher training
SO REVISTA EDUCACAO POR ESCRITO
LA Portuguese
DT Article
DE Learning Disabilities; Emotional Problems; Teacher Training
AB The study aimed to know the learning difficulties presented by children and adolescents who received psychopedagogical assistance in a support service belonging to a university in rio grande do sul. Data were evaluated by bardin content analysis. Results point a high rate of affective and emotional difficulties in children. The findings show the importance of understanding the role of emotional processes in the development of learning disabilities. It also discusses the need for a proposal for teacher training of children whose files were analyzed. This training should not be limited to the appropriation of an instrumental technician that offers a prescription for efficiency, the development of a more appropriate schooling for children with emotional difficulties also involves the teacher-student relationship. It is necessary to construct a dialogue that respects the existence between the parties, characterized by listening to the other, the desire to discover, understand and respect the student as an individual who brings his story, its difficulties, but it also carries a set of potential to learn and develop.
C1 [Rozeka, Marlene; Serrab, Rodrigo Giacobo] Pontificia Univ Catolica Rio Grande do Sul, Fac Educ, Porto Alegre, RS, Brazil.
   [Serrab, Rodrigo Giacobo] Pontificia Univ Catolica Rio Grande do Sul, Psicol, Porto Alegre, RS, Brazil.
RP Rozeka, M (reprint author), Pontificia Univ Catolica Rio Grande do Sul, Fac Educ, Porto Alegre, RS, Brazil.
EM marlene.rozek@pucrs.br; rodrigo.serra@pucrs.br
NR 47
TC 0
Z9 0
U1 0
U2 1
PU PONTIFICIA UNIV CATOLICA RIO GRANDE DO SUL
PI RIO GRANDE DO SUL
PA CAMPUS URUGUAIANA, BR 472 KM 7 S-N, CAIXA POSTAL 249, RIO GRANDE DO SUL,
   00000, BRAZIL
SN 2179-8435
J9 REV EDUC ESCR
JI REV. EDUC. ESCR.
PD JAN-JUN
PY 2015
VL 6
IS 1
BP 167
EP 184
DI 10.15448/2179-8435.2015.1.19475
PG 18
WC Education & Educational Research
SC Education & Educational Research
GA V0W7D
UT WOS:000216628000012
OA DOAJ Gold
DA 2020-03-18
ER

PT J
AU Lam, CC
   Lau, NS
   Lo, HH
   Woo, DMS
AF Lam, Chi Chung
   Lau, Ngar Sze
   Lo, Herman Hm
   Woo, Doris Mei Sum
TI Developing Mindfulness Programs for Adolescents: Lessons Learned From an
   Attempt in Hong Kong
SO SOCIAL WORK IN MENTAL HEALTH
LA English
DT Article
DE mindfulness; adolescence; school-based intervention; attention;
   motivation; wellness
AB The research team developed a mindfulness course for less academically able adolescents that aims to help them improve their emotional regulation and affective control with the ultimate aim of improving their academic performances. For the duration of the course in three secondary schools in Hong Kong high dropout rate and low attendance rate among the participants were recorded. Interviews with the students revealed that most students were not interested in the mindfulness course because of the quiet and static nature of mindfulness activities. Based on these findings, possible ways of improving the course are proposed.
C1 [Lam, Chi Chung] Chinese Univ Hong Kong, Dept Curriculum & Instruct, Shatin, Hong Kong, Peoples R China.
   [Lau, Ngar Sze] Univ Lancaster, Dept Polit Philosophy & Relig, Lancaster, England.
   [Lo, Herman Hm] City Univ Hong Kong, Dept Appl Social Studies, Kowloon Tong, Hong Kong, Peoples R China.
   [Woo, Doris Mei Sum] Woo Mei Sum Psychol Serv, Div Clin Psychol, Hong Kong, Hong Kong, Peoples R China.
RP Lam, CC (reprint author), Chinese Univ Hong Kong, Dept Curriculum & Instruct, Shatin, Hong Kong, Peoples R China.
EM chichunglam@cuhk.edu.hk
OI LO, Hay Ming Herman/0000-0002-5053-6837
FU Research Grants CouncilHong Kong Research Grants Council [841610]
FX This article reports the result of General Research Fund project (No.
   841610) supported by Research Grants Council.
NR 37
TC 2
Z9 2
U1 0
U2 2
PU ROUTLEDGE JOURNALS, TAYLOR & FRANCIS LTD
PI ABINGDON
PA 2-4 PARK SQUARE, MILTON PARK, ABINGDON OX14 4RN, OXON, ENGLAND
SN 1533-2985
EI 1533-2993
J9 SOC WORK MENT HEALTH
JI Soc. Work Ment. Health
PY 2015
VL 13
IS 4
BP 365
EP 389
DI 10.1080/15332985.2014.932885
PG 25
WC Social Work
SC Social Work
GA VB2RT
UT WOS:000415139200005
DA 2020-03-18
ER

PT J
AU Kaynak, O
   Lepore, SJ
   Kliewer, W
   Jaggi, L
AF Kaynak, Oevgue
   Lepore, Stephen J.
   Kliewer, Wendy
   Jaggi, Lena
TI Peer victimization and subsequent disruptive behavior in school: The
   protective functions of anger regulation coping
SO PERSONALITY AND INDIVIDUAL DIFFERENCES
LA English
DT Article
DE Anger regulation; Peer victimization; Aggression; Adolescents; School
ID RELATIONAL VICTIMIZATION; PROACTIVE AGGRESSION; DELINQUENT BEHAVIORS;
   ACADEMIC-ACHIEVEMENT; URBAN ADOLESCENTS; DRUG-USE; VICTIMS; CHILDREN;
   ASSOCIATIONS; DYSREGULATION
AB Peer victimization is linked to adjustment problems in youth, including aggressive behavior, yet not all victimized youth are aggressive. The present study investigated whether youth's anger regulation coping might attenuate the positive association between peer victimization and subsequent aggressive behavior. Longitudinal data from 485 7th-grade students (55% female, mean age = 12.84 years) and their teachers were collected in the fall and six months later. Teacher ratings of youth aggressive behavior at follow-up were the primary outcome, with statistical adjustments for baseline aggressive behavior and demographics. Results from multilevel models showed significant interactive effects of baseline anger regulation and peer victimization on residualized teacher-rated aggressive behaviors that were consistent with the hypothesis that anger regulation played a protective role: under high levels of peer victimization, youth with higher levels of anger regulation displayed lower levels of aggressive behavior than their counterparts with lower levels of anger regulation. These findings suggest that targeting and improving students' ability to regulate their anger may be protective in the face of peer victimization and reduce subsequent aggressive behavior. (C) 2014 Elsevier Ltd. All rights reserved.
C1 [Kaynak, Oevgue] Treatment Res Inst, Philadelphia, PA USA.
   [Lepore, Stephen J.] Temple Univ, Philadelphia, PA 19122 USA.
   [Kliewer, Wendy; Jaggi, Lena] Virginia Commonwealth Univ, Richmond, VA 23284 USA.
RP Kliewer, W (reprint author), Virginia Commonwealth Univ, Dept Psychol, POB 842018, Richmond, VA 23284 USA.
EM ovgu.kaynak@temple.edu; slepore@temple.edu; wkliewer@vcu.edu;
   jaggil@vcu.edu
RI Lepore, Stephen/AAE-3485-2020
OI Lepore, Stephen/0000-0001-7370-6280; Jaggi, Lena/0000-0003-4695-4478;
   Kliewer, Wendy/0000-0003-0046-203X
FU NIMH NIH HHSUnited States Department of Health & Human ServicesNational
   Institutes of Health (NIH) - USANIH National Institute of Mental Health
   (NIMH) [R01 MH081166]
NR 40
TC 18
Z9 18
U1 0
U2 30
PU PERGAMON-ELSEVIER SCIENCE LTD
PI OXFORD
PA THE BOULEVARD, LANGFORD LANE, KIDLINGTON, OXFORD OX5 1GB, ENGLAND
SN 0191-8869
J9 PERS INDIV DIFFER
JI Pers. Individ. Differ.
PD JAN
PY 2015
VL 73
BP 1
EP 6
DI 10.1016/j.paid.2014.09.012
PG 6
WC Psychology, Social
SC Psychology
GA AT9OY
UT WOS:000345257500001
PM 25309013
OA Green Accepted
DA 2020-03-18
ER

PT J
AU Rhind, C
   Mandy, W
   Treasure, J
   Tchanturia, K
AF Rhind, Charlotte
   Mandy, William
   Treasure, Janet
   Tchanturia, Kate
TI An exploratory study of evoked facial affect in adolescent females with
   anorexia nervosa
SO PSYCHIATRY RESEARCH
LA English
DT Article
DE Eating disorders; Emotion; Facial expression
ID EMOTION REGULATION; EXPRESSION; BRAIN; SPECTRUM; CHILDREN; AUTISM;
   SCALE; MODEL
AB The aim of this exploratory study was to investigate facial affect in adolescent females with anorexia nervosa (AN). Evoked facial affect was recorded whilst AN and control participants (n=34) viewed emotional films. Significantly less facial affect was found in AN adolescents, despite reporting no differences in subjective emotion experience. These findings correspond with previous studies in adults with AN. Altered facial affect may impair interpersonal functioning and contribute to illness maintenance. (C) 2014 Elsevier Ireland Ltd. All rights reserved.
C1 [Rhind, Charlotte; Treasure, Janet; Tchanturia, Kate] Kings Coll London, Inst Psychiat, Dept Psychol Med, Sect Eating Disorders, London SE5 8AF, England.
   [Mandy, William] UCL, Dept Hlth & Clin Psychol, London, England.
   [Tchanturia, Kate] South London & Maudsley NHS Trust, Eating Disorders Natl Serv, London, England.
   [Tchanturia, Kate] Tbilisi Illia Univ, Tbilisi, Georgia.
RP Rhind, C (reprint author), Kings Coll London, Inst Psychiat, Dept Psychol Med, Sect Eating Disorders, De Crespigny Pk, London SE5 8AF, England.
EM charlotte.c.rhind@kcl.ac.uk
OI Tchanturia, Kate/0000-0001-8988-3265; Mandy,
   William/0000-0002-3564-5808; Treasure, Janet/0000-0003-0871-4596
NR 36
TC 17
Z9 17
U1 0
U2 12
PU ELSEVIER IRELAND LTD
PI CLARE
PA ELSEVIER HOUSE, BROOKVALE PLAZA, EAST PARK SHANNON, CO, CLARE, 00000,
   IRELAND
SN 0165-1781
J9 PSYCHIAT RES
JI Psychiatry Res.
PD DEC 15
PY 2014
VL 220
IS 1-2
BP 711
EP 715
DI 10.1016/j.psychres.2014.07.057
PG 5
WC Psychiatry
SC Psychiatry
GA AT6OJ
UT WOS:000345058400111
PM 25130780
DA 2020-03-18
ER

PT J
AU Cardi, V
   Corfield, F
   Leppanen, J
   Rhind, C
   Deriziotis, S
   Hadjimichalis, A
   Hibbs, R
   Micali, N
   Treasure, J
AF Cardi, Valentina
   Corfield, Freya
   Leppanen, Jenni
   Rhind, Charlotte
   Deriziotis, Stephanie
   Hadjimichalis, Alexandra
   Hibbs, Rebecca
   Micali, Nadia
   Treasure, Janet
TI Emotional Processing of Infants Displays in Eating Disorders
SO PLOS ONE
LA English
DT Article
ID ANOREXIA-NERVOSA; BEHAVIORAL THERAPY; QUESTIONNAIRE; MODEL; VALIDATION;
   ADOLESCENTS; MAINTENANCE; EXPERIENCE; PREGNANCY; ATTENTION
AB Aim: The aim of this study is to examine emotional processing of infant displays in people with Eating Disorders (EDs).
   Background: Social and emotional factors are implicated as causal and maintaining factors in EDs. Difficulties in emotional regulation have been mainly studied in relation to adult interactions, with less interest given to interactions with infants.
   Method: A sample of 138 women were recruited, of which 49 suffered from Anorexia Nervosa (AN), 16 from Bulimia Nervosa (BN), and 73 were healthy controls (HCs). Attentional responses to happy and sad infant faces were tested with the visual probe detection task. Emotional identification of, and reactivity to, infant displays were measured using self-report measures. Facial expressions to video clips depicting sad, happy and frustrated infants were also recorded.
   Results: No significant differences between groups were observed in the attentional response to infant photographs. However, there was a trend for patients to disengage from happy faces. People with EDs also reported lower positive ratings of happy infant displays and greater subjective negative reactions to sad infants. Finally, patients showed a significantly lower production of facial expressions, especially in response to the happy infant video clip. Insecure attachment was negatively correlated with positive facial expressions displayed in response to the happy infant and positively correlated with the intensity of negative emotions experienced in response to the sad infant video clip.
   Conclusion: People with EDs do not have marked abnormalities in their attentional processing of infant emotional faces. However, they do have a reduction in facial affect particularly in response to happy infants. Also, they report greater negative reactions to sadness, and rate positive emotions less intensively than HCs. This pattern of emotional responsivity suggests abnormalities in social reward sensitivity and might indicate new treatment targets.
C1 [Cardi, Valentina; Corfield, Freya; Leppanen, Jenni; Rhind, Charlotte; Deriziotis, Stephanie; Hadjimichalis, Alexandra; Hibbs, Rebecca; Treasure, Janet] Kings Coll London, Inst Psychiat, Dept Psychol Med, Sect Eating Disorders, London, England.
   [Micali, Nadia] UCL, Inst Child Hlth, Behav & Brain Sci Unit, London, England.
RP Cardi, V (reprint author), Kings Coll London, Inst Psychiat, Dept Psychol Med, Sect Eating Disorders, London, England.
EM valentina.cardi@kcl.ac.uk
RI Micali, Nadia/E-6829-2010
OI Micali, Nadia/0000-0001-5571-2273; Cardi, Valentina/0000-0002-7763-7099;
   Leppanen, Jenni/0000-0003-2814-4375; Treasure, Janet/0000-0003-0871-4596
FU Psychiatry Research Trust Fellowships; Marie Curie fellowshipEuropean
   Union (EU); National Institute of Health Research (NIHR) Clinician
   Scientist Award [DHCS/08/08/012]; National Institute for Health Research
   (NIHR), Mental Health Biomedical Research at South London and Maudsley
   NHS Foundation Trust; King's College London
FX FC and CR are supported by Psychiatry Research Trust Fellowships. VC is
   supported by a Marie Curie fellowship. NM is funded by a National
   Institute of Health Research (NIHR) Clinician Scientist Award
   (DHCS/08/08/012). JT receives salary support from the National Institute
   for Health Research (NIHR), Mental Health Biomedical Research at South
   London and Maudsley NHS Foundation Trust, and King's College London. The
   views expressed are those of the author(s) and not necessarily those of
   the NHS, the NIHR or the Department of Health. The funders had no role
   in study design, data collection and analysis, decision to publish, or
   preparation of the manuscript.
NR 42
TC 10
Z9 10
U1 0
U2 21
PU PUBLIC LIBRARY SCIENCE
PI SAN FRANCISCO
PA 1160 BATTERY STREET, STE 100, SAN FRANCISCO, CA 94111 USA
SN 1932-6203
J9 PLOS ONE
JI PLoS One
PD DEC 2
PY 2014
VL 9
IS 12
AR e113191
DI 10.1371/journal.pone.0113191
PG 16
WC Multidisciplinary Sciences
SC Science & Technology - Other Topics
GA AU8TQ
UT WOS:000345869700028
PM 25463051
OA DOAJ Gold, Green Published
DA 2020-03-18
ER

PT J
AU Aventin, A
   Houston, S
   Macdonald, G
AF Aventin, Aine
   Houston, Stan
   Macdonald, Geraldine
TI Utilising a computer game as a therapeutic intervention for youth in
   residential care: Some preliminary findings on use and acceptability
SO CHILDREN AND YOUTH SERVICES REVIEW
LA English
DT Article
DE Maltreated youth; Residential child care; Group care; Adolescents;
   Computer-assisted interventions
ID OF-HOME CARE; MENTAL-HEALTH; CHILD-CARE; YOUNG-PEOPLE; SERVICES;
   MALTREATMENT; ADOLESCENTS; ATTACHMENT; DISORDERS; OUTCOMES
AB Mental illness is common amongst young people living in residential care, many of whom are reluctant to avail of therapeutic help. The potential value of computer games as therapeutic tools for these young people has received very little attention, despite indications of their potential for promoting engagement in therapeutic work and improving mental health outcomes. This study aimed to fill this research gap through the development, introduction, and preliminary evaluation of a therapeutic intervention in group care settings. The intervention incorporated a commercially available computer game (The SIMS Life StoriesTM) and emotion regulation skill coaching. Qualified residential social workers were trained to deliver it to young people in three children's homes in Northern Ireland, where therapeutic approaches to social work had been introduced. The research was framed as an exploratory case study which aimed to determine the acceptability and potential therapeutic value of this intervention. The evidence suggests that computer-game based interventions of this type may have value as therapeutic tools in group care settings and deserve further development and empirical investigation to determine their effectiveness in improving mental health outcomes. (C) 2014 Elsevier Ltd. All rights reserved.
C1 [Aventin, Aine; Houston, Stan; Macdonald, Geraldine] Queens Univ Belfast, Sch Sociol Social Policy & Social Work, Belfast BT7 1NN, Antrim, North Ireland.
RP Aventin, A (reprint author), Queens Univ Belfast, Ctr Med Biol, 97 Lisburn Rd, Belfast BT9 7BL, Antrim, North Ireland.
EM a.aventin@qub.ac.uk
NR 56
TC 5
Z9 5
U1 0
U2 17
PU PERGAMON-ELSEVIER SCIENCE LTD
PI OXFORD
PA THE BOULEVARD, LANGFORD LANE, KIDLINGTON, OXFORD OX5 1GB, ENGLAND
SN 0190-7409
EI 1873-7765
J9 CHILD YOUTH SERV REV
JI Child. Youth Serv. Rev.
PD DEC
PY 2014
VL 47
BP 362
EP 369
DI 10.1016/j.childyouth.2014.10.012
PN 3
PG 8
WC Family Studies; Social Work
SC Family Studies; Social Work
GA AY7KL
UT WOS:000347739100022
OA Green Published
DA 2020-03-18
ER

PT J
AU Richardson, SM
   Yates, TM
AF Richardson, Sabrina M.
   Yates, Tuppett M.
TI Siblings in foster care: A relational path to resilience for emancipated
   foster youth
SO CHILDREN AND YOUTH SERVICES REVIEW
LA English
DT Article
DE Siblings; Foster care; Resilience; Narrative coherence; Indirect effects
ID RELATIONSHIP QUALITY; EMOTION REGULATION; CIVIC ENGAGEMENT; NARRATIVE
   COCONSTRUCTION; ATTACHMENT RELATIONSHIPS; GENDER-DIFFERENCES; SOCIAL
   COMPETENCE; CHILD-ABUSE; ADOLESCENTS; REPRESENTATIONS
AB Sibling relationships are a powerful influence on child development one that takes on particular significance in contexts of familial disruption or adversity. This study examined the effect of sibling co-placements during foster care on subsequent educational competence, occupational competence, housing quality, relational adjustment and civic engagement in a sample of 170 recently emancipated foster youth (66.5% female; Mage = 19.63). Analyses evaluated direct relations between the proportion of time spent with a sibling in foster placement and young adult adjustment outcomes, as well as indirect effects from sibling co-placement to later competence through youth's coherence displayed in a narrative of experiences in foster care. The coherence of life narratives develops in the context of primary relationships, including those with siblings, through co-constructed meaning making and emotional discourse, particularly regarding difficult life events. Emancipated foster youth's verbal narratives about their experiences in foster care were evaluated for narrative coherence based on the organization, complexity, and balance of youth's narratives. Analyses documented significant indirect effects of sibling co-placement on young adult competence through narrative coherence. Moreover, moderation analyses indicated that these effects were particularly robust among males. Findings are discussed with respect to relational mechanisms underlying resilience, and the potential for sibling co-placement to provide a relational context for risk and resilience among emancipated foster youth. (C) 2014 Elsevier Ltd. All rights reserved.
C1 [Richardson, Sabrina M.; Yates, Tuppett M.] Univ Calif Riverside, Riverside, CA 92521 USA.
RP Richardson, SM (reprint author), Psychol Bldg,900 E Univ Blvd, Riverside, CA 92521 USA.
EM spete008@ucr.edu
OI Yates, Tuppett/0000-0002-0907-8520
NR 107
TC 12
Z9 12
U1 1
U2 39
PU PERGAMON-ELSEVIER SCIENCE LTD
PI OXFORD
PA THE BOULEVARD, LANGFORD LANE, KIDLINGTON, OXFORD OX5 1GB, ENGLAND
SN 0190-7409
EI 1873-7765
J9 CHILD YOUTH SERV REV
JI Child. Youth Serv. Rev.
PD DEC
PY 2014
VL 47
BP 378
EP 388
DI 10.1016/j.childyouth.2014.10.015
PN 3
PG 11
WC Family Studies; Social Work
SC Family Studies; Social Work
GA AY7KL
UT WOS:000347739100024
DA 2020-03-18
ER

PT J
AU White, SW
   Mazefsky, CA
   Dichter, GS
   Chiu, PH
   Richey, JA
   Endick, TH
AF White, Susan W.
   Mazefsky, Carla A.
   Dichter, Gabriel S.
   Chiu, Pearl H.
   Richey, John A.
   Endick, Thomas H.
TI Social-cognitive, physiological, and neural mechanisms underlying
   emotion regulation impairments: understanding anxiety in autism spectrum
   disorder
SO INTERNATIONAL JOURNAL OF DEVELOPMENTAL NEUROSCIENCE
LA English
DT Article
DE Autism; Emotion regulation; Anxiety; Mechanism; Developmental
   psychopathology
ID HIGH-FUNCTIONING AUTISM; MEDIAL PREFRONTAL CORTEX; RESPIRATORY SINUS
   ARRHYTHMIA; THREAT-RELATED STIMULI; GENERALIZED ANXIETY; EXECUTIVE
   FUNCTION; POTENTIATED STARTLE; MAGNETIC-RESONANCE; NEGATIVE EMOTION;
   SELF-REGULATION
AB Anxiety is one of the most common clinical problems among children, adolescents, and adults with autism spectrum disorder (ASD), yet we know little about its etiology in the context of ASD. We posit that emotion regulation (ER) impairments are a risk factor for anxiety in ASD. Specifically, we propose that one reason why anxiety disorders are so frequently comorbid with ASD is because ER impairments are ubiquitous to ASD, stemming from socio-cognitive, physiological, and neurological processes related to impaired cognitive control, regulatory processes, and arousal. In this review, we offer a developmental model of how ER impairments may arise in ASD, and when (moderating influences) and how (meditational mechanisms) they result in anxiety. (C) 2014 ISDN. Published by Elsevier Ltd. All rights reserved.
C1 [White, Susan W.; Richey, John A.; Endick, Thomas H.] Virginia Tech, Dept Psychol, Blacksburg, VA 24061 USA.
   [Mazefsky, Carla A.] Univ Pittsburgh, Sch Med, Dept Psychiat, Pittsburgh, PA 15260 USA.
   [Chiu, Pearl H.] Virginia Tech, Caril Res Inst, Blacksburg, VA 24061 USA.
RP White, SW (reprint author), Ctr Child Study, 460 Turner St, Blacksburg, VA 24060 USA.
EM sww@vt.edu
RI Dichter, Gabriel/K-6726-2015
OI White, Susan/0000-0002-6274-3147; Dichter, Gabriel/0000-0003-3407-5417
FU NICHD NIH HHSUnited States Department of Health & Human ServicesNational
   Institutes of Health (NIH) - USANIH Eunice Kennedy Shriver National
   Institute of Child Health & Human Development (NICHD) [K23 HD060601];
   NIMH NIH HHSUnited States Department of Health & Human ServicesNational
   Institutes of Health (NIH) - USANIH National Institute of Mental Health
   (NIMH) [R01 MH073402]
NR 242
TC 67
Z9 70
U1 2
U2 100
PU PERGAMON-ELSEVIER SCIENCE LTD
PI OXFORD
PA THE BOULEVARD, LANGFORD LANE, KIDLINGTON, OXFORD OX5 1GB, ENGLAND
SN 0736-5748
EI 1873-474X
J9 INT J DEV NEUROSCI
JI Int. J. Dev. Neurosci.
PD DEC
PY 2014
VL 39
SI SI
BP 22
EP 36
DI 10.1016/j.ijdevneu.2014.05.012
PG 15
WC Developmental Biology; Neurosciences
SC Developmental Biology; Neurosciences & Neurology
GA AZ1NT
UT WOS:000348006300005
PM 24951837
OA Green Accepted
DA 2020-03-18
ER

PT J
AU Rieffe, C
   De Bruine, M
   De Rooij, M
   Stockmann, L
AF Rieffe, Carolien
   De Bruine, Marieke
   De Rooij, Mark
   Stockmann, Lex
TI Approach and avoidant emotion regulation prevent depressive symptoms in
   children with an Autism Spectrum Disorder
SO INTERNATIONAL JOURNAL OF DEVELOPMENTAL NEUROSCIENCE
LA English
DT Article
DE Coping; Emotion regulation; Worry; Autism
ID AWARENESS QUESTIONNAIRE; PSYCHOMETRIC PROPERTIES; INTERNALIZING
   SYMPTOMS; DIAGNOSTIC INTERVIEW; MISSING DATA; ADOLESCENTS; CHILDHOOD;
   INVENTORY; EQUATIONS; COMMUNITY
AB The prevalence of depression is high in children with Autism Spectrum Disorders (ASDs), but its etiology has not yet been studied in this group. Emotion dysregulation is a well-known contributor to the development of depression in typically developing (TD) children, which might also apply to children with ASD. In this study, we examined the longitudinal relationship between three different ways of emotion regulation (approach, avoidance and worry/rumination) and depressive symptoms in children with ASD and a group of TD children which were compatible with the ASD group (age 9-15-years old). Children filled out self-report questionnaires at 3 time points (with a 9-month break between each session). To account for missing data multiple imputations were used. A regression model with clustered bootstrapping was used to establish which factors contributed to depression and to identify possible differences between the ASD and TD group. Approach and avoidant strategies prevented the development of depressive symptoms in both respective groups, whereas elevated levels of worry/rumination in turn increased children's depressive symptoms. Besides differences in absolute levels (children with ASD scored higher on symptoms of depression and lower on approach strategies than the TD group), no other differences between the groups emerged. (C) 2014 ISDN. Published by Elsevier Ltd. All rights reserved.
C1 [Rieffe, Carolien; De Bruine, Marieke] Leiden Univ, NL-2300 RB Leiden, Netherlands.
   [De Rooij, Mark] Leiden Univ, Inst Psychol, Methodol & Stat Unit, NL-2300 RB Leiden, Netherlands.
   [Stockmann, Lex] Ctr Autism, Leiden, Netherlands.
RP Rieffe, C (reprint author), Leiden Univ, FSW, Postbus 9555, NL-2300 RB Leiden, Netherlands.
EM crieffe@fsw.leidenuniv.nl
RI De Rooij, Mark/C-7047-2015
OI De Rooij, Mark/0000-0001-7308-6210; Rieffe, Carolien/0000-0002-7584-6698
FU Innovational Research Incentives Scheme (a VIDI grant) by The
   Netherlands Organization for Scientific Research (NWO)Netherlands
   Organization for Scientific Research (NWO) [452-07-004]
FX This research was supported by the Innovational Research Incentives
   Scheme (a VIDI grant) by The Netherlands Organization for Scientific
   Research (NWO), no. 452-07-004 to Carolien Rieffe. Additionally, the
   authors want to thank Kim Davitt for correcting our English.
NR 50
TC 22
Z9 22
U1 1
U2 40
PU PERGAMON-ELSEVIER SCIENCE LTD
PI OXFORD
PA THE BOULEVARD, LANGFORD LANE, KIDLINGTON, OXFORD OX5 1GB, ENGLAND
SN 0736-5748
EI 1873-474X
J9 INT J DEV NEUROSCI
JI Int. J. Dev. Neurosci.
PD DEC
PY 2014
VL 39
SI SI
BP 37
EP 43
DI 10.1016/j.ijdevneu.2014.06.003
PG 7
WC Developmental Biology; Neurosciences
SC Developmental Biology; Neurosciences & Neurology
GA AZ1NT
UT WOS:000348006300006
PM 24951836
DA 2020-03-18
ER

PT J
AU Buck, KA
AF Buck, Katharine Ann
TI Sensitivity, Child Regulatory Processes, and Naturally Occurring
   Declines in Antisocial Behavior Across Childhood
SO JOURNAL OF FAMILY PSYCHOLOGY
LA English
DT Article
DE antisocial behavior; social skills; emotion regulation; attributions;
   sensitivity
ID AGGRESSIVE-BEHAVIOR; CONDUCT DISORDER; PARENTING PRACTICES;
   PRESCHOOL-CHILDREN; SOCIAL COMPETENCE; EFFORTFUL CONTROL; TRAJECTORIES;
   ADOLESCENCE; SKILLS; MODEL
AB Despite considerable research on why antisocial behavior develops and interventions that reduce it, aspects of everyday family processes that may promote naturally occurring declines in antisocial behavior or that may result from such declines in most children without intervention are poorly understood. The current study explored family processes that may enable children to replace antisocial tendencies and the effects that declines in antisocial behavior may have on parenting and child regulatory processes. Longitudinal data from 1,022 children (54 months-6th grade) from the NICHD Study of Early Child Care and Youth Development were examined. Findings demonstrated that naturally occurring declines in antisocial behavior both predicted and were predicted by maternal sensitivity, emotion regulation, and social skills. These declines predicted but were not predicted by declines in hostile attributions. The data revealed multiple indirect paths, which highlight the complex nature of these variables across development.
C1 St Josephs Univ, Dept Human Dev & Family Studies, Hartford, CT 06117 USA.
RP Buck, KA (reprint author), St Josephs Univ, Dept Human Dev & Family Studies, 1678 Asylum Ave, Hartford, CT 06117 USA.
EM kbuck@usj.edu
NR 56
TC 4
Z9 4
U1 0
U2 13
PU AMER PSYCHOLOGICAL ASSOC
PI WASHINGTON
PA 750 FIRST ST NE, WASHINGTON, DC 20002-4242 USA
SN 0893-3200
EI 1939-1293
J9 J FAM PSYCHOL
JI J. Fam. Psychol.
PD DEC
PY 2014
VL 28
IS 6
BP 925
EP 935
DI 10.1037/fam0000029
PG 11
WC Psychology, Clinical; Family Studies
SC Psychology; Family Studies
GA AX4FG
UT WOS:000346888500020
PM 25221971
DA 2020-03-18
ER

PT J
AU Smith, KP
   Madison, CM
   Milne, NM
AF Smith, Katherine P.
   Madison, Christina M.
   Milne, Nikki M.
TI Gonadal Suppressive and Cross-Sex Hormone Therapy for Gender Dysphoria
   in Adolescents and Adults
SO PHARMACOTHERAPY
LA English
DT Review
DE gender dysphoria; cross-sex hormone therapy; transsexualism; puberty
   suppression; transsexual male; transsexual female; women's health
ID BONE-MINERAL DENSITY; MALE TRANSSEXUAL PERSONS; TERM-FOLLOW-UP;
   BREAST-CANCER; FEMALE TRANSSEXUALS; ENDOCRINE TREATMENT;
   BODY-COMPOSITION; TESTOSTERONE UNDECANOATE; PUBERTY SUPPRESSION;
   RECEIVING TREATMENT
AB Individuals with gender dysphoria experience distress associated with incongruence between their biologic sex and their identified gender. Gender dysphoric natal males receive treatment with antiandrogens and estrogens to become feminized (transsexual females), whereas natal females with gender dysphoria receive treatment with androgens to become masculinized (transsexual males). Because of the permanence associated with cross-sex hormone therapy (CSHT), adolescents diagnosed with gender dysphoria receive gonadotropin-releasing hormone analogs to suppress puberty. High rates of depression and suicide are linked to social marginalization and barriers to care. Behavior, emotional problems, depressive symptoms, and global functioning improve in adolescents receiving puberty suppression therapy. Gender dysphoria, psychological symptoms, quality of life, and sexual function improve in adults who receive CSHT. Within the first 6months of CSHT, changes in transsexual females include breast growth, decreased testicular volume, and decreased spontaneous erections, and changes in transsexual males include cessation of menses, breast atrophy, clitoral enlargement, and voice deepening. Both transsexual females and males experience changes in body fat redistribution, muscle mass, and hair growth. Desired effects from CSHT can take between 3 and 5years; however, effects that occur during puberty, such as voice deepening and skeletal structure changes, cannot be reversed with CSHT. Decreased sexual desire is a greater concern in transsexual females than in transsexual males, with testosterone concentrations linked to sexual desire in both. Regarding CSHT safety, bone mineral density is preserved with adequate hormone supplementation, but long-term fracture risk has not been studied. The transition away from high-dose traditional regimens is tied to a lower risk of venous thromboembolism and cardiovascular disease, but data quality is poor. Breast cancer has been reported in both transsexual males and females, but preliminary data suggest that CSHT does not increase the risk. Cancer screenings for individuals of both natal and transitioned sexes should occur as recommended. More long-term studies are needed to ensure that CSHT regimens with the best outcomes can continue to be prescribed for the transsexual population.
C1 [Smith, Katherine P.; Milne, Nikki M.] Roseman Univ Hlth Sci, South Jordan, UT 84095 USA.
   [Madison, Christina M.] Roseman Univ Hlth Sci, Southern Nevada Hlth Dist, Las Vegas, NV USA.
   [Milne, Nikki M.] Family Med Clin, Utah Valley Reg Med Ctr, Provo, UT USA.
RP Smith, KP (reprint author), Roseman Univ Hlth Sci, 10920 S River Front Pkwy, South Jordan, UT 84095 USA.
EM ksmith@rose-man.edu
RI Milne, Nikki/K-7294-2019
NR 54
TC 15
Z9 17
U1 0
U2 41
PU WILEY
PI HOBOKEN
PA 111 RIVER ST, HOBOKEN 07030-5774, NJ USA
SN 0277-0008
EI 1875-9114
J9 PHARMACOTHERAPY
JI Pharmacotherapy
PD DEC
PY 2014
VL 34
IS 12
BP 1282
EP 1297
DI 10.1002/phar.1487
PG 16
WC Pharmacology & Pharmacy
SC Pharmacology & Pharmacy
GA AX2PN
UT WOS:000346786500009
PM 25220381
DA 2020-03-18
ER

PT J
AU Iizuka, CA
   Barrett, PM
   Gillies, R
   Cook, CR
   Marinovic, W
AF Iizuka, Cristina Akiko
   Barrett, Paula M.
   Gillies, Robyn
   Cook, Clayton R.
   Marinovic, Welber
TI A Combined Intervention Targeting both Teachers' and Students'
   Social-Emotional Skills: Preliminary Evaluation of Students' Outcomes
SO AUSTRALIAN JOURNAL OF GUIDANCE AND COUNSELLING
LA English
DT Article
DE school mental health; social and emotional competence; teacher
   education; universal intervention; communities at risk
ID UNIVERSAL PREVENTION TRIAL; MENTAL-HEALTH; DIFFICULTIES-QUESTIONNAIRE;
   ANXIETY SYMPTOMS; FRIENDS PROGRAM; CHILDREN; CHILDHOOD; STRENGTHS;
   ADOLESCENTS; DROUGHT
AB The literature indicates increasing evidence showing the benefits of classroom-based, universal preventive interventions for mental health and the link between social and emotional learning and academic performance. The FRIENDS program has been extensively tested and has showed promising results not only for preventing childhood anxiety, but also for improving students' self-concept, social skills and coping skills. However, when it comes to communities in disadvantage, the results are mixed, with some studies reporting the need to include enhancements to the context in which the program is implemented to better support communities at risk. A combined intervention aiming to promote students' social-emotional skills was piloted in a school located in a low socio-economic status area. Teachers received training to teach social and emotional skills for students and a resilience program for themselves. Students' social-emotional outcomes were assessed at pre, post, 3 and 6 months following the intervention. Results showed that the intervention helped students to decrease their anxiety, and the intervention was well accepted by participants.
C1 [Iizuka, Cristina Akiko; Barrett, Paula M.; Gillies, Robyn] Univ Queensland, Sch Educ, Brisbane, Qld 4072, Australia.
   [Cook, Clayton R.] Univ Washington, Coll Educ, Seattle, WA 98195 USA.
   [Marinovic, Welber] Univ Queensland, Sch Psychol, Brisbane, Qld 4072, Australia.
RP Iizuka, CA (reprint author), Univ Queensland, Sch Educ, Brisbane, Qld 4072, Australia.
EM cristina.iizuka@uqconnect.edu.au
RI Gillies, Robyn M./I-5737-2019; Marinovic, Welber/F-1755-2010
OI Marinovic, Welber/0000-0002-2472-7955; Gillies,
   Robyn/0000-0002-9522-5258
NR 44
TC 3
Z9 3
U1 2
U2 49
PU CAMBRIDGE UNIV PRESS
PI NEW YORK
PA 32 AVENUE OF THE AMERICAS, NEW YORK, NY 10013-2473 USA
SN 1037-2911
EI 1839-2520
J9 AUST J GUID COUNS
JI Aust. J. Guid. Couns.
PD DEC
PY 2014
VL 24
IS 2
BP 152
EP 166
DI 10.1017/jgc.2014.12
PG 15
WC Education & Educational Research; Social Work
SC Education & Educational Research; Social Work
GA AW5ZN
UT WOS:000346349500002
DA 2020-03-18
ER

PT J
AU Garaigordobil, M
   Pena, A
AF Garaigordobil, Maite
   Pena, Ainize
TI Social skills intervention: effects on emotional intelligence and social
   behavior
SO BEHAVIORAL PSYCHOLOGY-PSICOLOGIA CONDUCTUAL
LA Spanish
DT Article
DE social skills; emotional intelligence; empathy; adolescence; gender
ID HIGH-SCHOOL; ADOLESCENTS; COMPETENCE; ANXIETY; PROGRAM
AB This study had two objectives: 1) evaluating the effects of an intervention program to develop social skills (communication, empathy, emotional regulation) in behavioral, cognitive and emotional variables; and 2) exploring whether the program affects differentially by gender. The sample comprised 148 adolescents, aged 13-16 years (83 experimental, 65 control). The study used a quasi-experimental repeated measures pretest-posttest design with a control group. Before and after the program four assessment instruments were administered: Social Attitudes and Cognitive Strategies (Moraleda et al. 1998/2004), Empathy Questionnaire (Merhabian & Epstein, 1972), Emotional Quotient Questionnaire (Bar-On & Parker, 2000), and Questionnaire of cognitive strategies of social interaction. The ANCOVAs pretest-posttest confirmed that the program significantly stimulated (p< .05) an increase in: 1) positive social behaviors (social conformity, help-collaboration, self-assurance-firmness), 2) empathy, 3) emotional intelligence (intrapersonal, interpersonal, general mood), and 4) cognitive strategies of social interaction assertive. The discussion focuses on the importance of implementing programs to promote social-emotional development during adolescence.
C1 [Garaigordobil, Maite; Pena, Ainize] Univ Basque Country, San Sebastian 20018, Spain.
RP Garaigordobil, M (reprint author), Univ Basque Country, Fac Psicol, Avda Tolosa 70, San Sebastian 20018, Spain.
EM maite.garaigordobil@ehu.es
RI Garaigordobil, Maite/C-8969-2011
OI Garaigordobil, Maite/0000-0002-8621-6245
NR 35
TC 5
Z9 5
U1 1
U2 43
PU FUNDACION VECA PARA AVANCE PSICOLOGIA
PI GRANADA
PA APARTADO CORREOS 1245, GRANADA, 18080, SPAIN
SN 1132-9483
J9 BEHAV PSYCHOL
JI Behav. Psychol.
PD DEC
PY 2014
VL 22
IS 3
BP 551
EP 567
PG 17
WC Psychology, Clinical
SC Psychology
GA AW5QC
UT WOS:000346328200010
DA 2020-03-18
ER

PT J
AU Meinzer, MC
   Pettit, JW
   Viswesvaran, C
AF Meinzer, Michael C.
   Pettit, Jeremy W.
   Viswesvaran, Chockalingam
TI The co-occurrence of attention-deficit/hyperactivity disorder and
   unipolar depression in children and adolescents: A meta-analytic review
SO CLINICAL PSYCHOLOGY REVIEW
LA English
DT Review
DE Attention-deficit/hyperactivity disorder; ADHD; Depression; MDD;
   Comorbidity; Meta-analysis
ID DEFICIT-HYPERACTIVITY DISORDER; SLUGGISH COGNITIVE TEMPO; DSM-III-R;
   RESEARCH DOMAIN CRITERIA; EMOTION REGULATION; MOLECULAR-GENETICS; MAJOR
   DEPRESSION; FOLLOW-UP; PSYCHIATRIC COMORBIDITY; PREADOLESCENT GIRLS
AB This paper reviews the empirical literature on the association between attention-deficit/hyperactivity disorder (ADHD) and depression (i.e., unipolar depressive disorders and symptoms) among children and adolescents. Findings from cross-sectional and longitudinal studies published on the co-occurrence of ADHD and depression were summarized and subjected to a meta-analysis. Results (k = 29, N = 8755; rbar = 0.22) indicated that ADHD and depression were positively related, but substantial variability existed across the studies. Subgroup analyses indicated medium positive effects for cross-sectional studies, studies that operationalized ADHD based on DSM-III or DSM-IV diagnostic criteria, and studies that did not include teacher report in the assessment of ADHD. Subgroup analyses showed a large positive effect for studies that operationalized ADHD based on DSM-III-R criteria and studies using clinic referred samples. In contrast, subgroup analyses indicated a small negative and/or unreliable association between ADHD and depression for longitudinal studies, studies using DSM-II diagnostic criteria for hyperkinetic reaction of childhood or used a dichotomous motor hyperactivity criterion, studies that used nonreferred samples, and studies including teacher report in the assessment of ADHD. When studies that used DSM-II diagnostic criteria were removed, a reliable medium effect was found for studies that included teacher report. Similarly when the study that used idiosyncratic methods of diagnosing ADHD was excluded, a reliable medium effect was found for studies that used nonreferred samples. Potential explanations for the findings are discussed, including explanations based on sampling and base rates, artifacts of diagnostic criteria, inaccurate diagnostic boundaries, and etiological relationships. Directions for future research and clinical implications are discussed. (C) 2014 Elsevier Ltd. All rights reserved.
C1 [Meinzer, Michael C.; Pettit, Jeremy W.; Viswesvaran, Chockalingam] Florida Int Univ, Dept Psychol, Miami, FL 33199 USA.
RP Meinzer, MC (reprint author), Florida Int Univ, Dept Psychol, 11200 SW 8th St, Miami, FL 33199 USA.
EM mmeinzer@fiu.edu
OI Meinzer, Michael/0000-0001-9038-1908
NR 113
TC 42
Z9 43
U1 2
U2 37
PU PERGAMON-ELSEVIER SCIENCE LTD
PI OXFORD
PA THE BOULEVARD, LANGFORD LANE, KIDLINGTON, OXFORD OX5 1GB, ENGLAND
SN 0272-7358
EI 1873-7811
J9 CLIN PSYCHOL REV
JI Clin. Psychol. Rev.
PD DEC
PY 2014
VL 34
IS 8
BP 595
EP 607
DI 10.1016/j.cpr.2014.10.002
PG 13
WC Psychology, Clinical
SC Psychology
GA AW4BO
UT WOS:000346226700001
PM 25455624
DA 2020-03-18
ER

PT J
AU Tillery, R
   Disabatino, K
   Parra, GR
   Buckholdt, KE
   Jobe-Shields, L
AF Tillery, Rachel
   Disabatino, Kristy
   Parra, Gilbert R.
   Buckholdt, Kelly E.
   Jobe-Shields, Lisa
TI Examination of consistency of adolescent and parent reports across
   several psychosocial constructs
SO PERSONAL RELATIONSHIPS
LA English
DT Article
ID INFORMANT DISCREPANCIES; CHILDRENS PERCEPTIONS; DEPRESSIVE SYMPTOMS;
   ANXIETY DISORDERS; AGREEMENT; BEHAVIOR; EMOTION; MOTHER; INTERVIEW;
   RATINGS
AB This study investigated the consistency of discrepancy scores between adolescent and parent reports across several psychosocial constructs (adolescent internalizing, externalizing, emotion regulation difficulties, parent rewarding responses to adolescent emotions, and parent depressive symptoms). Sixty-two adolescents (67.7% females; 76.7% African American) and one of their parents participated. Most of the associations among discrepancy scores were equivalent. There was one instance in which the association among two discrepancy scores (youth internalizing and externalizing) was stronger than the others and one instance in which the association was weaker than the others (youth internalizing and parent rewarding). These results suggest that discrepancies between adolescent and parent reports are not necessarily a stable characteristic of the dyad and depend on the construct under consideration.
C1 [Tillery, Rachel] Univ Memphis, Dept Psychol, Memphis, TN 38152 USA.
   [Disabatino, Kristy; Parra, Gilbert R.] Univ So Mississippi, Dept Psychol, Hattiesburg, MS 39406 USA.
   [Buckholdt, Kelly E.] Univ Mississippi, Med Ctr, Dept Psychol, Jackson, MS USA.
   [Jobe-Shields, Lisa] Med Univ S Carolina, Dept Psychiat, Charleston, SC USA.
RP Tillery, R (reprint author), Univ Memphis, Dept Psychol, 400 Innovat Dr 202, Memphis, TN 38152 USA.
EM rtillery@memphis.edu
RI Tillery, Rachel/P-8445-2018
OI Tillery, Rachel/0000-0001-6216-1502
NR 40
TC 3
Z9 3
U1 0
U2 13
PU WILEY
PI HOBOKEN
PA 111 RIVER ST, HOBOKEN 07030-5774, NJ USA
SN 1350-4126
EI 1475-6811
J9 PERS RELATIONSHIP
JI Pers. Relat.
PD DEC
PY 2014
VL 21
IS 4
BP 599
EP 611
DI 10.1111/pere.12051
PG 13
WC Communication; Psychology, Social
SC Communication; Psychology
GA AW4UQ
UT WOS:000346276200006
DA 2020-03-18
ER

PT J
AU Holt, LJ
AF Holt, Laura J.
TI Help seeking and social competence mediate the parental
   attachment-college student adjustment relation
[truncated: 1,153,435 more chars]
