# Supplementary material for: Mapping Phenomena Relevant to Adolescent Emotion Regulation: A Text-Mining Systematic Review
Source: Adolesc Res Rev. 2021 May 21;7(1):127–39. doi: 10.1007/s40894-021-00160-7 (PMC8138847; doi:10.1007/s40894-021-00160-7)
Supplement: Supplementary file 1 — Supplementary file1 (ZIP 54379 kb) [file 40894_2021_160_MOESM1_ESM.zip › veni_sysrev-master/recs/18-3-2020/9.txt]

FN Clarivate Analytics Web of Science
VR 1.0
PT J
AU Pfetsch, J
   Muller, CR
   Walk, S
   Ittel, A
AF Pfetsch, Jan
   Mueller, Christin R.
   Walk, Sebastian
   Ittel, Angela
TI Coping of Cybervictimization in Adolescence - Emotional and Behavioral
   Reactions to Cyberbullying
SO PRAXIS DER KINDERPSYCHOLOGIE UND KINDERPSYCHIATRIE
LA German
DT Article
ID PARTICIPANT ROLES; STUDENTS; SCHOOL; BYSTANDERS; VICTIMS; IMPACT
AB The experience of cybervictimization is related to health, psychological, and behavioral problems among children and adolescents. Up to today research is scarce, how the persons affected by cybervictimization react and which determinants influence the choice for social, problem-focused, technical, or helpless coping behavior. The current online study with 428 adolescents considers age, sex, mean internet use, frequency of victimization, roles in cyberbullying, and emotional reactions to cybervictimization as potential determinants of the mentioned coping strategies. Based on the participant role approach, roles of cyberbullies, cybervictims, defenders or outsiders are frequently changing. Logistic regression analyses point out the important relevance of emotional reactions like anger or helplessness and the roles as cyberbully-victim or outsider. Further, younger participants reported cybervictimization more often, while the frequency of cybervictimization and sex did not and internet use only partially predict coping strategies. These findings corroborate the relevance of emotional reactions and the roles in the process of cyberbullying. As a starting point for prevention and intervention of cybervictimization, we suggest emotion regulation, teaching of technical coping behaviors as well as reflexion of roles in the context of cyberbullying. If feasible, different stakeholders should be engaged in this process: adolescents, parents, educational staff inside and outside of schools, experts from counseling and therapy as well as internet and mobile phone service providers.
C1 [Pfetsch, Jan; Mueller, Christin R.; Walk, Sebastian; Ittel, Angela] Tech Univ Berlin, D-10587 Berlin, Germany.
RP Pfetsch, J (reprint author), Tech Univ Berlin, Inst Erziehungswissensch, Fachgebiet Padag Psychol, MAR 2-6,Marchstr 23, D-10587 Berlin, Germany.
EM jan.pfetsch@tu-berlin.de
NR 38
TC 5
Z9 5
U1 3
U2 49
PU VANDENHOECK & RUPRECHT GMBH & CO KG
PI GOTTINGEN
PA VIENNA UNIV PRESS, ROBERT BOSCH BREITE 6, D-37079 GOTTINGEN, GERMANY
SN 0032-7034
EI 2196-8225
J9 PRAX KINDERPSYCHOL K
JI Prax. Kinderpsychol. Kinderpsychiatr.
PY 2014
VL 63
IS 5
BP 343
EP 360
DI 10.13109/prkk.2014.63.5.343
PG 18
WC Psychology, Developmental; Psychiatry
SC Psychology; Psychiatry
GA AI5YN
UT WOS:000336947000003
PM 24877776
DA 2020-03-18
ER

PT J
AU Tan, ACY
   Rehfuss, MC
   Suarez, EC
   Parks-Savage, A
AF Tan, Augustine C. Y.
   Rehfuss, Mark C.
   Suarez, Elisabeth C.
   Parks-Savage, Agatha
TI Nonsuicidal self-injury in an adolescent population in Singapore
SO CLINICAL CHILD PSYCHOLOGY AND PSYCHIATRY
LA English
DT Article
DE Academic stress; adolescents; Asians; nonsuicidal self-injury; parental
   invalidation
ID RISK-FACTORS; HARM; SUICIDE; EXPERIENCES; MUTILATION; BEHAVIOR
AB This mixed methods study examined the phenomenon of nonsuicidal self-injury (NSSI) of adolescents in Singapore. The researchers analyzed quantitative data to understand the functions of NSSI, the relationship of parental invalidation to NSSI, and the association between academic stress and parental invalidation. In addition, the researchers employed semi-structured qualitative interviews to provide supportive qualitative data. The participants were outpatients at the Child Guidance Clinic, Singapore, between the ages of 13 to 19 years old. Researchers compared 30 participants who engage in NSSI with 30 participants who do not engage in NSSI. The emotional regulation function was the most commonly endorsed function for NSSI. Adolescents who engage in NSSI have statistically significant (p < .01) higher mean parental invalidation scores than those who do not engage in NSSI. There is also a moderate, positive correlation between the level of parental invalidation and the level of academic stress for Singaporean adolescents. The researchers discuss the implications of this study for mental health professionals.
C1 [Tan, Augustine C. Y.] Journeys Next Step, Singapore, Singapore.
   [Rehfuss, Mark C.] Old Dominion Univ, Norfolk, VA 23529 USA.
   [Suarez, Elisabeth C.] Regent Univ, Virginia Beach, VA USA.
   [Parks-Savage, Agatha] Eastern Virginia Med Sch, Norfolk, VA 23501 USA.
RP Tan, ACY (reprint author), Journeys Next Step, Singapore, Singapore.
EM jtns.gus@gmail.com
NR 64
TC 15
Z9 15
U1 1
U2 20
PU SAGE PUBLICATIONS INC
PI THOUSAND OAKS
PA 2455 TELLER RD, THOUSAND OAKS, CA 91320 USA
SN 1359-1045
EI 1461-7021
J9 CLIN CHILD PSYCHOL P
JI Clin. Child Psychol. Psychiatry
PD JAN
PY 2014
VL 19
IS 1
BP 58
EP 76
DI 10.1177/1359104512467273
PG 19
WC Psychology, Clinical; Psychology, Developmental; Psychiatry; Psychology
SC Psychology; Psychiatry
GA AI2XT
UT WOS:000336723200005
PM 23209310
DA 2020-03-18
ER

PT J
AU Whalen, DJ
   Scott, LN
   Jakubowski, KP
   McMakin, DL
   Hipwell, AE
   Silk, JS
   Stepp, SD
AF Whalen, Diana J.
   Scott, Lori N.
   Jakubowski, Karen P.
   McMakin, Dana L.
   Hipwell, Alison E.
   Silk, Jennifer S.
   Stepp, Stephanie D.
TI Affective Behavior During Mother-Daughter Conflict and Borderline
   Personality Disorder Severity Across Adolescence
SO PERSONALITY DISORDERS-THEORY RESEARCH AND TREATMENT
LA English
DT Article; Proceedings Paper
CT Inaugural Meeting of the
   North-American-Society-for-the-Study-of-Personality-Disorders (NASSPD)
CY 2013
CL Boston, MA
SP N Amer Soc Study Personal Disorders
DE borderline personality disorder; adolescence; parenting;
   mother-adolescent conflict
ID PARENTING BEHAVIORS; EMOTION REGULATION; CHILD INTERACTIONS; RISK;
   DEPRESSION; STABILITY; FEATURES
AB Developmental theories of borderline personality disorder (BPD) posit that transactions between child characteristics and adverse environments, especially those in the context of the parent-child relationship, shape and maintain symptoms of the disorder over time. However, very little empirical work has investigated the role of parenting and parent-child transactions that may predict BPD severity over time. We examined maternal and dyadic affective behaviors during a mother-adolescent conflict discussion task as predictors of the course of BPD severity scores across 3 years in a diverse, at-risk sample of girls (N = 74) oversampled for affective instability and their biological mothers. Adolescent girls completed a structured conflict discussion task with their mothers at age 16. Girls' self-reported BPD severity scores were assessed annually from ages 15 to 17. Mother-adolescent interactions were coded using a global rating system of maternal and dyadic affective behaviors. Results from multilevel linear mixed models indicated that positive maternal affective behavior (i.e., supportive/validating behavior, communication skills, autonomy-promoting behavior, and positive affect) and positive dyadic affective behaviors (i.e., satisfaction and positive escalation) were associated with decreases in girls' BPD severity scores over time. Dyadic negative escalation was associated with higher overall levels of BPD severity scores, but negative maternal affective behavior (i.e., negative affect, dominance, conflict, and denial) was not. These findings suggest that the mother-daughter context is an important protective factor in shaping the course of BPD severity scores during adolescence and may be valuable in assessment, intervention, and prevention efforts.
C1 [Whalen, Diana J.; Jakubowski, Karen P.] Univ Pittsburgh, Dept Psychol, Pittsburgh, PA 15260 USA.
   [Scott, Lori N.; McMakin, Dana L.; Hipwell, Alison E.; Silk, Jennifer S.; Stepp, Stephanie D.] Univ Pittsburgh, Sch Med, Dept Psychiat, Pittsburgh, PA 15260 USA.
RP Stepp, SD (reprint author), Sterling Bldg,201 N Craig S,Suite 408, Pittsburgh, PA 15213 USA.
EM steppsd@upmc.edu
RI Whalen, Diana/U-9292-2019; Scott, Lori/W-7490-2019; Hipwell, Alison
   E/F-2405-2014; /D-4571-2014
OI Whalen, Diana/0000-0002-6278-6139; Hipwell, Alison
   E/0000-0001-7179-1151; Silk, Jennifer/0000-0002-8638-4337
FU NHLBI NIH HHSUnited States Department of Health & Human ServicesNational
   Institutes of Health (NIH) - USANIH National Heart Lung & Blood
   Institute (NHLBI) [T32 HL007560]; NIDA NIH HHSUnited States Department
   of Health & Human ServicesNational Institutes of Health (NIH) - USANIH
   National Institute on Drug Abuse (NIDA) [DA012237, R01 DA012237]; NIMH
   NIH HHSUnited States Department of Health & Human ServicesNational
   Institutes of Health (NIH) - USANIH National Institute of Mental Health
   (NIMH) [F31 MH093991, R01 MH056630, K01 MH101289, F32 MH097311, K01
   MH086713, MH056630, L30 MH098303]
NR 36
TC 14
Z9 14
U1 0
U2 12
PU EDUCATIONAL PUBLISHING FOUNDATION-AMERICAN PSYCHOLOGICAL ASSOC
PI WASHINGTON
PA 750 FIRST ST, NE, WASHINGTON, DC 20002-4242 USA
SN 1949-2715
EI 1949-2723
J9 PERSONAL DISORD
JI Personal. Disord.
PD JAN
PY 2014
VL 5
IS 1
BP 88
EP 96
DI 10.1037/per0000059
PG 9
WC Psychology, Clinical
SC Psychology
GA AI3EP
UT WOS:000336742900011
PM 24588065
OA Green Accepted
DA 2020-03-18
ER

PT J
AU Paul, HA
AF Paul, Howard A.
TI Emotion Regulation in Children and Adolescents: A Practitioner's Guide
SO CHILD & FAMILY BEHAVIOR THERAPY
LA English
DT Book Review
NR 7
TC 1
Z9 1
U1 0
U2 6
PU ROUTLEDGE JOURNALS, TAYLOR & FRANCIS LTD
PI ABINGDON
PA 4 PARK SQUARE, MILTON PARK, ABINGDON OX14 4RN, OXFORDSHIRE, ENGLAND
SN 0731-7107
EI 1545-228X
J9 CHILD FAM BEHAV THER
JI Child Fam. Behav. Ther.
PD JAN 1
PY 2014
VL 36
IS 1
BP 55
EP 62
DI 10.1080/07317107.2014.878197
PG 8
WC Psychology, Clinical; Family Studies
SC Psychology; Family Studies
GA AE5OG
UT WOS:000334037900005
DA 2020-03-18
ER

PT J
AU Obsuth, I
   Hennighausen, K
   Brumariu, LE
   Lyons-Ruth, K
AF Obsuth, Ingrid
   Hennighausen, Katherine
   Brumariu, Laura E.
   Lyons-Ruth, Karlen
TI Disorganized Behavior in Adolescent-Parent Interaction: Relations to
   Attachment State of Mind, Partner Abuse, and Psychopathology
SO CHILD DEVELOPMENT
LA English
DT Article
ID FUNCTIONING ASSESSMENT APFA; TACTICS-SCALES CTS2; EARLY CHILD-CARE;
   FAMILY INTERACTIONS; DEPRESSIVE SYMPTOMS; EMOTION REGULATION; YOUTH
   DEVELOPMENT; INTERVIEW; RISK; INFANCY
AB Disoriented, punitive, and caregiving/role-confused attachment behaviors are associated with psychopathology in childhood, but have not been assessed in adolescence. A total of 120 low-income late adolescents (aged 18-23 years) and parents were assessed in a conflict-resolution paradigm. Their interactions were coded with the Goal-Corrected Partnership in Adolescence Coding Scales. Confirmatory factor analysis demonstrated that the three disorganized constructs (punitive, caregiving, and disoriented interaction) were best represented as distinct factors and were separable from a fourth factor for collaboration. The four factors were then assessed in relation to measures of attachment disorganization, partner abuse, and psychopathology. Results indicate that forms of disorganized behavior first described in early childhood can also be reliably assessed in adolescence and are associated with maladaptive outcomes across multiple domains.
C1 [Obsuth, Ingrid; Hennighausen, Katherine; Brumariu, Laura E.; Lyons-Ruth, Karlen] Harvard Univ, Sch Med, Cambridge, MA 02139 USA.
RP Lyons-Ruth, K (reprint author), Harvard Univ, Sch Med, Cambridge Hosp, Dept Psychiat, 1493 Cambridge St, Cambridge, MA 02139 USA.
EM klruth@hms.harvard.edu
OI Obsuth, Ingrid/0000-0003-1690-1092
FU NIMH NIH HHSUnited States Department of Health & Human ServicesNational
   Institutes of Health (NIH) - USANIH National Institute of Mental Health
   (NIMH) [T32 MH016259, T32 MH 16259-32, R01 MH062030]
NR 60
TC 43
Z9 43
U1 2
U2 27
PU WILEY-BLACKWELL
PI HOBOKEN
PA 111 RIVER ST, HOBOKEN 07030-5774, NJ USA
SN 0009-3920
EI 1467-8624
J9 CHILD DEV
JI Child Dev.
PD JAN
PY 2014
VL 85
IS 1
BP 370
EP 387
DI 10.1111/cdev.12113
PG 18
WC Psychology, Educational; Psychology, Developmental
SC Psychology
GA AA6OX
UT WOS:000331218800024
PM 23621826
OA Green Published, Green Accepted
DA 2020-03-18
ER

PT J
AU Bebko, G
   Bertocci, MA
   Fournier, JC
   Hinze, AK
   Bonar, L
   Almeida, JRC
   Perlman, SB
   Versace, A
   Schirda, C
   Travis, M
   Gill, MK
   Demeter, C
   Diwadkar, VA
   Ciuffetelli, G
   Rodriguez, E
   Olino, T
   Forbes, E
   Sunshine, JL
   Holland, SK
   Kowatch, RA
   Birmaher, B
   Axelson, D
   Horwitz, SM
   Arnold, LE
   Fristad, MA
   Youngstrom, EA
   Findling, RL
   Phillips, ML
AF Bebko, Genna
   Bertocci, Michele A.
   Fournier, Jay C.
   Hinze, Amanda K.
   Bonar, Lisa
   Almeida, Jorge R. C.
   Perlman, Susan B.
   Versace, Amelia
   Schirda, Claudiu
   Travis, Michael
   Gill, Mary Kay
   Demeter, Christine
   Diwadkar, Vaibhav A.
   Ciuffetelli, Gary
   Rodriguez, Eric
   Olino, Thomas
   Forbes, Erika
   Sunshine, Jeffrey L.
   Holland, Scott K.
   Kowatch, Robert A.
   Birmaher, Boris
   Axelson, David
   Horwitz, Sarah M.
   Arnold, L. Eugene
   Fristad, Mary A.
   Youngstrom, Eric A.
   Findling, Robert L.
   Phillips, Mary L.
TI Parsing Dimensional vs Diagnostic Category-Related Patterns of Reward
   Circuitry Function in Behaviorally and Emotionally Dysregulated Youth in
   the Longitudinal Assessment of Manic Symptoms Study
SO JAMA PSYCHIATRY
LA English
DT Article
ID PEDIATRIC BIPOLAR DISORDER; VENTROMEDIAL PREFRONTAL CORTEX; ANTERIOR
   CINGULATE CORTEX; MAJOR DEPRESSIVE DISORDER; LAMS CLINICAL-SAMPLE;
   ORBITOFRONTAL CORTEX; CONDUCT DISORDER; DECISION-MAKING; POSITIVE
   AFFECT; CHILDREN
AB IMPORTANCE Pediatric disorders characterized by behavioral and emotional dysregulation pose diagnostic and treatment challenges because of high comorbidity, suggesting that they may be better conceptualized dimensionally rather than categorically. Identifying neuroimaging measures associated with behavioral and emotional dysregulation in youth may inform understanding of underlying dimensional vs disorder-specific pathophysiologic features.
   OBJECTIVE To identify, in a large cohort of behaviorally and emotionally dysregulated youth, neuroimaging measures that (1) are associated with behavioral and emotional dysregulation pathologic dimensions (behavioral and emotional dysregulation measured with the Parent General Behavior Inventory 10-Item Mania Scale [PGBI-10M], mania, depression, and anxiety) or (2) differentiate diagnostic categories (bipolar spectrum disorders, attention-deficit/hyperactivity disorder, anxiety, and disruptive behavior disorders).
   DESIGN, SETTING, AND PARTICIPANTS A multisite neuroimaging study was conducted from February 1, 2011, to April 15, 2012, at 3 academic medical centers: University Hospitals Case Medical Center, Cincinnati Children's Hospital Medical Center, and University of Pittsburgh Medical Center. Participants included a referred sample of behaviorally and emotionally dysregulated youth from the Longitudinal Assessment of Manic Symptoms (LAMS) study (n = 85) and healthy youth (n = 20).
   MAIN OUTCOMES AND MEASURES Region-of-interest analyses examined relationships among prefrontal-ventral striatal reward circuitry during a reward paradigm (win, loss, and control conditions), symptom dimensions, and diagnostic categories.
   RESULTS Regardless of diagnosis, higher PGBI-10M scores were associated with greater left middle prefrontal cortical activity (r = 0.28) and anxiety with greater right dorsal anterior cingulate cortical (r = 0.27) activity to win. The 20 highest (t = 2.75) and 20 lowest (t = 2.42) PGBI-10M-scoring youth showed significantly greater left middle prefrontal cortical activity to win compared with 20 healthy youth. Disruptive behavior disorders were associated with lower left ventrolateral prefrontal cortex activity to win (t = 2.68) (all P < .05, corrected).
   CONCLUSIONS AND RELEVANCE Greater PGBI-10M-related left middle prefrontal cortical activity and anxiety-related right dorsal anterior cingulate cortical activity to win may reflect heightened reward sensitivity and greater attention to reward in behaviorally and emotionally dysregulated youth regardless of diagnosis. Reduced left ventrolateral prefrontal cortex activity to win may reflect reward insensitivity in youth with disruptive behavior disorders. Despite a distinct reward-related neurophysiologic feature in disruptive behavior disorders, findings generally support a dimensional approach to studying neural mechanisms in behaviorally and emotionally dysregulated youth.
C1 [Bebko, Genna; Bertocci, Michele A.; Fournier, Jay C.; Hinze, Amanda K.; Bonar, Lisa; Almeida, Jorge R. C.; Perlman, Susan B.; Versace, Amelia; Schirda, Claudiu; Travis, Michael; Gill, Mary Kay; Ciuffetelli, Gary; Rodriguez, Eric; Olino, Thomas; Forbes, Erika; Birmaher, Boris; Axelson, David; Phillips, Mary L.] Univ Pittsburgh, Med Ctr, Western Psychiat Inst & Clin, Dept Psychiat, Pittsburgh, PA 15213 USA.
   [Demeter, Christine; Sunshine, Jeffrey L.; Findling, Robert L.] Case Western Reserve Univ, Div Child & Adolescent Psychiat, Univ Hosp Case Med Ctr, Cleveland, OH 44106 USA.
   [Diwadkar, Vaibhav A.] Wayne State Univ, Dept Psychiat & Behav Neurosci, Detroit, MI 48207 USA.
   [Holland, Scott K.] Univ Cincinnati, Div Pediat Radiol, Cincinnati Childrens Hosp Med Ctr, Cincinnati, OH USA.
   [Kowatch, Robert A.] Nationwide Childrens Hosp, Res Inst, Columbus, OH USA.
   [Horwitz, Sarah M.] NYU, Sch Med, Dept Child Psychiat, New York, NY USA.
   [Arnold, L. Eugene; Fristad, Mary A.] Ohio State Univ, Dept Psychiat, Columbus, OH 43210 USA.
   [Youngstrom, Eric A.] Univ N Carolina, Dept Psychol, Chapel Hill, NC USA.
   [Findling, Robert L.] Johns Hopkins Univ, Dept Psychiat, Baltimore, MD USA.
   [Phillips, Mary L.] Cardiff Univ, Dept Psychol Med, Cardiff CF10 3AX, S Glam, Wales.
RP Bebko, G (reprint author), Univ Pittsburgh, Western Psychiat Inst & Clin, Dept Psychiat, 121 Meyran Ave,Loeffler Bldg,Room 205, Pittsburgh, PA 15213 USA.
EM bebkog@upmc.edu
RI Fournier, Jay/AAG-8452-2019; Olino, Thomas/H-8377-2019; Almeida,
   Jorge/O-5185-2014; Forbes, Erika/J-2445-2015
OI Fournier, Jay/0000-0001-8967-1668; Olino, Thomas/0000-0001-5139-8571;
   Youngstrom, Eric/0000-0003-2251-6860; Almeida,
   Jorge/0000-0002-1213-1986; Schirda, Claudiu/0000-0002-5036-0640; Forbes,
   Erika/0000-0003-0659-7744; Horwitz, Sarah/0000-0002-5262-1170
FU National Institute of Mental HealthUnited States Department of Health &
   Human ServicesNational Institutes of Health (NIH) - USANIH National
   Institute of Mental Health (NIMH) [2R01 MH73816-06A1, 2R01 MH73953-06A1,
   2R01 MH73801-06A1, 2R01 MH73967-06A1]
FX The study was supported by National Institute of Mental Health grants
   2R01 MH73816-06A1 (Dr Holland, Children's Hospital Medical Center), 2R01
   MH73953-06A1 (Drs Birmaher and Phillips, University of Pittsburgh), 2R01
   MH73801-06A1 (Dr Fristad, The Ohio State University), and 2R01
   MH73967-06A1 (Dr Findling, Case Western Reserve University).
NR 61
TC 35
Z9 35
U1 0
U2 15
PU AMER MEDICAL ASSOC
PI CHICAGO
PA 330 N WABASH AVE, STE 39300, CHICAGO, IL 60611-5885 USA
SN 2168-622X
EI 2168-6238
J9 JAMA PSYCHIAT
JI JAMA Psychiatry
PD JAN
PY 2014
VL 71
IS 1
BP 71
EP 80
DI 10.1001/jamapsychiatry.2013.2870
PG 10
WC Psychiatry
SC Psychiatry
GA AA8UL
UT WOS:000331370400011
PM 24285346
OA Bronze, Green Accepted
DA 2020-03-18
ER

PT J
AU Bilz, L
AF Bilz, Ludwig
TI Are Symptoms of Anxiety and Depression in Children and Adolescents
   Overlooked in Schools?
SO ZEITSCHRIFT FUR PADAGOGISCHE PSYCHOLOGIE
LA German
DT Article
DE mental health; early identification; teacher-student-relationship;
   teacher expertise; internalizing disorders
ID DIFFICULTIES-QUESTIONNAIRE; MENTAL-HEALTH; CHILDHOOD PSYCHOPATHOLOGY;
   TEACHERS RECOGNITION; GENDER DIFFERENCES; DISORDERS; STRENGTHS;
   DISCREPANCIES; EPIDEMIOLOGY; COMORBIDITY
AB Teachers can play a pivotal role in the early identification of children and adolescents with mental health problems. This study investigates how teachers perceive internalizing vs. externalizing problems among students. For this purpose, 345 sixth and tenth grade students in Germany completed the Strengths and Difficulties Questionnaire (SDQ). Additionally, their teachers were asked to nominate two students per class they believed were most likely to have emotional problems, and which two students per class they believed were most likely to have behavioral problems. The results show that teachers are able to identify children with mental health problems moderately. However, the correlation between teacher nomination and students' self-report is considerably higher for externalizing symptoms than for internalizing symptoms. In addition, this correlation was higher for girls than for boys. Recommendations for teacher training and further research are presented.
C1 Hsch Magdeburg Stendal, Fachbereich Sozial & Gesundheitswesen, D-39114 Magdeburg, Germany.
RP Bilz, L (reprint author), Hsch Magdeburg Stendal, Fachbereich Sozial & Gesundheitswesen, Breitscheidstr 2, D-39114 Magdeburg, Germany.
EM ludwig.bilz@hs-magdeburg.de
RI Bilz, Ludwig/AAB-8514-2019
OI Bilz, Ludwig/0000-0003-3017-0492
NR 27
TC 4
Z9 4
U1 1
U2 23
PU VERLAG HANS HUBER
PI BERN 9
PA LANGGASS-STRASSE 76, CH-3000 BERN 9, SWITZERLAND
SN 1010-0652
EI 1664-2910
J9 Z PADAGOG PSYCHOL
JI Z. Padagog. Psychol.
PY 2014
VL 28
IS 1-2
BP 57
EP 62
DI 10.1024/1010-0652/a000118
PG 6
WC Psychology, Educational
SC Psychology
GA AB2HE
UT WOS:000331613000006
DA 2020-03-18
ER

PT J
AU Roskam, I
   Stievenart, M
   Tessier, R
   Muntean, A
   Escobar, MJ
   Santelices, MP
   Juffer, F
   Van Ijzendoorn, MH
   Pierrehumbert, B
AF Roskam, I.
   Stievenart, M.
   Tessier, R.
   Muntean, A.
   Escobar, M. J.
   Santelices, M. P.
   Juffer, F.
   Van Ijzendoorn, M. H.
   Pierrehumbert, B.
TI Another way of thinking about ADHD: the predictive role of early
   attachment deprivation in adolescents' level of symptoms
SO SOCIAL PSYCHIATRY AND PSYCHIATRIC EPIDEMIOLOGY
LA English
DT Article
DE ADHD; Regulation; CBCL; Deprivation; Adoption; Adolescence; Culture
ID ATTENTION-DEFICIT/HYPERACTIVITY DISORDER; CHILD-BEHAVIOR CHECKLIST; DUAL
   PATHWAY MODEL; INSTITUTIONAL DEPRIVATION; INTERCOUNTRY ADOPTEES; EMOTION
   REGULATION; INFANCY; RISK; SYMPTOMATOLOGY; DIFFICULTIES
AB Purpose Attention deficit and hyperactivity disorder (ADHD) is one of the most frequent disorders in childhood and adolescence. Both neurocognitive and environmental factors have been related to ADHD. The current study contributes to the documentation of the predictive relation between early attachment deprivation and ADHD.
   Method Data were collected from 641 adopted adolescents (53.2 % girls) aged 11-16 years in five countries, using the DSM oriented scale for ADHD of the Child Behavior Checklist (CBCL) (Achenbach and Rescorla, Manual for the ASEBA school-age forms and profiles. University of Vermont, Research Center for Children, Youth and Families, Burlington, 2001). The influence of attachment deprivation on ADHD symptoms was initially tested taking into consideration several key variables that have been reported as influencing ADHD at the adoptee level (age, gender, length of time in the adoptive family, parents' educational level and marital status), and at the level of the country of origin and country of adoption (poverty, quality of health services and values). The analyses were computed using the multilevel modeling technique.
   Results The results showed that an increase in the level of ADHD symptoms was predicted by the duration of exposure to early attachment deprivation, estimated from the age of adoption, after controlling for the influence of adoptee and country variables. The effect of the age of adoption was also demonstrated to be specific to the level of ADHD symptoms in comparison to both the externalizing and internalizing behavior scales of the CBCL.
   Conclusion Deprivation of stable and sensitive care in infancy may have long-lasting consequences for children's development.
C1 [Roskam, I.; Stievenart, M.] Catholic Univ Louvain, Psychol Sci Res Inst, B-1348 Louvain, Belgium.
   [Tessier, R.] Univ Laval, Sch Psychol, Quebec City, PQ, Canada.
   [Muntean, A.] West Univ Timisoara, Dept Social Work, Timisoara, Romania.
   [Escobar, M. J.; Santelices, M. P.] Pontificia Univ Catolica Chile, Santiago, Chile.
   [Juffer, F.; Van Ijzendoorn, M. H.] Leiden Univ, Ctr Child & Family Studies, Leiden, Netherlands.
   [Pierrehumbert, B.] SUPEA Lausanne Univ, Lausanne, Switzerland.
RP Roskam, I (reprint author), Catholic Univ Louvain, Psychol Sci Res Inst, B-1348 Louvain, Belgium.
EM isabella.roskam@uclouvain.be
RI van IJzendoorn, Marinus/P-4907-2019
OI Escobar, Maria Josefina/0000-0001-6096-9479; Santelices,
   Maria-Pia/0000-0001-7473-1525; roskam, isabelle/0000-0002-1449-1133
NR 74
TC 16
Z9 17
U1 0
U2 48
PU SPRINGER HEIDELBERG
PI HEIDELBERG
PA TIERGARTENSTRASSE 17, D-69121 HEIDELBERG, GERMANY
SN 0933-7954
EI 1433-9285
J9 SOC PSYCH PSYCH EPID
JI Soc. Psychiatry Psychiatr. Epidemiol.
PD JAN
PY 2014
VL 49
IS 1
BP 133
EP 144
DI 10.1007/s00127-013-0685-z
PG 12
WC Psychiatry
SC Psychiatry
GA AA0OZ
UT WOS:000330796000014
PM 23604619
DA 2020-03-18
ER

PT J
AU Lanteigne, DM
   Flynn, JJ
   Eastabrook, JM
   Hollenstein, T
AF Lanteigne, Dianna M.
   Flynn, Jessica J.
   Eastabrook, Jennifer M.
   Hollenstein, Tom
TI Discordant Patterns Among Emotional Experience, Arousal, and Expression
   in Adolescence: Relations With Emotion Regulation and Internalizing
   Problems
SO CANADIAN JOURNAL OF BEHAVIOURAL SCIENCE-REVUE CANADIENNE DES SCIENCES DU
   COMPORTEMENT
LA English
DT Article
DE discordance; adolescence; social stress; self-conscious emotion; emotion
   regulation
ID PHYSIOLOGICAL-RESPONSES; INDIVIDUAL-DIFFERENCES; DEPRESSIVE SYMPTOMS;
   SOCIAL ANXIETY; SELF-REPORT; STRESS; CONSEQUENCES; PERSONALITY;
   TRANSITION; REACTIVITY
AB Recent evidence suggests that discordant patterns across multiple domains of emotion reveal important differences in socioemotional functioning. As a result of the social and emotional changes of adolescence, we examined how discordant patterns of self-reported experience, heart rate arousal, and expression of self-conscious affect related to internalizing behaviours and emotion regulation habits. Experience, arousal, and expression of girls (n = 49) aged 12-17 were recorded during social stress, a spontaneous speech. Experience referred to internal subjective feelings (self-reported feelings of self-consciousness), arousal reflected internal bodily changes (heart rate change from baseline to speech), and expression referred to observable self-conscious behaviours (e. g., hiding, nervous smiling). Consistent with previous research, between-subjects concordance was weak or nonexistent. Within-subjects tests of discordance revealed two major findings: (1) Greater experience than expression during the speech was related to girls' trait-like shame, and (2) Girls with high experience and expression, but low arousal had more difficulty regulating their emotions and more internalizing problems. This preliminary study with adolescent girls introduces the possibilities of multimethode motion research for the purpose of understanding the development of psychopathology in adolescents.
C1 [Lanteigne, Dianna M.; Flynn, Jessica J.; Eastabrook, Jennifer M.; Hollenstein, Tom] Queens Univ, Dept Psychol, Kingston, ON K7L 3N6, Canada.
RP Hollenstein, T (reprint author), Queens Univ, Dept Psychol, 220 Craine,62 Arch St, Kingston, ON K7L 3N6, Canada.
EM tom.hollenstein@queensu.ca
NR 84
TC 15
Z9 15
U1 0
U2 30
PU CANADIAN PSYCHOLOGICAL  ASSOC
PI OTTAWA
PA 141 LAURIER AVE WEST, STE 702, OTTAWA, ONTARIO K1P 5J3, CANADA
SN 0008-400X
EI 1879-2669
J9 CAN J BEHAV SCI
JI Can. J. Behav. Sci.-Rev. Can. Sci. Comport.
PD JAN
PY 2014
VL 46
IS 1
BP 29
EP 39
DI 10.1037/a0029968
PG 11
WC Psychology, Multidisciplinary
SC Psychology
GA AA1RS
UT WOS:000330874000004
DA 2020-03-18
ER

PT J
AU Conn, AM
   Calais, C
   Szilagyi, M
   Baldwin, C
   Jee, SH
AF Conn, Anne-Marie
   Calais, Chante
   Szilagyi, Moira
   Baldwin, Constance
   Jee, Sandra H.
TI Youth in out-of-home care: Relation of engagement in structured group
   activities with social and mental health measures
SO CHILDREN AND YOUTH SERVICES REVIEW
LA English
DT Article
DE Out-of-home care; Structured activities; Loneliness; Depression; Drug
   abuse; Foster care
ID AFTER-SCHOOL ACTIVITIES; SKILLS GROUP PROGRAM; EMOTIONAL PROBLEMS;
   YOUNG-PEOPLE; PARTICIPATION; OUTCOMES; CHILDREN; ADOLESCENTS;
   LONELINESS; SYSTEM
AB Prior research suggests that for youth in the general population, involvement in activities improves academic, health and social outcomes, but the impact of these activities on youth in out-of-home care is unknown. This study examines, among youth in foster, formal kinship, and residential care, associations between involvement in structured and unstructured activities and social and mental health measures. Among 134 youth in out-of-home care, only 40% were involved in structured activities, and racial/ethnic minorities and males were even less likely to participate (p <= 0.01). More youth reported involvement in general physical activity (76%), which was associated with higher social skills when compared to those not involved in such unstructured activity (b = -10.4; 95% C.I. = -18.22, -2.65, p = 0.09). Youth not involved in structured activities showed poorer performance on measures of loneliness (b = 5.6; 95% C.I. = 1.63, 9.47,p = .006), drug abuse (b = 0.95; 95% C.I. = 031, 1.59, p = .004), and depression (b = 3.5; 95% C.I. = .25, 6.76,p = 0.04). Participation in activities, particularly when structured, may help these vulnerable youth to achieve better social relationships and mental health. (C) 2013 Elsevier Ltd. All rights reserved.
C1 [Conn, Anne-Marie; Calais, Chante; Szilagyi, Moira; Baldwin, Constance; Jee, Sandra H.] Univ Rochester, Dept Pediat, Med Ctr, Rochester, NY 14642 USA.
RP Jee, SH (reprint author), Univ Rochester, Dept Pediat, Med Ctr, 601 Elmwood Ave,Box 777, Rochester, NY 14642 USA.
EM Sandra_Jee@urmc.rochester.edu
NR 44
TC 12
Z9 12
U1 2
U2 24
PU PERGAMON-ELSEVIER SCIENCE LTD
PI OXFORD
PA THE BOULEVARD, LANGFORD LANE, KIDLINGTON, OXFORD OX5 1GB, ENGLAND
SN 0190-7409
EI 1873-7765
J9 CHILD YOUTH SERV REV
JI Child. Youth Serv. Rev.
PD JAN
PY 2014
VL 36
BP 201
EP 205
DI 10.1016/j.childyouth.2013.11.014
PG 5
WC Family Studies; Social Work
SC Family Studies; Social Work
GA 297NF
UT WOS:000330261500025
DA 2020-03-18
ER

PT J
AU Janiak-Baluch, B
   de Vries, U
   Petermann, F
   Lehmkuhl, G
AF Janiak-Baluch, B.
   de Vries, U.
   Petermann, F.
   Lehmkuhl, G.
TI Psychiatric abnormalities in pediatric practice. Early recognition and
   course
SO MONATSSCHRIFT KINDERHEILKUNDE
LA German
DT Article
DE Medical checkup; Pediatrics; Psychiatric diagnosis; Primary prevention;
   Strengths and Difficulties Questionnaire
ID SOCIAL-EMOTIONAL COMPETENCE; DIFFICULTIES QUESTIONNAIRE; SOMATOFORM
   DISORDERS; PHYSICAL COMPLAINTS; SOMATIC SYMPTOMS; PRIMARY-CARE;
   CHILDREN; ANXIETY; ADOLESCENTS; DEPRESSION
AB Based on early pediatric medical checkups 144 children with an average age of 9.1 years were examined using the Mannheim parent questionnaire. In one third of the children eating and sleeping problems were detected as well as attention problems and a variety of anxieties. A follow-up investigation was carried out 3.2 years later regarding the psychological status of the children with the Strengths and Difficulties Questionnaire (SDQ) and a questionnaire to measure functional health and well-being from the patient's point of view (36-Item Short Form Health Survey SF 36). The results demonstrate the stability of psychological and emotional difficulties from childhood to adolescence.
   Pediatricians play an important role ("gate keeper") in early prevention of psychiatric disorders. Based on these results diagnostic and therapeutic knowledge should be intensified and taken into consideration in medical specialist curricula.
C1 [Janiak-Baluch, B.; Lehmkuhl, G.] Univ Cologne, Klin & Poliklin Psychiat & Psychotherapie Kindes, D-50931 Cologne, Germany.
   [de Vries, U.; Petermann, F.] Univ Bremen, Zentrum Klin Psychol & Rehabil, D-28359 Bremen, Germany.
RP Lehmkuhl, G (reprint author), Univ Cologne, Klin & Poliklin Psychiat & Psychotherapie Kindes, Robert Koch Str 10, D-50931 Cologne, Germany.
EM Gerd.Lehmkuhl@uk-koeln.de
NR 32
TC 0
Z9 0
U1 0
U2 6
PU SPRINGER
PI NEW YORK
PA 233 SPRING ST, NEW YORK, NY 10013 USA
SN 0026-9298
EI 1433-0474
J9 MONATSSCHR KINDERH
JI Mon.schr. Kinderheilkd.
PD JAN
PY 2014
VL 162
IS 1
BP 48
EP +
DI 10.1007/s00112-013-3035-z
PG 7
WC Pediatrics
SC Pediatrics
GA 294IN
UT WOS:000330038900009
DA 2020-03-18
ER

PT J
AU Khor, AS
   Gray, KM
   Reid, SC
   Melvin, GA
AF Khor, Angela S.
   Gray, Kylie M.
   Reid, Sophie C.
   Melvin, Glenn A.
TI Feasibility and validity of ecological momentary assessment in
   adolescents with high-functioning autism and Asperger's disorder
SO JOURNAL OF ADOLESCENCE
LA English
DT Article
DE Ecological momentary assessment; Autism spectrum disorder
ID RANDOMIZED CONTROLLED-TRIAL; SPECTRUM DISORDERS; EMOTIONAL-PROBLEMS;
   COPING STYLE; CHILDREN; STRESS; CONCEPTUALIZATION; INDIVIDUALS;
   DEPRESSION; EXPERIENCE
AB Ecological Momentary Assessment (EMA) may increase accuracy of data compared with retrospective questionnaires by assessing behaviours as they occur, hence decreasing recall biases and increasing ecological validity. This study examined the feasibility and concurrent validity of an EMA tool for adolescents with High-Functioning Autism Spectrum Disorders (HFASD). Thirty-one adolescents with HFASD completed a mobile phone EMA application that assessed stressors and coping for two weeks. Parents and adolescents also completed retrospective measures of the adolescent's coping/stressors. Moderate compliance with the EMA tool was achieved and some concurrent validity was established with the retrospective measure of coping. Concordance was found between the types of stressors reported by parents and adolescents but not the quantity. The results suggest adolescents with HFASD are capable of reporting on their stressors and coping via EMA. EMA has the potential to be a valuable research tool in this population. (C) 2013 The Foundation for Professionals in Services for Adolescents. Published by Elsevier Ltd. All rights reserved.
C1 [Khor, Angela S.; Gray, Kylie M.; Melvin, Glenn A.] Monash Univ, Ctr Dev Psychiat & Psychol, Sch Psychol & Psychiat, Clayton, Vic 3800, Australia.
   [Reid, Sophie C.] Royal Childrens Hosp, Murdoch Childrens Res Inst, Parkville, Vic 3052, Australia.
RP Melvin, GA (reprint author), Monash Univ, Ctr Dev Psychiat & Psychol, Sch Psychol & Psychiat, Clayton, Vic 3800, Australia.
EM Angela.khor@gmail.com; Kylie.gray@monash.edu; Sophie.reid@mcri.edu.au;
   Glenn.melvin@monash.edu
RI Gray, Kylie/H-3345-2014
OI Gray, Kylie/0000-0001-6518-4240; Melvin, Glenn/0000-0002-6958-3908
NR 47
TC 18
Z9 18
U1 2
U2 24
PU ACADEMIC PRESS LTD- ELSEVIER SCIENCE LTD
PI LONDON
PA 24-28 OVAL RD, LONDON NW1 7DX, ENGLAND
SN 0140-1971
EI 1095-9254
J9 J ADOLESCENCE
JI J. Adolesc.
PD JAN
PY 2014
VL 37
IS 1
BP 37
EP 46
DI 10.1016/j.adolescence.2013.10.005
PG 10
WC Psychology, Developmental
SC Psychology
GA 293ZS
UT WOS:000330012800005
PM 24331303
DA 2020-03-18
ER

PT J
AU Schlarb, AA
   Sopp, R
   Ambiel, D
   Grunwald, J
AF Schlarb, Angelika A.
   Sopp, Roxanne
   Ambiel, David
   Gruenwald, Julia
TI Chronotype-related differences in childhood and adolescent aggression
   and antisocial behavior - A review of the literature
SO CHRONOBIOLOGY INTERNATIONAL
LA English
DT Review
DE Adolescence; childhood; aggression; emotional behavior;
   morningness-eveningness; CEM
ID MORNINGNESS-EVENINGNESS; SLEEP-DEPRIVATION; CIRCADIAN-RHYTHM;
   DIFFICULTIES QUESTIONNAIRE; DIURNAL PREFERENCE; CONDUCT DISORDER;
   DELAYED PHASE; YOUNG-ADULTS; CORTISOL; SEROTONIN
AB Eveningness has been found to negatively affect adolescents' sleep and daytime functioning. Furthermore, eveningness is associated with greater impulsivity than morningness. Externalizing behavior could be chronotype-related, implying that the alteration of the circadian rhythm itself is connected to aspects of emotion and emotion regulation. The present study investigated chronotype-related differences in emotional and behavioral problems, especially aggression and antisocial behavior in children and adolescents. We conducted a comprehensive search via web of knowledge (MEDLINE, web of science), EBSCO, Ovid, PubMed, Google Scholar and PsycINDEX using the keywords: chronotype, chronobiology, morningness, eveningness, owls and larks as well as diurnal preference to fully capture every aspect of chronotype. For aggression we used the search terms: aggression, anger, hostility, violence, anti-social behavior, conduct disorder, oppositional defiant disorder, delinquency, social adjustment and externalizing behavior. N = 13 studies were included concerning chronotype, childhood, adolescence and antisocial behavior. Results showed that children and adolescents being E-types were more affected by daytime impairments. Additionally, behavioral and emotional problems as aggression or antisocial behavior were more pronounced in E-than in M-types. Our findings support an association of eveningness and the impact of aggression on children and adolescents. Longitudinal investigations should be conducted in order to insure causality of the effects in question. In addition, the elevated vulnerability toward aggression in evening types demonstrates the need for prevention and intervention programs that educate youths in proper sleep hygiene and evoke an awareness of the consequences of a habitually diminished sleep quality.
C1 [Schlarb, Angelika A.; Sopp, Roxanne; Ambiel, David; Gruenwald, Julia] Univ Tubingen, Fac Sci, Dept Psychol, Tubingen, Germany.
   [Schlarb, Angelika A.] Univ Luxembourg, Fac Language & Literature Humanities Arts & Educ, Luxembourg, Luxembourg.
RP Schlarb, AA (reprint author), Univ Luxembourg, Fac Language & Literature Humanities Arts & Educ, Luxembourg, Luxembourg.
EM angelika.schlarb@uni.lu
NR 91
TC 41
Z9 41
U1 1
U2 54
PU TAYLOR & FRANCIS INC
PI PHILADELPHIA
PA 530 WALNUT STREET, STE 850, PHILADELPHIA, PA 19106 USA
SN 0742-0528
EI 1525-6073
J9 CHRONOBIOL INT
JI Chronobiol. Int.
PY 2014
VL 31
IS 1
BP 1
EP 16
DI 10.3109/07420528.2013.829846
PG 16
WC Biology; Physiology
SC Life Sciences & Biomedicine - Other Topics; Physiology
GA 291JW
UT WOS:000329826000001
PM 24147657
DA 2020-03-18
ER

PT J
AU Hiller, RM
   Lovato, N
   Gradisar, M
   Oliver, M
   Slater, A
AF Hiller, Rachel M.
   Lovato, Nicole
   Gradisar, Michael
   Oliver, Mike
   Slater, Amy
TI Trying to fall asleep while catastrophising: what sleep-disordered
   adolescents think and feel
SO SLEEP MEDICINE
LA English
DT Article
DE Catastrophising; Sleep anticipatory anxiety; Depression; Sleep;
   Adolescents; Delayed sleep phase disorder
ID COGNITIVE EMOTION REGULATION; NEGATIVE LIFE EVENTS; DEPRESSIVE SYMPTOMS;
   PEDIATRIC SLEEP; CHILDREN; INSOMNIA; PATTERNS; ANXIETY; ONSET;
   STRATEGIES
AB Objective: Catastrophising is a repetitive cognitive process related to sleep disturbance in adult insomnia patients. More recently catastrophising has been associated with increased sleep disturbances in community samples of children and adolescents, with this association mediated by anxiety and depression. However, there currently is no evidence of these processes outside of community samples; impeding our ability to draw clinical conclusions. Knowledge on such dysfunctional cognitive processes in adolescents experiencing sleep disturbance would be clinically beneficial in aetiology and intervention. Our research examined the link between catastrophising, anxiety, depression and sleep latency in a sample of sleep-disordered adolescents. We also explored specific catastrophising themes which may impact the sleep latency of these adolescents.
   Method: Forty adolescents (age = 15.1 +/- 1.5 years, 53% boys) diagnosed with delayed sleep phase disorder completed a 7-day sleep diary, along with measures of anxiety and depression and a catastrophising interview with a trained sleep therapist.
   Results: Several catastrophisation themes were generated, the most common concerning interpersonal and performance aspects of school. Bootstrapping analyses showed depression did not mediate the relationship between catastrophising and sleep; however, an indirect relationship was found between catastrophising, anticipatory anxiety, and sleep latency.
   Conclusion: These findings have implications for the role of dysfunctional thinking in prolonging sleep onset for adolescents and providing a clinical framework for health professionals when assessing and treating adolescents with delayed sleep timing. Crown Copyright (C) 2013 Published by Elsevier B. V. All rights reserved.
C1 [Hiller, Rachel M.; Lovato, Nicole; Gradisar, Michael; Oliver, Mike; Slater, Amy] Flinders Univ S Australia, Sch Psychol, Adelaide, SA 5001, Australia.
RP Gradisar, M (reprint author), Flinders Univ S Australia, Sch Psychol, GPO Box 2100, Adelaide, SA 5001, Australia.
EM michael.gradisar@flinders.edu.au
OI Lovato, Nicole/0000-0001-8990-6658; Hiller, Rachel/0000-0002-4180-8941;
   , Michael/0000-0002-5146-2657
NR 60
TC 27
Z9 27
U1 0
U2 12
PU ELSEVIER SCIENCE BV
PI AMSTERDAM
PA PO BOX 211, 1000 AE AMSTERDAM, NETHERLANDS
SN 1389-9457
EI 1878-5506
J9 SLEEP MED
JI Sleep Med.
PD JAN
PY 2014
VL 15
IS 1
BP 96
EP 103
DI 10.1016/j.sleep.2013.09.014
PG 8
WC Clinical Neurology
SC Neurosciences & Neurology
GA 283BW
UT WOS:000329220600016
PM 24333224
OA Green Accepted
DA 2020-03-18
ER

PT J
AU Morgan, JK
   Shaw, DS
   Forbes, EE
AF Morgan, Judith K.
   Shaw, Daniel S.
   Forbes, Erika E.
TI Maternal Depression and Warmth During Childhood Predict Age 20 Neural
   Response to Reward
SO JOURNAL OF THE AMERICAN ACADEMY OF CHILD AND ADOLESCENT PSYCHIATRY
LA English
DT Article
DE maternal depression; reward; warmth
ID MAJOR DEPRESSION; POSITIVE AFFECT; CHILDREN; RISK; ACTIVATION; MOTHERS;
   PSYCHOPATHOLOGY; ADOLESCENTS; MECHANISMS; BEHAVIORS
AB Objective: Early parenting experiences likely shape children's brain development, with consequences potentially extending into adulthood. Parents' affective disorders and expressions of positive affect could exert an influence on affect-related circuitry. The current study evaluated how maternal depression and maternal warmth assessed in early childhood and early adolescence were related to boys' reward function during early adulthood. Method: Participants were 120 boys at socioeconomic risk for emotional problems. Mothers' history of depression during the child's lifetime was measured when boys were 42 months old and 10 and 11 years old. Maternal warmth was observed during mother child interactions at 18 and 24 months and at 10 and 11 years. Results: Maternal warmth during early childhood was associated with less activation in the medial prefrontal cortex (mPFC) when anticipating and experiencing reward loss. Maternal warmth during early adolescence was associated with less activation in the mPFC when winning rewards and greater activation in the caudate when experiencing loss. The association between maternal warmth during early childhood and early adolescence and reward function in the striatum and mPFC was stronger for boys exposed to maternal depression relative to boys who were not. Conclusions: The experience of warmth and affection from mothers may be a protective factor for reward function in boys exposed to maternal depression, possibly by engaging vulnerable neural reward systems through affiliation.
C1 [Morgan, Judith K.; Shaw, Daniel S.; Forbes, Erika E.] Univ Pittsburgh, Pittsburgh, PA 15213 USA.
RP Morgan, JK (reprint author), Univ Pittsburgh, 3811 OHara St, Pittsburgh, PA 15213 USA.
EM morganjk@upmc.edu
RI Forbes, Erika/J-2445-2015
OI Forbes, Erika/0000-0003-0659-7744
FU National Institutes of HealthUnited States Department of Health & Human
   ServicesNational Institutes of Health (NIH) - USA [R01 MH050907];
   Forbes;  [R01 DA02622]
FX This research was supported by grant R01 MH050907 from the National
   Institutes of Health to Dr. Shaw and R01 DA02622 to Drs. Shaw and
   Forbes.
NR 37
TC 27
Z9 28
U1 0
U2 16
PU ELSEVIER SCIENCE INC
PI NEW YORK
PA STE 800, 230 PARK AVE, NEW YORK, NY 10169 USA
SN 0890-8567
EI 1527-5418
J9 J AM ACAD CHILD PSY
JI J. Am. Acad. Child Adolesc. Psychiatr.
PD JAN
PY 2014
VL 53
IS 1
BP 108
EP 117
DI 10.1016/j.jaac.2013.10.003
PG 10
WC Psychology, Developmental; Pediatrics; Psychiatry
SC Psychology; Pediatrics; Psychiatry
GA 280GG
UT WOS:000329016100012
PM 24342390
OA Green Accepted
DA 2020-03-18
ER

PT J
AU Wang, YP
   Yi, JY
   He, JC
   Chen, GN
   Li, LY
   Yang, YL
   Zhu, XZ
AF Wang, Yuping
   Yi, Jinyao
   He, Jincai
   Chen, Gannong
   Li, Lingyan
   Yang, Yuling
   Zhu, Xiongzhao
TI Cognitive emotion regulation strategies as predictors of depressive
   symptoms in women newly diagnosed with breast cancer
SO PSYCHO-ONCOLOGY
LA English
DT Article
DE cancer; oncology; breast cancer; depressive symptom; cognitive emotion
   regulation strategy
ID NEGATIVE LIFE EVENTS; CHINESE WOMEN; PSYCHOLOGICAL MORBIDITY; COPING
   STRATEGIES; CES-D; DISTRESS; ADOLESCENTS; FATIGUE; ANXIETY; CARE
AB ObjectiveThis study aimed to determine the effects of cognitive emotion regulation strategies on depressive symptoms in women with breast cancer.
   MethodsFive hundred and nine women with breast cancer completed a demographic survey, the Chinese version of Cognitive Emotion Regulation Questionnaire (CERQ-C), and the Center for Epidemiological Studies Depression Scale (CES-D) at the initial assessment (T1). One month later (T2), 504 patients completed the CES-D. Patients were assigned to four groups: H-H (CES-D scores 16 at both timepoints), H-L (CES-D score 16 at T1, <16 at T2), L-H (CES-D score <16 at T1, 16 at T2) and L-L (CES-D scores <16 at both timepoints).
   ResultsOver 80% patients had mild or no depressive symptoms at both timepoints. There were significant group differences in cognitive emotion regulation strategies. CERQ-C subscale scores for adaptive strategies were higher, and scores for maladaptive strategies were lower among patients in L-L and H-L groups than among those in H-H group. Hierarchical regression analyses showed that cognitive emotion regulation strategies at T1 differentiated depressive symptoms at T2, accounting for 56.5% of variance after controlling for sociodemographic and biological variables and baseline levels of depression. Greater acceptance, positive refocusing, and positive reappraisal at T1 were associated with fewer depressive symptoms at T2.
   ConclusionsCognitive emotion regulation strategies accounted for considerable variance in depressive symptom scores 1month later. The strategies of acceptance, positive refocusing, and positive reappraisal may be beneficial for women with breast cancer. Intervention studies are needed to confirm if these associations are causal. Copyright (c) 2013 John Wiley & Sons, Ltd.
C1 [Wang, Yuping; Yi, Jinyao; Li, Lingyan; Yang, Yuling; Zhu, Xiongzhao] Cent S Univ, Xiangya Hosp 2, Inst Med Psychol, Changsha 410011, Hunan, Peoples R China.
   [Yi, Jinyao] Cent S Univ, Key Lab Psychiat & Mental Hlth Hunan Prov, Changsha 410011, Hunan, Peoples R China.
   [He, Jincai] Wenzhou Med Coll, Affiliated Hosp 1, Wenzhou, Peoples R China.
   [Chen, Gannong] Cent S Univ, Xiangya Hosp 2, Dept Thyroid & Breast Surg, Changsha 410011, Hunan, Peoples R China.
   [Zhu, Xiongzhao] Cent S Univ, Hunan Prov Technol Inst Psychiat, Changsha 410011, Hunan, Peoples R China.
RP Zhu, XZ (reprint author), Cent S Univ, Xiangya Hosp 2, Inst Med Psychol, Changsha 410011, Hunan, Peoples R China.
EM xiongzhaozhu@163.com
FU Ministry of Science and Technology of the People's Republic of
   ChinaMinistry of Science and Technology, China [2009BAI77B06]
FX The research reported in this article was supported by the National Key
   Technologies R&D program in the 11th 5-year-plan from the Ministry of
   Science and Technology of the People's Republic of China (grant number:
   2009BAI77B06).
NR 41
TC 38
Z9 42
U1 2
U2 30
PU WILEY
PI HOBOKEN
PA 111 RIVER ST, HOBOKEN 07030-5774, NJ USA
SN 1057-9249
EI 1099-1611
J9 PSYCHO-ONCOLOGY
JI Psycho-Oncol.
PD JAN
PY 2014
VL 23
IS 1
BP 93
EP 99
DI 10.1002/pon.3376
PG 7
WC Oncology; Psychology; Psychology, Multidisciplinary; Social Sciences,
   Biomedical
SC Oncology; Psychology; Biomedical Social Sciences
GA 281ZW
UT WOS:000329140800011
PM 24038706
DA 2020-03-18
ER

PT J
AU Siegel, M
   Gabriels, RL
AF Siegel, Matthew
   Gabriels, Robin L.
TI Psychiatric Hospital Treatment of Children with Autism and Serious
   Behavioral Disturbance
SO CHILD AND ADOLESCENT PSYCHIATRIC CLINICS OF NORTH AMERICA
LA English
DT Article
DE Inpatient; Autism; Intellectual disability; Hospitalization; Psychiatric
ID INTELLECTUAL DISABILITIES; YOUNG-CHILDREN; INPATIENT CARE; ADOLESCENTS;
   DISORDERS; INTERVENTION; INDIVIDUALS; MANAGEMENT; DIAGNOSES; INTERVIEW
AB Children with autism spectrum disorder are psychiatrically hospitalized much more frequently than children in the general population. Hospitalization occurs primarily because of externalizing behaviors and is associated with behavioral disturbance, impaired emotion regulation, and psychiatric comorbidity. Additionally, a lack of practitioner and/or administrator training and experience with this population poses risks for denial of care by third-party payers or treatment facilities, inadequate treatment, extended lengths of stay, and poor outcomes. Evidence and best practices for the inpatient psychiatric care of this population are presented. Specialized treatment programs universally rely on multidisciplinary approaches, including behaviorally informed interventions.
C1 [Siegel, Matthew] Tufts Univ, Sch Med, Spring Harbor Hosp, Maine Med Ctr,Res Inst,Dev Disorders Program, Westbrook, ME 04096 USA.
   [Gabriels, Robin L.] Univ Colorado Denver, Childrens Hosp Colorado, Neuropsychiat Special Care Program, Aurora, CO 80045 USA.
RP Siegel, M (reprint author), Tufts Univ, Sch Med, Spring Harbor Hosp, Maine Med Ctr,Res Inst,Dev Disorders Program, 123 Andover Rd, Westbrook, ME 04096 USA.
EM siegem@springharbor.org
NR 56
TC 34
Z9 34
U1 1
U2 21
PU W B SAUNDERS CO-ELSEVIER INC
PI PHILADELPHIA
PA 1600 JOHN F KENNEDY BOULEVARD, STE 1800, PHILADELPHIA, PA 19103-2899 USA
SN 1056-4993
EI 1558-0490
J9 CHILD ADOL PSYCH CL
JI Child Adolesc. Psychiatr. N. Am.
PD JAN
PY 2014
VL 23
IS 1
BP 125
EP +
DI 10.1016/j.chc.2013.07.004
PG 20
WC Psychiatry
SC Psychiatry
GA 278VG
UT WOS:000328917400011
PM 24231172
DA 2020-03-18
ER

PT J
AU Honkanen, M
   Maatta, H
   Hurtig, T
   Ebeling, H
   Taanila, A
   Koivumaa-Honkanen, H
AF Honkanen, Meri
   Maatta, Heidi
   Hurtig, Tuula
   Ebeling, Hanna
   Taanila, Anja
   Koivumaa-Honkanen, Heli
TI Teachers' Assessments of Children's Mental Problems With Respect to
   Adolescents' Subsequent Self-Reported Mental Health
SO JOURNAL OF ADOLESCENT HEALTH
LA English
DT Article
ID LIFE SATISFACTION; FOLLOW-UP; CHILDHOOD PREDICTORS; SCREENING METHODS;
   EARLY ADULTHOOD; AGE 8; DISORDERS; PARENTS; COHORT; MORTALITY
AB Purpose: To investigate whether teachers' assessments of children are predictive of subsequent self-reported mental problems in adolescence and how these problems are concurrently linked with adolescents' overall life satisfaction.
   Method: The study subjects originated from the prospective population-based Northern Finland Birth Cohort 1986 (N=9,432). At age 8 years first-grade students' emotional and behavioral problems were assessed by their teachers with Rutter Children's Behavioural Questionnaires for teachers (RB2). At the age of 16 years, adolescents responded to the eight Youth Self-report (YSR) subscales and the one-item overall life satisfaction scale. Multivariate logistic regression was used to study the longitudinal relationship between RB2 and YSR.
   Results: Children who had emotional problems according to their teachers (RB2) were more prone to withdrawal and social problems in adolescence (YSR). Behavioral problems in childhood (RB2) were predictive of attention problems, and delinquent and aggressive behavior (YSR), while hyperactivity (RB2) was only predictive of attention problems and delinquent behavior (YSR). Additionally, each YSR subscale was strongly and linearly associated with concurrent self-reported life satisfaction in adolescence.
   Conclusions: Teachers' assessments of children were predictive of self-reported mental problems in adolescence, which, in turn, were strongly associated with concurrent self-reported life satisfaction. In order to support favorable growth of children to well-adjusted adolescents and to intervene as early as possible in the event of adverse progression, both teachers' assessments of children and adolescent's self-rated overall life satisfaction should be acknowledged. (C) 2014 Society for Adolescent Health and Medicine. All rights reserved.
C1 [Honkanen, Meri] Univ Eastern Finland, Dept Teacher Educ, Kuopio, Finland.
   [Maatta, Heidi; Hurtig, Tuula; Taanila, Anja] Univ Oulu, Inst Hlth Sci, Oulu, Finland.
   [Hurtig, Tuula; Ebeling, Hanna] Univ Oulu, Inst Clin Med, Dept Child Psychiat, Oulu, Finland.
   [Hurtig, Tuula; Ebeling, Hanna] Univ Hosp Oulu, Oulu, Finland.
   [Taanila, Anja] Univ Hosp Oulu, Primary Hlth Care Unit, Oulu, Finland.
   [Koivumaa-Honkanen, Heli] Univ Oulu, Dept Psychiat, Inst Clin Med, Oulu, Finland.
   [Koivumaa-Honkanen, Heli] Univ Eastern Finland, Inst Clin Med, Dept Psychiat, Kuopio, Finland.
   [Koivumaa-Honkanen, Heli] Lapland Hosp Dist, Dept Psychiat, Rovaniemi, Finland.
   [Koivumaa-Honkanen, Heli] Kuopio Univ Hosp, Dept Psychiat, SF-70210 Kuopio, Finland.
   [Koivumaa-Honkanen, Heli] South Savonia Hosp Dist, Dept Psychiat, Mikkeli, Finland.
   [Koivumaa-Honkanen, Heli] North Karelia Cent Hosp, Dept Psychiat, Joensuu, Finland.
   [Koivumaa-Honkanen, Heli] SOSTERI, Dept Psychiat, Savonlinna, Finland.
   [Koivumaa-Honkanen, Heli] SOTE, Dept Psychiat, Iisalmi, Finland.
RP Honkanen, M (reprint author), Hautalahdenkatu 10 B, Kuopio 70820, Finland.
EM meri.honkanen@kuopio.fi
RI Koivumaa-Honkanen, Heli TJ/L-1274-2015
NR 40
TC 3
Z9 3
U1 1
U2 13
PU ELSEVIER SCIENCE INC
PI NEW YORK
PA 360 PARK AVE SOUTH, NEW YORK, NY 10010-1710 USA
SN 1054-139X
EI 1879-1972
J9 J ADOLESCENT HEALTH
JI J. Adolesc. Health
PD JAN
PY 2014
VL 54
IS 1
BP 81
EP 87
DI 10.1016/j.jadohealth.2013.07.041
PG 7
WC Psychology, Developmental; Public, Environmental & Occupational Health;
   Pediatrics
SC Psychology; Public, Environmental & Occupational Health; Pediatrics
GA 280WV
UT WOS:000329062400013
PM 24041443
DA 2020-03-18
ER

PT J
AU Newnham, EA
   Janca, A
AF Newnham, Elizabeth A.
   Janca, Aleksandar
TI Childhood adversity and borderline personality disorder: a focus on
   adolescence
SO CURRENT OPINION IN PSYCHIATRY
LA English
DT Review
DE adolescence; borderline personality disorder; trauma
ID POSTTRAUMATIC-STRESS-DISORDER; YOUNG-ADULTS; AXIS I; MALTREATMENT;
   EXPOSURE; METAANALYSIS; COMORBIDITY; POPULATION; BRAIN
AB Purpose of reviewThis article explores recent research in the field of childhood exposure to trauma and the development of borderline personality disorder in adolescence.Recent findingsAdolescence is a critical period of development. Exposure to trauma, specifically sexual abuse, prior to and during puberty has specific implications for personality development and heightens risk for borderline personality disorder. Elevated symptom levels in adolescence are likely to decline across adulthood, but social and vocational impairments remain. Impulsivity, difficulties in emotion regulation, and suicidality may characterize adolescent expression of borderline personality disorder, whereas negative affect and functional impairment are more stable features of the disorder.SummaryPreliminary findings in treatment models for adults have potential for benefit among adolescence. Further research is required to examine treatment effectiveness and efficiency. Greater attention to low-income and middle-income nations, which are disproportionately affected by adversity, is needed to determine cross-cultural validity and the impact of trauma in adolescent populations.
C1 [Newnham, Elizabeth A.] Harvard Univ, Sch Publ Hlth, Francois Xavier Bagnoud Ctr Hlth & Human Rights, Boston, MA 02115 USA.
   [Newnham, Elizabeth A.] Univ Oxford, Dept Psychiat, Oxford, England.
   [Newnham, Elizabeth A.] Univ Western Australia, Sch Psychol, Perth, WA 6000, Australia.
   [Janca, Aleksandar] Univ Western Australia, Sch Psychiat & Clin Neurosci, Perth, WA 6000, Australia.
RP Janca, A (reprint author), Univ Western Australia, Sch Psychiat & Clin Neurosci, Med Res Fdn Bldg,50 Murray St, Perth, WA 6000, Australia.
EM aleksandar.janca@uwa.edu.au
OI Newnham, Elizabeth/0000-0001-5042-108X
FU Early Career Fellowship from the National Health and Medical Research
   Council of AustraliaNational Health and Medical Research Council of
   Australia
FX The first author is supported by an Early Career Fellowship from the
   National Health and Medical Research Council of Australia.
NR 30
TC 9
Z9 9
U1 1
U2 46
PU LIPPINCOTT WILLIAMS & WILKINS
PI PHILADELPHIA
PA TWO COMMERCE SQ, 2001 MARKET ST, PHILADELPHIA, PA 19103 USA
SN 0951-7367
EI 1473-6578
J9 CURR OPIN PSYCHIATR
JI Curr. Opin. Psychiatr.
PD JAN
PY 2014
VL 27
IS 1
BP 68
EP 72
DI 10.1097/YCO.0000000000000028
PG 5
WC Psychiatry
SC Psychiatry
GA 277KL
UT WOS:000328817800012
PM 24270475
DA 2020-03-18
ER

PT J
AU Gutierrez, AE
   Fernandez, DH
   Gonzalvo, IS
   Bilbao, PJ
AF Estevez Gutierrez, Ana
   Herrero Fernandez, David
   Sarabia Gonzalvo, Izaskun
   Jauregui Bilbao, Paula
TI Mediating role of emotional regulation between impulsive behavior in
   gambling, Internet and videogame abuse, and dysfunctional symptomatology
   in young adults and adolescents
SO ADICCIONES
LA Spanish
DT Article
DE pathological gambling; abuse; Internet; videogames; emotion regulation;
   young adults; adolescence
ID INTERNALIZING PROBLEMS; CHILD PSYCHOPATHOLOGY; REGULATION STRATEGIES;
   PERSONALITY-FACTORS; NEGATIVE AFFECT; DYSREGULATION; RISKY;
   DIFFICULTIES; VALIDATION; DEPRESSION
AB The way emotions are regulated might affect the engagement on risk behaviors in adolescents and young adults. Therefore, studying the relationship between these variables could be of great importance. Some of the less studied risky behaviors are pathological gambling, and Internet and videogame abuse. This research aims to analyze the existing relationship between such risky behaviors, emotion regulation, and dysfunctional psychological symptomatology (depression, anxiety, phobic anxiety, somatization, obsessive compulsive behavior, interpersonal sensitivity, hostility, paranoid ideation, and psychoticism). In addition, it also looks to assess whether emotional regulation plays a mediating role between pathological gambling, and Internet and videogame abuse, and psychological symptomatology. The sample was composed of 1312 young adults and adolescents, aged between 12 and 30, recruited from scholar centers, universities and free time groups, and from associations and centers associated with FEJAR (Spanish Federation of Rehabilitated Gamblers). Participants completed measurements of impulsive behavior, emotion regulation, and dysfunctional symptomatology. Results showed that there is generally a positive and significant relation between these variables. Moreover, it has been pointed out that emotion regulation mediates the association between impulsive behavior and dysfunctional symptomatology among those young adults and adolescents who engage in these impulsive behaviors, except for the relation between videogame abuse and depressive symptomatology. Training in emotional regulation skills could be useful in dealing with and treating this type of behaviors in adolescents and young adults.
C1 [Estevez Gutierrez, Ana; Herrero Fernandez, David; Sarabia Gonzalvo, Izaskun; Jauregui Bilbao, Paula] Univ Deusto, Bilbao 48080, Spain.
RP Gutierrez, AE (reprint author), Univ Deusto, Dept Psicol, Apartado 1, Bilbao 48080, Spain.
EM aestevez@deusto.es
RI Estevez, Ana/V-1236-2019
OI Estevez, Ana/0000-0003-0314-7086
NR 53
TC 26
Z9 26
U1 4
U2 19
PU SOCIDROGALCOHOL
PI PALMA DE MALLORCA
PA RAMBLA 15, 2A, 3A,, PALMA DE MALLORCA, BALEARES 07003, SPAIN
SN 0214-4840
J9 ADICCIONES
JI Adicciones
PY 2014
VL 26
IS 4
BP 282
EP 290
DI 10.20882/adicciones.26
PG 9
WC Substance Abuse
SC Substance Abuse
GA AX3CO
UT WOS:000346818400002
PM 25577999
OA Bronze
DA 2020-03-18
ER

PT J
AU Bresin, K
AF Bresin, Konrad
TI Five Indices of Emotion Regulation in Participants With a History of
   Nonsuicidal Self-Injury: A Daily Diary Study
SO BEHAVIOR THERAPY
LA English
DT Article
DE self-injury; self-harm; negative affect; diary study
ID AFFECTIVE INSTABILITY; NEGATIVE AFFECT; MODEL; HARM; BEHAVIORS; MOOD;
   ADOLESCENTS; EVENTS; TRAIT; WOMEN
AB Theory has proposed that nonsuicidal self-injury (NSSI) is a response to intense frequent negative affect (NA) that is difficult to control. Therefore, individual differences that are related to emotion dysregulation should be higher in individuals who engage in NSSI compared to healthy controls. Though current research supports this prediction, this research could be strengthened by corroborating evidence from daily diary studies. The current study used a daily diary protocol to thoroughly examine the emotional correlates of NSSI. Individuals with and without a history of NSSI rated their affect daily for 14 days. This information was used to score multiple indices of emotionality (e.g., mean level, within-person variation, reactivity). The results showed that compared to controls, individuals who engaged in NSSI had higher mean levels, within-person variation, and lower emotional differentiation of NA, but groups did not differ on inertia of NA or reactivity of NA. Moreover, individuals with a history of NSSI reported lower levels of positive affect and lower inertia of positive affect. These results are discussed in terms of affect regulation models of NSSI and treatment implications.
C1 [Bresin, Konrad] Univ Illinois, Champaign, IL 61820 USA.
RP Bresin, K (reprint author), Univ Illinois, Dept Psychol, 603 E Daniel St, Champaign, IL 61820 USA.
EM Konrad.Bresin@gmail.com
NR 62
TC 31
Z9 31
U1 0
U2 22
PU ELSEVIER INC
PI SAN DIEGO
PA 525 B STREET, STE 1900, SAN DIEGO, CA 92101-4495 USA
SN 0005-7894
EI 1878-1888
J9 BEHAV THER
JI Behav. Therapy
PD JAN
PY 2014
VL 45
IS 1
BP 56
EP 66
DI 10.1016/j.beth.2013.09.005
PG 11
WC Psychology, Clinical; Psychiatry
SC Psychology; Psychiatry
GA 294XG
UT WOS:000330080600008
PM 24411115
DA 2020-03-18
ER

PT J
AU Maier-Hein, KH
   Brunner, R
   Lutz, K
   Henze, R
   Parzer, P
   Feigl, N
   Kramer, J
   Meinzer, HP
   Resch, F
   Stieltjes, B
AF Maier-Hein, Klaus H.
   Brunner, Romuald
   Lutz, Kira
   Henze, Romy
   Parzer, Peter
   Feigl, Nina
   Kramer, Jasmin
   Meinzer, Hans-Peter
   Resch, Franz
   Stieltjes, Bram
TI Disorder-Specific White Matter Alterations in Adolescent Borderline
   Personality Disorder
SO BIOLOGICAL PSYCHIATRY
LA English
DT Article
DE Connectivity; diffusion-weighted imaging; diffusion tensor imaging;
   heteromodal association cortex; Tract-Based Spatial Statistics (TBSS);
   tractography
ID MEDIAL TEMPORAL-LOBE; SPATIAL STATISTICS; AMYGDALA; METAANALYSIS;
   INTEGRITY; SCHIZOPHRENIA; CONNECTIVITY; DEPRESSION; HANDEDNESS; PATTERNS
AB Background: The pathogenesis of borderline personality disorder (BPD) is complex and not fully understood. Using diffusion tensor imaging, recent studies suggest that white matter abnormalities may occur in adult patients with BPD. However, deeper insight into the disorder-specific developmental psychobiology (e. g., analysis of adolescents with BPD; inclusion of clinical control groups) is missing.
   Methods: Twenty adolescent patients with BPD (aged 14-18 years), 20 healthy, and 20 clinical control subjects were assessed using diffusion tensor imaging. All subjects were right-handed girls, matched for age and IQ. Microstructural parameters were analyzed via tractography of the main bundles in the limbic system and using Tract-Based Spatial Statistics, an explorative, global approach.
   Results: BPD was associated with decreased fractional anisotropy in the fornix when compared with clinical (p < .001) or healthy (nonsignificant trend) control subjects. Using Tract-Based Spatial Statistics, significant disorder-specific white matter alterations were found in the long association bundles interconnecting the heteromodal association cortex and in connections between the thalamus and hippocampus.
   Conclusions: The study strongly supports the hypothesis that white matter alterations play a key role in the pathogenesis of BPD. These disorder-specific alterations include white matter pathways involved in emotion regulation but also affect parts of the heteromodal association cortex that are related to emotion recognition. Our findings unify previously documented deficits in emotion recognition and regulation and suggest that a large-scale network of emotion processing is disrupted in BPD. Continued research is essential to evaluate the predictive value of these early disruptions in a clinical context.
C1 German Canc Res Ctr, Dept Radiol, Sect Quantitat Imaging Based Dis Characterizat, D-69120 Heidelberg, Germany.
   [Maier-Hein, Klaus H.; Meinzer, Hans-Peter] German Canc Res Ctr, Dept Radiol, Div Med & Biol Informat, D-69120 Heidelberg, Germany.
   [Maier-Hein, Klaus H.; Henze, Romy; Stieltjes, Bram] German Canc Res Ctr, Dept Radiol, Sect Quantitat Imaging Based Dis Characterizat, D-69120 Heidelberg, Germany.
   [Brunner, Romuald; Lutz, Kira; Henze, Romy; Parzer, Peter; Feigl, Nina; Kramer, Jasmin; Resch, Franz; Stieltjes, Bram] Heidelberg Univ, Ctr Psychosocial Med, Dept Child & Adolescent Psychiat, Disorders Personal Dev Sect, Heidelberg, Germany.
RP Stieltjes, B (reprint author), German Canc Res Ctr, Dept Radiol, Sect Quantitat Imaging Based Dis Characterizat, Neuenheimer Feld 280, D-69120 Heidelberg, Germany.
EM b.stieltjes@dkfz.de
RI Maier-Hein, Klaus Hermann/AAF-8487-2020; Maier-Hein, Klaus/M-6250-2016
OI Maier-Hein, Klaus Hermann/0000-0002-6626-2463; Maier-Hein,
   Klaus/0000-0002-6626-2463
FU German Research FoundationGerman Research Foundation (DFG) [ME 833/15-1]
FX Drs. Maier-Hein (ne Fritzsche) and Stieltjes received support from the
   German Research Foundation, Grant No. ME 833/15-1.
NR 48
TC 31
Z9 31
U1 0
U2 21
PU ELSEVIER SCIENCE INC
PI NEW YORK
PA 360 PARK AVE SOUTH, NEW YORK, NY 10010-1710 USA
SN 0006-3223
EI 1873-2402
J9 BIOL PSYCHIAT
JI Biol. Psychiatry
PD JAN 1
PY 2014
VL 75
IS 1
BP 81
EP 88
DI 10.1016/j.biopsych.2013.03.031
PG 8
WC Neurosciences; Psychiatry
SC Neurosciences & Neurology; Psychiatry
GA 269TW
UT WOS:000328265800013
PM 23768862
DA 2020-03-18
ER

PT J
AU Mazefsky, CA
   White, SW
AF Mazefsky, Carla A.
   White, Susan W.
TI Emotion Regulation Concepts & Practice in Autism Spectrum Disorder
SO CHILD AND ADOLESCENT PSYCHIATRIC CLINICS OF NORTH AMERICA
LA English
DT Article
DE Emotion regulation; Autism spectrum disorder; Therapy; Behavioral
   problems; Review
ID HIGH-FUNCTIONING AUTISM; COGNITIVE-BEHAVIOR THERAPY; ANXIETY DISORDERS;
   ASPERGERS-SYNDROME; CHILDREN; PSYCHOPATHOLOGY; DEPRESSION; ADULTS;
   ADOLESCENCE; MINDFULNESS
AB The purpose of this article is to describe emotion regulation, and how emotion regulation may be compromised in patients with autism spectrum disorder (ASD). This information may be useful for clinicians working with children with ASD who exhibit behavioral problems. Suggestions for practice are provided.
C1 [Mazefsky, Carla A.] Univ Pittsburgh, Sch Med, Dept Psychiat, Pittsburgh, PA 15213 USA.
   [White, Susan W.] Virginia Tech, Dept Psychol, Blacksburg, VA 24061 USA.
RP Mazefsky, CA (reprint author), Univ Pittsburgh, Sch Med, Dept Psychiat, 3811 OHara St,Webster Hall,Suite 300, Pittsburgh, PA 15213 USA.
EM mazefskyca@upmc.edu
OI White, Susan/0000-0002-6274-3147
FU NICHD NIH HHSUnited States Department of Health & Human ServicesNational
   Institutes of Health (NIH) - USANIH Eunice Kennedy Shriver National
   Institute of Child Health & Human Development (NICHD) [K23 HD060601];
   NIMH NIH HHSUnited States Department of Health & Human ServicesNational
   Institutes of Health (NIH) - USANIH National Institute of Mental Health
   (NIMH) [K01MH079945, K01 MH079945]; PHS HHSUnited States Public Health
   Service [K23CHD060601]
NR 61
TC 64
Z9 64
U1 5
U2 88
PU W B SAUNDERS CO-ELSEVIER INC
PI PHILADELPHIA
PA 1600 JOHN F KENNEDY BOULEVARD, STE 1800, PHILADELPHIA, PA 19103-2899 USA
SN 1056-4993
EI 1558-0490
J9 CHILD ADOL PSYCH CL
JI Child Adolesc. Psychiatr. N. Am.
PD JAN
PY 2014
VL 23
IS 1
BP 15
EP +
DI 10.1016/j.chc.2013.07.002
PG 11
WC Psychiatry
SC Psychiatry
GA 278VG
UT WOS:000328917400003
PM 24231164
OA Green Accepted
DA 2020-03-18
ER

PT J
AU Zetterqvist, M
   Lundh, LG
   Svedin, CG
AF Zetterqvist, Maria
   Lundh, Lars-Gunnar
   Svedin, Carl Goran
TI A cross-sectional study of adolescent non-suicidal self-injury: support
   for a specific distress-function relationship
SO CHILD AND ADOLESCENT PSYCHIATRY AND MENTAL HEALTH
LA English
DT Article
DE Non-suicidal self-injury; Adolescents; Function; Adverse life events;
   Trauma symptoms
AB Background: This study has investigated the specific relationship between childhood adversities, individual trauma symptoms and the functions of non-suicidal self-injury (NSSI). The aim was to examine whether different self-reported adverse experiences and trauma symptoms predict the need to engage in NSSI, either to regulate emotions or to communicate with and influence others.
   Method: The participants were a community sample of 816 adolescents aged 15-17 years with NSSI. Hierarchical multiple regression was used, controlling for NSSI frequency and gender. The dependent variables were the automatic and social functions of NSSI, respectively. The predictors entered in the model were several different maltreatment and adversity experiences as well as individual trauma symptoms. Mediation analyses were also performed using the bootstrapping method with bias-corrected confidence estimates.
   Results: Frequency of NSSI, gender (female), emotional abuse, prolonged illness or handicap during upbringing and symptoms of depression uniquely predicted the automatic functions of NSSI in the final regression model, but not the social functions. Symptoms of anxiety uniquely predicted social but not automatic functions. Having experienced physical abuse, having made a suicide attempt and symptoms of dissociation were significant predictors in both final models. The model for automatic functions explained more of the variance (62%) than the social model (28%). The relationship between childhood emotional, physical and sexual abuse and performing NSSI for automatic reasons was mediated by symptoms of depression and dissociation. The relationship between physical abuse and the social functions of NSSI was mediated by symptoms of anxiety and dissociation.
   Conclusions: It is important to understand the specific context in which NSSI has developed and is maintained. Experiences of emotional abuse and symptoms of depression could guide clinical work in the direction of emotion regulation skills since in this study these variables were uniquely associated with the need to engage in NSSI to regulate emotions, to self-punish or to generate feelings. The presence of physical abuse, a suicide attempt and symptoms of dissociation could alert clinicians to a broad treatment approach since they were associated with performing NSSI to regulate both social and automatic experiences.
C1 [Zetterqvist, Maria; Svedin, Carl Goran] Linkoping Univ, Dept Clin & Expt Med, Child & Adolescent Psychiat, SE-58185 Linkoping, Sweden.
   [Zetterqvist, Maria] Univ Hosp, Child & Adolescent Psychiat Clin, SE-58185 Linkoping, Sweden.
   [Lundh, Lars-Gunnar] Lund Univ, Dept Psychol, SE-22100 Lund, Sweden.
RP Zetterqvist, M (reprint author), Linkoping Univ, Dept Clin & Expt Med, Child & Adolescent Psychiat, SE-58185 Linkoping, Sweden.
EM maria.zetterqvist@liu.se
NR 61
TC 15
Z9 15
U1 0
U2 9
PU BIOMED CENTRAL LTD
PI LONDON
PA 236 GRAYS INN RD, FLOOR 6, LONDON WC1X 8HL, ENGLAND
EI 1753-2000
J9 CHILD ADOL PSYCH MEN
JI Child Adolesc. Psychiatry Ment. Health
PY 2014
VL 8
AR 23
DI 10.1186/1753-2000-8-23
PG 14
WC Pediatrics; Psychiatry
SC Pediatrics; Psychiatry
GA V42VD
UT WOS:000209640400022
PM 25110519
OA DOAJ Gold, Green Published
DA 2020-03-18
ER

PT J
AU Hawes, DJ
AF Hawes, David J.
TI Does the concept of borderline personality features have clinical
   utility in childhood?
SO CURRENT OPINION IN PSYCHIATRY
LA English
DT Review
DE borderline personality disorder; callous-unemotional traits; children;
   psychopathy
ID CALLOUS-UNEMOTIONAL TRAITS; CONDUCT PROBLEMS; DISORDER SYMPTOMS;
   SELF-HARM; FEMALE ADOLESCENTS; EMOTION REGULATION; EARLY INTERVENTION;
   ASSOCIATION; CHILDREN; MALTREATMENT
AB Purpose of reviewPhenotypic features of borderline personality disorder may first emerge during childhood, alongside symptoms of common externalizing and internalizing disorders. Children with these borderline personality features (BPF) are, therefore, likely to come into contact with clinical services prior to adolescence. This raises the question of whether BPF may be clinically informative with respect to the formulation and treatment of childhood psychopathology.Recent findingsBPF in late childhood appear to be highly heritable, while also predicted by environmental risk factors that overlap with those related to both externalizing and internalizing disorders. These risk factors include hostile parenting, maternal insensitivity to infant attachment cues, and early peer victimization, thereby implicating both family and peer processes that play out across early development. Children with BPF appear to be further characterized by social-cognitive factors including social perspective coordination deficits, a shame-prone self-concept, and hypermentalizing, which may represent potential therapeutic targets.SummaryClinical research into the implications of BPF for the treatment of childhood psychopathology is a current priority. It is proposed that the research designs that have contributed to recent evidence for the clinical utility of childhood psychopathic traits may likewise aid in understanding the potential clinical utility of BPF in children.
C1 Univ Sydney, Sch Psychol, Sydney, NSW 2006, Australia.
RP Hawes, DJ (reprint author), Univ Sydney, Sch Psychol, Sydney, NSW 2006, Australia.
EM david.hawes@sydney.edu.au
FU Australian Research CouncilAustralian Research Council; National Health
   and Medical Research CouncilNational Health and Medical Research Council
   of Australia
FX D.J.H. receives funding from the Australian Research Council and the
   National Health and Medical Research Council.
NR 56
TC 6
Z9 6
U1 1
U2 48
PU LIPPINCOTT WILLIAMS & WILKINS
PI PHILADELPHIA
PA TWO COMMERCE SQ, 2001 MARKET ST, PHILADELPHIA, PA 19103 USA
SN 0951-7367
EI 1473-6578
J9 CURR OPIN PSYCHIATR
JI Curr. Opin. Psychiatr.
PD JAN
PY 2014
VL 27
IS 1
BP 87
EP 93
DI 10.1097/YCO.0000000000000018
PG 7
WC Psychiatry
SC Psychiatry
GA 277KL
UT WOS:000328817800016
PM 24270484
DA 2020-03-18
ER

PT J
AU Conradt, E
   Lagasse, LL
   Shankaran, S
   Bada, H
   Bauer, CR
   Whitaker, TM
   Hammond, JA
   Lester, BM
AF Conradt, Elisabeth
   Lagasse, Linda L.
   Shankaran, Seetha
   Bada, Henrietta
   Bauer, Charles R.
   Whitaker, Toni M.
   Hammond, Jane A.
   Lester, Barry M.
TI Physiological Correlates of Neurobehavioral Disinhibition that Relate to
   Drug Use and Risky Sexual Behavior in Adolescents with Prenatal
   Substance Exposure
SO DEVELOPMENTAL NEUROSCIENCE
LA English
DT Article
DE Cortisol; Heart rate variability; Adversity; Sex differences; Teenage
   substance use onset; Behavioral problems; Executive function
ID RESPIRATORY SINUS ARRHYTHMIA; HEART-RATE-VARIABILITY; CARDIAC VAGAL
   TONE; COCAINE EXPOSURE; MENTAL-HEALTH; CHILDREN; ASSOCIATIONS;
   REACTIVITY; CHILDHOOD; SYMPTOMS
AB Physiological correlates of behavioral and emotional problems, substance use onset and initiation of risky sexual behavior have not been studied in adolescents with prenatal drug exposure. We studied the concordance between baseline respiratory sinus arrhythmia (RSA) at age 3 and baseline cortisol levels at age 11. We hypothesized that children who showed concordance between RSA and cortisol would have lower neurobehavioral disinhibition scores which would in turn predict age of substance use onset and first sexual intercourse. The sample included 860 children aged 16 years participating in the Maternal Lifestyle Study, a multisite longitudinal study of children with prenatal exposure to cocaine and other substances. Structural equation modeling was used to test pathways between prenatal substance exposure, early adversity, baseline RSA, baseline cortisol, neurobehavioral disinhibition, drug use, and sexual behavior outcomes. Concordance was studied by examining separate male and female models in which there were statistically significant interactions between baseline RSA and cortisol. Prenatal substance exposure was operationalized as the number of substances to which the child was exposed. An adversity score was computed based on caregiver postnatal substance use, depression and psychological distress, number of caregiver changes, socioeconomic and poverty status, quality of the home environment, and child history of protective service involvement, abuse and neglect. RSA and cortisol were measured during a baseline period prior to the beginning of a task. Neurobehavioral disinhibition, based on composite scores of behavioral dysregulation and executive dysfunction, substance use and sexual behavior were derived from questionnaires and cognitive tests administered to the child. Findings were sex specific. In females, those with discordance between RSA and cortisol (high RSA and low cortisol or low RSA and high cortisol) had the most executive dysfunction which, in turn, predicted earlier initiation of alcohol by age 16. Among boys, there also existed a significant baseline RSA by baseline cortisol interaction. Boys with low baseline RSA and high baseline cortisol had the highest levels of behavioral dysregulation. This increase in behavioral dysregulation was in turn related to initiation of alcohol use by age 16 and lower age of first sexual intercourse. We found sex-specific pathways to the initiation of alcohol use and risky sexual behavior through the combined activity of parasympathetic and neuroendocrine functioning. The study of multiple physiological systems may suggest new pathways to the study of age of onset of substance use and engagement in risky sexual behavior in adolescents. (C) 2014 S. Karger AG, Basel
C1 [Conradt, Elisabeth; Lagasse, Linda L.; Lester, Barry M.] Brown Univ, Women & Infants Hosp Rhode Isl, Warren Alpert Med Sch, Dept Pediat,Brown Ctr Study Children Risk, Providence, RI 02905 USA.
   [Conradt, Elisabeth; Lagasse, Linda L.; Lester, Barry M.] Brown Univ, Warren Alpert Med Sch, Dept Psychiat, Providence, RI 02905 USA.
   [Lagasse, Linda L.; Lester, Barry M.] Brown Univ, Warren Alpert Med Sch, Dept Pediat, Providence, RI 02905 USA.
   [Shankaran, Seetha] Wayne State Univ, Sch Med, Dept Pediat, Detroit, MI 48201 USA.
   [Bada, Henrietta] Univ Kentucky, Coll Med, Dept Pediat, Lexington, KY USA.
   [Bauer, Charles R.] Univ Miami, Miller Sch Med, Dept Pediat, Miami, FL 33136 USA.
   [Whitaker, Toni M.] Univ Tennessee, Dept Pediat, Memphis, TN USA.
   [Hammond, Jane A.] Res Triangle Inst, Res Triangle Pk, NC 27709 USA.
RP Lester, BM (reprint author), Brown Univ, Women & Infants Hosp Rhode Isl, Warren Alpert Med Sch, Brown Ctr Study Children Risk, 101 Dudley St, Providence, RI 02905 USA.
EM Barry_Lester@Brown.edu
FU Eunice Kennedy Shriver National Institute of Child Health and Human
   Development (NICHD) Neonatal Research Network; NIDAUnited States
   Department of Health & Human ServicesNational Institutes of Health (NIH)
   - USANIH National Institute on Drug Abuse (NIDA) [U10-DA-024117-01,
   U10-HD-21385, I10-DA-024128-06, U10-HD-2786, U10-DA-024119-01,
   U10-HD-27904, U10-DA-024118-01, U10-HD-21397, F32DA032175]; NICHDUnited
   States Department of Health & Human ServicesNational Institutes of
   Health (NIH) - USANIH Eunice Kennedy Shriver National Institute of Child
   Health & Human Development (NICHD) [N01-HD-2-3159]
FX This study was supported by the Eunice Kennedy Shriver National
   Institute of Child Health and Human Development (NICHD) Neonatal
   Research Network and an interinstitute agreement with the NIDA through
   cooperative agreements: U10-DA-024117-01 and U10-HD-21385 (to S.S.),
   I10-DA-024128-06 and U10-HD-2786 (to H.S.B.), U10-DA-024119-01 and
   U10-HD-27904 (to B.M.L.), U10-DA-024118-01 and U10-HD-21397 (to C.R.B.),
   NICHD contract N01-HD-2-3159 (to B.M.L.), and a National Research
   Service Award from the NIDA F32DA032175 (to E.C.). The content is solely
   the responsibility of the authors and does not necessarily represent the
   official views of the NIDA, the NICHD or the NIH.
NR 51
TC 5
Z9 5
U1 0
U2 23
PU KARGER
PI BASEL
PA ALLSCHWILERSTRASSE 10, CH-4009 BASEL, SWITZERLAND
SN 0378-5866
EI 1421-9859
J9 DEV NEUROSCI-BASEL
JI Dev. Neurosci.
PY 2014
VL 36
IS 3-4
BP 306
EP 315
DI 10.1159/000365004
PG 10
WC Developmental Biology; Neurosciences
SC Developmental Biology; Neurosciences & Neurology
GA AM7BR
UT WOS:000340020200015
PM 25033835
OA Green Accepted
DA 2020-03-18
ER

PT J
AU Jurkowski, S
   Hanze, M
AF Jurkowski, Susanne
   Haenze, Martin
TI Assessing social competencies in children and adolescents: Development
   and first validation of a questionnaire
SO DIAGNOSTICA
LA German
DT Article
DE social competencies; social behavior; social status; school
ID ACADEMIC-ACHIEVEMENT; PERSONALITY; SCHOOL; PSYCHOPATHOLOGY;
   INTELLIGENCE; BEHAVIOR; SUPPORT; SCALES; SKILLS
AB The present study reports the development of a questionnaire of social competencies in children and adolescents (self-report) allowing for the multidimensionality of social competencies. The questionnaire was validated by means of teacher's report on social competencies and classmates' reports on social status as well as other personality traits, social desirability, and cognitive skills. A total of 684 students aged between 12 and 17 participated in the study. A cross-validation of factor structures resulted in six scales of social competencies with good to satisfactory reliability coefficients: Social orientation, social initiative, self-control, emotion regulation, perception of others, and self-consciousness. Self-reported social competencies correlated with teacher's report on social competencies as well as classmates' reports on social status. The different scales of social competencies also correlated with theoretically related constructs (extraversion, shyness, social engagement, and aggressive behavior) while distinguishing from cognitive skills. Social orientation and self-control were prone to social desirability.
C1 [Jurkowski, Susanne; Haenze, Martin] Univ Kassel, Inst Psychol, D-34119 Kassel, Germany.
RP Jurkowski, S (reprint author), Univ Kassel, Inst Psychol, Hollandische Str 36-38, D-34119 Kassel, Germany.
EM s.jurkowski@uni-kassel.de
RI Hanze, Martin/S-2853-2016
OI Hanze, Martin/0000-0002-9345-6175
NR 49
TC 7
Z9 7
U1 0
U2 21
PU HOGREFE & HUBER PUBLISHERS
PI GOTTINGEN
PA ROHNSWEG 25, D-37085 GOTTINGEN, GERMANY
SN 0012-1924
EI 2190-622X
J9 DIAGNOSTICA
JI Diagnostica
PY 2014
VL 60
IS 4
BP 167
EP 180
DI 10.1026/0012-1924/a000104
PG 14
WC Psychology, Clinical
SC Psychology
GA AP8VU
UT WOS:000342358200001
DA 2020-03-18
ER

PT J
AU Yamaguchi, R
   Perry, KN
   Hines, M
AF Yamaguchi, Rio
   Perry, Kathryn Nicholson
   Hines, Monique
TI Pain, pain anxiety and emotional and behavioural problems in children
   with cerebral palsy
SO DISABILITY AND REHABILITATION
LA English
DT Article
DE Behavioural problems; cerebral palsy; children; emotional problems;
   pain; pain anxiety
ID GROSS MOTOR FUNCTION; PSYCHOMETRIC PROPERTIES; ADOLESCENTS;
   QUESTIONNAIRE; FEAR
AB Purpose: Pain is commonly experienced in those with cerebral palsy (CP), and previous research suggests an increase in behavioural and emotional problems in children experiencing pain and pain anxiety. Therefore, it was hypothesised that pain intensity and pain anxiety would predict behavioural and emotional problems in children with CP. Method: Parents or guardians of 61 children (38 boys, 23 girls) with CP, aged 5-15 years completed an online questionnaire on pain intensity, pain anxiety and behavioural and emotional problems. Correlation and a multiple linear regression analyses were conducted to examine whether pain intensity and/or pain anxiety predicts behavioural and emotional problems. Results: A total of 59% of participants reported that their children with CP currently experiences pain. Multiple regression analyses revealed that pain intensity (p = 0.038) and pain anxiety (p<0.001) both made a significant and independent contributions in predicting anxiety in children, however, pain anxiety was the only predictor that made a significant and independent contribution to the depression (p = 0.001) and the behavioural and emotional problems measure (p = 0.004). Conclusions: Whilst pain intensity appears to be associated with behavioural and emotional problems in children, pain anxiety may be more strongly associated still.
C1 [Yamaguchi, Rio; Perry, Kathryn Nicholson] Univ Western Sydney, Ctr Hlth Res, Sch Social Sci & Psychol, Penrith, NSW 2751, Australia.
   [Hines, Monique] Cerebral Palsy Alliance, Sydney, NSW, Australia.
RP Perry, KN (reprint author), Univ Western Sydney, Ctr Hlth Res, Sch Social Sci & Psychol, Locked Bag 1797, Penrith, NSW 2751, Australia.
EM k.nicholsonperry@uws.edu.au
RI Perry, Kathryn Nicholson/J-4468-2012
OI Perry, Kathryn Nicholson/0000-0003-0609-9219; Hines,
   Monique/0000-0002-3919-1401
NR 29
TC 16
Z9 16
U1 0
U2 14
PU INFORMA HEALTHCARE
PI LONDON
PA TELEPHONE HOUSE, 69-77 PAUL STREET, LONDON EC2A 4LQ, ENGLAND
SN 0963-8288
EI 1464-5165
J9 DISABIL REHABIL
JI Disabil. Rehabil.
PY 2014
VL 36
IS 2
BP 125
EP 130
DI 10.3109/09638288.2013.782356
PG 6
WC Rehabilitation
SC Rehabilitation
GA 280XU
UT WOS:000329064900004
PM 23596998
DA 2020-03-18
ER

PT J
AU Ceschi, G
   Billieux, J
   Hearn, M
   Furst, G
   Van der Linden, M
AF Ceschi, Grazia
   Billieux, Joel
   Hearn, Melissa
   Fuerst, Guillaume
   Van der Linden, Martial
TI Trauma exposure interacts with impulsivity in predicting emotion
   regulation and depressive mood
SO EUROPEAN JOURNAL OF PSYCHOTRAUMATOLOGY
LA English
DT Article
DE Trauma; impulsivity; cognitive emotion regulation; well-being;
   depressive mood; UPPS
ID POSTTRAUMATIC-STRESS-DISORDER; CONFIRMATORY FACTOR-ANALYSIS; REGULATION
   STRATEGIES; FRENCH ADAPTATION; VALIDATION; SYMPTOMS; BEHAVIOR; LIFE;
   ADOLESCENTS; PERSONALITY
AB Background: Traumatic exposure may modulate the expression of impulsive behavioral dispositions and change the implementation of emotion regulation strategies associated with depressive mood. Past studies resulted in only limited comprehension of these relationships, especially because they failed to consider impulsivity as a multifactorial construct.
   Objective: Based on Whiteside and Lynam's multidimensional model that identifies four distinct dispositional facets of impulsive-like behaviors, namely urgency, (lack of) premeditation, (lack of) perseverance, and sensation seeking (UPPS), the current study used a sample of community volunteers to investigate whether an interaction exists between impulsivity facets and lifetime trauma exposure in predicting cognitive emotion regulation and depressive mood.
   Methods: Ninety-three adults completed questionnaires measuring lifetime trauma exposure, impulsivity, cognitive emotion regulation, and depressive mood.
   Results: Results showed that trauma-exposed participants with a strong disposition toward urgency (predisposition to act rashly in intense emotional contexts) tended to use fewer appropriate cognitive emotion regulation strategies than other individuals. Unexpectedly, participants lacking in perseverance (predisposition to have difficulties concentrating on demanding tasks) used more appropriate emotion regulation strategies if they had experienced traumatic events during their life than if they had not. Emotion regulation mediated the path between these two impulsivity facets and depressive mood.
   Conclusions: Together, these findings suggest that impulsivity has a differential impact on emotion regulation and depressive mood depending on lifetime exposure to environmental factors, especially traumatic events.
C1 [Ceschi, Grazia; Hearn, Melissa; Fuerst, Guillaume; Van der Linden, Martial] Univ Geneva, CH-1205 Geneva, Switzerland.
   [Billieux, Joel] Catholic Univ Louvain, Lab Expt Psychopathol, Psychol Sci Res Inst, Louvain La Neuve, Belgium.
RP Ceschi, G (reprint author), Univ Geneva, Abnormal Emot & Trauma Lab, FPSE, Bd Pont dArve 40, CH-1205 Geneva, Switzerland.
EM Grazia.Ceschi@unige.ch
OI Billieux, Joel/0000-0002-7388-6194
NR 47
TC 6
Z9 6
U1 1
U2 10
PU TAYLOR & FRANCIS LTD
PI ABINGDON
PA 2-4 PARK SQUARE, MILTON PARK, ABINGDON OR14 4RN, OXON, ENGLAND
SN 2000-8198
EI 2000-8066
J9 EUR J PSYCHOTRAUMATO
JI Eur. J. Psychotraumatol.
PY 2014
VL 5
AR 24104
DI 10.3402/ejpt.v5.24104
PG 10
WC Psychology, Clinical; Psychiatry
SC Psychology; Psychiatry
GA AQ8YU
UT WOS:000343127600001
PM 25317255
OA DOAJ Gold, Green Published
DA 2020-03-18
ER

PT J
AU Biederman, J
   Wozniak, J
   Tarko, L
   Serra, G
   Hernandez, M
   McDermott, K
   Woodsworth, KY
   Uchida, M
   Faraone, SV
AF Biederman, Joseph
   Wozniak, Janet
   Tarko, Laura
   Serra, Giulia
   Hernandez, Mariely
   McDermott, Katie
   Woodsworth, K. Yvonne
   Uchida, Mai
   Faraone, Stephen V.
TI Re-examining the risk for switch from unipolar to bipolar major
   depressive disorder in youth with ADHD: A long term prospective
   longitudinal controlled study
SO JOURNAL OF AFFECTIVE DISORDERS
LA English
DT Article
DE Pediatric bipolar disorder; ADHD; Risk factors; Switch
ID ATTENTION-DEFICIT HYPERACTIVITY; CHILD-BEHAVIOR CHECKLIST; FOLLOW-UP;
   DIAGNOSIS; CBCL; ADOLESCENTS; PREVALENCE; PREDICTS; MANIA
AB Background: Recent studies have identified subthreshold forms of bipolar (BP)-I disorder and deficits in emotional regulation as risk factors for bipolar disorder in youth. The primary aim of this study was to investigate whether emotional dysregulation and subthreshold forms of BP-I disorder increase the risk for BP switches in ADHD youth with non-bipolar MDD.
   Methods: We used data from two large controlled longitudinal family studies of boys and girls with and without ADHD. Subjects (N=522) were followed prospectively and blindly over an average follow up period of 11.4 years. Comparisons were made between ADHD youth with unipolar major depression (MDD) who did (N=24) and did not (N=79) switch to BP-I disorder at follow-up.
   Results: The rate of conversion to BP-I disorder at follow up was higher in MDD subjects with subthreshold BP-I disorder at baseline compared to those without (57% vs. 21%; OR-9.57, 95% Cl= 1.62 - 56.56, p=0.013) and in MDD subjects with deficient emotional self-regulation (OR =3.54, 95% Cl= 1.08 - 11.60, p=0.037).
   Limitations: The sample was largely Caucasian, so these results may not generalize to minority groups. The sample of youth with SED was small, which limited the statistical power for some analyses.
   Conclusions: Switches from unipolar MUD to BP-I disorder in children with ADHD and MUD were predicted by baseline subthreshold BP-I disorder symptoms and baseline deficits in emotional regulation. More work is needed to assess whether these risk factors are operant outside the context of ADHD. (C) 2013 Elsevier B.V. All rights reserved.
C1 [Biederman, Joseph; Wozniak, Janet; Tarko, Laura; Serra, Giulia; Hernandez, Mariely; McDermott, Katie; Woodsworth, K. Yvonne; Uchida, Mai] Massachusetts Gen Hosp, Clin Res Program Pediat Psychopharmacol, Boston, MA 02114 USA.
   [Biederman, Joseph; Wozniak, Janet; Tarko, Laura; Serra, Giulia; Hernandez, Mariely; McDermott, Katie; Woodsworth, K. Yvonne; Uchida, Mai] Massachusetts Gen Hosp, Clin Res Program Adult ADHD, Boston, MA 02114 USA.
   [Biederman, Joseph; Wozniak, Janet; Uchida, Mai] Harvard Univ, Sch Med, Dept Psychiat, Boston, MA 02115 USA.
   [Serra, Giulia] Univ Roma La Sapienza, NESMOS Dept, Sch Med & Psychol, St Andrea Hosp, Rome, Italy.
   [Faraone, Stephen V.] SUNY Upstate Med Univ, Dept Psychiat, Syracuse, NY 13210 USA.
   [Faraone, Stephen V.] SUNY Upstate Med Univ, Dept Neurosci & Physiol, Syracuse, NY 13210 USA.
RP Biederman, J (reprint author), Massachusetts Gen Hosp, Clin Res Program Pediat Psychopharmacol, 55 Fruit St,YAW 6A, Boston, MA 02114 USA.
EM jbiederman@partners.org
RI Faraone, Stephen/AAE-7334-2019; Faraone, Stephen V/O-7239-2018; Serra,
   Giulia/K-3868-2018
OI Faraone, Stephen/0000-0002-9217-3982; Faraone, Stephen
   V/0000-0002-9217-3982; Serra, Giulia/0000-0002-7005-3736; Hernandez,
   Mariely/0000-0003-2344-2330
FU NIHUnited States Department of Health & Human ServicesNational
   Institutes of Health (NIH) - USA [R01MH050657, R01HD036317]
FX This work was supported by NIH Grants R01MH050657 and R01HD036317 to Dr.
   Biederman. This work was also supported members of the MGH Pediatric
   Psychopharmacology Council.
NR 29
TC 15
Z9 15
U1 0
U2 12
PU ELSEVIER SCIENCE BV
PI AMSTERDAM
PA PO BOX 211, 1000 AE AMSTERDAM, NETHERLANDS
SN 0165-0327
EI 1573-2517
J9 J AFFECT DISORDERS
JI J. Affect. Disord.
PD JAN
PY 2014
VL 152
BP 347
EP 351
DI 10.1016/j.jad.2013.09.036
PG 5
WC Clinical Neurology; Psychiatry
SC Neurosciences & Neurology; Psychiatry
GA 262UP
UT WOS:000327763600048
PM 24144583
OA Green Accepted
DA 2020-03-18
ER

PT J
AU Aldao, A
   McLaughlin, KA
   Hatzenbuehler, ML
   Sheridan, MA
AF Aldao, Amelia
   McLaughlin, Katie A.
   Hatzenbuehler, Mark L.
   Sheridan, Margaret A.
TI The Relationship between Rumination and Affective, Cognitive, and
   Physiological Responses to Stress in Adolescents
SO JOURNAL OF EXPERIMENTAL PSYCHOPATHOLOGY
LA English
DT Article
DE rumination; stress; stressful life events; emotion regulation;
   physiological reactivity; recovery
ID RESPIRATORY SINUS ARRHYTHMIA; SELF-FOCUSED RUMINATION; CORTISOL
   RESPONSES; LIFE EVENTS; RESIDUAL DEPRESSION; GENERATION; SYMPTOMS;
   GENDER; TRAIT; MOOD
AB Although previous studies have established that rumination influences responses to stressful life events, the mechanisms underlying this relationship remain inadequately understood. The current study examines the relationship between trait rumination and affective, cognitive, and physiological responses to a standardized laboratory-based stressor in adolescents. A community-based sample of adolescents (N = 157) aged 13-17 completed the Trier Social Stress Test (TSST). Affective, cognitive, and physiological responses were obtained before, during, and after the TSST. Adolescents who engaged in habitual rumination experienced greater negative affect and more negative cognitive appraisals in response to the TSST than adolescents with lower levels of rumination. Rumination was unrelated to heart rate reactivity, but predicted slower heart rate recovery from the TSST, indicating that rumination might be specifically associated with physiological recovery from stress. Rumination is associated with negative affective, cognitive, and physiological responses following stressors, suggesting potential mechanisms through which it might increase risk for psychopathology. (C) Copyright 2014 Textrum Ltd. All rights reserved.
C1 [Aldao, Amelia] Ohio State Univ, Columbus, OH 43210 USA.
   [McLaughlin, Katie A.] Univ Washington, Seattle, WA 98195 USA.
   [Hatzenbuehler, Mark L.] Columbia Univ, New York, NY USA.
   [Sheridan, Margaret A.] Harvard Univ, Sch Med, Boston Childrens Hosp, Boston, MA USA.
RP Aldao, A (reprint author), Ohio State Univ, Dept Psychol, Columbus, OH 43210 USA.
EM aldao.1@osu.edu
FU NIMH NIH HHSUnited States Department of Health & Human ServicesNational
   Institutes of Health (NIH) - USANIH National Institute of Mental Health
   (NIMH) [K01 MH092526]
NR 77
TC 8
Z9 8
U1 0
U2 12
PU SAGE PUBLICATIONS LTD
PI LONDON
PA 1 OLIVERS YARD, 55 CITY ROAD, LONDON EC1Y 1SP, ENGLAND
SN 2043-8087
J9 J EXP PSYCHOPATHOL
JI J. Exp. Psychopathol.
PY 2014
VL 5
IS 3
SI SI
BP 272
EP 288
DI 10.5127/jep.039113
PG 17
WC Psychology, Clinical; Psychiatry
SC Psychology; Psychiatry
GA V44DB
UT WOS:000209728600005
PM 27134718
OA Green Accepted
DA 2020-03-18
ER

PT J
AU Hilt, LM
   Leitzke, BT
   Pollak, SD
AF Hilt, Lori M.
   Leitzke, Brian T.
   Pollak, Seth D.
TI Cognitive Control and Rumination in Youth: The Importance of Emotion
SO JOURNAL OF EXPERIMENTAL PSYCHOPATHOLOGY
LA English
DT Article
DE rumination; adolescence; cognitive control; executive processes;
   depression; CANTAB; emotion regulation
ID DEPRESSIVE SYMPTOMS; EXECUTIVE CONTROL; WORKING-MEMORY; INHIBITION;
   CHILDREN; BIAS; INFLEXIBILITY; INTERFERENCE; INFORMATION; RESPONSES
AB Rumination involves the tendency to passively dwell on negative emotions along with their meanings and consequences. Susan Nolen-Hoeksema demonstrated the role of rumination in the development of several forms of psychopathology and suggested that cognitive control may be one factor that makes some individuals more prone to ruminate than others. Studies with adults have consistently found that rumination is associated with cognitive control difficulties, especially related to switching and inhibiting emotional information. Because rumination predicts psychopathology by adolescence, the present study examined whether ruminating youth would show similar cognitive control difficulties. Fifty-two adolescents completed two tasks from the Cambridge Neuropsychological Test Automated Battery and reported on their depressive symptoms and tendency to ruminate. There was no effect of rumination on a task measuring general cognitive flexibility. However, rumination was associated with difficulty inhibiting negative information when switching from negative to positive blocks on an Affective Go/No-go task. Results suggest both similarities and differences compared to adult studies and are discussed in terms of clinical implications for the prevention and treatment of psychopathology. (C) Copyright 2014 Textrum Ltd. All rights reserved.
C1 [Hilt, Lori M.] Lawrence Univ, Dept Psychol, Appleton, WI 54912 USA.
   [Leitzke, Brian T.; Pollak, Seth D.] Univ Wisconsin, Dept Psychol, Madison, WI 53706 USA.
RP Hilt, LM (reprint author), 711 E Boldt Way,SPC 24, Appleton, WI 54911 USA.
EM Lori.m.hilt@lawrence.edu
RI Pollak, Seth D/G-2345-2011
FU National Institute of Mental HealthUnited States Department of Health &
   Human ServicesNational Institutes of Health (NIH) - USANIH National
   Institute of Mental Health (NIMH) [R01-MH061285];  [T32-MH018931-23]
FX Funding was provided by National Institute of Mental Health grant
   R01-MH061285 to SDP; BTL was supported by T32-MH018931-23.
NR 43
TC 15
Z9 15
U1 0
U2 15
PU SAGE PUBLICATIONS LTD
PI LONDON
PA 1 OLIVERS YARD, 55 CITY ROAD, LONDON EC1Y 1SP, ENGLAND
SN 2043-8087
J9 J EXP PSYCHOPATHOL
JI J. Exp. Psychopathol.
PY 2014
VL 5
IS 3
SI SI
BP 302
EP 313
DI 10.5127/jep.038113
PG 12
WC Psychology, Clinical; Psychiatry
SC Psychology; Psychiatry
GA V44DB
UT WOS:000209728600007
PM 25621147
OA Green Accepted, Bronze
DA 2020-03-18
ER

PT J
AU Bacon, AM
   Burak, H
   Rann, J
AF Bacon, Alison M.
   Burak, Hannah
   Rann, James
TI Sex differences in the relationship between sensation seeking, trait
   emotional intelligence and delinquent behaviour
SO JOURNAL OF FORENSIC PSYCHIATRY & PSYCHOLOGY
LA English
DT Article
DE adolescence; delinquency; sensation seeking; emotional intelligence;
   gender differences
ID ANTISOCIAL-BEHAVIOR; SOCIAL COMPETENCE; SELF; GENDER; PERSONALITY;
   HEALTH; PERFORMANCE; AGGRESSION
AB Levels of sensation seeking peak in adolescence and there is a well-documented association of sensation seeking with delinquency and other risk-taking behaviours. The present study investigated the potential moderating effect of trait emotional intelligence (trait EI) on this relationship. Trait EI encompasses high levels of empathy and emotion regulation and is associated with positive outcomes and well-being. Ninety-six young adults (48 females and 48 males; overall M-age = 19.76) completed measures of sensation seeking, trait EI and self-reported delinquent behaviours (DB) since age 12. Results indicated that sensation seeking and frequency of DB were positively associated, but this effect was moderated by trait EI for male participants - those with lower trait EI showed a greater increase in delinquency, in line with a rise in sensation seeking. No moderation effect was observed for females, and females with higher levels of trait EI reported more DB. The results are discussed in terms of the protective role of trait EI in supporting self-regulation and whether, for some females, high levels of emotional intelligence might predispose them to antisocial relational behaviours.
C1 [Bacon, Alison M.; Burak, Hannah; Rann, James] Univ Plymouth, Sch Psychol, Plymouth PL4 8AA, Devon, England.
RP Bacon, AM (reprint author), Univ Plymouth, Sch Psychol, Plymouth PL4 8AA, Devon, England.
EM ambacon@plymouth.ac.uk
OI Bacon, Alison/0000-0003-4279-3814
NR 48
TC 16
Z9 16
U1 0
U2 26
PU ROUTLEDGE JOURNALS, TAYLOR & FRANCIS LTD
PI ABINGDON
PA 2-4 PARK SQUARE, MILTON PARK, ABINGDON OX14 4RN, OXON, ENGLAND
SN 1478-9949
EI 1478-9957
J9 J FORENSIC PSYCHI PS
JI J. Forensic Psychiatry Psychol.
PY 2014
VL 25
IS 6
BP 673
EP 683
DI 10.1080/14789949.2014.943796
PG 11
WC Criminology & Penology; Psychiatry
SC Criminology & Penology; Psychiatry
GA AP8HU
UT WOS:000342320700004
DA 2020-03-18
ER

PT J
AU Averdijk, M
   Eisner, M
   Ribeaud, D
AF Averdijk, Margit
   Eisner, Manuel
   Ribeaud, Denis
TI Do Social Relationships Protect Victimized Children Against
   Internalizing Problems?
SO JOURNAL OF SCHOOL VIOLENCE
LA English
DT Article
DE peer victimization; internalizing; anxiety; depression; protective
   factors; social relationships; social support; belonging
ID PEER VICTIMIZATION; MULTIPLE INFORMANTS; GENDER-DIFFERENCES;
   EMOTIONAL-PROBLEMS; MENTAL-HEALTH; RISK-FACTORS; SELF-REPORT; SCHOOL;
   SUPPORT; BEHAVIOR
AB We investigated whether social relationships protect children against the effects of victimization on internalizing problems. We used data from the Zurich Project on the Social Development of Children and Youths. Victimization at age 8 years was associated with internalizing problems at age 9 years. Victims who had siblings, warm parents, and a good relationship with the teacher had less severe internalizing problems than those who did not, providing evidence for a protective effect of social relationships. Friendships with classmates were not found to be protective. Furthermore, social relationships did not protect victims more than nonvictims.
C1 [Averdijk, Margit; Ribeaud, Denis] Swiss Fed Inst Technol Zurich ETH, Dept Sociol, Zurich, Switzerland.
   [Eisner, Manuel] Univ Cambridge, Inst Criminol, Cambridge CB3 9DT, England.
RP Averdijk, M (reprint author), ETH, Dept Sociol Proso Z, Bldg RZ,Clausiusstr 59, CH-8092 Zurich, Switzerland.
EM margit.averdijk@soz.gess.ethz.ch
FU Swiss National Science FoundationSwiss National Science Foundation
   (SNSF); Jacobs Foundation; Swiss Federal Office of Public Health; Canton
   of Zurich Ministry of Education; Julius Baer Foundation
FX We acknowledge financial support from the Swiss National Science
   Foundation, the Jacobs Foundation, the Swiss Federal Office of Public
   Health, the Canton of Zurich Ministry of Education, and the Julius Baer
   Foundation.
NR 58
TC 8
Z9 9
U1 2
U2 7
PU ROUTLEDGE JOURNALS, TAYLOR & FRANCIS LTD
PI ABINGDON
PA 2-4 PARK SQUARE, MILTON PARK, ABINGDON OX14 4RN, OXON, ENGLAND
SN 1538-8220
EI 1538-8239
J9 J SCH VIOLENCE
JI J. Sch. Violence
PY 2014
VL 13
IS 1
SI SI
BP 80
EP 99
DI 10.1080/15388220.2013.842175
PG 20
WC Criminology & Penology; Education & Educational Research; Psychology,
   Educational; Psychology, Developmental
SC Criminology & Penology; Education & Educational Research; Psychology
GA V43XE
UT WOS:000209713300005
OA Green Accepted
DA 2020-03-18
ER

PT J
AU Allen, JWP
   Bennett, DS
   Carmody, DP
   Wang, YP
   Lewis, M
AF Allen, Jedediah W. P.
   Bennett, David S.
   Carmody, Dennis P.
   Wang, Yiping
   Lewis, Michael
TI Adolescent risk-taking as a function of prenatal cocaine exposure and
   biological sex
SO NEUROTOXICOLOGY AND TERATOLOGY
LA English
DT Article
DE Risk-taking; Adolescence; Prenatal cocaine exposure; Biological sex
ID GENDER-DIFFERENCES; TASK BART; RESPONSE-INHIBITION; ENVIRONMENTAL RISK;
   LATE CHILDHOOD; WHITE-MATTER; BEHAVIOR; CHILDREN; OUTCOMES; STRESS
AB Objective: To examine the effects of prenatal cocaine exposure and biological sex on adolescent risk-taking while controlling for early environmental risk.
   Methods: Adolescents (n = 114, mean age = 16) were grouped according to high and low risk-taking propensity as measured by the Balloon Analogue Risk Task (BART). Prenatal cocaine exposure was assessed at birth, while environmental risk was assessed at three points during early childhood.
   Results: A binary regression analysis indicated that males were 3.5 times more likely than females to be high risk-takers. Biological sex and prenatal cocaine exposure interacted such that exposed males were most likely to be high risk-takers while exposed females were the least likely to be high risk-takers. This pattern held after controlling for prenatal alcohol exposure and early environmental risk. Early environmental risk did not predict adolescent risk-taking.
   Conclusions: These findings complement and extend earlier research demonstrating that prenatal cocaine exposure interacts with biological sex in domains related to inhibitory control, emotion regulation, antisocial behavior, and health risk behaviors during preadolescence. (C) 2013 Elsevier Inc. All rights reserved.
C1 [Allen, Jedediah W. P.] Bilkent Univ, Dept Psychol, Ankara, Turkey.
   [Bennett, David S.] Drexel Univ, Coll Med, Dept Psychiat, Philadelphia, PA 19104 USA.
   [Carmody, Dennis P.] Rutgers State Univ, Sch Nursing, Newark, NJ 07102 USA.
   [Wang, Yiping; Lewis, Michael] Rutgers Robert Wood Johnson Med Sch, Dept Pediat, Inst Study Child Dev, New Brunswick, NJ USA.
RP Allen, JWP (reprint author), 89 French St, New Brunswick, NJ 08901 USA.
EM jedediahwpallen@gmail.com; lewis@rwjms.rutgers.edu
OI Carmody, Dennis/0000-0002-1288-104X; Lewis, Michael/0000-0002-9703-8456
FU National Institute on Drug AbuseUnited States Department of Health &
   Human ServicesNational Institutes of Health (NIH) - USANIH National
   Institute on Drug Abuse (NIDA) [DA07109]
FX This study was supported by Grant DA07109 to Michael Lewis, David S.
   Bennett, & Dennis, P. Carmody from the National Institute on Drug Abuse.
NR 65
TC 11
Z9 12
U1 0
U2 13
PU PERGAMON-ELSEVIER SCIENCE LTD
PI OXFORD
PA THE BOULEVARD, LANGFORD LANE, KIDLINGTON, OXFORD OX5 1GB, ENGLAND
SN 0892-0362
EI 1872-9738
J9 NEUROTOXICOL TERATOL
JI Neurotoxicol. Teratol.
PD JAN-FEB
PY 2014
VL 41
BP 65
EP 70
DI 10.1016/j.ntt.2013.12.003
PG 6
WC Neurosciences; Toxicology
SC Neurosciences & Neurology; Toxicology
GA AE4IW
UT WOS:000333947100010
PM 24334262
OA Green Accepted, Green Published
DA 2020-03-18
ER

PT J
AU Cui, LX
   Morris, AS
   Criss, MM
   Houltberg, BJ
   Silk, JS
AF Cui, Lixian
   Morris, Amanda Sheffield
   Criss, Michael M.
   Houltberg, Benjamin J.
   Silk, Jennifer S.
TI Parental Psychological Control and Adolescent Adjustment: The Role of
   Adolescent Emotion Regulation
SO PARENTING-SCIENCE AND PRACTICE
LA English
DT Article
ID AFRICAN-AMERICAN ADOLESCENTS; CHILD-RELATIONSHIP QUALITY; DEPRESSIVE
   SYMPTOMS; BEHAVIORAL-CONTROL; MATERNAL DEPRESSION; GENDER-DIFFERENCES;
   CONDITIONAL REGARD; VIOLENCE EXPOSURE; SELF-REGULATION; MODERATING ROLE
AB Objective. This study investigated associations between parental psychological control and aggressive behavior and depressive symptoms among adolescents from predominantly disadvantaged backgrounds. The indirect effects of psychological control on adolescent adjustment through adolescent emotion regulation (anger and sadness regulation) were examined, as well as the moderating effects of adolescent emotion regulation. Design. 206 adolescents (aged 10-18 years) reported on parental psychological control and their own depressive symptoms, and parents and adolescents reported on adolescent emotion regulation and aggressive behavior. Indirect effect models were tested using structural equation modeling; moderating effects were tested using hierarchical multiple regression. Results. The associations between parental psychological control and adolescent aggressive behavior and depressive symptoms were indirect through adolescents' anger regulation. Moderation analyses indicated that the association between parental psychological control and adolescent depressive symptoms was stronger among adolescents with poor sadness regulation and the association between psychological control and aggressive behavior was stronger among older adolescents with poor anger regulation. Conclusions. Psychological control is negatively associated with adolescent adjustment, particularly among adolescents who have difficulty regulating emotions. Emotion regulation is one mechanism through which psychological control is linked to adolescent adjustment, particularly anger dysregulation, and this pattern holds for both younger and older adolescents and for both boys and girls.
C1 [Cui, Lixian] Univ Toronto, Toronto, ON M5S 1A1, Canada.
   [Morris, Amanda Sheffield] Oklahoma State Univ, Dept Human Dev & Family Sci, Coll Human Sci, Tulsa, OK 74106 USA.
   [Criss, Michael M.] Oklahoma State Univ, Stillwater, OK 74078 USA.
   [Houltberg, Benjamin J.] Indiana Univ Purdue Univ, Indianapolis, IN 46202 USA.
   [Silk, Jennifer S.] Univ Pittsburgh, Pittsburgh, PA 15260 USA.
RP Cui, LX (reprint author), Univ Toronto, Toronto, ON M5S 1A1, Canada.
EM amanda.morris@okstate.edu
OI Cui, Lixian/0000-0001-5706-9525; Silk, Jennifer/0000-0002-8638-4337
FU NICHD NIH HHSUnited States Department of Health & Human ServicesNational
   Institutes of Health (NIH) - USANIH Eunice Kennedy Shriver National
   Institute of Child Health & Human Development (NICHD) [R15 HD072463]
NR 76
TC 55
Z9 57
U1 7
U2 76
PU ROUTLEDGE JOURNALS, TAYLOR & FRANCIS LTD
PI ABINGDON
PA 4 PARK SQUARE, MILTON PARK, ABINGDON OX14 4RN, OXFORDSHIRE, ENGLAND
SN 1529-5192
EI 1532-7922
J9 PARENT-SCI PRACT
JI Parent.-Sci. Pract.
PY 2014
VL 14
IS 1
BP 47
EP 67
DI 10.1080/15295192.2014.880018
PG 21
WC Family Studies; Psychology, Developmental
SC Family Studies; Psychology
GA AI8RN
UT WOS:000337191700004
PM 25057264
OA Green Accepted
DA 2020-03-18
ER

PT J
AU Tripkovic, M
   Vukovic, IS
   Franciskovic, T
   Pisk, SV
   Krnic, S
AF Tripkovic, Mara
   Vukovic, Iris Sarajlic
   Franciskovic, Tanja
   Pisk, Sandra Vuk
   Krnic, Silvana
TI DEPRESSION AND AUTO-AGGRESSIVENESS IN ADOLESCENTS IN ZAGREB
SO PSYCHIATRIA DANUBINA
LA English
DT Article
DE depression; adolescents; auto-aggressiveness; urban populations
AB Background: The aim of the study was to explore the frequency of depression among the general population of adolescents who were high school students in the city of Zagreb. As depression is associated with increased suicidal risk we wanted to check to what extent depression, as an emotional problem among youth, is associated with auto-aggression in the general population of adolescents.
   Subjects and methods: The study was conducted on a sample of high school students in Zagreb and it included 701 students of both genders aged from 14-19 years of age. To test the depression a Beck Depression Inventory (BDI) was administered for youth between 11-18 years of age (Youth Self Report for ages 11-18). To test auto-aggression a Scale of Auto-destructiveness (SAD) was used.
   Results: Results obtained by this study show that about 20.7% of high school students have mild and borderline depressive disorders while moderate or severe depression shows about 5% of them, whereby depression is statistically significant among girls who, on average, report more symptoms of depression. It has also been proven a significant impact of depression levels (F (2,423)=35.860, p<0.001) on auto-aggression in subjects of both genders. In both genders, moderately depressed show more auto destructiveness than those without depression symptoms (p<0.01). In the group of heavily depressed (n=30), significantly higher self-destructiveness is shown by girls (p<0.01).
   Conclusions: The data suggest the importance of early recognition, understanding and treatment of depressive symptoms in adolescents in order to reduce the risk of subsequent chronic psychosocial damage.
C1 [Tripkovic, Mara] Psychiat Hosp Children & Youth, Kukuljeviceva 11, Zagreb 10000, Croatia.
   [Vukovic, Iris Sarajlic] Andrija Stampar Teaching Inst Publ Hlth, Zagreb, Croatia.
   [Franciskovic, Tanja] Univ Rijeka, Fac Med, Dept Psychiat & Psychol Med, Rijeka, Croatia.
   [Pisk, Sandra Vuk] Psychiat Hosp Sv Ivan, Zagreb, Croatia.
   [Krnic, Silvana] Split Univ Hosp, Dept Psychiat, Split, Croatia.
RP Tripkovic, M (reprint author), Psychiat Hosp Children & Youth, Kukuljeviceva 11, Zagreb 10000, Croatia.
EM mara.tripkovic@gmail.com
NR 26
TC 1
Z9 1
U1 0
U2 1
PU MEDICINSKA NAKLADA
PI ZAGREB
PA VLASKA 69, HR-10000 ZAGREB, CROATIA
SN 0353-5053
J9 PSYCHIAT DANUB
JI Psychiatr. Danub.
PY 2014
VL 26
SU 3
BP 422
EP 427
PG 6
WC Psychiatry
SC Psychiatry
GA V44KR
UT WOS:000209748400003
PM 25536978
DA 2020-03-18
ER

PT J
AU Fossati, A
   Feeney, J
   Maffei, C
   Borroni, S
AF Fossati, Andrea
   Feeney, Judith
   Maffei, Cesare
   Borroni, Serena
TI THINKING ABOUT FEELINGS: Affective State Mentalization, Attachment
   Styles, and Borderline Personality Disorder Features Among Italian
   Nonclinical Adolescents
SO PSYCHOANALYTIC PSYCHOLOGY
LA English
DT Article
DE mentalization; borderline personality disorder; attachment; adolescents
ID PRIMITIVE DEFENSE-MECHANISMS; PARTIAL HOSPITALIZATION; FACIAL
   EXPRESSIONS; EMOTION REGULATION; FOLLOW-UP; MIND; COMORBIDITY; SECURITY;
   OUTCOMES; SELF
AB In order to Test Fonagy's (Fonagy & Bateman, 2008) hypotheses on the relationships among borderline personality disorder (BPD), mentalization, and attachment, nonclinical adolescents were assigned to a high-BPD group (n = 29), an average-BPD group (n = 31) and a low-BPD group (n = 29). Participants in the three groups were administered the Reading the Mind in the Eyes Test (RET), the Lack of Emotional Clarity Scale from the Difficulties in Emotion Regulation Scale, and the Attachment Style Questionnaire (ASQ). High-BPD adolescents scored significantly lower than low-BPD adolescents on the RET (d = -0.66), and significantly higher than both other groups on the DERS LEC. When the effect of the ASQ scales was controlled for, the high-BPD group did not show any significant difference from the other groups on mentalization measures. These findings were consistent with Fonagy's (Fonagy & Bateman, 2008) model of BPD.
C1 [Fossati, Andrea] LUMSA Univ, Fac Psychol, Dept Human Studies, Milan, Italy.
   [Fossati, Andrea] Hosp San Raffaele, Clin Psychol & Psychotherapy Unit, I-20132 Milan, Italy.
   [Feeney, Judith] Univ Queensland, Sch Psychol, Brisbane, Qld 4072, Australia.
   [Maffei, Cesare; Borroni, Serena] Univ Vita Salute San Raffaele, Fac Psychol, Milan, Italy.
RP Borroni, S (reprint author), San Raffaele Turro, Clin Psychol & Psychotherapy Unit, Via Stamira Ancona 20, I-20127 Milan, Italy.
EM fossati.andrea@hsr.it
RI Maffei, Cesare/AAF-1243-2020
OI MAFFEI, Cesare/0000-0002-6491-9476
NR 104
TC 21
Z9 21
U1 0
U2 46
PU EDUCATIONAL PUBLISHING FOUNDATION-AMERICAN PSYCHOLOGICAL ASSOC
PI WASHINGTON
PA 750 FIRST ST, NE, WASHINGTON, DC 20002-4242 USA
SN 0736-9735
EI 1939-1331
J9 PSYCHOANAL PSYCHOL
JI Psychoanal. Psychol.
PD JAN
PY 2014
VL 31
IS 1
BP 41
EP 67
DI 10.1037/a0033960
PG 27
WC Psychology, Clinical; Psychology, Psychoanalysis
SC Psychology
GA AB6CZ
UT WOS:000331876500004
DA 2020-03-18
ER

PT J
AU McKenzie, KC
   Gross, JJ
AF McKenzie, Katherine C.
   Gross, James J.
TI Nonsuicidal Self-Injury: An Emotion Regulation Perspective
SO PSYCHOPATHOLOGY
LA English
DT Review
DE Nonsuicidal self-injury; Self-harm; Emotion regulation; Critical review
ID BORDERLINE PERSONALITY-DISORDER; ENDOGENOUS OPIOIDS; SUICIDE ATTEMPTS;
   PAIN PERCEPTION; MEDIATING ROLE; SUBSTANCE USE; SEXUAL-ABUSE; BEHAVIOR;
   HARM; ADOLESCENTS
AB Background: Nonsuicidal self-injury (NSSI) is widely thought to serve an emotion-regulatory function. Method: The focus of the present paper is to provide a conceptual framework for understanding how NSSI might modify a person's emotions. Results: Drawing upon the process model of emotion regulation, we argue that 5 families of emotion regulation strategies may be engaged by NSSI. Individuals may engage in NSSI as an alternative to more distressing situations. They also may use NSSI to modify their social environment. Individuals may shift their attention away from unpleasant emotions or thoughts via NSSI. NSSI may change cognitions about the self via self-punishment or transformation of the self from higher-order to lower-order awareness. NSSI may also bring about various physiological effects, such as changes in endogenous opioids or parasympathetic nervous system activation, as a way of modulating emotional responses. Conclusion: Simply labeling NSSI as 'emotion regulatory' does not tell us precisely what is going on. This is because at any given moment, NSSI can serve to regulate emotions in many different ways. One key challenge is to clarify the precise functions NSSI may be serving for a given individual in a particular context. (C) 2014 S. Karger AG, Basel
C1 [McKenzie, Katherine C.] Palo Alto Univ, PGSP Stanford Psy D Consortium, Palo Alto, CA 94304 USA.
   [Gross, James J.] Stanford Univ, Dept Psychol, Stanford, CA 94305 USA.
RP McKenzie, KC (reprint author), Palo Alto Univ, PGSP Stanford Psy D Consortium, 1791 Arastradero Rd, Palo Alto, CA 94304 USA.
EM kclaypoole@paloaltou.edu
NR 115
TC 34
Z9 36
U1 2
U2 61
PU KARGER
PI BASEL
PA ALLSCHWILERSTRASSE 10, CH-4009 BASEL, SWITZERLAND
SN 0254-4962
EI 1423-033X
J9 PSYCHOPATHOLOGY
JI Psychopathology
PY 2014
VL 47
IS 4
BP 207
EP 219
DI 10.1159/000358097
PG 13
WC Psychiatry
SC Psychiatry
GA AJ4QL
UT WOS:000337660800001
PM 24526099
DA 2020-03-18
ER

PT J
AU Lange, S
   Troster, H
AF Lange, Sarah
   Troester, Heinrich
TI Strategies for Emotion Regulation in Children and Adolescents with
   Social Anxiety Disorder
SO ZEITSCHRIFT FUR KLINISCHE PSYCHOLOGIE UND PSYCHOTHERAPIE
LA German
DT Article
ID STRESS
C1 [Lange, Sarah; Troester, Heinrich] Tech Univ Dortmund, Fak Rehabil Wissensch, D-44221 Dortmund, Germany.
RP Lange, S (reprint author), Tech Univ Dortmund, Fak Rehabil Wissensch, Emil Figge Str 50, D-44221 Dortmund, Germany.
EM sarah.lange@tu-dortmund.de; heinrich.troster@tu-dortmund.de
NR 31
TC 9
Z9 9
U1 2
U2 25
PU HOGREFE & HUBER PUBLISHERS
PI GOTTINGEN
PA MERKELSTR 3, D-37085 GOTTINGEN, GERMANY
SN 1616-3443
EI 2190-6297
J9 Z KL PSYCH PSYCHOTH
JI Z. Klin. Psychol. Psychother.
PY 2014
VL 43
IS 1
BP 35
EP 42
DI 10.1026/1616-3443/a000246
PG 8
WC Psychology, Clinical
SC Psychology
GA AH0JR
UT WOS:000335805700004
DA 2020-03-18
ER

PT J
AU Chisholm, V
   Atkinson, L
   Bayrami, L
   Noyes, K
   Payne, A
   Kelnar, C
AF Chisholm, V.
   Atkinson, L.
   Bayrami, L.
   Noyes, K.
   Payne, A.
   Kelnar, C.
TI An exploratory study of positive and incongruent communication in young
   children with type 1 diabetes and their mothers
SO CHILD CARE HEALTH AND DEVELOPMENT
LA English
DT Article
DE communication; diabetes; home care; mother-child interaction; parenting;
   psychological adjustment
ID PREDICTORS; CHILDHOOD; ADHERENCE; PRESCHOOL; ADOLESCENTS; ADJUSTMENT;
   PERCEPTION; CONFLICT; MESSAGES; BEHAVIOR
AB BackgroundThe incidence of type 1 diabetes is increasing in young children. However, they are overlooked in treatment adherence and intervention research despite evidence that parents often experience difficulty securing their treatment cooperation, especially with the diet. We investigated positive and incongruent (i.e. the co-occurrence of contradictory verbal and non-verbal messages) communication in the mother-child dyad and their association with child adjustment and dietary adherence outcomes.
   MethodsParticipants were 23 6- to 8-year-old children with type 1 diabetes and their mothers. We conducted dietary adherence interviews with mothers and performed nutritional analyses to assess children's consumption of extrinsic sugars (e.g. confectionary). Mothers completed a standardized assessment of child psychological adjustment. Mothers and children engaged in a videotaped problem-solving task related to the dietary regimen, with maternal and child utterances and non-verbal behaviours analysed for positive dyadic and incongruent communication.
   ResultsPositive dyadic communication correlated with lower levels of child incongruent communication, fewer behavioural problems and better overall adjustment. Higher levels of maternal and child incongruent communication correlated with more behavioural and emotional problems and poorer overall adjustment. Higher levels of maternal incongruent communication correlated with poorer dietary adherence.
   ConclusionsResults converged to form a conceptually and empirically coherent pattern in that behavioural indices of poorer communication in both mother and child consistently correlated with poorer child adjustment outcomes. This study shows that specific features of dyadic, child and maternal communication could be targeted in developmentally sensitive interventions to promote positive communication in the home management of type 1 diabetes care for young children.
C1 [Chisholm, V.] Queen Margaret Univ, Dept Psychol, Edinburgh, Midlothian, Scotland.
   [Atkinson, L.] Ryerson Univ, Dept Psychol, Toronto, ON, Canada.
   [Bayrami, L.] York Univ, Milton & Ethel Harris Res Initiat, Toronto, ON M3J 2R7, Canada.
   [Noyes, K.] Royal Hosp Sick Children, Dept Paediat Diabet, Edinburgh EH9 1LF, Midlothian, Scotland.
   [Payne, A.] Univ Plymouth, Dept Dietet, Plymouth PL4 8AA, Devon, England.
   [Kelnar, C.] Univ Edinburgh, Dept Child Life & Hlth, Edinburgh, Midlothian, Scotland.
RP Chisholm, V (reprint author), Queen Margaret Univ, Dept Psychol, Queen Margaret Univ Dr, Musselburgh EH21 6UU, Scotland.
EM vchisholm@qmu.ac.uk
OI Atkinson, Leslie/0000-0003-1265-3298; Payne, Jessica/0000-0002-1871-5296
NR 36
TC 4
Z9 4
U1 0
U2 20
PU WILEY
PI HOBOKEN
PA 111 RIVER ST, HOBOKEN 07030-5774, NJ USA
SN 0305-1862
EI 1365-2214
J9 CHILD CARE HLTH DEV
JI Child Care Health Dev.
PD JAN
PY 2014
VL 40
IS 1
BP 85
EP 94
DI 10.1111/cch.12004
PG 10
WC Psychology, Developmental; Pediatrics
SC Psychology; Pediatrics
GA 262IP
UT WOS:000327728100011
PM 23039187
DA 2020-03-18
ER

PT J
AU Critselis, E
   Janikian, M
   Paleomilitou, N
   Oikonomou, D
   Kassinopoulos, M
   Kormas, G
   Tsitsika, A
AF Critselis, Elena
   Janikian, Mari
   Paleomilitou, Noni
   Oikonomou, Despoina
   Kassinopoulos, Marios
   Kormas, George
   Tsitsika, Artemis
TI Internet gambling is a predictive factor of Internet addictive behavior
   among Cypriot adolescents
SO JOURNAL OF BEHAVIORAL ADDICTIONS
LA English
DT Article
DE adolescent; Internet; gambling; addictive behavior; psychosocial aspects
ID PREVALENCE; YOUTH; QUESTIONNAIRE; GAMBLERS; NORWAY
AB Background and aims: Adolescent Internet gambling is associated with concomitant addictive behaviors. This study aimed to assess the prevalence of Internet gambling practices, its impact upon psychosocial development and to evaluate the association between gambling practices and Internet addictive behavior among Cypriot adolescents. Methods: A cross-sectional study was conducted in a convenience sample (n = 805) of adolescents attending selected public schools (9th and 10th grades) in Cyprus. Anonymous self-completed questionnaires were used including the Internet Addiction Test and the Strengths and Difficulties Questionnaire. Results: Among the study population (n = 805), approximately one third (n = 28; 34.9%) reported Internet gambling. Internet gamblers were twice as likely to utilize Internet caf portals (adjusted odds ratio for gender and age, AOR: 2.13; 95% confidence interval, 95% CI: 1.56-2.91) for interactive game-playing (AOR: 6.84; 95% CI: 4.23-11.07), chat-rooms (AOR: 2.57; 95% CI: 1.31-4.85), and retrieval of sexual information (AOR: 1.99; 95% CI: 1.42-2.81). Among Internet gamblers 26.0% (n = 73) reported borderline addictive Internet use and 4.3% (n = 12) addictive behavior. Internet gamblers more often had comprehensive psychosocial and emotional maladjustment (AOR: 4.00; 95% CI: 1.97-8.13), including Abnormal Conduct Problems (AOR: 3.26; 95% CI: 2.00-5.32), Emotional Symptoms (AOR: 1.78; 95% CI: 1.02-3.11), and Peer Problems (AOR: 2.44; 95% CI: 1.08-5.48) scores. The multivariate regression analyses indicated that the single independent predictor associated with Internet addictive behavior was Internet gambling (AOR: 5.66; 95% CI: 1.45-22.15). Discussion: Internet gambling is associated with addictive Internet use, as well as emotional maladjustment and behavioral problems, among Cypriot adolescents. Conclusions: Longitudinal studies are needed to elucidate whether Internet gambling constitutes a risk factor for the development of Internet addictive behavior among adolescents.
C1 [Critselis, Elena] Univ Athens, Sch Med, P&A Kyriakou Childrens Hosp, Univ Dept Pediat 2, Athens 11528, Greece.
   [Janikian, Mari; Kormas, George; Tsitsika, Artemis] Univ Athens, Sch Med, P&A Kyriakou Childrens Hosp, Univ Dept Pediat 2,AHU, Athens 11528, Greece.
   [Paleomilitou, Noni; Oikonomou, Despoina] Pediat Soc Cyprus, Nicosia, Cyprus.
   [Kassinopoulos, Marios] Cyprus Univ Technol, Nicosia, Cyprus.
RP Tsitsika, A (reprint author), PA Kyriakou Childrens Hosp, Univ Dept Pediat 2, AHU, 24 Mesogeion Ave, Athens 11527, Greece.
EM info@youth-health.gr
OI Tsitsika, Artemis/0000-0002-8436-640X
FU Second University Department of Pediatrics, "P. & A. Kyriakou"
   Children's Hospital, at the National and Kapodistrian University of
   Athens School of Medicine
FX The present work was funded by the Second University Department of
   Pediatrics, "P. & A. Kyriakou" Children's Hospital, at the National and
   Kapodistrian University of Athens School of Medicine. The funding body
   contributed to the study design and data collection. The funding body
   did not have any role in the analysis and interpretation of data,
   composition of the manuscript, and/or decision to submit the manuscript
   for publication.
NR 41
TC 11
Z9 11
U1 0
U2 9
PU AKADEMIAI KIADO ZRT
PI BUDAPEST
PA PRIELLE KORNELIA UTCA 21-35, 1117 BUDAPEST, HUNGARY
SN 2062-5871
EI 2063-5303
J9 J BEHAV ADDICT
JI J. Behav. Addict.
PD DEC
PY 2013
VL 2
IS 4
BP 224
EP 230
DI 10.1556/JBA.2.2013.4.5
PG 7
WC Psychiatry
SC Psychiatry
GA AK3JR
UT WOS:000338319900005
PM 25215204
OA DOAJ Gold, Green Published, Green Accepted
DA 2020-03-18
ER

PT J
AU Naeini, TS
   Arshadi, FK
   Hatamizadeh, N
   Bakhshi, E
AF Naeini, Tahereh Soleimanieh
   Arshadi, Farnaz Keshavarzi
   Hatamizadeh, Nikta
   Bakhshi, Enayatollah
TI The Effect of Social Skills Training on Perceived Competence of Female
   Adolescents with Deafness
SO IRANIAN RED CRESCENT MEDICAL JOURNAL
LA English
DT Article
DE Adaptation; Psychological; Deafness; Hearing Loss
ID YOUNG-CHILDREN; DISABILITIES; ADJUSTMENT; BEHAVIOR; BIRTH
AB Background: Although there are considerable researches on effectiveness of social skills training, little information is available on the effects of such training on perceived competence of adolescents with deafness.
   Objectives: This study was conducted in special school settings to determine the effects of social skills training on perceived competence of female adolescents with deafness.
   Patients and Methods: A prepost quasi-experimental design was used to perform the study. Sixty nine female students with deafness who were enrolled in all of the four different special secondary schools in Tehran, Iran, between 2010 and 2011 participated in this research. Two of four secondary schools were randomly allocated to the intervention group (33 students), and the other two to the control group (36 students). The participants were between 11 and 21 years (Mean = 15.43; SD = 1.89), and more than three fourth of each groups (i.e. 28 students in each groups) were affected by profound hearing impairment. The intervention group participated in twelve bi-weekly sessions. Pretest and posttest data were collected using the 'Hearing Impaired Children Self-Image Test'. The questionnaire was filled by an interviewer. This questionnaire asks students about their feeling toward their own competence in domains of cognitive, physical, socio-emotional and communication competence and school adjustment. The data was analyzed by using SPSS software, version 16.
   Results: The intervention led to significant improvement in total perceived competence scores of adolescents with deafness (P < 0.001) as well as in three domains of socio-emotional competence (P = 0.003), communication competence (P < 0.001), and school adjustment (P = 0.018).
   Conclusions: It is likely that learning social skills in adolescents with deafness would improve their sense of competence, and emotional well being.
C1 [Naeini, Tahereh Soleimanieh] Islamic Azad Univ, Cent Tehran Branch, Dept Psychol & Educ Except Children, Tehran, Iran.
   [Naeini, Tahereh Soleimanieh; Hatamizadeh, Nikta] Univ Social Welf & Rehabil Sci, Pediat Neurorehabil Res Ctr, Tehran, Iran.
   [Arshadi, Farnaz Keshavarzi] Islamic Azad Univ, Cent Tehran Branch, Dept Clin Psychol, Tehran, Iran.
   [Bakhshi, Enayatollah] Univ Social Welf & Rehabil Sci, Dept Biostat, Tehran, Iran.
RP Hatamizadeh, N (reprint author), Univ Social Welf & Rehabil Sci, Pediat Neurorehabil Res Ctr, Tehran, Iran.
EM nikta_h@yahoo.com
RI Bakhshi, Enayatollah/D-8589-2017; Hatamizadeh, Nikta/E-9084-2015; Meng,
   Qi/AAE-1636-2020
OI BAKHSHI, ENAYATOLLAH/0000-0001-8049-0190
NR 28
TC 2
Z9 2
U1 1
U2 10
PU KOWSAR PUBL
PI HOENSBROEK
PA PATERSWEG 22,, HOENSBROEK, LIMBURG 6431 GC, NETHERLANDS
SN 2074-1804
EI 2074-1812
J9 IRAN RED CRESCENT ME
JI Iran. Red Crescent Med. J.
PD DEC
PY 2013
VL 15
IS 12
AR e5426
DI 10.5812/ircmj.5426
PG 6
WC Medicine, General & Internal
SC General & Internal Medicine
GA AE4NW
UT WOS:000333960400015
PM 24693408
OA Other Gold, Green Published
DA 2020-03-18
ER

PT J
AU Intusoma, U
   Mo-suwan, L
   Ruangdaraganon, N
   Panyayong, B
   Chongsuvivatwong, V
AF Intusoma, Utcharee
   Mo-suwan, Ladda
   Ruangdaraganon, Nichara
   Panyayong, Benjaporn
   Chongsuvivatwong, Virasakdi
TI Effect of television viewing on social-emotional competence of young
   Thai children
SO INFANT BEHAVIOR & DEVELOPMENT
LA English
DT Article
DE Emotions; Infant; Social behavior; Television; Cohort
ID BEHAVIORAL-PROBLEMS; ANTISOCIAL-BEHAVIOR; SCHOOL; TEMPERAMENT;
   ADOLESCENTS; ATTENTION; PRESCHOOL; AMERICAN; EXPOSURE; TODDLERS
AB Exposure time, program content and cultural context may affect the impact of television (TV) on the social-emotional competence (SEC) of children. This study examined the effects of TV viewing on the SEC of Thai infants. The study was based on a Thai birth cohort study from which duration and content of TV viewing and data from the Modified Infant-Toddler Social and Emotional Assessment instrument at 1 and 3 years of age were available. Generalized estimating equations were used to examine whether scores below the 10th national percentile were associated with TV viewing duration. The relationship between viewing duration and SEC risk was quadratic rather than linear. Viewing duration of 30-120 min/day was associated with a decreased risk of low overall SEC compared to non-viewers after adjustments for confounding factors. However, the beneficial effect diminished when the duration exceeded 120 min/day. Viewing educational programs was associated with a risk reduction of having low overall SEC compared to non-educational programs. These results suggest that a short period of TV viewing may be beneficial for the SEC of Thai infants, especially if the programs are educational. (C) 2013 Elsevier Inc. All rights reserved.
C1 [Intusoma, Utcharee; Mo-suwan, Ladda] Prince Songkla Univ, Fac Med, Dept Pediat, Hat Yai 90110, Songkhla, Thailand.
   [Chongsuvivatwong, Virasakdi] Prince Songkla Univ, Fac Med, Epidemiol Unit, Hat Yai 90110, Songkhla, Thailand.
   [Ruangdaraganon, Nichara] Mahidol Univ, Ramathibodi Hosp, Fac Med, Dept Pediat, Bangkok 10400, Thailand.
   [Panyayong, Benjaporn] Minist Publ Hlth, Dept Mental Hlth, Nonthaburi 11000, Thailand.
RP Mo-suwan, L (reprint author), Prince Songkla Univ, Fac Med, Dept Pediat, Hat Yai 90110, Songkhla, Thailand.
EM ladda.m@psu.ac.th
NR 32
TC 3
Z9 5
U1 0
U2 30
PU ELSEVIER SCIENCE INC
PI NEW YORK
PA STE 800, 230 PARK AVE, NEW YORK, NY 10169 USA
SN 0163-6383
EI 1879-0453
J9 INFANT BEHAV DEV
JI Infant Behav. Dev.
PD DEC
PY 2013
VL 36
IS 4
BP 679
EP 685
DI 10.1016/j.infbeh.2013.07.001
PG 7
WC Psychology, Developmental
SC Psychology
GA 287OF
UT WOS:000329551400024
PM 23948636
DA 2020-03-18
ER

PT J
AU Courtney-Seidler, EA
   Klein, D
   Miller, AL
AF Courtney-Seidler, Elizabeth A.
   Klein, Dena
   Miller, Alec L.
TI Borderline Personality Disorder in Adolescents
SO CLINICAL PSYCHOLOGY-SCIENCE AND PRACTICE
LA English
DT Article
DE adolescent; assessment; borderline personality disorder; treatment
ID DEFICIT HYPERACTIVITY DISORDER; MENTALIZATION-BASED TREATMENT;
   ENVIRONMENTAL RISK-FACTORS; II COMPARISON SUBJECTS; DELIBERATE
   SELF-HARM; HOSPITALIZED ADOLESCENTS; AFFECTIVE INSTABILITY; 10-YEAR
   COURSE; AXIS-I; PSYCHIATRIC-DISORDERS
AB Sizeable numbers of youth in community and clinical settings meet diagnostic criteria for borderline personality disorder (BPD). Early assessment and treatment may positively alter the life-course trajectory of young people with BPD and reduce future suffering and impairment. This article reviews the potential etiological bases of BPD, including genetic, neurobiological, social-cognitive, and the biosocial theory. Prospective, retrospective, and correlational research including infant and child temperament, internalizing and externalizing psychopathology, as well as suicidal and nonsuicidal self-injurious behaviors provide additional information to better understand potential risk factors for the development of BPD as well as points for intervention (e.g., emotion regulation). To date, dialectical behavior therapy and mentalization-based treatment appear promising as effective treatments for adolescents who carry at least three borderline personality features in addition to self-harm. Directions for future research are discussed.
C1 [Klein, Dena; Miller, Alec L.] Montefiore Med Ctr, Albert Einstein Coll Med, Cognit & Behav Consultants, Bronx, NY 10467 USA.
RP Miller, AL (reprint author), Montefiore Med Ctr, Albert Einstein Coll Med, 111 East 210th St, Bronx, NY 10467 USA.
EM amiller@montefiore.org
NR 154
TC 15
Z9 15
U1 2
U2 59
PU WILEY
PI HOBOKEN
PA 111 RIVER ST, HOBOKEN 07030-5774, NJ USA
SN 0969-5893
EI 1468-2850
J9 CLIN PSYCHOL-SCI PR
JI Clin. Psychol.-Sci. Pract.
PD DEC
PY 2013
VL 20
IS 4
BP 425
EP 444
DI 10.1111/cpsp.12051
PG 20
WC Psychology, Clinical
SC Psychology
GA 264RB
UT WOS:000327896800006
DA 2020-03-18
ER

PT J
AU Weinstein, SM
   Mermelstein, RJ
AF Weinstein, Sally M.
   Mermelstein, Robin J.
TI Influences of Mood Variability, Negative Moods, and Depression on
   Adolescent Cigarette Smoking
SO PSYCHOLOGY OF ADDICTIVE BEHAVIORS
LA English
DT Article
DE cigarette smoking; adolescence; affect regulation; ecological momentary
   assessments
ID SUBSTANCE USE; EMOTION-REGULATION; SELF-CONTROL; MODEL; SYMPTOMS; RISK;
   NICOTINE; ASSOCIATIONS; TRANSITIONS; ESCALATION
AB Understanding the emotional risk factors for cigarette smoking in adolescence can greatly inform prevention efforts. The current study examined prospective relationships between 3 affective dimensions-negative mood variability, overall negative mood, and depression-affect-related smoking motives, and future smoking patterns among adolescents. The current study expands on prior research by using real-time methods to assess mood and by focusing on a key developmental transition in smoking behavior: the progression from experimentation or low level, infrequent use to higher use. Ninth-and 10th-grade students (N = 461; 55% girls) provided data on cigarette use at a baseline and follow-up 15-month wave, and also provided ecological momentary assessments of negative moods via palmtop computers for 1 week at each wave. Negative mood was examined via the means of negative mood reports at each wave, and mood variability was examined via the intraindividual standard deviations of negative mood reports at each wave. Depressive symptoms and smoking motives were also assessed. Findings supported a complex self-medication model of smoking escalation in adolescence whereby mood-smoking relationships differed by affect dimension and gender. For girls, greater negative mood variability at baseline significantly predicted rapid escalation in smoking over time, whereas depressive symptoms and overall negative mood were unrelated to girls' smoking patterns. In contrast, overall negative mood significantly predicted boys' smoking escalation among those with affect-related motives for smoking. Results thus suggest that inconsistent mood-smoking relations in past work may be driven by the complex interrelationships among affect vulnerabilities, gender, and smoking patterns.
C1 [Weinstein, Sally M.; Mermelstein, Robin J.] Univ Illinois, Dept Psychol, Chicago, IL USA.
   [Weinstein, Sally M.; Mermelstein, Robin J.] Univ Illinois, Inst Hlth Res & Policy, Chicago, IL USA.
   [Weinstein, Sally M.] Univ Illinois, Inst Juvenile Res, Dept Psychiat, Chicago, IL USA.
RP Weinstein, SM (reprint author), Univ Illinois, Inst Juvenile Res, Dept Psychiat, 1747 West Roosevelt Rd,Room 155, Chicago, IL 60608 USA.
EM sweinstein@psych.uic.edu
FU NCI NIH HHSUnited States Department of Health & Human ServicesNational
   Institutes of Health (NIH) - USANIH National Cancer Institute (NCI) [P01
   CA098262, 5 P01 CA099262]
NR 59
TC 24
Z9 24
U1 0
U2 23
PU EDUCATIONAL PUBLISHING FOUNDATION-AMERICAN PSYCHOLOGICAL ASSOC
PI WASHINGTON
PA 750 FIRST ST, NE, WASHINGTON, DC 20002-4242 USA
SN 0893-164X
EI 1939-1501
J9 PSYCHOL ADDICT BEHAV
JI Psychol. Addict. Behav.
PD DEC
PY 2013
VL 27
IS 4
BP 1068
EP 1078
DI 10.1037/a0031488
PG 11
WC Substance Abuse; Psychology, Multidisciplinary
SC Substance Abuse; Psychology
GA 280PZ
UT WOS:000329044500017
PM 23438244
OA Green Accepted
DA 2020-03-18
ER

PT J
AU Yager, J
   Iarocci, G
AF Yager, Jodi
   Iarocci, Grace
TI The Development of the Multidimensional Social Competence Scale: A
   Standardized Measure of Social Competence in Autism Spectrum Disorders
SO AUTISM RESEARCH
LA English
DT Article
DE autism spectrum disorders; social competence; multidimensional social
   competence scale; psychometric properties
ID INTERPERSONAL COMPETENCE; CHILDREN; BEHAVIOR
AB Autism and its related disorders are commonly described as lying along a continuum that ranges in severity and are collectively referred to as autism spectrum disorders (ASDs). Although all individuals with ASD meet the social impairment diagnostic criteria outlined in the DSM-IV-TR, they do not present with the same social difficulties. The variability in the expression and severity of social competence is particularly evident among the group of individuals with high-functioning ASD who appear to have difficulty applying their average to above average intelligence in a social context. There is a striking paucity of empirical research investigating individual differences in social functioning among individuals with high-functioning ASD. It is possible that more detailed investigations of social competence have been impeded by the lack of standardized measures available to assess the nature and severity of social impairment. The aim of the current study was to develop and evaluate a parent rating scale capable of assessing individual differences in social competence (i.e. strengths and challenges) among adolescents with ASD: the Multidimensional Social Competence Scale (MSCS). Results from confirmatory factor analyses supported the hypothesized multidimensional factor structure of the MSCS. Seven relatively distinct domains of social competence were identified including social motivation, social inferencing, demonstrating empathic concern, social knowledge, verbal conversation skills, nonverbal sending skills, and emotion regulation. Psychometric evidence provided preliminary support for the reliability and validity of the scale. Possible applications of this promising new parent rating scale in both research and clinical settings are discussed. Autism Res 2013, 6: 631-641. (c) 2013 International Society for Autism Research, Wiley Periodicals, Inc.
C1 [Yager, Jodi; Iarocci, Grace] Simon Fraser Univ, Autism & Dev Disorders Lab, Burnaby, BC V5A 1S6, Canada.
RP Yager, J (reprint author), Simon Fraser Univ, Autism & Dev Disorders Lab, 8888 Univ Dr, Burnaby, BC V5A 1S6, Canada.
EM jyager@sfu.ca
FU Autism Research Training Program; Canadian Institutes of Health Research
   (CIHR)Canadian Institutes of Health Research (CIHR); National Alliance
   for Autism Research (NAAR); Fonds de la recherche en sante due Quebec
   (FRSQ); Social Sciences and Humanities Research Council of Canada
   (SSHRC)Social Sciences and Humanities Research Council of Canada
   (SSHRC); Michael Smith Foundation for Health Research (MSFHR)Michael
   Smith Foundation for Health Research; Human Early Learning Partnership
   (HELP); Laurel Foundation; SSHRCSocial Sciences and Humanities Research
   Council of Canada (SSHRC); MSFHRMichael Smith Foundation for Health
   Research
FX Jodi Yager's work on this study was supported by doctoral fellowships
   from the Autism Research Training Program (jointly funded by Canadian
   Institutes of Health Research (CIHR), National Alliance for Autism
   Research (NAAR), and Fonds de la recherche en sante due Quebec (FRSQ)),
   the Social Sciences and Humanities Research Council of Canada (SSHRC),
   the Michael Smith Foundation for Health Research (MSFHR), and the Human
   Early Learning Partnership (HELP). This research was also supported by a
   research grant from the Laurel Foundation, the SSHRC, and an MSFHR
   scholar award to Grace Iarocci. We express our deep gratitude to the
   adolescents and families who participated in this study. We also thank
   our lab volunteers, Krista Johnston, Vanessa Vondruska, and Sara Clark,
   who helped at various stages of this research.
NR 35
TC 12
Z9 12
U1 0
U2 34
PU WILEY
PI HOBOKEN
PA 111 RIVER ST, HOBOKEN 07030-5774, NJ USA
SN 1939-3792
EI 1939-3806
J9 AUTISM RES
JI Autism Res.
PD DEC
PY 2013
VL 6
IS 6
BP 631
EP 641
DI 10.1002/aur.1331
PG 11
WC Behavioral Sciences; Psychology, Developmental
SC Behavioral Sciences; Psychology
GA 274PG
UT WOS:000328617900017
PM 24108618
DA 2020-03-18
ER

PT J
AU Daughters, SB
   Gorka, SM
   Magidson, JF
   MacPherson, L
   Seitz-Brown, CJ
AF Daughters, Stacey B.
   Gorka, Stephanie M.
   Magidson, Jessica F.
   MacPherson, Laura
   Seitz-Brown, C. J.
TI The role of gender and race in the relation between adolescent distress
   tolerance and externalizing and internalizing psychopathology
SO JOURNAL OF ADOLESCENCE
LA English
DT Article
DE Adolescence; Distress tolerance; Externalizing; Internalizing;
   Psychopathology
ID AFRICAN-AMERICAN; DEPRESSIVE SYMPTOMS; RACIAL-DIFFERENCES; SENSATION
   SEEKING; TASK PERSISTENCE; SEX-DIFFERENCES; RACIAL/ETHNIC DIFFERENCES;
   PSYCHIATRIC-DISORDERS; EMOTION DYSREGULATION; PROBLEMATIC ALCOHOL
AB Distress tolerance (DT) is an established construct contributing to the onset and maintenance of psychopathology in adulthood; however, few studies have examined the role of DT in older adolescent psychopathology. Emerging data suggest that gender and race may influence this relation. Therefore, the current study examined the relation between gender, race, and DT on parent-reported internalizing and externalizing DSM-oriented symptoms among a community sample of 128, 14-18 year old adolescents. Results indicated a moderating effect of gender on affective problems, such that females with low DT, but not males, displayed significantly greater affective problems. Findings also indicated a significant moderating effect of race, such that Caucasians with low DT, but not African Americans, displayed significantly higher somatic, oppositional defiant, and conduct problems. These findings suggest that DT is an important clinical variable in older adolescence, particularly among Caucasians and females. (C) 2013 The Foundation for Professionals in Services for Adolescents. Published by Elsevier Ltd. All rights reserved.
C1 [Daughters, Stacey B.] Univ N Carolina, Dept Psychol, Chapel Hill, NC 27599 USA.
   [Gorka, Stephanie M.] Univ Illinois, Dept Psychol, Chicago, IL 60680 USA.
   [Magidson, Jessica F.] Harvard Univ, Massachusetts Gen Hosp, Sch Med, Cambridge, MA 02138 USA.
   [MacPherson, Laura; Seitz-Brown, C. J.] Univ Maryland, Dept Psychol, College Pk, MD 20742 USA.
RP Daughters, SB (reprint author), Univ N Carolina, Dept Psychol, 247 Davie Hall, Chapel Hill, NC 27599 USA.
EM daughter@unc.edu
FU NIDA NIH HHSUnited States Department of Health & Human ServicesNational
   Institutes of Health (NIH) - USANIH National Institute on Drug Abuse
   (NIDA) [R21 DA022741, R21DA022741]
NR 105
TC 12
Z9 12
U1 0
U2 15
PU ACADEMIC PRESS LTD- ELSEVIER SCIENCE LTD
PI LONDON
PA 24-28 OVAL RD, LONDON NW1 7DX, ENGLAND
SN 0140-1971
EI 1095-9254
J9 J ADOLESCENCE
JI J. Adolesc.
PD DEC
PY 2013
VL 36
IS 6
BP 1053
EP 1065
DI 10.1016/j.adolescence.2013.08.008
PG 13
WC Psychology, Developmental
SC Psychology
GA 275XX
UT WOS:000328713800006
PM 24215952
OA Green Accepted
DA 2020-03-18
ER

PT J
AU Saritas, D
   Grusec, JE
   Gencoz, T
AF Saritas, Dilek
   Grusec, Joan E.
   Gencoz, Tulin
TI Warm and harsh parenting as mediators of the relation between maternal
   and adolescent emotion regulation
SO JOURNAL OF ADOLESCENCE
LA English
DT Article
DE Emotion regulation; Parental rejection; Parental warmth; Socialization
   domains
ID DEPRESSIVE SYMPTOMS; GENDER-DIFFERENCES; INFANT DISTRESS; SOCIALIZATION;
   FAMILY; LINKS; LIFE; SELF; EXPRESSIVITY; DIFFICULTIES
AB Maternal hostility/rejection and warmth were considered as potential mediators of the relation between mothers' and adolescents' emotion regulation. Participants were first-year high school students living in Ankara, Turkey and their mothers (N = 365). Scales assessing emotion regulation difficulties and maternal hostility/rejection and warmth were administered to both the adolescents and their mothers. Maternal hostility/rejection, but not warmth, mediated the relation between maternal and adolescent emotion regulation. For girls there was, additionally, a direct effect of maternal emotion regulation. The different roles played by parental rejection and parental warmth in the development of adolescents' emotion regulation accord with arguments that socialization occurs in different domains and that rejection and warmth are not aspects of the same domain. (C) 2013 The Foundation for Professionals in Services for Adolescents. Published by Elsevier Ltd. All rights reserved.
C1 [Saritas, Dilek] Bulent Ecevit Univ, Zonguldak, Turkey.
   [Grusec, Joan E.] Univ Toronto, Dept Psychol, Toronto, ON M5S 3G3, Canada.
   [Gencoz, Tulin] Middle E Tech Univ, Ankara, Turkey.
RP Grusec, JE (reprint author), Univ Toronto, Dept Psychol, Toronto, ON M5S 3G3, Canada.
EM grusec@psych.utoronto.ca
NR 63
TC 26
Z9 26
U1 0
U2 53
PU ACADEMIC PRESS LTD- ELSEVIER SCIENCE LTD
PI LONDON
PA 24-28 OVAL RD, LONDON NW1 7DX, ENGLAND
SN 0140-1971
EI 1095-9254
J9 J ADOLESCENCE
JI J. Adolesc.
PD DEC
PY 2013
VL 36
IS 6
BP 1093
EP 1101
DI 10.1016/j.adolescence.2013.08.015
PG 9
WC Psychology, Developmental
SC Psychology
GA 275XX
UT WOS:000328713800010
PM 24215956
DA 2020-03-18
ER

PT J
AU Zimmer-Gembeck, MJ
   Nesdale, D
   McGregor, L
   Mastro, S
   Goodwin, B
   Downey, G
AF Zimmer-Gembeck, Melanie J.
   Nesdale, Drew
   McGregor, Leanne
   Mastro, Shawna
   Goodwin, Belinda
   Downey, Geraldine
TI Comparing reports of peer rejection: Associations with rejection
   sensitivity, victimization, aggression, and friendship
SO JOURNAL OF ADOLESCENCE
LA English
DT Article
DE Rejection; Peer relationships; Friendship; Victimization; Aggression
ID RELATIONAL AGGRESSION; SELF-PERCEPTIONS; DARK SIDE; DEPRESSIVE SYMPTOMS;
   PHYSICAL AGGRESSION; PROSOCIAL BEHAVIOR; SOCIOMETRIC STATUS; POSITIVE
   VIEW; CHILDREN; ADJUSTMENT
AB Perceiving that one is rejected is an important correlate of emotional maladjustment. Yet, self-perceptions can substantially differ from classmate-reports of who is rejected. In this study, discrepancies between self- and classmate-reports of rejection were identified in 359 Australian adolescents (age 10-12 years). As expected, adolescents who overestimated rejection reported more rejection sensitivity and felt more victimized by their peers, but were not seen by peers as more victimized. Adolescents who underestimated rejection identified themselves as high in overt aggression, and their peers identified them as high in overt and relational aggression and low in prosocial behavior. Yet, underestimators' feelings of friendship satisfaction did not seem to suffer and they reported low rejection sensitivity. Results suggest that interventions to promote adolescent health should explicitly recognize the different needs of those who do and do not seem to perceive their high rejection, as well as adolescents who overestimate their rejection. (C) 2013 The Foundation for Professionals in Services for Adolescents. Published by Elsevier Ltd. All rights reserved.
C1 [Zimmer-Gembeck, Melanie J.; Nesdale, Drew; McGregor, Leanne; Mastro, Shawna; Goodwin, Belinda] Griffith Univ, Sch Appl Psychol, Gold Coast, Australia.
   [Zimmer-Gembeck, Melanie J.; Nesdale, Drew; McGregor, Leanne; Mastro, Shawna; Goodwin, Belinda] Griffith Hlth Inst, Behav Basis Hlth, Gold Coast, Australia.
   [Downey, Geraldine] Columbia Univ, Dept Psychol, New York, NY 10027 USA.
RP Zimmer-Gembeck, MJ (reprint author), Griffith Univ, Sch Appl Psychol, Gold Coast, Australia.
EM m.zimmer-gembeck@griffith.edu.au
RI Zimmer-Gembeck, Melanie/H-3031-2015
OI Zimmer-Gembeck, Melanie/0000-0001-9100-010X
NR 48
TC 17
Z9 18
U1 0
U2 28
PU ACADEMIC PRESS LTD- ELSEVIER SCIENCE LTD
PI LONDON
PA 24-28 OVAL RD, LONDON NW1 7DX, ENGLAND
SN 0140-1971
EI 1095-9254
J9 J ADOLESCENCE
JI J. Adolesc.
PD DEC
PY 2013
VL 36
IS 6
BP 1237
EP 1246
DI 10.1016/j.adolescence.2013.10.002
PG 10
WC Psychology, Developmental
SC Psychology
GA 275XX
UT WOS:000328713800024
PM 24215970
DA 2020-03-18
ER

PT J
AU Laursen, B
   Hartl, AC
AF Laursen, Brett
   Hartl, Amy C.
TI Understanding loneliness during adolescence: Developmental changes that
   increase the risk of perceived social isolation
SO JOURNAL OF ADOLESCENCE
LA English
DT Article
DE Loneliness; Social isolation; Risk factors to loneliness;
   Socio-emotional adjustment; Depression; Sleep dysfunction
ID MIDDLE-CHILDHOOD; PEER REJECTION; TRAJECTORIES; YOUTH; PERCEPTIONS;
   FRIENDSHIP; CONTEXTS; SUPPORT; HEALTH
AB Loneliness is typically defined in terms of feeling states. In this review, we take a somewhat different approach, describing loneliness in terms of perceived social isolation. Vulnerabilities to perceived social isolation differ across the lifespan. Unique properties of adolescence are identified that carry special risk for perceived social isolation. These include (but are not limited to) developmental changes in companions, developmental changes in autonomy and individuation, identity exploration, cognitive maturation, developmental changes in social perspective taking, and physical maturation. Scholars are encouraged to consider loneliness through the lens of perceived social isolation so as to better understand how the experience of physical isolation varies across adolescence. (C) 2013 The Foundation for Professionals in Services for Adolescents. Published by Elsevier Ltd. All rights reserved.
C1 [Laursen, Brett; Hartl, Amy C.] Florida Atlantic Univ, Dept Psychol, Boca Raton, FL 33431 USA.
RP Hartl, AC (reprint author), Florida Atlantic Univ, Dept Psychol, 777 Glades Rd, Boca Raton, FL 33431 USA.
EM Amy.Hartl@Live.com
FU NICHD NIH HHSUnited States Department of Health & Human ServicesNational
   Institutes of Health (NIH) - USANIH Eunice Kennedy Shriver National
   Institute of Child Health & Human Development (NICHD) [HD068421]
NR 66
TC 56
Z9 56
U1 4
U2 49
PU ACADEMIC PRESS LTD- ELSEVIER SCIENCE LTD
PI LONDON
PA 24-28 OVAL RD, LONDON NW1 7DX, ENGLAND
SN 0140-1971
EI 1095-9254
J9 J ADOLESCENCE
JI J. Adolesc.
PD DEC
PY 2013
VL 36
IS 6
BP 1261
EP 1268
DI 10.1016/j.adolescence.2013.06.003
PG 8
WC Psychology, Developmental
SC Psychology
GA 275XX
UT WOS:000328713800027
PM 23866959
DA 2020-03-18
ER

PT J
AU Connell, AM
   Patton, E
   Klostermann, S
   Hughes-Scalise, A
AF Connell, Arin M.
   Patton, Emily
   Klostermann, Susan
   Hughes-Scalise, Abigail
TI Attention bias in youth: Associations with youth and mother's depressive
   symptoms moderated by emotion regulation and affective dynamics during
   family interactions
SO COGNITION & EMOTION
LA English
DT Article
ID SELECTIVE ATTENTION; CHILDREN; TEMPERAMENT; ADOLESCENTS; INFORMATION;
   ANXIETY; RISK; PSYCHOPATHOLOGY; DISORDERS; FACES
C1 [Connell, Arin M.; Patton, Emily; Klostermann, Susan; Hughes-Scalise, Abigail] Case Western Reserve Univ, Dept Psychol Sci, Cleveland, OH 44106 USA.
RP Connell, AM (reprint author), Case Western Reserve Univ, Dept Psychol Sci, 10900 Euclid Ave, Cleveland, OH 44106 USA.
EM arin.connell@case.edu
NR 36
TC 9
Z9 9
U1 0
U2 23
PU ROUTLEDGE JOURNALS, TAYLOR & FRANCIS LTD
PI ABINGDON
PA 2-4 PARK SQUARE, MILTON PARK, ABINGDON OX14 4RN, OXON, ENGLAND
SN 0269-9931
EI 1464-0600
J9 COGNITION EMOTION
JI Cogn. Emot.
PD DEC 1
PY 2013
VL 27
IS 8
BP 1522
EP 1534
DI 10.1080/02699931.2013.803459
PG 13
WC Psychology, Experimental
SC Psychology
GA 265DD
UT WOS:000327929000017
PM 23782292
DA 2020-03-18
ER

PT J
AU Pagliaccio, D
   Luby, JL
   Gaffrey, MS
   Belden, AC
   Botteron, KN
   Harms, MP
   Barch, DM
AF Pagliaccio, David
   Luby, Joan L.
   Gaffrey, Michael S.
   Belden, Andrew C.
   Botteron, Kelly N.
   Harms, Michael P.
   Barch, Deanna M.
TI Functional brain activation to emotional and nonemotional faces in
   healthy children: Evidence for developmentally undifferentiated amygdala
   function during the school-age period
SO COGNITIVE AFFECTIVE & BEHAVIORAL NEUROSCIENCE
LA English
DT Article
DE Amygdala; Childhood; Emotional processing; Face processing; fMRI
ID FACIAL EXPRESSIONS; HEMODYNAMIC-RESPONSE; COGNITIVE-CONTROL; NEURAL
   RESPONSES; FEAR; DEPRESSION; REACTIVITY; METAANALYSIS; RECOGNITION; FMRI
AB The amygdala is a key region in emotion processing. In particular, fMRI studies have demonstrated that the amygdala is active during the viewing of emotional faces. Previous research has consistently found greater amygdala responses to fearful than to neutral faces in adults, convergent with a focus in the animal literature on the amygdala's role in fear processing. Studies have shown that the amygdala also responds differentially to other facial emotion types in adults. Yet the literature regarding when this differential amygdala responsivity develops is limited and mixed. Thus, the goal of the present study was to examine amygdala responses to emotional and neutral faces in a relatively large sample of healthy school-age children (N = 52). Although the amygdala was active in response to emotional and neutral faces, the results did not support the hypothesis that the amygdala responds differentially to emotional faces in 7- to 12-year-old children. Nonetheless, amygdala activity was correlated with the severity of subclinical depression symptoms and with emotional regulation skills. Additionally, sex differences were observed in frontal, temporal, and visual regions, as well as effects of pubertal development in visual regions. These findings suggest important differences in amygdala reactivity in childhood.
C1 [Pagliaccio, David; Barch, Deanna M.] Washington Univ, Program Neurosci, St Louis, MO 63130 USA.
   [Luby, Joan L.; Gaffrey, Michael S.; Belden, Andrew C.; Botteron, Kelly N.; Harms, Michael P.; Barch, Deanna M.] Washington Univ, Dept Psychiat, St Louis, MO 63130 USA.
   [Botteron, Kelly N.; Barch, Deanna M.] Washington Univ, Dept Radiol, St Louis, MO 63130 USA.
   [Barch, Deanna M.] Washington Univ, Dept Psychol, St Louis, MO 63130 USA.
   [Pagliaccio, David] Washington Univ, St Louis, MO 63130 USA.
RP Pagliaccio, D (reprint author), Washington Univ, Campus Box 1125,1 Brookings Dr, St Louis, MO 63130 USA.
EM david.pagliaccio@wustl.edu
RI Belden, Andy/I-1830-2012; Barch, Deanna M/G-8638-2013; Pagliaccio,
   David/T-7551-2017
OI Belden, Andy/0000-0002-3294-9232; Pagliaccio, David/0000-0002-1214-1965;
   Harms, Michael/0000-0001-7945-036X
FU National Institute of Mental HealthUnited States Department of Health &
   Human ServicesNational Institutes of Health (NIH) - USANIH National
   Institute of Mental Health (NIMH) [MH64769, MH090786, 1K01MH090515-01,
   K23MH098176]
FX This work was supported by the National Institute of Mental Health
   (Grant Nos. MH64769 to J.L.L. and MH090786 to J.L.L., D. M. B., and
   K.N.B.). A.C.B.'s work on the manuscript was supported by a grant from
   the National Institute of Mental Health (No. 1K01MH090515-01). M.S.G.'s
   work on the manuscript was supported by a grant from the National
   Institute of Mental Health (No. K23MH098176). The NIMH had no further
   role in the design and conduct of the study (collection, management,
   analysis, or interpretation of the data) or in the preparation, review,
   or approval of the manuscript. D. P. had full access to all study data
   and takes responsibility for the integrity of the data and accuracy of
   the data analysis. We thank all participants and their families who
   provided time and effort to making this study possible. The authors
   report no biomedical financial interests or potential conflicts of
   interest.
NR 85
TC 21
Z9 22
U1 0
U2 13
PU SPRINGER
PI NEW YORK
PA 233 SPRING ST, NEW YORK, NY 10013 USA
SN 1530-7026
EI 1531-135X
J9 COGN AFFECT BEHAV NE
JI Cogn. Affect. Behav. Neurosci.
PD DEC
PY 2013
VL 13
IS 4
BP 771
EP 789
DI 10.3758/s13415-013-0167-5
PG 19
WC Behavioral Sciences; Neurosciences
SC Behavioral Sciences; Neurosciences & Neurology
GA 270TQ
UT WOS:000328342000009
PM 23636982
OA Green Accepted
DA 2020-03-18
ER

PT J
AU Rice, T
   Sher, L
AF Rice, Timothy
   Sher, Leo
TI Neuroendocrinology of emotion regulation and suicide risk in adolescents
SO NEUROPSYCHIATRY
LA English
DT Editorial Material
ID ENDOGENOUS TESTOSTERONE; AMYGDALA; DYSREGULATION; DIFFICULTIES;
   CONNECTIVITY; SUPPRESSION
C1 [Rice, Timothy; Sher, Leo] Mt Sinai Med Ctr, Dept Psychiat, New York, NY 10029 USA.
RP Rice, T (reprint author), Mt Sinai Med Ctr, Dept Psychiat, 1 Gustave L Levy Pl,Box 1230, New York, NY 10029 USA.
EM trice83@gmail.co
NR 25
TC 2
Z9 2
U1 0
U2 8
PU FUTURE MEDICINE LTD
PI LONDON
PA UNITEC HOUSE, 3RD FLOOR, 2 ALBERT PLACE, FINCHLEY CENTRAL, LONDON, N3
   1QB, ENGLAND
SN 1758-2008
EI 1758-2016
J9 NEUROPSYCHIATRY-LOND
JI Neuropsychiatry
PD DEC
PY 2013
VL 3
IS 6
BP 551
EP 554
DI 10.2217/npy.13.71
PG 4
WC Neurosciences; Psychiatry
SC Neurosciences & Neurology; Psychiatry
GA 266BW
UT WOS:000327998300002
DA 2020-03-18
ER

PT J
AU Georgsdottir, I
   Haraldsson, A
   Dagbjartsson, A
AF Georgsdottir, Ingibjorg
   Haraldsson, Asgeir
   Dagbjartsson, Atli
TI Behavior and well-being of extremely low birth weight teenagers in
   Iceland
SO EARLY HUMAN DEVELOPMENT
LA English
DT Article
DE Behavior; Well-being; Bullying; Extremely low birth weight (ELBW);
   Adolescents
ID EXTREMELY PRETERM CHILDREN; SCHOOL-AGE OUTCOMES; HEALTH-CARE NEEDS;
   FUNCTIONAL LIMITATIONS; SOCIAL COMPETENCES; ADOLESCENTS BORN; YOUNG
   ADULTHOOD; WEEKS GESTATION; INFANTS BORN; 1990S
AB Background: Preterm children are at risk for behavioral and emotional problems.
   Aims: To evaluate behavior and emotional well-being of extremely low birth weight (ELBW) teenagers born in Iceland in 1991-1995.
   Methods: Participants, 30 of 35 ELBW survivors (25 girls, 5 boys, mean age 16.8 years), were interviewed, underwent medical examination and answered the Youth Self-Report for ages 11-18 (YSR) of the Achenbach System of Empirically Based Assessment (ASEBA). The ELBW parents answered the ASEBA Child Behavior Checklist for ages 6-18 and the Autism Spectrum Screening Questionnaire (ASSQ). A comparison group of 30 teenagers (23 girls, 7 boys, mean age 16.5 years) answered the YSR questionnaire and their parents answered the CBCL and ASSQ questionnaires.
   Results: ELBW teenagers and parents report more behavior problems than the full term comparison teenagers and parents. They score significantly higher on the YSR and CBCL syndrome scales except for YSR and CBCL rule-breaking behavior and CBCL thought problems. The ELBW teenagers self-report on total competence, activities, social participation and academic performance was not significantly lower than the comparison teenagers. Parents of ELBW teenagers rated total competence, social participation and school performance of their children significantly lower than parents of comparison teenagers. The YSR Positive Qualities Scale was not significantly different between the two teenage groups. Two ELBW teenagers scored above cut-off points on the ASSQ questionnaire and none of the comparison teenagers. Bullying was reported by 20% of ELBW parents compared to none of the comparison group.
   Conclusion: ELBW teenagers experience emotional, behavior and social challenges. The teenagers value their positive qualities, activities and academic performance similar to peers. (C) 2013 Elsevier Ireland Ltd. All rights reserved.
C1 [Georgsdottir, Ingibjorg] State Diagnost & Counselling Ctr, IS-200 Kopavogur, Iceland.
   [Haraldsson, Asgeir; Dagbjartsson, Atli] Univ Iceland, Fac Med, IS-101 Reykjavik, Iceland.
RP Georgsdottir, I (reprint author), State Diagnost & Counselling Ctr, Digranesvegur 5, IS-200 Kopavogur, Iceland.
EM ingibjorg@greining.is
FU University of Iceland Research Fund; Memorial Fund at the State
   Diagnostic and Counselling Centre; University Eimskipafelag Fund
FX The study was supported by a grant from the University of Iceland
   Research Fund, a stipend from a Memorial Fund at the State Diagnostic
   and Counselling Centre and the University Eimskipafelag Fund. No other
   financial support was received.
NR 47
TC 8
Z9 8
U1 0
U2 29
PU ELSEVIER IRELAND LTD
PI CLARE
PA ELSEVIER HOUSE, BROOKVALE PLAZA, EAST PARK SHANNON, CO, CLARE, 00000,
   IRELAND
SN 0378-3782
EI 1872-6232
J9 EARLY HUM DEV
JI Early Hum. Dev.
PD DEC
PY 2013
VL 89
IS 12
BP 999
EP 1003
DI 10.1016/j.earlhumdev.2013.08.018
PG 5
WC Obstetrics & Gynecology; Pediatrics
SC Obstetrics & Gynecology; Pediatrics
GA 262RO
UT WOS:000327755500015
PM 24041813
DA 2020-03-18
ER

PT J
AU Ford, JS
   Chou, J
   Sklar, CA
AF Ford, Jennifer S.
   Chou, Joanne F.
   Sklar, Charles A.
TI Attendance at a survivorship clinic: impact on knowledge and
   psychosocial adjustment
SO JOURNAL OF CANCER SURVIVORSHIP
LA English
DT Article
DE Childhood cancer survivors; Long-term follow-up clinic; Survivor clinic;
   Psychosocial
ID LONG-TERM SURVIVORS; CHILDHOOD-CANCER SURVIVORS; ADULT SURVIVORS;
   ADOLESCENT; CARE
AB Due to their heightened risk of developing late-occurring adverse outcomes, pediatric cancer survivors are advised to receive follow-up care in specialized Survivor Clinics. However, little is known about the impact of attending such clinics on psychosocial adjustment, knowledge, and morbidity. This study assesses the differences between those who attended a Survivorship Clinic and those who did not on knowledge, perception of risk, and psychosocial adjustment.
   We assessed 102 survivors who attended our Long-Term Follow-Up (LTFU) Clinic and 71 survivors never seen in a specialized clinic (non-LTFU). Participants were diagnosed at least 5 years prior to the assessment, were at least 20 years old, and had no evidence of active disease. Groups were matched on gender, age at cancer diagnosis, diagnosis, and race.
   On average, participants were currently 30 years of age and had been diagnosed with cancer around age 12. Most common reasons that non-LTFU survivors did not attend the clinic were "not aware" (71 %) or "not interested" (16 %). Survivors in each group were able to accurately report their cancer diagnosis, but few knew specific treatment information. There were no significant differences regarding survivors' perceptions of risk of future health problems with both groups similarly underestimating their risks. A significant minority in each group reported psychological or emotional problems (16-18 %), post-traumatic stress disorder (4.2-6.9 %), and/or psychological distress (7.8-19.7 %).
   Survivors are in need of continued education about their specific cancer treatments, recommended follow-up practices, the importance of survivorship care, and their specific risks for late effects.
   Among those childhood cancer survivors who do attend a Survivor clinic, a majority are in need of continued education about their specific cancer treatments, recommended follow-up practices, and risk of late effects. As many survivors of pediatric cancer appear to be unaware of the existence of Survivor clinics, improved methods of transitioning survivors after completion of treatment are needed.
C1 [Ford, Jennifer S.] Mem Sloan Kettering Canc Ctr, Dept Psychiat & Behav Sci, New York, NY 10022 USA.
   [Chou, Joanne F.] Mem Sloan Kettering Canc Ctr, Dept Epidemiol & Biostat, New York, NY 10021 USA.
   [Ford, Jennifer S.; Sklar, Charles A.] Mem Sloan Kettering Canc Ctr, Dept Pediat, New York, NY 10021 USA.
RP Ford, JS (reprint author), Mem Sloan Kettering Canc Ctr, Dept Psychiat & Behav Sci, 641 Lexington Ave,7th Floor, New York, NY 10022 USA.
EM fordj@mskcc.org
FU Langeloth Foundation; American Cancer SocietyAmerican Cancer Society
   [MRSG-07-165-01-CPPB]
FX This research was supported in part by the Langeloth Foundation (Sklar)
   and American Cancer Society MRSG-07-165-01-CPPB (Ford).
NR 35
TC 19
Z9 19
U1 0
U2 6
PU SPRINGER
PI NEW YORK
PA ONE NEW YORK PLAZA, SUITE 4600, NEW YORK, NY, UNITED STATES
SN 1932-2259
EI 1932-2267
J9 J CANCER SURVIV
JI J. Cancer Surviv.-Res. Pract.
PD DEC
PY 2013
VL 7
IS 4
BP 535
EP 543
DI 10.1007/s11764-013-0291-9
PG 9
WC Oncology; Social Sciences, Biomedical
SC Oncology; Biomedical Social Sciences
GA 259CK
UT WOS:000327504800003
PM 23793467
DA 2020-03-18
ER

PT J
AU Flouri, E
   Mavroveli, S
AF Flouri, Eirini
   Mavroveli, Stella
TI Adverse Life Events and Emotional and Behavioural Problems in
   Adolescence: The Role of Coping and Emotion Regulation
SO STRESS AND HEALTH
LA English
DT Article
DE adolescence; adverse life events; coping; emotion regulation; emotional
   and behavioural problems
ID DIFFICULTIES QUESTIONNAIRE; PSYCHOMETRIC PROPERTIES; CUMULATIVE RISK;
   SOCIAL SUPPORT; MENTAL-HEALTH; PSYCHOPATHOLOGY; DEPRESSION; CHILDHOOD;
   CHILDREN; STRESS
AB We tested whether emotion regulation (cognitive reappraisal and expressive suppression) and coping (distraction, avoidance, support seeking and active coping) mediate or moderate the association between change in life stress (change in number of adverse life events) and change in adolescent problem behaviour. We used prospective and retrospective longitudinal data from a community sample. We measured change in problem behaviour as emotional and behavioural problems at Time 2 controlling for emotional and behavioural problems at Time 1, a year earlier. We measured change in life stress as life stress between Times 1 and 2, controlling for total previous life stress (before Time 1). Neither coping nor emotion regulation mediated the association between change in life stress and change in problem behaviour. Avoidance and expressive suppression were related to an increase in problem behaviour. Only cognitive reappraisal moderated the effect of increase in life stress on worsening of problem behaviour, suggesting that, as expected, cognitive reappraisal was a protective factor. In adolescents who reported they habitually reappraise, the association between change in life stress and change in emotional and behavioural problems was non-significant. Copyright (c) 2012 John Wiley & Sons, Ltd.
C1 [Flouri, Eirini] Univ London, Inst Educ, Dept Psychol & Human Dev, London WC1H 0AA, England.
   [Mavroveli, Stella] Univ London Imperial Coll Sci Technol & Med, Div Surg, Dept Surg & Canc, London, England.
RP Flouri, E (reprint author), Univ London, Inst Educ, Dept Psychol & Human Dev, 25 Woburn Sq, London WC1H 0AA, England.
EM e.flouri@ioe.ac.uk
FU ESRCEconomic & Social Research Council (ESRC) [ES/J001414/1]
FX We are grateful to the following students at the Department of
   Psychology and Human Development, Institute of Education, for their help
   in data collection: Natalie Buschman, Helen Dalrymple, Kim Day, Tamara
   Fanovich, Elizabeth Finegold, Rebecca Fone, Shobha George, Kelly Harris,
   Joseph Hickey, Daphne Josselin, Emma Mon-Yi Ip and Charlotte Wormald. We
   are also grateful to the ESRC which, with grant ES/J001414/1, released
   time for the first author to write this paper.
NR 52
TC 11
Z9 11
U1 0
U2 48
PU WILEY
PI HOBOKEN
PA 111 RIVER ST, HOBOKEN 07030-5774, NJ USA
SN 1532-3005
EI 1532-2998
J9 STRESS HEALTH
JI Stress Health
PD DEC
PY 2013
VL 29
IS 5
BP 360
EP 368
DI 10.1002/smi.2478
PG 9
WC Psychology, Applied; Psychiatry; Psychology
SC Psychology; Psychiatry
GA 262KL
UT WOS:000327733800003
PM 23281019
DA 2020-03-18
ER

PT J
AU Jacobson, C
   Batejan, K
   Kleinman, M
   Gould, M
AF Jacobson, Colleen
   Batejan, Kristen
   Kleinman, Marjorie
   Gould, Madelyn
TI Reasons for Attempting Suicide among a Community Sample of Adolescents
SO SUICIDE AND LIFE-THREATENING BEHAVIOR
LA English
DT Article
ID PSYCHOSOCIAL RISK-FACTORS; DELIBERATE SELF-HARM; FOLLOW-UP; BEHAVIOR;
   PEOPLE; CHILDREN; IMPAIRMENT; OVERDOSES; THOUGHTS
AB The motives of suicide attempts among a community sample of 99 U.S. high school students were explored. Participants completed an in-depth computer-assisted self interview about their most recent attempts as well as additional psychosocial measures. Results indicated that nearly 75% of the adolescents engaged in suicide attempts for reasons other than killing themselves and that depressive symptoms and premeditation prior to the attempt were significantly associated with increased risk for engaging in the attempts with death as a clear motive. Linking motive for an attempt (death, interpersonal communication, emotion regulation) and treatment approach may improve prevention of subsequent attempts and completed suicides.
C1 [Jacobson, Colleen] Iona Coll, Dept Psychol, New Rochelle, NY 10801 USA.
   [Batejan, Kristen] Suffolk Univ, Dept Psychol, Boston, MA 02114 USA.
   [Kleinman, Marjorie; Gould, Madelyn] Columbia Univ, New York, NY USA.
RP Jacobson, C (reprint author), Iona Coll, Dept Psychol, 715 North Ave, New Rochelle, NY 10801 USA.
EM cjacobson@iona.edu
NR 35
TC 18
Z9 18
U1 1
U2 22
PU WILEY-BLACKWELL
PI HOBOKEN
PA 111 RIVER ST, HOBOKEN 07030-5774, NJ USA
SN 0363-0234
EI 1943-278X
J9 SUICIDE LIFE-THREAT
JI Suicide Life-Threat. Behav.
PD DEC
PY 2013
VL 43
IS 6
BP 646
EP 662
DI 10.1111/sltb.12047
PG 17
WC Psychiatry; Psychology, Multidisciplinary
SC Psychiatry; Psychology
GA 264SP
UT WOS:000327901100006
PM 23889468
DA 2020-03-18
ER

PT J
AU Isasi, CR
   Ostrovsky, NW
   Wills, TA
AF Isasi, Carmen R.
   Ostrovsky, Natania W.
   Wills, Thomas A.
TI The association of emotion regulation with lifestyle behaviors in
   inner-city adolescents
SO EATING BEHAVIORS
LA English
DT Article
DE Adolescents; Lifestyle behaviors; Emotion regulation; Depressive
   symptoms; Self-efficacy
ID SELF-CONTROL; SUBSTANCE USE; WEIGHT-GAIN; FOOD-INTAKE; RISK;
   PSYCHOPATHOLOGY; SKILLS
AB Purpose: Recent research suggests a role of cognitive self-regulation skills on obesity and lifestyle behaviors. However, very little is known about the role of emotion regulation. This study examined the association of emotion regulation with lifestyle behaviors and examined a mediational model testing the effects of emotion regulation through self-efficacy and depressive symptoms.
   Methods: A cross-sectional study was conducted with 602 adolescents (mean age 12.7 years) from 4 public schools in the Bronx, NY. The sample was 58% female, predominantly Hispanic (74%) and US born (81%). Emotion regulation was assessed by 3 indicators and defined as a latent variable. Dependent variables included fruit/vegetable intake, snack/junk food intake, frequency of physical activity, and time spent in sedentary behaviors. Structural equation modeling examined the association of emotion regulation with lifestyle behaviors, with self-efficacy and depressive symptoms defined as potential mediators.
   Results: The analyses showed that there was a positive association of emotion regulation with higher intake of fruits/vegetable and greater physical activity, which was mediated by self-efficacy. Emotion regulation was related to snack/junk food intake and sedentary behavior, and the structural equation model indicated pathways through an inverse relation to depressive symptoms, but these pathways were only observed in adolescent girls and not boys.
   Conclusions: These findings indicate that the ability to regulate emotions among adolescents has a role in weight-related behaviors. Future studies may need to explore the relation of other dimensions of emotion to positive health behaviors and study aspects of emotion regulation that may be more relevant for boys. (C) 2013 Elsevier Ltd. All rights reserved.
C1 [Isasi, Carmen R.; Ostrovsky, Natania W.] Albert Einstein Coll Med, Dept Epidemiol & Populat Hlth, Bronx, NY 10461 USA.
   [Wills, Thomas A.] Univ Hawaii, Program Epidemiol, Ctr Canc, Honolulu, HI 96813 USA.
RP Isasi, CR (reprint author), Albert Einstein Coll Med, Dept Epidemiol & Populat Hlth, 1300 Morris Pk Ave, Bronx, NY 10461 USA.
EM carmen.isasi@einstein.yu.edu; natania.ostrovsky@einstein.yu.edu;
   twills@cc.hawaii.edu
FU NICHD NIH HHSUnited States Department of Health & Human ServicesNational
   Institutes of Health (NIH) - USANIH Eunice Kennedy Shriver National
   Institute of Child Health & Human Development (NICHD) [R21HD052721, R21
   HD052721]
NR 29
TC 24
Z9 24
U1 3
U2 37
PU ELSEVIER
PI AMSTERDAM
PA RADARWEG 29, 1043 NX AMSTERDAM, NETHERLANDS
SN 1471-0153
EI 1873-7358
J9 EAT BEHAV
JI Eat. Behav.
PD DEC
PY 2013
VL 14
IS 4
BP 518
EP 521
DI 10.1016/j.eatbeh.2013.07.009
PG 4
WC Psychology, Clinical; Psychiatry
SC Psychology; Psychiatry
GA 257DF
UT WOS:000327363100023
PM 24183148
OA Green Accepted
DA 2020-03-18
ER

PT J
AU Goodman, M
   Patel, U
   Oakes, A
   Matho, A
   Triebwasser, J
AF Goodman, Marianne
   Patel, Uday
   Oakes, Allison
   Matho, Andrea
   Triebwasser, Joseph
TI DEVELOPMENTAL TRAJECTORIES TO MALE BORDERLINE PERSONALITY DISORDER
SO JOURNAL OF PERSONALITY DISORDERS
LA English
DT Article
ID GENDER-DIFFERENCES; CHILDHOOD EXPERIENCES; PSYCHOTIC SYMPTOMS; EMOTION
   REGULATION; RISK-FACTORS; FOLLOW-UP; AXIS-I; COMORBIDITY; PATHOLOGY;
   ALCOHOL
AB Due to the higher diagnostic prevalence of borderline personality disorder (BPD) in females, there exists a dearth of literature on the manifestations of BPD in men and minimal information on male developmental trajectories to the disorder. To identify precursors of BPD in males, surveys were administered to parents about their BPD male offspring and non-BPD male siblings. Questions covered aspects of probands' lives from infancy to late adolescence. BPD offspring were identified through self-reported clinical diagnoses and standardized diagnostic criteria embedded within the survey. A total of 263 male offspring (97 meeting strict criteria for BPD and 166 non-BPD siblings) were studied. The authors found that parents describe the early emergence of a constellation of symptoms in their BPD sons that include separation anxiety starting in infancy, body image concerns in childhood, and impulsivity, emptiness, and odd thinking in adolescence. This trajectory differs from the developmental course found in females diagnosed with BPD.
C1 [Goodman, Marianne; Triebwasser, Joseph] Mt Sinai Sch Med, Bronx VAMC, Bronx, NY 10468 USA.
   [Oakes, Allison] Univ Penn, Philadelphia, PA 19104 USA.
   [Matho, Andrea] SUNY Buffalo, Buffalo, NY 14260 USA.
RP Goodman, M (reprint author), Mt Sinai Sch Med, Bronx VAMC, 130 West Kingsbridge Rd, Bronx, NY 10468 USA.
EM Marianne.Goodman@va.gov
NR 57
TC 5
Z9 5
U1 1
U2 24
PU GUILFORD PUBLICATIONS INC
PI NEW YORK
PA 370 SEVENTH AVE, SUITE 1200, NEW YORK, NY 10001-1020 USA
SN 0885-579X
EI 1943-2763
J9 J PERS DISORD
JI J. Pers. Disord.
PD DEC
PY 2013
VL 27
IS 6
BP 764
EP 782
DI 10.1521/pedi_2013_27_111
PG 19
WC Psychiatry
SC Psychiatry
GA 256AM
UT WOS:000327282100006
PM 23795759
DA 2020-03-18
ER

PT J
AU Essau, CA
   Ishikawa, S
   Sasagawa, S
   Otsui, K
   Sato, H
   Okajima, I
   Georgiou, GA
   O'Callaghan, J
   Bray, D
AF Essau, Cecilia A.
   Ishikawa, Shin-ichi
   Sasagawa, Satoko
   Otsui, Kanako
   Sato, Hiroshi
   Okajima, Isa
   Georgiou, George A.
   O'Callaghan, Jean
   Bray, Diane
TI Psychopathological symptoms in two generations of the same family: a
   cross-cultural comparison
SO SOCIAL PSYCHIATRY AND PSYCHIATRIC EPIDEMIOLOGY
LA English
DT Article
DE Psychopathology; Self-construals; Social support; Cross-cultural
   research; Anxiety symptoms
ID ANXIETY DISORDER SYMPTOMS; CHILDRENS ANXIETY; PSYCHOMETRIC PROPERTIES;
   EMOTIONAL-PROBLEMS; SOCIAL ANXIETY; PARENT REPORTS; SELF; PREVALENCE;
   COMORBIDITY; DEPRESSION
AB The main aims of the present study were to compare the frequency and correlates of psychopathological symptoms in two generations of the same family in Japan and in England.
   The sample included 689 adolescents and one of their parents/guardians. All participants completed a set of questionnaires to measure psychopathological symptoms, self-construals, and perceived social support.
   In both parent and adolescent data, the Japanese sample reported significantly lower psychopathological symptoms than the English sample. The relationship between parental and adolescent psychopathology was significant in England, but not in Japan. In both countries, perceived social support and independent self-construal were generally associated with less psychopathological symptoms, and interdependent self-construal was associated with more symptoms. Additionally, in England, a significant interaction effect was found between social support and the self-construals. Participants with low independent and high interdependent self-construal had elevated levels of psychopathological symptoms when perceived social support was low.
   The present study illustrates the importance of culture in the transmission of psychopathological symptoms across different generations in the same family.
C1 [Essau, Cecilia A.; Georgiou, George A.; O'Callaghan, Jean; Bray, Diane] Univ Roehampton, Dept Psychol, Whitelands Coll, London SW15 4JD, England.
   [Ishikawa, Shin-ichi] Doshisha Univ, Fac Psychol, Kyoto 602, Japan.
   [Sasagawa, Satoko] Mejiro Univ, Fac Human Sci, Tokyo, Japan.
   [Otsui, Kanako] Kinki Univ, Fac Appl Sociol, Osaka, Japan.
   [Sato, Hiroshi] Kansai Univ, Fac Sociol, Osaka, Japan.
   [Okajima, Isa] Japan Somnol Ctr, Neuropsychiat Res Inst, Tokyo, Japan.
RP Essau, CA (reprint author), Univ Roehampton, Dept Psychol, Whitelands Coll, Holybourne Ave, London SW15 4JD, England.
EM C.Essau@roehampton.ac.uk; ishinn@mail.doshisha.ac.jp
RI Sasagawa, Satoko/Q-2450-2019
OI Sasagawa, Satoko/0000-0002-8823-2724; Essau, Cecilia/0000-0002-4098-4847
FU British Council under the "PMI2 Connect-Research Co-operation Award" [RC
   87]
FX This study is part of a research project on the Intergenerational
   Transmission of Anxiety in the UK and in Japan, funded by the British
   Council under the "PMI2 Connect-Research Co-operation Award" (RC 87) to
   University of Roehampton and University of Miyazaki. Project managed by
   Cecilia A. Essau and Shin-ichi Ishikawa.
NR 45
TC 3
Z9 3
U1 0
U2 6
PU SPRINGER HEIDELBERG
PI HEIDELBERG
PA TIERGARTENSTRASSE 17, D-69121 HEIDELBERG, GERMANY
SN 0933-7954
EI 1433-9285
J9 SOC PSYCH PSYCH EPID
JI Soc. Psychiatry Psychiatr. Epidemiol.
PD DEC
PY 2013
VL 48
IS 12
BP 2017
EP 2026
DI 10.1007/s00127-013-0673-3
PG 10
WC Psychiatry
SC Psychiatry
GA 254AP
UT WOS:000327132600016
PM 23494497
DA 2020-03-18
ER

PT J
AU Scholte, RHJ
   Burk, WJ
   Overbeek, G
AF Scholte, Ron H. J.
   Burk, William J.
   Overbeek, Geertjan
TI Divergence in Self- and Peer-Reported Victimization and its Association
   to Concurrent and Prospective Adjustment
SO JOURNAL OF YOUTH AND ADOLESCENCE
LA English
DT Article
DE Victimization; Multi-informant; Self-reports; Peer-reports; Adjustment
ID LATENT CLASS ANALYSIS; RELATIONAL AGGRESSION; SOCIAL INFORMATION; MIDDLE
   SCHOOL; ADOLESCENCE; CHILDHOOD; STABILITY; CHILDREN; VICTIMS;
   EXPERIENCES
AB Previous studies on victimization have either used self-reports of peer-reports, but correspondence between these measures is low, implying that types of victims may exist that differ in convergence between self- and peer-reported victimization. Importantly, the very few studies that do exist on such types were cross-sectional, and did not address the stability nor predictive validity in terms of adjustment of these types. Using a person-centered approach, the present study identified types of victims that were either convergent or divergent in self- and peer-reported victimization, and examined how these types differed in concurrent and prospective adjustment. Participants were 1,346 adolescents (50 % girls, mean age 14.2) who were followed for 1 year. Using Latent Profile Analysis, we identified two convergent types (self-peer identified victims and non-victims) and two divergent types (self-identified and peer-identified) of victims. The types were highly stable over time. Self-peer identified victims were not only concurrently but also prospectively the least well adjusted. Self-identified victims showed lower levels of emotional adjustment but did not show problems on social adjustment. On the other hand, peer-identified victims were at risk for social but not emotional maladjustment. The findings corroborate previous studies that suggest that self-reported victimization is related to emotional problems, while peer-reported victimization is more indicative of social problems. The findings also suggest that using self-reports or peer-reports only may lead to incomplete conclusions about victims' adjustment on different domains.
C1 [Scholte, Ron H. J.; Burk, William J.] Radboud Univ Nijmegen, Inst Behav Sci, NL-6500 HE Nijmegen, Netherlands.
   [Overbeek, Geertjan] Univ Utrecht, Dept Dev Psychol, Utrecht, Netherlands.
RP Scholte, RHJ (reprint author), Radboud Univ Nijmegen, Inst Behav Sci, Montessorilaan 3, NL-6500 HE Nijmegen, Netherlands.
EM r.scholte@pwo.ru.nl
NR 53
TC 20
Z9 22
U1 1
U2 20
PU SPRINGER/PLENUM PUBLISHERS
PI NEW YORK
PA 233 SPRING ST, NEW YORK, NY 10013 USA
SN 0047-2891
EI 1573-6601
J9 J YOUTH ADOLESCENCE
JI J. Youth Adolesc.
PD DEC
PY 2013
VL 42
IS 12
BP 1789
EP 1800
DI 10.1007/s10964-012-9896-y
PG 12
WC Psychology, Developmental
SC Psychology
GA 253IR
UT WOS:000327078800002
PM 23315212
DA 2020-03-18
ER

PT J
AU Garcia-Ruiz, M
   Rodrigo, MJ
   Hernandez-Cabrera, JA
   Maiquez, ML
AF Garcia-Ruiz, Marta
   Jose Rodrigo, Maria
   Hernandez-Cabrera, Juan A.
   Luisa Maiquez, Maria
TI Contribution of parents' adult attachment and separation attitudes to
   parent-adolescent conflict resolution
SO SCANDINAVIAN JOURNAL OF PSYCHOLOGY
LA English
DT Article
DE Parent adult attachment; attitudes toward adolescent separation; self
   and partner influences; conflict resolution styles
ID EMOTION REGULATION; STRATEGIES; MOTHERS; STYLES
AB This study examined the contribution to parent-adolescent conflict resolution of parental adult attachment styles and attitudes toward adolescent separation. Questionnaires were completed by 295 couples with early to late adolescent children. Structural equation models were used to test self and partner influences on conflict resolution for three attachment orientations: confidence (model A), anxiety (model B) and avoidance (model C). Model A showed self influences between parents' confidence orientation and negotiation and also via positive attitudes towards separation. Also, the fathers' use of negotiation was facilitated by the mothers' confidence orientation and vice versa, indicating partner influences as well. Model B showed self influences between parents' anxiety orientation and the use of dominance and withdrawal and also via negative attitudes towards separation. Model C showed self influences between parents' avoidance orientation and dominance and withdrawal, and a partner influence between fathers' avoidance and mothers' use of dominance. The results indicated that the parents' adult attachment system and the parenting system were related in the area of conflict resolution, and that self influences were stronger than partner influences.
C1 [Garcia-Ruiz, Marta] Publ Hlth Agcy Barcelona CIBERESP, Barcelona, Spain.
   [Jose Rodrigo, Maria; Hernandez-Cabrera, Juan A.; Luisa Maiquez, Maria] Univ La Laguna, Fac Psicol, Tenerife 38071, Spain.
RP Rodrigo, MJ (reprint author), Univ La Laguna, Fac Psicol, Campus Guajara, Tenerife 38071, Spain.
EM mjrodri@ull.es
RI Hernandez-Cabrera, Juan/H-8309-2015; Rodrigo, Maria Jose/H-8595-2015
OI Hernandez-Cabrera, Juan/0000-0001-6731-5670; Rodrigo, Maria
   Jose/0000-0001-5504-886X
NR 30
TC 7
Z9 7
U1 0
U2 14
PU WILEY-BLACKWELL
PI HOBOKEN
PA 111 RIVER ST, HOBOKEN 07030-5774, NJ USA
SN 0036-5564
EI 1467-9450
J9 SCAND J PSYCHOL
JI Scand. J. Psychol.
PD DEC
PY 2013
VL 54
IS 6
BP 459
EP 467
DI 10.1111/sjop.12077
PG 9
WC Psychology, Multidisciplinary
SC Psychology
GA 251XN
UT WOS:000326967400003
PM 24117437
DA 2020-03-18
ER

PT J
AU Glick, GC
   Rose, AJ
   Swenson, LP
   Waller, EM
AF Glick, Gary C.
   Rose, Amanda J.
   Swenson, Lance P.
   Waller, Erika M.
TI Associations of Mothers' Friendship Quality with Adolescents' Friendship
   Quality and Emotional Adjustment
SO JOURNAL OF RESEARCH ON ADOLESCENCE
LA English
DT Article
ID DEPRESSIVE SYMPTOMS; CHILDRENS FRIENDSHIPS; GENDER DIFFERENCES; BEHAVIOR
   PROBLEMS; SEX-DIFFERENCES; PEER RELATIONS; CO-RUMINATION; ATTACHMENT;
   FAMILY; PARENTS
AB Little research has examined the association of parents' friendships with adolescent's well-being, perhaps because the association was considered too distal. However, developmental theories suggest that contexts in which parents, but not their children, are situated may be related to child development (Bronfenbrenner, , ). The current work examined associations between the quality of mothers' own friendships and their adolescent children's friendship quality and emotional adjustment. Fifth-, eighth-, and eleventh-graders (N=172) whose mothers' friendships were characterized by conflict and antagonism reported having friendships that were high in negative friendship qualities as well as elevated internalizing symptoms. These associations held after controlling for mother-child relationship quality, suggesting that mothers' friendships may have a unique association with adolescents' adjustment.
C1 [Glick, Gary C.; Rose, Amanda J.; Waller, Erika M.] Univ Missouri, Columbia, MO 65211 USA.
   [Swenson, Lance P.] Suffolk Univ, Boston, MA USA.
RP Glick, GC (reprint author), Univ Missouri, Dept Psychol Sci, 210 McAlester Hall, Columbia, MO 65211 USA.
EM gary.glick@mail.mizzou.edu; rosea@missouri.edu
FU NIMH NIH HHSUnited States Department of Health & Human ServicesNational
   Institutes of Health (NIH) - USANIH National Institute of Mental Health
   (NIMH) [R01 MH073590, F31 MH070079, R03 MH063753]
NR 71
TC 4
Z9 4
U1 0
U2 21
PU WILEY
PI HOBOKEN
PA 111 RIVER ST, HOBOKEN 07030-5774, NJ USA
SN 1050-8392
EI 1532-7795
J9 J RES ADOLESCENCE
JI J. Res. Adolesc.
PD DEC
PY 2013
VL 23
IS 4
BP 730
EP 743
DI 10.1111/jora.12021
PG 14
WC Family Studies; Psychology, Developmental
SC Family Studies; Psychology
GA 251QP
UT WOS:000326945400012
PM 24348001
OA Green Accepted
DA 2020-03-18
ER

PT J
AU LeBourgeois, MK
   Wright, KP
   LeBourgeois, HB
   Jenni, OG
AF LeBourgeois, Monique K.
   Wright, Kenneth P., Jr.
   LeBourgeois, Hannah B.
   Jenni, Oskar G.
TI Dissonance Between Parent-Selected Bedtimes and Young Children's
   Circadian Physiology Influences Nighttime Settling Difficulties
SO MIND BRAIN AND EDUCATION
LA English
DT Article
ID LIGHT MELATONIN ONSET; SLEEP PROBLEMS; HUMANS; BEHAVIOR; INSOMNIA;
   ADOLESCENTS; CHILDHOOD; SCHEDULES; PHASE; CONSEQUENCES
AB Nighttime settling difficulties (i.e., bedtime resistance, sleep-onset delay) occur in about 25% of young children and are associated with attentional, behavioral, and emotional problems. We examined whether the timing of internal (endogenous) circadian melatonin phase (i.e., dim light melatonin onset; DLMO) and its relationship with parent-selected bedtimes were related to nighttime settling behaviors. Fourteen regularly napping preschoolers (8 females; 30-36months) participated in a 6-day protocol (parent-report of nighttime settling, actigraphic assessment of sleep onset latency, evening salivary DLMO). Average DLMO clock time was 07:40p.m.+/- 00:48minutes, occurring 29minutes +/- 32minutes prior to bedtime (lights-out). Children with later DLMOs had longer sleep-onset latencies (r=.62) and poorer success in falling asleep (r=-.59). Children whose bedtimes were closer to their DLMO had longer sleep-onset latencies (r=.72) and increased bedtime resistance (r=-.54). We conclude that dissonance between parent-selected bedtimes and children's circadian physiology may contribute to the development of nighttime settling difficulties in early childhood.
C1 [LeBourgeois, Monique K.; Wright, Kenneth P., Jr.; LeBourgeois, Hannah B.] Univ Colorado, Dept Integrat Physiol, Boulder, CO 80309 USA.
   [LeBourgeois, Monique K.] Brown Univ, Dept Psychiat & Human Behav, Warren Alpert Med Sch, Providence, RI 02912 USA.
   [Jenni, Oskar G.] Univ Childrens Hosp Zurich, Child Dev Ctr, Zurich, Switzerland.
   [Jenni, Oskar G.] Univ Childrens Hosp Zurich, Childrens Res Ctr, Zurich, Switzerland.
RP LeBourgeois, MK (reprint author), Univ Colorado, Dept Integrat Physiol, 354 UCB, Boulder, CO 80309 USA.
EM monique.lebourgeois@colorado.edu
RI Jenni, Oskar/AAG-4391-2019
OI Jenni, Oskar/0000-0002-4561-6277
FU NIMH NIH HHSUnited States Department of Health & Human ServicesNational
   Institutes of Health (NIH) - USANIH National Institute of Mental Health
   (NIMH) [K01 MH074643, R01 MH086566]
NR 48
TC 9
Z9 9
U1 0
U2 9
PU WILEY-BLACKWELL
PI HOBOKEN
PA 111 RIVER ST, HOBOKEN 07030-5774, NJ USA
SN 1751-2271
EI 1751-228X
J9 MIND BRAIN EDUC
JI Mind Brain Educ.
PD DEC
PY 2013
VL 7
IS 4
BP 234
EP 242
DI 10.1111/mbe.12032
PG 9
WC Education & Educational Research; Psychology, Developmental
SC Education & Educational Research; Psychology
GA 250UX
UT WOS:000326882700004
PM 24535929
OA Green Accepted
DA 2020-03-18
ER

PT J
AU Olsavsky, AK
   Telzer, EH
   Shapiro, M
   Humphreys, KL
   Flannery, J
   Goff, B
   Tottenham, N
AF Olsavsky, Aviva K.
   Telzer, Eva H.
   Shapiro, Mor
   Humphreys, Kathryn L.
   Flannery, Jessica
   Goff, Bonnie
   Tottenham, Nim
TI Indiscriminate Amygdala Response to Mothers and Strangers After Early
   Maternal Deprivation
SO BIOLOGICAL PSYCHIATRY
LA English
DT Article
DE Affective salience; amygdala development; attachment; indiscriminate
   friendliness; institutional rearing; maternal deprivation
ID EARLY INSTITUTIONAL DEPRIVATION; ALCOHOL SPECTRUM DISORDERS; ROMANIAN
   ADOPTEES; ATTACHMENT DISTURBANCES; INFANT INTERACTIONS; RELEVANCE
   DETECTION; EMOTION REGULATION; SOCIAL-BEHAVIOR; RHESUS-MONKEYS;
   YOUNG-CHILDREN
AB Background: In altricial species, maternal stimuli have powerful effects on amygdala development and attachment-related behaviors. In humans, maternal deprivation has been associated with both "indiscriminate friendliness" toward non-caregiving adults and altered amygdala development. We hypothesized that maternal deprivation would be associated with reduced amygdala discrimination between mothers and strangers and increased parent report of indiscriminate friendliness behaviors.
   Methods: Sixty-seven youths (33 previously institutionalized; 34 comparison; age-at-scan 4-17 years) participated in a functional magnetic resonance imaging experiment designed to examine amygdala response to mother versus stranger faces. In-scanner behavior was measured. Indiscriminate friendliness was assessed with parental report.
   Results: Comparison youth showed an amygdala response that clearly discriminated mother versus stranger stimuli. Previously institutionalized youths, by contrast, exhibited reduced amygdala discrimination between mothers and strangers. Reduced amygdala differentiation correlated with greater reports of indiscriminate friendliness. These effects correlated with age-at-adoption, with later adoptions being associated with reduced amygdala discrimination and more indiscriminate friendliness.
   Conclusions: Our results suggest that early maternal deprivation is associated with reduced amygdala discrimination between mothers and strangers, and reduced amygdala discrimination was associated with greater reports of indiscriminate friendliness. Moreover, these effects increased with age-at-adoption. These data suggest that the amygdala, in part, is associated with indiscriminate friendliness and that there might be a dose-response relationship between institutional rearing and indiscriminate friendliness.
C1 [Olsavsky, Aviva K.] Univ Calif Los Angeles, David Geffen Sch Med, Los Angeles, CA 90095 USA.
   [Olsavsky, Aviva K.] Univ Calif Los Angeles, Semel Inst Neurosci & Human Behav, Los Angeles, CA 90024 USA.
   [Telzer, Eva H.; Shapiro, Mor; Humphreys, Kathryn L.; Flannery, Jessica; Goff, Bonnie; Tottenham, Nim] Univ Calif Los Angeles, Dept Psychol, Los Angeles, CA 90024 USA.
RP Olsavsky, AK (reprint author), UCLA Psychiat, Semel Inst Neurosci & Human Behav, 760 Westwood Plaza,Suite C8-193, Los Angeles, CA 90095 USA.
EM aolsavsky@mednet.ucla.edu
RI Olsavsky, Aviva K/R-3951-2017
OI Olsavsky, Aviva K/0000-0002-7779-1491
FU National Institute of Mental HealthUnited States Department of Health &
   Human ServicesNational Institutes of Health (NIH) - USANIH National
   Institute of Mental Health (NIMH) [R01MH091864]
FX This work was supported by National Institute of Mental Health Grant
   R01MH091864 (NT).
NR 62
TC 38
Z9 38
U1 2
U2 28
PU ELSEVIER SCIENCE INC
PI NEW YORK
PA 360 PARK AVE SOUTH, NEW YORK, NY 10010-1710 USA
SN 0006-3223
EI 1873-2402
J9 BIOL PSYCHIAT
JI Biol. Psychiatry
PD DEC 1
PY 2013
VL 74
IS 11
BP 853
EP 860
DI 10.1016/j.biopsych.2013.05.025
PG 8
WC Neurosciences; Psychiatry
SC Neurosciences & Neurology; Psychiatry
GA 252CJ
UT WOS:000326981800011
PM 23810622
OA Green Accepted
DA 2020-03-18
ER

PT J
AU Brown, FL
   Whittingham, K
   Sofronoff, K
   Boyd, RN
AF Brown, Felicity L.
   Whittingham, Koa
   Sofronoff, Kate
   Boyd, Roslyn N.
TI Parenting a child with a traumatic brain injury: Experiences of parents
   and health professionals
SO BRAIN INJURY
LA English
DT Article
DE Family; focus group; parent; qualitative research; traumatic brain
   injury
ID FAMILY OUTCOMES; YOUNG-CHILDREN; REHABILITATION; PREDICTORS;
   ADOLESCENTS; DISTRESS; BURDEN; TBI; DISSEMINATION; DISABILITIES
AB Objective: To qualitatively explore the experiences, challenges and needs of parents of children with traumatic brain injury (TBI) in order to inform future intervention research through incorporation of participant knowledge and experience.
   Methods: Parents of children with TBI (n = 10) and experienced health professionals in paediatric rehabilitation (n = 5) took part in focus groups or individual interviews. Audio recordings were transcribed verbatim and an inductive thematic analysis performed.
   Findings: Participants reported that, beyond the impact of the injury on the child, TBI affects the entire family. Parents need to adjust to and manage their child's difficulties and can also experience significant emotional distress, relationship discord and burden of care, further adding to the challenges of the parenting role. Parents can feel isolated and the importance of empowerment, support and information was emphasized. Coping styles of disengagement and avoidance were often reported, despite acknowledgement that these were not beneficial.
   Conclusions: Parenting interventions may provide essential support for parents in adjusting to and managing their child's difficulties and the efficacy of existing programmes needs evaluation. Addressing parent emotional adjustment and coping strategies is vital following paediatric TBI, given the impact on parent well-being and the potential negative effects on child outcomes through reduced parenting effectiveness. Group programmes may enable connection and support.
C1 [Brown, Felicity L.; Whittingham, Koa; Sofronoff, Kate] Univ Queensland, Sch Psychol, Fac Social & Behav Sci, Brisbane, Qld, Australia.
   [Brown, Felicity L.; Whittingham, Koa; Boyd, Roslyn N.] Univ Queensland, Sch Med, Queensland Cerebral Palsy & Rehabil Res Ctr, Brisbane, Qld, Australia.
   [Brown, Felicity L.] Univ Queensland, Fac Hlth Sci, Queensland Childrens Med Res Inst, Brisbane, Qld, Australia.
RP Brown, FL (reprint author), Univ Queensland, Dept Psychol, St Lucia, Qld 4072, Australia.
EM f.brown@psy.uq.edu.au
RI Whittingham, Koa L/C-6766-2009; Boyd, Roslyn N/A-4498-2011
OI Whittingham, Koa L/0000-0002-5344-9907; Boyd, Roslyn
   N/0000-0002-4919-5975; Brown, Felicity/0000-0001-6800-1657
FU QCMRI [50002]; NHMRCNational Health and Medical Research Council of
   Australia [631712, 1037220]; Smart State Fellowship; University of
   Queensland FoundationUniversity of Queensland
FX The authors acknowledge a QCMRI PhD Scholarship (50002) (FB), an NHMRC
   postdoctoral fellowship (631712) (KW) and an NHMRC Career Development
   Fellowship (1037220), Smart State Fellowship and the University of
   Queensland Foundation support (RB). The authors report no conflicts of
   interest.
NR 47
TC 27
Z9 27
U1 3
U2 21
PU TAYLOR & FRANCIS LTD
PI ABINGDON
PA 2-4 PARK SQUARE, MILTON PARK, ABINGDON OR14 4RN, OXON, ENGLAND
SN 0269-9052
EI 1362-301X
J9 BRAIN INJURY
JI Brain Inj.
PD DEC
PY 2013
VL 27
IS 13-14
BP 1570
EP 1582
DI 10.3109/02699052.2013.841996
PG 13
WC Neurosciences; Rehabilitation
SC Neurosciences & Neurology; Rehabilitation
GA 259BW
UT WOS:000327503400011
PM 24111604
DA 2020-03-18
ER

PT J
AU Zhang, WH
   Lu, JM
   Liu, X
   Fang, HL
   Li, H
   Wang, DH
   Shen, JL
AF Zhang, Wenhai
   Lu, Jiamei
   Liu, Xia
   Fang, Hailin
   Li, Hong
   Wang, Dahua
   Shen, Jiliang
TI Event-related synchronization of delta and beta oscillations reflects
   developmental changes in the processing of affective pictures during
   adolescence
SO INTERNATIONAL JOURNAL OF PSYCHOPHYSIOLOGY
LA English
DT Article
DE Adolescence; Event-related synchronization; Delta; Beta; Late positive
   potential; Affective picture
ID AUTOMATIC EMOTION REGULATION; BRAIN OSCILLATIONS; TIME-COURSE; TOP-DOWN;
   EEG; POTENTIALS; ATTENTION; PATHOPHYSIOLOGY; TRAJECTORIES; REAPPRAISAL
AB Recent research has determined that affective pictures modulate event-related delta and beta oscillations in adults. However, it is unclear whether these brain oscillations reflect developmental changes in the processing of affective information during adolescence. EEG data were collected from 51 adolescents and 18 undergraduates as they viewed a total of 90 pictures. In the range of fast wave activities, event-related synchronization (ERS) in the beta band varied with emotional valence, indicating that beta ERS is indicative of early bottom-up processing of visual emotional stimuli. Adolescents at the age of 12 years exhibited more positive beta ERS amplitudes over posterior brain regions for positive versus neutral pictures compared to adolescents at the ages 14years, 16 years and in young adults; however, no age-related differences were found for negative versus neutral pictures. In the range of slow wave activities, delta ERSs and late positive potential (LPP) amplitudes exhibited affective modulation and decreased over anterior brain regions from between the age of 12 years and early adulthood. These slow wave activities (delta and LPPs) reflected top-down attention to the motivational relevance of the emotional stimuli. Taken together, these observations suggest that adolescents exhibit dissociable ERS patterns in the delta and beta bands during affective processing. Furthermore, adolescents undergo age-dependent changes in oscillatory brain reorganization. Our results should be useful to researchers interested in affective processing during adolescence. (C) 2013 Elsevier B.V. All rights reserved.
C1 [Zhang, Wenhai; Fang, Hailin] Yancheng Inst Technol, Mental Hlth Ctr, Yancheng City, Peoples R China.
   [Zhang, Wenhai; Lu, Jiamei] Shanghai Normal Univ, Dept Psychol, Shanghai, Peoples R China.
   [Liu, Xia; Wang, Dahua; Shen, Jiliang] Beijing Normal Univ, Sch Psychol, Beijing 100875, Peoples R China.
   [Li, Hong] Liaoning Normal Univ, Coll Psychol, Dalian 116029, Peoples R China.
RP Liu, X (reprint author), Beijing Normal Univ, Inst Dev Psychol, 19 Xinjiekou Outer St, Beijing 100875, Peoples R China.
EM Dev_Psych@163.com
OI Zhang, Wenhai/0000-0002-2427-3965
FU Chinese Ministry of Education, Humanities and Social Sciences Planning
   Fund [11YJA190024]; National Natural Science Foundation of ChinaNational
   Natural Science Foundation of China [81171289]
FX This study was supported by the Chinese Ministry of Education,
   Humanities and Social Sciences Planning Fund (11YJA190024) the National
   Natural Science Foundation of China (81171289).
NR 71
TC 6
Z9 8
U1 0
U2 23
PU ELSEVIER
PI AMSTERDAM
PA RADARWEG 29, 1043 NX AMSTERDAM, NETHERLANDS
SN 0167-8760
EI 1872-7697
J9 INT J PSYCHOPHYSIOL
JI Int. J. Psychophysiol.
PD DEC
PY 2013
VL 90
IS 3
BP 334
EP 340
DI 10.1016/j.ijpsycho.2013.10.005
PG 7
WC Psychology, Biological; Neurosciences; Physiology; Psychology;
   Psychology, Experimental
SC Psychology; Neurosciences & Neurology; Physiology
GA 267KP
UT WOS:000328096800006
PM 24144638
DA 2020-03-18
ER

PT J
AU Luby, J
   Belden, A
   Botteron, K
   Marrus, N
   Harms, MP
   Babb, C
   Nishino, T
   Barch, D
AF Luby, Joan
   Belden, Andy
   Botteron, Kelly
   Marrus, Natasha
   Harms, Michael P.
   Babb, Casey
   Nishino, Tomoyuki
   Barch, Deanna
TI The Effects of Poverty on Childhood Brain Development The Mediating
   Effect of Caregiving and Stressful Life Events
SO JAMA PEDIATRICS
LA English
DT Article
ID HIPPOCAMPAL VOLUME; EMOTION REGULATION; RELIABILITY; PRESCHOOL;
   SYMPTOMS; CHILDREN
AB IMPORTANCE The study provides novel data to inform the mechanisms by which poverty negatively impacts childhood brain development.
   OBJECTIVE To investigate whether the income-to-needs ratio experienced in early childhood impacts brain development at school age and to explore the mediators of this effect.
   DESIGN, SETTING, AND PARTICIPANTS This studywas conducted at an academic research unit at theWashington University School of Medicine in St Louis. Data from a prospective longitudinal study of emotion development in preschool children who participated in neuroimaging at school age were used to investigate the effects of poverty on brain development. Children were assessed annually for 3 to 6 years prior to the time of amagnetic resonance imaging scan, during which they were evaluated on psychosocial, behavioral, and other developmental dimensions. Preschoolers included in the study were 3 to 6 years of age and were recruited from primary care and day care sites in the St Louis metropolitan area; they were annually assessed behaviorally for 5 to 10 years. Healthy preschoolers and those with clinical symptoms of depression participated in neuroimaging at school age/early adolescence.
   EXPOSURE Household poverty as measured by the income-to-needs ratio.
   MAIN OUTCOMES AND MEASURES Brain volumes of children's white matter and cortical gray matter, as well as hippocampus and amygdala volumes, obtained usingmagnetic resonance imaging. Mediators of interest were caregiver support/hostility measured observationally during the preschool period and stressful life events measured prospectively.
   RESULTS Poverty was associated with smaller white and cortical gray matter and hippocampal and amygdala volumes. The effects of poverty on hippocampal volume were mediated by caregiving support/hostility on the left and right, as well as stressful life events on the left.
   CONCLUSIONS AND RELEVANCE The finding that exposure to poverty in early childhood materially impacts brain development at school age further underscores the importance of attention to the well-established deleterious effects of poverty on child development. Findings that these effects on the hippocampus are mediated by caregiving and stressful life events suggest that attempts to enhance early caregiving should be a focused public health target for prevention and early intervention. Findings substantiate the behavioral literature on the negative effects of poverty on child development and provide new data confirming that effects extend to brain development. Mechanisms for these effects on the hippocampus are suggested to inform intervention.
C1 [Luby, Joan; Belden, Andy; Botteron, Kelly; Marrus, Natasha; Harms, Michael P.; Babb, Casey; Nishino, Tomoyuki; Barch, Deanna] Washington Univ, Sch Med St Louis, Dept Psychiat, St Louis, MO 63110 USA.
   [Botteron, Kelly; Barch, Deanna] Washington Univ, Sch Med St Louis, Mallinckrodt Inst Radiol, Dept Radiol, St Louis, MO 63110 USA.
   [Barch, Deanna] Washington Univ, Dept Psychol, St Louis, MO 63130 USA.
   [Barch, Deanna] Washington Univ, Program Neurosci, St Louis, MO 63130 USA.
RP Luby, J (reprint author), Washington Univ, Sch Med St Louis, Med Ctr, Early Emot Dev Program,Dept Psychiat, Campus Box 8134,660 S Euclid Ave, St Louis, MO 63110 USA.
EM lubyj@wustl.edu
RI Belden, Andy/I-1830-2012
OI Belden, Andy/0000-0002-3294-9232; Harms, Michael/0000-0001-7945-036X
FU National Institutes of HealthUnited States Department of Health & Human
   ServicesNational Institutes of Health (NIH) - USA [2R01 MH064769-06A1,
   PA-07-070NIMH R01, 5K01MH090515-04]
FX This study was supported by grants 2R01 MH064769-06A1 (Dr Luby) and
   PA-07-070NIMH R01 (Drs Luby, Barch, and Botteron) from the National
   Institutes of Health. Dr Belden's work on this manuscript was supported
   by grant 5K01MH090515-04 from the National Institutes of Health.
NR 42
TC 243
Z9 246
U1 2
U2 80
PU AMER MEDICAL ASSOC
PI CHICAGO
PA 330 N WABASH AVE, STE 39300, CHICAGO, IL 60611-5885 USA
SN 2168-6203
EI 2168-6211
J9 JAMA PEDIATR
JI JAMA Pediatr.
PD DEC
PY 2013
VL 167
IS 12
BP 1135
EP 1142
DI 10.1001/jamapediatrics.2013.3139
PG 8
WC Pediatrics
SC Pediatrics
GA 291QY
UT WOS:000329845300012
PM 24165922
OA Green Accepted, Bronze
HC Y
HP N
DA 2020-03-18
ER

PT J
AU Squitieri, L
   Larson, BP
   Chang, KWC
   Yang, LJS
   Chung, KC
AF Squitieri, Lee
   Larson, Bradley P.
   Chang, Kate W. -C.
   Yang, Lynda J. -S.
   Chung, Kevin C.
TI Understanding Quality of Life and Patient Expectations Among Adolescents
   With Neonatal Brachial Plexus Palsy: A Qualitative and Quantitative
   Pilot Study
SO JOURNAL OF HAND SURGERY-AMERICAN VOLUME
LA English
DT Article
DE Brachial plexus palsy; patient expectations; qualitative
ID DATA-COLLECTION INSTRUMENT; BIRTH PALSY; HEALTH-CARE; PEDIATRIC
   ORTHOPEDICS; MEDICAL LITERATURE; NATURAL-HISTORY; USERS GUIDES;
   CHILDREN; RELIABILITY; DISABILITY
AB Purpose To explore the quality of life (QOL) and patient expectations among adolescents with neonatal brachial plexus palsy (NBPP) and their parents using qualitative and quantitative approaches.
   Methods A total of 18 adolescents (10-17 y) with residual NBPP impairment and their parents underwent separate 1-hour tape-recorded semistructured interviews. We also collected quantitative physical examination measures and patient-rated outcome scores, specifically the Pediatric Outcomes Data Collection Instrument and the Child Health Questionnaire, to quantify the severity of each adolescent's functional deficit and increase our understanding of QOL and patient expectations.
   Results Through qualitative analysis, we identified several patient- and system-dependent factors contributing to QOL, such as social impact and peer acceptance, emotional adjustment, aesthetic concerns and body image, functional limitations, physical and occupational therapy, finances, pain, and family dynamics. Despite residual impairment, most adolescents and their parents reported a good overall QOL according to quantitative outcome measures. Our study results showed that functional and aesthetic factors were responsible for most observed differences in QOL among NBPP adolescents. We also found that the Pediatric Outcomes Data Collection Instrument might be more sensitive than the Child Health Questionnaire in assessing patient expectations and QOL among this patient population.
   Conclusions Understanding patient expectations and QOL in NBPP adolescents is essential for medical decision making and advancing care. Physical examination measurements alone may not be sufficient for measuring outcome, and knowledge regarding environmental factors and family dynamics is important for clinicians to consider when counseling families of children with NBPP and improving overall outcome. (J Hand Surg. Am. 2013;38(12):2387-2397. Copyright (C) 2013 by the American Society for Surgery of the Hand. All rights reserved.)
C1 Univ So Calif, Keck Sch Med, Dept Surg, Div Plast & Reconstruct Surg, Los Angeles, CA 90033 USA.
   Univ Michigan, Dept Surg, Sect Plast Surg, Ann Arbor, MI 48109 USA.
   Univ Michigan, Pediat Brachial Plexus Program, Ann Arbor, MI 48109 USA.
   Univ Michigan, Dept Neurosurg, Ann Arbor, MI 48109 USA.
RP Chung, KC (reprint author), Univ Michigan Hlth Syst, Sect Plast Surg, Taubman Ctr 2130, SPC 5340,1500 E Med Ctr Dr, Ann Arbor, MI 48109 USA.
EM kecchung@umich.edu
FU American Society of Surgery of the Hand; National Institute of Arthritis
   and Musculoskeletal and Skin DiseasesUnited States Department of Health
   & Human ServicesNational Institutes of Health (NIH) - USANIH National
   Institute of Arthritis & Musculoskeletal & Skin Diseases (NIAMS) [K24
   AR053120]
FX Supported in part by a Clinical Research Grant from the American Society
   of Surgery of the Hand (L.S) and by a Midcareer Investigator Award in
   Patient-Oriented Research (grant K24 AR053120) from the National
   Institute of Arthritis and Musculoskeletal and Skin Diseases (to
   K.C.C.).
NR 45
TC 13
Z9 14
U1 1
U2 22
PU W B SAUNDERS CO-ELSEVIER INC
PI PHILADELPHIA
PA 1600 JOHN F KENNEDY BOULEVARD, STE 1800, PHILADELPHIA, PA 19103-2899 USA
SN 0363-5023
EI 1531-6564
J9 J HAND SURG-AM
JI J. Hand Surg.-Am. Vol.
PD DEC
PY 2013
VL 38A
IS 12
BP 2387
EP 2397
DI 10.1016/j.jhsa.2013.09.006
PG 11
WC Orthopedics; Surgery
SC Orthopedics; Surgery
GA 270CG
UT WOS:000328295900012
PM 24416766
DA 2020-03-18
ER

PT J
AU Hill, SY
   Wang, SH
   Carter, H
   Terwillinger, R
AF Hill, Shirley Y.
   Wang Shuhui
   Carter, Howard
   Terwillinger, Robert
TI Brain Morphology in Adolescents and Young Adults at High and Low Risk
   for Alcohol Dependence: Separating Cause and Consequence
SO NEUROPSYCHOPHARMACOLOGY
LA English
DT Meeting Abstract
DE substance use disorder; emotion regulation; orbitofrontal cortex;
   amygdala; DTI
C1 [Hill, Shirley Y.; Wang Shuhui; Carter, Howard; Terwillinger, Robert] Univ Pittsburgh, Med Ctr, Pittsburgh, PA USA.
NR 0
TC 0
Z9 0
U1 0
U2 1
PU NATURE PUBLISHING GROUP
PI LONDON
PA MACMILLAN BUILDING, 4 CRINAN ST, LONDON N1 9XW, ENGLAND
SN 0893-133X
EI 1740-634X
J9 NEUROPSYCHOPHARMACOL
JI Neuropsychopharmacology
PD DEC
PY 2013
VL 38
SU 2
MA M152
BP S212
EP S212
PG 1
WC Neurosciences; Pharmacology & Pharmacy; Psychiatry
SC Neurosciences & Neurology; Pharmacology & Pharmacy; Psychiatry
GA V40KI
UT WOS:000209477100362
DA 2020-03-18
ER

PT J
AU Ringoot, AP
   Jansen, PW
   Steenweg-de Graaff, J
   Measelle, JR
   van der Ende, J
   Raat, H
   Jaddoe, VWV
   Hofman, A
   Verhulst, FC
   Tiemeier, H
AF Ringoot, Ank P.
   Jansen, Pauline W.
   Steenweg-de Graaff, Jolien
   Measelle, Jeffrey R.
   van der Ende, Jan
   Raat, Hein
   Jaddoe, Vincent W. V.
   Hofman, Albert
   Verhulst, Frank C.
   Tiemeier, Henning
TI Young Children's Self-Reported Emotional, Behavioral, and Peer Problems:
   The Berkeley Puppet Interview
SO PSYCHOLOGICAL ASSESSMENT
LA English
DT Article
DE assessment; child self-report; Berkeley Puppet Interview; emotional and
   behavioral problems; psychometrics
ID PSYCHIATRIC-DISORDERS; PRESCHOOL-CHILDREN; FIT INDEXES; CHILDHOOD;
   PREVALENCE; LIFE; AGE; ADOLESCENCE; POPULATION; INFORMANTS
AB Adult observers are typically the only informants on emotional and behavioral problems in young children. Although additional information can be provided by child self-report, few validated, structured instruments are available to obtain self-report from young children. The Berkeley Puppet Interview (BPI) has been developed to obtain structured self-reports on multiple domains of mental health and social well-being. This study was the 1st to evaluate the psychometric properties of the BPI in a large sample. We studied 8 a priori scales of the interview in a Dutch community sample of 6,375 children ages 5-7 years. Using confirmatory factor analysis, we demonstrated adequate fit (Tucker-Lewis index = .90; comparative fit index = .90; root-mean-square error of approximation = .03) of a multidimensional model with 50 items loading on 8 latent factors (Depression, Separation Anxiety, Overanxious, Oppositional Defiant, Overt Hostility, Conduct Problems, Bullied by Peers, and Peer Acceptance/Rejection). This model was invariant across gender. Children reported anxiety-related problems more frequently than depressive problems, behavioral problems, or difficulties in peer relations. Reliability analyses showed that 3 broadband scales designated as Internalizing, Externalizing, and Peer Relations were homogeneous constructs (alpha s = .68-.79). Higher scores on most BPI scales were associated with lower maternal education, lower family income, and non-Western ethnicity. Boys reported more behavioral and peer relation problems, whereas girls reported more emotional problems. The findings indicate that young children from socioeconomically and demographically diverse backgrounds are capable of providing valid, multidimensional information on their emotional, behavioral, and peer relation problems using the BPI. Young children's self-report is a promising addition to existing assessment tools.
C1 [Ringoot, Ank P.; Jansen, Pauline W.; Steenweg-de Graaff, Jolien] Erasmus Univ, Sophia Childrens Hosp, Med Ctr, Generat Study Grp R, NL-3000 CB Rotterdam, Netherlands.
   [Ringoot, Ank P.; Jansen, Pauline W.; Steenweg-de Graaff, Jolien; van der Ende, Jan; Verhulst, Frank C.] Erasmus Univ, Sophia Childrens Hosp, Med Ctr, Dept Child & Adolescent Psychiat Psychol, NL-3000 CB Rotterdam, Netherlands.
   [Measelle, Jeffrey R.] Univ Oregon, Dept Psychol, Eugene, OR 97403 USA.
   [Raat, Hein] Erasmus Univ, Med Ctr, Dept Publ Hlth, NL-3000 CB Rotterdam, Netherlands.
   [Jaddoe, Vincent W. V.] Erasmus Univ, Sophia Childrens Hosp, Med Ctr, Dept Epidemiol,Generat Study Grp R, NL-3000 CB Rotterdam, Netherlands.
   [Jaddoe, Vincent W. V.; Tiemeier, Henning] Erasmus Univ, Sophia Childrens Hosp, Med Ctr, Dept Pediat, NL-3000 CB Rotterdam, Netherlands.
   [Hofman, Albert] Erasmus Univ, Dept Epidemiol, Med Ctr, NL-3000 CB Rotterdam, Netherlands.
   [Tiemeier, Henning] Erasmus Univ, Sophia Childrens Hosp, Med Ctr, Dept Child & Adolescent Psychiat Psychol,Dept Epi, NL-3000 CB Rotterdam, Netherlands.
RP Tiemeier, H (reprint author), Erasmus Univ, Sophia Childrens Hosp, Med Ctr, Dept Child & Adolescent Psychiat Psychol, POB 2060, NL-3000 CB Rotterdam, Netherlands.
EM h.tiemeier@erasmusmc.nl
RI Tiemeier, Henning/H-6534-2019
OI Tiemeier, Henning/0000-0002-4395-1397
NR 58
TC 22
Z9 22
U1 0
U2 35
PU AMER PSYCHOLOGICAL ASSOC
PI WASHINGTON
PA 750 FIRST ST NE, WASHINGTON, DC 20002-4242 USA
SN 1040-3590
EI 1939-134X
J9 PSYCHOL ASSESSMENT
JI Psychol. Assess.
PD DEC
PY 2013
VL 25
IS 4
BP 1273
EP 1285
DI 10.1037/a0033976
PG 13
WC Psychology, Clinical
SC Psychology
GA 270KL
UT WOS:000328317200020
PM 23937536
DA 2020-03-18
ER

PT J
AU Xu, MK
   Jones, PB
   Barnett, JH
   Gaysina, D
   Kuh, D
   Croudace, TJ
   Richards, M
AF Xu, Man K.
   Jones, Peter B.
   Barnett, Jennifer H.
   Gaysina, Darya
   Kuh, Diana
   Croudace, Tim J.
   Richards, Marcus
TI Adolescent Self-Organization Predicts Midlife Memory in a Prospective
   Birth Cohort Study
SO PSYCHOLOGY AND AGING
LA English
DT Article
DE self-organization; memory; life course
ID COGNITIVE DECLINE; MEDIATION ANALYSIS; FIT INDEXES; CHILDHOOD;
   EDUCATION; HEALTH; DISORDER; MODEL; AGE; ACHIEVEMENT
AB Childhood and adolescent mental health have a lasting impact on adult life chances, with strong implications for subsequent health, including cognitive aging. Using the British 1946 birth cohort, the authors tested associations between adolescent conduct problems, emotional problems and aspects of self-organization, and verbal memory at 43 years and rate of decline in verbal memory from 43 to 60-64 years. After controlling for childhood intelligence, adolescent self-organization was positively associated with verbal memory at 43 years, mainly through educational attainment, although not with rate of memory decline. Associations between adolescent conduct and emotional problems and future memory were of negligible magnitude. It has been suggested that interventions to improve self-organization may save a wide range of societal costs; this study also suggests that this might also benefit cognitive function in later life.
C1 [Xu, Man K.; Jones, Peter B.; Barnett, Jennifer H.; Croudace, Tim J.] Univ Cambridge, Dept Psychiat, Cambridge, England.
   [Barnett, Jennifer H.] Cambridge Cognit, Cambridge, England.
   [Gaysina, Darya] Univ Leicester, Sch Psychol, Leicester, Leics, England.
   [Kuh, Diana; Richards, Marcus] MRC Unit Lifelong Hlth & Ageing, London WC1B 5JU, England.
   [Croudace, Tim J.] Univ York, Dept Hlth Sci, York YO10 5DD, N Yorkshire, England.
   [Croudace, Tim J.] Univ York, Hull York Med Sch, York YO10 5DD, N Yorkshire, England.
RP Richards, M (reprint author), MRC Unit Lifelong Hlth & Ageing, 33 Bedford Pl, London WC1B 5JU, England.
EM tim.croudace@york.ac.uk; m.richards@nshd.mrc.ac.uk
RI Xu, Kate/K-7652-2018
OI Gaysina, Darya/0000-0002-9283-5667; Jones, Peter/0000-0002-0387-880X;
   Croudace, Tim/0000-0001-8346-7463
FU Medical Research CouncilMedical Research Council UK (MRC) [G0001354B,
   G1000183B]; Medical Research CouncilMedical Research Council UK (MRC)
   [G0001354, MC_UU_12019/3]; Wellcome TrustWellcome Trust
NR 64
TC 12
Z9 12
U1 0
U2 5
PU AMER PSYCHOLOGICAL ASSOC
PI WASHINGTON
PA 750 FIRST ST NE, WASHINGTON, DC 20002-4242 USA
SN 0882-7974
EI 1939-1498
J9 PSYCHOL AGING
JI Psychol. Aging
PD DEC
PY 2013
VL 28
IS 4
BP 958
EP 968
DI 10.1037/a0033787
PG 11
WC Gerontology; Psychology, Developmental
SC Geriatrics & Gerontology; Psychology
GA 280QT
UT WOS:000329046600007
PM 24364401
OA Green Published, Other Gold
DA 2020-03-18
ER

PT J
AU Gregorowski, C
   Seedat, S
   Jordaan, GP
AF Gregorowski, Claire
   Seedat, Soraya
   Jordaan, Gerhard P.
TI A clinical approach to the assessment and management of co-morbid eating
   disorders and substance use disorders
SO BMC PSYCHIATRY
LA English
DT Review
ID COGNITIVE-BEHAVIORAL THERAPY; BULIMIA-NERVOSA; ANOREXIA-NERVOSA;
   LAXATIVE ABUSE; SCREENING-TEST; ALCOHOL-USE; DRUG-ABUSE; COMORBID
   PSYCHOPATHOLOGY; PSYCHIATRIC-DISORDERS; FEMALE ADOLESCENTS
AB Introduction: Research has shown that eating disorder (ED) patients who abuse substances demonstrate worse ED symptomatology and poorer outcomes than those with EDs alone, including increased general medical complications and psychopathology, longer recovery times, poorer functional outcomes and higher relapse rates. This article provides a broad overview of the prevalence, aetiology, assessment and management of co-morbid EDs and substance use disorders (SUDs).
   Review: The co-occurrence of EDs and SUDs is high. The functional relationship between EDs and SUDs vary within and across ED subtypes, depends on the class of substance, and needs to be carefully assessed for each patient. Substances such as caffeine, tobacco, insulin, thyroid medications, stimulants or over the counter medications (laxatives, diuretics) may be used to aid weight loss and/or provide energy, and alcohol or psychoactive substances could be used for emotional regulation or as part of a pattern of impulsive behaviour. A key message conveyed in the current literature is the importance of screening and assessment for co-morbid SUDs and EDs in patients presenting with either disorder. There is a paucity of treatment studies on the management of co-occurring EDs and SUDs. Overall, the literature indicates that the ED and SUD should be addressed simultaneously using a multi-disciplinary approach. The need for medical stabilization, hospitalization or inpatient treatment needs to be assessed based on general medical and psychiatric considerations. Common features across therapeutic interventions include psycho-education about the aetiological commonalities, risks and sequelae of concurrent ED behaviours and substance abuse, dietary education and planning, cognitive challenging of eating disordered attitudes and beliefs, building of skills and coping mechanisms, addressing obstacles to improvement and the prevention of relapse. Emphasis should be placed on building a collaborative therapeutic relationship and avoiding power struggles. Cognitive behavioural therapy has been frequently used in the treatment of co-morbid EDs and SUDs, however there are no randomized controlled trials. More recently evidence has been found for the efficacy of dialectical behavioural therapy in reducing both ED and substance use behaviours.
   Conclusion: Future research would benefit from a meta-analysis of the current research in order to better understand the relationships between these two commonly co-occurring disorders.
C1 [Gregorowski, Claire; Seedat, Soraya; Jordaan, Gerhard P.] Univ Stellenbosch, Dept Psychiat, Fac Hlth Sci, Cape Town, South Africa.
RP Seedat, S (reprint author), Univ Stellenbosch, Dept Psychiat, Fac Hlth Sci, Cape Town, South Africa.
EM sseedat@sun.ac.za
FU South African Research Chairs Initiative of the Department of Science
   and Technology; National Research Foundation
FX CG and SS are supported by the South African Research Chairs Initiative
   of the Department of Science and Technology and the National Research
   Foundation.
NR 102
TC 22
Z9 22
U1 1
U2 79
PU BMC
PI LONDON
PA CAMPUS, 4 CRINAN ST, LONDON N1 9XW, ENGLAND
SN 1471-244X
J9 BMC PSYCHIATRY
JI BMC Psychiatry
PD NOV 7
PY 2013
VL 13
AR 289
DI 10.1186/1471-244X-13-289
PG 12
WC Psychiatry
SC Psychiatry
GA 281XK
UT WOS:000329134100006
PM 24200300
OA DOAJ Gold, Green Published
DA 2020-03-18
ER

PT J
AU Roy, AK
   Klein, RG
   Angelosante, A
   Bar-Haim, Y
   Leibenluft, E
   Hulvershorn, L
   Dixon, E
   Dodds, A
   Spindel, C
AF Roy, Amy K.
   Klein, Rachel G.
   Angelosante, Aleta
   Bar-Haim, Yair
   Leibenluft, Ellen
   Hulvershorn, Leslie
   Dixon, Erica
   Dodds, Alice
   Spindel, Carrie
TI Clinical Features of Young Children Referred for Impairing Temper
   Outbursts
SO JOURNAL OF CHILD AND ADOLESCENT PSYCHOPHARMACOLOGY
LA English
DT Article
ID SEVERE MOOD DYSREGULATION; PEDIATRIC BIPOLAR DISORDER; OPPOSITIONAL
   DEFIANT DISORDER; SCHOOL-AGE-CHILDREN; MATERNAL DEPRESSION; EXPRESSIVE
   BEHAVIOR; EMOTION REGULATION; CONDUCT DISORDER; YOUTH; CHILDHOOD
AB Objective: In light of the current controversy about whether severe temper outbursts are diagnostic of mania in young children, we conducted a study to characterize such children, focusing on mania and other mood disorders, emotion regulation, and parental psychiatric history.
   Methods: Study participants included 51 5-9-year-old children with frequent, impairing outbursts (probands) and 24 non-referred controls without outbursts. Parents completed a lifetime clinical interview about their child, and rated their child's current mood and behavior. Teachers completed a behavior rating scale. To assess emotion regulation, children were administered the Balloons Game, which assesses emotion expressivity in response to frustration, under demands of high and low regulation. Parental lifetime diagnoses were ascertained in blind clinical interviews.
   Results: No child had bipolar disorder, bipolar disorder not otherwise specified (NOS), or major depression (MDD). The most prevalent disorder was oppositional defiant disorder (88.2%), followed by attention-deficit/hyperactivity disorder (74.5%), anxiety disorders (49.0%), and non-MDD depressive disorders (33.3%). Eleven probands (21.6%) met criteria for severe mood dysregulation. During the Balloons Game, when there were no demands for self-regulation, children with severe outbursts showed reduced positive expressivity, and also showed significant deficits in controlling negative facial expressions when asked to do so. Anxiety disorders were the only diagnoses significantly elevated in probands' mothers.
   Conclusions: Overall, young children with severe temper outbursts do not present with bipolar disorder. Rather, disruptive behavior disorders with anxiety and depressive mood are common. In children with severe outbursts, deficits in regulating emotional facial expressions may reflect deficits controlling negative affect. This work represents a first step towards elucidating mechanisms underlying severe outbursts in young children.
C1 [Roy, Amy K.] Fordham Univ, Dept Psychol, Bronx, NY 10458 USA.
   [Klein, Rachel G.; Angelosante, Aleta; Spindel, Carrie] NYU, Ctr Child Study, New York, NY USA.
   [Bar-Haim, Yair] Tel Aviv Univ, Sch Psychol Sci, IL-69978 Tel Aviv, Israel.
   [Leibenluft, Ellen] NIMH, Sect Bipolar Spectrum Disorders, Emot & Dev Branch, Bethesda, MD 20892 USA.
   [Hulvershorn, Leslie] Indiana Univ Sch Med, Dept Psychiat, Indianapolis, IN 46202 USA.
   [Dixon, Erica] Amer Univ, Dept Psychol, Washington, DC 20016 USA.
   [Dodds, Alice] Drexel Univ, Coll Med, Philadelphia, PA 19104 USA.
RP Roy, AK (reprint author), Fordham Univ, Dept Psychol, 441 E Fordham Rd, Bronx, NY 10458 USA.
EM aroy3@fordham.edu
OI Bar-Haim, Yair/0000-0002-4630-9180; Dixon, Erica/0000-0001-9125-2497
FU Seevak Family Foundation; National Institute of Mental HealthUnited
   States Department of Health & Human ServicesNational Institutes of
   Health (NIH) - USANIH National Institute of Mental Health (NIMH) [K23
   MH074821]
FX This study was supported by generous grants from the Seevak Family
   Foundation (Rachel G. Klein, P. I.). Amy Roy was supported by K23
   MH074821 (Amy Roy, P. I.) from the National Institute of Mental Health.
NR 37
TC 20
Z9 22
U1 0
U2 20
PU MARY ANN LIEBERT, INC
PI NEW ROCHELLE
PA 140 HUGUENOT STREET, 3RD FL, NEW ROCHELLE, NY 10801 USA
SN 1044-5463
EI 1557-8992
J9 J CHILD ADOL PSYCHOP
JI J. Child Adolesc. Psychopharmacol.
PD NOV
PY 2013
VL 23
IS 9
BP 588
EP 596
DI 10.1089/cap.2013.0005
PG 9
WC Pediatrics; Pharmacology & Pharmacy; Psychiatry
SC Pediatrics; Pharmacology & Pharmacy; Psychiatry
GA AI0FT
UT WOS:000336522300002
PM 24168713
OA Green Published
DA 2020-03-18
ER

PT J
AU Fossati, A
   Gratz, KL
   Maffei, C
   Borroni, S
AF Fossati, Andrea
   Gratz, Kim L.
   Maffei, Cesare
   Borroni, Serena
TI Emotion dysregulation and impulsivity additively predict borderline
   personality disorder features in Italian nonclinical adolescents
SO PERSONALITY AND MENTAL HEALTH
LA English
DT Article
ID DELIBERATE SELF-HARM; EXPERIENTIAL AVOIDANCE; PSYCHOMETRIC PROPERTIES;
   SCHIZOTYPAL; SYMPTOMS; SCALE-11; BEHAVIOR; VERSION; WOMEN; MODEL
AB The present study aimed to test if measures of emotion dysregulation and impulsivity additively predicted dimensional scores of borderline personality disorder assessed using the Borderline Personality Disorder Scale of the Personality Diagnostic Questionnaire-4+ in two independent samples of Italian nonclinical adolescents. Hierarchical regression analyses showed that three dimensions of emotion dysregulation (difficulties controlling impulsive behaviours when distressed, limited access to effective emotional regulation strategies and lack of emotional clarity) were significantly associated with BPD features in both samples. Further, impulsivity scores accounted for a significant amount of additional variance in BPD features above and beyond emotion dysregulation. Copyright (C) 2013 John Wiley & Sons, Ltd.
C1 [Fossati, Andrea; Maffei, Cesare; Borroni, Serena] Univ Vita Salute San Raffaele, Fac Psychol, Milan, Italy.
   [Gratz, Kim L.] Univ Mississippi, Med Ctr, Jackson, MS 39216 USA.
RP Borroni, S (reprint author), Univ Vita Salute San Raffaele, Fac Psychol, Milan, Italy.
EM borroni.serena@hsr.it
RI Maffei, Cesare/AAF-1243-2020
OI MAFFEI, Cesare/0000-0002-6491-9476; Gratz, Kim/0000-0002-2659-6784
NR 58
TC 12
Z9 12
U1 0
U2 19
PU WILEY
PI HOBOKEN
PA 111 RIVER ST, HOBOKEN 07030-5774, NJ USA
SN 1932-8621
EI 1932-863X
J9 PERSONAL MENT HEALTH
JI Personal. Ment. Health
PD NOV
PY 2013
VL 7
IS 4
BP 320
EP 333
DI 10.1002/pmh.1229
PG 14
WC Psychiatry; Psychology, Social
SC Psychiatry; Psychology
GA 297HE
UT WOS:000330245700006
PM 24343981
DA 2020-03-18
ER

PT J
AU Dimaggio, G
   Nicolo, G
   Semerari, A
   Carcione, A
AF Dimaggio, Giancarlo
   Nicolo, Giuseppe
   Semerari, Antonio
   Carcione, Antonino
TI Investigating the personality disorder psychotherapy process: The roles
   of symptoms, quality of affects, emotional dysregulation, interpersonal
   processes, and mentalizing
SO PSYCHOTHERAPY RESEARCH
LA English
DT Article
DE therapy alliance; therapy process; mentalizing; metacognition;
   alexithymia; emotional regulation
ID DIALECTICAL BEHAVIOR-THERAPY; EARLY INTERVENTION; RANDOMIZED-TRIAL;
   FOLLOW-UP; BORDERLINE; ALEXITHYMIA; ALLIANCE; METACOGNITION;
   ADOLESCENTS; PRINCIPLES
AB Personality Disorders (PDs) can reasonably hope to gain benefit from psychotherapy. Nevertheless many patients do not fully respond. Research therefore has to be done into which variables need to be targeted in psychotherapy, in order to tailor treatment to the needs of the majority of PD patients. These have to date been understudied, in particular where patients have PD other than borderline and where they obtain no or limited benefits from available treatments. Many elements of the therapy process, such as therapy alliance, can be investigated. We outline here some personality pathology core issues and then describe how the authors involved in this special issue investigated the roles of symptoms, emotional experience and regulation, interpersonal patterns and mentalizing in PD psychotherapy.
C1 [Dimaggio, Giancarlo] Ctr Terapia Metacognitiva Interpersonale, Rome, Italy.
   [Nicolo, Giuseppe; Semerari, Antonio; Carcione, Antonino] Scuola Formaz Psicoterapia Cognitiva APC SPC, Terzo Ctr Psicoterapia Cognitiva, Rome, Italy.
RP Dimaggio, G (reprint author), Ctr Terapia Metacognitiva Interpersonale, Rome, Italy.
EM gdimaje@libero.it
RI Dimaggio, Giancarlo/H-2787-2019
NR 71
TC 26
Z9 26
U1 0
U2 26
PU ROUTLEDGE JOURNALS, TAYLOR & FRANCIS LTD
PI ABINGDON
PA 2-4 PARK SQUARE, MILTON PARK, ABINGDON OX14 4RN, OXON, ENGLAND
SN 1050-3307
EI 1468-4381
J9 PSYCHOTHER RES
JI Psychother. Res.
PD NOV 1
PY 2013
VL 23
IS 6
SI SI
BP 624
EP 632
DI 10.1080/10503307.2013.845921
PG 9
WC Psychology, Clinical
SC Psychology
GA 294AY
UT WOS:000330016000002
PM 24252091
DA 2020-03-18
ER

PT J
AU Horwitz, SM
   Hurlburt, MS
   Heneghan, A
   Zhang, JJ
   Rolls-Reutz, J
   Landsverk, J
   Stein, REK
AF Horwitz, Sarah McCue
   Hurlburt, Michael S.
   Heneghan, Amy
   Zhang, Jinjin
   Rolls-Reutz, Jennifer
   Landsverk, John
   Stein, Ruth E. K.
TI Persistence of Mental Health Problems in Very Young Children
   Investigated by US Child Welfare Agencies
SO ACADEMIC PEDIATRICS
LA English
DT Article
DE infant; mental health; National Survey of Child and Adolescent
   Well-Being; persistence
ID SOCIAL-EMOTIONAL PROBLEMS; BEHAVIORAL-PROBLEMS; FOSTER-CARE; INFANT;
   SERVICES; SAMPLE
AB OBJECTIVE: To document the persistence and predictors of mental health problems in children aged 12 to 18 months investigated for alleged maltreatment.
   METHODS: Data came from the second National Survey of Child and Adolescent Well-being (NSCAW II), a longitudinal study of youth 0 to 17.5 years referred to US child welfare agencies. These analyses involved children 12 to 18 months. Baseline sociodemographic, social services, developmental data, and health data were collected on children and caregivers. Potential social-emotional problems at baseline were assessed with the Brief Infant Toddler Social and Emotional (BITSEA) scales. Outcomes were scores over the clinical cutoff on the Child Behavior Checklist (CBCL) 1.5-5 assessed at 18 months after study entry.
   RESULTS: The multivariable analyses showed that an elevated BITSEA score at baseline (odds ratio 9.18, 95% confidence interval 1.49, 56.64; P = .018) and living with a depressed caregiver (odds ratio 13.54, 95% confidence interval 2.50, 73.46; P = .003) were associated with CBCL scores in the clinical range at the 18-month follow-up. For children who scored both positive on the BITSEA and lived with a depressed care-giver, 62.5% scored positive on the CBCL compared to 10.7% of the children with one risk factor and 3.8% of the children with neither risk factor. Only 23.9% of children and/or their caregivers received any service.
   CONCLUSIONS: Data show considerable persistence of mental health problems in very young children that 2 factors could identify. Lack of services to these children is a tremendous missed opportunity for identification and treatment that could potentially prevent more serious mental health problems.
C1 [Horwitz, Sarah McCue] NYU, Sch Med, Dept Child & Adolescent Psychiat, New York, NY 10016 USA.
   [Hurlburt, Michael S.] Univ So Calif, Sch Social Work, Los Angeles, CA 90089 USA.
   [Hurlburt, Michael S.; Zhang, Jinjin; Rolls-Reutz, Jennifer; Landsverk, John] Rady Childrens Hosp, Child & Adolescent Serv Res Ctr, San Diego, CA USA.
   [Heneghan, Amy] Palo Alto Med Fdn, Palo Alto, CA USA.
   [Heneghan, Amy] Case Western Reserve Sch Med, Cleveland, OH USA.
   [Stein, Ruth E. K.] Childrens Hosp Montefiore, Albert Einstein Coll Med, New York, NY USA.
RP Horwitz, SM (reprint author), NYU, Sch Med, Dept Child & Adolescent Psychiat, 1 Pk Ave, New York, NY 10016 USA.
EM Sarah.Horwitz@nyumc.org
OI Rolls Reutz, Jennifer/0000-0002-0879-7224; Horwitz,
   Sarah/0000-0002-5262-1170
FU NIMHUnited States Department of Health & Human ServicesNational
   Institutes of Health (NIH) - USANIH National Institute of Mental Health
   (NIMH) [P30-MH074678]
FX This study was supported by NIMH award P30-MH074678; J. Landsverk. Data
   are from the National Survey of Child and Adolescent Well-Being,
   developed under contract with the Administration on Children, Youth and
   Families, US Department of Health and Human Services; and the National
   Data Archive on Child Abuse and Neglect. The findings/conclusions are
   those of the authors and do not necessarily reflect the opinions of
   NIMH, nor indicate endorsement of its content by ACYF/DHHS.
NR 30
TC 10
Z9 10
U1 4
U2 27
PU ELSEVIER SCIENCE INC
PI NEW YORK
PA 360 PARK AVE SOUTH, NEW YORK, NY 10010-1710 USA
SN 1876-2859
EI 1876-2867
J9 ACAD PEDIATR
JI Acad. Pediatr.
PD NOV-DEC
PY 2013
VL 13
IS 6
BP 524
EP 530
DI 10.1016/j.acap.2013.06.001
PG 7
WC Pediatrics
SC Pediatrics
GA 261TX
UT WOS:000327688600008
PM 24238678
OA Green Accepted
DA 2020-03-18
ER

PT J
AU Owens, KA
   Haddock, G
   Berry, K
AF Owens, Karen Annette
   Haddock, Gillian
   Berry, Katherine
TI The Role of the Therapeutic Alliance in the Regulation of Emotion in
   Psychosis: An Attachment Perspective
SO CLINICAL PSYCHOLOGY & PSYCHOTHERAPY
LA English
DT Article
DE Attachment; Psychosis; Emotion Regulation; Therapeutic Alliance
ID INTERPERSONAL RELATIONSHIPS; SCHIZOPHRENIA; PSYCHOTHERAPY; INFANCY;
   ADOLESCENCE; VALIDATION; ADULTHOOD; STABILITY; SYMPTOMS; PATTERNS
AB Objectives: This article aims to explore the value of attachment theory as a framework for understanding the ways in which the staff-patient relationship is associated with different methods of regulating emotion in individuals with a diagnosis of psychosis. Method: Patient participants with a diagnosis of schizophrenia, schizoaffective disorder or psychosis not otherwise specified and mental health workers were recruited from 24-hour rehabilitation teams. Patient participants completed questionnaires assessing emotion regulation, attachment, therapeutic alliance and symptomatology. The therapeutic alliance was also assessed from mental workers' perspective. Results: Insecure attachment was significantly associated with greater difficulties in regulating emotions. A strong therapeutic alliance was associated with fewer difficulties in regulating emotions. Conclusions: Attachment is a useful theoretical construct for understanding psychosis, with evidence for a link between a positive staff-patient relationship and enhanced emotion regulation. Clinical implications of these findings are discussed. Copyright (c) 2012 John Wiley & Sons, Ltd.
   Key Practitioner Message
   The study supports a link between attachment organisation and psychosis, characterised by difficulties in emotion regulation. A positive patient-key worker relationship may facilitate the development of emotion regulation in this client group. A key implication of these findings is the training of MDT staff in the implementation of attachment-informed interventions.
C1 [Owens, Karen Annette; Haddock, Gillian; Berry, Katherine] Univ Manchester, Sch Psychol Sci, Manchester M13 9PL, Lancs, England.
   [Owens, Karen Annette] Royal Oldham Hosp, Dept Psychol Med, Oldham, England.
RP Owens, KA (reprint author), Univ Manchester, Sch Psychol Sci, 2nd Floor,Zochonis Bldg,Brunswick St, Manchester M13 9PL, Lancs, England.
EM owens_ka@hotmail.com
FU Department of HealthDiabetes UK [PDF-2009-02-05]
NR 39
TC 20
Z9 20
U1 1
U2 18
PU WILEY-BLACKWELL
PI HOBOKEN
PA 111 RIVER ST, HOBOKEN 07030-5774, NJ USA
SN 1063-3995
EI 1099-0879
J9 CLIN PSYCHOL PSYCHOT
JI Clin. Psychol. Psychother.
PD NOV
PY 2013
VL 20
IS 6
BP 523
EP 530
DI 10.1002/cpp.1793
PG 8
WC Psychology, Clinical
SC Psychology
GA 262CK
UT WOS:000327711500006
PM 22570312
DA 2020-03-18
ER

PT J
AU Wang, JM
   Rubin, KH
   Laursen, B
   Booth-LaForce, C
   Rose-Krasnor, L
AF Wang, Jennifer M.
   Rubin, Kenneth H.
   Laursen, Brett
   Booth-LaForce, Cathryn
   Rose-Krasnor, Linda
TI Preference-for-Solitude and Adjustment Difficulties in Early and Late
   Adolescence
SO JOURNAL OF CLINICAL CHILD AND ADOLESCENT PSYCHOLOGY
LA English
DT Article
ID SOCIAL WITHDRAWAL; TRAJECTORIES; CHILDHOOD
AB Social withdrawal has been associated with adjustment difficulties across development. Although much is known about shyness, little is known about preference-for-solitude; even less is known about its relations with adjustment across different periods of adolescence. We examined whether preference-for-solitude might be differentially associated with adjustment difficulties in early and late adolescence. Self- and parent-reports of withdrawal motivations and adjustment were collected from 234 eighth graders (113 boys; M age=13.43) and 204 twelfth graders (91 boys; M age=17.25). Results from structural equation modeling demonstrated that above and beyond the effects of shyness, preference-for-solitude was more strongly associated with adjustment difficulties in 8th grade than in 12th grade. Preference-for-solitude was associated with greater anxiety/depression, emotion dysregulation, and lower self-esteem in 8th grade; these relations were not found in 12th grade. Although preference-for-solitude was associated with lower social competence in both 8th and 12th grades, this relation was significantly stronger in 8th grade than in 12th grade. Findings suggest preference-for-solitude has closer ties to maladjustment in early adolescence than in late adolescence. Interventions targeting preferred-solitary youth in early adolescence may be particularly fruitful.
C1 [Wang, Jennifer M.; Rubin, Kenneth H.] Univ Maryland, Dept Human Dev & Quantitat Methodol, College Pk, MD 20742 USA.
   [Laursen, Brett] Florida Atlantic Univ, Dept Psychol, Boca Raton, FL 33431 USA.
   [Booth-LaForce, Cathryn] Univ Washington, Dept Family & Child Nursing, Seattle, WA 98195 USA.
   [Rose-Krasnor, Linda] Brock Univ, Dept Psychol, St Catharines, ON L2S 3A1, Canada.
RP Wang, JM (reprint author), Univ Maryland, Dept Human Dev & Quantitat Methodol, 3340 Benjamin Bldg, College Pk, MD 20742 USA.
EM wangjenn@umd.edu
RI Rubin, Kenneth H/M-5276-2018
OI Rubin, Kenneth H/0000-0002-2608-2484
FU NIMH NIH HHSUnited States Department of Health & Human ServicesNational
   Institutes of Health (NIH) - USANIH National Institute of Mental Health
   (NIMH) [1R01MH58116, R01 MH058116]
NR 38
TC 30
Z9 32
U1 4
U2 27
PU ROUTLEDGE JOURNALS, TAYLOR & FRANCIS LTD
PI ABINGDON
PA 2-4 PARK SQUARE, MILTON PARK, ABINGDON OX14 4RN, OXON, ENGLAND
SN 1537-4416
EI 1537-4424
J9 J CLIN CHILD ADOLESC
JI J. Clin. Child Adolesc. Psychol.
PD NOV 1
PY 2013
VL 42
IS 6
BP 834
EP 842
DI 10.1080/15374416.2013.794700
PG 9
WC Psychology, Clinical; Psychology, Developmental
SC Psychology
GA 251GX
UT WOS:000326916900008
PM 23682608
OA Green Accepted
DA 2020-03-18
ER

PT J
AU Zakopoulou, V
   Pashou, T
   Tzavelas, P
   Christodoulides, P
   Anna, M
   Iliana, K
AF Zakopoulou, Victoria
   Pashou, Theodora
   Tzavelas, Panagiotis
   Christodoulides, Pavlos
   Anna, Milona
   Iliana, Kolotoura
TI Learning difficulties: A retrospective study of their co morbidity and
   continuity as indicators of adult criminal behaviour in 18-70-year-old
   prisoners
SO RESEARCH IN DEVELOPMENTAL DISABILITIES
LA English
DT Article
DE Learning difficulties; Behaviour disorders; Criminal behaviour;
   Continuity; Co-morbidity
ID ANTISOCIAL-BEHAVIOR; READING RETARDATION; SELF-CONCEPT; CONDUCT
   DISORDER; FOLLOW-UP; DISABILITIES; CHILDHOOD; DELINQUENCY; PERSONALITY;
   CHILDREN
AB The development of learning difficulties is associated with problems in external (executive) and extensive behaviour in a co-occurrence with psycho-emotional problems beginning from pre-school, school age, and adolescence up to adulthood. Through the current survey, we aim to emphasise the early role of learning difficulties during the school age and adolescence of prisoners and their effects on the onset of offending behaviours in adulthood, such as criminal behaviour. Altogether, we studied 117 Greek adult prisoners from 18 to 70 years old who were accused of different types or degrees of offences. Through statistical analyses, the following factors were observed with high statistical significance as early indicators of criminal behaviour in the adult lives of the prisoners: (i) learning difficulties, (ii) family problems, (iii) behaviour disorders, (iv) developmental disorders, and (v) psycho-emotional disorders. As a result, the learning difficulties were assumed to be the most decisive factor in the developmental progression of prisoners because they manifested early in the prisoners' lives, weakened the prisoners to be competitive and robust, provoked a bad self-image and low self-esteem, and, in the frame of a weak or negative family and educational environment, they accompanied antisocial behaviour and psycho-emotional disorders even from adolescence, which continued into adulthood. (C) 2013 Elsevier Ltd. All rights reserved.
C1 [Zakopoulou, Victoria; Pashou, Theodora; Iliana, Kolotoura] TEI Epirus, Dept Speech & Language Therapy, Ioannina 45500, Greece.
   [Tzavelas, Panagiotis] Detent Premises Ioannina, Minist Justice, Ioannina, Greece.
   [Christodoulides, Pavlos] Univ London, Dept Psychol, Inst Educ, London WC1E 7HU, England.
   [Anna, Milona] Univ Ioannina, Dept Presch Educ, GR-45110 Ioannina, Greece.
RP Zakopoulou, V (reprint author), TEI Epirus, Dept Speech & Language Therapy, 4th Km Ioannina Athens Rd, Ioannina 45500, Greece.
EM vzakop@ioa.teiep.gr
NR 66
TC 2
Z9 2
U1 0
U2 10
PU PERGAMON-ELSEVIER SCIENCE LTD
PI OXFORD
PA THE BOULEVARD, LANGFORD LANE, KIDLINGTON, OXFORD OX5 1GB, ENGLAND
SN 0891-4222
J9 RES DEV DISABIL
JI Res. Dev. Disabil.
PD NOV
PY 2013
VL 34
IS 11
BP 3660
EP 3671
DI 10.1016/j.ridd.2013.08.033
PG 12
WC Education, Special; Rehabilitation
SC Education & Educational Research; Rehabilitation
GA 251BD
UT WOS:000326901900005
PM 24013156
DA 2020-03-18
ER

PT J
AU Slone, M
   Meir, Y
   Tarrasch, R
AF Slone, Michelle
   Meir, Yael
   Tarrasch, Ricardo
TI Individual differences in referral for help for severe emotional
   difficulties in adolescence
SO CHILDREN AND YOUTH SERVICES REVIEW
LA English
DT Article
DE Seeking help; Adolescence; Gender; Ethnic group; Self-esteem
ID MENTAL-HEALTH PROBLEMS; SELF-ESTEEM; PSYCHOLOGICAL HELP;
   GENDER-DIFFERENCES; SEEKING BEHAVIOR; SOCIAL SUPPORT; ATTITUDES;
   ISRAELI; ARABS; SERVICES
AB Adolescents with emotional distress may find help-seeking an extremely daunting endeavor. However, different adolescent population sectors relate differently to help-seeking for severe emotional difficulties. Gender and ethnic group are among the central factors influencing attitudes towards seeking emotional help. One of the possible mechanisms explaining these cross-group differences is self-esteem. The psychological price of seeking help could be admission of incompetence and feelings of failure, emotions that can be threatening, particularly to adolescents' self-esteem. In the present study, the psychological price of seeking help was manipulated by comparing the ease with which adolescents would self-refer for a severe emotional problem as opposed to referring another for the same problem, and the influence of gender, ethnic group differences and level of self esteem in both situations. The first hypothesis predicting greater ease of referral in the other-referral condition compared to self-referral was confirmed. The second hypothesis predicting general preference of informal help agents than the formal help agents was confirmed. The third hypothesis predicting gender differences such that girls would show higher ease of referral than boys from the different help agents was confirmed. The fourth hypothesis predicting that Jewish-Israeli adolescents would show greater ease of referral than Arab-Israeli adolescents was confirmed. An additional exploratory question examined the interaction between self-esteem and self versus other-referral on ease of referral for help. A significant interaction emerged only for help from the family. Adolescents with low self-esteem showed no differences in self versus other-referral, but adolescents with high self-esteem were more willing to refer others than themselves to seek help. These findings emphasize the importance of a sensitive needs assessment approach in designing mental health service delivery for youth. (C) 2013 Published by Elsevier Ltd.
C1 [Slone, Michelle; Meir, Yael] Tel Aviv Univ, Sch Psychol Sci, IL-69978 Tel Aviv, Israel.
   [Tarrasch, Ricardo] Tel Aviv Univ, Sch Educ, IL-69978 Tel Aviv, Israel.
   [Tarrasch, Ricardo] Tel Aviv Univ, Sagol Sch Neurosci, IL-69978 Tel Aviv, Israel.
RP Slone, M (reprint author), Tel Aviv Univ, Sch Psychol Sci, IL-69978 Tel Aviv, Israel.
EM mich@post.tau.ac.il; yaelmeir10@gmail.com; ricardo@post.tau.ac.il
RI Tarrasch, Ricardo/H-9197-2013
OI Tarrasch, Ricardo/0000-0003-1677-6615
NR 73
TC 6
Z9 6
U1 0
U2 11
PU PERGAMON-ELSEVIER SCIENCE LTD
PI OXFORD
PA THE BOULEVARD, LANGFORD LANE, KIDLINGTON, OXFORD OX5 1GB, ENGLAND
SN 0190-7409
EI 1873-7765
J9 CHILD YOUTH SERV REV
JI Child. Youth Serv. Rev.
PD NOV
PY 2013
VL 35
IS 11
BP 1854
EP 1861
DI 10.1016/j.childyouth.2013.08.011
PG 8
WC Family Studies; Social Work
SC Family Studies; Social Work
GA 251ER
UT WOS:000326911100009
DA 2020-03-18
ER

PT J
AU Pang, KC
   Beauchaine, TP
AF Pang, Karen C.
   Beauchaine, Theodore P.
TI Longitudinal Patterns of Autonomic Nervous System Responding to Emotion
   Evocation Among Children With Conduct Problems and/or Depression
SO DEVELOPMENTAL PSYCHOBIOLOGY
LA English
DT Article
DE conduct disorder; depression; heterotypic comorbidity; respiratory sinus
   arrhythmia; heart rate variability
ID RESPIRATORY SINUS ARRHYTHMIA; HEART-RATE-VARIABILITY; VAGAL TONE;
   MALE-ADOLESCENTS; MAJOR DEPRESSION; POLYVAGAL THEORY; PSYCHOPATHOLOGY;
   DISORDER; COMORBIDITY; CHILDHOOD
AB Conduct disorder (CD) and depression co-occur at far greater levels than chance, despite largely separate diagnostic criteria. One potential shared mechanism of this comorbidity is emotion dysregulation, which characterizes both internalizing and externalizing disorders. Previous research demonstrates that respiratory sinus arrhythmia (RSA)a peripheral biomarker of emotion regulationis attenuated among children with CD, and among children with depression. However, few studies have examined biomarkers of emotion regulation as a function of heterotypic comorbidity. We evaluated longitudinal patterns of RSA and RSA reactivity to emotion evocation across three annual assessments among 207 children diagnosed at ages 8-12 years with CD (n=30), depression (n=28), comorbid CD and depression (n=80), or no psychiatric condition (n=69). Using continuous symptom counts as predictors, DepressionxCD interactions were observed for both Time 1 resting RSA and Time 1 RSA reactivity. CD, depression, and their interaction were all associated with low resting RSA at Time 1. In addition, concurrently elevated CD and depression scores predicted the greatest RSA reactivity to emotion evocation. Psychopathology scores were unrelated to developmental changes in RSA and RSA reactivity over time. (c) 2012 Wiley Periodicals, Inc. Dev Psychobiol 55: 698-706, 2013.
C1 [Pang, Karen C.] Univ Washington, Seattle, WA 98195 USA.
   [Beauchaine, Theodore P.] Washington State Univ, Dept Psychol, Pullman, WA 99164 USA.
RP Beauchaine, TP (reprint author), Univ Washington, Seattle, WA 98195 USA.
EM ted.beauchaine@wsu.edu
FU National Institute of Mental HealthUnited States Department of Health &
   Human ServicesNational Institutes of Health (NIH) - USANIH National
   Institute of Mental Health (NIMH) [MH63699]
FX Contract grant sponsor: National Institute of Mental Health; Contract
   grant number: MH63699
NR 61
TC 30
Z9 30
U1 3
U2 25
PU WILEY
PI HOBOKEN
PA 111 RIVER ST, HOBOKEN 07030-5774, NJ USA
SN 0012-1630
EI 1098-2302
J9 DEV PSYCHOBIOL
JI Dev. Psychobiol.
PD NOV
PY 2013
VL 55
IS 7
BP 698
EP 706
DI 10.1002/dev.21065
PG 9
WC Developmental Biology; Psychology
SC Developmental Biology; Psychology
GA 233BA
UT WOS:000325538000003
PM 22826111
OA Green Accepted
DA 2020-03-18
ER

PT J
AU Sevcikova, A
   Serek, J
   Machackova, H
   Smahel, D
AF Sevcikova, Anna
   Serek, Jan
   Machackova, Hana
   Smahel, David
TI Extent Matters: Exposure to Sexual Material Among Czech Adolescents
SO JOURNAL OF EARLY ADOLESCENCE
LA English
DT Article
DE Internet; sexual content; traditional sexual media; early adolescence;
   EU Kids Online II
ID COMPULSIVE INTERNET USE; NATIONAL-SURVEY; PORNOGRAPHY; BEHAVIOR; MEDIA;
   RISK; YOUTH
AB Adolescents use media that exposes them to sexual material. This study focused on adolescents in the Czech Republic, a country with relatively high rates of exposure to sexual material (ESM). A sample of adolescents aged 11 to 15 years (N = 495) taken from the project EU Kids Online II was examined for predictors of the following: frequency of ESM, place of ESM, and, for online ESM, the types of sites. The only predictors of sporadic ESM were age and excessive Internet use, while age, gender, sensation seeking, and excessive Internet use were predictors of frequent ESM. Age and excessive Internet use were predictors only of ESM online, while age, gender, emotional problems, sensation seeking, and excessive Internet use were predictors of ESM in online and offline environments. High ESM is linked to adolescent vulnerability and also to adolescent psychosexual development. The implications of these findings are discussed in this article.
C1 [Sevcikova, Anna; Serek, Jan; Machackova, Hana; Smahel, David] Masaryk Univ, Fac Social Studies, Brno 60200, Czech Republic.
RP Sevcikova, A (reprint author), Masaryk Univ, Inst Res Children Youth & Family, Jostova 10, Brno 60200, Czech Republic.
EM asevciko@fss.muni.cz
RI Sevcikova, Anna/G-4154-2019; Smahel, David/G-5395-2017; Machackova,
   Hana/T-8902-2019
OI Sevcikova, Anna/0000-0002-9750-7320; Smahel, David/0000-0003-2767-4331;
   Machackova, Hana/0000-0001-9498-9208
NR 39
TC 6
Z9 6
U1 2
U2 17
PU SAGE PUBLICATIONS INC
PI THOUSAND OAKS
PA 2455 TELLER RD, THOUSAND OAKS, CA 91320 USA
SN 0272-4316
EI 1552-5449
J9 J EARLY ADOLESCENCE
JI J. Early Adolesc.
PD NOV
PY 2013
VL 33
IS 8
SI SI
BP 1048
EP 1071
DI 10.1177/0272431613483004
PG 24
WC Family Studies; Psychology, Developmental
SC Family Studies; Psychology
GA 232EO
UT WOS:000325474100003
DA 2020-03-18
ER

PT J
AU Brown, CL
   Oudekerk, BA
   Szwedo, DE
   Allen, JP
AF Brown, Casey L.
   Oudekerk, Barbara A.
   Szwedo, David E.
   Allen, Joseph P.
TI Inter-parent Aggression as a Precursor to Disengagement Coping in
   Emerging Adulthood: The Buffering Role of Friendship Competence
SO SOCIAL DEVELOPMENT
LA English
DT Article
DE disengagement coping; inter-parent aggression; friendships
ID INFORMATION MAXIMUM-LIKELIHOOD; THEORETICALLY BASED APPROACH; EMOTION
   REGULATION; PSYCHOLOGICAL SYMPTOMS; SEX-DIFFERENCES; SOCIAL SUPPORT;
   MISSING DATA; ADOLESCENTS; STRATEGIES; CHILDREN
AB Using multi-informant data drawn from a prospective study involving 184 youth, mother-perpetrated and father-perpetrated partner aggression during early adolescence (the age of 13) was examined as a predictor of five types of disengagement coping strategies in emerging adulthood (the age of 21): behavioral disengagement, mental disengagement, denial, substance use, and restraint. The ability to develop close friendships, or friendship competence, was examined as a moderator of these links. Results suggest that inter-parent aggression in early adolescence can predict reliance on disengagement coping 8 years later, but that friendship competence can buffer against the reliance on disengagement coping. Moreover, close friendship competence was not directly related to partner aggression by mothers or fathers, suggesting that friendship competence develops along an independent developmental track and thus may truly serve as a buffer for young adults with a history of exposure to inter-parent aggression.
C1 [Brown, Casey L.; Oudekerk, Barbara A.; Szwedo, David E.; Allen, Joseph P.] Univ Virginia, Charlottesville, VA 22904 USA.
RP Oudekerk, BA (reprint author), Univ Virginia, Dept Psychol, POB 400400, Charlottesville, VA 22904 USA.
EM bao2b@virginia.edu; allen@virginia.edu
FU NICHD NIH HHSUnited States Department of Health & Human ServicesNational
   Institutes of Health (NIH) - USANIH Eunice Kennedy Shriver National
   Institute of Child Health & Human Development (NICHD) [R01 HD058305];
   NIMH NIH HHSUnited States Department of Health & Human ServicesNational
   Institutes of Health (NIH) - USANIH National Institute of Mental Health
   (NIMH) [R01 MH058066]
NR 55
TC 2
Z9 2
U1 0
U2 8
PU WILEY
PI HOBOKEN
PA 111 RIVER ST, HOBOKEN 07030-5774, NJ USA
SN 0961-205X
EI 1467-9507
J9 SOC DEV
JI Soc. Dev.
PD NOV
PY 2013
VL 22
IS 4
BP 683
EP 700
DI 10.1111/sode.12026
PG 18
WC Psychology, Developmental
SC Psychology
GA 232NM
UT WOS:000325500700003
PM 24563584
OA Green Accepted
DA 2020-03-18
ER

PT J
AU Pang, JS
   Ang, RP
   Kom, DMY
   Tan, SH
   Chiang, AQM
AF Pang, Joyce S.
   Ang, Rebecca P.
   Kom, Dennis M. Y.
   Tan, Ser Hong
   Chiang, Aaron Q. M.
TI Patterns of Reactive and Proactive Aggression in Young Adolescents in
   Singapore
SO SOCIAL DEVELOPMENT
LA English
DT Article
DE reactive and proactive aggression; behavioral and emotional adjustment;
   delinquency; cluster analysis
ID PARENTAL AUTHORITY QUESTIONNAIRE; OPPOSITIONAL-DEFIANT DISORDER;
   ANTISOCIAL-BEHAVIOR; SELF-REPORT; CONDUCT PROBLEMS; TEACHER REPORTS;
   BOYS; INTERVENTION; CHILDHOOD; AUTHORITARIANISM
AB The authors investigated the patterns of reactive and proactive aggression exhibited by young male (N = 604) and female (N = 544) adolescents in Singapore. Self-report measures of reactive and proactive aggression, behavioral and emotional adjustment, parenting styles, and delinquency were administered to students aged 13-14. Using cluster analysis, three distinct patterns of aggression emerged: a low aggressive group, a combined aggressive group with high reactive and proactive aggression, and a reactively aggressive group with low proactive and high reactive aggression. The two aggressive groups showed similar disturbances in adjustment and delinquency, but the combined group showed the greatest disruptions. Findings indicate cross-cultural stability of patterns of aggression as well as the usefulness of the reactive/proactive distinction in early identification of individuals with adjustment problems.
C1 [Pang, Joyce S.; Ang, Rebecca P.; Kom, Dennis M. Y.; Tan, Ser Hong; Chiang, Aaron Q. M.] Nanyang Technol Univ, Singapore 637332, Singapore.
RP Pang, JS (reprint author), Nanyang Technol Univ, Sch Humanities & Social Sci, Div Psychol, Singapore 637332, Singapore.
EM joycepang@ntu.edu.sg
RI Ang, Rebecca/D-6582-2016
OI Ang, Rebecca/0000-0001-6045-7828
NR 48
TC 15
Z9 15
U1 1
U2 36
PU WILEY-BLACKWELL
PI HOBOKEN
PA 111 RIVER ST, HOBOKEN 07030-5774, NJ USA
SN 0961-205X
EI 1467-9507
J9 SOC DEV
JI Soc. Dev.
PD NOV
PY 2013
VL 22
IS 4
BP 794
EP 812
DI 10.1111/sode.12024
PG 19
WC Psychology, Developmental
SC Psychology
GA 232NM
UT WOS:000325500700009
DA 2020-03-18
ER

PT J
AU Watson, SMR
   Gable, R
AF Watson, Silvana Maria Russo
   Gable, Robert
TI Cognitive Development of Adolescents at Risk or With Learning and/or
   Emotional Problems: Implications for Teachers
SO INTERVENTION IN SCHOOL AND CLINIC
LA English
DT Article
DE cognitive; cognition; strategies; cognitive; cognition; adolescence;
   age; instruction; accommodations
ID WORKING-MEMORY CAPACITY; INDIVIDUAL-DIFFERENCES; FLUID INTELLIGENCE;
   ATTENTION; SCHOOL; BRAIN; AGE; PERFORMANCE; INFORMATION
C1 [Watson, Silvana Maria Russo; Gable, Robert] Old Dominion Univ, Norfolk, VA 23529 USA.
RP Watson, SMR (reprint author), Old Dominion Univ, Ctr Child Study, 4500 Hampton Blvd, Norfolk, VA 23529 USA.
EM swatson@odu.edu
NR 34
TC 1
Z9 1
U1 0
U2 11
PU SAGE PUBLICATIONS INC
PI THOUSAND OAKS
PA 2455 TELLER RD, THOUSAND OAKS, CA 91320 USA
SN 1053-4512
J9 INTERV SCH CLIN
JI Interv. Sch. Clin.
PD NOV
PY 2013
VL 49
IS 2
BP 108
EP 112
DI 10.1177/1053451213493171
PG 5
WC Education, Special
SC Education & Educational Research
GA 225VX
UT WOS:000324994200006
DA 2020-03-18
ER

PT J
AU Hum, KM
   Manassis, K
   Lewis, MD
AF Hum, Kathryn M.
   Manassis, Katharina
   Lewis, Marc D.
TI Neurophysiological Markers That Predict and Track Treatment Outcomes in
   Childhood Anxiety
SO JOURNAL OF ABNORMAL CHILD PSYCHOLOGY
LA English
DT Article
DE Childhood anxiety; Event-related potentials; Emotion faces; Emotion
   regulation; Cognitive behavior therapy; Treatment
ID COGNITIVE-BEHAVIORAL THERAPY; MENTAL-HEALTH SURVEY; EMOTION REGULATION;
   RESPONSE-INHIBITION; FACIAL EXPRESSIONS; GO/NOGO TASK; DISORDERS;
   CHILDREN; ADOLESCENTS; BRAIN
AB The present study examined the cortical processes that mediate cognitive regulation in response to emotion-eliciting stimuli, before and after anxious children participated in a cognitive behavioral therapy program. Electroencephalographic activity was recorded from anxious children (n = 24, 8 males) and comparison children (n = 16, 7 males) at pre-and post-treatment sessions. The change in anxiety T-scores from pre- to post-treatment was used to signify clinical improvement among anxious children (Improvers: n = 11 vs. Non-improvers: n = 13). Event-related potential components were recorded while children performed a Go/No-go task using emotional facial expressions. For the P1 component, believed to reflect attention and/or arousal processes, Non-improvers had greater activation levels relative to Improver and comparison groups at both sessions. Greater P1 amplitudes at pre-treatment predicted non-improvement following treatment. For the frontal N2 component, thought to reflect cognitive control processing, Improvers recruited greater activation from pre- to post-treatment, a change in activation that was predictive of treatment outcome. Non-improvers showed increased cortical activation within the time window of the P1, whether at pre- or post-treatment. These data suggest that heightened perceptual vigilance may have led to poorer outcomes. Improvers showed increased prefrontal activation within the time window of the N2 from pre- to post-treatment. These data suggest that increased cognitive control may have led to improved treatment outcomes. In sum, P1 activation may serve as a predictor of treatment outcome, while N2 activation may serve as an indicator of treatment response.
C1 [Hum, Kathryn M.] Univ Toronto, Dept Human Dev & Appl Psychol, Toronto, ON, Canada.
   [Manassis, Katharina] Univ Toronto, Hosp Sick Children, Dept Psychiat, Toronto, ON M5G 1X8, Canada.
   [Lewis, Marc D.] Radboud Univ Nijmegen, Inst Behav Sci, NL-6525 ED Nijmegen, Netherlands.
RP Hum, KM (reprint author), Univ Toronto, Dept Human Dev & Appl Psychol, Toronto, ON, Canada.
EM kat.hum@gmail.com
NR 61
TC 11
Z9 12
U1 0
U2 15
PU SPRINGER/PLENUM PUBLISHERS
PI NEW YORK
PA 233 SPRING ST, NEW YORK, NY 10013 USA
SN 0091-0627
J9 J ABNORM CHILD PSYCH
JI J. Abnorm. Child Psychol.
PD NOV
PY 2013
VL 41
IS 8
BP 1243
EP 1255
DI 10.1007/s10802-013-9755-7
PG 13
WC Psychology, Clinical; Psychology, Developmental
SC Psychology
GA 231QC
UT WOS:000325431300007
PM 23690280
DA 2020-03-18
ER

PT J
AU Yu, JJ
   Kim, H
   Hay, I
AF Yu, Jeong Jin
   Kim, Hyeonyee
   Hay, Ian
TI Understanding adolescents' problematic Internet use from a
   social/cognitive and addiction research framework
SO COMPUTERS IN HUMAN BEHAVIOR
LA English
DT Article
DE Parenting behavior; Adolescents; Emotion regulation; Addiction;
   Problematic Internet use
ID EMOTION REGULATION; DEPRESSIVE SYMPTOMS; CHINESE ADOLESCENTS; KOREAN
   ADOLESCENTS; IMPULSE CONTROL; FIT INDEXES; DIFFICULTIES; PARENT;
   CRITERIA; SUPPORT
AB As Internet usage has become more prevalent among youth, so too has problematic Internet use. Despite the critical role of emotion regulation in the development of adolescents' behaviors and the role of parenting interactions on their children's behaviors, little research has examined these links with reference to problematic and addictive Internet use for adolescents. The main goal of this study was to examine these links, based on a sample of 525 high school students (368 males; M = 15.33 years, SD = 0.47) from a predominantly middle and lower-middle socioeconomic community in Seoul, Korea. Results from structural equation modeling revealed that students' difficulties in emotion regulation was a mediating variable between students' perceptions of their parents' parenting behaviors and the students' Internet use. The findings substantiate the importance of conceptualizing addiction from a social/cognitive theoretical framework and the notion that adolescence is the onset period for many addictive behaviors and so more proactive attention needs to be given to reducing these early negative behaviors. Based on these results, interventions designed to enhance adolescents' emotion regulatory abilities have the likelihood to mitigate problematic and even addictive Internet use among youth. (C) 2013 Elsevier Ltd. All rights reserved.
C1 [Yu, Jeong Jin; Hay, Ian] Univ Tasmania, Hobart, Tas 7001, Australia.
   [Kim, Hyeonyee] Yonsei Fams Clin Brain Training Ctr, Seoul, South Korea.
RP Yu, JJ (reprint author), Univ Tasmania, Fac Educ, Private Bag 66, Hobart, Tas 7001, Australia.
EM JJ.YU@utas.edu.au
RI Hay, Ian/AAH-8508-2019
OI Hay, Ian/0000-0002-5527-3909
NR 75
TC 33
Z9 33
U1 1
U2 59
PU PERGAMON-ELSEVIER SCIENCE LTD
PI OXFORD
PA THE BOULEVARD, LANGFORD LANE, KIDLINGTON, OXFORD OX5 1GB, ENGLAND
SN 0747-5632
EI 1873-7692
J9 COMPUT HUM BEHAV
JI Comput. Hum. Behav.
PD NOV
PY 2013
VL 29
IS 6
BP 2682
EP 2689
DI 10.1016/j.chb.2013.06.045
PG 8
WC Psychology, Multidisciplinary; Psychology, Experimental
SC Psychology
GA 229AQ
UT WOS:000325234600067
DA 2020-03-18
ER

PT J
AU Glasheen, C
   Richardson, GA
   Kim, KH
   Larkby, CA
   Swartz, HA
   Day, NL
AF Glasheen, Cristie
   Richardson, Gale A.
   Kim, Kevin H.
   Larkby, Cynthia A.
   Swartz, Holly A.
   Day, Nancy L.
TI Exposure to maternal pre- and postnatal depression and anxiety symptoms:
   Risk for major depression, anxiety disorders, and conduct disorder in
   adolescent offspring
SO DEVELOPMENT AND PSYCHOPATHOLOGY
LA English
DT Article
ID ANTENATAL ANXIETY; SOCIAL NETWORKS; BEHAVIOURAL/EMOTIONAL PROBLEMS;
   POSTPARTUM DEPRESSION; SOCIOECONOMIC-STATUS; ATTACHMENT PATTERNS;
   LIFETIME PREVALENCE; COMMUNITY SAMPLE; PRENATAL STRESS; TRAIT ANXIETY
AB This study evaluated whether exposure to maternal pre- or postnatal depression or anxiety symptoms predicted psychopathology in adolescent offspring. Growth mixture modeling was used to identify trajectories of pre- and postnatal depression and anxiety symptoms in 577 women of low socioeconomic status selected from a prenatal clinic. Logistic regression models indicated that maternal pre- and postnatal depression trajectory exposure was not associated with offspring major depression, anxiety, or conduct disorder, but exposure to the high depression trajectory was associated with lower anxiety symptoms in males. Exposure to medium and high pre- and postnatal anxiety was associated with the risk of conduct disorder among offspring. Male offspring exposed to medium and high pre- and postnatal anxiety had higher odds of conduct disorder than did males with low exposure levels. Females exposed to medium or high pre- and postnatal anxiety were less likely to meet conduct disorder criteria than were females with lower exposure. To the best of our knowledge, this is the first study to examine the effect of pre- and postnatal anxiety trajectories on the risk of conduct disorder in offspring. These results suggest new directions for investigating the etiology of conduct disorder with a novel target for intervention.
C1 [Glasheen, Cristie] RTI Int, Res Triangle Pk, NC 27709 USA.
   [Richardson, Gale A.; Larkby, Cynthia A.; Swartz, Holly A.; Day, Nancy L.] Univ Pittsburgh, Sch Med, Pittsburgh, PA 15260 USA.
   [Kim, Kevin H.] Univ Pittsburgh, Sch Educ, Pittsburgh, PA 15260 USA.
RP Glasheen, C (reprint author), RTI Int, 3040 Cornwallis Rd,POB 12194, Res Triangle Pk, NC 27709 USA.
EM cglasheen@rti.org
RI Day, Nancy L/H-3171-2016
OI Swartz, Holly/0000-0002-7611-9900
FU NIAAA NIH HHSUnited States Department of Health & Human ServicesNational
   Institutes of Health (NIH) - USANIH National Institute on Alcohol Abuse
   & Alcoholism (NIAAA) [K01 AA000312, K01AA00312, R01 AA006666, R01
   AA06666]; NIDA NIH HHSUnited States Department of Health & Human
   ServicesNational Institutes of Health (NIH) - USANIH National Institute
   on Drug Abuse (NIDA) [R01 DA03874]; NIMH NIH HHSUnited States Department
   of Health & Human ServicesNational Institutes of Health (NIH) - USANIH
   National Institute of Mental Health (NIMH) [T32 MH015169]
NR 112
TC 28
Z9 28
U1 2
U2 24
PU CAMBRIDGE UNIV PRESS
PI NEW YORK
PA 32 AVENUE OF THE AMERICAS, NEW YORK, NY 10013-2473 USA
SN 0954-5794
EI 1469-2198
J9 DEV PSYCHOPATHOL
JI Dev. Psychopathol.
PD NOV
PY 2013
VL 25
IS 4
BP 1045
EP 1063
DI 10.1017/S0954579413000369
PN 1
PG 19
WC Psychology, Developmental
SC Psychology
GA 298XT
UT WOS:000330358700013
PM 24229548
OA Green Accepted
DA 2020-03-18
ER

PT J
AU Leibenluft, E
   Stoddard, J
AF Leibenluft, Ellen
   Stoddard, Joel
TI The developmental psychopathology of irritability
SO DEVELOPMENT AND PSYCHOPATHOLOGY
LA English
DT Article
ID OPPOSITIONAL DEFIANT DISORDER; SEVERE MOOD DYSREGULATION; PEDIATRIC
   BIPOLAR DISORDER; INFORMATION-PROCESSING MECHANISMS; PROACTIVE
   AGGRESSION; CONDUCT DISORDER; EMOTION REGULATION; BEHAVIOR PROBLEMS;
   TRAIT ANGER; MALTREATED CHILDREN
AB Chronic, severe irritability is common in childhood and is very impairing. Furthermore, childhood irritability predicts suicidality, social impairment, and depressive and anxiety disorders in adulthood. Focusing on both normative and pathologic development, we review the construct of irritability from its origins in aggression and disruptive behavior research to its contemporary relevance for affective psychopathology. We then describe two broad neurocognitive systems that show promise in differentiating irritable from nonirritable youths: aberrant processing of emotional stimuli and impaired context-sensitive regulation. We suggest behavioral, neurocognitive, and physiologic measures that may aid in studying severe irritability and assessing its therapeutics. Finally, we argue for therapeutic trials targeting severe irritability that address emotional aspects of irritability in addition to the associated disruptive behavior.
C1 [Leibenluft, Ellen; Stoddard, Joel] NIMH, Bethesda, MD 20892 USA.
RP Stoddard, J (reprint author), NIMH, NIH, Sect Bipolar Spectrum Disorders, Emot & Dev Branch,Dept Hlth & Human Serv, Bldg 15K,Room 208,15K North Dr,MSC 2670, Bethesda, MD 20892 USA.
EM joel.stoddard@nih.gov
RI Stoddard, Joel/H-6422-2019
OI Stoddard, Joel/0000-0003-4070-4566
FU Intramural NIH HHSUnited States Department of Health & Human
   ServicesNational Institutes of Health (NIH) - USA [Z01 MH002786-06]
NR 172
TC 55
Z9 55
U1 2
U2 43
PU CAMBRIDGE UNIV PRESS
PI NEW YORK
PA 32 AVENUE OF THE AMERICAS, NEW YORK, NY 10013-2473 USA
SN 0954-5794
EI 1469-2198
J9 DEV PSYCHOPATHOL
JI Dev. Psychopathol.
PD NOV
PY 2013
VL 25
IS 4
SI SI
BP 1473
EP 1487
DI 10.1017/S0954579413000722
PN 2
PG 15
WC Psychology, Developmental
SC Psychology
GA AC2YP
UT WOS:000332382500018
PM 24342851
OA Green Accepted
DA 2020-03-18
ER

PT J
AU White, LO
   Wu, J
   Borelli, JL
   Mayes, LC
   Crowley, MJ
AF White, Lars O.
   Wu, Jia
   Borelli, Jessica L.
   Mayes, Linda C.
   Crowley, Michael J.
TI Play it again: neural responses to reunion with excluders predicted by
   attachment patterns
SO DEVELOPMENTAL SCIENCE
LA English
DT Article
ID SOCIAL EXCLUSION; EMOTION REGULATION; STRESS REGULATION; REJECTION;
   CHILDHOOD; OSTRACISM; INFANT; ADOLESCENTS; FEEDBACK; STYLE
AB Reunion behavior following stressful separations from caregivers is often considered the single most sensitive clue to infant attachment patterns. Extending these ideas to middle childhood/early adolescence, we examined participants' neural responses to reunion with peers who had previously excluded them. We recorded event-related potentials among nineteen 11- to 15-year-old youth previously classified on attachment interviews (11 secure and 8 insecure-dismissing) while they played a virtual ball-toss game (Cyberball) with peers that involved fair play, exclusion and reunion phases. Compared to secure participants, dismissing participants displayed a greater increment in the N2 during reunion relative to fair play, a neural marker commonly linked to expectancy violation. These data suggest a greater tendency toward continued expectations of rejection among dismissing children, even after cessation of social exclusion. In turn, the link between self-reported ostracism distress and neural signs of negative expectancy at reunion was moderated by attachment, such that self-reports were discordant with the neural index of expectancy violation for dismissing, but not for secure children. A video abstract of this article can be viewed at http://www.youtube.com/watch?v=qzoRel5c-4s.
C1 [White, Lars O.; Wu, Jia; Mayes, Linda C.; Crowley, Michael J.] Yale Univ, Ctr Child Study, New Haven, CT 06520 USA.
   [White, Lars O.] Univ Leipzig, Dept Child & Adolescent Psychiat Psychotherapy &, D-04103 Leipzig, Germany.
   [Borelli, Jessica L.] Pomona Coll, Dept Psychol, Claremont, CA 91711 USA.
RP White, LO (reprint author), Univ Leipzig, Fak Med, Klin & Poliklin Psychiat Psychotherapie & Psychos, Liebigstr 20A, D-04103 Leipzig, Germany.
EM white@medizin.uni-leipzig.de; michael.crowley@yale.edu
OI White, Lars/0000-0001-7185-9929
FU NCRR NIH HHSUnited States Department of Health & Human ServicesNational
   Institutes of Health (NIH) - USANIH National Center for Research
   Resources (NCRR) [UL1 RR024139]
NR 78
TC 21
Z9 22
U1 2
U2 40
PU WILEY
PI HOBOKEN
PA 111 RIVER ST, HOBOKEN 07030-5774, NJ USA
SN 1363-755X
EI 1467-7687
J9 DEVELOPMENTAL SCI
JI Dev. Sci.
PD NOV
PY 2013
VL 16
IS 6
BP 850
EP 863
DI 10.1111/desc.12035
PG 14
WC Psychology, Developmental; Psychology, Experimental
SC Psychology
GA 233EP
UT WOS:000325549300006
PM 24118712
DA 2020-03-18
ER

PT J
AU Vulliez-Coady, L
AF Vulliez-Coady, L.
TI Place of oxytocin in the security of attachment and emotional regulation
   in adolescence
SO EUROPEAN PSYCHIATRY
LA French
DT Meeting Abstract
C1 [Vulliez-Coady, L.] CHU Besancon, Hop Jean Minioz, F-25000 Besancon, France.
NR 3
TC 0
Z9 0
U1 0
U2 3
PU ELSEVIER FRANCE-EDITIONS SCIENTIFIQUES MEDICALES ELSEVIER
PI PARIS
PA 23 RUE LINOIS, 75724 PARIS, FRANCE
SN 0924-9338
EI 1778-3585
J9 EUR PSYCHIAT
JI Eur. Psychiat.
PD NOV
PY 2013
VL 28
IS 8
SU S
MA S7C
BP 16
EP 16
DI 10.1016/j.eurpsy.2013.09.038
PG 1
WC Psychiatry
SC Psychiatry
GA V40JB
UT WOS:000209473800037
DA 2020-03-18
ER

PT J
AU Speranza, M
AF Speranza, M.
TI Borderline personality disorders: the central role of emotional
   dysregulation
SO EUROPEAN PSYCHIATRY
LA English
DT Meeting Abstract
DE Borderline personality disorders; Adolescence; Emotional dysregulation
C1 [Speranza, M.] CH Versailles, Serv Psychiat Enfant & Adolescent, F-78150 Le Chesnay, France.
NR 3
TC 1
Z9 1
U1 0
U2 2
PU ELSEVIER FRANCE-EDITIONS SCIENTIFIQUES MEDICALES ELSEVIER
PI PARIS
PA 23 RUE LINOIS, 75724 PARIS, FRANCE
SN 0924-9338
EI 1778-3585
J9 EUR PSYCHIAT
JI Eur. Psychiat.
PD NOV
PY 2013
VL 28
IS 8
SU S
MA S10B
BP 61
EP 61
DI 10.1016/j.eurpsy.2013.09.160
PG 1
WC Psychiatry
SC Psychiatry
GA V40JB
UT WOS:000209473800148
DA 2020-03-18
ER

PT J
AU Araya, R
   Fritsch, R
   Spears, M
   Rojas, G
   Martinez, V
   Barroilhet, S
   Vohringer, P
   Gunnell, D
   Stallard, P
   Guajardo, V
   Gaete, J
   Noble, S
   Montgomery, AA
AF Araya, Ricardo
   Fritsch, Rosemarie
   Spears, Melissa
   Rojas, Graciela
   Martinez, Vania
   Barroilhet, Sergio
   Voehringer, Paul
   Gunnell, David
   Stallard, Paul
   Guajardo, Viviana
   Gaete, Jorge
   Noble, Sian
   Montgomery, Alan A.
TI School Intervention to Improve Mental Health of Students in Santiago,
   Chile A Randomized Clinical Trial
SO JAMA PEDIATRICS
LA English
DT Article
ID BECK DEPRESSION INVENTORY; PSYCHOMETRIC PROPERTIES; PREVENTING
   DEPRESSION; ADOLESCENT DEPRESSION; FOLLOW-UP; UNIVERSAL; SYMPTOMS;
   EFFICACY; PROGRAM; DISORDERS
AB IMPORTANCE Depression can have devastating effects unless prevented or treated early and effectively. Schools offer an excellent opportunity to intervene with adolescents presenting emotional problems. There are very few universal school-based depression interventions conducted in low-and middle-income countries.
   OBJECTIVE To assess the effectiveness of a school-based, universal psychological intervention to reduce depressive symptoms among adolescents from low-income families.
   DESIGN, SETTING, AND PARTICIPANTS A 2-arm, parallel, cluster, randomized clinical trialwas conducted in secondary schools in deprived socioeconomic areas of Santiago, Chile. Almost all students registered in the selected schools consented to take part in the study. A total of 2512 secondary school students from 22 schools and 66 classes participated.
   INTERVENTIONS Students in the intervention arm attended 11 one-hour weekly and 2 booster classroom sessions of an intervention based on cognitive-behavioral models. The intervention was delivered by trained nonspecialists. Schools in the control arm received the standard school curriculum.
   MAIN OUTCOMES AND MEASURES Scores on the self-administered Beck Depression Inventory-II at 3 months (primary) and 12 months (secondary) after completing the intervention.
   RESULTS There were 1291 participants in the control arm and 1221 in the intervention arm. Primary outcome data were available for 82.1% of the participants. There was no evidence of any clinically important difference in mean depression scores between the groups (adjusted difference in mean, -0.19; 95% CI, -1.22 to 0.84) or for any of the other outcomes 3 months after completion of the intervention. No significant differences were found in any of the outcomes at 12 months.
   CONCLUSIONS AND RELEVANCE Awell-designed and implemented school-based intervention did not reduce depressive symptoms among socioeconomically deprived adolescents in Santiago, Chile. There is growing evidence that universal school interventions may not be sufficiently effective to reduce or prevent depressive symptoms.
C1 [Araya, Ricardo; Spears, Melissa; Gunnell, David] Univ Bristol, Sch Social & Community Med, Bristol BS8 2BN, England.
   [Fritsch, Rosemarie; Rojas, Graciela; Martinez, Vania; Voehringer, Paul] Univ Chile, Hosp Clin, Dept Psiquiatria, Santiago, Chile.
   [Fritsch, Rosemarie] Univ Los Andes, Fac Med, Dept Psiquiatria, Santiago, Chile.
   [Barroilhet, Sergio; Gaete, Jorge] Univ Los Andes, Escuela Piscol, Santiago, Chile.
   [Stallard, Paul] Univ Bath, Dept Hlth, Bath BA2 7AY, Avon, England.
   [Montgomery, Alan A.] Univ Bristol, Sch Social & Community Med, Randomized Trials Collaborat, Bristol BS8 2BN, England.
   [Montgomery, Alan A.] Univ Nottingham, Sch Med, Nottingham Clin Trials Unit, Nottingham, England.
RP Araya, R (reprint author), Univ Bristol, Sch Social & Community Med, Bristol BS8 2BN, England.
EM r.araya@bris.ac.uk
RI Montero, Rosemarie Fritsch/C-3519-2009; Vohringer, Paul/B-5860-2013;
   Gaete, Jorge/C-7471-2014
OI Montero, Rosemarie Fritsch/0000-0001-7694-1470; Vohringer,
   Paul/0000-0002-2460-4680; Gaete, Jorge/0000-0002-6650-6018; Araya,
   Ricardo/0000-0002-0420-5148; Barroilhet, Sergio/0000-0002-2016-3662
FU Wellcome TrustWellcome Trust [082584 Z/07/Z]; Medical Research
   CouncilMedical Research Council UK (MRC) [G0800800]
FX This project was funded by the Wellcome Trust (project number 082584
   Z/07/Z).
NR 37
TC 32
Z9 32
U1 0
U2 20
PU AMER MEDICAL ASSOC
PI CHICAGO
PA 330 N WABASH AVE, STE 39300, CHICAGO, IL 60611-5885 USA
SN 2168-6203
EI 2168-6211
J9 JAMA PEDIATR
JI JAMA Pediatr.
PD NOV
PY 2013
VL 167
IS 11
BP 1004
EP 1010
DI 10.1001/jamapediatrics.2013.2361
PG 7
WC Pediatrics
SC Pediatrics
GA 291PX
UT WOS:000329842300011
PM 23999656
OA Bronze, Green Accepted
DA 2020-03-18
ER

PT J
AU Koch, G
   Klein, A
   von Klitzing, K
   Romer, G
   Bergelt, C
   Weschenfelder-Stachwitz, H
   Herzog, W
   Resch, F
   Flechtner, HH
   Brahler, E
AF Koch, Gabriele
   Klein, Annette
   von Klitzing, Kai
   Romer, Georg
   Bergelt, Corinna
   Weschenfelder-Stachwitz, Heike
   Herzog, Wolfgang
   Resch, Franz
   Flechtner, Hans-Henning
   Braehler, Elmar
TI Parenthood, cancer and children's concerns. Indications and setting
   selection in child-centred family counselling
SO PSYCHOTHERAPEUT
LA German
DT Article
DE COSIP; Child of impaired parents; Regression analysis; Predictive
   efficiency; Self-perception
ID DIFFICULTIES-QUESTIONNAIRE; GENERAL-POPULATION; STRENGTHS; ADOLESCENTS;
   SDQ
AB The diagnosis of parental cancer may destabilize the whole family, parents and children as well. The Hamburg children of somatically ill parents (COSIP) intervention supports parental skills and adaptation of children to the situation. There is currently no evidence for criteria to determine which family members should be involved in the COSIP intervention, predominantly the parents (parent setting), the children (child setting) or both (family setting).
   Data from a multicentre study were analyzed with respect to the predominant intervention settings, the correlation between setting and aims of intervention as well as variables that predict the involvement of children in the intervention.
   A total of 203 documented cases were analyzed. Different variables that had been documented by the therapists were included in a regression analysis model in order to identify predictive variables.
   In 142 cases the intervention was carried out in a specific intervention setting. In 57 % of the cases children were involved (32 % family setting and 25 % child setting). A systematic relationship between the reported intervention aims and the intervention setting was not detected. The most powerful predictor was the existence of emotional problems of children as reported by the child itself.
   Decision-making on intervention settings should therefore take the assessment of emotional symptoms of children by the means of age-appropriate self-reporting tools into consideration. Further investigations are needed to reveal variables concerning needs, motivation and capabilities of the family members as well as institutional conditions.
C1 [Koch, Gabriele; Klein, Annette; von Klitzing, Kai; Romer, Georg; Bergelt, Corinna; Weschenfelder-Stachwitz, Heike; Herzog, Wolfgang; Resch, Franz; Flechtner, Hans-Henning; Braehler, Elmar] Univ Klinikum Leipzig, Klin & Poliklin Psychiat Psychotherapie & Psychos, D-04103 Leipzig, Germany.
RP Koch, G (reprint author), Univ Klinikum Leipzig, Klin & Poliklin Psychiat Psychotherapie & Psychos, Liebigstr 20A, D-04103 Leipzig, Germany.
EM Ga.Koch@medizin.uni-leipzig.de
RI Braehler, Elmar/C-6535-2009; Klein, Annette M./L-3386-2016
OI Braehler, Elmar/0000-0002-2648-2728; Klein, Annette
   M./0000-0001-8246-4666
NR 23
TC 1
Z9 1
U1 0
U2 7
PU SPRINGER
PI NEW YORK
PA 233 SPRING ST, NEW YORK, NY 10013 USA
SN 0935-6185
EI 1432-2080
J9 PSYCHOTHERAPEUT
JI Psychotherapeut
PD NOV
PY 2013
VL 58
IS 6
BP 576
EP 582
DI 10.1007/s00278-013-0987-3
PG 7
WC Psychology, Clinical; Psychology, Psychoanalysis
SC Psychology
GA 258AG
UT WOS:000327429100008
DA 2020-03-18
ER

PT J
AU Asher, L
   Zammit, S
   Sullivan, S
   Dorrington, S
   Heron, J
   Lewis, G
AF Asher, Laura
   Zammit, Stanley
   Sullivan, Sarah
   Dorrington, Sarah
   Heron, Jon
   Lewis, Glyn
TI The relationship between psychotic symptoms and social functioning in a
   non-clinical population of 12 year olds
SO SCHIZOPHRENIA RESEARCH
LA English
DT Article
DE Adolescence; Psychosis; Peer relationships; Social functioning; ALSPAC
ID COMMUNITY SAMPLE; HALLUCINATORY EXPERIENCES; DELUSIONAL IDEATION;
   GENERAL-POPULATION; ADOLESCENTS; DEPRESSION; CHILDHOOD; CONTINUUM; AGE;
   VICTIMIZATION
AB Background: Psychotic symptoms are common in adolescents in the general population but it is unknown whether they are associated with poor social functioning.
   Aims: To investigate whether adolescent psychotic symptoms are associated with poor social functioning measured by peer relationships.
   Method: Data from the Avon Longitudinal Study of Parents and Children cohort was used. Logistic regression was used to explore the relationship between psychotic symptoms at 12.9 years detected using a semi-structured interview and poor social functioning at 13.2 years using parent-reported peer problems from the Strengths and Difficulties Questionnaire.
   Results: There was strong evidence (p < 0.001) of an unadjusted association between psychotic symptoms and poor social functioning (OR 1.41, 95% CI 1.24-1.61). The association was attenuated after adjusting for earlier social functioning, socio-demographic variables, bullying status and IQ (OR 1.28, 95% CI 1.09-1.50). The majority of the crude association was explained by additional adjustment for emotional problems including depression at age 12, emotional symptoms, hyperactivity and conduct problems at age 11 (OR 1.07, 95% CI 0.89-1.29).
   Conclusion: Adolescents with psychotic symptoms may be no more likely to have poor social functioning than other adolescents, once other emotional problems have been taken into account. The discussion addressed two explanations. First, emotional problems may be on the causal pathway from psychotic symptoms to poor social functioning. Alternatively, emotional symptoms may act as a confounder, suggesting that medical intervention may be inappropriate. It is the impact of psychotic symptoms on the individual that should dictate whether any intervention is required. (C) 2013 Elsevier B. V. All rights reserved.
C1 [Asher, Laura] Univ London London Sch Hyg & Trop Med, Ctr Global Mental Hlth, London WC1E 7HT, England.
   [Zammit, Stanley; Sullivan, Sarah; Heron, Jon] Univ Bristol, Sch Social & Community Med, Ctr Mental Hlth Addict & Suicide Res, Bristol, Avon, England.
   [Zammit, Stanley] Cardiff Univ, MRC Ctr Neuropsychiat Genet & Genom, Inst Psychol Med & Clin Neurosci, Cardiff CF14 4XN, S Glam, Wales.
   [Dorrington, Sarah] Kings Coll London, Inst Psychiat, London SE5 8AF, England.
   [Lewis, Glyn] UCL, Mental Hlth Sci Unit, London W1W 7EJ, England.
RP Asher, L (reprint author), Univ London London Sch Hyg & Trop Med, Ctr Global Mental Hlth, Room 142,Keppel St, London WC1E 7HT, England.
EM laura.asher@lshtm.ac.uk
RI Heron, Jon/D-5884-2011; Lewis, Glyn/E-9944-2012
OI Heron, Jon/0000-0001-6199-5644; Lewis, Glyn/0000-0001-5205-8245; Zammit,
   Stanley/0000-0002-2647-9211; Sullivan, Sarah/0000-0002-1446-8478;
   Dorrington, Sarah/0000-0002-6462-1880
FU Wellcome TrustWellcome Trust [072043]; Medical Research CouncilMedical
   Research Council UK (MRC) [G9815508, G0801418B]; National Institute for
   Health ResearchNational Institute for Health Research (NIHR)
   [RTF/01/093, 1173]
FX The UK Medical Research Council, the Wellcome Trust and the University
   of Bristol provide core support for ALSPAC. The Wellcome Trust funded
   the PLIKSi (psychotic symptoms) interview that was used in this
   research. Grant no. 072043. This publication is the work of the authors,
   who will serve as guarantors for the contents of this paper.
NR 51
TC 12
Z9 12
U1 0
U2 20
PU ELSEVIER SCIENCE BV
PI AMSTERDAM
PA PO BOX 211, 1000 AE AMSTERDAM, NETHERLANDS
SN 0920-9964
EI 1573-2509
J9 SCHIZOPHR RES
JI Schizophr. Res.
PD NOV
PY 2013
VL 150
IS 2-3
BP 404
EP 409
DI 10.1016/j.schres.2013.08.031
PG 6
WC Psychiatry
SC Psychiatry
GA 241PY
UT WOS:000326180700015
PM 24021878
DA 2020-03-18
ER

PT J
AU Komro, KA
   Tobler, AL
   Delisle, AL
   O'Mara, RJ
   Wagenaar, AC
AF Komro, Kelli A.
   Tobler, Amy L.
   Delisle, Alexis L.
   O'Mara, Ryan J.
   Wagenaar, Alexander C.
TI Beyond the clinic: improving child health through evidence-based
   community development
SO BMC PEDIATRICS
LA English
DT Article
DE Child; Adolescent; Health promotion; Policy; Evidence-based practice;
   Review
ID POLICIES; DISSEMINATION; NEIGHBORHOOD; DISPARITIES; POVERTY; US
AB Background: Promoting child wellbeing necessarily goes beyond the clinic as risks to child health and development are embedded in the social and physical environmental conditions in which children live. Pediatricians play a vital role in promoting the health of children in the communities they serve and can maximize their impact by advocating for and supporting efficacious, evidence-based strategies in their communities.
   Methods: To provide a succinct guide for community pediatric efforts to advance the wellbeing of all children and particularly disadvantaged children in a community, we conducted a theory-driven and structured narrative review to synthesize published systematic and meta-analytic reviews of policy-relevant, local-level strategies addressing potent and malleable influences on child health and development. An exhaustive list of policy-relevant, local-level strategies for improving child health was used to conduct a comprehensive search of recent (1990-2012), English language peer-reviewed published meta-analyses and systematic reviews in the 10 core databases of scientific literature. Our review of the literature encompassed six key conceptual domains of intervention foci, including distal influences of child health (i.e., income and resources, social cohesion, and physical environment) and proximal influences (i.e., family, school and peer). We examined intervention effects on four key domains of child health and development: cognitive development, social and emotional competence, psychological and behavioral wellbeing, and physical health.
   Results: Published reviews were identified for 98 distinct policy-relevant community interventions, evaluated across 288 outcomes. We classified 46 strategies as meeting scientific criteria for efficacy by having consistent, positive outcomes from high-quality trials (e.g., tenant-based rental assistance, neighborhood watch programs, urban design and land use policies, access to quality childcare services, class size reductions, after-school programs that promote personal/social skills). Another 21 strategies were classified as having consistent evidence of positive outcomes from high-quality observational studies only, while 28 strategies had insufficient evidence available to assess their effectiveness based on published reviews. We did not limit the review to studies conducted in the United States, but the vast majority of them were U.S.-based, and the results therefore are most applicable to the U.S. context.
   Conclusions: Based on our synthesis of published literature on community development strategies, we provide an illustration combining a comprehensive set of evidence-based strategies to promote child health and development across a wide-range of child health outcomes.
C1 [Komro, Kelli A.; Tobler, Amy L.; Delisle, Alexis L.; O'Mara, Ryan J.; Wagenaar, Alexander C.] Univ Florida, Inst Child Hlth Policy, Dept Hlth Outcomes & Policy, Gainesville, FL 32610 USA.
RP Komro, KA (reprint author), Univ Florida, Inst Child Hlth Policy, Dept Hlth Outcomes & Policy, 1329 SW 16th St,Rm 5285,POB 100177, Gainesville, FL 32610 USA.
EM komro@ufl.edu
RI Wagenaar, Alexander C./AAE-7830-2020
OI Wagenaar, Alexander C./0000-0003-1674-6774
FU National Institute on Drug AbuseUnited States Department of Health &
   Human ServicesNational Institutes of Health (NIH) - USANIH National
   Institute on Drug Abuse (NIDA) [DA028946]; Institute for Child Health
   Policy at the University of Florida
FX A grant from the National Institute on Drug Abuse (DA028946; PIs:
   Anthony Biglan and Brian Flay) supported the authors during their work
   on this manuscript, as part of the Promise Neighborhoods Research
   Consortium (PNRC). The PNRC (scientists from a range of disciplines,
   research assistants, other professionals, and neighborhood-based
   representatives) contributed through discussions, review and feedback.
   The Institute for Child Health Policy at the University of Florida
   provided predoctoral fellowships for A. L. Delisle and R.J. O'Mara,
   which supported their work on this manuscript.
NR 28
TC 14
Z9 14
U1 0
U2 22
PU BIOMED CENTRAL LTD
PI LONDON
PA 236 GRAYS INN RD, FLOOR 6, LONDON WC1X 8HL, ENGLAND
SN 1471-2431
J9 BMC PEDIATR
JI BMC Pediatr.
PD OCT 21
PY 2013
VL 13
AR 172
DI 10.1186/1471-2431-13-172
PG 9
WC Pediatrics
SC Pediatrics
GA 258YV
UT WOS:000327495500001
PM 24138839
OA DOAJ Gold, Green Published
DA 2020-03-18
ER

PT J
AU McGrath, PJ
   Sourander, A
   Lingley-Pottie, P
   Ristkari, T
   Cunningham, C
   Huttunen, J
   Filbert, K
   Aromaa, M
   Corkum, P
   Hinkka-Yli-Salomaki, S
   Kinnunen, M
   Lampi, K
   Penttinen, A
   Sinokki, A
   Unruh, A
   Vuorio, J
   Watters, C
AF McGrath, Patrick J.
   Sourander, Andre
   Lingley-Pottie, Patricia
   Ristkari, Terja
   Cunningham, Charles
   Huttunen, Jukka
   Filbert, Katharine
   Aromaa, Minna
   Corkum, Penny
   Hinkka-Yli-Salomaki, Susanna
   Kinnunen, Malin
   Lampi, Katja
   Penttinen, Anne
   Sinokki, Atte
   Unruh, Anita
   Vuorio, Jenni
   Watters, Carolyn
TI Remote population-based intervention for disruptive behavior at age
   four: study protocol for a randomized trial of Internet-assisted parent
   training (Strongest Families Finland-Canada)
SO BMC PUBLIC HEALTH
LA English
DT Article
DE Disruptive behaviour disorders; Children and youth; Distance treatment;
   Health service access; Population-based study; Web-based parent training
ID OPPOSITIONAL DEFIANT DISORDER; ANXIETY STRESS SCALES; PAST 10 YEARS;
   FOLLOW-UP; DIFFICULTIES QUESTIONNAIRE; THERAPEUTIC ALLIANCE; CONDUCT
   DISORDER; PSYCHOMETRIC PROPERTIES; PSYCHIATRIC-DISORDERS; CHILDHOOD
   PREDICTORS
AB Background: Oppositional Defiant Disorder (ODD) is characterized by angry and noncompliant behaviour. It is the most common disruptive behaviour disorder (DBD), with prevalence estimates of 6-9% for preschoolers and is closely linked to several long-term difficulties, including disorders of conduct, mood, anxiety, impulse-control, and substance abuse. ODD in children is related to parental depression, family dysfunction, and impairments in parental work performance. Children displaying early DBDs exhibit more symptoms of greater severity, more frequent offences, and commit more serious crimes later in life. The goal of the Strongest Families (TM) Finland Canada (SFFC) Smart Website intervention research program is to develop and evaluate an affordable, accessible, effective secondary prevention parent training program for disruptive behaviour in preschoolers to prevent the negative sequelae of ODD. Strongest Families is an 11-session program with two booster sessions that focuses on teaching skills to: strengthen parent-child relationships; reinforce positive behaviour; reduce conflict; manage daily transitions; plan for potentially problematic situations; promote emotional regulation and pro-social behaviour and decrease antisocial behaviour.
   Methods/design: This protocol paper describes an ongoing population-based randomized controlled trial (RCT) of high-risk 4 year-olds attending well-child clinics in Turku, Finland and environs to examine the effectiveness of the Strongest Families Smart Website intervention compared to an Education Control condition. Randomization consists of a 1:1 ratio for intervention versus the education group, stratified by the child's sex. The participants randomized to the intervention group receive access to the Strongest Families Smart Website and weekly telephone coaching sessions. The participants randomized to the Education Control condition receive access to a static website with parenting tips. Children are followed using parental and daycare teacher measures at 6 and 12 months after randomization.
   Discussion: The Strongest Families Smart Website intervention is hypothesized to improve parenting skills, reduce child disruptive behaviour, reduce parental distress and improve family functioning. These results will likely inform subsequent investigations, public policy, and early treatment of childhood disruptive behaviour problems.
C1 [McGrath, Patrick J.; Filbert, Katharine] IWK Hlth Ctr, Ctr Res Family Hlth, Halifax, NS B3K 6R8, Canada.
   [McGrath, Patrick J.; Corkum, Penny] Dalhousie Univ, Dept Psychol & Neurosci, Life Sci Ctr, Halifax, NS B3H 4R2, Canada.
   [Sourander, Andre; Ristkari, Terja; Huttunen, Jukka; Hinkka-Yli-Salomaki, Susanna; Kinnunen, Malin; Lampi, Katja; Penttinen, Anne; Sinokki, Atte; Vuorio, Jenni] Turku Univ, Fac Med, Dept Child Psychiat, Turku 20520, Finland.
   [Sourander, Andre; Ristkari, Terja; Huttunen, Jukka; Hinkka-Yli-Salomaki, Susanna; Kinnunen, Malin; Lampi, Katja; Penttinen, Anne; Sinokki, Atte; Vuorio, Jenni] Turku Univ Hosp, FIN-20520 Turku, Finland.
   [Sourander, Andre] Univ Tromso, North Norway RBUP, Ctr Child & Adolescent Mental Hlth, N-9037 Breivika, Norway.
   [McGrath, Patrick J.; Lingley-Pottie, Patricia] Dalhousie Univ, Dept Psychiat, QEII Hlth Sci Ctr, Halifax, NS B3H 2E2, Canada.
   [Lingley-Pottie, Patricia] Strongest Families Inst, Halifax, NS B3L 4W8, Canada.
   [Cunningham, Charles] McMaster Univ, Michael G DeGroote Sch Med, Fac Hlth Sci, Dept Psychiat & Behav Neurosci, Hamilton, ON L8S 4L8, Canada.
   [Aromaa, Minna] Outpatient Clin Children & Adolescents, Turku 20700, Finland.
   [Aromaa, Minna] Univ Turku, Dept Publ Hlth, FI-20014 Turun, Finland.
   [Unruh, Anita] Dalhousie Univ, Fac Hlth Profess, Halifax, NS B3H 4R2, Canada.
   [Watters, Carolyn] Dalhousie Univ, Fac Comp Sci, Halifax, NS B3H 4R2, Canada.
RP McGrath, PJ (reprint author), IWK Hlth Ctr, Ctr Res Family Hlth, 5850-5980 Univ Ave,POB 9700, Halifax, NS B3K 6R8, Canada.
EM patrick.mcgrath@iwk.nshealth.ca
OI Sourander, Andre/0000-0003-0361-7244; McGrath,
   Patrick/0000-0002-9568-2571
FU Jane and Aatos Erkko Foundation; Finska Lakaresallskapet Research
   Foundation; Sigrid Juselius FoundationSigrid Juselius Foundation;
   Association of Friends of the University Children's Hospitals; Turku
   University Hospital Expert Responsibility Area Research Funding; Jack
   Laidlaw Chair in Patient-Centered Health Care
FX The authors acknowledge the assistance of the following funding sources:
   The Jane and Aatos Erkko Foundation; the Finska Lakaresallskapet
   Research Foundation; the Sigrid Juselius Foundation; the Association of
   Friends of the University Children's Hospitals; and Turku University
   Hospital Expert Responsibility Area Research Funding. The authors would
   also like to acknowledge Hannele Kallio and Riitta Liuksila as well as
   all of the physicians and health nurses at the child health clinics in
   Finland who assisted in the study. The participation of CC was supported
   by the Jack Laidlaw Chair in Patient-Centered Health Care.
NR 90
TC 12
Z9 12
U1 0
U2 32
PU BMC
PI LONDON
PA CAMPUS, 4 CRINAN ST, LONDON N1 9XW, ENGLAND
SN 1471-2458
J9 BMC PUBLIC HEALTH
JI BMC Public Health
PD OCT 21
PY 2013
VL 13
AR 985
DI 10.1186/1471-2458-13-985
PG 11
WC Public, Environmental & Occupational Health
SC Public, Environmental & Occupational Health
GA 284AS
UT WOS:000329289000002
PM 24139323
OA DOAJ Gold, Green Published
DA 2020-03-18
ER

PT J
AU Harrist, AW
   Hubbs-Tait, L
   Topham, GL
   Shriver, LH
   Page, MC
AF Harrist, Amanda W.
   Hubbs-Tait, Laura
   Topham, Glade L.
   Shriver, Lenka H.
   Page, Melanie C.
TI Emotion Regulation is Related to Children's Emotional and External
   Eating
SO JOURNAL OF DEVELOPMENTAL AND BEHAVIORAL PEDIATRICS
LA English
DT Article
DE pediatric obesity; emotion regulation; emotional eating; external eating
ID BODY-MASS INDEX; SELF-REGULATION; OBESITY PREVENTION; EARLY-CHILDHOOD;
   OVERWEIGHT; BEHAVIOR; RISK; FOOD; ADOLESCENTS; IMPULSIVITY
AB Objective: The objective of this study was to examine the associations between 2 types of emotion regulation (reactivity and inhibition) and 2 types of non-hunger-based eating (emotional eating and external eating). Although emotion regulation and eating regulation problems have both been linked to obesity in previous studies, there is little research examining the link between the two, particularly among children. Methods: A total of 782 rural second graders (49% girls, 20% American Indian) were followed longitudinally through third grade. During both data collection points, children participated in face-to-face interviews at school using the Children's Emotion Management Scales and the revised Dutch Eating Behavior Questionnaire. Results: Correlational analyses revealed that children's emotion regulation was significantly related to both external and emotional eating within and across grades, with reactivity appearing to be more consistently related to eating regulation than was inhibition. Regression analyses showed that second to third grade increases in external and emotional eating were predicted by increases in reactivity to anger and reactivity to worry. Conclusions: Given the established link in previous research between poor behavioral regulation and obesity in children, findings from this study linking child emotional reactivity and emotional and external eating (both forms of behavior dysregulation) are important in informing prevention and treatment programs. Based on these findings, targeting child emotion regulation in addition to behavior regulation skills as part of prevention and intervention programs may improve program effectiveness.
C1 [Harrist, Amanda W.; Hubbs-Tait, Laura; Topham, Glade L.] Oklahoma State Univ, Dept Human Dev & Family Sci, Stillwater, OK 74078 USA.
   [Shriver, Lenka H.] Oklahoma State Univ, Dept Nutr Sci, Stillwater, OK 74078 USA.
   [Page, Melanie C.] Oklahoma State Univ, Dept Psychol, Stillwater, OK 74078 USA.
RP Harrist, AW (reprint author), Oklahoma State Univ, Dept Human Dev & Family Sci, Stillwater, OK 74078 USA.
EM amanda.harrist@okstate.edu
FU National Institute of Food and Agriculture, U.S. Department of
   AgricultureUnited States Department of Agriculture (USDA) [05545];
   Oklahoma Center for the Advancement of Science Technology [HR07-044];
   Oklahoma Agricultural Experiment Station [2744]; Oklahoma State
   University's College of Human Environmental Sciences and College of Arts
   Sciences; Bryan Close Professorship
FX Supported by the National Institute of Food and Agriculture, U.S.
   Department of Agriculture, under Agreement No. 05545; Oklahoma Center
   for the Advancement of Science & Technology, Grant #HR07-044; Oklahoma
   Agricultural Experiment Station, Grant #2744; Oklahoma State
   University's College of Human Environmental Sciences and College of Arts
   & Sciences; and the Bryan Close Professorship.
NR 53
TC 27
Z9 27
U1 1
U2 46
PU LIPPINCOTT WILLIAMS & WILKINS
PI PHILADELPHIA
PA TWO COMMERCE SQ, 2001 MARKET ST, PHILADELPHIA, PA 19103 USA
SN 0196-206X
EI 1536-7312
J9 J DEV BEHAV PEDIATR
JI J. Dev. Behav. Pediatr.
PD OCT
PY 2013
VL 34
IS 8
BP 557
EP 565
PG 9
WC Behavioral Sciences; Psychology, Developmental; Pediatrics
SC Behavioral Sciences; Psychology; Pediatrics
GA 298XZ
UT WOS:000330359300006
PM 24131878
DA 2020-03-18
ER

PT J
AU Churchwell, JC
   Yurgelun-Todd, DA
AF Churchwell, John C.
   Yurgelun-Todd, Deborah A.
TI Age-related changes in insula cortical thickness and impulsivity:
   Significance for emotional development and decision-making
SO DEVELOPMENTAL COGNITIVE NEUROSCIENCE
LA English
DT Article
DE Impulsivity; Development; Adolescence; Insula; Emotion; Planning
ID HUMAN CEREBRAL-CORTEX; NEURAL BASES; RISK-TAKING; INTEROCEPTIVE
   AWARENESS; INTERTEMPORAL CHOICE; ADOLESCENT BRAIN; ANTERIOR INSULA;
   FUTURE; SELF; SEGMENTATION
AB Insula function has been associated with emotional regulation, adjusting to changing outcomes under risk, reward and loss anticipation, discounting of future rewards, and self-rated impulsivity. The role of the insula in these processes may be fundamentally related to prospective thinking, a trait that increases with age. There is evidence that insular cortical thickness shows age related decreases that parallel age related increases in future orientation and planning. We tested the hypothesis that nonplanning decreases with age and that insula thickness is related to both age and nonplanning impulsivity. Fifty-nine male and female participants, ranging in age from 10 to 22 years old, underwent structural magnetic resonance imaging (MRI) procedures and were assessed using the Barratt Impulsiveness Scale (BIS). We observed that anterior insula thickness and nonplanning impulsivity show an inverse relationship with age and that there is a significant positive linear relationship between anterior insula thickness and nonplanning. (C) 2013 The Authors. Published by Elsevier Ltd. All rights reserved.
C1 [Churchwell, John C.; Yurgelun-Todd, Deborah A.] Univ Utah, Sch Med, Dept Psychiat, Salt Lake City, UT 84105 USA.
   [Churchwell, John C.; Yurgelun-Todd, Deborah A.] Univ Utah, Inst Brain, Salt Lake City, UT 84105 USA.
RP Churchwell, JC (reprint author), Inst Brain, 383 Colorow Dr, Salt Lake City, UT 84108 USA.
EM john.churchwell@psych.utah.edu
FU NIHUnited States Department of Health & Human ServicesNational
   Institutes of Health (NIH) - USA [1R01 DA020269-01, R03DA029180-01]
FX Research supported by NIH grant 1R01 DA020269-01 and R03DA029180-01.
NR 48
TC 29
Z9 29
U1 0
U2 17
PU ELSEVIER SCI LTD
PI OXFORD
PA THE BOULEVARD, LANGFORD LANE, KIDLINGTON, OXFORD OX5 1GB, OXON, ENGLAND
SN 1878-9293
EI 1878-9307
J9 DEV COGN NEUROS-NETH
JI Dev. Cogn. Neurosci.
PD OCT
PY 2013
VL 6
BP 80
EP 86
DI 10.1016/j.dcn.2013.07.001
PG 7
WC Psychology, Developmental; Neurosciences
SC Psychology; Neurosciences & Neurology
GA 270DI
UT WOS:000328298700009
PM 23921157
OA Green Published, Bronze
DA 2020-03-18
ER

PT J
AU Marino, BS
AF Marino, Bradley S.
TI New concepts in predicting, evaluating, and managing neurodevelopmental
   outcomes in children with congenital heart disease
SO CURRENT OPINION IN PEDIATRICS
LA English
DT Review
DE brain biomarkers; congenital heart disease; congenital heart surgery;
   electroencephalogram; fetal echocardiogram; neurodevelopmental outcome;
   psychosocial interventions
ID FETAL CEREBROVASCULAR RESISTANCE; TECHNICAL PERFORMANCE;
   CARDIAC-SURGERY; ASSOCIATION; TRIAL; INFANTS; BRAIN
AB Purpose of reviewOver the last two decades advances in congenital heart surgery, pediatric cardiology, and pediatric intensive care have dramatically increased the survival of infants with critical congenital heart disease (CHD). Survivors often experience neurodevelopmental deficits and behavioral and emotional problems. These complications often have a profound impact on quality of life in this high-risk population. This review will focus on the most significant and innovative studies that have been published over the last 18 months that focus on predicting, evaluating, and managing neurodevelopmental outcomes in children with CHD.
   Recent findingsRecent reports demonstrate new potential predictors of worse neurodevelopmental outcome, including abnormal fetal cerebrovascular resistance, brain biomarkers, and abnormalities in electroencephalogram (EEG) during the perioperative period, and new stratification schemata. In addition, a new evidence-based scientific statement from the American Heart Association (AHA) and American Academy of Pediatrics (AAP) describing how to evaluate and manage neurodevelopmental outcomes in children and adolescents with CHD and novel interventions to improve neurodevelopmental outcomes will be reviewed.
   SummaryThe literature reviewed reveals new intervention opportunities to improve neurodevelopmental outcome in the fetus (cerebrovascular resistance), during the perioperative period (brain biomarkers and EEG), and through the utilization of new stratification schemata. The new AHA/AAP guidelines on the evaluation and management of neurodevelopmental outcomes create the opportunity to identify and treat a significant population of survivors with neurodevelopmental deficits with novel interventions.
C1 [Marino, Bradley S.] Cincinnati Childrens Hosp Med Ctr, Dept Pediat, Div Cardiol, Div Crit Care Med, Cincinnati, OH 45229 USA.
RP Marino, BS (reprint author), Cincinnati Childrens Hosp Med Ctr, Dept Pediat, Div Cardiol, 3333 Burnet Ave,MLC 2003, Cincinnati, OH 45229 USA.
EM bradley.marino@cchmc.org
NR 20
TC 24
Z9 25
U1 0
U2 8
PU LIPPINCOTT WILLIAMS & WILKINS
PI PHILADELPHIA
PA TWO COMMERCE SQ, 2001 MARKET ST, PHILADELPHIA, PA 19103 USA
SN 1040-8703
EI 1531-698X
J9 CURR OPIN PEDIATR
JI CURR. OPIN. PEDIATR.
PD OCT
PY 2013
VL 25
IS 5
BP 574
EP 584
DI 10.1097/MOP.0b013e328365342e
PG 11
WC Pediatrics
SC Pediatrics
GA 248XI
UT WOS:000326738700004
PM 23995435
DA 2020-03-18
ER

PT J
AU Wigderson, S
   Lynch, M
AF Wigderson, Sara
   Lynch, Michael
TI Cyber- and Traditional Peer Victimization: Unique Relationships With
   Adolescent Well-Being
SO PSYCHOLOGY OF VIOLENCE
LA English
DT Article
DE cyber-victimization; peer victimization; mental health; academic
   performance
ID SELF-ESTEEM; CHILDHOOD VICTIMIZATION; SOCIAL-ANXIETY; GENDER;
   DEPRESSION; POLYVICTIMIZATION; CONSEQUENCES; INVOLVEMENT; AGGRESSION;
   VICTIMS
AB Objective: The purpose of this study was to examine the association between cyber-victimization and adolescent well-being, alone and in combination with relational and physical victimization. Method: Questionnaires assessing the study constructs were administered in group settings during the school day. Data were collected from 388 adolescents. Multiple regression was used to examine the unique associations between different victimization experiences and indicators of emotional well-being and academic performance. Several potential modifiers of the relationship between cyber-victimization and adolescent functioning were examined as well. Results: Cyber-victimization was positively associated with emotional problems and negatively related to GPA even after experiences of physical and relational victimization were taken into consideration. The results also indicated that cyber-victimization significantly interacted with other forms of victimization, such that both relational and physical victimization modified the relationship between cyber-victimization and GPA. Conclusion: Overall, these data demonstrate that multiple forms of victimization are negatively associated with adolescent well-being, and that cyber-victimization can influence adolescents above and beyond traditional victimization. In addition, this study has policy implications for schools and parents in regard to adolescents' victimization experiences. In particular, it will be necessary for schools to provide both academic and mental health resources for students experiencing victimization.
C1 [Wigderson, Sara] McLean Hosp, Alcohol & Drug Abuse Treatment Program, Belmont, MA 02478 USA.
   [Lynch, Michael] SUNY Coll Geneseo, Dept Psychol, Geneseo, NY 14454 USA.
RP Wigderson, S (reprint author), McLean Hosp, Alcohol & Drug Abuse Treatment Program, 115 Mill St, Belmont, MA 02478 USA.
EM swigderson@mclean.harvard.edu
NR 41
TC 35
Z9 37
U1 1
U2 35
PU EDUCATIONAL PUBLISHING FOUNDATION-AMERICAN PSYCHOLOGICAL ASSOC
PI WASHINGTON
PA 750 FIRST ST, NE, WASHINGTON, DC 20002-4242 USA
SN 2152-0828
EI 2152-081X
J9 PSYCHOL VIOLENCE
JI Psychol. Violence
PD OCT
PY 2013
VL 3
IS 4
SI SI
BP 297
EP 309
DI 10.1037/a0033657
PG 13
WC Psychology, Clinical; Criminology & Penology; Family Studies
SC Psychology; Criminology & Penology; Family Studies
GA 246TV
UT WOS:000326562900002
DA 2020-03-18
ER

PT J
AU Muehlenkamp, JJ
   Bagge, CL
   Tull, MT
   Gratz, KL
AF Muehlenkamp, Jennifer J.
   Bagge, Courtney L.
   Tull, Matthew T.
   Gratz, Kim L.
TI Body Regard as a Moderator of the Relation between Emotion Dysregulation
   and Nonsuicidal Self-Injury
SO SUICIDE AND LIFE-THREATENING BEHAVIOR
LA English
DT Article
ID BORDERLINE PERSONALITY; SUICIDE ATTEMPTS; RISK-FACTORS; FIT INDEXES;
   HARM; ADOLESCENTS; BEHAVIOR; OBJECTIFICATION; DIFFICULTIES; ASSOCIATIONS
AB Despite research documenting a strong association between emotion dysregulation and nonsuicidal self-injury (NSSI), the moderators of this association have received little attention. Thus, it remains unclear why some individuals with heightened emotion dysregulation engage in NSSI and others do not. Body regard (i.e., how one perceives, experiences, and cares for the body) may be one such moderator, explaining the risk for NSSI among some individuals with emotion dysregulation. The current study used structural equation modeling within a sample of 398 undergraduates (26% reporting NSSI, mean frequency=25.16, SD=40.5) to test the interactive effect of emotion dysregulation and body regard on NSSI frequency when controlling for negative affect and borderline personality disorder symptoms. The interaction model provided a strong fit to the data and showed that emotion regulation was associated with NSSI only when low levels of body regard were present. Results suggest that body regard may be important to understanding who engages in NSSI within the context of emotion dysregulation. Possible mechanisms underlying the interaction between body regard and emotion dysregulation are discussed along with treatment and prevention implications.
C1 [Muehlenkamp, Jennifer J.] Univ Wisconsin, Dept Psychol, Eau Claire, WI 54701 USA.
   [Bagge, Courtney L.; Tull, Matthew T.; Gratz, Kim L.] Univ Mississippi, Med Ctr, Dept Psychiat, Jackson, MS 39216 USA.
   [Bagge, Courtney L.; Tull, Matthew T.; Gratz, Kim L.] Univ Mississippi, Med Ctr, Dept Human Behav, Jackson, MS 39216 USA.
RP Gratz, KL (reprint author), Univ Mississippi, Med Ctr, Dept Psychiat & Human Behav, Jackson, MS 39216 USA.
EM KLGratz@aol.com
OI Gratz, Kim/0000-0002-2659-6784; Tull, Matthew/0000-0002-1382-117X
NR 84
TC 15
Z9 15
U1 0
U2 21
PU WILEY
PI HOBOKEN
PA 111 RIVER ST, HOBOKEN 07030-5774, NJ USA
SN 0363-0234
EI 1943-278X
J9 SUICIDE LIFE-THREAT
JI Suicide Life-Threat. Behav.
PD OCT
PY 2013
VL 43
IS 5
BP 479
EP 493
DI 10.1111/sltb.12032
PG 15
WC Psychiatry; Psychology, Multidisciplinary
SC Psychiatry; Psychology
GA 233CR
UT WOS:000325543400002
PM 23611413
DA 2020-03-18
ER

PT J
AU Brown, LK
   Houck, C
   Donenberg, G
   Emerson, E
   Donahue, K
   Misbin, J
AF Brown, Larry K.
   Houck, Christopher
   Donenberg, Geri
   Emerson, Erin
   Donahue, Kelly
   Misbin, Jesse
TI Affect Management for HIV Prevention with Adolescents in Therapeutic
   Schools: The Immediate Impact of Project Balance
SO AIDS AND BEHAVIOR
LA English
DT Article
DE Adolescents; Therapeutic schools; Affect management
ID HUMAN-IMMUNODEFICIENCY-VIRUS; SEXUAL RISK; PSYCHIATRIC-DISORDERS;
   EMOTION-REGULATION; PROBLEM BEHAVIOR; INTERVENTIONS; HEALTH; YOUTH;
   AIDS; PREVALENCE
AB Adolescents in therapeutic schools are at greater risk for HIV and other STIs than their peers due to earlier higher rates of sexual risk and difficulty managing strong emotions. HIV prevention programs that incorporate techniques for affect management (AM) during sexual situations may be beneficial. This paper determined the immediate impact of such an intervention, AM, compared to a standard, skills-based HIV prevention intervention and a general health promotion intervention (HP) for 377 youth, ages 13-19, in therapeutic schools in two cities. 1 month after the intervention, analyses that adjusted for the baseline scores found adolescents in AM were more likely to report condom use at last sex than those in HP (0.89 vs. 0.67, p = 0.02) and that their HIV knowledge was significantly greater. These data suggest that AM techniques might improve the impact of standard skills-based prevention programs for adolescents in therapeutic schools.
C1 [Brown, Larry K.; Houck, Christopher; Misbin, Jesse] Brown Univ, Rhode Isl Hosp, Bradley Hasbro Childrens Res Ctr, Providence, RI 02903 USA.
   [Brown, Larry K.; Houck, Christopher; Misbin, Jesse] Brown Univ, Warren Alpert Med Sch, Providence, RI 02903 USA.
   [Donenberg, Geri; Emerson, Erin; Donahue, Kelly] Univ Illinois, Inst Juvenile Res, Chicago, IL USA.
RP Brown, LK (reprint author), Brown Univ, Rhode Isl Hosp, Bradley Hasbro Childrens Res Ctr, 1 Hoppin St,Suite 204, Providence, RI 02903 USA.
EM lkbrown@lifespan.org
OI Donahue, Kelly/0000-0002-2143-4612
FU NIAID NIH HHSUnited States Department of Health & Human ServicesNational
   Institutes of Health (NIH) - USANIH National Institute of Allergy &
   Infectious Diseases (NIAID) [P30 AI042853]; NIMH NIH HHSUnited States
   Department of Health & Human ServicesNational Institutes of Health (NIH)
   - USANIH National Institute of Mental Health (NIMH) [R01 MH066641]
NR 36
TC 11
Z9 11
U1 1
U2 8
PU SPRINGER/PLENUM PUBLISHERS
PI NEW YORK
PA 233 SPRING ST, NEW YORK, NY 10013 USA
SN 1090-7165
J9 AIDS BEHAV
JI AIDS Behav.
PD OCT
PY 2013
VL 17
IS 8
BP 2773
EP 2780
DI 10.1007/s10461-013-0599-5
PG 8
WC Public, Environmental & Occupational Health; Social Sciences, Biomedical
SC Public, Environmental & Occupational Health; Biomedical Social Sciences
GA 226IB
UT WOS:000325027600021
PM 23975475
OA Green Accepted
DA 2020-03-18
ER

PT J
AU Waller, D
   Johnston, C
   Molyneaux, L
   Brown-Singh, L
   Hatherly, K
   Smith, L
   Overland, J
AF Waller, Daniel
   Johnston, Christine
   Molyneaux, Lynda
   Brown-Singh, Lin
   Hatherly, Kristy
   Smith, Lorraine
   Overland, Jane
TI Glycemic Control and Blood Glucose Monitoring Over Time in a Sample of
   Young Australians With Type 1 Diabetes The role of personality
SO DIABETES CARE
LA English
DT Article
ID METABOLIC-CONTROL; ADOLESCENTS; PREDICTORS; CARE; CONSCIENTIOUSNESS;
   BEHAVIORS; CHILDREN; WALES; MODEL
AB OBJECTIVETo determine whether personality traits (conscientiousness, agreeableness, emotional regulation, extraversion, and openness to experience) are associated with glycemic control and blood glucose monitoring behavior, and change or stability of these outcomes over time, in young people with type 1 diabetes.RESEARCH DESIGN AND METHODSA 3-year longitudinal study was conducted using data from 142 individuals with type 1 diabetes, 8-19 years of age. Personality was assessed at baseline using the Five-Factor Personality Inventory for Children. Data relating to glycemic control (HbA(1c)) and frequency of blood glucose monitoring (based on meter memory) were collected annually. Relationships between personality traits and HbA(1c) and monitoring frequency were examined using regression models and mixed-design ANOVA.RESULTSThree of the Five-Factor domains were independently associated with glycemic control. Individuals high in conscientiousness and agreeableness had a lower and more stable HbA(1c) across the 3-year study period. In contrast, the HbA(1c) of individuals scoring low on these traits was either consistently worse or deteriorated over time. Low or high emotional regulation scores were also associated with worse glycemic control. By the third year, these domains, together with initial HbA(1c), accounted for 39% of HbA(1c) variance. Conscientiousness was the only personality factor associated with blood glucose monitoring behavior.CONCLUSIONSResults of this study underline the importance of personality in contributing to diabetes outcomes. Attention to a young person's personality, and appropriate tailoring of diabetes management to ensure an individualized approach, may help to optimize diabetes outcomes.
C1 [Waller, Daniel; Johnston, Christine; Brown-Singh, Lin] Univ Western Sydney, Sch Educ, Penrith, NSW 1797, Australia.
   [Molyneaux, Lynda; Overland, Jane] Royal Prince Alfred Hosp, Ctr Diabet, Camperdown, NSW 2050, Australia.
   [Hatherly, Kristy; Smith, Lorraine] Univ Sydney, Fac Pharm, Sydney, NSW 2006, Australia.
   [Overland, Jane] Univ Sydney, Sydney Sch Nursing, Sydney, NSW 2006, Australia.
RP Smith, L (reprint author), Univ Sydney, Fac Pharm, Sydney, NSW 2006, Australia.
EM lorraine.smith@sydney.edu.au
OI Smith, Lorraine/0000-0002-3499-1514
FU Australian Research CouncilAustralian Research Council [LP0667910];
   Diabetes Centre, Royal Prince Alfred Hospital, Sydney, Australia; Novo
   Nordisk PharmaceuticalsNovo Nordisk
FX This research was supported by the Australian Research Council Linkage
   Grant "Children and Adolescents with Type 1 Diabetes: Determining
   Critical Pathways to Self-Management," identification number LP0667910,
   and industry partners the Diabetes Centre, Royal Prince Alfred Hospital,
   Sydney, Australia, and Novo Nordisk Pharmaceuticals.
NR 22
TC 10
Z9 10
U1 0
U2 11
PU AMER DIABETES ASSOC
PI ALEXANDRIA
PA 1701 N BEAUREGARD ST, ALEXANDRIA, VA 22311-1717 USA
SN 0149-5992
EI 1935-5548
J9 DIABETES CARE
JI Diabetes Care
PD OCT
PY 2013
VL 36
IS 10
BP 2968
EP 2973
DI 10.2337/dc12-1743
PG 6
WC Endocrinology & Metabolism
SC Endocrinology & Metabolism
GA 222RT
UT WOS:000324749500029
PM 23835696
OA Green Published, Other Gold
DA 2020-03-18
ER

PT J
AU Brown, AD
   McCauley, K
   Navalta, CP
   Saxe, GN
AF Brown, Adam D.
   McCauley, Kelly
   Navalta, Carryl P.
   Saxe, Glenn N.
TI Trauma Systems Therapy in Residential Settings: Improving Emotion
   Regulation and the Social Environment of Traumatized Children and Youth
   in Congregate Care
SO JOURNAL OF FAMILY VIOLENCE
LA English
DT Article
DE Trauma; Residential treatment; Milieu; Trauma systems therapy
AB Although abundant evidence exists indicating the prevalence of trauma exposure among youth in residential care, few models exist for creating trauma-informed milieu treatment. This article outlines the problem and describes the implementation of Trauma Systems Therapy (TST) in three residential centers. TST is unique in emphasizing youth emotions and behaviors as well as the role a distressed or threatening social environment may play in keeping a traumatized youth in a dysregulated state. This dual emphasis makes TST specifically appropriate to implementation in congregate care, focusing assessment and intervention strategies on both clinical treatment and the functioning of the therapeutic milieu itself. Data are reported on incidents of the use of physical restraint; numbers of disrupted foster care placements following discharge from residential treatment; and scores on psychometric measures of children's functioning and emotion regulation capacity. Knowledge gained through TST implementation in these three residential centers has important implications for developing a model of trauma-informed congregate care.
C1 [Brown, Adam D.; Saxe, Glenn N.] NYU Langone Med Ctr, Ctr Child Study, New York, NY 10016 USA.
   [McCauley, Kelly] KVC Hlth Syst, Lawrence, KS 66046 USA.
   [Navalta, Carryl P.] BU Sch Med, Div Grad Med Sci, Boston, MA 02118 USA.
RP Brown, AD (reprint author), NYU Langone Med Ctr, Ctr Child Study, 1 Pk Ave, New York, NY 10016 USA.
EM Adam.brown2@nyumc.org
OI Saxe, Glenn/0000-0002-4756-1169
NR 25
TC 27
Z9 27
U1 0
U2 27
PU SPRINGER/PLENUM PUBLISHERS
PI NEW YORK
PA 233 SPRING ST, NEW YORK, NY 10013 USA
SN 0885-7482
J9 J FAM VIOLENCE
JI J. Fam. Violence
PD OCT
PY 2013
VL 28
IS 7
BP 693
EP 703
DI 10.1007/s10896-013-9542-9
PG 11
WC Psychology, Clinical; Family Studies
SC Psychology; Family Studies
GA 224GD
UT WOS:000324869900006
OA Green Published, Other Gold
DA 2020-03-18
ER

PT J
AU Kullik, A
   Petermann, F
AF Kullik, A.
   Petermann, F.
TI Emotion regulation deficits in childhood
SO MONATSSCHRIFT KINDERHEILKUNDE
LA German
DT Article
DE Emotions; Emotions regulation; Children; Attention deficit hyperactivity
   disorder; Anxiety disorders
ID ANGER REGULATION; MIDDLE CHILDHOOD; SELF-REGULATION; DYSREGULATION;
   DISORDERS; ANXIETY; ADHD; ADOLESCENCE; CHILDREN; PSYCHOPATHOLOGY
AB The ability to regulate emotions represents an important developmental step in childhood. Emotion regulation is significantly influenced by various factors, such as neurological development, child's temperament, and parenting behavior.
   Current research shows that deficits in emotion regulation (i.e., the frequent use of dysfunctional regulation strategies and a lack of use of functional strategies) are associated with psychosocial impairment. In addition, a basic association could be detected between emotion regulation deficits and externalizing and internalizing disorders in childhood.
   By focusing on emotion regulation in well-directed treatment approaches, promising effects can be observed. A crucial task for future research is to further investigate the specific function of emotion regulation for psychopathology and to integrate this ability into treatment approaches for children.
C1 [Kullik, A.; Petermann, F.] Univ Bremen, Zentrum Klin Psychol & Rehabil, D-28359 Bremen, Germany.
RP Kullik, A (reprint author), Univ Bremen, Zentrum Klin Psychol & Rehabil, Grazer Str 6, D-28359 Bremen, Germany.
EM angelikakullik@yahoo.de
NR 38
TC 2
Z9 2
U1 1
U2 61
PU SPRINGER
PI NEW YORK
PA 233 SPRING ST, NEW YORK, NY 10013 USA
SN 0026-9298
EI 1433-0474
J9 MONATSSCHR KINDERH
JI Mon.schr. Kinderheilkd.
PD OCT
PY 2013
VL 161
IS 10
BP 935
EP 940
DI 10.1007/s00112-013-3009-1
PG 6
WC Pediatrics
SC Pediatrics
GA 229IE
UT WOS:000325255300008
DA 2020-03-18
ER

PT J
AU Balle, M
   Tortella-Feliu, M
   Bornas, X
AF Balle, Maria
   Tortella-Feliu, Miquel
   Bornas, Xavier
TI Distinguishing youths at risk for anxiety disorders from self-reported
   BIS sensitivity and its psychophysiological concomitants
SO INTERNATIONAL JOURNAL OF PSYCHOLOGY
LA English
DT Article
DE Behavioral inhibition; Electrodermal response; Cardiac response;
   Anxiety; Adolescent
ID BEHAVIORAL-INHIBITION; HEART-RATE; INFORMATION PATHWAY; EMOTION
   REGULATION; FLIGHT PHOBICS; VAGAL TONE; CHILDREN; TEMPERAMENT;
   PRESCHOOL; SYSTEM
AB The aim of the study was to explore the psychophysiological concomitants of self-reported behavioral inhibition system (BIS) sensitivity in adolescents (12 to 17 years old) supposed to be at risk for anxiety disorders. Twenty participants with high scores in self-reported BIS sensitivity (at-risk group) were matched in age and sex to 20 participants scoring in the normal range in BIS sensitivity (control group). Negative affect, negative emotion regulation style, and anxiety symptomatology were assessed by means of self-reported measures. Cardiac and electrodermal response signals were recorded during baseline, paced breathing, exposure to an attentional task with response cost and fear-relevant slides conditions. The at-risk group exhibited higher scores on measures of negative affect, negative emotion regulation style, and anxiety symptomatology than their control counterparts. After controlling for negative styles of emotion regulation, groups did not differ in skin conductance reactivity during the attentional task with response cost, but participants at risk exhibited more nonspecific skin conductance responses than the control group during baseline recording. Regarding the cardiac concomitants, participants at risk presented lower vagal tone at resting conditions as compared to participants in the control group. Additionally, at-risk participants exhibited lower flexibility across experimental conditions in heart rate and cardiac sample entropy measures than participants in the control group. These findings add knowledge on psychophysiological concomitants of BIS sensitivity and are discussed in light of associations between temperament and development of anxiety disorders in youth. They show how psychophysiological patterns observed in resting conditions could be useful endophenotypes to reliably detect individuals at risk before the disorder onset.
C1 Univ Illes Balears, Dept Psychol, Palma De Mallorca 07122, Balearic Island, Spain.
   Univ Illes Balears, Univ Res Inst Hlth Sci IUNICS, Palma De Mallorca 07122, Balearic Island, Spain.
RP Balle, M (reprint author), Univ Illes Balears, IUNICS, Carretera Valldemossa Km 7,5, Palma De Mallorca 07122, Balearic Island, Spain.
EM ballemaria@gmail.com
RI Bornas, Xavier/F-8508-2016; Balle, Maria/G-1664-2016
OI Bornas, Xavier/0000-0002-7154-983X; Balle, Maria/0000-0002-8446-3090
NR 40
TC 12
Z9 12
U1 1
U2 23
PU JOHN WILEY & SONS LTD
PI CHICHESTER
PA THE ATRIUM, SOUTHERN GATE, CHICHESTER PO19 8SQ, W SUSSEX, ENGLAND
SN 0020-7594
EI 1464-066X
J9 INT J PSYCHOL
JI Int. J. Psychol.
PD OCT 1
PY 2013
VL 48
IS 5
BP 964
EP 977
DI 10.1080/00207594.2012.723804
PG 14
WC Psychology, Multidisciplinary
SC Psychology
GA 212QR
UT WOS:000323998400022
PM 23016527
DA 2020-03-18
ER

PT J
AU Storch, EA
   Sulkowski, ML
   Nadeau, J
   Lewin, AB
   Arnold, EB
   Mutch, PJ
   Jones, AM
   Murphy, TK
AF Storch, Eric A.
   Sulkowski, Michael L.
   Nadeau, Josh
   Lewin, Adam B.
   Arnold, Elysse B.
   Mutch, P. Jane
   Jones, Anna M.
   Murphy, Tanya K.
TI The Phenomenology and Clinical Correlates of Suicidal Thoughts and
   Behaviors in Youth with Autism Spectrum Disorders
SO JOURNAL OF AUTISM AND DEVELOPMENTAL DISORDERS
LA English
DT Article
DE Suicide; Autism spectrum disorders; Pervasive developmental disorder;
   Asperger's disorder; Depression
ID HIGH-FUNCTIONING CHILDREN; ANXIETY DISORDERS; INTERVIEW SCHEDULE;
   ADOLESCENTS; DEPRESSION; SYMPTOMS; IDEATION; THERAPY; PARENT; RATES
AB This study investigated the phenomenology and clinical correlates of suicidal thoughts and behaviors in youth with ASD (N = 102; range 7-16 years). The presence of suicidal thoughts and behavior was assessed through the Anxiety Disorders Interview Schedule-Child and Parent Versions. Children and parents completed measures of anxiety severity, functional impairment, and behavioral and emotional problems. Approximately 11 % of youth displayed suicidal thoughts and behaviors. Children with autism were more likely to have suicidal thoughts and behaviors whereas children with Asperger's disorder were less likely. Suicidal thoughts and behaviors were associated with the presence of depression and post-traumatic stress disorder. Overall, results suggest that suicidal thoughts and behaviors are common in youth with ASD, and may be related to depression and trauma.
C1 [Storch, Eric A.; Nadeau, Josh; Lewin, Adam B.; Arnold, Elysse B.; Mutch, P. Jane; Jones, Anna M.; Murphy, Tanya K.] Univ S Florida, Dept Pediat, Rothman Ctr Neuropsychiat, St Petersburg, FL 33701 USA.
   [Storch, Eric A.; Lewin, Adam B.; Murphy, Tanya K.] Univ S Florida, Dept Psychiat & Neurosci, St Petersburg, FL 33701 USA.
   [Sulkowski, Michael L.] Univ Arizona, Dept Disabil & Psychoeduc Studies, Tucson, AZ USA.
RP Storch, EA (reprint author), Univ S Florida, Dept Pediat, Rothman Ctr Neuropsychiat, 880 6th St South,4th Floor Suite 460,Box 7523, St Petersburg, FL 33701 USA.
EM estorch@health.usf.edu
RI Murphy, Tanya K/J-7079-2013; Nadeau, Joshua/F-1462-2015
OI Nadeau, Joshua/0000-0002-9886-4709
FU NICHD NIH HHSUnited States Department of Health & Human ServicesNational
   Institutes of Health (NIH) - USANIH Eunice Kennedy Shriver National
   Institute of Child Health & Human Development (NICHD) [5R34HD065274-02,
   R34 HD065274]
NR 79
TC 45
Z9 46
U1 0
U2 36
PU SPRINGER/PLENUM PUBLISHERS
PI NEW YORK
PA 233 SPRING ST, NEW YORK, NY 10013 USA
SN 0162-3257
EI 1573-3432
J9 J AUTISM DEV DISORD
JI J. Autism Dev. Disord.
PD OCT
PY 2013
VL 43
IS 10
BP 2450
EP 2459
DI 10.1007/s10803-013-1795-x
PG 10
WC Psychology, Developmental
SC Psychology
GA 217FD
UT WOS:000324341500020
PM 23446993
OA Green Accepted
DA 2020-03-18
ER

PT J
AU Deveney, CM
   Connolly, ME
   Haring, CT
   Bones, BL
   Reynolds, RC
   Kim, P
   Pine, DS
   Leibenluft, E
AF Deveney, Christen M.
   Connolly, Megan E.
   Haring, Catherine T.
   Bones, Brian L.
   Reynolds, Richard C.
   Kim, Pilyoung
   Pine, Daniel S.
   Leibenluft, Ellen
TI Neural Mechanisms of Frustration in Chronically Irritable Children
SO AMERICAN JOURNAL OF PSYCHIATRY
LA English
DT Article
ID PEDIATRIC BIPOLAR DISORDER; SEVERE MOOD DYSREGULATION; EMOTION
   REGULATION; BEHAVIORAL-RESPONSES; NEGATIVE AFFECT; REWARD; CORTEX;
   ANGER; RISK
AB Objective: Irritability is common in children and adolescents and is the cardinal symptom of disruptive mood dysregulation disorder, a new DSM-5 disorder, yet its neural correlates remain largely unexplored. The authors conducted a functional MRI study to examine neural responses to frustration in children with severe mood dysregulation.
   Method: The authors compared emotional responses, behavior, and neural activity between 19 severely irritable children (operationalized using criteria for severe mood dysregulation) and 23 healthy comparison children during a cued-attention task completed under nonfrustrating and frustrating conditions.
   Results: Children in both the severe mood dysregulation and the healthy comparison groups reported increased frustration and exhibited decreased ability to shift spatial attention during the frustration condition relative to the nonfrustration condition. However, these effects of frustration were more marked in the severe. mood dysregulation group than in the comparison group.. During the frustration condition, participants in the severe mood dysregulation group exhibited deactivation of the left amygdala, the left and right striatum, the parietal cortex, and the posterior cingulate on negative feedback trials, relative to the comparison group (i.e., between-group effect) and to the severe mood dysregulation group's responses on positive feedback trials (i.e., within-group effect). In contrast, neural response to positive feedback during the frustration condition did not differ between groups.
   Conclusions: In response to negative feedback received in the context of frustration, children with severe, chronic irritability showed abnormally reduced activation in regions implicated in emotion, attention, and reward processing. Frustration appears to reduce attention flexibility, particularly in severely irritable children, which may contribute to emotion regulation deficits in this population. Further research is needed to relate these findings to irritability specifically, rather than to other clinical features of severe mood dysregulation.
C1 [Deveney, Christen M.] NIMH, Emot & Dev Branch, Bethesda, MD 20892 USA.
   NIMH, Sci & Stat Comp Core, Bethesda, MD 20892 USA.
RP Deveney, CM (reprint author), NIMH, Emot & Dev Branch, Bethesda, MD 20892 USA.
EM deveneycm@mail.nih.gov
RI Pine, Daniel/Z-1601-2019
OI Connolly, Megan/0000-0002-3557-8502
FU NIMH Intramural Research ProgramUnited States Department of Health &
   Human ServicesNational Institutes of Health (NIH) - USANIH National
   Institute of Mental Health (NIMH)
FX Supported by the NIMH Intramural Research Program.
NR 26
TC 62
Z9 62
U1 0
U2 29
PU AMER PSYCHIATRIC PUBLISHING, INC
PI ARLINGTON
PA 1000 WILSON BOULEVARD, STE 1825, ARLINGTON, VA 22209-3901 USA
SN 0002-953X
J9 AM J PSYCHIAT
JI Am. J. Psychiat.
PD OCT
PY 2013
VL 170
IS 10
BP 1186
EP 1194
DI 10.1176/appi.ajp.2013.12070917
PG 9
WC Psychiatry
SC Psychiatry
GA 230ZV
UT WOS:000325383700020
PM 23732841
OA Green Accepted, Bronze
DA 2020-03-18
ER

PT J
AU Han, ZR
   Shaffer, A
AF Han, Zhuo Rachel
   Shaffer, Anne
TI The Relation of Parental Emotion Dysregulation to Children's
   Psychopathology Symptoms: The Moderating Role of Child Emotion
   Dysregulation
SO CHILD PSYCHIATRY & HUMAN DEVELOPMENT
LA English
DT Article
DE Emotion regulation; Emotion dysregulation; Psychological symptoms;
   Model-based cluster analysis; Person-centered approach
ID ADOLESCENT PROBLEM BEHAVIORS; SCHOOL-AGE-CHILDREN; INITIAL VALIDATION;
   MANAGEMENT SCALE; ADJUSTMENT; SOCIALIZATION; TEMPERAMENT; PROFILES;
   PREDICTORS; EXPRESSION
AB This study investigated the roles of parents' and children's emotion dysregulation in children's display of internalizing and externalizing symptoms by incorporating person- and variable-centered approaches. Sixty-four children (ages 8-11) participated in this study with their mothers. Study variables were collected via multiple methods, including behavioral observation and questionnaire assessment from both parents' and children's perspectives. Using model-based cluster analysis, children's profiles with regulating emotions were created by incorporating multiple measurements. Two profiles were identified and applied in a moderation model testing whether the combination of parents' and children's regulatory style influence child outcomes. Results showed that children's emotion dysregulation profiles moderated the relationship between parental emotion dysregulation and child internalizing symptoms, with children who adopted more internalizing regulatory styles display more internalizing symptoms in the context of high parental emotion dysregulation. Implications for the measurement of emotion regulation in the family context, and future directions for intervention, are discussed.
C1 [Han, Zhuo Rachel] Beijing Normal Univ, Sch Psychol, Beijing 100875, Peoples R China.
   [Shaffer, Anne] Univ Georgia, Dept Psychol, Athens, GA 30602 USA.
RP Shaffer, A (reprint author), Univ Georgia, Dept Psychol, Athens, GA 30602 USA.
EM ashaffer@uga.edu
NR 53
TC 25
Z9 26
U1 4
U2 44
PU SPRINGER
PI NEW YORK
PA 233 SPRING ST, NEW YORK, NY 10013 USA
SN 0009-398X
EI 1573-3327
J9 CHILD PSYCHIAT HUM D
JI Child Psychiat. Hum. Dev.
PD OCT
PY 2013
VL 44
IS 5
BP 591
EP 601
DI 10.1007/s10578-012-0353-7
PG 11
WC Psychology, Developmental; Pediatrics; Psychiatry
SC Psychology; Pediatrics; Psychiatry
GA 213OH
UT WOS:000324066600002
PM 23247760
DA 2020-03-18
ER

PT J
AU Schmitz, J
   Tuschen-Caffier, B
   Wilhelm, FH
   Blechert, J
AF Schmitz, Julian
   Tuschen-Caffier, Brunna
   Wilhelm, Frank H.
   Blechert, Jens
TI Taking a closer look: autonomic dysregulation in socially anxious
   children
SO EUROPEAN CHILD & ADOLESCENT PSYCHIATRY
LA English
DT Article
DE Social anxiety; Children; Autonomic nervous system; Heart rate; Low
   frequency variability; Sympathetic; Social stress
ID HEART-RATE-VARIABILITY; CARDIAC VAGAL TONE; ANXIETY DISORDER;
   NEUROVISCERAL INTEGRATION; CONCURRENT VALIDITY; EMOTION REGULATION;
   CHILDHOOD; PHOBIA; STRESS; REACTIVITY
AB Previous research on autonomic characteristics of social anxiety in children and adolescents has produced highly inconsistent results which may partially be due to task differences and a limited breadth of autonomic measurement. Here we investigated a sample of high (HSA) and low socially anxious (LSA) children, aged 10-12 years before, during and after a standardized evaluated speech task while acquiring a broad set of autonomic and experiential measures. During baseline, we found evidence for tonically higher sympathetic autonomic activity in HSA children, indicated by higher low frequency heart rate variability (LF) and a trend for higher LF to high frequency heart rate variability ratios (LF/HF). In response to the speech task, HSA children showed blunted cardiac responding evidenced by slower increase and delayed recovery of heart rate and a similar significant trend on LF/HF values. Self-reported anxiety, by contrast, showed enhanced reactivity from baseline to anticipation in the HSA compared to the LSA group. The results suggest a restricted cardiac flexibility in HSA children and illustrate that broad autonomic assessment during a well-structured, naturalistic task may improve our understanding of the autonomic physiology of socially anxious children. The results have implications for current theories of social anxiety.
C1 [Schmitz, Julian; Tuschen-Caffier, Brunna] Univ Freiburg, Dept Clin Psychol & Psychotherapy, D-79106 Freiburg, Germany.
   [Wilhelm, Frank H.; Blechert, Jens] Salzburg Univ, Dept Clin Psychol Psychotherapy & Hlth Psychol, A-5020 Salzburg, Austria.
RP Schmitz, J (reprint author), Univ Freiburg, Dept Clin Psychol & Psychotherapy, Engelbergerstr 41, D-79106 Freiburg, Germany.
EM Julian.Schmitz@psychologie.uni-freiburg.de
RI Blechert, Jens/X-4040-2019
OI Blechert, Jens/0000-0002-3820-109X; Wilhelm, Frank
   H./0000-0002-4414-7085
NR 54
TC 23
Z9 24
U1 0
U2 23
PU SPRINGER
PI NEW YORK
PA 233 SPRING ST, NEW YORK, NY 10013 USA
SN 1018-8827
EI 1435-165X
J9 EUR CHILD ADOLES PSY
JI Eur. Child Adolesc. Psych.
PD OCT
PY 2013
VL 22
IS 10
BP 631
EP 640
DI 10.1007/s00787-013-0405-y
PG 10
WC Psychology, Developmental; Pediatrics; Psychiatry
SC Psychology; Pediatrics; Psychiatry
GA 227QJ
UT WOS:000325128100005
PM 23549960
DA 2020-03-18
ER

PT J
AU Gulewitsch, MD
   Enck, P
   Schwille-Kiuntke, J
   Weimer, K
   Schlarb, AA
AF Gulewitsch, Marco D.
   Enck, Paul
   Schwille-Kiuntke, Juliane
   Weimer, Katja
   Schlarb, Angelika A.
TI Rome III criteria in parents' hands: pain-related functional
   gastrointestinal disorders in community children and associations with
   somatic complaints and mental health
SO EUROPEAN JOURNAL OF GASTROENTEROLOGY & HEPATOLOGY
LA English
DT Article
DE abdominal pain; children; community sample; epidemiology; functional
   gastrointestinal disorders; irritable bowel syndrome; prevalence
ID RECURRENT ABDOMINAL-PAIN; IRRITABLE-BOWEL-SYNDROME; DIFFICULTIES
   QUESTIONNAIRE; PSYCHOMETRIC PROPERTIES; SOMATIZATION INVENTORY;
   ADOLESCENTS; ANXIETY; SYMPTOMATOLOGY; CLASSIFICATION; DEPRESSION
AB ObjectivesTo determine (a) the prevalence of Rome III abdominal pain-related functional gastrointestinal disorders in a western community sample of children, (b) their associations with sociodemographic factors, and (c) whether children fulfilling Rome III abdominal pain diagnoses show higher rates of psychological distress and somatization.MethodsData were collected from parents of 6-10-year-old children who were recruited from 22 public grammar schools in Germany. A total of 1537 questionnaires were included in the analysis. Abdominal pain-related functional gastrointestinal disorders were diagnosed on the basis of questionnaire responses by Rome III criteria. Further, somatic complaints as well as emotional and behavioral problems were assessed.ResultsIn total, 7.7% of children aged 6-10 years fulfilled the criteria for at least one Rome III abdominal pain-related functional gastrointestinal disorder according to their parents. The most prevalent diagnoses were irritable bowel syndrome (4.9%) and functional abdominal pain (2.0%). Assigned diagnoses were not associated with sociodemographic factors. We could confirm that abdominal pain-related functional disorders, especially irritable bowel syndrome, were strongly associated with somatization and emotional problems in community.ConclusionRome III abdominal pain-related functional gastrointestinal disorders are a common health problem in children and are, even in community, strongly associated with other somatic complaints and psychological distress.
C1 [Gulewitsch, Marco D.; Schlarb, Angelika A.] Univ Tubingen, Dept Psychol, Fac Sci, D-72076 Tubingen, Germany.
   [Enck, Paul; Schwille-Kiuntke, Juliane; Weimer, Katja] Univ Tubingen Hosp, Dept Internal Med Psychosomat Med & Psychotherapy, Tubingen, Germany.
RP Gulewitsch, MD (reprint author), Univ Tubingen, Dept Psychol Clin Psychol & Psychotherapy, Schleichstr 4, D-72076 Tubingen, Germany.
EM marco-daniel.gulewitsch@uni-tuebingen.de
OI Weimer, Katja/0000-0001-8656-607X
NR 33
TC 27
Z9 31
U1 0
U2 4
PU LIPPINCOTT WILLIAMS & WILKINS
PI PHILADELPHIA
PA TWO COMMERCE SQ, 2001 MARKET ST, PHILADELPHIA, PA 19103 USA
SN 0954-691X
EI 1473-5687
J9 EUR J GASTROEN HEPAT
JI Eur. J. Gastroenterol. Hepatol.
PD OCT
PY 2013
VL 25
IS 10
BP 1223
EP 1229
DI 10.1097/MEG.0b013e328364b55d
PG 7
WC Gastroenterology & Hepatology
SC Gastroenterology & Hepatology
GA 219SX
UT WOS:000324530800016
PM 24002016
DA 2020-03-18
ER

PT J
AU Buron, P
   Al-Halabi, S
   Diaz-Mesa, E
   Garrido, M
   Garcia-Alvarez, L
   Rancano, JL
   Casero, M
   Garcia-Portilla, PAZ
   Saiz, PA
   Bobes, J
AF Buron, P.
   Al-Halabi, S.
   Diaz-Mesa, E.
   Garrido, M.
   Garcia-Alvarez, L.
   Rancano, J. L.
   Casero, M.
   Garcia-Portilla, P. A. Z.
   Saiz, P. A.
   Bobes, J.
TI Sleep in adolescents: association with emotional problems and suicidal
   ideation
SO EUROPEAN NEUROPSYCHOPHARMACOLOGY
LA English
DT Meeting Abstract
C1 [Buron, P.; Al-Halabi, S.; Diaz-Mesa, E.; Garrido, M.; Garcia-Alvarez, L.; Rancano, J. L.; Casero, M.; Garcia-Portilla, P. A. Z.; Saiz, P. A.; Bobes, J.] Univ Oviedo, Dept Psychiat, Oviedo, Spain.
RI Al-Halabi, Susana/O-6588-2019; Bobes, Julio/AAH-4365-2019; Al-Halabi,
   Susana/K-4728-2017
OI Al-Halabi, Susana/0000-0003-1162-2115; Bobes, Julio/0000-0003-2187-4033;
   Al-Halabi, Susana/0000-0003-1162-2115
NR 0
TC 0
Z9 0
U1 0
U2 1
PU ELSEVIER SCIENCE BV
PI AMSTERDAM
PA PO BOX 211, 1000 AE AMSTERDAM, NETHERLANDS
SN 0924-977X
EI 1873-7862
J9 EUR NEUROPSYCHOPHARM
JI Eur. Neuropsychopharmacol.
PD OCT
PY 2013
VL 23
SU 2
MA P.7.e.003
BP S613
EP S614
DI 10.1016/S0924-977X(13)70975-1
PG 2
WC Clinical Neurology; Neurosciences; Pharmacology & Pharmacy; Psychiatry
SC Neurosciences & Neurology; Pharmacology & Pharmacy; Psychiatry
GA V40HR
UT WOS:000209470200861
DA 2020-03-18
ER

PT J
AU Thomsen, T
   Greve, W
AF Thomsen, Tamara
   Greve, Werner
TI Accommodative coping in early adolescence: An investigation of possible
   developmental components
SO JOURNAL OF ADOLESCENCE
LA English
DT Article
DE Coping; Accommodation; Adolescence; Developmental conditions
ID EMOTION REGULATION STRATEGIES; ADAPTIVE SELF-REGULATION; GOAL
   DISENGAGEMENT; AGING SELF; STRESS; ADJUSTMENT; CHILDHOOD; STABILIZATION;
   ANTECEDENTS; FORGIVENESS
AB Despite fruitful research on some aspects of adolescent coping, the development of specific coping mechanisms still remains a neglected topic. The present empirical study with 535 early adolescents (M = 12.60 years) and their parents examines possible developmental components of accommodative coping competences. Using latent path modelling, we investigated how specific components of four sets of variables (cognitive abilities, experiences in life, goal disengagement, and parental influences) contributed to accommodative coping capacities in the adolescents. Direct effects (e.g., specific cognitive abilities, parental influences) and indirect effects (e.g., positive experiences in life) on accommodative coping were identified for the components investigated. Future research should focus on the relevance of these components for the development of accommodative coping capacities. (C) 2013 The Foundation for Professionals in Services for Adolescents. Published by Elsevier Ltd. All rights reserved.
C1 [Thomsen, Tamara; Greve, Werner] Univ Hildesheim, D-31141 Hildesheim, Germany.
RP Thomsen, T (reprint author), Univ Hildesheim, Dept Psychol, Marienburger Pl 22, D-31141 Hildesheim, Germany.
EM tamara.thomsen@uni-hildesheim.de
NR 70
TC 21
Z9 21
U1 1
U2 17
PU ACADEMIC PRESS LTD- ELSEVIER SCIENCE LTD
PI LONDON
PA 24-28 OVAL RD, LONDON NW1 7DX, ENGLAND
SN 0140-1971
EI 1095-9254
J9 J ADOLESCENCE
JI J. Adolesc.
PD OCT
PY 2013
VL 36
IS 5
BP 971
EP 981
DI 10.1016/j.adolescence.2013.08.003
PG 11
WC Psychology, Developmental
SC Psychology
GA AQ0KA
UT WOS:000342471000018
PM 24011113
DA 2020-03-18
ER

PT J
AU Ford, JD
   Blaustein, ME
AF Ford, Julian D.
   Blaustein, Margaret E.
TI Systemic Self-Regulation: A Framework for Trauma-Informed Services in
   Residential Juvenile Justice Programs
SO JOURNAL OF FAMILY VIOLENCE
LA English
DT Article
DE Traumatic stress; Posttraumatic stress disorder; Juvenile justice;
   Residential programs; Adolescence; Evidence-based practices
ID POSTTRAUMATIC-STRESS-DISORDER; MENTAL-HEALTH-SERVICES;
   PSYCHIATRIC-DISORDERS; YOUNG OFFENDERS; ANTISOCIAL-BEHAVIOR; CHILD
   VICTIMIZATION; POLY-VICTIMIZATION; EMOTION REGULATION; DETAINED YOUTHS;
   SUBSTANCE USE
AB Most youth detained in juvenile justice facilities have extensive histories of exposure to psychological trauma. Traumatic stress plays a key role in their mental health and behavioral problems and needs, and in their safety and rehabilitation and the security and effectiveness of detention facilities. We provide an overview of the barriers to successful provision of mental health services for youths in juvenile justice facilities, including those involving youth, parents, and juvenile justice residential facility staff and administrators. Next, we discuss the relevance and potential utility of approaching mental health needs using posttraumatic stress disorder (PTSD), and more broadly posttraumatic dysregulation, as an organizing framework. Examples of how a posttraumatic dysregulation perspective can enhance juvenile justice residential facility milieus and services are presented, with an overview of traumatic stress intervention models that have shown promise, or potentially could be deployed, in developing and sustaining trauma-informed juvenile justice facilities.
C1 [Ford, Julian D.] Univ Connecticut Sch Med, Div Child & Adolescent Psychiat, Dept Psychiat, Farmington, CT 06030 USA.
   [Blaustein, Margaret E.] Justice Resource Inst, Ctr Trauma, Brookline, MA USA.
RP Ford, JD (reprint author), Univ Connecticut Sch Med, Div Child & Adolescent Psychiat, Dept Psychiat, 263 Farmington Ave,MC1410, Farmington, CT 06030 USA.
EM jford@uchc.edu
NR 101
TC 32
Z9 32
U1 2
U2 36
PU SPRINGER/PLENUM PUBLISHERS
PI NEW YORK
PA 233 SPRING ST, NEW YORK, NY 10013 USA
SN 0885-7482
EI 1573-2851
J9 J FAM VIOLENCE
JI J. Fam. Violence
PD OCT
PY 2013
VL 28
IS 7
BP 665
EP 677
DI 10.1007/s10896-013-9538-5
PG 13
WC Psychology, Clinical; Family Studies
SC Psychology; Family Studies
GA 224GD
UT WOS:000324869900004
DA 2020-03-18
ER

PT J
AU Jacka, FN
   Ystrom, E
   Brantsaeter, AL
   Karevold, E
   Roth, C
   Haugen, M
   Meltzer, HM
   Schjolberg, S
   Berk, M
AF Jacka, Felice N.
   Ystrom, Eivind
   Brantsaeter, Anne Lise
   Karevold, Evalill
   Roth, Christine
   Haugen, Margaretha
   Meltzer, Helle Margrete
   Schjolberg, Synnve
   Berk, Michael
TI Maternal and Early Postnatal Nutrition and Mental Health of Offspring by
   Age 5 Years: A Prospective Cohort Study
SO JOURNAL OF THE AMERICAN ACADEMY OF CHILD AND ADOLESCENT PSYCHIATRY
LA English
DT Article
DE anxiety; diet; depression; externalizing; internalizing
ID HIGH-FAT DIET; NORWEGIAN MOTHER; CHILD COHORT; NEGATIVE AFFECTIVITY;
   BEHAVIORAL-PROBLEMS; GENE-EXPRESSION; RISK-FACTORS; DEPRESSION;
   ASSOCIATION; DISORDERS
AB Objective: Diet quality is related to the risk for depression and anxiety in adults and adolescents; however, the possible impact of maternal and early postnatal nutritional exposures on children's subsequent mental health is unexplored. Method: The large prospective Norwegian Mother and Child Cohort Study recruited pregnant women between 1999 and 2008. Data were collected from mothers during pregnancy and when children were 6 months and 1.5, 3, and 5 years of age. Latent growth curve models were used to model linear development in children's internalizing and externalizing problems from 1.5 to 5 years of age as a function of diet quality during pregnancy and at 1.5 and 3 years. Diet quality was evaluated by dietary pattern extraction and characterized as "healthy" or "unhealthy." The sample comprised 23,020 eligible women and their children. Adjustments were made for variables including sex of the child, maternal depression, maternal and paternal age, maternal educational attainment, household income, maternal smoking before and during pregnancy, mothers' parental locus of control, and marital status. Results: Higher intakes of unhealthy foods during pregnancy predicted externalizing problems among children, independently of other potential confounding factors and childhood diet. Children with a high level of unhealthy diet postnatally had higher levels of both internalizing and externalizing problems. Moreover, children with a low level of postnatal healthy diet also had higher levels of both internalizing and externalizing problems. Conclusion: Among this large cohort of mothers and children, early nutritional exposures were independently related to the risk for behavioral and emotional problems in children.
C1 [Jacka, Felice N.] Deakin Univ, IMPACT Strateg Res Ctr, Geelong, Vic 3220, Australia.
   [Jacka, Felice N.] Univ Melbourne, Melbourne, Vic 3010, Australia.
   [Karevold, Evalill] Univ Oslo, N-0316 Oslo, Norway.
   [Berk, Michael] Deakin Univ, Sch Med, Florey Inst Neurosci & Mental Hlth, Geelong, Vic 3220, Australia.
   [Berk, Michael] Univ Melbourne, Orygen Res Ctr, Melbourne, Vic 3010, Australia.
RP Jacka, FN (reprint author), Deakin Univ, POB 281, Geelong, Vic 3220, Australia.
RI Berk, Michael/M-7891-2013; Ystrom, Eivind/C-4094-2009; Berk,
   Michael/M-3585-2019; Brantsaeter, Anne Lise/H-7014-2016; Haugen,
   Margaretha/H-7007-2016
OI Berk, Michael/0000-0002-5554-6946; Ystrom, Eivind/0000-0003-4390-6171;
   Berk, Michael/0000-0002-5554-6946; Brantsaeter, Anne
   Lise/0000-0001-6315-7134; Haugen, Margaretha/0000-0001-5924-5000;
   Meltzer, Helle Margrete/0000-0002-3591-7017
FU Norwegian Ministry of Health; Ministry of Education and Research;
   National Institutes of Health (NIH)/National Institute of Environmental
   Health Sciences (NIEHS)United States Department of Health & Human
   ServicesNational Institutes of Health (NIH) - USANIH National Institute
   of Environmental Health Sciences (NIEHS) [NO1-ES-75558]; NIH/National
   Institute of Neurological Disorders and Stroke (NINDS)United States
   Department of Health & Human ServicesNational Institutes of Health (NIH)
   - USANIH National Institute of Neurological Disorders & Stroke (NINDS)
   [UO1 NS 04753701, UO1 NS047537-06A1]; Norwegian Research
   Council/Functional Genomics in Norway (FUGE) [151918/S10]; Brain and
   Behaviour Research Institute (formerly NARSAD); National Health and
   Medical Research Council (NHMRC)National Health and Medical Research
   Council of Australia; Australian Rotary Health; Geelong Medical Research
   Foundation; Ian Potter Foundation; University of MelbourneUniversity of
   Melbourne; NHMRC fellowshipNational Health and Medical Research Council
   of Australia [628912]
FX The Norwegian Mother and Child Cohort Study is supported by the
   Norwegian Ministry of Health and the Ministry of Education and Research,
   the National Institutes of Health (NIH)/National Institute of
   Environmental Health Sciences (NIEHS) (contract no NO1-ES-75558),
   NIH/National Institute of Neurological Disorders and Stroke (NINDS)
   (grants UO1 NS 04753701 and UO1 NS047537-06A1), and the Norwegian
   Research Council/Functional Genomics in Norway (FUGE) (grant
   151918/S10).; This study was funded by the Brain and Behaviour Research
   Institute (formerly NARSAD). Dr. Jacka also gratefully acknowledges
   current and previous grant/research support from the National Health and
   Medical Research Council (NHMRC); Australian Rotary Health; the Geelong
   Medical Research Foundation; the Ian Potter Foundation; and the
   University of Melbourne Dr. Jacka is currently supported by an NHMRC
   fellowship (#628912).
NR 54
TC 98
Z9 100
U1 0
U2 64
PU ELSEVIER SCIENCE INC
PI NEW YORK
PA 360 PARK AVE SOUTH, NEW YORK, NY 10010-1710 USA
SN 0890-8567
EI 1527-5418
J9 J AM ACAD CHILD PSY
JI J. Am. Acad. Child Adolesc. Psychiatr.
PD OCT
PY 2013
VL 52
IS 10
BP 1038
EP 1047
DI 10.1016/j.jaac.2013.07.002
PG 10
WC Psychology, Developmental; Pediatrics; Psychiatry
SC Psychology; Pediatrics; Psychiatry
GA 230AQ
UT WOS:000325309400008
PM 24074470
DA 2020-03-18
ER

PT J
AU Midouhas, E
   Yogaratnam, A
   Flouri, E
   Charman, T
AF Midouhas, Emily
   Yogaratnam, Amy
   Flouri, Eirini
   Charman, Tony
TI Psychopathology Trajectories of Children With Autism Spectrum Disorder:
   The Role of Family Poverty and Parenting
SO JOURNAL OF THE AMERICAN ACADEMY OF CHILD AND ADOLESCENT PSYCHIATRY
LA English
DT Article
DE autism spectrum disorder (ASP); household chaos; parenting;
   psychopathology; trajectories
ID MATERNAL MENTAL-HEALTH; BEHAVIOR PROBLEMS; PSYCHIATRIC-DISORDERS;
   EMOTIONAL-PROBLEMS; RISK-FACTORS; CHILDHOOD; ASSOCIATIONS; ADOLESCENTS;
   COMORBIDITY; INVOLVEMENT
AB Children with autism spectrum disorder (ASD) are reported to have high rates of co-occurring psychopathology. Little is known about risk factors that might contribute to this psychopathology. This study modeled the effect of family poverty on psychopathology trajectories in young children with ASD, and examined whether home organization and maternal warmth and involvement could buffer the effect of poverty on children's psychopathology. Method: The sample comprised 209 children with ASD who participated in the UK's Millennium Cohort Study, a population birth cohort study. Individual trajectories of psychopathology at ages 3, 5, and 7 years were analyzed using growth curve models. Psychopathology was assessed with the Strengths and Difficulties Questionnaire. Results: Children with ASD exhibited increasingly high rates of psychopathology over time. Family poverty was associated with broad and specific (emotional and conduct problems) psychopathology, but not with changes in psychopathology over time. Warmth, involvement, and home organization did not buffer the association of family poverty with psychopathology. However, low warmth explained the relationship between poverty and broad psychopathology, and predicted annual changes in broad psychopathology. Warmth was associated with fewer conduct problems and less hyperactivity, and with an annual decrease in peer and conduct problems. Household chaos was a risk factor for conduct problems, as was maternal involvement for peer problems. Conclusions: Family poverty, low maternal warmth, and household chaos are risk factors for externalizing problems in children with ASP. Maternal warmth may be a key target for intervention, particularly in poorer families of children with ASD.
C1 [Midouhas, Emily; Yogaratnam, Amy; Flouri, Eirini] Univ London, Inst Educ, London WC1H OAA, England.
   [Charman, Tony] Kings Coll London, Inst Psychiat, London, England.
RP Midouhas, E (reprint author), Univ London, Inst Educ, Dept Psychol & Human Dev, 25 Woburn Sq, London WC1H OAA, England.
EM e.midouhas@ioe.ac.uk
RI Charman, Tony/A-2085-2014
OI Charman, Tony/0000-0003-1993-6549
FU UK Economic and Social Research CouncilEconomic & Social Research
   Council (ESRC) [ES/J001414]; Economic and Social Research
   CouncilEconomic & Social Research Council (ESRC) [ES/J001414/1]
FX This article was written while Drs. Midouhas and Flouri were supported
   by a grant (ES/J001414) from the UK Economic and Social Research
   Council.
NR 53
TC 21
Z9 21
U1 0
U2 48
PU ELSEVIER SCIENCE INC
PI NEW YORK
PA STE 800, 230 PARK AVE, NEW YORK, NY 10169 USA
SN 0890-8567
EI 1527-5418
J9 J AM ACAD CHILD PSY
JI J. Am. Acad. Child Adolesc. Psychiatr.
PD OCT
PY 2013
VL 52
IS 10
BP 1057
EP 1065
DI 10.1016/j.jaac.2013.07.011
PG 9
WC Psychology, Developmental; Pediatrics; Psychiatry
SC Psychology; Pediatrics; Psychiatry
GA 230AQ
UT WOS:000325309400010
PM 24074472
DA 2020-03-18
ER

PT J
AU Shapero, BG
   Steinberg, L
AF Shapero, Benjamin G.
   Steinberg, Laurence
TI Emotional Reactivity and Exposure to Household Stress in Childhood
   Predict Psychological Problems in Adolescence
SO JOURNAL OF YOUTH AND ADOLESCENCE
LA English
DT Article
DE Emotion regulation; Adolescence; Stress; Poverty; Internalizing;
   Externalizing
ID CUMULATIVE RISK; DIFFERENTIAL SUSCEPTIBILITY; DEPRESSIVE SYMPTOMS;
   ALLOSTATIC LOAD; LIFE EVENTS; BEHAVIOR; POVERTY; LINKS; COMPETENCE;
   ADVERSITY
AB In recent years, research has examined the role of heightened emotional reactivity and poor regulation on maladjustment during childhood and adolescence. Although much of this research has shown a direct link between high emotional reactivity and maladjustment, there is less research on the ways in which reactivity interacts with contextual factors. Using data from the National Institute of Child Health & Human Development Study of Early Child Care and Youth Development (SECCYD), the current study asks how emotional reactivity in childhood, household chaos, and household income impact changes in emotional and behavioral problems between childhood and adolescence. Participants in the SECCYD were followed from birth until adolescence. Of these, 958 youth (52 % male; 80 % Caucasian, 13 % African American, 2 % Asian, and 5 % Other) who completed measures at age 15 were included in the current study. Results indicate that emotional reactivity and low household income during childhood directly predict higher levels of emotional and behavioral problems in adolescence. In contrast, the impact of household chaos on adolescent mental health depends on the child's emotional reactivity. Specifically, the adverse impact of household chaos on emotional problems was observed among adolescents who were highly emotionally reactive as children, but not among their less reactive counterparts. Taken together, the relationship between an individual's childhood context and temperament are important aspects in the prediction of outcomes in adolescents.
C1 [Shapero, Benjamin G.; Steinberg, Laurence] Temple Univ, Dept Psychol, Philadelphia, PA 19122 USA.
RP Shapero, BG (reprint author), Temple Univ, Dept Psychol, 1701 N 13th St, Philadelphia, PA 19122 USA.
EM shapero@temple.edu
RI Shapero, Benjamin/V-7464-2019; Steinberg, Laurence/Y-2488-2019
OI Shapero, Benjamin/0000-0002-8764-6730; 
FU NICHD NIH HHSUnited States Department of Health & Human ServicesNational
   Institutes of Health (NIH) - USANIH Eunice Kennedy Shriver National
   Institute of Child Health & Human Development (NICHD) [5U10 HD027040,
   U10 HD027040]; NIMH NIH HHSUnited States Department of Health & Human
   ServicesNational Institutes of Health (NIH) - USANIH National Institute
   of Mental Health (NIMH) [F31 MH099764]
NR 44
TC 16
Z9 17
U1 3
U2 73
PU SPRINGER/PLENUM PUBLISHERS
PI NEW YORK
PA 233 SPRING ST, NEW YORK, NY 10013 USA
SN 0047-2891
EI 1573-6601
J9 J YOUTH ADOLESCENCE
JI J. Youth Adolesc.
PD OCT
PY 2013
VL 42
IS 10
BP 1573
EP 1582
DI 10.1007/s10964-013-9954-0
PG 10
WC Psychology, Developmental
SC Psychology
GA 215TD
UT WOS:000324232500007
PM 23625181
OA Green Accepted
DA 2020-03-18
ER

PT J
AU Conn, AM
   Szilagyi, MA
   Franke, TM
   Albertin, CS
   Blumkin, AK
   Szilagyi, PG
AF Conn, Anne-Marie
   Szilagyi, Moira A.
   Franke, Todd M.
   Albertin, Christina S.
   Blumkin, Aaron K.
   Szilagyi, Peter G.
TI Trends in Child Protection and Out-of-Home Care
SO PEDIATRICS
LA English
DT Article
DE foster care; mental health; maltreatment; child welfare; children
ID FOSTER-CARE; EMOTIONAL-PROBLEMS; HEALTH OUTCOMES; ATTACHMENT; PLACEMENT;
   MALTREATMENT; ADOLESCENCE
AB BACKGROUND: Over the past decades, increased knowledge about childhood abuse and trauma have prompted changes in child welfare policy, and practice that may have affected the out-of-home (OOH) care population. However, little is known about recent national trends in child maltreatment, OOH placement, or characteristics of children in OOH care. The objective of this study was to examine trends in child maltreatment and characteristics of children in OOH care.
   METHODS: We analyzed 2 federal administrative databases to identify and characterize US children who were maltreated (National Child Abuse and Neglect Data System) or in OOH care (Adoption and Foster Care Analysis and Reporting System). We assessed trends between 2000 and 2010.
   RESULTS: The number of suspected maltreatment cases increased 17% from 2000 to 2010, yet the number of substantiated cases decreased 7% and the number of children in OOH care decreased 25%. Despite the decrease in OOH placements, we found a 19% increase in the number of children who entered OOH care because of maltreatment (vs other causes), a 36% increase in the number of children with multiple (vs single) types of maltreatment, and a 60% increase in the number of children in OOH care identified as emotionally disturbed.
   CONCLUSIONS: From 2000 to 2010, fewer suspected cases of maltreatment were substantiated, despite increased investigations, and fewer maltreated children were placed in OOH care. These changes may have led to a smaller but more complex OOH care population with substantial previous trauma and emotional problems.
C1 [Conn, Anne-Marie; Szilagyi, Moira A.; Albertin, Christina S.; Blumkin, Aaron K.; Szilagyi, Peter G.] Univ Rochester, Div Gen Pediat, Dept Pediat, Med Ctr, Rochester, NY 14642 USA.
   [Conn, Anne-Marie; Szilagyi, Moira A.; Albertin, Christina S.; Blumkin, Aaron K.; Szilagyi, Peter G.] Univ Rochester, Strong Childrens Res Ctr, Med Ctr, Rochester, NY 14642 USA.
   [Szilagyi, Moira A.] Monroe Cty Dept Hlth & Human Serv, Rochester, NY USA.
   [Franke, Todd M.] Univ Calif Los Angeles, Luskin Sch Publ Affairs, Dept Social Welf, Los Angeles, CA USA.
RP Conn, AM (reprint author), Univ Rochester, Sch Med & Dent, Dept Pediat, 601 Elmwood Ave,Box 777, Rochester, NY 14642 USA.
EM anne-Marie_conn@urmc.rochester.edu
FU National Institutes of HealthUnited States Department of Health & Human
   ServicesNational Institutes of Health (NIH) - USA
   [0258-3627/HHSN275201100002C]; National Institutes of Health (NIH)United
   States Department of Health & Human ServicesNational Institutes of
   Health (NIH) - USA
FX All phases of this study were supported by a National Institutes of
   Health T32 training grant (0258-3627/HHSN275201100002C). Funded by the
   National Institutes of Health (NIH).
NR 31
TC 14
Z9 14
U1 0
U2 10
PU AMER ACAD PEDIATRICS
PI ELK GROVE VILLAGE
PA 141 NORTH-WEST POINT BLVD,, ELK GROVE VILLAGE, IL 60007-1098 USA
SN 0031-4005
J9 PEDIATRICS
JI Pediatrics
PD OCT
PY 2013
VL 132
IS 4
BP 712
EP 719
DI 10.1542/peds.2013-0969
PG 8
WC Pediatrics
SC Pediatrics
GA 227FI
UT WOS:000325095400051
PM 24062369
OA Green Published
DA 2020-03-18
ER

PT J
AU Pan, LA
   Hassel, S
   Segreti, AM
   Nau, SA
   Brent, DA
   Phillips, ML
AF Pan, L. A.
   Hassel, S.
   Segreti, A. M.
   Nau, S. A.
   Brent, D. A.
   Phillips, M. L.
TI Differential patterns of activity and functional connectivity in emotion
   processing neural circuitry to angry and happy faces in adolescents with
   and without suicide attempt
SO PSYCHOLOGICAL MEDICINE
LA English
DT Article
DE Adolescents; anterior cingulate; depression; emotion processing; insula;
   suicide
ID MAJOR DEPRESSIVE DISORDER; FACIAL EXPRESSIONS; BIPOLAR DISORDER;
   AMYGDALA; RESPONSES; CHILDREN; CORTEX; AGE; RELIABILITY; VALIDITY
AB Background. Neural substrates of emotion dysregulation in adolescent suicide attempters remain unexamined.
   Method. We used functional magnetic resonance imaging to measure neural activity to neutral, mild or intense (i.e. 0%, 50% or 100% intensity) emotion face morphs in two separate emotion-processing runs (angry and happy) in three adolescent groups: (1) history of suicide attempt and depression (ATT, n=14); (2) history of depression alone (NAT, n=15); and (3) healthy controls (HC,n=15). Post-hoc analyses were conducted on interactions from 3 group x 3 condition (intensities) whole-brain analyses (p < 0.05, corrected) for each emotion run.
   Results. To 50% intensity angry faces, ATT showed significantly greater activity than NAT in anterior cingulate gyral-dorsolateral prefrontal cortical attentional control circuitry, primary sensory and temporal cortices; and significantly greater activity than HC in the primary sensory cortex, while NAT had significantly lower activity than HC in the anterior cingulate gyrus and ventromedial prefrontal cortex. To neutral faces during the angry emotion-processing run, ATT had significantly lower activity than NAT in the fusiform gyrus. ATT also showed significantly lower activity than HC to 100% intensity happy faces in the primary sensory cortex, and to neutral faces in the happy run in the anterior cingulate and left medial frontal gyri (all p < 0.006, corrected). Psychophysiological interaction analyses revealed significantly reduced anterior cingulate gyral-insula functional connectivity to 50% intensity angry faces in ATT v. NAT or HC.
   Conclusions. Elevated activity in attention control circuitry, and reduced anterior cingulate gyral-insula functional connectivity, to 50% intensity angry faces in ATT than other groups suggest that ATT may show inefficient recruitment of attentional control neural circuitry when regulating attention to mild intensity angry faces, which may represent a potential biological marker for suicide risk.
C1 [Pan, L. A.; Segreti, A. M.; Nau, S. A.; Brent, D. A.; Phillips, M. L.] Univ Pittsburgh, Sch Med, Dept Psychiat, Pittsburgh, PA USA.
   [Hassel, S.] Univ Calgary, Sch Med, Dept Psychiat, Calgary, AB, Canada.
   [Hassel, S.] Univ Calgary, Sch Med, Hotchkiss Brain Inst, Calgary, AB, Canada.
   [Phillips, M. L.] Cardiff Univ, Sch Med, Dept Psychol Med, Cardiff CF10 3AX, S Glam, Wales.
RP Pan, LA (reprint author), Loeffler Bldg,121 Meyran Ave,Room 304, Pittsburgh, PA 15213 USA.
EM thomasla@upmc.edu
FU American Foundation for Suicide Prevention; Klingenstein Third
   Generation Foundation Fellowship for Adolescent Depression
   [NIMH/National Institute of Child Health (NICHD)] [1K23MH082884-01];
   National Institutes of HealthUnited States Department of Health & Human
   ServicesNational Institutes of Health (NIH) - USA [MH66775, MH65368,
   MH56612, MH18951]; NIMHUnited States Department of Health & Human
   ServicesNational Institutes of Health (NIH) - USANIH National Institute
   of Mental Health (NIMH) [MH076971]; Medical Research CouncilMedical
   Research Council UK (MRC) [G0801418B]
FX This research was supported by the American Foundation for Suicide
   Prevention, the Klingenstein Third Generation Foundation Fellowship for
   Adolescent Depression [NIMH/National Institute of Child Health (NICHD)
   1K23MH082884-01 to L. A. P.], National Institutes of Health grants
   (MH66775, MH65368, MH56612 and MH18951 to D. A. B.) and NIMH MH076971
   (to M.L.P.).
NR 46
TC 55
Z9 56
U1 2
U2 35
PU CAMBRIDGE UNIV PRESS
PI NEW YORK
PA 32 AVENUE OF THE AMERICAS, NEW YORK, NY 10013-2473 USA
SN 0033-2917
J9 PSYCHOL MED
JI Psychol. Med.
PD OCT
PY 2013
VL 43
IS 10
BP 2129
EP 2142
DI 10.1017/S0033291712002966
PG 14
WC Psychology, Clinical; Psychiatry; Psychology
SC Psychology; Psychiatry
GA 213AC
UT WOS:000324024100012
PM 23298821
OA Green Accepted
DA 2020-03-18
ER

PT J
AU Wolke, D
   Copeland, WE
   Angold, A
   Costello, EJ
AF Wolke, Dieter
   Copeland, William E.
   Angold, Adrian
   Costello, E. Jane
TI Impact of Bullying in Childhood on Adult Health, Wealth, Crime, and
   Social Outcomes
SO PSYCHOLOGICAL SCIENCE
LA English
DT Article
DE bullying; health; social outcomes; crime; psychiatric problems; wealth;
   adult development; social behavior; well-being; interpersonal
   relationships; juvenile delinquency
ID PEER VICTIMIZATION; CORTISOL REACTIVITY; EMOTIONAL-PROBLEMS;
   PRIMARY-SCHOOL; ASSOCIATION; ADOLESCENTS; INVOLVEMENT; PREVALENCE;
   CHILDREN; BEHAVIOR
AB Bullying is a serious problem for schools, parents, and public-policymakers alike. Bullying creates risks of health and social problems in childhood, but it is unclear if such risks extend into adulthood. A large cohort of children was assessed for bullying involvement in childhood and then followed up in young adulthood in an assessment of health, risky or illegal behavior, wealth, and social relationships. Victims of childhood bullying, including those that bullied others (bully-victims), were at increased risk of poor health, wealth, and social-relationship outcomes in adulthood even after we controlled for family hardship and childhood psychiatric disorders. In contrast, pure bullies were not at increased risk of poor outcomes in adulthood once other family and childhood risk factors were taken into account. Being bullied is not a harmless rite of passage but throws a long shadow over affected people's lives. Interventions in childhood are likely to reduce long-term health and social costs.
C1 [Wolke, Dieter] Univ Warwick, Dept Psychol, Coventry CV4 7AL, W Midlands, England.
   [Wolke, Dieter] Univ Warwick, Div Mental Hlth & Wellbeing, Coventry CV4 7AL, W Midlands, England.
   [Copeland, William E.; Angold, Adrian; Costello, E. Jane] Duke Univ, Med Ctr, Dept Psychiat & Behav Sci, Durham, NC 27706 USA.
RP Wolke, D (reprint author), Univ Warwick, Dept Psychol, Coventry CV4 7AL, W Midlands, England.
EM d.wolke@warwick.ac.uk
RI Copeland, William E/N-5413-2014; Wolke, Dieter/C-5372-2008; Wolke,
   Dieter/Z-1581-2019
OI Copeland, William E/0000-0002-1348-7781; Wolke,
   Dieter/0000-0003-0304-268X; Wolke, Dieter/0000-0003-0304-268X
FU NIDA NIH HHSUnited States Department of Health & Human ServicesNational
   Institutes of Health (NIH) - USANIH National Institute on Drug Abuse
   (NIDA) [R01 DA011301, DA/MH11301, P30 DA023026]; NIMH NIH HHSUnited
   States Department of Health & Human ServicesNational Institutes of
   Health (NIH) - USANIH National Institute of Mental Health (NIMH) [R01
   MH063970, R01 MH063671, MH63671, R01 MH048085, K23 MH080230, MH63970];
   Economic and Social Research CouncilEconomic & Social Research Council
   (ESRC) [ES/K003593/1]
NR 48
TC 194
Z9 196
U1 14
U2 208
PU SAGE PUBLICATIONS INC
PI THOUSAND OAKS
PA 2455 TELLER RD, THOUSAND OAKS, CA 91320 USA
SN 0956-7976
EI 1467-9280
J9 PSYCHOL SCI
JI Psychol. Sci.
PD OCT
PY 2013
VL 24
IS 10
BP 1958
EP 1970
DI 10.1177/0956797613481608
PG 13
WC Psychology, Multidisciplinary
SC Psychology
GA 233GC
UT WOS:000325554800009
PM 23959952
OA Green Accepted
HC Y
HP N
DA 2020-03-18
ER

PT J
AU van Batenburg-Eddes, T
   Jolles, J
AF van Batenburg-Eddes, Tamara
   Jolles, Jelle
TI How does emotional wellbeing relate to underachievement in a general
   population sample of young adolescents: a neurocognitive perspective
SO FRONTIERS IN PSYCHOLOGY
LA English
DT Article
DE emotional wellbeing; educational underachievement; adolescence;
   executive functioning; epidemiology
ID PUBERTAL MATURATION IMPLICATIONS; EDUCATIONAL-ATTAINMENT; EXECUTIVE
   FUNCTIONS; PSYCHIATRIC-DISORDERS; BEHAVIORAL-PROBLEMS; SCHOOL
   TRANSITIONS; MENTAL-DISORDERS; GIFTED STUDENTS; SELF-REGULATION; LATE
   CHILDHOOD
AB Underachievement in school during early adolescence predicts future economic and personal difficulties. Particular neurocognitive skills on the domain of executive functions start to mature during adolescence. This fact and the physical and psychological changes typical for the transition from childhood to adulthood make adolescents vulnerable to emotional problems. The current study investigated the relationship between mild emotional problems which are highly prevalent among adolescents and underachievement in school, and the role of neurocognitive functioning in this relation. This study was conducted in a substantial sample of typical developing young adolescents who just made the transition to secondary education. Pupils were on average 12.5 years old (standard deviation 0.5), and 45% of the included sample were girls. Emotional wellbeing was associated with underachievement [Odds ratio (OR) 5.15, 95% confidence interval (Cl) 3.06-8.681 after adjusting for background variables. Self-reported neurocognitive functioning partly explained the relation between emotional wellbeing and underachievement (OR 2.22, 95% Cl 1.23-3.99), yet, emotional wellbeing remained statistically associated with underachievement after correcting for additional confounders (OR 1.99, 95% Cl 1.08-3.66). The observed findings suggest that emotional wellbeing plays an essential role in underachievement during the first year of secondary education.
C1 [van Batenburg-Eddes, Tamara; Jolles, Jelle] Vrije Univ Amsterdam, Fac Psychol & Educ, Dept Educ Neurosci, NL-1081 BT Amsterdam, Netherlands.
RP van Batenburg-Eddes, T (reprint author), Vrije Univ Amsterdam, Fac Psychol & Educ, Dept Educ Neurosci, Van der Boechorstr 1, NL-1081 BT Amsterdam, Netherlands.
EM t.van.batenburg@vu.nl
NR 45
TC 4
Z9 5
U1 0
U2 22
PU FRONTIERS RESEARCH FOUNDATION
PI LAUSANNE
PA PO BOX 110, LAUSANNE, 1015, SWITZERLAND
SN 1664-1078
J9 FRONT PSYCHOL
JI Front. Psychol.
PD SEP 27
PY 2013
VL 4
AR 673
DI 10.3389/fpsyg.2013.00673
PG 10
WC Psychology, Multidisciplinary
SC Psychology
GA AB1XH
UT WOS:000331586700001
PM 24098291
OA DOAJ Gold, Green Published
DA 2020-03-18
ER

PT J
AU Cohen, MM
   Tottenham, N
   Casey, BJ
AF Cohen, M. Malter
   Tottenham, N.
   Casey, B. J.
TI TRANSLATIONAL DEVELOPMENTAL STUDIES OF STRESS ON BRAIN AND BEHAVIOR:
   IMPLICATIONS FOR ADOLESCENT MENTAL HEALTH AND ILLNESS?
SO NEUROSCIENCE
LA English
DT Review
DE stress; adolescence; anxiety; BDNF; fear; emotion regulation
ID VENTROMEDIAL PREFRONTAL CORTEX; ANTICIPATED PEER EVALUATION; HIPPOCAMPAL
   VOLUME; AMYGDALA RESPONSE; DENDRITIC MORPHOLOGY; NUCLEUS-ACCUMBENS;
   ANXIETY DISORDERS; CHILDHOOD ANXIETY; FEAR EXTINCTION; WORKING-MEMORY
AB Adolescence is the transition from childhood to adulthood, with onset marked by puberty and the offset by relative independence from parents. Across species, it is a time of incredible change that carries increased risks and rewards. The ability of the individual to respond adequately to the mental, physical and emotional stresses of life during this time is a function of both their early environment and their present state. In this article, we focus on the effects that acute threat and chronic stress have on the brain and behavior in humans and rodents. First, we highlight developmental changes in frontolimbic function as healthy individuals transition into and out of adolescence. Second, we examine genetic factors that may enhance susceptibility to stress in one individual over another using translation from genetic mouse models to human neuroimaging. Third, we examine how the timing and nature of stress varies in its impact on brain and behavior. These findings are discussed in the context of implications for adolescent mental health and illness. (C) 2013 IBRO. Published by Elsevier Ltd. All rights reserved.
C1 [Cohen, M. Malter; Tottenham, N.; Casey, B. J.] Weill Cornell Med Coll, Sackler Inst Dev Psychobiol, New York, NY 10065 USA.
   [Tottenham, N.] Univ Calif Los Angeles, Dept Psychol, Los Angeles, CA 90095 USA.
RP Casey, BJ (reprint author), Weill Cornell Med Coll, Sackler Inst Dev Psychobiol, 1300 York Ave,POB 140, New York, NY 10065 USA.
EM mhm2002@med.cornell.edu; nimtottenham@ucla.edu; bjc2002@med.cornell.edu
FU NIDAUnited States Department of Health & Human ServicesNational
   Institutes of Health (NIH) - USANIH National Institute on Drug Abuse
   (NIDA) [R01 DA018879]; Mortimer D. Sackler family; Dewitt-Wallace fund;
   Weill Cornell Medical College Citigroup Biomedical Imaging Center and
   Imaging Core; NIMHUnited States Department of Health & Human
   ServicesNational Institutes of Health (NIH) - USANIH National Institute
   of Mental Health (NIMH) [1R01 MH73175, P50 MH62196]
FX Acknowledgments This work was supported in part by NIMH 1R01 MH73175,
   NIDA R01 DA018879, NIMH P50 MH62196, the Mortimer D. Sackler family, the
   Dewitt-Wallace fund, and by the Weill Cornell Medical College Citigroup
   Biomedical Imaging Center and Imaging Core.
NR 94
TC 36
Z9 36
U1 4
U2 39
PU PERGAMON-ELSEVIER SCIENCE LTD
PI OXFORD
PA THE BOULEVARD, LANGFORD LANE, KIDLINGTON, OXFORD OX5 1GB, ENGLAND
SN 0306-4522
EI 1873-7544
J9 NEUROSCIENCE
JI Neuroscience
PD SEP 26
PY 2013
VL 249
BP 53
EP 62
DI 10.1016/j.neuroscience.2013.01.023
PG 10
WC Neurosciences
SC Neurosciences & Neurology
GA 210ZV
UT WOS:000323874800006
PM 23340244
OA Green Accepted
DA 2020-03-18
ER

PT J
AU Gee, DG
   Gabard-Durnam, LJ
   Flannery, J
   Goff, B
   Humphreys, KL
   Telzer, EH
   Hare, TA
   Bookheimer, SY
   Tottenham, N
AF Gee, Dylan G.
   Gabard-Durnam, Laurel J.
   Flannery, Jessica
   Goff, Bonnie
   Humphreys, Kathryn L.
   Telzer, Eva H.
   Hare, Todd A.
   Bookheimer, Susan Y.
   Tottenham, Nim
TI Early developmental emergence of human amygdala-prefrontal connectivity
   after maternal deprivation
SO PROCEEDINGS OF THE NATIONAL ACADEMY OF SCIENCES OF THE UNITED STATES OF
   AMERICA
LA English
DT Article
DE fMRI; emotion regulation; stress; neurodevelopment
ID SALIVARY CORTISOL-LEVELS; FUNCTIONAL CONNECTIVITY; BASOLATERAL AMYGDALA;
   FACIAL EXPRESSIONS; EMOTION REGULATION; ROMANIAN ADOPTEES;
   SOCIAL-BEHAVIOR; CHILD ANXIETY; BRAIN; FEAR
AB Under typical conditions, medial prefrontal cortex (mPFC) connections with the amygdala are immature during childhood and become adult-like during adolescence. Rodent models show that maternal deprivation accelerates this development, prompting examination of human amygdala-mPFC phenotypes following maternal deprivation. Previously institutionalized youths, who experienced early maternal deprivation, exhibited atypical amygdala-mPFC connectivity. Specifically, unlike the immature connectivity (positive amygdala-mPFC coupling) of comparison children, children with a history of early adversity evidenced mature connectivity (negative amygdala-mPFC coupling) and thus, resembled the adolescent phenotype. This connectivity pattern was mediated by the hormone cortisol, suggesting that stress-induced modifications of the hypothalamic-pituitary-adrenal axis shape amygdala-mPFC circuitry. Despite being age-atypical, negative amygdala-mPFC coupling conferred some degree of reduced anxiety, although anxiety was still significantly higher in the previously institutionalized group. These findings suggest that accelerated amygdala-mPFC development is an ontogenetic adaptation in response to early adversity.
C1 [Gee, Dylan G.; Gabard-Durnam, Laurel J.; Flannery, Jessica; Goff, Bonnie; Humphreys, Kathryn L.; Telzer, Eva H.; Bookheimer, Susan Y.; Tottenham, Nim] Univ Calif Los Angeles, Dept Psychol, Los Angeles, CA 90095 USA.
   [Bookheimer, Susan Y.] Univ Calif Los Angeles, Dept Psychiat & Biobehav Sci, Los Angeles, CA 90095 USA.
   [Telzer, Eva H.] Univ Illinois, Dept Psychol, Champaign, IL 61820 USA.
   [Hare, Todd A.] Univ Zurich, Dept Econ, CH-8006 Zurich, Switzerland.
RP Tottenham, N (reprint author), Univ Calif Los Angeles, Dept Psychol, Los Angeles, CA 90095 USA.
EM nimtottenham@ucla.edu
RI Hare, Todd A/E-7091-2017; Hare, Todd/AAE-8574-2019
OI Hare, Todd A/0000-0002-0260-2772; Hare, Todd/0000-0002-0260-2772; Gee,
   Dylan/0000-0002-3685-2710; Bookheimer, Susan/0000-0002-3417-5891
FU National Institute of Mental HealthUnited States Department of Health &
   Human ServicesNational Institutes of Health (NIH) - USANIH National
   Institute of Mental Health (NIMH) [R01MH091864, P50MH078105]; National
   Science FoundationNational Science Foundation (NSF)
FX The present research was supported by R01MH091864 (to N.T.) and
   P50MH078105 from the National Institute of Mental Health and a National
   Science Foundation Graduate Research Fellowship award (to D.G.G.).
NR 68
TC 284
Z9 285
U1 2
U2 51
PU NATL ACAD SCIENCES
PI WASHINGTON
PA 2101 CONSTITUTION AVE NW, WASHINGTON, DC 20418 USA
SN 0027-8424
J9 P NATL ACAD SCI USA
JI Proc. Natl. Acad. Sci. U. S. A.
PD SEP 24
PY 2013
VL 110
IS 39
BP 15638
EP 15643
DI 10.1073/pnas.1307893110
PG 6
WC Multidisciplinary Sciences
SC Science & Technology - Other Topics
GA 222XE
UT WOS:000324765100037
PM 24019460
OA Green Published, Bronze
HC Y
HP N
DA 2020-03-18
ER

PT J
AU Taylor, PJ
   Wood, AM
AF Taylor, Peter J.
   Wood, Alex M.
TI Discrepancies in parental and self-appraisals of prosocial
   characteristics predict emotional problems in adolescents
SO BRITISH JOURNAL OF CLINICAL PSYCHOLOGY
LA English
DT Article
ID DEPRESSIVE SYMPTOMS; CHILDREN; COMPETENCE; BEHAVIOR; MODEL; PEER;
   PSYCHOPATHOLOGY; ENHANCEMENT; PERCEPTIONS; PERSONALITY
AB Objectives. Parental appraisals of an adolescent may have an effect upon the adolescent's well-being and likelihood of emotional problems. However, the impact of these parental appraisals is likely to be partly determined by the young person's self-appraisal. It was predicted that a discrepancy in self-and parent appraisals of positive, prosocial qualities would be associated with an increased risk of emotional problems.
   Design. The study employed a cross-sectional design within a large sample of adolescent and caregiver dyads (N = 3,976, aged 11-17 years), drawn from the 'Mental health of children and young people in Great Britain, 2004' survey.
   Method. Two separate measures of prosociality were used to ensure that effects were not specific to one measure. The analysis explored the discrepancy in parent and self-ratings on these measures via interactions within a logistic regression framework. Potential confounds, including gender, parental mental health, conduct and hyperkinetic problems were controlled for in the analysis.
   Results. The logistic regression analyses demonstrated significant interactions between self-and parent ratings of prosocial qualities in predicting the odds of emotional disorder (i.e., depression and anxiety). This effect occurred across both measures of prosocial qualities whilst controlling for confounds. The pattern of the interactions suggested that low parental appraisals had a more detrimental effect on well-being when self-appraisals were highly positive.
   Conclusions. The results suggest that moderately high self-appraised positive traits may carry a cost of leaving young people more vulnerable to discrepant, negative parental appraisals. This has important implications for the meaning attributed to self-appraised positive traits in clinical contexts.
C1 [Taylor, Peter J.] Univ Manchester, Sch Psychol Sci, Manchester M13 9PL, Lancs, England.
   [Wood, Alex M.] Univ Stirling, Sch Management, Stirling FK9 4LA, Scotland.
RP Taylor, PJ (reprint author), Univ Manchester, Oxford Rd, Manchester M13 9PL, Lancs, England.
EM p.j.taylor@postgrad.manchester.ac.uk
RI Wood, Alex/A-2371-2011
OI Taylor, Peter/0000-0003-1407-0985
NR 61
TC 3
Z9 3
U1 0
U2 12
PU WILEY
PI HOBOKEN
PA 111 RIVER ST, HOBOKEN 07030-5774, NJ USA
SN 0144-6657
EI 2044-8260
J9 BRIT J CLIN PSYCHOL
JI Br. J. Clin. Psychol.
PD SEP
PY 2013
VL 52
BP 269
EP 284
DI 10.1111/bjc.12013
PN 3
PG 16
WC Psychology, Clinical
SC Psychology
GA 297FA
UT WOS:000330239700003
PM 23865404
DA 2020-03-18
ER

PT J
AU Peterson, RL
   Kirkwood, MW
   Taylor, HG
   Stancin, T
   Brown, TM
   Wade, SL
AF Peterson, Robin L.
   Kirkwood, Michael W.
   Taylor, H. Gerry
   Stancin, Terry
   Brown, Tanya M.
   Wade, Shari L.
TI Adolescents' Internalizing Problems Following Traumatic Brain Injury Are
   Related to Parents' Psychiatric Symptoms
SO JOURNAL OF HEAD TRAUMA REHABILITATION
LA English
DT Article
DE anxiety; closed head injury; depression; neurobehavioral outcomes;
   pediatrics
ID CLOSED-HEAD-INJURY; FAMILY ASSESSMENT DEVICE; NEUROBEHAVIORAL SYMPTOMS;
   ANXIETY DISORDERS; BEHAVIOR PROBLEMS; CHILDREN; VALIDITY; PREVALENCE;
   OUTCOMES; SYMPTOMATOLOGY
AB Background: A small body of previous research has demonstrated that pediatric traumatic brain injury (TBI) increases risk for internalizing problems, but findings have varied regarding their predictors and correlates. Methods: We examined the level and correlates of internalizing symptoms in 130 teens who had sustained a complicated mild to severe TBI within the past 1 to 6 months. Internalizing problems were measured via both maternal-and paternal-report Child Behavior Checklist. We also measured family functioning, parent psychiatric symptoms, and postinjury teen neurocognitive function. Results: Mean parental ratings of internalizing problems were within the normal range. Depending on informant, 22% to 26% of the sample demonstrated clinically elevated internalizing problems. In multiple and binary logistic regression models, only parent psychiatric symptoms consistently provided unique prediction of teen internalizing symptoms. For maternal but not paternal report, female gender was associated with greater internalizing problems. Conclusion: Parent and teen emotional problems are associated following adolescent TBI. Possible reasons for this relationship, including the effects of TBI on the family unit, are discussed.
C1 [Peterson, Robin L.] Univ Denver, Dept Psychol, Denver, CO 80208 USA.
   [Kirkwood, Michael W.] Childrens Hosp Colorado, Dept Phys Med & Rehabil, Aurora, CO USA.
   [Kirkwood, Michael W.] Univ Colorado Denver, Sch Med, Aurora, CO USA.
   [Taylor, H. Gerry] Case Western Reserve Univ, Rainbow Babies & Childrens Hosp, Dept Pediat, Univ Hosp Case Med Ctr, Cleveland, OH 44106 USA.
   [Stancin, Terry] Metrohlth Med Ctr, Dept Psychiat, Cleveland, OH 44109 USA.
   [Stancin, Terry] Case Western Reserve Univ, Cleveland, OH 44106 USA.
   [Brown, Tanya M.] Mayo Clin, Dept Psychiat & Psychol, Rochester, MN USA.
   [Wade, Shari L.] Cincinnati Childrens Hosp Med Ctr, Dept Pediat, Cincinnati, OH 45229 USA.
   [Wade, Shari L.] Univ Cincinnati, Coll Med, Cincinnati, OH USA.
RP Peterson, RL (reprint author), Univ Denver, Dept Psychol, 2155 South Race St, Denver, CO 80208 USA.
EM robin.peterson@du.edu
RI Stancin, Terry/L-7993-2019
FU NIH from the National Institute of Mental Health [R01-MH073764];
   Colorado Traumatic Brain Injury Trust Fund Research Program, Colorado
   Department of Human Services, Division of Vocational Rehabilitation,
   Traumatic Brain Injury Program
FX This work was supported in part by (1) NIH grant R01-MH073764 from the
   National Institute of Mental Health and (2) a grant from the Colorado
   Traumatic Brain Injury Trust Fund Research Program, Colorado Department
   of Human Services, Division of Vocational Rehabilitation, Traumatic
   Brain Injury Program.
NR 52
TC 15
Z9 15
U1 0
U2 11
PU LIPPINCOTT WILLIAMS & WILKINS
PI PHILADELPHIA
PA TWO COMMERCE SQ, 2001 MARKET ST, PHILADELPHIA, PA 19103 USA
SN 0885-9701
EI 1550-509X
J9 J HEAD TRAUMA REHAB
JI J. Head Trauma Rehabil.
PD SEP-OCT
PY 2013
VL 28
IS 5
BP E1
EP E12
DI 10.1097/HTR.0b013e318263f5ba
PG 12
WC Clinical Neurology; Rehabilitation
SC Neurosciences & Neurology; Rehabilitation
GA 298ZU
UT WOS:000330364600001
PM 22935574
OA Green Accepted
DA 2020-03-18
ER

PT J
AU Zebracki, K
   Thawrani, D
   Oswald, TS
   Anadio, JM
   Sturm, PF
AF Zebracki, Kathy
   Thawrani, Dinesh
   Oswald, Timothy S.
   Anadio, Jennifer M.
   Sturm, Peter F.
CA Spine Deformity Study Grp
TI Predictors of Emotional Functioning in Youth After Surgical Correction
   of Idiopathic Scoliosis
SO JOURNAL OF PEDIATRIC ORTHOPAEDICS
LA English
DT Article
DE adolescent idiopathic scoliosis; emotional; status; self-image; mental
   health
ID SCOLIOSIS-RESEARCH-SOCIETY-22 PATIENT QUESTIONNAIRE; SATISFACTION;
   SURGERY
AB Background: Patients with idiopathic scoliosis, although otherwise healthy, often have significant concerns about their self-image and appearance. In a group of juveniles and adolescents, this can impact adjustment in school, functioning in peer groups, and general sense of well-being. There are limited data to help physicians reliably and precisely identify those who are at higher risk of poor emotional adjustment even after spine deformity correction. The purpose of this study was to determine the predictors of emotional maladjustment in juvenile and adolescent patients after surgical correction of idiopathic scoliosis.
   Methods: A total of 233 juveniles, mean age 11.26 +/- 1.02 (range, 8 to 12) years and 909 adolescents, mean age 14.91 +/- 1.61 (range, 13 to 21) years, who underwent surgical correction for idiopathic scoliosis and who were participating in a prospective longitudinal multicenter database, were enrolled in the study. Participants completed the Scoliosis Research Society-22 (SRS-22) questionnaire before surgery and 2 years postoperatively. Radiographs were used to measure Cobb angle and surface measurements were used to determine decompensation and trunk shift.
   Results: Adolescents reported poorer mental health pre-operatively (P < 0.05) and 2 years postoperatively (P < 0.001) than juveniles; however, both groups reported improved mental health (P < 0.001) and self-image (P < 0.01) postoperatively. Mental health 2 years postoperatively was predicted by pre-operative self-image (P < 0.05), mental health (P < 0.001), and main thoracic Cobb angle (P < 0.05) in the juvenile group. Within the adolescent group, mental health 2 years postoperatively was predicted by preoperative mental health (P < 0.001); self-image 2 years postoperatively was predicted by preoperative mental health (P < 0.01) and self-image (P < 0.001).
   Conclusions: Self-image and mental health are significantly improved after spine deformity correction in juveniles and adolescents with idiopathic scoliosis. However, consistent with normative development, adolescents are at higher risk for emotional maladjustment than juveniles. Surgical decision making in scoliosis correction should take the emotional status of the patient into consideration.
C1 [Zebracki, Kathy] Shriners Hosp Children, Sacramento, CA USA.
   [Zebracki, Kathy] Loyola Univ, Chicago, IL 60611 USA.
   [Thawrani, Dinesh; Anadio, Jennifer M.; Sturm, Peter F.] Cincinnati Childrens Hosp Med Ctr, Cincinnati, OH 45229 USA.
   [Oswald, Timothy S.] Childrens Healthcare Atlanta, Atlanta, GA USA.
RP Sturm, PF (reprint author), Cincinnati Childrens Hosp Med Ctr, 3333 Burnet Ave,MLC 2017, Cincinnati, OH 45229 USA.
EM peter.sturm@cchmc.org
RI Thawrani, Dinesh/AAD-4970-2019
NR 12
TC 4
Z9 4
U1 0
U2 1
PU LIPPINCOTT WILLIAMS & WILKINS
PI PHILADELPHIA
PA 530 WALNUT ST, PHILADELPHIA, PA 19106-3621 USA
SN 0271-6798
EI 1539-2570
J9 J PEDIATR ORTHOPED
JI J. Pediatr. Orthop.
PD SEP
PY 2013
VL 33
IS 6
BP 624
EP 627
PG 4
WC Orthopedics; Pediatrics
SC Orthopedics; Pediatrics
GA 300GM
UT WOS:000330452400008
PM 23774201
DA 2020-03-18
ER

PT J
AU Masten, CL
   Eisenberger, NI
   Pfeifer, JH
   Dapretto, M
AF Masten, Carrie L.
   Eisenberger, Naomi I.
   Pfeifer, Jennifer H.
   Dapretto, Mirella
TI Neural responses to witnessing peer rejection after being socially
   excluded: fMRI as a window into adolescents' emotional processing
SO DEVELOPMENTAL SCIENCE
LA English
DT Article
ID HEALTH-PROBLEMS; EMPATHY; PAIN; SENSITIVITY; BEHAVIOR; AMYGDALA; MIND;
   VICTIMIZATION; ASSOCIATIONS; AGGRESSION
AB During adolescence, concerns about peer rejection and acceptance become increasingly common. Adolescents regularly experience peer rejection firsthand and witness these behaviors among their peers. In the current study, neuroimaging techniques were employed to conduct a preliminary investigation of the affective and cognitive processes involved in witnessing peer acceptance and rejection - specifically when these witnessed events occur in the immediate aftermath of a firsthand experience with rejection. During an fMRI scan, 23 adolescents underwent a simulated experience of firsthand peer rejection. Then, immediately following this experience they watched as another adolescent was ostensibly first accepted and then rejected. Findings indicated that in the immediate aftermath of being rejected by peers, adolescents displayed neural activity consistent with distress when they saw another peer being accepted, and neural activity consistent with emotion regulation and mentalizing (e.g. perspective-taking) processes when they saw another peer being rejected. Furthermore, individuals displaying a heightened sensitivity to firsthand rejection were more likely to show neural activity consistent with distress when observing a peer being accepted. Findings are discussed in terms of how witnessing others being accepted or rejected relates to adolescents' interpretations of both firsthand and observed experiences with peers. In addition, the potential impact that witnessed events might have on the broader perpetuation of bullying at this age is also considered.
C1 [Masten, Carrie L.] Vanderbilt Univ, Dept Psychol & Human Dev, Nashville, TN 37203 USA.
   [Eisenberger, Naomi I.] Univ Univ Calif, Dept Psychol, Los Angeles, CA USA.
   [Pfeifer, Jennifer H.] Univ Oregon, Dept Psychol, Eugene, OR 97403 USA.
   [Dapretto, Mirella] Univ Calif Los Angeles, Ahmanson Lovelace Brain Mapping Ctr, Los Angeles, CA USA.
   [Dapretto, Mirella] Univ Calif Los Angeles, Interdept Neurosci Program, Los Angeles, CA USA.
   [Dapretto, Mirella] Univ Calif Los Angeles, Dept Psychiat & Biobehav Sci, Los Angeles, CA 90024 USA.
   [Dapretto, Mirella] Univ Calif Los Angeles, FPR UCLA Ctr Culture Brain & Dev, Los Angeles, CA USA.
RP Masten, CL (reprint author), Vanderbilt Univ, Peabody Coll, Dept Psychol & Human Dev, 230 Appleton Pl, Nashville, TN 37203 USA.
EM carrie.masten@gmail.com
FU NCRR NIH HHSUnited States Department of Health & Human ServicesNational
   Institutes of Health (NIH) - USANIH National Center for Research
   Resources (NCRR) [C06 RR012169, M01 RR000865, P41 RR013642, C06
   RR012169-01, RR00865, RR13642]
NR 76
TC 10
Z9 12
U1 3
U2 40
PU WILEY
PI HOBOKEN
PA 111 RIVER ST, HOBOKEN 07030-5774, NJ USA
SN 1363-755X
EI 1467-7687
J9 DEVELOPMENTAL SCI
JI Dev. Sci.
PD SEP
PY 2013
VL 16
IS 5
SI SI
BP 743
EP 759
DI 10.1111/desc.12056
PG 17
WC Psychology, Developmental; Psychology, Experimental
SC Psychology
GA 265KG
UT WOS:000327949600011
PM 24033579
OA Green Accepted, Green Published
DA 2020-03-18
ER

PT J
AU Shashi, V
   Wray, E
   Schoch, K
   Curtiss, K
   Hooper, SR
AF Shashi, Vandana
   Wray, Emily
   Schoch, Kelly
   Curtiss, Kathleen
   Hooper, Stephen R.
TI Discrepancies in Parent and Teacher Ratings of Social-Behavioral
   Functioning of Children With Chromosome 22q11.2 Deletion Syndrome:
   Implications for Assessment
SO AJIDD-AMERICAN JOURNAL ON INTELLECTUAL AND DEVELOPMENTAL DISABILITIES
LA English
DT Article
DE 22q11 deletion syndrome; velocardiofacial syndrome; DiGeorge syndrome;
   behavior; social skills
ID CARDIO-FACIAL-SYNDROME; VELOCARDIOFACIAL SYNDROME; SPECTRUM DISORDERS;
   EMOTIONAL-PROBLEMS; ADOLESCENTS; AGREEMENT; INTELLIGENCE; PROFILE;
   SAMPLE
[truncated: 1,136,777 more chars]
