# Supplementary material for: Mapping Phenomena Relevant to Adolescent Emotion Regulation: A Text-Mining Systematic Review
Source: Adolesc Res Rev. 2021 May 21;7(1):127–39. doi: 10.1007/s40894-021-00160-7 (PMC8138847; doi:10.1007/s40894-021-00160-7)
Supplement: Supplementary file 1 — Supplementary file1 (ZIP 54379 kb) [file 40894_2021_160_MOESM1_ESM.zip › veni_sysrev-master/recs/savedrecs1.txt]

FN Clarivate Analytics Web of Science
VR 1.0
PT J
AU Bradshaw, D
   Hannigan, A
   Creaven, AM
   Muldoon, OT
AF Bradshaw, Daragh
   Hannigan, Ailish
   Creaven, Ann-Marie
   Muldoon, Orla T.
TI Longitudinal associations between parental incarceration and children's
   emotional and behavioural development: Results from a population cohort
   study
SO CHILD CARE HEALTH AND DEVELOPMENT
LA English
DT Article
DE child development; child mental health outcomes; cohort study; growing
   up in Ireland; parental incarceration; SDQ
ID IMPRISONMENT; CHILDHOOD; HEALTH
AB Background Parental incarceration (PI) is associated with adverse developmental outcomes for children affected. However, research in this area often reports conflicting results with few studies following children across time in non-U.S. populations. Additionally, more research is called for using multi-informant perspectives rather than relying on adult reports of child outcomes alone.
   Methods This study used data from the first two waves of a nationally representative cohort study of 8,568 children aged 9 years and followed up at age 13 living in the Republic of Ireland (2007-2012). Propensity score matching was used to match children who had experienced PI by the age of nine to children who had not experienced PI by sociodemographics and experience of other stressful events. Mental health, as measured by self-concept (Piers-Harris II) and externalizing and internalizing difficulties (strength and difficulties questionnaire), was compared across both groups.
   Results Fifty of the 8,568 children (weighted percentage 0.9%) reported experiencing PI by the age of nine. These children came from more socially disadvantaged homes and were more likely to have experienced other potentially stressful life events. In comparison to a matched sample of children not affected by PI, children affected by PI reported higher levels of anxiety at age nine. Longitudinal analysis indicated these children affected by PI also reported lower levels of happiness at age 13 with higher levels of emotional difficulties reported by their primary caregiver.
   Conclusions Children of incarcerated parents face a greater array of life challenges. PI had an association with child-reported levels of anxiety at age nine. PI also had a medium-term association on caregiver assessments of emotional difficulties of children affected as well child-reported levels of happiness over time.
C1 [Bradshaw, Daragh; Creaven, Ann-Marie; Muldoon, Orla T.] Univ Limerick, Ctr Social Issues Res, Limerick V94 T9PX, Ireland.
   [Hannigan, Ailish] Univ Limerick, Hlth Res Inst, Limerick, Ireland.
   [Hannigan, Ailish] Univ Limerick, Grad Entry Med Sch, Limerick, Ireland.
RP Bradshaw, D (reprint author), Univ Limerick, Ctr Social Issues Res, Limerick V94 T9PX, Ireland.
EM daragh.bradshaw@ul.ie
RI Bradshaw, Daragh/L-6993-2015
OI Bradshaw, Daragh/0000-0002-7077-6598
FU Irish Research CouncilIrish Research Council for Science, Engineering
   and Technology [GOIPG/2015/3721]
NR 32
TC 0
Z9 0
U1 0
U2 0
PU WILEY
PI HOBOKEN
PA 111 RIVER ST, HOBOKEN 07030-5774, NJ USA
SN 0305-1862
EI 1365-2214
J9 CHILD CARE HLTH DEV
JI Child Care Health Dev.
PD MAR
PY 2020
VL 46
IS 2
BP 195
EP 202
DI 10.1111/cch.12732
PG 8
WC Psychology, Developmental; Pediatrics
SC Psychology; Pediatrics
GA KH5VG
UT WOS:000510717800004
PM 31810111
DA 2020-02-16
ER

PT J
AU Schweizer, TH
   Snyder, HR
   Hankin, BL
AF Schweizer, Tina H.
   Snyder, Hannah R.
   Hankin, Benjamin L.
TI A Reformulated Architecture of Cognitive Risks for Psychopathology:
   Common and Specific Dimensions and Links to Internalizing Outcomes in
   Adolescence
SO ASSESSMENT
LA English
DT Article
DE cognitive risk; adolescent; factor analysis; depression; anxiety;
   negative affect; positive affect
ID OF-FIT INDEXES; DEPRESSIVE SYMPTOMS; SELF-CRITICISM;
   INDIVIDUAL-DIFFERENCES; MEASUREMENT INVARIANCE; EXECUTIVE FUNCTIONS;
   GENDER-DIFFERENCES; BIFACTOR MODEL; GENERAL FACTOR; VULNERABILITY
AB Multiple cognitive risk products (dysfunctional attitudes [DA], negative inferential style [NIS], self-criticism, dependency, rumination) predict internalizing disorders; however, an optimal structure to assess these risks is unknown. We evaluated the fit, construct validity, and utility of a bifactor, single, and correlated factor model in a community sample of 382 adolescents (age 11-15 years; 59% female). The bifactor, hierarchical single, and correlated factor models all fit well. The bifactor model included a common factor (c), capturing covariance across all cognitive risk measures, and specific latent factors for DA, NIS, dependency and rumination. Construct validity of these factor structures was evaluated with external validators, including depression and anxious arousal (AA) symptoms, positive affect (PA) and negative affect (NA), and onset of depression diagnostic onset over 2 years. C was associated with higher depression, NA, and AA; lower PA; and predicted depressive episodes. Hierarchical single and correlated factor models also related to external validators.
C1 [Schweizer, Tina H.; Hankin, Benjamin L.] Univ Illinois, Champaign, IL USA.
   [Snyder, Hannah R.] Brandeis Univ, Waltham, MA USA.
RP Schweizer, TH (reprint author), Univ Illinois, Dept Psychol, 603 East Daniel St, Champaign, IL 61820 USA.
EM ths2@illinois.edu
OI Snyder, Hannah/0000-0003-2853-3557
FU Social Sciences and Research Council of Canada; National Alliance for
   Research on Schizophrenia and DepressionNARSAD; National Institute of
   Mental HealthUnited States Department of Health & Human ServicesNational
   Institutes of Health (NIH) - USANIH National Institute of Mental Health
   (NIMH) [R03-MH 066845, 5 R01 MH077195]; American Foundation for Suicide
   Prevention
FX The author(s) disclosed receipt of the following financial support for
   the research, authorship, and/or publication of this article: The
   research reported in this article was supported by research grants from
   the Social Sciences and Research Council of Canada and the National
   Alliance for Research on Schizophrenia and Depression awarded to John R.
   Z. Abela, by research grants from the National Institute of Mental
   Health (R03-MH 066845) and the American Foundation for Suicide
   Prevention awarded to Benjamin L. Hankin, and National Institute of
   Mental Health Grant 5 R01 MH077195 awarded to Benjamin L. Hankin.
NR 121
TC 0
Z9 0
U1 0
U2 0
PU SAGE PUBLICATIONS INC
PI THOUSAND OAKS
PA 2455 TELLER RD, THOUSAND OAKS, CA 91320 USA
SN 1073-1911
EI 1552-3489
J9 ASSESSMENT
JI Assessment
PD MAR
PY 2020
VL 27
IS 2
BP 334
EP 355
DI 10.1177/1073191118804878
PG 22
WC Psychology, Clinical
SC Psychology
GA KG6KT
UT WOS:000510059900009
PM 30295055
DA 2020-02-16
ER

PT J
AU Rothenberg, WA
   Anton, MT
   Gonzalez, M
   Breslend, NL
   Forehand, R
   Khavjou, O
   Jones, DJ
AF Rothenberg, W. Andrew
   Anton, Margaret T.
   Gonzalez, Michelle
   Lafko Breslend, Nicole
   Forehand, Rex
   Khavjou, Olga
   Jones, Deborah J.
TI BPT for Early-Onset Behavior Disorders: Examining the Link Between
   Treatment Components and Trajectories of Child Internalizing Symptoms
SO BEHAVIOR MODIFICATION
LA English
DT Article
DE Behavioral Parent Training; internalizing symptoms; attends; trajectory
   analysis; Helping the Noncompliant Child
ID PSYCHOSOCIAL TREATMENTS; DISRUPTIVE BEHAVIORS; DEPRESSIVE SYMPTOMS;
   INTERACTION THERAPY; FOLLOW-UP; ADOLESCENTS; FAMILIES; CONTINUITY;
   OUTCOMES; PROGRAM
AB Behavioral Parent Training (BPT) is the standard of care for early-onset Behavior Disorders (BDs). Preliminary evidence suggests that BPT may also lead to improvement in comorbid symptomatology, particularly internalizing problems, in children with BDs, yet less is currently known about how BPT produces such cascading effects. To begin to address this gap in the literature, trajectory analyses were used to examine the link between treatment components of one mastery-based BPT program, Helping the Noncompliant Child (HNC), and child internalizing symptoms over the course of treatment. Findings revealed that parental use of the Attends skill (i.e., parental description of child activity with warmth and enthusiasm) over time was significantly associated with decreases in trajectories of child internalizing symptoms across treatment. Further probing of these effects revealed that parent use of average or above-average levels of Attends across treatment sessions led to significant reductions in child internalizing symptoms by Sessions 7 to 10 of treatment. Consistent with the movement toward a modular approach to the treatment of children, findings highlight the importance of identifying particular BPT skills that can be used in treatment to target multiple comorbid child symptom clusters. Clinical implications and future directions are discussed.
C1 [Rothenberg, W. Andrew; Anton, Margaret T.; Gonzalez, Michelle] Univ N Carolina, Chapel Hill, NC 27599 USA.
   [Jones, Deborah J.] Univ N Carolina, Psychol & Neurosci, Chapel Hill, NC 27515 USA.
   [Lafko Breslend, Nicole] Univ Vermont, Burlington, VT USA.
   [Forehand, Rex] Univ Vermont, Psychol, Burlington, VT USA.
   [Forehand, Rex] Univ Vermont, Vermont Genet Network, Burlington, VT USA.
   [Khavjou, Olga] RTI Int, Res Triangle Pk, NC USA.
RP Rothenberg, WA (reprint author), Univ N Carolina, Chapel Hill, NC 27599 USA.
EM rothenbergdrew@gmail.com
OI Rothenberg, William/0000-0002-1739-9041; Forehand,
   Rex/0000-0002-5954-4032
FU National Institute of Child Health and Human DevelopmentUnited States
   Department of Health & Human ServicesNational Institutes of Health (NIH)
   - USANIH Eunice Kennedy Shriver National Institute of Child Health &
   Human Development (NICHD) [T32-HD07376]; National Institute of Mental
   HealthUnited States Department of Health & Human ServicesNational
   Institutes of Health (NIH) - USANIH National Institute of Mental Health
   (NIMH) [R01-MH100377]
FX The author(s) disclosed receipt of the following financial support for
   the research, authorship, and/or publication of this article: Support
   for this study is provided by an institutional National Research Service
   Award predoctoral fellowship (WR and MA) provided by the National
   Institute of Child Health and Human Development (T32-HD07376) and the
   National Institute of Mental Health (R01-MH100377) (DJJ).
NR 40
TC 1
Z9 1
U1 0
U2 0
PU SAGE PUBLICATIONS INC
PI THOUSAND OAKS
PA 2455 TELLER RD, THOUSAND OAKS, CA 91320 USA
SN 0145-4455
EI 1552-4167
J9 BEHAV MODIF
JI Behav. Modificat.
PD MAR
PY 2020
VL 44
IS 2
BP 159
EP 185
DI 10.1177/0145445518801344
PG 27
WC Psychology, Clinical
SC Psychology
GA KG6GG
UT WOS:000510048200001
PM 30246552
DA 2020-02-16
ER

PT J
AU Winders, SJ
   Murphy, O
   Looney, K
   O'Reilly, G
AF Winders, Sarah-Jane
   Murphy, Orlagh
   Looney, Kathy
   O'Reilly, Gary
TI Self-compassion, trauma, and posttraumatic stress disorder: A systematic
   review
SO CLINICAL PSYCHOLOGY & PSYCHOTHERAPY
LA English
DT Review; Early Access
DE self-compassion; fear of self-compassion; trauma; posttraumatic stress
   disorder; review
ID QUALITY-OF-LIFE; LOVING-KINDNESS MEDITATION; EMOTION REGULATION
   DIFFICULTIES; NATIONAL COMORBIDITY SURVEY; CHILD SEXUAL-ABUSE; PTSD
   SYMPTOMS; PSYCHOLOGICAL FLEXIBILITY; TREATMENT-SEEKING; DSM-IV;
   INTERPERSONAL TRAUMA
AB Self-compassion has emerged as an important construct in the mental health literature. Although conceptual links between self-compassion and trauma are apparent, a review has not been completed to examine whether this association is supported by empirical research findings. To systematically summarize knowledge on the association between trauma and/or posttraumatic stress disorder (PTSD) and self-compassion. Searches were conducted in PsycINFO, PubMed, Ovid Medline, Web of Science, Embase, and PILOTS databases, and papers reporting a direct analysis on the relationship between these constructs were identified. The search yielded 35 studies meeting inclusion criteria. Despite considerable heterogeneity in study design, sample, measurement, and trauma type, there was consistent evidence to suggest that increased self-compassion is associated with less PTSD symptomatology and some evidence to suggest that reduced fear of self-compassion is associated with less PTSD symptomatology. There was tentative evidence to suggest that interventions based, in part or whole, on a self-compassion model potentially reduce PTSD symptoms. Although findings are positive for the association between increased self-compassion and reduced PTSD symptoms, the precise mechanism of these protective effects is unknown. Prospective and longitudinal studies would be beneficial in clarifying this. The review also highlighted the variability in what is and should be referred to as trauma exposure, indicating the need for further research to clarify the concept.
C1 [Winders, Sarah-Jane; Murphy, Orlagh; Looney, Kathy; O'Reilly, Gary] Univ Coll Dublin, Dept Clin Psychol, Dublin, Ireland.
RP Winders, SJ (reprint author), Univ Coll Dublin, Dept Clin Psychol, Dublin, Ireland.
EM sarah-jane.winders@ucdconnect.ie
FU Health Service Executive, Ireland
FX Health Service Executive, Ireland, Grant/Award Number: No specific
   grant/award number - This research pro
NR 209
TC 0
Z9 0
U1 0
U2 0
PU WILEY
PI HOBOKEN
PA 111 RIVER ST, HOBOKEN 07030-5774, NJ USA
SN 1063-3995
EI 1099-0879
J9 CLIN PSYCHOL PSYCHOT
JI Clin. Psychol. Psychother.
DI 10.1002/cpp.2429
EA FEB 2020
PG 30
WC Psychology, Clinical
SC Psychology
GA KH9PO
UT WOS:000510980700001
PM 31986553
DA 2020-02-16
ER

PT J
AU Doss, BD
   Roddy, MK
   Llabre, MM
   Salivar, EG
   Jensen-Doss, A
AF Doss, Brian D.
   Roddy, McKenzie K.
   Llabre, Maria M.
   Salivar, Emily Georgia
   Jensen-Doss, Amanda
TI Improvements in Coparenting Conflict and Child Adjustment Following an
   Online Program for Relationship Distress
SO JOURNAL OF FAMILY PSYCHOLOGY
LA English
DT Article
DE coparenting; internalizing; externalizing; couple intervention; online
ID RANDOMIZED CONTROLLED-TRIAL; INTERPARENTAL CONFLICT; RELATIONSHIP
   EDUCATION; MARITAL CONFLICT; INCOME PARTICIPANTS; COUPLE RELATIONSHIP;
   FAMILY FOUNDATIONS; PREVENTION PROGRAM; TRANSITION; INTERVENTION
AB Many children never receive treatment for their mental health symptoms-and those that do often receive it only after years of delay. Given that relationship and parenting conflict is an identified mechanism of child mental health symptoms, reducing distress in the parents' romantic relationship may help reduce this unmet need. In the current study, 213 couples with 1 or more children between the ages of 3 and 17 (inclusive) were randomized to receive the web-based OurRelationship program or to a 2-month waitlist condition. Intervention couples were also assessed in the year following the program. Couples in the OurRelationship program experienced a significant decrease in coparenting conflict during the intervention (Cohen's d = -0.27) but also a significant increase in coparenting conflict in the following year, reducing the long-term effects of the intervention (within-group d = -0.20 at 1-year follow-up compared with baseline). Additionally, parent-reported children's externalizing (within-group d = -0.40) and internalizing (within-group d = -0.27) symptoms significantly decreased from baseline to the 1-year follow-up. As hypothesized, improvement in relationship satisfaction during the program was significantly associated with a decrease in coparenting conflict which, in turn, was associated with reduction in both externalizing and internalizing symptoms in the children. These results indicate that online relationship-focused interventions offer an important, adjunctive approach to meet society's need for reducing children's mental health symptoms. Furthermore, the improvements in child functioning strengthen the evidence suggesting the cost-effectiveness of these relationship-focused interventions.
C1 [Doss, Brian D.; Roddy, McKenzie K.; Llabre, Maria M.; Jensen-Doss, Amanda] Univ Miami, Dept Psychol, POB 248185, Coral Gables, FL 33124 USA.
   [Salivar, Emily Georgia] Nova Southeastern Univ, Dept Psychol, Ft Lauderdale, FL 33314 USA.
RP Doss, BD (reprint author), Univ Miami, Dept Psychol, POB 248185, Coral Gables, FL 33124 USA.
EM bdoss@miami.edu
FU Eunice Kennedy Shriver National Institute of Child Health & Human
   Development of the National Institutes of Health [R01HD059802]
FX Brian D. Doss is a coinventor of the intellectual property used in this
   study and an equity owner in OurRelationship LLC. This research was
   supported by the Eunice Kennedy Shriver National Institute of Child
   Health & Human Development of the National Institutes of Health under
   award R01HD059802. The content is solely the responsibility of the
   authors and does not necessarily represent the official views of the
   National Institutes of Health. We thank Emily J. Georgia and Larisa N.
   Cicila who served as coaches as well as Judith N. Biesen, Krystal
   Cashen, and Shannon McAllister who served as project coordinators for
   this study.
NR 50
TC 0
Z9 0
U1 1
U2 1
PU AMER PSYCHOLOGICAL ASSOC
PI WASHINGTON
PA 750 FIRST ST NE, WASHINGTON, DC 20002-4242 USA
SN 0893-3200
EI 1939-1293
J9 J FAM PSYCHOL
JI J. Fam. Psychol.
PD FEB
PY 2020
VL 34
IS 1
BP 68
EP 78
DI 10.1037/fam0000582
PG 11
WC Psychology, Clinical; Family Studies
SC Psychology; Family Studies
GA KH1EC
UT WOS:000510388700007
PM 31380688
DA 2020-02-16
ER

PT J
AU Schweizer, S
   Parker, J
   Leung, JT
   Griffin, C
   Blakemore, SJ
AF Schweizer, Susanne
   Parker, Jenna
   Leung, Jovita T.
   Griffin, Cait
   Blakemore, Sarah-Jayne
TI Age-related differences in affective control and its association with
   mental health difficulties
SO DEVELOPMENT AND PSYCHOPATHOLOGY
LA English
DT Article
DE adolescence; affective control; emotion regulation; executive function;
   mental health
ID EMOTION REGULATION; COGNITIVE CONTROL; WORKING-MEMORY;
   INDIVIDUAL-DIFFERENCES; EXECUTIVE FUNCTIONS; AMYGDALA RESPONSE;
   ADOLESCENTS; DEPRESSION; DYSREGULATION; QUESTIONNAIRE
AB Difficulties in regulating affect are core characteristics of a wide range of mental health conditions and are associated with deficits in cognitive control, particularly in affective contexts, affective control. The current study explored how affective control relates to mental health over the course of adolescence. We developed an Affective Control Task, which was administered to young adolescents (11-14 years; n = 29); mid-adolescents (15-18 years; n = 31), and adults (22-30 years; n = 31). The task required individuals to sort cards according to continuously changing rules: color, number, or item type. There was a neutral condition in which items were shapes, and an affective condition, in which items were emotional facial expressions. Better affective control was associated with fewer mental health difficulties (p < .001, R-2 = .15). Affective control partially accounted for the association between age group and mental health problems, z = 2.61, p = .009, Akaike information criterion = 484, with the association being strongest in young adolescents, r (27) = -.44, p = .018. Affective control further accounted for variance in the association between self-reported (but not experimental) emotion regulation and mental health (z = -3.44, p < .001, Akaike information criterion = 440). Poor affective control, especially in young adolescents, is associated with more mental health problems and higher levels of emotion regulation difficulties. Improving affective control therefore may constitute a promising target for prevention.
C1 [Schweizer, Susanne; Leung, Jovita T.; Griffin, Cait; Blakemore, Sarah-Jayne] UCL, Inst Cognit Neurosci, Alexandra House,17-19 Queen Sq, London WC1N 3AZ, England.
   [Parker, Jenna] Univ Cambridge, Med Res Council Cognit & Brain Sci Unit, Cambridge, England.
RP Schweizer, S (reprint author), UCL, Inst Cognit Neurosci, Alexandra House,17-19 Queen Sq, London WC1N 3AZ, England.
EM s.schweizer@ucl.ac.uk
FU Wellcome TrustWellcome Trust [209127]
NR 87
TC 1
Z9 1
U1 0
U2 0
PU CAMBRIDGE UNIV PRESS
PI NEW YORK
PA 32 AVENUE OF THE AMERICAS, NEW YORK, NY 10013-2473 USA
SN 0954-5794
EI 1469-2198
J9 DEV PSYCHOPATHOL
JI Dev. Psychopathol.
PD FEB
PY 2020
VL 32
IS 1
BP 329
EP 341
AR PII S0954579419000099
DI 10.1017/S0954579419000099
PG 13
WC Psychology, Developmental
SC Psychology
GA KG1VA
UT WOS:000509727800025
PM 30907719
OA Green Published, Other Gold
DA 2020-02-16
ER

PT J
AU Choi, KJ
   Kangas, M
AF Choi, Kara J.
   Kangas, Maria
TI Impact of Maternal Betrayal Trauma on Parent and Child Well-Being:
   Attachment Style and Emotion Regulation as Moderators
SO PSYCHOLOGICAL TRAUMA-THEORY RESEARCH PRACTICE AND POLICY
LA English
DT Article
DE betrayal trauma; well-being; parenting stress; attachment style; emotion
   regulation
ID POSTTRAUMATIC-STRESS; SOCIAL SUPPORT; REGULATION DIFFICULTIES; SYMPTOMS;
   ABUSE; DYSREGULATION; QUESTIONNAIRE; ASSOCIATIONS; MALTREATMENT;
   DEPRESSION
AB Objective: While high betrayal (HB) traumas (i.e., traumas perpetrated by close others) are associated with reduced maternal and child well-being compared to low betrayal (LB) traumas (i.e., traumas that are noninterpersonal or perpetrated by nonclose others), moderators of these relationships have not yet been examined. The aim of the present study was to examine the associations between maternal lifetime betrayal trauma and parent and child well-being while also examining attachment style and emotion regulation as potential moderators. Method: Australian mothers (N = 174) of school-age children (5-12 years) completed online self-report measures assessing betrayal trauma, well-being, attachment style, and emotion regulation strategies. Results: HB traumas were significantly associated with greater maternal distress and trauma symptoms. reduced child well-being, greater attachment anxiety. and greater difficulties with emotion regulation but were not significantly different with regard to parenting stress. social support satisfaction, or attachment avoidance when compared with LB traumas. Emotion regulation difficulties moderated the relationship between betrayal trauma history and maternal distress. Conclusions: These results indicate that mothers with HB trauma histories who also have difficulties with emotion regulation may experience greater levels of distress compared to mothers with HB trauma histories who use more adaptive emotion regulation strategies. Accordingly, it may be especially important for victims of HB traumas to address trauma-related misappraisals regarding the self and others while strengthening the use of adaptive emotion regulation strategies.
C1 [Choi, Kara J.; Kangas, Maria] Macquarie Univ, Ctr Emot Hlth, Dept Psychol, Sydney, NSW 2109, Australia.
RP Kangas, M (reprint author), Macquarie Univ, Ctr Emot Hlth, Dept Psychol, Sydney, NSW 2109, Australia.
EM maria.kangas@mq.edu.au
OI Kangas, Maria/0000-0001-8693-2949
NR 54
TC 0
Z9 0
U1 4
U2 4
PU EDUCATIONAL PUBLISHING FOUNDATION-AMERICAN PSYCHOLOGICAL ASSOC
PI WASHINGTON
PA 750 FIRST ST, NE, WASHINGTON, DC 20002-4242 USA
SN 1942-9681
EI 1942-969X
J9 PSYCHOL TRAUMA-US
JI Psychol. Trauma
PD FEB
PY 2020
VL 12
IS 2
BP 121
EP 130
DI 10.1037/tra0000492
PG 10
WC Psychology, Clinical; Psychiatry
SC Psychology; Psychiatry
GA KF7EC
UT WOS:000509401500003
PM 31282718
DA 2020-02-16
ER

PT J
AU Iao, LS
   Yu, WH
   Wu, CC
AF Iao, Lai-Sang
   Yu, Wen-Han
   Wu, Chin-Chin
TI Early screening for autism spectrum disorder in young children with
   developmental problems using the Chinese version of the child behavior
   checklist
SO RESEARCH IN AUTISM SPECTRUM DISORDERS
LA English
DT Article
DE Autism spectrum disorder; Child behavior checklist/1.5-5 (CBCL/1.5-5);
   Emotional and behavioral problems; Sensitivity; Specificity
ID EMOTIONAL-PROBLEMS; DIAGNOSTIC STABILITY; PRESCHOOL-CHILDREN; TODDLERS;
   IDENTIFICATION; RISK; CHALLENGES; CRITERIA; CBCL
AB Background: Autism Spectrum Disorder (ASD) is a neurodevelopmental disorder characterized by impairments in social interaction and communication, as well as repetitive patterns of behaviors and restricted interests. Current evidence suggested that children with ASD exhibited high level of co-occurring behavioral and emotional problems. Thus, this study was aimed to investigate the utility of the Chinese version of the Child Behavior Checklist for Ages 1.5-5 (CBCL/1.5-5) for assessing and screening ASD at an early age in Taiwan.
   Methods: The CBCL/1.5-5 was completed by the caregivers of 134 clinically referred young children aged 18-47 months, including 66 children with ASD and 68 children with developmental delay (DD).
   Results: The findings of this study showed that young children with ASD scored significantly higher than young children with DD for the following scales: Internalizing, Anxious/Depressed, Withdrawn, Attention Problems and Pervasive Developmental Problems (PDP). The results also showed that the Withdrawn scale yielded the best discrimination between the two groups using a T-score of 66 as cutoff. The area under the curve, sensitivity and specificity were .83, .74, and .77 respectively.
   Conclusion: The findings of this study supported that the CBCL/1.5-5, especially the Withdrawn scale of the syndrome scale, could be used to differentiate young children with ASD from those with DD in Taiwan. Replication with a larger sample size is needed to validate the findings.
C1 [Iao, Lai-Sang] Nottingham Trent Univ, Dept Psychol, Nottingham, England.
   [Yu, Wen-Han] Minist Hlth & Welf, Jianan Psychiat Ctr, Taipei, Taiwan.
   [Wu, Chin-Chin] Kaohsiung Med Univ, Kaohsiung, Taiwan.
   [Wu, Chin-Chin] Kaohsiung Med Univ Hosp, Kaohsiung, Taiwan.
RP Wu, CC (reprint author), Kaohsiung Med Univ, Kaohsiung, Taiwan.; Wu, CC (reprint author), Kaohsiung Med Univ Hosp, Kaohsiung, Taiwan.
EM jinnchin@mail2000.com.tw
FU Ministry of Science and TechnologyMinistry of Education, Culture,
   Sports, Science and Technology, Japan (MEXT)Ministry of Science and
   Technology, Government of India [MOST-103-2628-H-037-001-MY2,
   MOST-105-2410-H-037001-MY3]
FX This study was supported by the Ministry of Science and Technology
   (MOST-103-2628-H-037-001-MY2, MOST-105-2410-H-037001-MY3).
NR 39
TC 0
Z9 0
U1 0
U2 0
PU ELSEVIER SCI LTD
PI OXFORD
PA THE BOULEVARD, LANGFORD LANE, KIDLINGTON, OXFORD OX5 1GB, OXON, ENGLAND
SN 1750-9467
EI 1878-0237
J9 RES AUTISM SPECT DIS
JI Res. Autism Spectr. Disord.
PD FEB
PY 2020
VL 70
AR 101477
DI 10.1016/j.rasd.2019.101477
PG 10
WC Education, Special; Psychology, Developmental; Psychiatry;
   Rehabilitation
SC Education & Educational Research; Psychology; Psychiatry; Rehabilitation
GA KE7RA
UT WOS:000508747600010
DA 2020-02-16
ER

PT J
AU Lindsey, RA
   Saltness, SR
   Lau, AF
   Barry, TD
AF Lindsey, Rebecca A.
   Saltness, Stephanie R.
   Lau, Austin F.
   Barry, Tammy D.
TI A longitudinal examination of interactions between autism symptom
   severity and parenting behaviors in predicting change in child behavior
   problems
SO RESEARCH IN AUTISM SPECTRUM DISORDERS
LA English
DT Article
DE ASD; Positive parenting; Negative parenting; Externalizing behavior;
   Internalizing behavior
ID DEVELOPMENTAL DELAY; SPECTRUM DISORDERS; PRESCHOOL-CHILDREN; EXPRESSED
   EMOTION; 1ST YEAR; FATHERS; ADOLESCENTS; STRESS; ASSOCIATIONS; MOTHERS
AB Background: Children with autism spectrum disorder (ASD) often exhibit behavior problems, with more severe ASD symptomatology relating to more severe behavior problems. Behavior problems are correlated with parenting behaviors; however, less research has investigated the relations among specific parenting behaviors and change in child behavior problems, particularly among children with ASD.
   Method: This study examined the interactions among Time 1 ASD symptom severity and parenting behaviors (positive and negative) when predicting Time 2 child internalizing and externalizing behaviors (analyzed separately), when accounting for Time 1 child behavior, caregiver distress, caregiver sex, and child age. The sample included 129 caregivers of a child with ASD (ages 4-10 years) who completed two online questionnaires one year apart, which included measures assessing ASD symptom severity, child behavior problems, parenting behaviors, and caregiver distress.
   Results: Across two hierarchical multiple regression analyses, Time 1 child behavior, caregiver distress, caregiver sex, and negative parenting predicted unique variance in Time 2 child externalizing and internalizing behaviors. The interactions between ASD symptom severity and negative parenting predicting externalizing behaviors and ASD symptom severity and negative parenting predicting internalizing behaviors were significant.
   Conclusions: Examination of plots of the significant interactions suggested higher levels of negative parenting may exacerbate later behavioral problems and lower levels of negative parenting may protect against later behavioral problems for children with less severe ASD symptoms but not for those with more severe ASD symptoms. Results have implications for interventions targeting parenting practices for children with ASD.
C1 [Lindsey, Rebecca A.; Saltness, Stephanie R.; Lau, Austin F.; Barry, Tammy D.] Washington State Univ, POB 644820,Johnson Tower 233, Pullman, WA 99164 USA.
RP Barry, TD (reprint author), Washington State Univ, POB 644820,Johnson Tower 233, Pullman, WA 99164 USA.
EM rebecca.glover@wsu.edu; stephanie.saltness@wsu.edu; austin.lau@wsu.edu;
   tammy.barry@wsu.edu
FU Anthony Marchionne Foundation for the Scientific Study of Human
   Relations and Psychological Processes Endowed Graduate Summer Research
   Program at Washington State University; Psi Chi Graduate Student
   Research Grant
FX R. A. Lindsey's work was supported by the Anthony Marchionne Foundation
   for the Scientific Study of Human Relations and Psychological Processes
   Endowed Graduate Summer Research Program at Washington State University
   and Psi Chi Graduate Student Research Grant.
NR 57
TC 0
Z9 0
U1 1
U2 1
PU ELSEVIER SCI LTD
PI OXFORD
PA THE BOULEVARD, LANGFORD LANE, KIDLINGTON, OXFORD OX5 1GB, OXON, ENGLAND
SN 1750-9467
EI 1878-0237
J9 RES AUTISM SPECT DIS
JI Res. Autism Spectr. Disord.
PD FEB
PY 2020
VL 70
AR 101469
DI 10.1016/j.rasd.2019.101469
PG 12
WC Education, Special; Psychology, Developmental; Psychiatry;
   Rehabilitation
SC Education & Educational Research; Psychology; Psychiatry; Rehabilitation
GA KE7RA
UT WOS:000508747600005
DA 2020-02-16
ER

PT J
AU Williams, CD
   Bravo, DY
   Umana-Taylor, AJ
   Updegraff, KA
   Jahromi, LB
   Martinez-Fuentes, S
   Elias, MD
AF Williams, Chelsea D.
   Bravo, Diamond Y.
   Umana-Taylor, Adriana J.
   Updegraff, Kimberly A.
   Jahromi, Laudan B.
   Martinez-Fuentes, Stefanie
   Elias, Maria de Jesus
TI Intergenerational Transmission of Cultural Socialization and Effects on
   Young Children's Developmental Competencies Among Mexican-Origin
   Families
SO DEVELOPMENTAL PSYCHOLOGY
LA English
DT Article
DE cultural/ethnic/racial/ethnic-racial socialization; interactive play
   with peers; intergenerational cultural transmission;
   internalizing/externalizing problem behavior; receptive language
ID ETHNIC-RACIAL SOCIALIZATION; INTERACTIVE PEER PLAY; AFRICAN-AMERICAN;
   SCHOOL READINESS; BEHAVIORS; IDENTITY; MOTHERS; STRESS; TRAUMA; GENDER
AB The current 3-generation (N = 204 families), 3-year longitudinal study examined the intergenerational transmission of cultural socialization among Mexican-origin young mothers and their own mothers (i.e., children's grandmothers) and, in turn, whether young mothers' cultural socialization informed their children's developmental competencies (i.e., interactive play with peers, receptive language, and internalizing and externalizing problem behavior) one year later. Results indicated that mediation was significant, such that grandmother-mother cultural socialization, when children were 3 years old, informed greater mother-child cultural socialization when children were 4 years old, which, in turn, informed children's greater receptive language and interactive play with peers when children were 5 years old. Findings highlight the importance of intergenerational cultural socialization on young children's developmental competencies.
C1 [Williams, Chelsea D.] Virginia Commonwealth Univ, Dept Psychol, Dev Program, POB 842018, Richmond, VA 23284 USA.
   [Elias, Maria de Jesus] Virginia Commonwealth Univ, Dept Psychol, Box 2018, Richmond, VA 23284 USA.
   [Bravo, Diamond Y.; Umana-Taylor, Adriana J.] Harvard Univ, Harvard Grad Sch Educ, Cambridge, MA 02138 USA.
   [Updegraff, Kimberly A.; Martinez-Fuentes, Stefanie] Arizona State Univ, T Denny Sanford Sch Social & Family Dynam, Tempe, AZ 85287 USA.
   [Jahromi, Laudan B.] Columbia Univ, Teachers Coll, Dept Hlth & Behav Studies, New York, NY 10027 USA.
RP Williams, CD (reprint author), Virginia Commonwealth Univ, Dept Psychol, Dev Program, POB 842018, Richmond, VA 23284 USA.
EM clderlan@vcu.edu
FU Department of Health and Human Services [APRPA006011]; Fahs Beck Fund
   for Research and Experimentation of the New York Community Trust;
   National Institute of Child Health and Human DevelopmentUnited States
   Department of Health & Human ServicesNational Institutes of Health (NIH)
   - USANIH Eunice Kennedy Shriver National Institute of Child Health &
   Human Development (NICHD) [R01HD061376, 1F31HD085772-01]; Challenged
   Child Project of the School of Social and Family Dynamics at Arizona
   State University
FX This research was supported by grants from the Department of Health and
   Human Services (APRPA006011; PI: Adriana J. Umana-Taylor), the Fahs Beck
   Fund for Research and Experimentation of the New York Community Trust
   (PI: Adriana J. Umana-Taylor), the National Institute of Child Health
   and Human Development (R01HD061376; PI: Adriana J. Umana-Taylor and
   1F31HD085772-01; PI: Chelsea D. Williams) and the Challenged Child
   Project of the School of Social and Family Dynamics at Arizona State
   University. We thank the adolescents and female family members who
   participated in this study. We also thank Edna Alfaro, Mayra Bamaca,
   Emily Cansler, Lluliana Flores, Melinda Gonzales-Backen, Elizabeth
   Harvey, Melissa Herzog, Sarah Killoren, Ethelyn Lara, Esther Ontiveros,
   Jacqueline Pflieger, Alicia Godinez, and the undergraduate research
   assistants of the Supporting MAMI project for their contributions to the
   larger study.
NR 51
TC 0
Z9 0
U1 2
U2 2
PU AMER PSYCHOLOGICAL ASSOC
PI WASHINGTON
PA 750 FIRST ST NE, WASHINGTON, DC 20002-4242 USA
SN 0012-1649
EI 1939-0599
J9 DEV PSYCHOL
JI Dev. Psychol.
PD FEB
PY 2020
VL 56
IS 2
BP 199
EP 207
DI 10.1037/dev0000859
PG 9
WC Psychology, Developmental
SC Psychology
GA KD9KS
UT WOS:000508180800001
PM 31697095
DA 2020-02-16
ER

PT J
AU Heberle, AE
   Carter, AS
AF Heberle, Amy E.
   Carter, Alice S.
TI Is Poverty on Young Minds? Stereotype Endorsement, Disadvantage
   Awareness, and Social-Emotional Challenges in Socioeconomically
   Disadvantaged Children
SO DEVELOPMENTAL PSYCHOLOGY
LA English
DT Article
DE poverty; stereotypes; socioeconomic status; childhood; social-emotional
ID DEVELOPMENTAL INTERGROUP THEORY; CRITICAL CONSCIOUSNESS;
   EARLY-CHILDHOOD; HEALTH; STRESS; ASSOCIATION; BEHAVIOR; AGE;
   DETERMINANTS; DEPRIVATION
AB Socioeconomic disadvantage is associated with social-emotional difficulties, including internalizing and externalizing problems, as early as toddlerhood. The aim of the current study was to understand whether economically disadvantaged children's beliefs about the consequences and correlates of poverty (poverty stereotypes) and their beliefs about their personal economic disadvantage contribute to their social-emotional functioning. Interviews were conducted with 94 socioeconomically diverse 4- to 9-year-old children, whose parents reported on their social-emotional functioning and family socioeconomic disadvantage. As hypothesized, among relatively socioeconomically disadvantaged children, perceived disadvantage was associated with social-emotional functioning. The same relation was not found for relatively socioeconomically advantaged children. Socioeconomically disadvantaged children who endorsed higher levels of personal disadvantage had more attention problems and more anxious-depressive symptoms than socioeconomically disadvantaged children who endorsed lower levels of personal disadvantage. In addition, only among socioeconomically disadvantaged children (and not among relatively advantaged children) was negative stereotyping associated with attention problems. Socioeconomically disadvantaged children who endorsed more negative stereotypes had higher levels of attention problems. There was no evidence of an association between negative stereotyping and anxious-depressive symptoms and no moderation of this relation by socioeconomic status. Implications and directions for future research are discussed in light of several relevant theoretical frameworks, including stigma consciousness, status anxiety, and critical consciousness.
C1 [Heberle, Amy E.] Clark Univ, Dept Psychol, 950 Main St, Worcester, MA 01610 USA.
   [Carter, Alice S.] Univ Massachusetts, Dept Psychol, Boston, MA 02125 USA.
RP Heberle, AE (reprint author), Clark Univ, Dept Psychol, 950 Main St, Worcester, MA 01610 USA.
EM aheberle@clarku.edu
OI Heberle, Amy/0000-0002-2935-828X
FU NSFNational Science Foundation (NSF) [DGE-1356104]; Society for Research
   in Child Development Student and Early Career Council Dissertation
   Research Funding Award
FX This research was supported in part by NSF Grant DGE-1356104 to Amy E.
   Heberle and by the Society for Research in Child Development Student and
   Early Career Council Dissertation Research Funding Award. The authors
   are grateful to the following individuals for assistance with data
   collection, recruitment, and coding: Julie Neuspiel, Sara Kaplan-Levy
   Kamil Adbullah, Amelia Flater, Brian Jones, Julie Czapla, Cassandra
   Volpe, Andreina Tuccella, Mona Chung, Asha Abdullahi, Esthanette Reid,
   Danielle Krobath, Lucy Connor, and Danubia Camargos Silva.
NR 59
TC 0
Z9 0
U1 3
U2 3
PU AMER PSYCHOLOGICAL ASSOC
PI WASHINGTON
PA 750 FIRST ST NE, WASHINGTON, DC 20002-4242 USA
SN 0012-1649
EI 1939-0599
J9 DEV PSYCHOL
JI Dev. Psychol.
PD FEB
PY 2020
VL 56
IS 2
BP 336
EP 349
DI 10.1037/dev0000883
PG 14
WC Psychology, Developmental
SC Psychology
GA KD9KS
UT WOS:000508180800012
PM 31961193
DA 2020-02-16
ER

PT J
AU Alves, S
   Fonseca, A
   Canavarro, MC
   Pereira, M
AF Alves, Stephanie
   Fonseca, Ana
   Canavarro, Maria Cristina
   Pereira, Marco
TI Intra-couple similarity in dyadic coping and partners' adjustment to the
   birth of a child
SO EUROPEAN JOURNAL OF SOCIAL PSYCHOLOGY
LA English
DT Article
DE adjustment; couples; dyadic coping; similarity; transition to parenthood
ID GENDER-ROLE ATTITUDES; RELATIONSHIP SATISFACTION; POSTPARTUM DEPRESSION;
   MARITAL SATISFACTION; POSTNATAL DEPRESSION; TRANSITION; PARENTHOOD;
   SUPPORT; FATHERS; EXPERIENCES
AB Unlike individual perceptions of a couple's functioning, couple-level protective factors against poor adjustment to the birth of a child have rarely been studied. This study examined similarity or reciprocal exchanges in dyadic coping (DC) during pregnancy (T1) and at 6 weeks postpartum (T2) and its associations with both partners' adjustment at 6-9 months postpartum (T3). Ninety-two Portuguese couples provided data on DC, internalizing symptoms, dyadic adjustment and parenting stress. An individual's perceived similarity at T1 positively predicted his or her own internalizing symptoms at T3. One partner's perceived similarity at T2 negatively predicted the other partner's internalizing symptoms and parenting stress at T3. These associations controlled for stereotype effects (i.e., similarity due to shared cultural norms and values). Both partners' adjustment seems to benefit from unique similarity within the couple after childbirth, while complementarity in DC during pregnancy appears to be more beneficial in the long term. Our findings suggest important refinements to DC-based interventions already aimed to promote similarity in DC.
C1 [Alves, Stephanie; Fonseca, Ana; Canavarro, Maria Cristina; Pereira, Marco] Univ Coimbra, Fac Psychol & Educ Sci, Rua Colegio Novo, P-3000315 Coimbra, Portugal.
RP Alves, S (reprint author), Univ Coimbra, Fac Psychol & Educ Sci, Rua Colegio Novo, P-3000315 Coimbra, Portugal.
EM stephanie.alves@student.fpce.uc.pt
NR 80
TC 0
Z9 0
U1 2
U2 2
PU WILEY
PI HOBOKEN
PA 111 RIVER ST, HOBOKEN 07030-5774, NJ USA
SN 0046-2772
EI 1099-0992
J9 EUR J SOC PSYCHOL
JI Eur. J. Soc. Psychol.
PD FEB
PY 2020
VL 50
IS 1
BP 18
EP 34
DI 10.1002/ejsp.2597
PG 17
WC Psychology, Social
SC Psychology
GA KD5MQ
UT WOS:000507910500002
DA 2020-02-16
ER

PT J
AU Rondon, AT
   Hilton, DC
   Jarrett, MA
   Ollendick, TH
AF Rondon, Ana T.
   Hilton, Dane C.
   Jarrett, Matthew A.
   Ollendick, Thomas H.
TI Sleep, Internalizing Problems, and Social Withdrawal: Unique
   Associations in Clinic-Referred Youth With Elevated Sluggish Cognitive
   Tempo Symptoms
SO JOURNAL OF ATTENTION DISORDERS
LA English
DT Article
DE SCT; ADHD; internalizing; social withdrawal; sleep
ID DISORDERS INTERVIEW SCHEDULE; CHILD-BEHAVIOR CHECKLIST; DSM-IV;
   INFORMANT AGREEMENT; ANXIETY; VALIDITY; RELIABILITY; ADHD; DEPRESSION;
   IMPAIRMENT
AB Objective: We compared clinic-referred youth with ADHD + sluggish cognitive tempo (SCT; n = 34), ADHD Only (n = 108), and SCT Only (n = 22) on demographics, co-occurring symptomatology, comorbid diagnoses, and social functioning. Method: In total, 164 youth (age = 6-17 years, M = 9.97) and their parent(s) presented to an outpatient clinic for a psychoeducational assessment. Between-group analyses and regressions were used to examine study variables. Results: SCT groups were older and exhibited more parent-reported internalizing problems, externalizing problems, sleep problems, and social withdrawal on the Child Behavior Checklist. No significant differences emerged between groups on the Teacher Report Form. Regression analyses involving multiple covariates revealed that SCT symptoms were uniquely related to social withdrawal but not general social problems. Conclusion: Based on parent report, SCT symptoms have a unique relationship with internalizing problems, sleep problems, and social withdrawal. Future research should explore correlates of SCT in youth using multiple informants.
C1 [Rondon, Ana T.; Hilton, Dane C.; Jarrett, Matthew A.] Univ Alabama, Dept Psychol, Box 870348, Tuscaloosa, AL 35487 USA.
   [Ollendick, Thomas H.] Virginia Polytech Inst & State Univ, Child Study Ctr, Blacksburg, VA 24061 USA.
   [Ollendick, Thomas H.] Virginia Polytech Inst & State Univ, Dept Psychol, Blacksburg, VA 24061 USA.
RP Rondon, AT (reprint author), Univ Alabama, Dept Psychol, Box 870348, Tuscaloosa, AL 35487 USA.
EM atrondon@crimson.ua.edu
NR 39
TC 2
Z9 2
U1 4
U2 4
PU SAGE PUBLICATIONS INC
PI THOUSAND OAKS
PA 2455 TELLER RD, THOUSAND OAKS, CA 91320 USA
SN 1087-0547
EI 1557-1246
J9 J ATTEN DISORD
JI J. Atten. Disord.
PD FEB
PY 2020
VL 24
IS 4
SI SI
BP 524
EP 534
DI 10.1177/1087054718756197
PG 11
WC Psychology, Developmental; Psychiatry
SC Psychology; Psychiatry
GA KE3OF
UT WOS:000508467900003
PM 29415601
DA 2020-02-16
ER

PT J
AU Hong, IK
   Wang, WJ
   Pepler, DJ
   Craig, WM
AF Hong, Irene K.
   Wang, Weijun
   Pepler, Debra J.
   Craig, Wendy M.
TI Peer victimization through a trauma lens: Identifying who is at risk for
   negative outcomes
SO SCANDINAVIAN JOURNAL OF PSYCHOLOGY
LA English
DT Article
DE Bullying; peer victimization; adolescence; trauma; frequency; duration;
   pervasiveness
ID SCHOOL; AGGRESSION; CHILDREN; VICTIMS
AB Peer victimization is a chronic stressor that occurs within the context of peer interactions and has been robustly associated with numerous negative psychological and social adjustment problems. Although increased frequency of peer victimization has been linked to psychosocial problems, few researchers have studied the role of duration and pervasiveness of victimization (i.e., number of places it occurs). The objective of this study was to examine how frequency, duration, and pervasiveness of peer victimization are associated with youth adjustment. Canadian adolescents (N = 879), ages 12-18 completed an online survey about experiences with peer victimization. Youth also answered questions about internalizing problems, distress, relationship quality with family, friends, and adults in their school and community, as well as academic functioning. Data were analyzed using multinomial logistic regression modeling. Both duration and pervasiveness of peer victimization were predictive of increased internalizing problems, distress, relationship problems, and academic difficulties. Duration and pervasiveness of peer victimization were identified as important factors to consider when predicting youth psychosocial adjustment. By asking questions about these situational factors, parents, teachers, and healthcare providers may more effectively identify youth who are at risk for experiencing mental health problems associated with peer victimization.
C1 [Hong, Irene K.; Wang, Weijun; Craig, Wendy M.] Queens Univ, Dept Psychol, Humphrey Hall,62 Arch St, Kingston, ON K7L 3N6, Canada.
   [Pepler, Debra J.] York Univ, Dept Psychol, Toronto, ON, Canada.
RP Hong, IK (reprint author), Queens Univ, Dept Psychol, Humphrey Hall,62 Arch St, Kingston, ON K7L 3N6, Canada.
EM i.hong@queensu.ca
OI Wang, Weijun/0000-0001-5923-6083
NR 35
TC 1
Z9 1
U1 0
U2 5
PU WILEY
PI HOBOKEN
PA 111 RIVER ST, HOBOKEN 07030-5774, NJ USA
SN 0036-5564
EI 1467-9450
J9 SCAND J PSYCHOL
JI Scand. J. Psychol.
PD FEB
PY 2020
VL 61
IS 1
BP 6
EP 16
DI 10.1111/sjop.12488
PG 11
WC Psychology, Multidisciplinary
SC Psychology
GA KC0AT
UT WOS:000506849600002
PM 30260484
DA 2020-02-16
ER

PT J
AU Pietik?inen, JT
   Kiviruusu, O
   Kylli?inen, A
   P?lkki, P
   Saarenp??-Heikkil?, O
   Paunio, T
   Paavonen, EJ
AF Pietikainen, Johanna T.
   Kiviruusu, Olli
   Kylliainen, Anneli
   Polkki, Pirjo
   Saarenpaa-Heikkila, Outi
   Paunio, Tiina
   Paavonen, E. Juulia
TI Maternal and paternal depressive symptoms and children's emotional
   problems at the age of 2 and 5 years: a longitudinal study
SO JOURNAL OF CHILD PSYCHOLOGY AND PSYCHIATRY
LA English
DT Article
DE Depression; maternal depression; perinatal; longitudinal studies; child
   development
ID POSTPARTUM DEPRESSION; BEHAVIOR PROBLEMS; POSTNATAL-PERIOD;
   PSYCHOPATHOLOGY; TRAJECTORIES; PREGNANCY; MOTHERS; QUESTIONNAIRE;
   ASSOCIATION; PARENTS
AB Background Maternal and paternal depressive symptoms are related to children's emotional problems, but their combined effect remains unclear. Here, we constructed four parental longitudinal depressive symptom trajectory groups and studied their associations with children's emotional problems at the age of 2 and 5 years. Methods We did an assessment of maternal and paternal depressive symptoms (gestational week 32, as well as 3, 8 and 24 months postnatally) and children's emotional problems at ages two (N = 939) and five (N = 700) in the CHILD-SLEEP cohort. Three separate maternal and paternal depressive symptom trajectories based on latent profile analysis were combined to form four parental depressive symptom trajectory groups. We compared groups with a general linear model, with children's emotional (total, internalizing and externalizing) - problem scores serving as the dependent variables. Results At both ages, combined parental depressive symptom trajectories were associated with children's emotional problems: effect sizes were medium for total and small for other domains. According to post hoc comparisons, children whose mothers or both parents had persistent depressive symptoms had significantly more total, externalizing and internalizing problems than did children who had neither parent nor only the father showing depressive symptoms. A higher (and persistent) level of maternal depressive symptoms was related to a higher level of these children's emotional problems, a pattern not evident with paternal depressive symptoms. In all analyses, the interaction effect was nonsignificant between parental trajectories and child gender. Conclusions Findings suggest that an absence of depressive symptoms in their fathers cannot compensate for the adverse effects of maternal depressive symptoms upon their children. Moreover, paternal depressive symptoms alone do not lead to increased risk for emotional problems in these 2- and 5-year-old children. In contrast, even subclinical levels of maternal depressive symptoms in late pregnancy are associated with increased risk for their children's experiencing internalizing and externalizing emotional problems.
C1 [Pietikainen, Johanna T.; Kiviruusu, Olli; Paunio, Tiina; Paavonen, E. Juulia] Natl Inst Hlth & Welf, Dept Publ Hlth Solut, Mannerheimintie 168,POB 30, Helsinki 00271, Finland.
   [Pietikainen, Johanna T.; Paunio, Tiina] Univ Helsinki, Psychiat, Helsinki, Finland.
   [Pietikainen, Johanna T.; Paunio, Tiina; Paavonen, E. Juulia] Helsinki Univ Hosp, Helsinki, Finland.
   [Kylliainen, Anneli] Univ Tampere, Fac Social Sci, Psychol, Tampere, Finland.
   [Polkki, Pirjo] Univ Eastern Finland, Dept Social Sci, Kuopio, Finland.
   [Saarenpaa-Heikkila, Outi] Tampere Univ Hosp, Pediat Clin, Tampere, Finland.
   [Saarenpaa-Heikkila, Outi] Univ Tampere, Tampere Ctr Child Hlth Res, Tampere, Finland.
   [Saarenpaa-Heikkila, Outi] Tampere Univ Hosp, Tampere, Finland.
   [Paavonen, E. Juulia] Univ Helsinki, Pediat Res Ctr, Child Psychiat, Helsinki, Finland.
RP Pietik?inen, JT (reprint author), Natl Inst Hlth & Welf, Dept Publ Hlth Solut, Mannerheimintie 168,POB 30, Helsinki 00271, Finland.
EM johanna.t.pietikainen@helsinki.fi
FU Suomen Kulttuurirahasto; Finnish Psychiatric Association; Arvo and Lea
   Ylppo Foundation; Competitive Research Financing of the Expert
   Responsibility area of Tampere University Hospital; Yrjo Jahnssonin
   Saatio; Signe ja Ane Gyllenbergin Saatio; Lastentautien Tutkimussaatio;
   Doctor's Association in Tampere; Competitive Research Financing of the
   Expert Responsibility area of Helsinki University Hospital; Terveyden
   Tutkimuksen Toimikunta [134880, 308588, 317080, 277557, 253346]; Jalmari
   ja Rauha Ahokkaan Saatio; Emil Aaltosen Saatio
NR 40
TC 0
Z9 0
U1 5
U2 5
PU WILEY
PI HOBOKEN
PA 111 RIVER ST, HOBOKEN 07030-5774, NJ USA
SN 0021-9630
EI 1469-7610
J9 J CHILD PSYCHOL PSYC
JI J. Child Psychol. Psychiatry
PD FEB
PY 2020
VL 61
IS 2
BP 195
EP 204
DI 10.1111/jcpp.13126
PG 10
WC Psychology, Developmental; Psychiatry; Psychology
SC Psychology; Psychiatry
GA KC5YV
UT WOS:000507253800010
PM 31535379
OA Green Published
DA 2020-02-16
ER

PT J
AU Forster, M
   Gower, AL
   McMorris, BJ
   Borowsky, IW
AF Forster, Myriam
   Gower, Amy L.
   McMorris, Barbara J.
   Borowsky, Iris W.
TI Adverse Childhood Experiences and School-Based Victimization and
   Perpetration
SO JOURNAL OF INTERPERSONAL VIOLENCE
LA English
DT Article
DE adverse childhood experiences; gender; school-based victimization and
   perpetration
ID PEER VICTIMIZATION; HOUSEHOLD DYSFUNCTION; POLY-VICTIMIZATION;
   GENDER-DIFFERENCES; SUBSTANCE USE; SEXUAL-ABUSE; RISK; ADOLESCENTS;
   AGGRESSION; VIOLENCE
AB Retrospective studies using adult self-report data have demonstrated that adverse childhood experiences (ACEs) increase risk of violence perpetration and victimization. However, research examining the associations between adolescent reports of ACE and school violence involvement is sparse. The present study examines the relationship between adolescent reported ACE and multiple types of on-campus violence (bringing a weapon to campus, being threatened with a weapon, bullying, fighting, vandalism) for boys and girls as well as the risk of membership in victim, perpetrator, and victim-perpetrator groups. The analytic sample was comprised of ninth graders who participated in the 2013 Minnesota Student Survey (n similar to 37,000). Multinomial logistic regression models calculated the risk of membership for victim only, perpetrator only, and victim-perpetrator subgroups, relative to no violence involvement, for students with ACE as compared with those with no ACE. Separate logistic regression models assessed the association between cumulative ACE and school-based violence, adjusting for age, ethnicity, family structure, poverty status, internalizing symptoms, and school district size. Nearly 30% of students were exposed to at least one ACE. Students with ACE represent 19% of no violence, 38% of victim only, 40% of perpetrator only, and 63% of victim-perpetrator groups. There was a strong, graded relationship between ACE and the probability of school-based victimization: physical bullying for boys but not girls, being threatened with a weapon, and theft or property destruction (ps < .001) and perpetration: bullying and bringing a weapon to campus (ps < .001), with boys especially vulnerable to the negative effects of cumulative ACE. We recommend that schools systematically screen for ACE, particularly among younger adolescents involved in victimization and perpetration, and develop the infrastructure to increase access to trauma-informed intervention services. Future research priorities and implications are discussed.
C1 [Forster, Myriam; Gower, Amy L.; Borowsky, Iris W.] Univ Minnesota, Div Gen Pediat & Adolescent Hlth, Minneapolis, MN USA.
   [McMorris, Barbara J.] Univ Minnesota, Sch Nursing, Minneapolis, MN 55455 USA.
   [Borowsky, Iris W.] Univ Minnesota, Pediat, Minneapolis, MN 55455 USA.
RP Forster, M (reprint author), Univ Minnesota, Div Gen Pediat & Adolescent Hlth, Dept Pediat, 717 Delaware St SE, Minneapolis, MN 55455 USA.
EM mforster@umn.edu
OI Gower, Amy/0000-0001-9852-9196
FU Health Resources and Services Administration (HRSA) of the U.S.
   Department of Health and Human Services (HHS) under National Research
   Service Award in Primary Medical Care Grant, Bureau of Health Workforce
   [T32HP22239]
FX The author(s) disclosed receipt of the following financial support for
   the research, authorship, and/or publication of this article: This study
   was supported by the Health Resources and Services Administration (HRSA)
   of the U.S. Department of Health and Human Services (HHS) under National
   Research Service Award in Primary Medical Care Grant T32HP22239
   (principal investigator [PI]: Borowsky), Bureau of Health Workforce.
NR 65
TC 5
Z9 5
U1 5
U2 5
PU SAGE PUBLICATIONS INC
PI THOUSAND OAKS
PA 2455 TELLER RD, THOUSAND OAKS, CA 91320 USA
SN 0886-2605
EI 1552-6518
J9 J INTERPERS VIOLENCE
JI J. Interpers. Violence
PD FEB
PY 2020
VL 35
IS 3-4
BP 662
EP 681
DI 10.1177/0886260517689885
PG 20
WC Criminology & Penology; Family Studies; Psychology, Applied
SC Criminology & Penology; Family Studies; Psychology
GA KB5MF
UT WOS:000506538600007
PM 29294639
DA 2020-02-16
ER

PT J
AU V?lez, CE
   Braver, SL
   Cookston, JT
   Fabricius, WV
   Parke, RD
AF Velez, Clorinda E.
   Braver, Sanford L.
   Cookston, Jeffrey T.
   Fabricius, William V.
   Parke, Ross D.
TI Does Mattering to Parents Matter to Adolescent Mental Health?: A
   Psychometric Analysis
SO FAMILY RELATIONS
LA English
DT Article
DE adolescents; fathers; mattering; mental health; parent-child
   relationships
ID CHILD RELATIONSHIPS; STEPFATHERS; VALIDATION; ACCEPTANCE; ATTACHMENT;
   ADJUSTMENT; DEPRESSION; BEHAVIOR; FRIENDS; MOTHERS
AB Objective To examine the psychometric properties of a scale of perceived mattering to (step)parents and its links to adolescent mental health. Background Parenting behaviors are important for adolescent development; less is known about the meanings adolescents attach to parents' behaviors. One fundamental meaning adolescents may intuit is that parental behaviors signify how much the adolescent matters to his or her parents. Method Using a cross-sectional community sample of 392 children in seventh grade and their parents, half intact and half stepfather families, adolescents reported on mattering and adolescents, teachers, and parents reported on adolescent mental health. Confirmatory factor analysis was used to assess the structure and psychometric properties of a new mattering scale. Results We found evidence of unidimensionality and discriminant validity for our mattering scale. Mattering correlated negatively with multiple reports of adolescent behavioral problems (internalizing, externalizing) across all parents (i.e., mothers, residential [step]fathers, nonresidential fathers). Within intact families, correlations between mattering and adolescent mental health were stronger for fathers than for mothers. Conclusions These findings provide evidence of the reliability and validity of the mattering measure, suggest that mattering is important for adolescent mental health, and highlight the importance of father-child relationships for adolescents. Implications Our findings highlight the value of targeting fathers, not just mothers, in parenting interventions and of considering mattering in intervention work with families. Furthermore, policies regarding custodial arrangements in divorced, separated, or repartnered families should support father-child relationships when possible.
C1 [Velez, Clorinda E.] Quinnipiac Univ, Hamden, CT 06518 USA.
   [Braver, Sanford L.; Fabricius, William V.] Arizona State Univ, Tempe, AZ 85287 USA.
   [Cookston, Jeffrey T.] San Francisco State Univ, San Francisco, CA 94132 USA.
   [Parke, Ross D.] Univ Calif Riverside, Riverside, CA 92521 USA.
RP V?lez, CE (reprint author), Quinnipiac Univ, Psychol Dept, 275 Mt Carmel Ave, Hamden, CT 06518 USA.
EM clorinda.velez@quinnipiac.edu
NR 45
TC 0
Z9 0
U1 5
U2 5
PU WILEY
PI HOBOKEN
PA 111 RIVER ST, HOBOKEN 07030-5774, NJ USA
SN 0197-6664
EI 1741-3729
J9 FAM RELAT
JI Fam. Relat.
PD FEB
PY 2020
VL 69
IS 1
BP 180
EP 194
DI 10.1111/fare.12396
PG 15
WC Family Studies; Social Work
SC Family Studies; Social Work
GA KA1LT
UT WOS:000505561000013
OA Bronze
DA 2020-02-16
ER

PT J
AU Silinskas, G
   Kiuru, N
   Aunola, K
   Metsapelto, RL
   Lerkkanen, MK
   Nurmi, JE
AF Silinskas, Gintautas
   Kiuru, Noona
   Aunola, Kaisa
   Metsapelto, Riitta-Leena
   Lerkkanen, Marja-Kristiina
   Nurmi, Jari-Erik
TI Maternal Affection Moderates the Associations Between Parenting Stress
   and Early Adolescents' Externalizing and Internalizing Behavior
SO JOURNAL OF EARLY ADOLESCENCE
LA English
DT Article
DE parenting stress; parental affection; externalizing; internalizing;
   school transition
ID DIFFICULTIES QUESTIONNAIRE; PSYCHOLOGICAL CONTROL; DEPRESSIVE SYMPTOMS;
   PRESCHOOL-CHILDREN; SCHOOL; STYLES; TRAJECTORIES; HYPOTHESES;
   ADJUSTMENT; COMPETENCE
AB The present study investigated the role of parenting stress in early adolescents' externalizing and internalizing behavior and, particularly, the moderating effect of maternal affection on these associations. The data of 992 early adolescents ((X) over bar (age) = 12.71; 454 girls) and their mothers during the transition from primary school to lower secondary school were analyzed. The results showed that when maternal affection was low, parenting stress was not related to the changes in early adolescents' externalizing or internalizing behavior. In contrast, when maternal affection was high, low parenting stress related to a decrease and high parenting stress to an increase in such behavior. The results were statistically significant and stronger for internalizing behavior; for externalizing behavior, they were marginally significant but showed the same pattern. Overall, the results support the idea that maternal affection provides a context which intensifies (rather than ameliorates) the influence of parenting stress on early adolescents' externalizing and internalizing behavior.
C1 [Silinskas, Gintautas; Kiuru, Noona; Aunola, Kaisa; Nurmi, Jari-Erik] Univ Jyvaskyla, Dept Psychol, POB 35, Jyvaskyla 40014, Finland.
   [Metsapelto, Riitta-Leena; Lerkkanen, Marja-Kristiina] Univ Jyvaskyla, Dept Teacher Educ, Jyvaskyla, Finland.
RP Silinskas, G (reprint author), Univ Jyvaskyla, Dept Psychol, POB 35, Jyvaskyla 40014, Finland.
EM gintautas.silinskas@jyu.fi
OI Silinskas, Gintautas/0000-0001-5116-6877
FU Academy of FinlandAcademy of Finland [268586, 292466, 296082]
FX The author(s) disclosed receipt of the following financial support for
   the research, authorship, and/or publication of this article: This study
   has been financed by the Academy of Finland (No. 268586; No. 292466; No.
   296082).
NR 77
TC 0
Z9 0
U1 1
U2 1
PU SAGE PUBLICATIONS INC
PI THOUSAND OAKS
PA 2455 TELLER RD, THOUSAND OAKS, CA 91320 USA
SN 0272-4316
EI 1552-5449
J9 J EARLY ADOLESCENCE
JI J. Early Adolesc.
PD FEB
PY 2020
VL 40
IS 2
BP 221
EP 248
DI 10.1177/0272431619833490
PG 28
WC Family Studies; Psychology, Developmental
SC Family Studies; Psychology
GA KA0AW
UT WOS:000505464900003
DA 2020-02-16
ER

PT J
AU Meehan, AJ
   Latham, RM
   Arseneault, L
   Stahl, D
   Fisher, HL
   Danese, A
AF Meehan, Alan J.
   Latham, Rachel M.
   Arseneault, Louise
   Stahl, Daniel
   Fisher, Helen L.
   Danese, Andrea
TI Developing an individualized risk calculator for psychopathology among
   young people victimized during childhood: A population-representative
   cohort study
SO JOURNAL OF AFFECTIVE DISORDERS
LA English
DT Article
DE Victimization; Psychopathology; Risk prediction; Risk calculator;
   Resilience
ID MALTREATMENT; PREDICTION; SYMPTOMS; DISORDER; CHILDREN; BEHAVIOR;
   MODELS; ADULTS
AB Background: Victimized children are at greater risk for psychopathology than non-victimized peers. However, not all victimized children develop psychiatric disorders, and accurately identifying which victimized children are at greatest risk for psychopathology is important to provide targeted interventions. This study sought to develop and internally validate individualized risk prediction models for psychopathology among victimized children.
   Methods: Participants were members of the Environmental Risk (E-Risk) Longitudinal Twin Study, a nationally-representative British birth cohort of 2,232 twins born in 1994-1995. Victimization exposure was measured prospectively between ages 5 and 12 years, alongside a comprehensive range of individual-, family-, and community-level predictors of psychopathology. Structured psychiatric interviews took place at age-18 assessment. Logistic regression models were estimated with Least Absolute Shrinkage and Selection Operator (LASSO) regularization to avoid over-fitting to the current sample, and internally validated using 10-fold nested cross-validation.
   Results: 26.5% (n = 591) of E-Risk participants had been exposed to at least one form of severe childhood victimization, and 60.4% (n = 334) of victimized children met diagnostic criteria for any psychiatric disorder at age 18. Separate prediction models for any psychiatric disorder, internalizing disorders, and externalizing disorders selected parsimonious subsets of predictors. The three internally validated models showed adequate discrimination, based on area-under-the-curve estimates (range = = 0.66-0.73), and good calibration.
   Limitations: External validation in wholly-independent data is needed before clinical implementation.
   Conclusions: Findings offer proof-of-principle evidence that prediction modeling can be useful in supporting identification of victimized children at greatest risk for psychopathology. This has the potential to inform targeted interventions and rational resource allocation.
C1 [Meehan, Alan J.; Latham, Rachel M.; Arseneault, Louise; Fisher, Helen L.; Danese, Andrea] Kings Coll London, Social Genet & Dev Psychiat Ctr, Inst Psychiat Psychol & Neurosci, 16 Crespigny Pk, London SE5 8AF, England.
   [Stahl, Daniel] Kings Coll London, Inst Psychiat Psychol & Neurosci, Dept Biostat & Hlth Informat, London, England.
   [Danese, Andrea] Kings Coll London, Inst Psychiat Psychol & Neurosci, Dept Child & Adolescent Psychiat, London, England.
   [Danese, Andrea] South London & Maudsley NHS Fdn Trust, Natl & Specialist CAMHS Trauma Anxiety & Depress, London, England.
RP Danese, A (reprint author), Kings Coll London, Social Genet & Dev Psychiat Ctr, Inst Psychiat Psychol & Neurosci, 16 Crespigny Pk, London SE5 8AF, England.
EM andrea.danese@kcl.ac.uk
OI Meehan, Alan/0000-0001-7169-997X
FU UK Medical Research CouncilMedical Research Council UK (MRC) [G1002190];
   US National Institute of Child Health and Human DevelopmentUnited States
   Department of Health & Human ServicesNational Institutes of Health (NIH)
   - USANIH Eunice Kennedy Shriver National Institute of Child Health &
   Human Development (NICHD) [HD077482]; Jacobs Foundation; National
   Society for Prevention of Cruelty to Children(NSPCC); Economic and
   Social Research Council (ESRC)Economic & Social Research Council (ESRC);
   MQ Fellows Award [MQ14F40]; National Institute for Health Research
   (NIHR)Biomedical Research Centre at South Londonand Maudsley NHS
   Foundation TrustNational Institute for Health Research (NIHR); King's
   College London
FX The E-Risk Study is funded by the UK Medical Research Council (grant
   number G1002190). Additional support was provided by the US National
   Institute of Child Health and Human Development(grant number HD077482);
   the Jacobs Foundation; and a research grant from the National Society
   for Prevention of Cruelty to Children(NSPCC) and Economic and Social
   Research Council (ESRC). HLF was supported by an MQ Fellows Award(grant
   number MQ14F40). LA is the Mental Health Leadership Fellow for the ESRC.
   This paper represents independent research part-funded by the National
   Institute for Health Research (NIHR)Biomedical Research Centre at South
   Londonand Maudsley NHS Foundation Trust and King's College London to AD.
   The views expressed are those of the authors and not necessarily those
   of the NHS, the NIHR or the Department of Health and Social Care.
NR 38
TC 2
Z9 2
U1 1
U2 1
PU ELSEVIER
PI AMSTERDAM
PA RADARWEG 29, 1043 NX AMSTERDAM, NETHERLANDS
SN 0165-0327
EI 1573-2517
J9 J AFFECT DISORDERS
JI J. Affect. Disord.
PD FEB 1
PY 2020
VL 262
BP 90
EP 98
DI 10.1016/j.jad.2019.10.034
PG 9
WC Clinical Neurology; Psychiatry
SC Neurosciences & Neurology; Psychiatry
GA JU3RS
UT WOS:000501596400014
PM 31715391
OA Other Gold, Green Published
DA 2020-02-16
ER

PT J
AU Wallace, LB
   Hai, AH
   Franklin, C
AF Wallace, Laura B.
   Hai, Audrey Hang
   Franklin, Cynthia
TI An Evaluation of Working on What Works (WOWW): A Solution-Focused
   Intervention for Schools
SO JOURNAL OF MARITAL AND FAMILY THERAPY
LA English
DT Article; Early Access
ID CLASSROOM; TEACHERS; FAMILY; CHILDREN
AB Working on What Works (WOWW) is a manualized, 10-week classroom intervention based on solution-focused brief therapy. This study evaluates WOWW using a randomized experimental, posttest-only design. The study included 30 fourth and fifth grade classrooms, containing 30 teachers and 413 students. Results indicate no significant differences between WOWW and control groups for student internalizing and externalizing behaviors, student-teacher relationships, student academic performance, or teacher sense of efficacy. However, students in the WOWW group had significantly fewer days absent from school compared with the control group. Additionally, teachers' ratings on WOWW classrooms' performance improved significantly more than teachers' ratings on the control classrooms. Results from this study show that WOWW is a feasible intervention for therapists to use in schools and can be implemented across classrooms in both public and private schools. WOWW has potential to improve student attendance and classroom performance, both of which are important areas of concern for schools.
C1 [Wallace, Laura B.] Antioch Univ Seattle, Core Fac, Couple & Family Therapy Dept, Seattle, WA USA.
   [Hai, Audrey Hang; Franklin, Cynthia] Univ Texas Austin, Steve Hicks Sch Social Work, Austin, TX 78712 USA.
   [Wallace, Laura B.] St Marys Univ, San Antonio, TX USA.
   [Wallace, Laura B.] Antioch Univ Seattle, Seattle, WA USA.
RP Hai, AH (reprint author), Univ Texas Austin, 1925 San Jacinto Blvd, Austin, TX 78712 USA.
EM audreyhai@utexas.edu
NR 34
TC 0
Z9 0
U1 0
U2 0
PU WILEY
PI HOBOKEN
PA 111 RIVER ST, HOBOKEN 07030-5774, NJ USA
SN 0194-472X
EI 1752-0606
J9 J MARITAL FAM THER
JI J. Marital Fam. Ther.
DI 10.1111/jmft.12424
EA JAN 2020
PG 14
WC Psychology, Clinical; Family Studies
SC Psychology; Family Studies
GA KG5DH
UT WOS:000509967500001
PM 31997387
DA 2020-02-16
ER

PT J
AU Odudu, C
   Williams, M
   Campione-Barr, N
AF Odudu, Christopher
   Williams, Maya
   Campione-Barr, Nicole
TI Associations Between Domain Differentiated Sibling Conflict and
   Adolescent Problem Behavior
SO JOURNAL OF MARRIAGE AND FAMILY
LA English
DT Article; Early Access
DE adolescent development; behavior; conflict; family dynamics;
   relationships; siblings
ID MIDDLE CHILDHOOD; LONGITUDINAL ASSOCIATIONS; CHILDRENS PERCEPTIONS;
   PARENTS; DELINQUENCY; ADJUSTMENT; CONTEXTS; FAMILIES
AB Objective The present study examines sibling conflict across two domains and their associations with externalizing behaviors (discussed as problem behavior in this article) 1 year later. Background The close-natured relationship of siblings often leads to sibling conflict. Previous research has found that sibling conflict can be categorized into the following two content domains: invasion of personal (IP) and equality and fairness (EF). These domains of conflict are differential predictors of adolescent adjustment problems, particularly internalizing problems; however, less is known about the link between specific domains of conflict and problem behavior. Method Using Actor Partner Interdependence Modeling, purposive sampling was conducted to recruit a sample of 145 sibling dyads (N = 290) adolescents in 8th, 10th, or 12th grades with a sibling no more than 4 years younger. Adolescents were administered questionnaires assessing the frequency and intensity of sibling conflict and individual problem behavior. Results The results suggest that more intense IP and EF sibling conflicts were more strongly associated with later adjustment problems than frequent IP and EF sibling conflicts. Furthermore, mixed-sex sibling dyads and younger siblings were at greater risk for later problem behavior when engaged in intense IP and EF sibling conflicts. Conclusion The findings of the present study underscore the importance of considering the content of sibling conflict and the contextual factors of siblings as they have differential impacts on adolescent problem behavior.
C1 [Odudu, Christopher; Campione-Barr, Nicole] Univ Missouri, Dept Psychol Sci, 210 McAlester Hall,204-D, Columbia, MO 65211 USA.
   [Williams, Maya] Univ Missouri, Dept Educ Sch & Counseling Psychol, Hill Hall, Columbia, MO 65211 USA.
RP Odudu, C (reprint author), Univ Missouri, Dept Psychol Sci, 210 McAlester Hall,204-D, Columbia, MO 65211 USA.
EM co436@mail.missouri.edu
NR 34
TC 0
Z9 0
U1 1
U2 1
PU WILEY
PI HOBOKEN
PA 111 RIVER ST, HOBOKEN 07030-5774, NJ USA
SN 0022-2445
EI 1741-3737
J9 J MARRIAGE FAM
JI J. Marriage Fam.
DI 10.1111/jomf.12663
EA JAN 2020
PG 11
WC Family Studies; Sociology
SC Family Studies; Sociology
GA KG7CO
UT WOS:000510106200001
DA 2020-02-16
ER

PT J
AU Kyvsgaard, N
   Thastum, M
   Mikkelsen, TS
   Christensen, AE
   Herlin, T
AF Kyvsgaard, Nini
   Thastum, Mikael
   Mikkelsen, Torben Stamm
   Christensen, Anne Estmann
   Herlin, Troels
TI Coping strategies and anxiety in association with methotrexate-induced
   nausea in juvenile idiopathic arthritis
SO RHEUMATOLOGY INTERNATIONAL
LA English
DT Article; Early Access
DE Juvenile idiopathic arthritis; Methotrexate; Nausea; Anxiety; Coping
   strategies
ID CHEMOTHERAPY-INDUCED NAUSEA; PEDIATRIC CANCER-PATIENTS;
   RHEUMATOID-ARTHRITIS; CHILDREN; PAIN; ADOLESCENTS; VALIDATION;
   CHILDHOOD; QUESTIONNAIRE; RELIABILITY
AB The aim of this study is to investigate whether methotrexate-induced nausea is associated with anxiety or the use of coping strategies in children with juvenile idiopathic arthritis (JIA) treated with methotrexate (MTX). This is an observational study of children diagnosed with JIA (ILAR criteria), treated with MTX and aged 9 years or above. MTX-induced nausea was determined by the children's completion of a nausea diary and the parents' completion of the Methotrexate Intolerance Severity Score (MISS). Anxiety was assessed by the Beck Youth Inventories-Anxiety Inventory (BYI-A) and coping strategies were evaluated by an adapted Nausea Coping Questionnaire. Enrolled were 121 children (82 girls: 39 boys) with a median age (IQR) of 13.3 (11.3-15.1) years. The median MTX-dose (IQR) was 9.7 (9.0-10.9) mg/m(2)/week. The median treatment duration (IQR) was 340 (142-766) days. The MISS was completed for 120 children; 77 children completed the nausea diary for at least 7 days. MTX-induced nausea was present in 61% (73/120) of the children according to the MISS and in 73% (56/77) of the children according to the nausea diary. MTX-induced nausea was associated with a more frequent use of the coping strategy internalizing/catastrophizing (MISS, p = 0.012; diary, p < 0.0001) and higher BYI-A raw scores (diary, p = 0.016). MTX-induced nausea was associated with anxiety and the use of coping strategies in children with JIA. These psychological factors may be part of the mechanism behind the inter-individual variation in the level of nausea to MTX treatment.
C1 [Kyvsgaard, Nini; Mikkelsen, Torben Stamm; Herlin, Troels] Aarhus Univ Hosp, Dept Clin Med, Pediat & Adolescent Med, Palle Juul Jensens Blvd 99, DK-8200 Aarhus N, Denmark.
   [Thastum, Mikael] Aarhus Univ, Dept Psychol & Behav Sci, Aarhus BSS, Aarhus, Denmark.
   [Christensen, Anne Estmann] Odense Univ Hosp, HC Andersens Childrens Hosp, Dept Pediat Rheumatol, Odense, Denmark.
RP Kyvsgaard, N (reprint author), Aarhus Univ Hosp, Dept Clin Med, Pediat & Adolescent Med, Palle Juul Jensens Blvd 99, DK-8200 Aarhus N, Denmark.
EM nini.kyvsgaard@rm.dk; mikael@psy.au.dk; anne.estmann@rsyd.dk;
   troeherl@rm.dk
RI Thastum, Mikael/A-3443-2008
OI Thastum, Mikael/0000-0001-8582-5682
FU Danish Rheumatism Association [R141-A4002, R128-A3394, R91-A1652];
   Danish Childhood Cancer Foundation; Arvid Nilsson' Foundation
FX This study was funded by the Danish Rheumatism Association (Grant nos.
   R141-A4002, R128-A3394, R91-A1652), the Danish Childhood Cancer
   Foundation and the Arvid Nilsson' Foundation. The funders had no role in
   study design, data collection and analysis, decision to publish, or the
   preparation of the manuscript.
NR 33
TC 0
Z9 0
U1 0
U2 0
PU SPRINGER HEIDELBERG
PI HEIDELBERG
PA TIERGARTENSTRASSE 17, D-69121 HEIDELBERG, GERMANY
SN 0172-8172
EI 1437-160X
J9 RHEUMATOL INT
JI Rheumatol. Int.
DI 10.1007/s00296-020-04520-9
EA JAN 2020
PG 8
WC Rheumatology
SC Rheumatology
GA KG7CU
UT WOS:000510106800001
PM 31996982
DA 2020-02-16
ER

PT J
AU Smit, S
   Mikami, AY
   Normand, S
AF Smit, Sophie
   Mikami, Amori Yee
   Normand, Sebastien
TI Correlates of Loneliness in Children with
   Attention-Deficit/Hyperactivity Disorder: Comorbidities and Peer
   Problems
SO CHILD PSYCHIATRY & HUMAN DEVELOPMENT
LA English
DT Article; Early Access
DE ADHD; Loneliness; Peer relationships; School-age children
ID DEFICIT HYPERACTIVITY DISORDER; POSITIVE ILLUSORY BIAS;
   GENDER-DIFFERENCES; SELF-PERCEPTIONS; ADHD; PREDICTORS; FRIENDSHIP;
   SYMPTOMS; ACCEPTANCE; CHILDHOOD
AB Children with attention-deficit/hyperactivity disorder (ADHD) are well-documented to experience social-emotional difficulties; however, little is known about their loneliness-an aspect of social-emotional functioning. Using a cross-sectional design, we examined how loneliness relates to comorbid internalizing disorders, externalizing disorders, and peer problems in a sample of 213 children with ADHD. Children (66 girls, M-age = 8.58, SDage = 1.55) reported their loneliness. Comorbid internalizing and externalizing disorders were assessed via a multi-informant procedure. Proportion of classmates who accepted, rejected, and ignored the child, friendship quantity, and friendship quality were peer problem indicators. Results suggested that children with comorbid internalizing disorders, fewer friendships, or potentially more negative friendship quality, reported more loneliness. Gender appeared to moderate the association between peer rejection and loneliness, such that boys with peer rejection reported more loneliness than girls. Clinical implications include targeting loneliness as a social-emotional problem to assess and treat in children with ADHD.
C1 [Smit, Sophie; Mikami, Amori Yee] Univ British Columbia, Dept Psychol, 2136 West Mall, Vancouver, BC V6T 1Z4, Canada.
   [Normand, Sebastien] Univ Quebec Outaouais, Dept Psychol, Gatineau, PQ, Canada.
   [Normand, Sebastien] Hop Montfort, Ottawa, ON, Canada.
   [Normand, Sebastien] Inst Savoir Montfort, Ottawa, ON, Canada.
RP Smit, S (reprint author), Univ British Columbia, Dept Psychol, 2136 West Mall, Vancouver, BC V6T 1Z4, Canada.
EM sophiesmit@psych.ubc.ca
FU Canadian Institutes of Health ResearchCanadian Institutes of Health
   Research (CIHR); Michael Smith Foundation for Health ResearchMichael
   Smith Foundation for Health Research
FX This study was funded by the Canadian Institutes of Health Research and
   the Michael Smith Foundation for Health Research.
NR 60
TC 0
Z9 0
U1 1
U2 1
PU SPRINGER
PI NEW YORK
PA 233 SPRING ST, NEW YORK, NY 10013 USA
SN 0009-398X
EI 1573-3327
J9 CHILD PSYCHIAT HUM D
JI Child Psychiat. Hum. Dev.
DI 10.1007/s10578-020-00959-w
EA JAN 2020
PG 12
WC Psychology, Developmental; Pediatrics; Psychiatry
SC Psychology; Pediatrics; Psychiatry
GA KF4TR
UT WOS:000509237000001
PM 31981083
DA 2020-02-16
ER

PT J
AU Lazarevic, V
   Toledo, G
   Wiggins, JL
AF Lazarevic, Vanja
   Toledo, Geneva
   Wiggins, Jillian Lee
TI Influence of maternal ethnic-racial identity on children's internalizing
   symptom trajectories
SO JOURNAL OF EXPERIMENTAL PSYCHOPATHOLOGY
LA English
DT Article
DE Depression; ethnic identity; immigrants; internalizing; Latinx; mothers
ID PERCEIVED DISCRIMINATION; EMERGING ADULTS; MEXICAN; ADOLESCENTS;
   ASSOCIATIONS; DEPRESSION; AMERICAN; MOTHERS; LATINO; SAMPLE
AB We investigate the impact of maternal ethnic-racial identity on child internalizing trajectories in immigrant and U.S.-born Latinx families. Data from N=1,076 Latinx mothers' reports at child ages 1, 3, 5, and 9 years were used. For children of U.S.-born mothers, but not immigrant mothers, greater levels of maternal ethnic-racial identity were associated with lower levels of internalizing symptoms at age 3, yet attenuated decreases in internalizing symptoms over time. Thus, mother's ethnic-racial identity was a protective factor for children at preschool age but became less protective through school age. Our results suggest that incorporating ethnic-racial identity elements, particularly for U.S.-born mothers of toddlers to preschoolers, may be an important consideration when designing interventions for Latinx families.
C1 [Lazarevic, Vanja] San Diego State Univ, Dept Child & Family Dev, San Diego, CA 92120 USA.
   [Toledo, Geneva] San Diego State Univ, San Diego, CA 92182 USA.
   [Wiggins, Jillian Lee] San Diego State Univ, Dept Psychol, 6363 Alvarado Court,Suite 103, San Diego, CA 92120 USA.
   [Wiggins, Jillian Lee] San Diego State Univ, Univ Calif San Diego Joint Doctoral Program Clin, San Diego, CA 92120 USA.
RP Wiggins, JL (reprint author), San Diego State Univ, Dept Psychol, 6363 Alvarado Court,Suite 103, San Diego, CA 92120 USA.
EM jillian.wiggins@sdsu.edu
FU Eunice Kennedy Shriver National Institute of Child Health and Human
   DevelopmentUnited States Department of Health & Human ServicesNational
   Institutes of Health (NIH) - USANIH Eunice Kennedy Shriver National
   Institute of Child Health & Human Development (NICHD) [R01HD36916,
   R01HD39135, R01HD40421]
FX The author(s) disclosed receipt of the following financial support for
   the research, authorship, and/or publication of this article: This work
   was supported by the Eunice Kennedy Shriver National Institute of Child
   Health and Human Development through grants R01HD36916, R01HD39135, and
   R01HD40421, as well as a consortium of private foundations for their
   support of the Fragile Families and Child Well-Being Study.
NR 49
TC 0
Z9 0
U1 0
U2 0
PU SAGE PUBLICATIONS LTD
PI LONDON
PA 1 OLIVERS YARD, 55 CITY ROAD, LONDON EC1Y 1SP, ENGLAND
EI 2043-8087
J9 J EXP PSYCHOPATHOL
JI J. Exp. Psychopathol.
PD JAN 23
PY 2020
VL 11
IS 1
AR 2043808719898024
DI 10.1177/2043808719898024
PG 12
WC Psychology, Clinical; Psychiatry
SC Psychology; Psychiatry
GA KH4YF
UT WOS:000510654200001
OA DOAJ Gold
DA 2020-02-16
ER

PT J
AU Kingston, B
   Smokowski, PR
   MacFarland, A
   Evans, CBR
   Pampel, F
   Mercado, MC
   Vagi, KJ
   Spies, EL
AF Kingston, Beverly
   Smokowski, Paul R.
   MacFarland, Andrew
   Evans, Caroline B. R.
   Pampel, Fred
   Mercado, Melissa C.
   Vagi, Kevin J.
   Spies, Erica L.
TI Testing the Nurturing Environments Framework on Youth Violence Across
   Ethnically and Geographically Diverse Urban and Rural Samples of
   Adolescents
SO YOUTH & SOCIETY
LA English
DT Review; Early Access
DE aggressive behavior; bullying; neighborhood context; violent behavior
ID MODELING LONGITUDINAL TRAJECTORIES; ADVERSE CHILDHOOD EXPERIENCES;
   INTERNALIZING SYMPTOMS; PROTECTIVE FACTORS; AGGRESSIVE BEHAVIORS; PEER
   VICTIMIZATION; SELF-ESTEEM; PREVENTION; RISK; OUTCOMES
AB Although research advocates for comprehensive cross-sector youth violence prevention efforts, mobilizing across sectors to translate scientific recommendations into practice has proven challenging. A unifying framework may provide a foundational step toward building a shared understanding of the risk and protective factors that impact youth violence. We conducted two empirical tests of the nurturing environment framework on youth violence across ethnic and geographically diverse rural and urban adolescent samples. Results show that overall the characteristics of nurturing environments are associated with lower levels of aggression and violence. In addition, minimizing exposure to socially toxic conditions had the strongest associations with lower aggression and violence. Findings were supported across both samples, suggesting that this framework may apply in urban and rural, economically disadvantaged contexts.
C1 [Kingston, Beverly; MacFarland, Andrew] Univ Colorado Boulder, Ctr Study & Prevent Violence, Boulder, CO USA.
   [Pampel, Fred] Univ Colorado Boulder, Sociol, Boulder, CO USA.
   [Pampel, Fred] Univ Colorado Boulder, Inst Behav Sci, Boulder, CO USA.
   [Smokowski, Paul R.] Univ Kansas, Lawrence, KS 66045 USA.
   [Smokowski, Paul R.; Evans, Caroline B. R.] North Carolina Youth Violence Prevent Ctr, Lumberton, NC USA.
   [Mercado, Melissa C.; Vagi, Kevin J.; Spies, Erica L.] Ctr Dis Control & Prevent, Atlanta, GA USA.
RP Kingston, B (reprint author), Univ Colorado Boulder, Inst Behav Sci, Ctr Study & Prevent Violence, 1440 15th St, Boulder, CO 80302 USA.
EM beverly.kingston@colorado.edu
FU U.S. Centers for Disease Control and Prevention's National Center for
   Injury Prevention and ControlUnited States Department of Health & Human
   ServicesCenters for Disease Control & Prevention - USA [5 U01 CE001948,
   1 U01 CE001986]
FX The author(s) disclosed receipt of the following financial support for
   the research, authorship, and/or publication of this article: Funding
   for this research was provided through a cooperative agreement with the
   U.S. Centers for Disease Control and Prevention's National Center for
   Injury Prevention and Control (Grant No. 5 U01 CE001948) and (Grant No.
   1 U01 CE001986).
NR 82
TC 0
Z9 0
U1 0
U2 0
PU SAGE PUBLICATIONS INC
PI THOUSAND OAKS
PA 2455 TELLER RD, THOUSAND OAKS, CA 91320 USA
SN 0044-118X
EI 1552-8499
J9 YOUTH SOC
JI Youth Soc.
AR UNSP 0044118X19900904
DI 10.1177/0044118X19900904
EA JAN 2020
PG 27
WC Social Issues; Social Sciences, Interdisciplinary; Sociology
SC Social Issues; Social Sciences - Other Topics; Sociology
GA KF2CS
UT WOS:000509056700001
DA 2020-02-16
ER

PT J
AU Pace, U
   D'Urso, G
   Fontanesi, L
AF Pace, Ugo
   D'Urso, Giulio
   Fontanesi, Lilybeth
TI The Vicissitudes of Homophobic Victimization in Adolescence: An
   Explorative Study
SO FRONTIERS IN PSYCHOLOGY
LA English
DT Article
DE homophobic victimization; adolescents; parental function; mental health;
   equational structural model
ID PEER VICTIMIZATION; MEDIATING ROLE; MENTAL-HEALTH; INTERNALIZING
   PROBLEMS; SCHOOL; GAY; ATTACHMENT; CONSEQUENCES; HARASSMENT; FAMILIES
AB This study investigates the role of parental and peer relationships' quality on homophobic victimization and possible consequences on mental health during adolescence. Participants were 394 adolescents, (41.6% male and 58.4% female) aged 15-20 years (M = 16.55; SD = 0.85), attending the third and fourth classes of public high schools in Italy. Participants completed the Homophobic Bullying Scale to evaluate homophobic victimization toward gays and lesbians or assumed homosexuals, the Symptom Check-list-90 to evaluate mental health, and the Inventory of Parent and Peer Attachment to investigate the quality of peer and parental relationships (in terms of communication, disaffection, and trust). Results show how the quality of peer relationships is not connected with victimization, but the quality of parental relationships is linked with homophobic victimization. Finally, the victimization is connected with anxiety and somatization problems. Theoretical and educational implications were discussed.
C1 [Pace, Ugo; D'Urso, Giulio] Kore Univ Enna, Fac Human & Social Sci, Enna, Italy.
   [Fontanesi, Lilybeth] Univ G dAnnunzio, Dept Psychol Sci Hlth & Terr, Chieti, Italy.
RP D'Urso, G (reprint author), Kore Univ Enna, Fac Human & Social Sci, Enna, Italy.
EM durso.giulio@icloud.com
NR 57
TC 0
Z9 0
U1 0
U2 0
PU FRONTIERS MEDIA SA
PI LAUSANNE
PA AVENUE DU TRIBUNAL FEDERAL 34, LAUSANNE, CH-1015, SWITZERLAND
SN 1664-1078
J9 FRONT PSYCHOL
JI Front. Psychol.
PD JAN 22
PY 2020
VL 11
AR 43
DI 10.3389/fpsyg.2020.00043
PG 8
WC Psychology, Multidisciplinary
SC Psychology
GA KI4OW
UT WOS:000511330700001
PM 32038442
OA DOAJ Gold
DA 2020-02-16
ER

PT J
AU Fornander, MJ
   Kearney, CA
AF Fornander, Mirae J.
   Kearney, Christopher A.
TI Internalizing Symptoms as Predictors of School Absenteeism Severity at
   Multiple Levels: Ensemble and Classification and Regression Tree
   Analysis
SO FRONTIERS IN PSYCHOLOGY
LA English
DT Article
DE absenteeism severity; truancy; ensemble analysis; classification and
   regression tree analysis; youth internalizing; risk variables
ID REVISED CHILD ANXIETY; REFUSAL BEHAVIOR; MENTAL-DISORDERS; DEPRESSION;
   ATTENDANCE; PROFILES; YOUTH; ADOLESCENTS; COMORBIDITY; FRAMEWORK
AB School attendance problems are highly prevalent worldwide, leading researchers to investigate many different risk factors for this population. Of considerable controversy is how internalizing behavior problems might help to distinguish different types of youth with school attendance problems. In addition, efforts are ongoing to identify the point at which children and adolescents move from appropriate school attendance to problematic school absenteeism. The present study utilized ensemble and classification and regression tree analysis to identify potential internalizing behavior risk factors among youth at different levels of school absenteeism severity (i.e., 1+%, 3+%, 5+%, 10+%). Higher levels of absenteeism were also examined on an exploratory basis. Participants included 160 youth aged 6-19 years (M = 13.7; SD = 2.9) and their families from an outpatient therapy clinic (39.4%) and community (60.6%) setting, the latter from a family court and truancy diversion program cohort. One particular item relating to lack of enjoyment was most predictive of absenteeism severity at different levels, though not among the highest levels. Other internalizing items were also predictive of various levels of absenteeism severity, but only in a negatively endorsed fashion. Internalizing symptoms of worry and fatigue tended to be endorsed higher across less severe and more severe absenteeism severity levels. A general expectation that predictors would tend to be more homogeneous at higher than lower levels of absenteeism severity was not generally supported. The results help confirm the difficulty of conceptualizing this population based on forms of behavior but may support the need for early warning sign screening for youth at risk for school attendance problems.
C1 [Fornander, Mirae J.; Kearney, Christopher A.] Univ Nevada, Dept Psychol, Las Vegas, NV 89154 USA.
RP Fornander, MJ; Kearney, CA (reprint author), Univ Nevada, Dept Psychol, Las Vegas, NV 89154 USA.
EM mfornand@unlv.nevada.edu; chris.kearney@unlv.edu
FU University of Nevada, Las Vegas
FX This work was supported by the University of Nevada, Las Vegas.
NR 80
TC 0
Z9 0
U1 0
U2 0
PU FRONTIERS MEDIA SA
PI LAUSANNE
PA AVENUE DU TRIBUNAL FEDERAL 34, LAUSANNE, CH-1015, SWITZERLAND
SN 1664-1078
J9 FRONT PSYCHOL
JI Front. Psychol.
PD JAN 21
PY 2020
VL 10
AR 3079
DI 10.3389/fpsyg.2019.03079
PG 8
WC Psychology, Multidisciplinary
SC Psychology
GA KH8YF
UT WOS:000510935600001
PM 32038423
OA DOAJ Gold
DA 2020-02-16
ER

PT J
AU Naveed, S
   Waqas, A
   Shah, Z
   Ahmad, W
   Wasim, M
   Rasheed, J
   Afzaal, T
AF Naveed, Sadiq
   Waqas, Ahmed
   Shah, Zarnain
   Ahmad, Waqas
   Wasim, Muhammad
   Rasheed, Jawaria
   Afzaal, Tayyaba
TI Trends in Bullying and Emotional and Behavioral Difficulties Among
   Pakistani Schoolchildren: A Cross-Sectional Survey of Seven Cities
SO FRONTIERS IN PSYCHIATRY
LA English
DT Article
DE bullying; perpetration; victimization; Pakistan; children; behavioral
   problems; emotional problems
ID SCHOOL-CHILDREN; VICTIMIZATION; PREVALENCE; ASSOCIATION; YOUTH;
   PERPETRATION; METAANALYSIS; ADOLESCENTS; SUICIDALITY; STRENGTHS
AB Background: Bullying and peer victimization among adolescents are growing public health concerns that affect victims' emotional well-being, and their social and academic functioning. Despite concerns about this public health epidemic in low- and middle-income countries, most prevalence, policy and intervention studies have been conducted in developed countries and economies. Methods: This cross-sectional study was conducted between September 2016 and July 2017 at seven public and private schools located in five districts in Pakistan: Lodhran, Rahim Yar Khan, Bahawalpur, Faisalabad, Multan, Thatta, and Nawabshah. A total of 2,315 schoolchildren were surveyed with a specially designed instrument in Urdu with items about demographics and bullying behavior, together with a strengths and difficulties questionnaire. Results: Mean age of the respondents was 14.63 (2.87) years. More than half of the respondents were males (n = 1301, 56.2%), and a majority reported that their mothers were housewives (n = 2,100, 90.7%). A total of 615 (26.6%) respondents reported being bullied at school, and 415 (17.9%) reported being bullied away from school. Perpetration of bullying was reported by 430 (18.6%) participants at school and 376 (16.3%) away from school. Being bullied in the past was strongly associated with becoming a perpetrator of bullying in the future. Internalizing symptoms were significantly associated with male gender, older age, being a victim of bullying, and employment status of the respondent's mother. Externalizing symptoms were significantly associated with male gender, older age, being a victim and perpetrator of bullying, and mother's employment status. Conclusion: Bullying perpetrators have a greater tendency to exhibit externalizing symptoms, whereas victims develop both externalizing and internalizing psychopathologies.
C1 [Naveed, Sadiq] Univ Kansas, Med Ctr, Dept Psychiat & Behav Sci, Kansas City, KS 66103 USA.
   [Waqas, Ahmed] CMH Lahore Med Coll & Inst, Dept Psychiat, Lahore Cantt, Pakistan.
   [Waqas, Ahmed] Human Dev Res Fdn, Maternal & Child Mental Hlth, Rawalpindi, Pakistan.
   [Shah, Zarnain] Aga Khan Univ, Dept Crit Care, Karachi, Pakistan.
   [Ahmad, Waqas] Punjab Med Univ, Dept Internal Med, Faisalabad, Pakistan.
   [Wasim, Muhammad] Nishtar Med Univ, Dept Gen Surg, Multan, Pakistan.
   [Rasheed, Jawaria] Fatima Jinnah Women Hosp, Dept Obstet & Gynecol, Multan, Pakistan.
   [Afzaal, Tayyaba] Govt Coll Univ, Dept Psychol, Lahore, Pakistan.
RP Waqas, A (reprint author), CMH Lahore Med Coll & Inst, Dept Psychiat, Lahore Cantt, Pakistan.; Waqas, A (reprint author), Human Dev Res Fdn, Maternal & Child Mental Hlth, Rawalpindi, Pakistan.
EM ahmedwaqas1990@hotmail.com
NR 48
TC 0
Z9 0
U1 0
U2 0
PU FRONTIERS MEDIA SA
PI LAUSANNE
PA AVENUE DU TRIBUNAL FEDERAL 34, LAUSANNE, CH-1015, SWITZERLAND
SN 1664-0640
J9 FRONT PSYCHIATRY
JI Front. Psychiatry
PD JAN 17
PY 2020
VL 10
AR 976
DI 10.3389/fpsyt.2019.00976
PG 10
WC Psychiatry
SC Psychiatry
GA KH5UP
UT WOS:000510716100001
PM 32009998
OA DOAJ Gold, Green Published
DA 2020-02-16
ER

PT J
AU Mullarkey, MC
   Schleider, JL
AF Mullarkey, Michael C.
   Schleider, Jessica L.
TI Contributions of fixed mindsets and hopelessness to anxiety and
   depressive symptoms: A commonality analysis approach
SO JOURNAL OF AFFECTIVE DISORDERS
LA English
DT Article
DE Commonality analysis; Emotion mindset; Anxiety mindset; Hopelessness;
   Depression; Anxiety
ID IMPLICIT THEORIES; ATTRIBUTIONAL STYLE; REGRESSION-ANALYSIS;
   SPECIFICITY; PERSONALITY; MULTICOLLINEARITY; VULNERABILITY;
   EXPECTATIONS; METAANALYSIS; ADOLESCENCE
AB Background: Fixed mindsets (beliefs that personal traits are unchangeable) show consistent associations with internalizing symptoms. However, the mindset-internalizing symptom link has previously been studied in isolation of other maladaptive cognitions that relate to internalizing symptoms. Thus, the unique contributions of mindsets to internalizing symptoms remains unclear.
   Method: We used commonality analysis (CA), which yields unique and shared effects of independent variables on an outcome, to assess unique contributions of emotion and anxiety mindsets to anxiety and depression symptoms, relative to the contributions of hopelessness. Participants in two online studies (Ns=200, 430) self-reported depression and anxiety symptoms, hopelessness, and emotion and anxiety mindsets.
   Results: In Study 1, neither mindset type contributed unique variance to depression or anxiety beyond the contribution of hopelessness. In Study 2, emotion mindsets again explained no unique symptom variance. Anxiety mindsets uniquely contributed 2.0% and 6.5% of depression and anxiety variance, respectively-but far larger proportions of symptom variance (20.0%-60.9%) were contributed by hopelessness alone, variance shared by hopelessness and anxiety mindsets, and variance shared among hopelessness, anxiety mindsets, and emotion mindsets.
   Limitations: The cross-sectional design precludes causal conclusions, and the non-referred adult samples may limit generalizability.
   Discussion: Mindsets contributed little unique variance to internalizing symptoms beyond hopelessness. Interventions teaching growth mindsets have been shown to reduce internalizing problem in past studies. However, these interventions might not necessarily operate by shaping mindsets; rather, they may affect symptom change by shaping closely-linked maladaptive cognitions-like hopelessness-with stronger ties to internalizing distress.
C1 [Mullarkey, Michael C.] Univ Texas Austin, Austin, TX 78712 USA.
   [Schleider, Jessica L.] SUNY Stony Brook, Psychol B Bldg,Off B-340, Stony Brook, NY 11794 USA.
RP Schleider, JL (reprint author), SUNY Stony Brook, Psychol B Bldg,Off B-340, Stony Brook, NY 11794 USA.
EM jessica.schleider@stonybrook.edu
FU William H. Talley Award; Harvard University Department of Psychology
FX Funding for this study was provided by the William H. Talley Award,
   awarded to JLS by the Harvard University Department of Psychology.
NR 65
TC 0
Z9 0
U1 6
U2 6
PU ELSEVIER
PI AMSTERDAM
PA RADARWEG 29, 1043 NX AMSTERDAM, NETHERLANDS
SN 0165-0327
EI 1573-2517
J9 J AFFECT DISORDERS
JI J. Affect. Disord.
PD JAN 15
PY 2020
VL 261
BP 245
EP 252
DI 10.1016/j.jad.2019.10.023
PG 8
WC Clinical Neurology; Psychiatry
SC Neurosciences & Neurology; Psychiatry
GA JR4SK
UT WOS:000499616400033
PM 31669923
DA 2020-02-16
ER

PT J
AU Sehmi, R
   Rushton, A
   Pickles, A
   Grant, M
   Maughan, B
AF Sehmi, Rukmen
   Rushton, Alan
   Pickles, Andrew
   Grant, Margaret
   Maughan, Barbara
TI Infant domestic adoption: outcomes at mid-life
SO JOURNAL OF CHILD PSYCHOLOGY AND PSYCHIATRY
LA English
DT Article; Early Access
DE Adoption; follow-up; birth cohort; mental health; externalizing
ID COHORT PROFILE; MENTAL-HEALTH; QUESTIONNAIRE; ADOPTEES
AB Background Adoption studies can cast light on environmental influences on development, but heterogeneity in preplacement experiences often complicates interpretation of findings. Methods We studied infant-adopted samples drawn from the 1958 and 1970 British birth cohorts and examined mental health, well-being, physical health and externalizing outcomes at mid-life. Outcomes for adopted cohort members were compared with those of (a) individuals raised in two biological parent families ('general population' comparisons) and (b) birth comparison groups of other nonadopted children from similar circumstances at birth. Results In both cohorts, to-be-adopted children shared early characteristics in common with birth comparison children, but were placed in more socially advantaged adoptive homes. Followed to mid-life, there were few group differences on indicators of physical health or psychological well-being. Levels of psychological distress were comparable in the adopted and general population samples in both cohorts, and more favourable than in the birth comparison groups among women in the 1958 cohort; more beneficial childhood family circumstances contributed to these differences. Rates of adult externalizing outcomes were comparable in the adopted and birth comparison groups in both cohorts, and higher than in the general population samples; indicators of maternal and prenatal exposures contributed to these differences. Conclusions Rearing in adoptive homes may provide protective effects in relation to internalizing problems but may not be as protective in relation to externalizing outcomes.
C1 [Sehmi, Rukmen] NatCen Social Res, London, England.
   [Rushton, Alan; Pickles, Andrew; Maughan, Barbara] Kings Coll London, Inst Psychiat Psychol & Neurosci, London, England.
   [Grant, Margaret] Adopt & Fostering Affiance AFA Scotland, Edinburgh, Midlothian, Scotland.
RP Maughan, B (reprint author), Kings Coll London, Social Genet & Dev Psychiat Ctr, Inst Psychiat Psychol & Neurosci, London SE5 8AF, England.
EM Barbara.maughan@kcl.ac.uk
FU Nuffield Foundation [KID 41956]; NIHRNational Institute for Health
   Research (NIHR) [NF-SI-0617-10120]; Biomedical Research Centre at South
   London and Maudsley NHS Foundation Trust and King's College London
FX This study was funded by the Nuffield Foundation (KID 41956). A.P. is
   partially supported by NIHR NF-SI-0617-10120 and the Biomedical Research
   Centre at South London and Maudsley NHS Foundation Trust and King's
   College London. The views expressed are those of the authors and not
   necessarily those of the NHS, the NIHR, or the Department of
   HealthandSocial Care. The authors are grateful to members of our
   Advisory Group (Stephan Collishaw, Gordon Harold, Amanda Sacker, Julie
   Selwyn, and John Simmonds) for their valuable comments and support; to
   the UK Data Archive for access to the main data; and to staff at the
   Centre for Longitudinal Studies, University College London, for
   additional help with data checking. The authors have declared that they
   have no competing or potential conflicts of interest.
NR 25
TC 0
Z9 0
U1 1
U2 1
PU WILEY
PI HOBOKEN
PA 111 RIVER ST, HOBOKEN 07030-5774, NJ USA
SN 0021-9630
EI 1469-7610
J9 J CHILD PSYCHOL PSYC
JI J. Child Psychol. Psychiatry
DI 10.1111/jcpp.13178
EA JAN 2020
PG 9
WC Psychology, Developmental; Psychiatry; Psychology
SC Psychology; Psychiatry
GA KC9WD
UT WOS:000507521700001
PM 31944295
DA 2020-02-16
ER

PT J
AU Fasciano, LC
   Dale, LP
   Shaikh, SK
   Hodge, ALL
   Gracia, B
   Majdick, JM
   Holder, AY
   Ford, JD
AF Fasciano, Laura C.
   Dale, Lourdes P.
   Shaikh, Samia K.
   Hodge, Alicia L. Little
   Gracia, Brittney
   Majdick, Jennifer M.
   Holder, Alanah Y.
   Ford, Julian D.
TI Relationship of childhood maltreatment, exercise, and emotion regulation
   to self-esteem, PTSD, and depression symptoms among college students
SO JOURNAL OF AMERICAN COLLEGE HEALTH
LA English
DT Article; Early Access
DE Child maltreatment; depression; emotion regulation; physical exercise;
   PTSD; self-esteem
ID POSTTRAUMATIC-STRESS-DISORDER; PHYSICAL-ACTIVITY; PSYCHOMETRIC
   PROPERTIES; SURVIVORS; DIFFICULTIES; ADJUSTMENT; HISTORIES; BEHAVIOR;
   FITNESS; ANXIETY
AB Objective: Because physical exercise improves psychological functioning, it may be beneficial to college students with maltreatment histories. Thus, we tested the hypotheses that cumulative maltreatment would negatively affect psychological functioning, physical exercise would positively affect psychological functioning, and emotion regulation difficulties would negatively contribute to the prediction of psychological functioning. Participants: Participants were 90 undergraduate students (71.1% female, 65.6% white). Methods: Participants completed questionnaires regarding their maltreatment and physical exercise history, emotion regulation difficulties, and psychological functioning. Results: Cumulative maltreatment was negatively correlated with self-esteem and positively correlated with PTSD/depression and frequent exercise was negatively correlated with PTSD/depression. Emotion regulation difficulties impacted the relationships between maltreatment history and psychological functioning, and accounted for much of the variability in psychological functioning. Cumulative maltreatment and exercise impacted different domains of emotion regulation which in turn uniquely affect psychological functioning. Conclusions: Therapeutic interventions should aim to improve these specific emotion regulation abilities.
C1 [Fasciano, Laura C.; Dale, Lourdes P.; Shaikh, Samia K.; Hodge, Alicia L. Little; Gracia, Brittney; Majdick, Jennifer M.; Holder, Alanah Y.] Univ Hartford, Dept Psychol, 200 Bloomfield Ave, Hartford, CT 06117 USA.
   [Ford, Julian D.] Univ Connecticut, Ctr Hlth, Dept Psychiat, Farmington, CT 06032 USA.
   [Fasciano, Laura C.] 101 Arch St,8th Floor, Boston, MA 02110 USA.
RP Dale, LP (reprint author), Univ Hartford, Dept Psychol, 200 Bloomfield Ave, Hartford, CT 06117 USA.
EM dale@hartford.edu
NR 58
TC 0
Z9 0
U1 1
U2 1
PU ROUTLEDGE JOURNALS, TAYLOR & FRANCIS LTD
PI ABINGDON
PA 2-4 PARK SQUARE, MILTON PARK, ABINGDON OX14 4RN, OXON, ENGLAND
SN 0744-8481
EI 1940-3208
J9 J AM COLL HEALTH
JI J. Am. Coll. Health
DI 10.1080/07448481.2019.1705837
EA JAN 2020
PG 7
WC Education & Educational Research; Public, Environmental & Occupational
   Health
SC Education & Educational Research; Public, Environmental & Occupational
   Health
GA KD1VD
UT WOS:000507660200001
PM 31944906
DA 2020-02-16
ER

PT J
AU Palmer, AR
   Labella, M
   Plowman, EJ
   Foster, R
   Masten, AS
AF Palmer, Alyssa R.
   Labella, Madelyn
   Plowman, Elizabeth J.
   Foster, Rachel
   Masten, Ann S.
TI Parental emotion regulation strategies and parenting quality predict
   child internalizing symptoms in families experiencing homelessness
SO SOCIAL DEVELOPMENT
LA English
DT Article; Early Access
DE at-risk populations; coping; emotion regulation; parents; parenting;
   risk factors
ID DIFFICULTIES QUESTIONNAIRE; EXPRESSED EMOTION; DISORDER SYMPTOMS;
   MENTAL-HEALTH; LIFE EVENTS; RISK; BEHAVIOR; TRAJECTORIES; ADVERSITY;
   CONTEXT
AB Adaptive emotion regulation (ER) in parents has been linked to better parenting quality and social-emotional adjustment in children from middle-income families. In particular, early childhood may represent a sensitive period in which parenting behaviors and functioning have large effects on child social-emotional adjustment. However, little is known about how parent ER and parenting are related to child adjustment in high-risk families. In the context of adversity, parents may struggle to maintain positive parenting behaviors and adaptive self-regulation strategies which could jeopardize their children's adjustment. The current study investigated parents' own cognitive ER strategies and observed parenting quality in relation to young children's internalizing and externalizing problems among families experiencing homelessness. Participants included 108 primary caregivers and their 4-6-year-old children residing in emergency shelters. Using multiple methods, parenting and parent ER were assessed during a shelter stay and teachers subsequently provided ratings of children's internalizing and externalizing difficulties in the classroom. Parenting quality was expected to predict fewer classroom internalizing and externalizing behaviors as well as moderate the association between parent ER strategies and child outcomes. Results suggest that parenting quality buffered the effects of parent maladaptive ER strategies on child internalizing symptoms. The mediating role of parenting quality on that association was also investigated to build on prior empirical work in low-risk samples. Parenting quality did not show expected mediating effects. Findings suggest that parents experiencing homelessness who use fewer maladaptive cognitive ER strategies and more positive parenting behaviors may protect their children against internalizing problems.
C1 [Palmer, Alyssa R.; Labella, Madelyn; Plowman, Elizabeth J.; Foster, Rachel; Masten, Ann S.] Univ Minnesota, Inst Child Dev, 51 East River Rd, Minneapolis, MN 55455 USA.
RP Palmer, AR (reprint author), Univ Minnesota, Inst Child Dev, 51 East River Rd, Minneapolis, MN 55455 USA.
EM palme719@umn.edu
OI Palmer, Alyssa/0000-0003-2365-4958
FU Institute of Child Development Graduate Student Small Grants Program;
   National Institute of Health T32 [MH015755]; Irving B Harris
   Professorship
FX Institute of Child Development Graduate Student Small Grants Program;
   National Institute of Health T32, Grant/Award Number: MH015755; Irving B
   Harris Professorship
NR 75
TC 0
Z9 0
U1 2
U2 2
PU WILEY
PI HOBOKEN
PA 111 RIVER ST, HOBOKEN 07030-5774, NJ USA
SN 0961-205X
EI 1467-9507
J9 SOC DEV
JI Soc. Dev.
DI 10.1111/sode.12435
EA JAN 2020
PG 18
WC Psychology, Developmental
SC Psychology
GA KB0IL
UT WOS:000506182500001
DA 2020-02-16
ER

PT J
AU Hong, JS
   Zhang, SJ
   Gonzalez-Prendes, AA
   Albdour, M
AF Hong, Jun Sung
   Zhang, Saijun
   Gonzalez-Prendes, A. Antonio
   Albdour, Maha
TI Exploring Whether Talking With Parents, Siblings, and Friends Moderates
   the Association Between Peer Victimization and Adverse Psychosocial
   Outcomes
SO JOURNAL OF INTERPERSONAL VIOLENCE
LA English
DT Article; Early Access
DE adolescents; bullying; parents; peer relationships; victimization;
   sibling relationships
ID BULLYING VICTIMIZATION; INTERNALIZING SYMPTOMS; DELINQUENT BEHAVIORS;
   SOCIAL SUPPORT; SUBSTANCE USE; ADOLESCENTS; CHILDHOOD; IMPACT; MIDDLE;
   CONSEQUENCES
AB The purpose of this study is to explore whether talking with parents, siblings, and friends will moderate the association between peer victimization and adverse outcomes (internalizing problems, alcohol/tobacco use, and delinquent friend affiliation). Data were derived from the Health Behavior in School-Aged Children, 2009 to 2010 cohort study in the United States (n = 12,642). Bivariate, logistic regression and ordinal least squares regression analyses were conducted. Peer victimization was found to be associated with all the adverse outcomes. Although ease of talking with parents had a lower likelihood of alcohol/tobacco use, it increased alcohol/tobacco risk when peer victimization increased. Ease of talking with friends showed a higher likelihood of alcohol/tobacco use, but the likelihood was lower when peer victimization increased. Ease of talking with parents and ease of talking with friends both lowered the likelihood of delinquent friend affiliation; however, ease of talking with parents increased the risk of delinquent friend affiliation when peer victimization increased. Moreover, ease of talking with friends decreased the risk of internalizing problems, although it increased the risk of such behaviors when peer victimization increased. Talking with siblings did not buffer the association between peer victimization and adverse outcomes. Implications for practice are also discussed.
C1 [Hong, Jun Sung; Gonzalez-Prendes, A. Antonio] Wayne State Univ, Sch Social Work, 5447 Woodward Ave, Detroit, MI 48202 USA.
   [Albdour, Maha] Wayne State Univ, Coll Nursing, Detroit, MI USA.
   [Zhang, Saijun] Univ Mississippi, Oxford, MS USA.
RP Hong, JS (reprint author), Wayne State Univ, Sch Social Work, 5447 Woodward Ave, Detroit, MI 48202 USA.
EM fl4684@wayne.edu
OI Hong, Jun Sung/0000-0003-2816-9900; Zhang, Saijun/0000-0002-8974-625X
NR 61
TC 0
Z9 0
U1 1
U2 1
PU SAGE PUBLICATIONS INC
PI THOUSAND OAKS
PA 2455 TELLER RD, THOUSAND OAKS, CA 91320 USA
SN 0886-2605
EI 1552-6518
J9 J INTERPERS VIOLENCE
JI J. Interpers. Violence
AR UNSP 0886260519898432
DI 10.1177/0886260519898432
EA JAN 2020
PG 31
WC Criminology & Penology; Family Studies; Psychology, Applied
SC Criminology & Penology; Family Studies; Psychology
GA KC4YP
UT WOS:000507185500001
PM 31910726
DA 2020-02-16
ER

PT J
AU Stephenson, M
   Barr, P
   Ksinan, A
   Aliev, F
   Latvala, A
   Viken, R
   Rose, R
   Kaprio, J
   Dick, D
   Salvatore, JE
AF Stephenson, Mallory
   Barr, Peter
   Ksinan, Albert
   Aliev, Fazil
   Latvala, Antti
   Viken, Richard
   Rose, Richard
   Kaprio, Jaakko
   Dick, Danielle
   Salvatore, Jessica E.
TI Which adolescent factors predict alcohol misuse in young adulthood? A
   co-twin comparisons study
SO ADDICTION
LA English
DT Article; Early Access
DE Alcohol; adolescence; co-twin comparisons; FinnTwin12; fixed effects;
   young adulthood
ID SUBSTANCE USE; ENVIRONMENTAL-INFLUENCES; ACADEMIC-ACHIEVEMENT; DIFFERENT
   DIMENSIONS; USE DISORDERS; RISK-FACTORS; DRUG-USE; DRINKING;
   ASSOCIATIONS; CHILDHOOD
AB Background and aims Research on adolescent predictors of later alcohol misuse is typically conducted on samples of singletons, and associations may be confounded by between-family differences. To address potential confounding, we applied a co-twin comparison design to evaluate whether differences between co-twins in a wide array of adolescent risk factors predicted differences in young adult alcohol misuse. Design Longitudinal study in which associations between characteristics of the sample as adolescents were used to predict young adult alcohol misuse in individual-level analyses and co-twin comparisons. Setting Finland. Participants A total of 3402 individuals (1435 complete twin pairs; 36% monozygotic; 57% female) from the FinnTwin12 study. Measurements The young adult alcohol misuse outcome was a composite score of alcohol use and intoxication frequency. Adolescent predictors included factor scores representing academic performance, substance use, externalizing problems, internalizing problems, peer environment, physical health and relationship with parents; and single measures tapping alcohol expectancies, life events and pubertal development. Findings In individual-level analyses, individuals with higher adolescent substance use, externalizing problems, time with friends, peer deviance, sports involvement, sleeping difficulties, parental discipline, positive alcohol expectancies and difficulty of life events reported higher alcohol misuse in young adulthood (Ps < 0.019, R-2 = 0.0003-0.0310%). Conversely, those with higher adolescent internalizing problems, parent-child relationship quality and time with parents reported lower alcohol misuse (Ps < 0021, R-2 = 0.0018-0.0093%). The associations with adolescent substance use and alcohol expectancies remained significant in co-twin comparisons (Ps < 0.049, R-2 = 0.0019-0.0314%). Further, academic performance emerged as a significant predictor, such that individuals with higher grades compared with their co-twin reported higher young adult alcohol misuse (Ps < 0.029, R-2 = 0.0449-0.0533%). Conclusions Adolescent substance use, positive alcohol expectancies and higher academic performance appear to be robust predictors of later alcohol misuse.
C1 [Stephenson, Mallory; Barr, Peter; Ksinan, Albert; Aliev, Fazil; Dick, Danielle; Salvatore, Jessica E.] Virginia Commonwealth Univ, Dept Psychol, 806 West Franklin St,Box 842018, Richmond, VA 23284 USA.
   [Aliev, Fazil] Karabuk Univ, Fac Business, Karabuk, Turkey.
   [Latvala, Antti; Kaprio, Jaakko] Univ Helsinki, Inst Mol Med Finland FIMM, Helsinki, Finland.
   [Viken, Richard; Rose, Richard] Indiana Univ, Dept Psychol & Brain Sci, Bloomington, IN USA.
   [Kaprio, Jaakko] Univ Helsinki, Dept Publ Hlth, Helsinki, Finland.
   [Dick, Danielle] Virginia Commonwealth Univ, Dept Human & Mol Genet, Richmond, VA 23284 USA.
   [Salvatore, Jessica E.] Virginia Commonwealth Univ, Virgnia Inst Psychiat & Behav Genet, Richmond, VA 23284 USA.
RP Stephenson, M; Salvatore, JE (reprint author), Virginia Commonwealth Univ, Dept Psychol, 806 West Franklin St,Box 842018, Richmond, VA 23284 USA.
EM stephensonm2@mymail.vcu.edu; jesalvatore@vcu.edu
OI Stephenson, Mallory/0000-0002-1498-4333; Salvatore,
   Jessica/0000-0001-5504-5087
FU National Institute on Alcohol Abuse and Alcoholism of the National
   Institutes of HealthUnited States Department of Health & Human
   ServicesNational Institutes of Health (NIH) - USANIH National Institute
   on Alcohol Abuse & Alcoholism (NIAAA) [R01AA012502, R01AA015416,
   K02AA018755, K01AA024152]; Academy of FinlandAcademy of Finland [265240,
   263278, 308248, 312073]
FX This work was supported by the National Institute on Alcohol Abuse and
   Alcoholism of the National Institutes of Health under award numbers
   R01AA012502, R01AA015416, K02AA018755 and K01AA024152; and the Academy
   of Finland (grants 100499, 205585, 118555, 141054, 265240, 263278 and
   264146). J.K. has been supported by the Academy of Finland (grants
   265240, 263278, 308248, 312073). The content is solely the
   responsibility of the authors and does not necessarily represent the
   official views of the funders.
NR 74
TC 0
Z9 0
U1 2
U2 2
PU WILEY
PI HOBOKEN
PA 111 RIVER ST, HOBOKEN 07030-5774, NJ USA
SN 0965-2140
EI 1360-0443
J9 ADDICTION
JI Addiction
DI 10.1111/add.14888
EA JAN 2020
PG 11
WC Substance Abuse; Psychiatry
SC Substance Abuse; Psychiatry
GA KB0CC
UT WOS:000506165800001
PM 31746044
DA 2020-02-16
ER

PT J
AU Courtney, KE
   Infante, MA
   Bordyug, M
   Simmons, AN
   Tapert, SF
AF Courtney, Kelly E.
   Infante, Maria Alejandra
   Bordyug, Maria
   Simmons, Alan N.
   Tapert, Susan F.
TI Prospective Associations between BOLD Markers of Response Inhibition and
   the Transition to Frequent Binge Drinking
SO ALCOHOLISM-CLINICAL AND EXPERIMENTAL RESEARCH
LA English
DT Article; Early Access
DE Binge Drinking; Adolescence; Longitudinal; Response Inhibition;
   Functional Magnetic Resonance Imaging
ID ADOLESCENT ALCOHOL; BEHAVIOR; TASK; ACTIVATION; INITIATION
AB Background Altered brain activation during response inhibition has been linked to a greater risk for alcohol and other substance use behaviors in late adolescence. However, the ability of neural markers of response inhibition, acquired during adolescence, to temporally predict the transition from less frequent and lower quantity alcohol use to high-risk, frequent (>= weekly) binge drinking behavior remains unclear. Methods Adolescents (N = 29; 9 females) were selected from a larger ongoing longitudinal study to include those who transitioned to at least weekly binge drinking (>= 5/4 alcoholic drinks for males/females per occasion) over a 15-year follow-up period. Prior to the onset of weekly binge drinking (mean age = 18.0), participants underwent a functional MRI including a go/no-go task. Whole-brain activation from the no-go correct rejection versus no-go false alarm contrast was used to predict time to transition to frequent binge drinking. Results Less no-go correct rejection versus no-go false alarm activation in a cluster including the precentral gyri, insula, and inferior frontal gyri predicted a more rapid transition into frequent binge drinking (voxel-wise alpha < 0.001, cluster-wise alpha < 0.05, cluster threshold >= 18 voxels). Conclusions Results from this study are supported by literature suggesting that frontoinsular involvement is important for successful inhibition and cognitive control. Altered brain activation during response inhibition may thus represent neural antecedents of impulse regulation difficulties related to alcohol consumption. The magnitude of this activation provides temporal information that may be used to inform and optimize timing of interventions aimed at preventing the escalation and transition to problematic drinking for youth who have already begun to engage in drinking behaviors.
C1 [Courtney, Kelly E.; Infante, Maria Alejandra; Bordyug, Maria; Simmons, Alan N.; Tapert, Susan F.] Univ Calif San Diego, Dept Psychiat, San Diego, CA 92103 USA.
   [Simmons, Alan N.] Vet Affairs San Diego Healthcare Syst, La Jolla, CA USA.
RP Courtney, KE (reprint author), Univ Calif San Diego, 8950 La Jolla Village Dr, San Diego, CA 92037 USA.
EM kecourtney@health.ucsd.edu
OI Infante, Maria/0000-0003-2002-6286
FU NIAAAUnited States Department of Health & Human ServicesNational
   Institutes of Health (NIH) - USANIH National Institute on Alcohol Abuse
   & Alcoholism (NIAAA) [T32 AA013525, R01 AA013419]; NIMHUnited States
   Department of Health & Human ServicesNational Institutes of Health (NIH)
   - USANIH National Institute of Mental Health (NIMH) [T32MH018399]
FX The research was supported by NIAAA grant R01 AA013419. KEC was
   supported by training grants from NIAAA (T32 AA013525) and NIMH
   (T32MH018399).
NR 41
TC 0
Z9 0
U1 0
U2 0
PU WILEY
PI HOBOKEN
PA 111 RIVER ST, HOBOKEN 07030-5774, NJ USA
SN 0145-6008
EI 1530-0277
J9 ALCOHOL CLIN EXP RES
JI Alcoholism (NY)
DI 10.1111/acer.14261
EA JAN 2020
PG 7
WC Substance Abuse
SC Substance Abuse
GA KA2PJ
UT WOS:000505639500001
PM 31904873
DA 2020-02-16
ER

PT J
AU Osher, D
   Cantor, P
   Berg, J
   Steyer, L
   Rose, T
AF Osher, David
   Cantor, Pamela
   Berg, Juliette
   Steyer, Lily
   Rose, Todd
TI Drivers of human development: How relationships and context shape
   learning and development(1)
SO APPLIED DEVELOPMENTAL SCIENCE
LA English
DT Article
ID AFRICAN-AMERICAN FAMILIES; INTERGENERATIONAL TRANSMISSION;
   SOCIOECONOMIC-STATUS; MENTAL-HEALTH; RISK-FACTORS; CHILD-CARE;
   NEUROSCIENCE PERSPECTIVE; INTERNALIZING SYMPTOMS; RACIAL-DISCRIMINATION;
   ACADEMIC-ACHIEVEMENT
AB This article synthesizes knowledge on the role of relationships and key macroand micro-contexts - poverty, racism, families, communities, schools, and peers - in supporting and/or undermining the healthy development of children and youth, using a relational developmental systems framework. Relationships with parents, siblings, peers, caregivers, and teachers are explored in the context of early care and childhood settings, schools, classrooms, and school-based interventions. Additional contextual factors include; chronic stress, institutionalized racism, stereotype threat, and racial identity. A companion article focuses on how the human brain develops, and the major constructs that define human development, the constructive nature of development, and the opportunities for resilience. Human development occurs through reciprocal coactions between the individual and their contexts and culture, with relationships as the key drivers. Relationships and contexts, along with how children appraise and interpret them, can be risks and assets for healthy learning and development, and their influence can be seen across generations and can produce intra- as well as intergenerational assets and risks. This knowledge about the individual's responsiveness to context and experience has both positive and negative implications across early childhood, adolescence and into adulthood. Sensitive periods for brain growth and development are considered within the contextual factors that influence development including; parental responsiveness and attunement, intentional skill development, mindfulness, reciprocal interactions, adversity, trauma, and enriching opportunities. The accumulated knowledge on human development and the power of context and culture can inform child-serving systems that support positive adaptations, resilience, learning, health, and well-being.
C1 [Osher, David; Berg, Juliette] Amer Inst Res, 1000 Thomas Jefferson St NW, Washington, DC 20007 USA.
   [Cantor, Pamela; Steyer, Lily] Turnaround Children, New York, NY USA.
   [Cantor, Pamela; Rose, Todd] Harvard Grad Sch Educ, Cambridge, MA USA.
   [Rose, Todd] Ctr Individual Opportun, Cambridge, MA USA.
RP Berg, J (reprint author), Amer Inst Res, 1000 Thomas Jefferson St NW, Washington, DC 20007 USA.
EM jberg@air.org
NR 306
TC 20
Z9 21
U1 0
U2 0
PU ROUTLEDGE JOURNALS, TAYLOR & FRANCIS LTD
PI ABINGDON
PA 2-4 PARK SQUARE, MILTON PARK, ABINGDON OX14 4RN, OXON, ENGLAND
SN 1088-8691
EI 1532-480X
J9 APPL DEV SCI
JI Appl. Dev. Sci.
PD JAN 2
PY 2020
VL 24
IS 1
BP 6
EP 36
DI 10.1080/10888691.2017.1398650
PG 31
WC Psychology, Developmental
SC Psychology
GA KG7JJ
UT WOS:000510123900002
OA Bronze
DA 2020-02-16
ER

PT J
AU Schroeder, A
   Slopen, N
   Mittal, M
AF Schroeder, Allison
   Slopen, Natalie
   Mittal, Mona
TI Accumulation, Timing, and Duration of Early Childhood Adversity and
   Behavior Problems at Age 9
SO JOURNAL OF CLINICAL CHILD AND ADOLESCENT PSYCHOLOGY
LA English
DT Article
ID MATERNAL DEPRESSION; FAMILY INCOME; RISK-FACTORS; MALTREATMENT; HEALTH;
   EXPERIENCES; TRAJECTORIES; POVERTY; PSYCHOPATHOLOGY; CHILDREN
AB We utilized a life course framework to examine associations between the accumulation, timing, and duration of adverse childhood experiences (ACEs) across early childhood (ages 1-5 years) and internalizing and externalizing behavior problems at age 9. The sample included 1,789 children from the Fragile Families and Child Wellbeing Study, a birth cohort study of children born between 1998 and 2000. Primary caregivers reported on seven ACEs at child ages 1, 3, 5, and 9. We created 2 summary measures of early childhood ACEs to capture (a) accumulation and (b) timing and duration. We derived indicators of caregiver-reported internalizing and externalizing problems at ages 5 and 9. Logistic regression was used to estimate associations between early childhood ACEs and behavior problems at age 9, sequentially adjusting for sociodemographic covariates, age 9 ACEs, and age 5 behavior problems. In fully adjusted models, children exposed to 6 or more ACEs in early childhood faced 3 times the odds of age 9 behavior problems, compared to children exposed to 0-1 ACE. Intermittent adversity was associated with the greatest increase in odds of age 9 behavior problems, relative to other early childhood timing/duration categories. Categories of high early and high late adversity were also associated with age 9 behavior problems. Chronic adversity was not associated with age 9 behaviors in final models that adjusted for age 5 problems. These results demonstrate the importance of a developmental perspective for understanding the role of childhood adversity in the etiology of child psychopathology.
C1 [Schroeder, Allison; Mittal, Mona] Univ Maryland, Dept Family Sci, 1142 Sch Publ Hlth Bldg, College Pk, MD 20742 USA.
   [Slopen, Natalie] Univ Maryland, Dept Epidemiol & Biostat, College Pk, MD 20742 USA.
RP Schroeder, A (reprint author), Univ Maryland, Dept Family Sci, 1142 Sch Publ Hlth Bldg, College Pk, MD 20742 USA.
EM allisonschroeder77@gmail.com
RI ; Schwaiger, Ruth/Q-4178-2016
OI Slopen, Natalie/0000-0002-5644-6007; Schwaiger, Ruth/0000-0001-8940-2361
FU NICHD NIH HHSUnited States Department of Health & Human ServicesNational
   Institutes of Health (NIH) - USANIH Eunice Kennedy Shriver National
   Institute of Child Health & Human Development (NICHD) [R01 HD039135, R01
   HD036916, R25 HD074544, R01 HD040421]
NR 57
TC 2
Z9 2
U1 2
U2 2
PU ROUTLEDGE JOURNALS, TAYLOR & FRANCIS LTD
PI ABINGDON
PA 2-4 PARK SQUARE, MILTON PARK, ABINGDON OX14 4RN, OXON, ENGLAND
SN 1537-4416
EI 1537-4424
J9 J CLIN CHILD ADOLESC
JI J. Clin. Child Adolesc. Psychol.
PD JAN 2
PY 2020
VL 49
IS 1
BP 36
EP 49
DI 10.1080/15374416.2018.1496440
PG 14
WC Psychology, Clinical; Psychology, Developmental
SC Psychology
GA KC7TG
UT WOS:000507375000003
PM 30084657
DA 2020-02-16
ER

PT J
AU Kauffman, BY
   Bakhshaie, J
   Manning, K
   Rogers, AH
   Shepherd, JM
   Zvolensky, MJ
AF Kauffman, Brooke Y.
   Bakhshaie, Jafar
   Manning, Kara
   Rogers, Andrew H.
   Shepherd, Justin M.
   Zvolensky, Michael J.
TI The role of emotion dysregulation in the association between subjective
   social status and eating expectancies among college students
SO JOURNAL OF AMERICAN COLLEGE HEALTH
LA English
DT Article
DE College; eating; emotion dysregulation; expectancies; subjective social
   status
ID REGULATION DIFFICULTIES; WEIGHT-GAIN; HEALTH; VALIDATION; SYMPTOMS;
   BEHAVIOR; ADOLESCENTS; PREVALENCE; STRATEGIES; DISORDERS
AB Objective: Research suggests that college is a risky period for changes in eating behavior and beliefs. Although social health determinants relate to health behavior changes, research has not explored subjective social status, one's societal standing, in terms of eating expectancies among college students. The present study examined the emotion dysregulation in association between subjective social status and eating expectancies among college students. Participants: Participants were a diverse sample of 1,589 college students (80.4% females; M-age = 22.2 years, SD = 5.27) from an urban university. Results: Results showed a significant indirect association of subjective social status via emotion dysregulation in relation to expectancies of eating to help manage negative affect, to alleviate boredom, and to lead to feeling out of control. Conclusion: These findings provide evidence that college students with lower subjective social status may have a higher risk for dysregulated emotions, and consequently, expressing maladaptive eating expectancies.
C1 [Kauffman, Brooke Y.; Bakhshaie, Jafar; Manning, Kara; Rogers, Andrew H.; Shepherd, Justin M.; Zvolensky, Michael J.] Univ Houston, Dept Psychol, Houston, TX USA.
   [Zvolensky, Michael J.] Univ Texas MD Anderson Canc Ctr, Dept Behav Sci, Houston, TX 77030 USA.
   [Zvolensky, Michael J.] Univ Houston, Hlth Inst, Houston, TX USA.
RP Zvolensky, MJ (reprint author), Univ Houston, 126 Heyne Bldg, Houston, TX 77204 USA.
EM mjzvolen@central.uh.edu
FU NIDA NIH HHSUnited States Department of Health & Human ServicesNational
   Institutes of Health (NIH) - USANIH National Institute on Drug Abuse
   (NIDA) [F31 DA046127]
NR 49
TC 0
Z9 0
U1 1
U2 1
PU ROUTLEDGE JOURNALS, TAYLOR & FRANCIS LTD
PI ABINGDON
PA 2-4 PARK SQUARE, MILTON PARK, ABINGDON OX14 4RN, OXON, ENGLAND
SN 0744-8481
EI 1940-3208
J9 J AM COLL HEALTH
JI J. Am. Coll. Health
PD JAN 2
PY 2020
VL 68
IS 1
BP 97
EP 103
DI 10.1080/07448481.2018.1515761
PG 7
WC Education & Educational Research; Public, Environmental & Occupational
   Health
SC Education & Educational Research; Public, Environmental & Occupational
   Health
GA KB4TB
UT WOS:000506488800015
PM 30570445
OA Green Accepted
DA 2020-02-16
ER

PT J
AU Kira, IA
   Ozcan, NA
   Shuwiekh, H
   Kucharska, J
   Amthal, HA
   Kanaan, A
AF Kira, Ibrahim A.
   Ozcan, Neslihan Arici
   Shuwiekh, Hanaa
   Kucharska, Justyna
   Amthal, H. Al-Huwailah
   Kanaan, Amer
TI The Cross-National Validity and Structural Invariance of the Existential
   Annihilation Anxiety Scale
SO CURRENT PSYCHOLOGY
LA English
DT Article; Early Access
DE Existential anxiety; Annihilation anxiety; Personal identity
   annihilation anxiety; Collective identity annihilation anxiety; Status
   identity annihilation anxiety
ID INDIVIDUAL-DIFFERENCES; EMOTION REGULATION; FIT INDEXES; SALIENCE;
   IDENTITY; HEALTH; SENSITIVITY; OPPRESSION; DYNAMICS; STRESS
AB The goal of the current research is to test the 15-items existential annihilation anxieties (EAA) scale cross-nationally. The EAA scale found in a previous study to have four first-order factors: psychic, collective, status and physical identity EAA, and a unitary second-order factor. The study utilized a previously collected data (N = 1566) that included five countries: Egypt (N = 490), Turkey (N = 420), Kuwait (N = 300), UK (N = 177) and Syria (N = 179). Participants included 51.4% of males and 14.6% of adolescents. Age ranges between 14 and 75. Measures included EAA, cumulative stressors and traumas (CST), the "will to exist, live and survive" (WTELS), the Rosenberg self-esteem scale, emotion regulation, identity salience, PTSD, and poor health. We conducted a zero-order correlation between the primary variables, alpha reliability, and confirmatory factor analysis of the factor structure of EAA, found in the previous study. We further tested its invariance across different age, gender, and national groups. Results indicated a high alpha of .92 of the scale. The confirmatory factor analysis found that the previously found structure fit well in the multinational data and was strictly invariant across genders and age group and strongly invariant across the five national groups. EAA highly correlated with PTSD (.52) and correlated with psychopathology, internalizing, externalizing, thought disorder, poor health, and CST. EAA was negatively correlated with WTELS, self-esteem, religiosity and emotion regulation (reappraisal). The EAA scale has robust psychometrics cross-nationally, and its conceptual framework is clinically significant and worth considering as a new focus of the new Transdiagnostic intervention strategy for PTSD.
C1 [Kira, Ibrahim A.] Ctr Cumulat Trauma Studies, 4906 Woodhurst Way, Stone Mt, GA 30088 USA.
   [Kira, Ibrahim A.] Georgia State Univ, Ctr Stress Trauma & Resiliency, Atlanta, GA 30303 USA.
   [Ozcan, Neslihan Arici] TC Istanbul Medeniyet Univ, Istanbul, Turkey.
   [Shuwiekh, Hanaa] Fayoum Univ, Al Fayyum, Egypt.
   [Kucharska, Justyna] Univ Westminster, London, England.
   [Amthal, H. Al-Huwailah] Kuwait Univ, Coll Social Sci, Jamal Abdul Nasser St, Farwaniya, Kuwait.
   [Kanaan, Amer] Start Point1,Vimplegant3, S-21114 Malmo, Sweden.
RP Kira, IA (reprint author), Ctr Cumulat Trauma Studies, 4906 Woodhurst Way, Stone Mt, GA 30088 USA.; Kira, IA (reprint author), Georgia State Univ, Ctr Stress Trauma & Resiliency, Atlanta, GA 30303 USA.
EM kiraaref@aol.com; neslihan.ozcan@medeniyet.edu.tr;
   hanaashiwk2000@hotmail.com; j.kucharska@westminster.ac.uk;
   Alhuwailah.77@ku.edu.kw; ameer@start-point.org
OI Kira, Ibrahim/0000-0001-8126-0020
NR 61
TC 0
Z9 0
U1 1
U2 1
PU SPRINGER
PI NEW YORK
PA 233 SPRING ST, NEW YORK, NY 10013 USA
SN 1046-1310
EI 1936-4733
J9 CURR PSYCHOL
JI Curr. Psychol.
DI 10.1007/s12144-019-00591-5
EA JAN 2020
PG 12
WC Psychology, Multidisciplinary
SC Psychology
GA KA0JA
UT WOS:000505486200001
DA 2020-02-16
ER

PT J
AU Bradshaw, CP
   Kush, JM
AF Bradshaw, Catherine P.
   Kush, Joseph M.
TI Teacher Observation of Classroom Adaptation-Checklist: Measuring
   Children's Social, Emotional, and Behavioral Functioning
SO CHILDREN & SCHOOLS
LA English
DT Article
DE behavioral functioning; item response theory; reliable measure; Teacher
   Observation of Classroom Adaptation-Checklist; teachers
ID ELEMENTARY-SCHOOL; PARTIAL CREDIT; UTILITY; SCORE
AB There is a growing need for valid measures that can be administered efficiently in school settings to assess the impact of school-based preventive interventions. The current article aimed to establish a balance among assessment efficiency, reliability, and the measurement properties of an instrument widely used to assess the impact of school-based programs, called the Teacher Observation of Classroom Adaptation-Checklist (TOCA-C). We leveraged item response theory (IRT) analyses to create a shortened, more focused checklist version of the TOCA-C that is both valid and efficient for large-scale use in schools to track students' behavioral, social-emotional, and family factors over the course of elementary school. The sample included 17,456 children in kindergarten through grade 5 (47.7 percent female, 54.2 percent African American). IRT analyses resulted in the retention of 33 of the original 39 items comprising seven subscales: (1) Concentration Problems, (2) Aggressive/Disruptive Behavior, (3) Prosocial Behavior, (4) Emotion Regulation Problems, (5) Internalizing Problems, (6) Family Problems, and (7) Family Involvement. IRT, item difficulty estimates, and confirmatory factor analyses revealed limited evidence of bias based on gender, race, or grade; together, the findings suggested that the 33-item TOCA-C is a highly valid and reliable measure.
C1 [Bradshaw, Catherine P.; Kush, Joseph M.] Univ Virginia, Curry Sch Educ & Human Dev, 112-D Bavaro Hall,417 Emmet St South,POB 400260, Charlottesville, VA 22904 USA.
RP Bradshaw, CP (reprint author), Univ Virginia, Curry Sch Educ & Human Dev, 112-D Bavaro Hall,417 Emmet St South,POB 400260, Charlottesville, VA 22904 USA.
EM cbradsha@jhsph.edu
NR 32
TC 0
Z9 0
U1 0
U2 0
PU OXFORD UNIV PRESS
PI OXFORD
PA GREAT CLARENDON ST, OXFORD OX2 6DP, ENGLAND
SN 1532-8759
EI 1545-682X
J9 CHILD SCH
JI Child. Sch.
PD JAN
PY 2020
VL 42
IS 1
SI SI
BP 29
EP 40
DI 10.1093/cs/cdz022
PG 12
WC Social Work
SC Social Work
GA KH2BO
UT WOS:000510451300004
DA 2020-02-16
ER

PT J
AU Tollefsen, TK
   Neumer, SP
   Berg-Nielsen, TS
AF Tollefsen, Thomas Kristian
   Neumer, Simon-Peter
   Berg-Nielsen, Turid Suzanne
TI "What matters to you?": A randomized controlled effectiveness trial,
   Using Systematic Idiographic Assessment as an intervention to Increase
   Adolescents' perceived control of their mental health
SO JOURNAL OF ADOLESCENCE
LA English
DT Article
DE Locus of control; Adolescent; Autonomy; User involvement; Primary
   healthcare
ID SELF-ESTEEM; CONTROL SCALE; LOCUS; INVOLVEMENT; CHILDREN; WELL;
   SATISFACTION; AGREEMENT; MODELS
AB Introduction: Over the last decades, many Western countries have seen an increase in mental health difficulties in the adolescent population. Among Norwegian adolescents, internalizing symptoms are most prevalent, and 10%-38% of adolescents seek out primary health care services for mental health problems. This study examined whether an idiographic measure designed for adolescents called Assert, which uses variables individually selected by the adolescents, could improve user involvement, locus of control, mental health, and quality of life.
   Methods: This study conducted a randomized controlled effectiveness trial using Assert in primary healthcare. A community sample of 150 Norwegian adolescents aged 12-23 years (M = 16.2; SD = 2.2) were randomized to the Assert or control group. Of the participants 27 (18%) were male. The adolescents and 52 counsellors from primary healthcare services responded to online questionnaires. Of the counselors, 92.8% were female and trained in the use of systematic idiographic assessment.
   Results: Adolescents who used Assert scored significantly lower on external LoC, attributing less of their mental health improvement to chance, fate, or luck. However, the intervention showed no effect on the symptoms of mental health, QoL, or user involvement.
   Conclusions: Using Assert in primary healthcare may enhance adolescents' sense of being able to influence their life circumstances and mental health by allowing them more control of their treatment. However, this approach might not be successful in reducing symptoms.
C1 [Tollefsen, Thomas Kristian; Neumer, Simon-Peter; Berg-Nielsen, Turid Suzanne] Ctr Child & Adolescent Mental Hlth, Eastern & Southern Norway, Oslo, Norway.
   [Tollefsen, Thomas Kristian] Univ Oslo, Oslo, Norway.
   [Berg-Nielsen, Turid Suzanne] Norwegian Univ Sci & Technol, Trondheim, Norway.
RP Tollefsen, TK (reprint author), PB 4623 Nydalen, N-0405 Oslo, Norway.
EM thomas.tollefsen@r-bup.no
FU Center for Child and Adolescent Mental Health, Eastern and Southern
   Norway; Norwegian Extra Foundation for Health and Rehabilitation [4205]
FX This work was supported by the Center for Child and Adolescent Mental
   Health, Eastern and Southern Norway; and the Norwegian Extra Foundation
   for Health and Rehabilitation [project number: 4205].
NR 64
TC 0
Z9 0
U1 0
U2 0
PU ACADEMIC PRESS LTD- ELSEVIER SCIENCE LTD
PI LONDON
PA 24-28 OVAL RD, LONDON NW1 7DX, ENGLAND
SN 0140-1971
EI 1095-9254
J9 J ADOLESCENCE
JI J. Adolesc.
PD JAN
PY 2020
VL 78
BP 53
EP 61
DI 10.1016/j.adolescence.2019.11.006
PG 9
WC Psychology, Developmental
SC Psychology
GA KG0KG
UT WOS:000509629500006
PM 31835096
OA Other Gold
DA 2020-02-16
ER

PT J
AU McClain, CM
   Younginer, ST
   Elledge, LC
AF McClain, Cara M.
   Younginer, S. Taylor
   Elledge, L. Christian
TI Social Risk and Internalizing Distress in Middle Childhood: The
   Moderating Role of Emotion Regulation Processes
SO JOURNAL OF CHILD AND FAMILY STUDIES
LA English
DT Article
DE Peer victimization; Peer rejection; Internalizing distress; Expressive
   suppression; Cognitive reappraisal
ID PEER-VICTIMIZATION; PSYCHOMETRIC PROPERTIES; INDIVIDUAL-DIFFERENCES;
   REGULATION STRATEGIES; CHILDRENS RESPONSES; BEHAVIOR PROBLEMS; FIT
   INDEXES; ADOLESCENTS; AGGRESSION; DEPRESSION
AB Objectives This study examined whether the relation between peer victimization or rejection and internalizing distress (anxiety and depressive symptoms) was moderated by emotion regulation processes in a sample of elementary schoolers.
   Methods Analyses were based on a sample of 476 third and fourth-grade children (M= 9.16 years). Data were collected in the fall and spring of one academic year. Peer-reported victimization and rejection were assessed through a peer nomination inventory. Child-reported victimization, anxiety, depressive symptoms, and emotion regulation were assessed via self-report measures.
   Results Findings from multiple group path models provided evidence that girls scoring higher on peer rejection and boys scoring higher on peer-reported relational victimization reported fewer depressive symptoms in the spring when scoring lower on expressive suppression (girls: beta = 0.157, SE = 0.067, p = 0.019; boys: beta = 0.239, SE = 0.099, p = 0.016). Alternatively, boys scoring higher on self-reported peer victimization in the fall reported fewer anxiety symptoms in the spring when scoring higher on expressive suppression (beta= -0.260, SE = 0.117, p = 0.027) or lower on cognitive reappraisal (beta = 0.246, SE = 0.097, p = 0.011). Boys' peer-reported victimization emerged as a positive predictor of anxiety in the spring, but only at high levels of cognitive reappraisal (beta = 0.284, SE = 0.128, p = 0.026).
   Conclusions Results suggest that expressing emotion is a useful process for reducing depressive symptoms in rejected girls and relationally victimized boys. For boys, suppressing emotion may reduce the risk for developing anxiety as a consequence of peer victimization. Results suggest cognitive reappraisal is not an effective strategy for reducing anxiety in boys as a consequence of peer victimization. This study helps inform our understanding of the role of emotion regulation in relation between peer relationship difficulties and internalizing distress.
C1 [McClain, Cara M.; Younginer, S. Taylor; Elledge, L. Christian] Univ Tennessee, Dept Psychol, 1404 Circle Dr, Knoxville, TN 37996 USA.
RP McClain, CM (reprint author), Univ Tennessee, Dept Psychol, 1404 Circle Dr, Knoxville, TN 37996 USA.
EM cmcclai5@vols.utk.edu
NR 57
TC 0
Z9 0
U1 0
U2 0
PU SPRINGER
PI NEW YORK
PA 233 SPRING ST, NEW YORK, NY 10013 USA
SN 1062-1024
EI 1573-2843
J9 J CHILD FAM STUD
JI J. Child Fam. Stud.
PD JAN
PY 2020
VL 29
IS 1
BP 167
EP 181
DI 10.1007/s10826-019-01548-9
PG 15
WC Family Studies; Psychology, Developmental; Psychiatry
SC Family Studies; Psychology; Psychiatry
GA KH1WW
UT WOS:000510437900017
DA 2020-02-16
ER

PT J
AU Lan, XY
   Radin, R
AF Lan, Xiaoyu
   Radin, Rendy
TI Direct and Interactive Effects of Peer Attachment and Grit on Mitigating
   Problem Behaviors Among Urban Left-Behind Adolescents
SO JOURNAL OF CHILD AND FAMILY STUDIES
LA English
DT Article
DE Internalizing problem behavior; Externalizing problem behavior; Peer
   attachment; Grit, urban left-behind adolescent
ID MEDIATING ROLE; CHINESE ADOLESCENTS; EMOTION REGULATION; SUICIDE
   IDEATION; MENTAL-HEALTH; CHILDREN; PERSEVERANCE; ADJUSTMENT;
   METAANALYSIS; ASSOCIATION
AB Objectives With the rise of internal migration in China, research has shown parental migration is linked to adolescent psychological adjustment, but little is known about the corresponding adjustment among left-behind adolescents in urban areas. More importantly, the protective factors for their adjustment are still sparsely covered in the literature. Guided by a risk and resilience ecological framework, the current study compares internalizing problem behavior (IPB) and externalizing problem behavior (EPB) between urban left-behind adolescents and their non-left-behind counterparts in mainland China. It also examines whether the direct and interactive effects of peer attachment and two facets of grit-perseverance of effort (PE) and consistency of interests (CI)-can mitigate problem behaviors in urban left-behind adolescents.
   Methods A propensity score matching analysis was used to balance the two groups concerning age, gender, socioeconomic status, and family functioning. Finally, 246 left-behind adolescents (53.6% girls) and 492 non-left-behind counterparts (55.1% girls) aged 13-18 years were involved in this study.
   Results Urban left-behind adolescents perceived higher levels of IPB and EPB compared to non-left-behind peers. Moreover, higher levels of PE buffered the association between peer attachment and IPB, whereas lower levels of PE exacerbated the association between peer attachment and EPB for urban left-behind adolescents only. Additionally, higher levels of CI buffered the association between peer attachment and EPB for both groups.
   Conclusions This study concludes that peer attachment and PE have protective roles in mitigating problem behaviors among urban left-behind adolescents.
C1 [Lan, Xiaoyu] Beijing Normal Univ, Fac Psychol, Beijing, Peoples R China.
   [Lan, Xiaoyu] Univ Padua, Dept Dev Psychol & Socializat, Padua, Italy.
   [Radin, Rendy] Univ Padua, Dept Philosophy Sociol Educ & Appl Psychol, Padua, Italy.
RP Lan, XY (reprint author), Beijing Normal Univ, Fac Psychol, Beijing, Peoples R China.; Lan, XY (reprint author), Univ Padua, Dept Dev Psychol & Socializat, Padua, Italy.
EM lanxiaoyu1001@163.com
NR 51
TC 2
Z9 2
U1 0
U2 0
PU SPRINGER
PI NEW YORK
PA 233 SPRING ST, NEW YORK, NY 10013 USA
SN 1062-1024
EI 1573-2843
J9 J CHILD FAM STUD
JI J. Child Fam. Stud.
PD JAN
PY 2020
VL 29
IS 1
BP 250
EP 260
DI 10.1007/s10826-019-01580-9
PG 11
WC Family Studies; Psychology, Developmental; Psychiatry
SC Family Studies; Psychology; Psychiatry
GA KH1WW
UT WOS:000510437900024
DA 2020-02-16
ER

PT J
AU Pinquart, M
   Pfeiffer, JP
AF Pinquart, Martin
   Pfeiffer, Jens P.
TI Longitudinal Associations of the Attainment of Developmental Tasks With
   Psychological Symptoms in Adolescence: A Meta-Analysis
SO JOURNAL OF RESEARCH ON ADOLESCENCE
LA English
DT Article
ID DEPRESSIVE SYMPTOMS; PUBLICATION BIAS; RISK-FACTORS; CHILDREN;
   VALIDATION; COMPETENCE; CHILDHOOD; CASCADES; DISORDER; AUTONOMY
AB The present meta-analysis integrates results from 310 longitudinal studies on associations of the attainment of 10 developmental tasks with psychological symptoms (e.g., internalizing or externalizing symptoms, anxiety, and depression). Higher initial success with getting access to a peer group, building friendships, preparing for a future career, body acceptance, as well as developing a personal identity, a value system, and socially responsible behavior predicted lower levels of symptoms at follow-up and stronger declines of symptoms over time when controlling for initial symptom levels. Furthermore, higher initial symptom levels predicted lower attainment of these tasks at follow-up as well as lower progress in task attainment. In contrast, more initial romantic/sexual involvement predicted an increase in symptoms over time, while higher initial symptoms were related to an increase in romantic/sexual involvement. Associations with autonomy varied between different forms of autonomy, while acquisition of a gender role was not related with psychological symptoms.
C1 [Pinquart, Martin; Pfeiffer, Jens P.] Philipps Univ, Marburg, Germany.
RP Pinquart, M (reprint author), Philipps Univ, Dept Psychol, Gutenbergstr 18, D-35032 Marburg, Germany.
EM pinquart@staff.uni-marburg.de
NR 53
TC 1
Z9 1
U1 0
U2 1
PU WILEY
PI HOBOKEN
PA 111 RIVER ST, HOBOKEN 07030-5774, NJ USA
SN 1050-8392
EI 1532-7795
J9 J RES ADOLESCENCE
JI J. Res. Adolesc.
PD JAN
PY 2020
VL 30
SU 1
BP 4
EP 14
DI 10.1111/jora.12462
PG 11
WC Family Studies; Psychology, Developmental
SC Family Studies; Psychology
GA KE7UN
UT WOS:000508756700001
PM 30367691
DA 2020-02-16
ER

PT J
AU Rudolph, KD
   Davis, MM
   Modi, HH
   Fowler, C
   Kim, Y
   Telzer, EH
AF Rudolph, Karen D.
   Davis, Megan M.
   Modi, Haina H.
   Fowler, Carina
   Kim, Yuji
   Telzer, Eva H.
TI Differential Susceptibility to Parenting in Adolescent Girls: Moderation
   by Neural Sensitivity to Social Cues
SO JOURNAL OF RESEARCH ON ADOLESCENCE
LA English
DT Article
ID ANTICIPATED PEER EVALUATION; BIOLOGICAL SENSITIVITY; DEPRESSIVE
   SYMPTOMS; INTERNALIZING SYMPTOMS; INDIVIDUAL-DIFFERENCES; PREFRONTAL
   CORTEX; BRAIN-DEVELOPMENT; SEX-DIFFERENCES; STRESS; VICTIMIZATION
AB This research examined whether heightened neural activation to social cues confers adjustment advantages in supportive social contexts but adjustment disadvantages in stressful social contexts. Forty-five adolescent girls were exposed to social exclusion during an fMRI scan and reported on parent-child relationship quality and depressive symptoms. Stressful parent-child relationships predicted subsequent depressive symptoms in girls with high and moderate but not low dorsal anterior cingulate cortex, subgenual anterior cingulate cortex, and anterior insula activation during exclusion. In the context of supportive parent-child relationships, however, neural activation to exclusion predicted particularly low levels of depressive symptoms. This support for a biological sensitivity to context model suggests the possibility of redirecting adolescent girls' neural sensitivity to social cues toward more positive adaptation.
C1 [Rudolph, Karen D.; Davis, Megan M.; Modi, Haina H.; Kim, Yuji] Univ Illinois, Chicago, IL 60680 USA.
   [Fowler, Carina; Telzer, Eva H.] Univ N Carolina, Chapel Hill, NC 27515 USA.
RP Rudolph, KD (reprint author), Univ Illinois, Dept Psychol, 603 E Daniel St, Champaign, IL 61820 USA.
EM krudolph@illinois.edu
FU University of Illinois Research Board Award; National Institute of
   Mental HealthUnited States Department of Health & Human ServicesNational
   Institutes of Health (NIH) - USANIH National Institute of Mental Health
   (NIMH) [MH105655]; NARSAD Young Investigator AwardNARSAD
FX This work was supported by a University of Illinois Research Board Award
   to KDR, a National Institute of Mental Health Grant [MH105655] to KDR
   and EHT, and a NARSAD Young Investigator Award to EHT.
NR 80
TC 0
Z9 0
U1 0
U2 1
PU WILEY
PI HOBOKEN
PA 111 RIVER ST, HOBOKEN 07030-5774, NJ USA
SN 1050-8392
EI 1532-7795
J9 J RES ADOLESCENCE
JI J. Res. Adolesc.
PD JAN
PY 2020
VL 30
SU 1
BP 177
EP 191
DI 10.1111/jora.12458
PG 15
WC Family Studies; Psychology, Developmental
SC Family Studies; Psychology
GA KE7UN
UT WOS:000508756700014
PM 30270464
DA 2020-02-16
ER

PT J
AU Silva, CS
   Calheiros, MM
AF Silva, Carla Sofia
   Calheiros, Maria Manuela
TI Maltreatment experiences and psychopathology in children and
   adolescents: The intervening role of domain-specific
   self-representations moderated by age
SO CHILD ABUSE & NEGLECT
LA English
DT Article
DE Maltreatment; Self-representations; Externalizing problems;
   Internalizing problems; Children and adolescents
ID INTERPARENTAL CONFLICT; MEDIATING ROLE; BEHAVIOR; NEGLECT; ADJUSTMENT;
   CHILDHOOD; PARENT; RISK; PERSPECTIVE; RESILIENCE
AB Background: Associations between maltreatment experiences and psychopathology symptoms in children and adolescents are well established. However, the role of domain-specific self-representations (SR) in those associations remains unexplored.
   Objective: This multi-informant study aimed to explore the indirect associations between maltreatment experiences and children's and adolescents' psychopathology symptoms (i.e., internalizing and externalizing problems), through domain-specific self-representations, and the moderating role of age in those indirect associations.
   Participants and setting: Participants were 203 children/adolescents (52.7 % boys), aged 8-16 years old (M = 12.64; SD = 2.47), referred to child/youth protection commissions, their parents, and case workers.
   Method: Case workers reported on child/adolescent maltreatment, children/adolescents reported on SR, and parents reported on psychopathology symptoms.
   Results: Controlling for chronicity of maltreatment and child/adolescent sex effects, multiple mediation path analysis revealed that: 1) higher levels of physical and psychological abuse were associated with less externalizing problems through more negative social SR; 2) higher levels of physical neglect were associated with more externalizing problems through more positive opposition SR; 3) higher levels of psychological neglect were associated with less externalizing problems through more negative physical appearance SR, and 4) associated with more externalizing problems through more negative opposition SR. Moreover, the indirect effects of physical and psychological abuse on internalizing and externalizing problems through instrumental SR were conditional on child/adolescent age.
   Conclusion: Findings signal the relevance of preventing child/adolescent maltreatment and promoting the construction of positive and, foremost, realistic and adaptive self-representations as protection against maladjustment.
C1 [Silva, Carla Sofia; Calheiros, Maria Manuela] Univ Lisbon, Fac Psicol, Ctr Invest Ciencia Psicol, Alameda Univ, P-1649013 Lisbon, Portugal.
   [Silva, Carla Sofia; Calheiros, Maria Manuela] Inst Univ Lisboa, CIS, ISCTE, Lisbon, Portugal.
RP Silva, CS (reprint author), Univ Lisbon, Fac Psicol, Ctr Invest Ciencia Psicol, Alameda Univ, P-1649013 Lisbon, Portugal.
EM carlasilva@psicologia.ulisboa.pt
RI Calheiros, Maria Manuela/C-2616-2015
OI Calheiros, Maria Manuela/0000-0002-4768-9613; Silva,
   Carla/0000-0003-2506-1435
FU FCT -Fundacao para a Ciencia e TecnologiaPortuguese Foundation for
   Science and Technology [SFRH/BD/90354/20121]
FX This research was funded by FCT -Fundacao para a Ciencia e Tecnologia,
   through a Doctoral Grant [SFRH/BD/90354/20121 awarded to Carla Sofia
   Silva. We thank the Children and Youth Protection Commissions for
   approving this study and are grateful to the children and adolescents,
   parents, and case workers for accepting to participate.
NR 94
TC 0
Z9 0
U1 0
U2 0
PU PERGAMON-ELSEVIER SCIENCE LTD
PI OXFORD
PA THE BOULEVARD, LANGFORD LANE, KIDLINGTON, OXFORD OX5 1GB, ENGLAND
SN 0145-2134
EI 1873-7757
J9 CHILD ABUSE NEGLECT
JI Child Abuse Negl.
PD JAN
PY 2020
VL 99
AR 104255
DI 10.1016/j.chiabu.2019.104255
PG 15
WC Family Studies; Psychology, Social; Social Work
SC Family Studies; Psychology; Social Work
GA KD1XO
UT WOS:000507666600026
PM 31791007
OA Bronze
DA 2020-02-16
ER

PT J
AU Vreeland, A
   Ebert, JS
   Kuhn, TM
   Gracey, KA
   Shaffer, AM
   Watson, KH
   Gruhn, MA
   Henry, L
   Dickey, L
   Siciliano, RE
   Anderson, A
   Compas, BE
AF Vreeland, Allison
   Ebert, John S.
   Kuhn, Tarah M.
   Gracey, Kathy A.
   Shaffer, April M.
   Watson, Kelly H.
   Gruhn, Meredith A.
   Henry, Lauren
   Dickey, Lindsay
   Siciliano, Rachel E.
   Anderson, Allegra
   Compas, Bruce E.
TI Predictors of placement disruptions in foster care
SO CHILD ABUSE & NEGLECT
LA English
DT Article
DE Placement disruption; Foster care; Externalizing problems
ID ACADEMIC-ACHIEVEMENT; SUBSTANCE USE; CHILDREN; YOUTH; INTERVENTION;
   DELINQUENCY; INSTABILITY; ATTACHMENT; STABILITY; RISK
AB Background: Many children who are removed from a dangerous or neglectful home and placed in state custody subsequently experience additional disruptions while in custody, which can compound the effects of ongoing stress and instability. As such, placement stability has been identified as a critical objective and a key indicator of success for children residing in substitutive care.
   Objective: To examine the utility of child protective services data in identifying predictors of placement disruption.
   Participants and setting: The current study examined data from youth in Tennessee state custody who had been assessed using the Child and Adolescent Needs and Strengths (CANS) assessment within 30-days of their first, out-of-home placement. The sample included 8,853 youth ages 5-19 years old (M = 13.1; SD = 4.0; 44.8 % female).
   Methods: Demographics, placement information, and the CANS assessment were collected by the Tennessee Department of Children's Services for all child welfare episodes for children as part of the system's usual standard of care. Bivariate correlation and linear regression models were conducted.
   Results: Multiple risk indices from the CANS appeared to significantly increase risk of placement disruption, including child internalizing and externalizing symptoms, school difficulties, youth affect dysregulation, and child age.
   Conclusions: The current findings suggest that data collected as part of standard practice by child welfare workers such as the CANS is both feasible and has utility for identifying sources of risk for placement disruptions and to inform possible targets of intervention to enhance placement stability.
C1 [Vreeland, Allison; Ebert, John S.; Kuhn, Tarah M.; Gracey, Kathy A.; Shaffer, April M.; Watson, Kelly H.; Gruhn, Meredith A.; Henry, Lauren; Dickey, Lindsay; Siciliano, Rachel E.; Anderson, Allegra; Compas, Bruce E.] Vanderbilt Univ, Dept Psychol & Human Dev, Peabody 552,230 Appleton Pl, Nashville, TN 37203 USA.
RP Vreeland, A (reprint author), Vanderbilt Univ, Dept Psychol & Human Dev, Peabody 552,230 Appleton Pl, Nashville, TN 37203 USA.
EM allison.j.vreeland@vanderbilt.edu
NR 42
TC 0
Z9 0
U1 1
U2 1
PU PERGAMON-ELSEVIER SCIENCE LTD
PI OXFORD
PA THE BOULEVARD, LANGFORD LANE, KIDLINGTON, OXFORD OX5 1GB, ENGLAND
SN 0145-2134
EI 1873-7757
J9 CHILD ABUSE NEGLECT
JI Child Abuse Negl.
PD JAN
PY 2020
VL 99
AR 104283
DI 10.1016/j.chiabu.2019.104283
PG 10
WC Family Studies; Psychology, Social; Social Work
SC Family Studies; Psychology; Social Work
GA KD1XO
UT WOS:000507666600023
PM 31765852
OA Bronze
DA 2020-02-16
ER

PT J
AU Wamser-Nanney, R
   Campbell, CL
AF Wamser-Nanney, Rachel
   Campbell, Claudia L.
TI Predictors of parenting attitudes in an at -risk sample: Results from
   the LONGSCAN study
SO CHILD ABUSE & NEGLECT
LA English
DT Article
DE Parental attitudes; LONGSCA; Ecological model; Child maltreatment
ID MOTHER-CHILD INTERACTION; SEXUAL-ABUSE; SOCIAL SUPPORT;
   INTERGENERATIONAL TRANSMISSION; ADOLESCENT MOTHERS; BEHAVIOR PROBLEMS;
   FRAGILE FAMILIES; SINGLE MOTHERS; MALTREATMENT; STRESS
AB Background: Associations between parenting attitudes and behavior and children's adjustment are well-established, including links between negative parenting beliefs and increased risk for child maltreatment and poorer child functioning. Considerably less is known regarding what factors may correspond with parenting attitudes, particularly among at-risk samples. In line with theoretical models of the determinants of parenting, the aim of the study was to investigate correlates of parenting attitudes among child, caregiver, family, and neighborhood factors.
   Participants and settings/methods: The study included 1071 4-year-old children (48.8 % female; 55.7 % Black) and their caregivers from the Longitudinal Studies in Child Abuse and Neglect (LONGSCAN) study.
   Results: Numerous factors were consistently related to more positive parenting attitudes (i.e., more appropriate parenting expectations, greater empathy, and valuing non-physical punishment), including greater educational attainment, caregiver history of child sexual and physical abuse, lower levels of children's internalizing symptoms, greater family income, and lower levels of psychological aggression. Lower levels of caregiver depressive symptoms, greater number of maltreatment allegations, use of nonviolent discipline, and less severity of stressful life events were tied to more adaptive parenting attitudes in one or two domains.
   Conclusions: Caregiver, child, familial, and environmental factors, as well as child maltreatment, may be important in determining parenting attitudes. Identification of the drivers of parenting attitudes may aid identification and intervention efforts with high-risk samples of caregivers to help improve parenting outcomes.
C1 [Wamser-Nanney, Rachel; Campbell, Claudia L.] Univ Missouri, Dept Psychol Sci, 325 Stadler Hall,1 Univ Blvd, St Louis, MO 63121 USA.
RP Wamser-Nanney, R (reprint author), Univ Missouri, Dept Psychol Sci, 325 Stadler Hall,1 Univ Blvd, St Louis, MO 63121 USA.
EM WamserR@umsl.edu
NR 81
TC 0
Z9 0
U1 0
U2 0
PU PERGAMON-ELSEVIER SCIENCE LTD
PI OXFORD
PA THE BOULEVARD, LANGFORD LANE, KIDLINGTON, OXFORD OX5 1GB, ENGLAND
SN 0145-2134
EI 1873-7757
J9 CHILD ABUSE NEGLECT
JI Child Abuse Negl.
PD JAN
PY 2020
VL 99
AR 104282
DI 10.1016/j.chiabu.2019.104282
PG 11
WC Family Studies; Psychology, Social; Social Work
SC Family Studies; Psychology; Social Work
GA KD1XO
UT WOS:000507666600022
PM 31821979
OA Bronze
DA 2020-02-16
ER

PT J
AU Cumming, MM
   Poling, D
   Smith, SW
AF Cumming, Michelle M.
   Poling, Daniel
   Smith, Stephen W.
TI Validation of the Anger Expression Scale for Children With Fourth and
   Fifth Graders: Implications for Identifying Students at Risk for
   Behavior Problems
SO ASSESSMENT
LA English
DT Article; Early Access
DE AESC; factor analysis; anger expression; construct validity; at-risk
   students
ID TRAIT ANGER; EARLY-CHILDHOOD; ADAPTIVE STYLE; UNITED-STATES; AGGRESSION;
   OUTCOMES; HEALTH; VICTIMIZATION; DISORDER; ADOLESCENTS
AB An inability to successfully regulate anger has been linked to adverse outcomes for students, including psychological problems and special education placement due to significant emotional and behavioral difficulties. Early identification, therefore, is critical to provide timely intervention for students before anger-related problems escalate. The Anger Expression Scale for Children was developed to address some of the limitations of previous measurement tools designed to assess anger expression with children and adolescents. Yet validation is needed with upper elementary school populations-a key identification and prevention period. Thus, we examined the factor structure of the scale with 2,020 fourth and fifth graders. Results revealed support for a modified two-factor model, with a general Anger Expression factor and Anger Control factor. Criterion-related validity analyses indicated that Anger Expression was positively associated with aggression and externalizing problems, whereas Anger Control was related to emotion control and less internalizing behaviors. We discuss implications of findings for both informed school use and future research.
C1 [Cumming, Michelle M.] Florida Int Univ, Miami, FL 33199 USA.
   [Poling, Daniel; Smith, Stephen W.] Univ Florida, Gainesville, FL USA.
RP Cumming, MM (reprint author), Florida Int Univ, Coll Arts Sci & Educ, Teaching & Learning, 11200 Southwest 8th St,ZEB 340A, Miami, FL 33199 USA.
EM michelle.cumming@fiu.edu
OI Cumming, Michelle/0000-0002-1803-1900
FU U.S. Department of Education, Institute of Education SciencesUS
   Department of Education [R324B06029]
FX The author(s) disclosed receipt of the following financial support for
   the research, authorship, and/or publication of this article: This study
   was supported by a 4-year grant from the U.S. Department of Education,
   Institute of Education Sciences (#R324B06029) submitted to CFDA 84.324,
   National Center for Special Education Research.
NR 102
TC 0
Z9 0
U1 1
U2 1
PU SAGE PUBLICATIONS INC
PI THOUSAND OAKS
PA 2455 TELLER RD, THOUSAND OAKS, CA 91320 USA
SN 1073-1911
EI 1552-3489
J9 ASSESSMENT
JI Assessment
AR UNSP 1073191119897119
DI 10.1177/1073191119897119
EA JAN 2020
PG 16
WC Psychology, Clinical
SC Psychology
GA KB8VJ
UT WOS:000506766000001
PM 31893938
DA 2020-02-16
ER

PT J
AU Wang, MT
   Henry, DA
   Smith, LV
   Huguley, JP
   Guo, JS
AF Wang, Ming-Te
   Henry, Daphne A.
   Smith, Leann V.
   Huguley, James P.
   Guo, Jiesi
TI Parental Ethnic-Racial Socialization Practices and Children of Color's
   Psychosocial and Behavioral Adjustment: A Systematic Review and
   Meta-Analysis
SO AMERICAN PSYCHOLOGIST
LA English
DT Review
DE parental ethnic-racial socialization; parenting; psychosocial
   well-being; mental health; meta-analysis; children of color
ID AFRICAN-AMERICAN; MENTAL-HEALTH; SELF-ESTEEM; MODERATING ROLE; MEDIATING
   ROLE; RACIAL/ETHNIC SOCIALIZATION; DEVELOPMENTAL COMPETENCES;
   STEREOTYPE-CONSCIOUSNESS; EMOTION SOCIALIZATION; BLACK-ADOLESCENTS
AB Despite increasing empirical research documenting the association between parental ethnicracial socialization and youth of color's psychosocial well-being, evidence on the extent to which ethnic-racial socialization practices are linked to youth outcomes and potential variation in these relations remains equivocal. In the current study, a meta-analysis of 102 studies with 803 effect sizes and 27,221 participants reveals that overall ethnic-racial socialization was positively, albeit modestly, associated with self-perceptions, interpersonal relationship quality, and internalizing behavior. Ethnic-racial socialization's overall association with externalizing behavior was nonsignificant. Moreover, ethnic-racial socialization's connection to psychosocial outcomes varied by the subtype that parents used, the developmental stage and race/ethnicity of the target child, and the reporter of ethnic-racial socialization. In particular, cultural socialization was positively associated with self-perceptions and interpersonal relationship quality and negatively associated with externalizing behaviors. In addition, ethnic-racial socialization's positive association with self-perceptions was strongest in early adolescence and among African American youth. These findings underscore the complexity of parental ethnic-racial socialization practices and the need for a nuanced perspective on it. Implications for parenting practices and future research are discussed.
C1 [Wang, Ming-Te] Univ Pittsburgh, Sch Educ, Dept Psychol, 230 South Bouquet St, Pittsburgh, PA 15213 USA.
   [Wang, Ming-Te; Henry, Daphne A.; Smith, Leann V.] Univ Pittsburgh, Learning Res & Dev Ctr, 230 South Bouquet St, Pittsburgh, PA 15213 USA.
   [Henry, Daphne A.] Univ Pittsburgh, Sch Educ, Pittsburgh, PA 15260 USA.
   [Huguley, James P.] Univ Pittsburgh, Sch Social Work, Pittsburgh, PA 15260 USA.
   [Huguley, James P.] Univ Pittsburgh, Ctr Race & Social Problems, Pittsburgh, PA 15260 USA.
   [Guo, Jiesi] Australian Catholic Univ, Inst Posit Psychol & Educ, Sydney, NSW, Australia.
   [Smith, Leann V.] Texas A&M Univ, Dept Educ Psychol, College Stn, TX 77843 USA.
RP Wang, MT (reprint author), Univ Pittsburgh, Sch Educ, Dept Psychol, 230 South Bouquet St, Pittsburgh, PA 15213 USA.; Wang, MT (reprint author), Univ Pittsburgh, Learning Res & Dev Ctr, 230 South Bouquet St, Pittsburgh, PA 15213 USA.
EM mtwang@pitt.edu
OI Smith, Leann/0000-0001-8144-1016; guo, jiesi/0000-0003-2102-803X
FU Spencer Foundation
NR 145
TC 3
Z9 3
U1 3
U2 4
PU AMER PSYCHOLOGICAL ASSOC
PI WASHINGTON
PA 750 FIRST ST NE, WASHINGTON, DC 20002-4242 USA
SN 0003-066X
EI 1935-990X
J9 AM PSYCHOL
JI Am. Psychol.
PD JAN
PY 2020
VL 75
IS 1
BP 1
EP 22
DI 10.1037/amp0000464
PG 22
WC Psychology, Multidisciplinary
SC Psychology
GA KB2OP
UT WOS:000506339300001
PM 31058521
DA 2020-02-16
ER

PT J
AU Portillo, M
   Fernandez-Baena, J
AF Portillo, Maria
   Fernandez-Baena, Javier
TI Social Self-perception in Adolescents: Accuracy and Bias in their
   Perceptions of Acceptance/Rejection
SO PSICOLOGIA EDUCATIVA
LA English
DT Article
DE Social self-perception; Generalized perception accuracy; Dyadic
   perception accuracy; Bias; Peer acceptance
ID PEER ACCEPTANCE; CHILDRENS AWARENESS; COMPETENCE; REJECTION; ESTEEM;
   MIDDLE; ASSOCIATIONS; AGGRESSION; SEX; AGE
AB Social self-perception contributes to the development of social adjustment. Perception accuracy is associated with acceptance by peers, whereas inaccurate social perception has been linked to poor peer relationships, loneliness, and internalizing problems. The aim of this study was to analyze bias and both generalized and dyadic accuracy in adolescents' perceptions of acceptance and rejection, and to examine the association with age, gender, and sociometric status. Participants were 206 adolescents (50.49% girls) aged between 12 and 19 years (M = 14.39, SD = 1.64). A sociometric test was administered. Results show that generalized perception accuracy was influenced by age, with older adolescents being more accurate. Gender differences were observed in generalized perceptions of rejection, with girls being less accurate. Regarding sociometric status, popular and rejected adolescents tended to underestimate the extent to which they were accepted and rejected, respectively. It is concluded that adolescents' social self-perception vary according to age, gender, and sociometric status.
C1 [Portillo, Maria; Fernandez-Baena, Javier] Univ Malaga, Malaga, Spain.
RP Fernandez-Baena, J (reprint author), Univ Malaga, Malaga, Spain.
EM jfbaena@uma.es
NR 37
TC 0
Z9 0
U1 1
U2 1
PU COLEGIO OFICIAL PSICOLOGOS MADRID
PI MADRID
PA C/CUESTA SAN VICENTE, NO 4, 6 PLANTA, MADRID, 28008, SPAIN
SN 1135-755X
EI 2174-0526
J9 PSICOL EDUC
JI Psicol. Educ.
PY 2020
VL 26
IS 1
BP 1
EP 6
DI 10.5093/psed2019a12
PG 6
WC Education & Educational Research; Psychology, Educational; Psychology,
   Multidisciplinary
SC Education & Educational Research; Psychology
GA KA6UX
UT WOS:000505933600001
OA DOAJ Gold
DA 2020-02-16
ER

PT J
AU Ensink, K
   Borelli, JL
   Normandin, L
   Target, M
   Fonagy, P
AF Ensink, Karin
   Borelli, Jessica L.
   Normandin, Lina
   Target, Mary
   Fonagy, Peter
TI Childhood Sexual Abuse and Attachment Insecurity: Associations With
   Child Psychological Difficulties
SO AMERICAN JOURNAL OF ORTHOPSYCHIATRY
LA English
DT Article
DE sexual abuse; child attachment; depressive symptoms; externalizing;
   dissociation; sexual behaviors
ID ADULT ATTACHMENT; DISSOCIATIVE SYMPTOMATOLOGY; VALIDITY; ADOLESCENCE;
   SYMPTOMS; TRAUMA; MENTALIZATION; DISCRIMINANT; RELIABILITY; PREVALENCE
AB Childhood sexual abuse (CSA) is considered an important public health concern that can derail the developmental course of children. Given that children rely upon their attachment figures when they experience upsetting events, attachment organization may play a critical role in predicting victims' adaptation to CSA. To date, no studies have delineated the unique and interactive contributions of these two risk factors in the prediction of psychopathology. The aims of this study were to examine attachment in CSA victims and a comparison group and to assess the contributions of each risk factor to child psychological difficulties. Participants included 111 children aged 7-13, of whom 43 were CSA victims. Children completed an attachment interview and reported on their depressive symptoms. Their mothers reported on children's externalizing symptoms, internalizing symptoms, dissociation, and sexualized behavior. Our key findings showed that child victims of CSA were more likely to be classified as having insecure and disorganized attachment. Further, insecure attachment was the primary factor associated with higher self-reported depressive symptoms in all children and that CSA was associated with more parent-reported child externalizing problems, sexualizing problems, and dissociation.
C1 [Ensink, Karin; Normandin, Lina] Univ Laval, Dept Psychol, Quebec City, PQ, Canada.
   [Borelli, Jessica L.] Univ Calif Irvine, Dept Psychol Sci, 4201 Social & Behav Sci Gateway, Irvine, CA 92697 USA.
   [Target, Mary; Fonagy, Peter] UCL, Anna Freud Ctr, London, England.
RP Borelli, JL (reprint author), Univ Calif Irvine, Dept Psychol Sci, 4201 Social & Behav Sci Gateway, Irvine, CA 92697 USA.
EM jessica.borelli@uci.edu
OI Borelli, Jessica/0000-0001-8471-6732
NR 58
TC 0
Z9 0
U1 0
U2 2
PU AMER PSYCHOLOGICAL ASSOC
PI WASHINGTON
PA 750 FIRST ST NE, WASHINGTON, DC 20002-4242 USA
SN 0002-9432
EI 1939-0025
J9 AM J ORTHOPSYCHIAT
JI Am. J. Orthopsychiatr.
PY 2020
VL 90
IS 1
BP 115
EP 124
DI 10.1037/ort0000407
PG 10
WC Psychiatry; Social Work
SC Psychiatry; Social Work
GA KA3CW
UT WOS:000505676500012
PM 30829518
DA 2020-02-16
ER

PT J
AU Guterman, O
   Neuman, A
AF Guterman, Oz
   Neuman, Ari
TI Parental Attachment and Internalizing and Externalizing Problems of
   Israeli School-Goers and Homeschoolers
SO SCHOOL PSYCHOLOGY QUARTERLY
LA English
DT Article
DE attachment theory; homeschooling; internalizing problems; externalizing
   problems; attachment anxiety
ID INTERGENERATIONAL TRANSMISSION; MATERNAL PSYCHOPATHOLOGY;
   SOCIOECONOMIC-STATUS; EMOTION REGULATION; STYLE; BEHAVIOR; CHILDHOOD;
   ASSOCIATIONS; MOTHERS; PATTERNS
AB The increased scope and percentage of children being homeschooled raise questions about the impact of this framework on the child's world. One of the issues that has not been adequately studied with regard to homeschooling is whether the emotional and personal problems of parents have greater impact on children who are homeschooled. The present research, conducted in Israel, examined this question from the perspective of attachment theory, which focuses on how people relate to intimate relationships. Previous research has shown an association between the attachment of parents and emotional and behavioral characteristics of their children. Against this background, the present research compared a group of homeschooling mothers and children with a group of mothers who sent their children to school (a total of 101 children; mean age, 9.2 years). These groups did not differ in age and socioeconomic status. The comparison focused on variables beyond these and also considered the degree of structure of the homeschooling practiced. The findings indicated a correlation between mother's attachment anxiety and internalizing and externalizing problems of the child. However, no correlation was found between attachment avoidance and these problems, and no difference was found between the two groups in terms of these correlations. The results contribute, among other things, to understanding the association between homeschooling and behavioral and emotional problems.
C1 [Guterman, Oz] Western Galilee Coll, Dept Human Resources, Akko, Israel.
   [Neuman, Ari] Western Galilee Coll, Dept Educ, IL-2412101 Akko, Israel.
RP Neuman, A (reprint author), Western Galilee Coll, Dept Educ, IL-2412101 Akko, Israel.
EM neumanari@gmail.com
NR 68
TC 0
Z9 0
U1 0
U2 0
PU AMER PSYCHOLOGICAL ASSOC
PI WASHINGTON
PA 750 FIRST ST NE, WASHINGTON, DC 20002-4242 USA
SN 1045-3830
EI 1939-1560
J9 SCHOOL PSYCHOL QUART
JI Sch. Psychol. Q.
PD JAN
PY 2020
VL 35
IS 1
BP 41
EP 50
DI 10.1037/spq0000342
PG 10
WC Psychology, Educational
SC Psychology
GA KA3FD
UT WOS:000505683100005
PM 31904257
DA 2020-02-16
ER

PT J
AU Almas, AN
   Papp, LJ
   Woodbury, MR
   Nelson, CA
   Zeanah, CH
   Fox, NA
AF Almas, Alisa N.
   Papp, Leanna J.
   Woodbury, Margaret R.
   Nelson, Charles A.
   Zeanah, Charles H.
   Fox, Nathan A.
TI The Impact of Caregiving Disruptions of Previously Institutionalized
   Children on Multiple Outcomes in Late Childhood
SO CHILD DEVELOPMENT
LA English
DT Article
ID DIAGNOSTIC INTERVIEW SCHEDULE; EMOTIONAL ASSESSMENT ITSEA; VERSION
   DISC-R; FOSTER-CARE; PLACEMENT STABILITY; MIDDLE CHILDHOOD; ACADEMIC
   DIFFICULTIES; RELIABILITY; BEHAVIOR; CONFLUENCE
AB This study examined disruptions in caregiving, as well as the association of these disruptions, with cognitive, behavioral, and social outcomes at age 12 in a sample of 136 Romanian children who were abandoned to institutions as infants and who experienced a range of subsequent types of care. Children were found to experience significantly more caregiving disruptions (CGD) earlier in life than later in childhood. More frequent CGD predicted increases in externalizing and internalizing behavior problems at age 12. Results are discussed in terms of the association between CGD and the long-term development of children who have experienced institutional rearing.
C1 [Almas, Alisa N.] Univ British Columbia, Vancouver, BC, Canada.
   [Papp, Leanna J.] Univ Michigan, Ann Arbor, MI 48109 USA.
   [Woodbury, Margaret R.; Fox, Nathan A.] Univ Maryland, College Pk, MD 20742 USA.
   [Nelson, Charles A.] Childrens Hosp Boston, Boston, MA USA.
   [Nelson, Charles A.] Harvard Grad Sch Educ, Cambridge, MA USA.
   [Nelson, Charles A.] Harvard Ctr Developing Child, Cambridge, MA USA.
   [Zeanah, Charles H.] Tulane Univ, Sch Med, New Orleans, LA 70118 USA.
RP Almas, AN (reprint author), Univ British Columbia, Sch Populat & Publ Hlth, Suite 440-2206 East Mall, Vancouver, BC V6T 1Z3, Canada.
EM alisa.almas@ubc.ca
NR 45
TC 3
Z9 3
U1 1
U2 1
PU WILEY
PI HOBOKEN
PA 111 RIVER ST, HOBOKEN 07030-5774, NJ USA
SN 0009-3920
EI 1467-8624
J9 CHILD DEV
JI Child Dev.
PD JAN
PY 2020
VL 91
IS 1
BP 96
EP 109
DI 10.1111/cdev.13169
PG 14
WC Psychology, Educational; Psychology, Developmental
SC Psychology
GA JZ8QJ
UT WOS:000505370000013
PM 30295918
DA 2020-02-16
ER

PT J
AU Kopala-Sibley, DC
   Cyr, M
   Finsaas, MC
   Orawe, J
   Huang, A
   Tottenham, N
   Klein, DN
AF Kopala-Sibley, Daniel C.
   Cyr, Marilyn
   Finsaas, Megan C.
   Orawe, Jonathan
   Huang, Anna
   Tottenham, Nim
   Klein, Daniel N.
TI Early Childhood Parenting Predicts Late Childhood Brain Functional
   Connectivity During Emotion Perception and Reward Processing
SO CHILD DEVELOPMENT
LA English
DT Article
ID EARLY-LIFE STRESS; VENTRAL STRIATUM; INTERNALIZING SYMPTOMS; FRONTAL
   CONNECTIVITY; AMYGDALA; CIRCUITRY; MOTIVATION; CHILDREN; CORTEX;
   INTERVENTION
AB Seventy-nine 3-year olds and their mothers participated in a laboratory-based task to assess maternal hostility. Mothers also reported their behavioral regulation of their child. Seven years later, functional magnetic resonance imaging data were acquired while viewing emotional faces and completing a reward processing task. Maternal hostility predicted more negative amygdala connectivity during exposure to sad relative to neutral faces with frontal and parietal regions as well as more negative left ventral striatal connectivity during monetary gain relative to loss feedback with the right posterior orbital frontal cortex and right inferior frontal gyrus. In contrast, maternal regulation predicted enhanced cingulo-frontal connectivity during monetary gain relative to loss feedback. Results suggest parenting is associated with alterations in emotion and reward processing circuitry 7-8 years later.
C1 [Kopala-Sibley, Daniel C.; Finsaas, Megan C.; Orawe, Jonathan; Huang, Anna; Klein, Daniel N.] SUNY Stony Brook, Stony Brook, NY 11794 USA.
   [Cyr, Marilyn; Tottenham, Nim] Columbia Univ, New York, NY 10027 USA.
RP Kopala-Sibley, DC (reprint author), Univ Calgary, Dept Psychiat, Calgary, AB T2N 2T9, Canada.
EM daniel.kopalasibley@ucalgary.ca
FU NIMHUnited States Department of Health & Human ServicesNational
   Institutes of Health (NIH) - USANIH National Institute of Mental Health
   (NIMH) [RO1 MH45757]; Social Sciences and Humanities Research Council of
   CanadaSocial Sciences and Humanities Research Council of Canada (SSHRC)
FX We gratefully acknowledge the assistance of Drs. Joan Luby and Deanna
   Barch in planning the functional magnetic resonance imaging portion of
   the current study. We also gratefully acknowledge the help of Laura
   Klein and Dr. Anna Allmann for their help in data collection. Supported
   by NIMH grant RO1 MH45757 (Klein), as well as a postdoctoral fellowship
   from the Social Sciences and Humanities Research Council of Canada
   (Kopala-Sibley).
NR 75
TC 5
Z9 5
U1 4
U2 7
PU WILEY
PI HOBOKEN
PA 111 RIVER ST, HOBOKEN 07030-5774, NJ USA
SN 0009-3920
EI 1467-8624
J9 CHILD DEV
JI Child Dev.
PD JAN
PY 2020
VL 91
IS 1
BP 110
EP 128
DI 10.1111/cdev.13126
PG 19
WC Psychology, Educational; Psychology, Developmental
SC Psychology
GA JZ8QJ
UT WOS:000505370000015
PM 30102429
DA 2020-02-16
ER

PT J
AU dos Santos, LPB
   Cunha, MTS
AF Borba dos Santos, Liana Pereira
   Santos Cunha, Maria Teresa
TI OF RULES AND FEELINGS: CIVILIZATION SPEECHES IN THE PEDRINHO READING
   SERIES AND THE PAIS & FILHOS MAGAZINE
SO REVISTA PRAXIS EDUCACIONAL
LA Portuguese
DT Article
DE Civilizing discourse; Educational Press; Childhood
AB The present article aims to analyze the permanences and discontinuities of the civilizatory discourses propagated in educational forms that sought to regulate aspects of physical and moral health in the second half of the twentieth century. With this intent, on examine the Pedrinho Graduate Reading Series, by Lourenco Filho, which circulated in the primary public school throughout Brazil in the 1950s and 1960s, and the monthly magazine Pais & Filhos, specifically a sample of editions from the 1960s to the 1980s. Based on the discussions about the civilization process undertaken by Norbert Elias, it was found that the period after World War II was marked by the reinvention of forms of coexistence, of belonging and social distinction. In this context, the production and circulation of printed matter that disseminated civilizing contents, in the most varied material and textual supports, constituted "discursive and institutional devices that, in a given society, aim at disciplining the body and practices and model behaviors and the thoughts" (CHARTIER, 2003, p.155). The publications examined were circulated both in the school institution and from outside, between parents. In addition, they contributed to internalizing habits, behaviors, values that were the producers of rules on health practices and guidelines for a perfect personal, moral and social conduct.
C1 [Borba dos Santos, Liana Pereira] Colegio Pedro II, Rio De Janeiro, RJ, Brazil.
   [Santos Cunha, Maria Teresa] Univ Estado Santa Catarina, Florianopolis, SC, Brazil.
RP dos Santos, LPB (reprint author), Colegio Pedro II, Rio De Janeiro, RJ, Brazil.
EM lianaborba@gmail.com; mariatsc@gmail.com
NR 27
TC 0
Z9 0
U1 0
U2 0
PU UNIV ESTADUAL SUDOESTE BAHIA
PI VITORIA CONQUISTA
PA ESTRADA BEM QUERER KM 4, VITORIA CONQUISTA, BA 45083-900, BRAZIL
SN 1809-0249
EI 2178-2679
J9 REV PRAX EDUC
JI Rev. Prax. Educ.
PD JAN-MAR
PY 2020
VL 16
IS 38
BP 159
EP 180
PG 22
WC Education & Educational Research
SC Education & Educational Research
GA JZ4OR
UT WOS:000505082100009
OA DOAJ Gold
DA 2020-02-16
ER

PT J
AU Mason, WA
   Stevens, AL
   Fleming, CB
AF Mason, W. Alex
   Stevens, Amy L.
   Fleming, Charles B.
TI A systematic review of research on adolescent solitary alcohol and
   marijuana use in the United States
SO ADDICTION
LA English
DT Review
DE Adolescence; coping motives; internalizing; solitary alcohol use;
   solitary marijuana use; risk factors
ID HIGH-SCHOOL SENIORS; SUBSTANCE USE; NEGATIVE AFFECT; HEAVY DRINKING;
   SOCIAL ANXIETY; DEPRESSIVE SYMPTOMS; COMPARING SOLITARY;
   SELF-MEDICATION; CANNABIS USE; HIGH-RISK
AB Background and Aims Alcohol use and marijuana use tend to be social activities among adolescents. Some youth use alcohol or marijuana while alone. This article provides a framework for examining the risk factors for and consequences of solitary alcohol and marijuana use, grounded in a motivational model that emphasizes coping with negative emotions, and provides the first systematic review of research on solitary alcohol and marijuana use among middle school- and high school-aged adolescents in the United States. Methods PubMed, PsycINFO and Web of Science were searched. Articles were included if they mention solitary alcohol or marijuana (or illicit drug) use among adolescents aged 12-18 years. Studies on non-human animals, college students, non-English language publications and articles exclusively about solitary tobacco or inhalant use were excluded. Overall, 22 articles were selected. Results Prevalence of adolescent solitary alcohol and marijuana use was relatively high (e.g. 14% life-time solitary drinking in the general adolescent population), particularly in high-risk subgroups (e.g. 38.8% life-time solitary drinking in a sample of youth recruited from clinical and community settings). Risk factors for solitary alcohol and marijuana use include earlier onset and heavier use, coping motives, negative emotions and positive expectancies about use. Solitary alcohol and marijuana use are prospectively associated with later substance use disorder (SUD) symptoms, diminished academic performance and perceived health. Conclusions Approximately 1 in 7 adolescents in the US appear to have engaged in solitary alcohol and marijuana use at some point. It is positively associated with extent of drinking and marijuana use, cop;ing motives, negative emotions, and positive expectancies, as well as subsequent SUD symptoms and poor academic and health-related outcomes.
C1 [Mason, W. Alex; Stevens, Amy L.] Boys Town Child & Family Translat Res Ctr, 378 Bucher Dr, Boys Town, NE 68010 USA.
   [Fleming, Charles B.] Univ Washington, Dept Psychiat & Behav Sci, Ctr Study Hlth & Risk Behav, Seattle, WA 98195 USA.
RP Mason, WA (reprint author), Boys Town Child & Family Translat Res Ctr, 378 Bucher Dr, Boys Town, NE 68010 USA.
EM walter.mason@boystown.org
OI Stevens, Amy/0000-0001-8942-8625
NR 47
TC 1
Z9 1
U1 4
U2 4
PU WILEY
PI HOBOKEN
PA 111 RIVER ST, HOBOKEN 07030-5774, NJ USA
SN 0965-2140
EI 1360-0443
J9 ADDICTION
JI Addiction
PD JAN
PY 2020
VL 115
IS 1
BP 19
EP 31
DI 10.1111/add.14697
PG 13
WC Substance Abuse; Psychiatry
SC Substance Abuse; Psychiatry
GA JZ6VI
UT WOS:000505245000008
PM 31140213
DA 2020-02-16
ER

PT J
AU Khoury, JE
   Jamieson, B
   Gonzalez, A
   Atkinson, L
AF Khoury, Jennifer E.
   Jamieson, Brittany
   Gonzalez, Andrea
   Atkinson, Leslie
TI Child depressive symptoms: Associations with salivary cortisol and alpha
   amylase in two distinct challenges
SO BIOLOGICAL PSYCHOLOGY
LA English
DT Article
DE Cortisol; Salivary alpha-amylase; Coordination; Internalizing;
   Depression; Children
ID TERM-FOLLOW-UP; PSYCHOSOCIAL STRESS; ADOLESCENT DEPRESSION; ATYPICAL
   DEPRESSION; BEHAVIOR PROBLEMS; MODERATING ROLE; SEX-DIFFERENCES; SOCIAL
   STRESS; RESPONSES; REACTIVITY
AB Child depression has been inconsistency linked to cortisol and salivary alpha-amylase (sAA) reactivity. This study assessed three factors that contribute to inconsistencies: 1) the differential effectiveness of laboratory challenges to elicit cortisol and sAA; 2) the impact of cortisol-sAA coordination; and 3) variation in parent versus child ratings of depression. A community sample of 52 children participated in the Trier Social Stress Test-Child Version (TSST-C) and a competition challenge. Saliva was collected and assayed for cortisol and sAA. Analyses were conducted using multilevel modeling. Child-reported depressive symptoms were associated with a declining cortisol trajectory in the TSST-C. Mother-reported depressive symptoms were associated with higher baseline sAA in the TSST-C and the competition challenge. Further, child-reported depressive symptoms were associated with cortisol-sAA coordination in the competition challenge. Findings underscore the nature of the challenge and the behavioral informant as impacting associations between child depressive symptoms and cortisol and sAA secretion.
C1 [Khoury, Jennifer E.; Gonzalez, Andrea] McMaster Univ, Offord Ctr Child Studies, Dept Psychiat & Behav Neurosci, 1280 Main St West, Hamilton, ON, Canada.
   [Jamieson, Brittany; Atkinson, Leslie] Ryerson Univ, Dept Psychol, 350 Victoria St, Toronto, ON M5B 2K3, Canada.
RP Khoury, JE (reprint author), Offord Ctr Child Studies, Dept Psychiat & Behav Neurosci, Hamilton, ON, Canada.
EM jennifer.e.khoury@gmail.com
FU Canadian Institutes of Health Research (CIHR) Graduate Scholarship
   Doctoral AwardCanadian Institutes of Health Research (CIHR); Ryerson
   University's Institute for Stress and Wellbeing Harry Rosen Research
   Grant
FX This research was supported by the Canadian Institutes of Health
   Research (CIHR) Graduate Scholarship Doctoral Award and Ryerson
   University's Institute for Stress and Wellbeing Harry Rosen Research
   Grant, both awarded to Dr. Khoury.
NR 81
TC 0
Z9 0
U1 3
U2 3
PU ELSEVIER
PI AMSTERDAM
PA RADARWEG 29, 1043 NX AMSTERDAM, NETHERLANDS
SN 0301-0511
EI 1873-6246
J9 BIOL PSYCHOL
JI Biol. Psychol.
PD JAN
PY 2020
VL 149
AR 107808
DI 10.1016/j.biopsycho.2019.107808
PG 12
WC Psychology, Biological; Behavioral Sciences; Psychology; Psychology,
   Experimental
SC Psychology; Behavioral Sciences
GA JY8HN
UT WOS:000504649500003
PM 31707039
OA Bronze
DA 2020-02-16
ER

PT J
AU Davis, EL
   Brooker, RJ
   Kahle, S
AF Davis, Elizabeth L.
   Brooker, Rebecca J.
   Kahle, Sarah
TI Considering context in the developmental psychobiology of
   self-regulation
SO DEVELOPMENTAL PSYCHOBIOLOGY
LA English
DT Review; Early Access
DE ANS physiology; context; development; EEG; ERPs; self-regulation
ID RESPIRATORY SINUS ARRHYTHMIA; CARDIAC VAGAL REGULATION;
   HEART-RATE-VARIABILITY; EMOTION REGULATION; INDIVIDUAL-DIFFERENCES;
   PARASYMPATHETIC REACTIVITY; ELECTROCORTICAL REACTIVITY; BIOLOGICAL
   SENSITIVITY; INTERNALIZING SYMPTOMS; COGNITIVE REAPPRAISAL
AB The developmental psychobiology of self-regulation in childhood has received increasing attention in recent years. As a next step in advancing research and theorizing about the processes by which early biological correlates of self-regulation are forged, a more nuanced consideration of the contexts in which these phenomena are embedded is needed. This review synthesizes insights from distinct but complementary approaches to studying the developmental psychobiology of early self-regulation, focusing on the idea of context at different time scales. Three types of context that differ in temporal resolution are considered: (a) The temporally immediate contexts occurring within a structured challenge, including the baseline-to-task context of reactive psychobiology, the within-task context of dynamic change, and the post-task context of recovery from challenge. (b) The temporally moderate contexts of task type, including variants like the specific emotion that is under study and whether the task involves (or allows for) self-regulatory behaviors. (c) The temporally chronic contexts of important social relationships within which children are embedded and developing. Future research efforts that incorporate a more nuanced appreciation for the temporal resolution of contexts in developmental psychobiology will allow for novel tests and refinement of theories of self-regulation, as well as other domains of child development.
C1 [Davis, Elizabeth L.] Univ Calif Riverside, Dept Psychol, Riverside, CA 92521 USA.
   [Brooker, Rebecca J.] Texas A&M Univ, College Stn, TX USA.
   [Kahle, Sarah] Univ Calif Davis, Davis, CA 95616 USA.
RP Davis, EL (reprint author), Univ Calif Riverside, Dept Psychol, Riverside, CA 92521 USA.
EM elizabeth.davis@ucr.edu
OI Brooker, Rebecca/0000-0003-0098-0961
NR 118
TC 0
Z9 0
U1 3
U2 3
PU WILEY
PI HOBOKEN
PA 111 RIVER ST, HOBOKEN 07030-5774, NJ USA
SN 0012-1630
EI 1098-2302
J9 DEV PSYCHOBIOL
JI Dev. Psychobiol.
DI 10.1002/dev.21945
EA JAN 2020
PG 13
WC Developmental Biology; Psychology
SC Developmental Biology; Psychology
GA JZ3XW
UT WOS:000505036500001
PM 31894583
DA 2020-02-16
ER

PT J
AU Staff, J
   Maggs, JL
   Seto, C
   Dillavou, J
   Vuolo, M
AF Staff, Jeremy
   Maggs, Jennifer L.
   Seto, Christopher
   Dillavou, Julia
   Vuolo, Mike
TI Electronic and Combustible Cigarette Use in Adolescence: Links With
   Adjustment, Delinquency, and Other Substance Use
SO JOURNAL OF ADOLESCENT HEALTH
LA English
DT Article
DE E-cigarettes; Combustible cigarettes; Adolescence; Adjustment;
   Delinquency; Alcohol; Marijuana; Millennium Cohort Study; Longitudinal
   studies; Intergenerational studies
ID HIGH-SCHOOL-STUDENTS; TOBACCO PRODUCT; DUAL-USE; SMOKING; ASSOCIATION;
   INITIATION; ONSET; YOUTH
AB Purpose: The purpose of the study was to identify proximal links between electronic cigarette (e-cigarette) use and numerous indicators of adjustment, delinquency, and other substance use in adolescence, beyond prior levels and confounders.
   Methods: The ongoing Millennium Cohort Study is a nationally representative, intergenerational, longitudinal study of children born 2000-2001 in the United Kingdom followed from birth to age 14 years (n = 11,564 adolescents and their parents). A series of ordinary least squares and logistic regressions compared 14-year-old e-cigarette only users to never users and to combustible/dual users on 10 measures of adjustment (school engagement, well-being, and self-esteem), delinquency (theft, vandalism, disorderly conduct, and graffitiing), and other substance use (frequent alcohol use, heavy drinking, and marijuana use). Controls included each outcome variable measured at age 11 years and prospectively assessed parent and child confounders (e.g., parent education, child externalizing and internalizing behaviors, cognitive test scores, gender, and race/ethnicity).
   Results: At age 14 years, e-cigarette only users (approximately 7% of youth) had a higher risk of adolescent adjustment problems, delinquent behavior, and substance use relative to nonusers (75% of youth), but lower risk relative to combustible cigarette/dual users (18% of youth), even after controlling for a host of childhood confounders.
   Conclusions: Positive links shown here between e-cigarette use and poor adjustment, delinquency, and other substance use in adolescence, coupled with accumulating evidence that e-cigarettes substantially increase youths' likelihood of combustible smoking, indicate that e-cigarettes are part of an emerging pattern of health-risk behaviors and poor adjustment for some youth. (C) 2019 Society for Adolescent Health and Medicine. All rights reserved.
C1 [Staff, Jeremy; Seto, Christopher; Dillavou, Julia] Penn State Univ, Dept Sociol & Criminol, 211 Oswald Tower, University Pk, PA 16802 USA.
   [Maggs, Jennifer L.] Penn State Univ, Dept Human Dev & Family Studies, University Pk, PA 16802 USA.
   [Vuolo, Mike] Ohio State Univ, Dept Sociol, Columbus, OH 43210 USA.
RP Staff, J (reprint author), Penn State Univ, Dept Sociol & Criminol, 211 Oswald Tower, University Pk, PA 16802 USA.
EM jus25@psu.edu
OI Seto, Christopher/0000-0002-6020-4684
FU Economic and Social Research Council UK (ESRC)Economic & Social Research
   Council (ESRC); National Institute on Alcohol Abuse and AlcoholismUnited
   States Department of Health & Human ServicesNational Institutes of
   Health (NIH) - USANIH National Institute on Alcohol Abuse & Alcoholism
   (NIAAA) [AA019606]
FX This research is based on analysis of data from the UK Millennium Cohort
   Study (MCS), which receives core funding from the Economic and Social
   Research Council UK (ESRC) and a consortium of UK government
   departments. Measures of alcohol use at age 11 years in the MCS were
   supported by grant AA019606 from the National Institute on Alcohol Abuse
   and Alcoholism. The study sponsors played no role in the study design;
   collection, analysis and interpretation of data; the writing of the
   report; or the decision to submit the article for publication.
NR 41
TC 0
Z9 0
U1 1
U2 1
PU ELSEVIER SCIENCE INC
PI NEW YORK
PA STE 800, 230 PARK AVE, NEW YORK, NY 10169 USA
SN 1054-139X
EI 1879-1972
J9 J ADOLESCENT HEALTH
JI J. Adolesc. Health
PD JAN
PY 2020
VL 66
IS 1
BP 39
EP 47
DI 10.1016/j.jadohealth.2019.08.030
PG 9
WC Psychology, Developmental; Public, Environmental & Occupational Health;
   Pediatrics
SC Psychology; Public, Environmental & Occupational Health; Pediatrics
GA JX0KM
UT WOS:000503432800010
PM 31711837
OA Bronze
DA 2020-02-16
ER

PT J
AU Hartman, S
   Eilertsen, EM
   Ystrom, E
   Belsky, J
   Gjerde, LC
AF Hartman, Sarah
   Eilertsen, Espen Moen
   Ystrom, Eivind
   Belsky, Jay
   Gjerde, Line C.
TI Does Prenatal Stress Amplify Effects of Postnatal Maternal Depressive
   and Anxiety Symptoms on Child Problem Behavior?
SO DEVELOPMENTAL PSYCHOLOGY
LA English
DT Article
DE prenatal stress; differential susceptibility; maternal depression;
   maternal anxiety; The Norwegian Mother and Child Cohort Study
ID DIFFERENTIAL SUSCEPTIBILITY; NORWEGIAN MOTHER; COHORT PROFILE;
   REACTIVITY; LIFE; SENSITIVITY; ENVIRONMENT; PLASTICITY; ADVERSITY;
   PREGNANCY
AB Emerging evidence suggests that prenatal stress does not solely undermine child functioning but increases developmental plasticity to both negative and positive postnatal experiences. Here we test this proposition using the Norwegian Mother and Child Cohort study while implementing an extreme-group (i.e., high vs. low prenatal stress) design (n = 27,889 children for internalizing and n = 27,892 for externalizing problems). To measure prenatal stress, mothers reported on depressive and anxiety symptoms at gestational weeks 17 and 30 and of stressful life events at gestational week 30. We then evaluated whether, collectively, such prenatal stress amplified the effect of mothers' postnatal depressive and anxiety symptoms on children's internalizing and externalizing behavior problems at age 5 years. Results showed prenatal stress amplified effects of postnatal maternal depression/anxiety on child internalizing but not externalizing behavior, with some indication that this Prenatal-Stress-X-Postnatal-Maternal-Depression interaction proved more consistent with differential susceptibility than diathesis stress thinking: Children exposed to prenatal stress evinced greater internalizing problems if exposed to more postnatal maternal depressive/anxiety symptoms and, somewhat less strongly, displayed less internalizing problems if they experienced lower postnatal maternal depressive/anxiety symptoms. However, analyses using the whole sample instead of extreme groups yielded opposing results with children exposed to the least prenatal stress evincing greater sensitivity to postnatal maternal depressive/anxiety symptoms with regards to externalizing and internalizing behavior. Taken together, it appears that prenatal stress may have differing effects on plasticity depending on prenatal stress severity.
C1 [Hartman, Sarah; Belsky, Jay] Univ Calif Davis, Dept Human Ecol, One Shields Ave,3321 Hart Hall, Davis, CA 95616 USA.
   [Eilertsen, Espen Moen; Gjerde, Line C.] Norwegian Inst Publ Hlth, Dept Mental Disorders, Oslo, Norway.
   [Ystrom, Eivind] Univ Oslo, Norwegian Inst Publ Hlth, Dept Mental Disorders, Oslo, Norway.
   [Ystrom, Eivind; Gjerde, Line C.] Univ Oslo, Dept Psychol, Oslo, Norway.
RP Hartman, S (reprint author), Univ Calif Davis, Dept Human Ecol, One Shields Ave,3321 Hart Hall, Davis, CA 95616 USA.
EM slhartman@ucdavis.edu
RI Ystrom, Eivind/C-4094-2009
OI Ystrom, Eivind/0000-0003-4390-6171
FU Norwegian Research CouncilResearch Council of Norway [231105]; Norwegian
   Ministry of Health and Care Services; Ministry of Education and Research
   (NIH/NIEHS)United States Department of Health & Human ServicesNational
   Institutes of Health (NIH) - USANIH National Institute of Environmental
   Health Sciences (NIEHS) [N01-ES-75558]; Ministry of Education and
   Research (NIH/NINDA) [1 UO1 NS 047537-01, 2 Uo1 NS 047537-06A1]
FX The work was supported by a grant from the Medicine, Health Sciences and
   Biology Programme at the Norwegian Research Council (Grant 231105). The
   MoBa study is supported by the Norwegian Ministry of Health and Care
   Services and the Ministry of Education and Research (NIH/NIEHS, contract
   N01-ES-75558; NIH/NINDA, Grant 1 UO1 NS 047537-01, and Grant 2 Uo1 NS
   047537-06A1). We are grateful to all the families in Norway who take
   part in this ongoing study. Jay Belsky and Line C. Gjerde share last
   authorship position.
NR 55
TC 0
Z9 0
U1 5
U2 5
PU AMER PSYCHOLOGICAL ASSOC
PI WASHINGTON
PA 750 FIRST ST NE, WASHINGTON, DC 20002-4242 USA
SN 0012-1649
EI 1939-0599
J9 DEV PSYCHOL
JI Dev. Psychol.
PD JAN
PY 2020
VL 56
IS 1
BP 128
EP 137
DI 10.1037/dev0000850
PG 10
WC Psychology, Developmental
SC Psychology
GA JW4AE
UT WOS:000502995100011
PM 31682144
DA 2020-02-16
ER

PT J
AU Chigogora, S
   Pearce, A
   Law, C
   Viner, R
   Chittleborough, C
   Griffiths, LJ
   Hope, S
AF Chigogora, Sungano
   Pearce, Anna
   Law, Catherine
   Viner, Russell
   Chittleborough, Catherine
   Griffiths, Lucy J.
   Hope, Steven
TI Could Greater Physical Activity Reduce Population Prevalence and
   Socioeconomic Inequalities in Children's Mental Health Problems? A
   Policy Simulation
SO EPIDEMIOLOGY
LA English
DT Article
DE Anxiety; Child; Depression; Health inequalities; Mental health; Physical
   activity
ID INTERVENTIONS; SCHOOL; ADOLESCENTS; METAANALYSIS; STRENGTHS
AB Background: One in four children 5-16 years (y) of age shows signs of mental health problems in the United Kingdom; risk is higher in economically disadvantaged groups. Greater physical activity is associated with lower risk of internalizing problems such as depression and anxiety. We simulated the potential impact of population-wide physical activity interventions on overall prevalence of internalizing problems, and by family income. Interventions were based on the World Health Organization (WHO) children's target of 60 minutes (min) of moderate-to-vigorous physical activity per day and trial evidence. Methods: Data were from the UK Millennium Cohort Study, a population-representative cohort of children born in 2000-2002. Household income (5 y) was the exposure; internalizing problems (outcome) were measured using the Strengths and Difficulties Questionnaire (11 y). Of 18,296 singletons, 6,497 had accelerometer physical activity data (mediator, manipulated to simulate interventions) at 7 y. We predicted probabilities of outcome according to exposure in marginal structural models, weighted for attrition and confounding, and adjusted for observed mediator. We then re-estimated probabilities in different physical activity intervention scenarios, assessing income inequalities in internalizing problems with risk ratios (RRs) and differences (RDs) according to income quintile. Results: Simulating universal achievement of the WHO target led to little change in prevalence (10% [95% CI = 8%, 12%]) and socioeconomic inequalities in internalizing problems; RR: 2.2 (1.1, 3.4); RD: 8% [5%,13%]). More modest increases in physical activity achieved weaker results. Conclusions: Our simulations suggest that large increases in moderate-to-vigorous physical activity in the United Kingdom would have little effect on prevalence and inequalities in child mental health problems.
C1 [Chigogora, Sungano; Law, Catherine; Viner, Russell; Hope, Steven] UCL, Great Ormond St Inst Child Hlth, Policy & Practice Programme, London, England.
   [Pearce, Anna] Univ Glasgow, MRC CSO Social & Publ Hlth Sci Unit, Glasgow, Lanark, Scotland.
   [Chittleborough, Catherine] Univ Adelaide, Sch Publ Hlth, Robinson Res Inst, Adelaide Hlth & Med Sci Bldg, Adelaide, SA, Australia.
   [Griffiths, Lucy J.] Swansea Univ, Hlth Data Res UK Wales & Northern Ireland, Med Sch, Swansea, W Glam, Wales.
RP Chigogora, S (reprint author), UCL Great Ormond St Inst Child Hlth, Populat Policy & Practice Programme, 30 Guilford St, London WC1N 1EH, England.
EM s.chigonora.11@ucl.ac.uk
RI Chittleborough, Catherine/A-7436-2011
OI Chittleborough, Catherine/0000-0003-3196-7137; Pearce,
   Anna/0000-0003-0085-5263
FU National Institute for Health Research Policy Research ProgrammeNational
   Institute for Health Research (NIHR); Wellcome TrustWellcome Trust
   [205412/Z/16/Z]; Medical Research CouncilMedical Research Council UK
   (MRC) [MC_UU_12017/13]; Scottish Government Chief Scientist Office
   [SPHSU13]; Health Data Research UK from HDR UK Ltd [NIWA1]; UK Medical
   Research CouncilMedical Research Council UK (MRC); Engineering and
   Physical Sciences Research CouncilEngineering & Physical Sciences
   Research Council (EPSRC); Economic and Social Research CouncilEconomic &
   Social Research Council (ESRC); Department of Health and Social Care
   (England); Chief Scientist Office of the Scottish Government Health and
   Social Care Directorates; Health and Social Care Research and
   Development Division (Welsh Government); Public Health Agency (Northern
   Ireland); British Heart Foundation (BHF)British Heart Foundation;
   Wellcome TrustWellcome Trust; Department of Health's NIHR Biomedical
   Research Centres funding schemeNational Institute for Health Research
   (NIHR)
FX This article is based on independent research commissioned and funded by
   the National Institute for Health Research Policy Research Programme.
   The views expressed in this publication are those of the author(s) and
   not necessarily those of the National Health Service, the National
   Institute for Health Research, the Department of Health and Social Care
   or its arm's length bodies, and other Government Departments. A.P. is
   supported by funds from the Wellcome Trust (205412/Z/16/Z), the Medical
   Research Council (MC_UU_12017/13), and the Scottish Government Chief
   Scientist Office (SPHSU13). L.J.G. is supported by Health Data Research
   UK, which receives its funding from HDR UK Ltd (NIWA1), funded by the UK
   Medical Research Council, Engineering and Physical Sciences Research
   Council, Economic and Social Research Council, Department of Health and
   Social Care (England), Chief Scientist Office of the Scottish Government
   Health and Social Care Directorates, Health and Social Care Research and
   Development Division (Welsh Government), Public Health Agency (Northern
   Ireland), British Heart Foundation (BHF), and the Wellcome Trust.
   Research at UCL Great Ormond Street Institute of Child Health and Great
   Ormond Street Hospital for Children receives a proportion of the funding
   from the Department of Health's NIHR Biomedical Research Centres funding
   scheme.
NR 45
TC 0
Z9 0
U1 5
U2 5
PU LIPPINCOTT WILLIAMS & WILKINS
PI PHILADELPHIA
PA TWO COMMERCE SQ, 2001 MARKET ST, PHILADELPHIA, PA 19103 USA
SN 1044-3983
EI 1531-5487
J9 EPIDEMIOLOGY
JI Epidemiology
PD JAN
PY 2020
VL 31
IS 1
BP 115
EP 125
DI 10.1097/EDE.0000000000001113
PG 11
WC Public, Environmental & Occupational Health
SC Public, Environmental & Occupational Health
GA JV4GM
UT WOS:000502323200022
PM 31789939
OA Green Published, Green Accepted
DA 2020-02-16
ER

PT J
AU Clear, SJ
   Zimmer-Gembeck, MJ
   Duffy, AL
   Barber, BL
AF Clear, Sarah J.
   Zimmer-Gembeck, Melanie J.
   Duffy, Amanda L.
   Barber, Bonnie L.
TI Internalizing symptoms and loneliness: Direct effects of mindfulness and
   protection against the negative effects of peer victimization and
   exclusion
SO INTERNATIONAL JOURNAL OF BEHAVIORAL DEVELOPMENT
LA English
DT Article
DE Dispositional mindfulness; social anxiety; depression; loneliness;
   relational victimization; physical victimization
ID EMOTION REGULATION; DISPOSITIONAL MINDFULNESS; SOCIAL ANXIETY;
   RELATIONAL AGGRESSION; ADOLESCENTS; STRESS; ASSOCIATIONS; DEPRESSION;
   RESPONSES; CHILDREN
AB Drawing from dispositional mindfulness research and stress and coping theories, we tested whether adolescents' dispositional mindfulness was associated with perceptions of peer victimization and exclusion and internalizing symptoms. We further explored the role of dispositional mindfulness as a protective factor buffering the impact of peer victimization and exclusion (PVE) on internalizing symptoms. Participants were 361 (40% boys) adolescents aged between 11 and 18 years (M = 14.9, SD = 1.4) who completed a questionnaire to assess dispositional mindfulness, perceptions of PVE, social anxiety and depressive symptoms, and loneliness. As expected, more frequent experience of PVE was associated with reporting more symptoms of social anxiety, depression, and loneliness. Further, adolescents who reported higher dispositional mindfulness also reported fewer symptoms of social anxiety, depression, and loneliness, even after controlling for gender and experiences of PVE. Dispositional mindfulness was not protective against (i.e., did not buffer) the effects of PVE on internalizing symptoms. Instead, we found that PVE had a stronger association with symptoms of social anxiety, depression, and loneliness when mindfulness was high relative to when it was medium or low. Yet, victimization was associated with greater social anxiety, depressive symptoms, and loneliness at all levels of mindfulness.
C1 [Clear, Sarah J.; Zimmer-Gembeck, Melanie J.; Duffy, Amanda L.; Barber, Bonnie L.] Griffith Univ, Southport, Qld, Australia.
RP Clear, SJ (reprint author), Griffith Univ, Sch Appl Psychol, Parklands Dr, Southport, Qld 4222, Australia.
EM sarah.clear@griffithuni.edu.au
NR 78
TC 0
Z9 0
U1 5
U2 5
PU SAGE PUBLICATIONS LTD
PI LONDON
PA 1 OLIVERS YARD, 55 CITY ROAD, LONDON EC1Y 1SP, ENGLAND
SN 0165-0254
EI 1464-0651
J9 INT J BEHAV DEV
JI Int. J. Behav. Dev.
PD JAN
PY 2020
VL 44
IS 1
SI SI
BP 51
EP 61
DI 10.1177/0165025419876358
PG 11
WC Psychology, Developmental
SC Psychology
GA JV6MH
UT WOS:000502476700006
OA Green Published
DA 2020-02-16
ER

PT J
AU Donney, JF
   Mitchell, SJ
   Lewin, A
AF Donney, Julie Fife
   Mitchell, Stephanie J.
   Lewin, Amy
TI Medicaid Instability and Mental Health of Teen Parent Families
SO FAMILY & COMMUNITY HEALTH
LA English
DT Article
DE Medicaid coverage; mental health; parenting stress; teen parents
ID BEHAVIOR PROBLEMS; EARLY-CHILDHOOD; STRESS; DEPRESSION; COVERAGE;
   CHILDREN; ACCESS; IMPACT
AB This study examines the effect of inconsistent Medicaid coverage on parenting stress, maternal depression, and child behavior in a sample of teen mothers and their children. The majority (54%) of mothers experienced inconsistent coverage. After 24 months, mothers experiencing inconsistent coverage had significantly higher parenting stress and depressive symptoms, and their children had more internalizing behaviors than families with consistent Medicaid. These differences existed despite no initial differences and controlling for numerous covariates. Policies and practices that stabilize Medicaid coverage for teen parent families may reduce unnecessary stress, depressive symptoms, and early childhood behavior problems.
C1 [Donney, Julie Fife; Lewin, Amy] Univ Maryland, Sch Publ Hlth, Dept Family Sci, 4200 Valley Dr,Ste 2242, College Pk, MD 20742 USA.
RP Lewin, A (reprint author), Univ Maryland, Sch Publ Hlth, Dept Family Sci, 4200 Valley Dr,Ste 2242, College Pk, MD 20742 USA.
EM alewin@umd.edu
FU HRSA Maternal and Child Health Bureau grantUnited States Department of
   Health & Human ServicesUnited States Health Resources & Service
   Administration (HRSA) [R40 MC 21512]; ADVANCE Program for Inclusive
   Excellence - National Science Foundation [HRD-1008117]; University of
   Maryland, College Park; University of Maryland Graduate School
FX This study, including funding for all authors, was supported by a HRSA
   Maternal and Child Health Bureau grant #R40 MC 21512 (Lewin, PI).
   Findings presented here are also based on the work by Dr Lewin, which
   was supported by the ADVANCE Program for Inclusive Excellence, grant
   #HRD-1008117, funded by the National Science Foundation and the
   University of Maryland, College Park, and a 2016 Summer Research and
   Scholarship Award from the University of Maryland Graduate School.
   Funders had no input into study design, implementation, or
   dissemination.
NR 29
TC 0
Z9 0
U1 1
U2 1
PU LIPPINCOTT WILLIAMS & WILKINS
PI PHILADELPHIA
PA TWO COMMERCE SQ, 2001 MARKET ST, PHILADELPHIA, PA 19103 USA
SN 0160-6379
EI 1550-5057
J9 FAM COMMUNITY HEALTH
JI Fam. Community Health
PD JAN-MAR
PY 2020
VL 43
IS 1
BP 10
EP 16
DI 10.1097/FCH.0000000000000240
PG 7
WC Family Studies; Public, Environmental & Occupational Health
SC Family Studies; Public, Environmental & Occupational Health
GA JU7IC
UT WOS:000501845100002
PM 31764302
DA 2020-02-16
ER

PT J
AU LeCroix, RH
   Chan, WY
   Henrich, C
   Palin, F
   Shanley, J
   Armistead, L
AF LeCroix, Rebecca Hill
   Chan, Wing Yi
   Henrich, Chris
   Palin, Frances
   Shanley, Jenelle
   Armistead, Lisa
TI Maternal HIV and Adolescent Functioning in South Africa: The Role of the
   Mother-Child Relationship
SO JOURNAL OF EARLY ADOLESCENCE
LA English
DT Article
DE mother-child relationship quality; externalizing problems; internalizing
   problems; maternal health
ID QUALITY-OF-LIFE; YOUNG-CHILDREN; MENTAL-HEALTH; PROTECTIVE FACTORS;
   POSITIVE MOTHERS; INFECTED MOTHERS; IMPACT; HIV/AIDS; BEHAVIOR;
   RESILIENCE
AB Black South Africans are disproportionately affected by HIV compared with White counterparts. In their unique social context, South African families affected by HIV are vulnerable to adverse psychosocial effects. U.S.-based and emerging South African research suggests mothers living with HIV may experience compromised parenting. In the United States, mother-child relationship quality has been associated with internalizing (anxiety, depression) and externalizing (delinquency, acting out) child behaviors. This study adds to South African research with emphasis on the role of the mother-child relationship among HIV-affected South Africans from multiple communities. Structural equation modeling examined relationships between maternal health and child adjustment, operating through mother-child relationship. The best-fitting model suggested maternal health influences youth externalizing behaviors through the mother-child relationship, but that maternal health is directly related to child internalizing problems. Findings support and extend previous results. Further research would benefit from investigating ways the unique South African context influences these variables and their interactions.
C1 [LeCroix, Rebecca Hill; Chan, Wing Yi; Henrich, Chris; Palin, Frances; Shanley, Jenelle; Armistead, Lisa] Georgia State Univ, POB 5010, Atlanta, GA 30303 USA.
RP Armistead, L (reprint author), Georgia State Univ, POB 5010, Atlanta, GA 30303 USA.
EM lparmistead@gsu.edu
FU National Institute of Child Health and Human DevelopmentUnited States
   Department of Health & Human ServicesNational Institutes of Health (NIH)
   - USANIH Eunice Kennedy Shriver National Institute of Child Health &
   Human Development (NICHD); National Institute of Mental HealthUnited
   States Department of Health & Human ServicesNational Institutes of
   Health (NIH) - USANIH National Institute of Mental Health (NIMH)
   [R03HD046371]
FX The author(s) disclosed receipt of the following financial support for
   the research, authorship, and/or publication of this article: The
   authors acknowledge the financial support provided by the National
   Institute of Child Health and Human Development and the National
   Institute of Mental Health (R03HD046371).
NR 62
TC 0
Z9 0
U1 0
U2 0
PU SAGE PUBLICATIONS INC
PI THOUSAND OAKS
PA 2455 TELLER RD, THOUSAND OAKS, CA 91320 USA
SN 0272-4316
EI 1552-5449
J9 J EARLY ADOLESCENCE
JI J. Early Adolesc.
PD JAN
PY 2020
VL 40
IS 1
BP 83
EP 103
DI 10.1177/0272431618824726
PG 21
WC Family Studies; Psychology, Developmental
SC Family Studies; Psychology
GA JU8CP
UT WOS:000501898500004
DA 2020-02-16
ER

PT J
AU Caldwell, BA
   Ordway, MR
   Sadler, LS
   Redeker, NS
AF Caldwell, Barbara A.
   Ordway, Monica R.
   Sadler, Lois S.
   Redeker, Nancy S.
TI Parent Perspectives on Sleep and Sleep Habits Among Young Children
   Living With Economic Adversity
SO JOURNAL OF PEDIATRIC HEALTH CARE
LA English
DT Article
DE Family; sleep; stress
ID LONGITUDINAL RELATIONS; AMERICAN-ACADEMY; TODDLER SLEEP; QUESTIONNAIRE;
   DISORDERS; DURATION; QUALITY; HEALTH; FAMILY; RISK
AB Objective: To examine the perspectives of ethnically diverse, low-income parents of young children regarding sleep, sleep habits, and preferences for sleep promotion for themselves and their children.
   Method: We recruited a sample of mothers who had a 15- to 60-month-old child enrolled in the Special Supplemental Nutritional Program for Women, Infants and Children in a Northeastern U.S. city. We used a convergent mixed-methods design to conduct semi-structured interviews and questionnaires to measure parent sleep quality (Pittsburgh Sleep Quality Index), sleep apnea (Berlin Apnea Questionnaire), mood (Centers for Epidemiological Studies of Depression), children's sleep (Children's Sleep Habits Questionnaire), and behavior (Child Behavior Checklist).
   Results: Thirty-two mothers (M age = 30.97 [SD 6.34] years; n = 21 [65%] African American) and children (N = 14 [44% female]; M age =38 [SD 12.63] months) participated. Children's average sleep duration was 10 hr, which is below the recommendation for this age group; overall sleep difficulty was high despite most mothers reporting that their children had normal sleep. Five children had abnormal Child Behavior Checklist scores, suggesting internalizing and externalizing behaviors. More than half of the mothers had poor sleep quality and 24 (75%) were at high risk for sleep apnea. Mothers viewed sleep as important for themselves and their children and identified both effective and ineffective practices to promote sleep, including practices learned from their own families.
   Conclusions: Ethnically diverse mothers who are living with economic adversity value sleep for themselves and their children. The high value placed on sleep, despite misconceptions about normal sleep, suggest opportunities to promote sleep interventions. The content and delivery methods should be tailored to their knowledge, preferences, and cultural practices.
C1 [Caldwell, Barbara A.] Rutgers Sch Nursing, 65 Bergen St, Newark, NJ 07101 USA.
   [Ordway, Monica R.; Sadler, Lois S.] Yale Sch Nursing, West Haven, CT USA.
   [Sadler, Lois S.] Yale Child Study Ctr, West Haven, CT USA.
   [Redeker, Nancy S.] Yale Sch Nursing, Ctr Biobehav Hlth Res, Nursing, Orange, CT USA.
   [Redeker, Nancy S.] Yale Sch Nursing, Ctr Biobehav Hlth Res, Orange, CT USA.
   [Redeker, Nancy S.] Yale Sch Med, Ctr Biobehav Hlth Res, Nursing, Orange, CT USA.
   [Redeker, Nancy S.] Yale Sch Med, Ctr Biobehav Hlth Res, Orange, CT USA.
RP Caldwell, BA (reprint author), Rutgers Sch Nursing, 65 Bergen St, Newark, NJ 07101 USA.
EM caldweba@sn.rutgers.edu
FU Rutgers Foundation;  [R21NR01690];  [P20NR014126];  [K23NR016277];  [UL1
   TR000142]
FX This study was funded by grants from Rutgers Foundation (BC); R21NR01690
   (NSR and LSS, PI), P20NR014126 (NSR, PI) and K23NR016277 (MO, PI), and
   UL1 TR000142 (Kl2 to MO, Sherwin, PI).
NR 59
TC 0
Z9 0
U1 1
U2 1
PU ELSEVIER SCIENCE INC
PI NEW YORK
PA STE 800, 230 PARK AVE, NEW YORK, NY 10169 USA
SN 0891-5245
EI 1532-656X
J9 J PEDIATR HEALTH CAR
JI J. Pediatr. Health Care
PD JAN-FEB
PY 2020
VL 34
IS 1
BP 10
EP 22
DI 10.1016/j.pedhc.2019.06.006
PG 13
WC Health Policy & Services; Nursing; Pediatrics
SC Health Care Sciences & Services; Nursing; Pediatrics
GA JU7XN
UT WOS:000501885200004
PM 31477491
OA Bronze
DA 2020-02-16
ER

PT J
AU Schepers, SA
   Russell, K
   Berlin, KS
   Zhang, H
   Wang, F
   Phipps, S
AF Schepers, Sasja A.
   Russell, Kathryn
   Berlin, Kristoffer S.
   Zhang, Hui
   Wang, Fang
   Phipps, Sean
TI Daily Mood Profiles and Psychosocial Adjustment in Youth With Newly
   Diagnosed Cancer and Healthy Peers
SO HEALTH PSYCHOLOGY
LA English
DT Article
DE emotions; cancer; adjustment; resilience; dynamic change
ID QUALITY-OF-LIFE; EMOTION REGULATION; CHILDHOOD-CANCER; DEPRESSIVE
   SYMPTOMS; PEDIATRIC CANCER; LATENT CLASS; AGREEMENT; SURVIVORS;
   CHILDREN; RELIABILITY
AB Objective: A new cancer diagnosis leads to many daily changes in the lives of youth. We aimed to determine how short-term emotion dynamics relate to psychosocial adjustment over time in youth with newly diagnosed cancer and healthy peers. Methods: Youth with newly diagnosed cancer (n = 71, weeks since diagnosis: M = 6.56, SD = 1.94) and age-matched controls (n = 63), aged 8-17 years, reported on their daily mood across the week (T1). Two to 4 months later (T2), youth reported on perceived parental care and overprotection, anxiety, and quality of life. Primary caregivers reported on youth's externalizing and internalizing problems and on parental distress. Latent profile analysis (LPA) was conducted to identify individual daily mood profiles at T1. These profiles were used to predict adjustment at T2, controlling for sociodemographic factors and looking at differences between cancer patients and comparisons. Results: LPA revealed 4 daily mood profiles: stable positive mood (SPM, 61.6%), stable negative mood (SNM, 4.8%), intermediate mood (27.6%), and fluctuating negative mood (FNM, 6%). No sociodemographic or cancer/comparison differences were found across mood profiles. Results showed several relations between mood profiles across the week and adjustment outcomes at T2. Overall, a SPM related to favorable adjustment outcomes, whereas a SNM related to less favorable adjustment. Compared to an FNM, SNM demonstrated less youth-reported perceived parental care (p = .02) and higher youth-reported anxiety (p = .05). Conclusions: Most children show healthy emotions during treatment for cancer. Close monitoring of mood during treatment is important to identify youth at risk for adverse psychosocial adjustment outcomes over time.
C1 [Schepers, Sasja A.; Russell, Kathryn; Phipps, Sean] St Jude Childrens Res Hosp, Dept Psychol, 332 N Lauderdale St, Memphis, TN 38105 USA.
   [Schepers, Sasja A.] Princess Maxima Ctr Pediat Oncol, Dept Psychol, Utrecht, Netherlands.
   [Berlin, Kristoffer S.] Univ Memphis, Dept Psychol, Memphis, TN 38152 USA.
   [Zhang, Hui; Wang, Fang] St Jude Childrens Res Hosp, Dept Biostat, 332 N Lauderdale St, Memphis, TN 38105 USA.
RP Schepers, SA (reprint author), Princess Maxima Ctr Pediat Oncol, Dept Psychol, Utrecht, Netherlands.
EM s.a.schepers@prinsesmaximacentrum.nl
FU American Lebanese Syrian Associated CharitiesAmerican Lebanese Syrian
   Associated Charities (ALSAC)
FX This work was supported in part by the American Lebanese Syrian
   Associated Charities.
NR 48
TC 0
Z9 0
U1 2
U2 2
PU AMER PSYCHOLOGICAL ASSOC
PI WASHINGTON
PA 750 FIRST ST NE, WASHINGTON, DC 20002-4242 USA
SN 0278-6133
EI 1930-7810
J9 HEALTH PSYCHOL
JI Health Psychol.
PD JAN
PY 2020
VL 39
IS 1
BP 1
EP 9
DI 10.1037/hea0000810
PG 9
WC Psychology, Clinical; Psychology
SC Psychology
GA JU2WD
UT WOS:000501535800001
PM 31682149
DA 2020-02-16
ER

PT J
AU Szab?, E
   Hal?sz, J
   Morgan, A
   Demetrovics, Z
   K?k?nyei, G
AF Szabo, Edina
   Halasz, Jozsef
   Morgan, Antony
   Demetrovics, Zsolt
   Kokonyei, Gyongyi
TI Callous-unemotional traits and the attentional bias towards emotional
   stimuli: Testing the moderating role of emotional and behavioural
   problems among high-risk adolescents
SO CLINICAL CHILD PSYCHOLOGY AND PSYCHIATRY
LA English
DT Article
DE Callous-unemotional traits; attentional bias; behavioural problems;
   emotional problems; high-risk sample
ID DEFICIT HYPERACTIVITY DISORDER; CONDUCT PROBLEMS; PSYCHOPATHIC TRAITS;
   SECONDARY VARIANTS; DEFICIT/HYPERACTIVITY DISORDER; FACIAL EXPRESSIONS;
   AMYGDALA RESPONSE; DIFFICULTIES QUESTIONNAIRE; JUVENILE PSYCHOPATHY;
   FLEDGLING PSYCHOPATH
AB Former studies demonstrated that antisocial youth with callous-unemotional (CU) traits are impaired in the processing of negative emotional stimuli. The aim of the current study was to explore the moderating role of different behavioural (i.e. conduct problems, hyperactivity-inattention) and emotional problems (i.e. internalizing symptoms) in the relationship between CU traits and attentional bias towards emotional stimuli. Besides using self-report measures, attentional bias was tested by an affective dot-probe task in a high-risk sample of 102 adolescent boys (M age = 16.34 years; SD = 1.32). CU traits were related to reduced attention to emotionally distressing pictures. Furthermore, conduct problems significantly moderated the relationship between CU traits and attention to distress cues. These findings highlight the importance of considering potential moderators to the well-established link between CU traits and deficits in response to negative emotional cues.
C1 [Szabo, Edina] Eotvos Lorand Univ, Doctoral Sch Psychol, Budapest, Hungary.
   [Szabo, Edina; Demetrovics, Zsolt; Kokonyei, Gyongyi] Eotvos Lorand Univ, Inst Psychol, Izabella St 46, H-1064 Budapest, Hungary.
   [Szabo, Edina] Semmelweis Univ, Hungarian Acad Sci, MTA SE Neuropsychopharmacol & Neurochem Res Grp, Budapest, Hungary.
   [Halasz, Jozsef] Vadaskert Child Psychiat Hosp, Budapest, Hungary.
   [Halasz, Jozsef] Obuda Univ, Alba Regia Univ Ctr, Budapest, Hungary.
   [Morgan, Antony] Glasgow Caledonian Univ, Sch Hlth & Life Sci, Glasgow, Lanark, Scotland.
   [Kokonyei, Gyongyi] Semmelweis Univ, Hungarian Brain Res Program, SE NAP Genet Brain Imaging Migraine Res Grp 2, Budapest, Hungary.
   [Kokonyei, Gyongyi] Semmelweis Univ, Fac Pharm, Dept Pharmacodynam, Budapest, Hungary.
RP K?k?nyei, G (reprint author), Eotvos Lorand Univ, Inst Psychol, Izabella St 46, H-1064 Budapest, Hungary.
EM kokonyei.gyongyi@ppk.elte.hu
OI Demetrovics, Zsolt/0000-0001-5604-7551
NR 91
TC 0
Z9 0
U1 1
U2 1
PU SAGE PUBLICATIONS INC
PI THOUSAND OAKS
PA 2455 TELLER RD, THOUSAND OAKS, CA 91320 USA
SN 1359-1045
EI 1461-7021
J9 CLIN CHILD PSYCHOL P
JI Clin. Child Psychol. Psychiatry
PD JAN
PY 2020
VL 25
IS 1
BP 156
EP 173
DI 10.1177/1359104518822690
PG 18
WC Psychology, Clinical; Psychology, Developmental; Psychiatry; Psychology
SC Psychology; Psychiatry
GA JQ1LY
UT WOS:000498715900015
PM 30648434
DA 2020-02-16
ER

PT J
AU Setoh, PP
   Zhao, SQ
   Santos, R
   Heyman, GD
   Lee, K
AF Setoh, Peipei
   Zhao, Siqi
   Santos, Rachel
   Heyman, Gail D.
   Lee, Kang
TI Parenting by lying in childhood is associated with negative
   developmental outcomes in adulthood
SO JOURNAL OF EXPERIMENTAL CHILD PSYCHOLOGY
LA English
DT Article
DE Lying; Parenting; Dishonesty; Externalizing problems; Internalizing
   problems; Psychopathy
ID BEHAVIORS; CHILDREN; GENDER; TRUST; GUILT
AB Parenting by lying refers to the parenting practice of deception to try to control children's behavioral and affective states. Although the practice is widely observed across cultures, few studies have examined its associations with psychological outcomes in adulthood. The current research fills this gap by sampling 379 young Singaporean adults who reported on their childhood exposure to parenting by lying, their current deceptive behaviors toward parents, and their psychosocial adjustment. Results revealed that the adults who remembered being exposed to higher levels of parenting by lying in childhood showed higher levels of deception toward their parents and higher levels of psychosocial maladjustment. Our findings suggest that parenting by lying may have negative implications for children's psychosocial functioning later in life. (C) 2019 Elsevier Inc. All rights reserved.
C1 [Setoh, Peipei; Zhao, Siqi] Nanyang Technol Univ, Sch Social Sci, Psychol Program, Singapore 639818, Singapore.
   [Santos, Rachel; Lee, Kang] Univ Toronto, Dr Eric Jackman Inst Child Study, 45 Walmer Rd, Toronto, ON M5R 2X2, Canada.
   [Heyman, Gail D.] Univ Calif San Diego, Dept Psychol, La Jolla, CA 92093 USA.
   [Heyman, Gail D.; Lee, Kang] Zhejiang Normal Univ, Dept Psychol, Jinhua 321004, Zhejiang, Peoples R China.
RP Lee, K (reprint author), Univ Toronto, Dr Eric Jackman Inst Child Study, 45 Walmer Rd, Toronto, ON M5R 2X2, Canada.; Setoh, PP (reprint author), Nanyang Technol Univ, Sch Social Sci, 48 Nanyang Ave, Singapore 639818, Singapore.
EM psetoh@ntu.edu.sg; kang.lee@utoronto.ca
RI Setoh, Peipei/AAG-6317-2019
OI Setoh, Peipei/0000-0002-7830-5977
FU Nanyang Technological University Start Up Grant, Singapore [M4081490];
   Singapore Ministry of Education Social Science Research Thematic Grant
   [MOE2016-SSRTG-017]
FX This research was supported by a Nanyang Technological University Start
   Up Grant, Singapore (M4081490) and a Singapore Ministry of Education
   Social Science Research Thematic Grant (MOE2016-SSRTG-017) to Peipei
   Setoh.
NR 27
TC 0
Z9 0
U1 5
U2 5
PU ELSEVIER SCIENCE INC
PI NEW YORK
PA STE 800, 230 PARK AVE, NEW YORK, NY 10169 USA
SN 0022-0965
EI 1096-0457
J9 J EXP CHILD PSYCHOL
JI J. Exp. Child Psychol.
PD JAN
PY 2020
VL 189
AR UNSP 104680
DI 10.1016/j.jecp.2019.104680
PG 9
WC Psychology, Developmental; Psychology, Experimental
SC Psychology
GA JQ1ZV
UT WOS:000498752200018
PM 31500808
OA Bronze
DA 2020-02-16
ER

PT J
AU Cui, NX
   Liu, JH
AF Cui, Naixue
   Liu, Jianghong
TI Physical Abuse, Emotional Abuse, and Neglect and Childhood Behavior
   Problems: A Meta-Analysis of Studies in Mainland China
SO TRAUMA VIOLENCE & ABUSE
LA English
DT Review
DE child maltreatment; behavior; China; meta-analysis; cross-study
   comparison
ID CHILDRENS EFFORTFUL CONTROL; CORPORAL PUNISHMENT; RECIPROCAL
   RELATIONSHIPS; MALTREATMENT; PARENT; ANXIETY; CONSEQUENCES; ADOLESCENTS;
   EXPERIENCES; AGGRESSION
AB The relationship between three types of child maltreatment, including physical abuse, emotional abuse and neglect, and childhood behavior problems in Mainland China, has not been systematically examined. This meta-analysis reviewed findings from 42 studies conducted in 98,749 children in Mainland China and analyzed the pooled effect sizes of the associations between child maltreatment and childhood behavior problems, heterogeneity in study findings, and publication bias. In addition, this study explored cross-study similarities/differences by comparing the pooled estimates with findings from five existing meta-analyses. Equivalent small-to-moderate effect sizes emerged in the relationships between the three types of maltreatment and child externalizing and internalizing behaviors, except that emotional abuse related more to internalizing than externalizing behaviors. Considerable heterogeneity exists among the 42 studies. Weak evidence suggests that child gender and reporter of emotional abuse may moderate the strengths of the relationships between child maltreatment and behavior problems. No indication of publication bias emerged. Cross-study comparisons show that the pooled effect sizes in this meta-analysis are about equal to those reported in the five meta-analyses conducted in child and adult populations across the world. Findings urge relevant agencies in Mainland China to build an effective child protection system to prevent child maltreatment.
C1 [Cui, Naixue] Shandong Univ, Sch Nursing, 44 Wenhuaxi Rd, Jinan 250012, Shandong, Peoples R China.
   [Cui, Naixue; Liu, Jianghong] Univ Penn, Sch Nursing, Philadelphia, PA 19104 USA.
RP Cui, NX (reprint author), Shandong Univ, Sch Nursing, 44 Wenhuaxi Rd, Jinan 250012, Shandong, Peoples R China.
EM cnx@sdu.edu.cn
OI Cui, Naixue/0000-0003-4684-5482
FU Research Award from Office of Nursing Research at University of
   Pennsylvania School of Nursing; Starting Grant for Young Investigator of
   Shandong University School of Nursing
FX The author(s) disclosed receipt of the following financial support for
   the research, authorship, and/or publication of this article: This study
   was funded by the Research Award from Office of Nursing Research at
   University of Pennsylvania School of Nursing and the Starting Grant for
   Young Investigator of Shandong University School of Nursing.
NR 83
TC 1
Z9 1
U1 17
U2 17
PU SAGE PUBLICATIONS INC
PI THOUSAND OAKS
PA 2455 TELLER RD, THOUSAND OAKS, CA 91320 USA
SN 1524-8380
EI 1552-8324
J9 TRAUMA VIOLENCE ABUS
JI Trauma Violence Abus.
PD JAN
PY 2020
VL 21
IS 1
BP 206
EP 224
DI 10.1177/1524838018757750
PG 19
WC Criminology & Penology; Family Studies; Social Work
SC Criminology & Penology; Family Studies; Social Work
GA JP2AZ
UT WOS:000498074000015
PM 29439616
DA 2020-02-16
ER

PT J
AU Yun, WC
   Szu-Hsien, LT
AF Yun, Wu Chia
   Szu-Hsien, Lee Tony
TI Impact of parent-child relationship and sex on trajectories of children
   internalizing symptoms
SO JOURNAL OF AFFECTIVE DISORDERS
LA English
DT Article
DE Sex difference; Internalizing symptoms; Latent growth curve;
   Parent-child relationship; Trajectory
ID MENTAL-HEALTH PROBLEMS; GENDER-DIFFERENCES; ADOLESCENT ADJUSTMENT;
   DEPRESSIVE-DISORDERS; SOCIAL PHOBIA; ANXIETY; CHINESE; PREVALENCE;
   STYLES; ADULT
AB Introduction: Parenting and parental-child relationship may lead children to develop behavior disorders that can affect many aspects of their later life. This study aimed to examine the impact of parent-child relationship and sex on the development of internalizing symptoms in children.
   Methods: Childhood and Adolescent Behaviors in Long-term Evolution (CABLE) is a longitudinal healthy-lifestyle research for which 18 elementary schools were randomly selected respectively in Taipei and Hsinchu in Taiwan. Data on sex, parent-child relations, and internalizing symptoms from four waves of follow-up were analyzed: 2003 (9 year olds), 2006 (12 year olds), 2009 (15 year olds) and 2012 (18 year olds). A latent growth model was used to examine the impact of parental-child relationship and sex on the trajectory of children's internalizing symptoms.
   Results: Results show that internalizing symptoms is more severe (beta = 0.21, p < 0.01) and their growth rate faster (beta = 0.15, p < 0.01) in girls than in boys. Results from latent growth model show that parent-child relationship is negatively related to the internalizing symptoms intercept (beta = -0.59, p < 0.01) and is positively related to the internalizing symptoms slope (beta = 0.18, p < 0.01). Limitations: Self-reported measures were used. Parent-child relationship was only provided at 2003.
   Conclusion: The findings suggest that girls are more susceptible to internalizing symptoms in puberty, and better parent-child relationship can have a protective influence although the protective impact reduced through time. Health professionals should be sensitive to sex, family functioning and provide positive parenting programs for children at risk for internalizing symptoms.
C1 [Yun, Wu Chia; Szu-Hsien, Lee Tony] Natl Taiwan Normal Univ, Dept Hlth Promot & Hlth Educ, Taipei, Taiwan.
   [Yun, Wu Chia] Chang Gung Mem Hosp, Keelung Branch, Dept Phys Therapy, Taoyuan, Taiwan.
   [Szu-Hsien, Lee Tony] Natl Taiwan Univ, Children & Family Res Ctr, Taipei, Taiwan.
RP Szu-Hsien, LT (reprint author), Natl Taiwan Normal Univ, Coll Educ, Dept Hlth Promot & Hlth Educ, Taipei, Taiwan.
EM tonylee@ntnu.edu.tw
FU National Health Research Institutes and Health Promotion Administration,
   Ministry of Health and Welfare Taiwan [HP-090-SG-03]
FX National Health Research Institutes and Health Promotion Administration,
   Ministry of Health and Welfare Taiwan, grant number HP-090-SG-03.
NR 67
TC 0
Z9 0
U1 31
U2 31
PU ELSEVIER
PI AMSTERDAM
PA RADARWEG 29, 1043 NX AMSTERDAM, NETHERLANDS
SN 0165-0327
EI 1573-2517
J9 J AFFECT DISORDERS
JI J. Affect. Disord.
PD JAN 1
PY 2020
VL 260
BP 167
EP 173
DI 10.1016/j.jad.2019.09.016
PG 7
WC Clinical Neurology; Psychiatry
SC Neurosciences & Neurology; Psychiatry
GA JE1BQ
UT WOS:000490428300023
PM 31494367
OA Bronze
DA 2020-02-16
ER

PT J
AU Fassett-Carman, AN
   DiDomenico, GE
   von Steiger, J
   Snyder, HR
AF Fassett-Carman, Alyssa N.
   DiDomenico, Grace E.
   von Steiger, Joy
   Snyder, Hannah R.
TI Clarifying stress-internalizing associations: Stress frequency and
   appraisals of severity and controllability are differentially related to
   depression-specific, anxiety-specific, and transdiagnostic internalizing
   factors
SO JOURNAL OF AFFECTIVE DISORDERS
LA English
DT Article
DE Stress; Controllability; Internalizing; Depression; Anxiety; Emerging
   adulthood
ID MEDIAL PREFRONTAL CORTEX; LIFE EVENTS; LEARNED HELPLESSNESS;
   MENTAL-HEALTH; COLLEGE-STUDENTS; TRIPARTITE MODEL; NEGATIVE AFFECT;
   RISK-FACTORS; ADOLESCENTS; DISORDERS
AB Background: Dependent (self-generated) stress is a strong risk factor for depression and anxiety, but perceptions of stress can alter its impact. Appraisals of dependent stress controllability and severity additionally relate to depression and anxiety over and above stress exposure. Due to the high comorbidity of depression and anxiety, it is unclear whether dependent stress frequency and appraisals relate specifically to depression or anxiety or are transdiagnostically associated shared aspects of internalizing disorders. Consistent with the tripartite model, the current study represented internalizing symptoms with three latent factors - depression-specific, anxiety-specific, and common internalizing - and tested how dependent stress frequency and appraisals of controllability and severity were associated with these factors.
   Methods: Bifactor modeling was used to create the latent internalizing factors in a treatment-seeking sample of emerging adults (n = 356). Structural equation models tested dependent stress frequency and appraisals of controllability and severity as predictors of these latent factors.
   Results: Dependent stress frequency was associated with common internalizing while perceived controllability was associated uniquely with depression-specific variance. Continuous stress severity was not associated with latent factors, but high-severity stressors were associated with anxiety-specific variance.
   Limitations: Without longitudinal data conclusions regarding temporal directionality cannot be made. Participants' appraisals of stressors could not be compared to expert ratings.
   Conclusions: Dependent stress frequency, controllability appraisals, and high-severity stressful events have distinct links with different dimensions of internalizing psychopathology. This suggests there may be several distinct mediating mechanisms between stress constructs and psychopathology, which have potential to serve as targets for intervention.
C1 [Fassett-Carman, Alyssa N.; DiDomenico, Grace E.; Snyder, Hannah R.] 062 Brandeis Univ, CoPE Lab, Dept Psychol, 415 South St, Waltham, MA 02453 USA.
   [Fassett-Carman, Alyssa N.; DiDomenico, Grace E.; Snyder, Hannah R.] 062 Brandeis Univ, Dept Neurosci, 415 South St, Waltham, MA 02453 USA.
   [von Steiger, Joy] Brandeis Univ, Counseling Ctr, Waltham, MA USA.
RP Fassett-Carman, AN (reprint author), 062 Brandeis Univ, CoPE Lab, Dept Psychol, 415 South St, Waltham, MA 02453 USA.; Fassett-Carman, AN (reprint author), 062 Brandeis Univ, Dept Neurosci, 415 South St, Waltham, MA 02453 USA.
EM afassettcarman@brandeis.edu
OI DiDomenico, Grace/0000-0003-1036-9592
FU Brandeis University
FX Funds for this study were provided by Brandeis University. The funding
   source had no role in study design, data collection, analysis and
   interpretation, manuscript preparation, or decision to submit this
   article for publication.
NR 60
TC 0
Z9 0
U1 11
U2 11
PU ELSEVIER
PI AMSTERDAM
PA RADARWEG 29, 1043 NX AMSTERDAM, NETHERLANDS
SN 0165-0327
EI 1573-2517
J9 J AFFECT DISORDERS
JI J. Affect. Disord.
PD JAN 1
PY 2020
VL 260
BP 638
EP 645
DI 10.1016/j.jad.2019.09.053
PG 8
WC Clinical Neurology; Psychiatry
SC Neurosciences & Neurology; Psychiatry
GA JE1BQ
UT WOS:000490428300080
PM 31542557
OA Bronze
DA 2020-02-16
ER

PT J
AU Luo, R
   Chen, FM
   Yuan, CY
   Ma, XY
   Zhang, C
AF Luo, Rui
   Chen, Fumei
   Yuan, Chunyong
   Ma, Xinyu
   Zhang, Cai
TI Parent-Child Discrepancies in Perceived Parental Favoritism:
   Associations with Children's Internalizing and Externalizing Problems in
   Chinese Families
SO JOURNAL OF YOUTH AND ADOLESCENCE
LA English
DT Article; Early Access
DE Parental favoritism; Discrepancies; Parent-reports; Child-reports;
   Internalizing problems; Externalizing problems
ID SIBLING RELATIONSHIP QUALITY; RESPONSE-SURFACE ANALYSIS; DIFFERENTIAL
   TREATMENT; INFORMANT DISCREPANCIES; POLYNOMIAL REGRESSION; DEPRESSIVE
   SYMPTOMS; PERCEPTIONS; ADOLESCENTS; BEHAVIOR; PSYCHOPATHOLOGY
AB Previous studies have found discrepancies between parent and child reports of parental favoritism. Some studies have also found that these discrepancies have unique effects on children's psychosocial adjustment. Nonetheless, much is still unknown about discrepancies between parent-reports and child-reports of parental favoritism and how they are associated with children's development. The current study examines discrepancies in multi-informant reports on parental favoritism in relation to children's internalizing and externalizing problems. The sample consisted of 556 mother-child dyads and 554 father-child dyads (46% boys, M-age = 12.52 years, SDage = 1.18). Polynomial regression analyses and response surface analyses were used to disentangle the effects of parent-child discrepancies in perceived parental favoritism. The results indicate that children reported higher parental favoritism than their parents. And the highest internalizing and externalizing problems occurred when both the mother and the child reported high maternal favoritism, and when both the father and the child report high paternal favoritism. Therefore, these findings partly support the assumptions based on the operations triad model. The findings also highlight the importance of the discrepancy between child- and parent-reports on parental favoritism in the development of children's internalizing and externalizing problems.
C1 [Luo, Rui; Chen, Fumei; Ma, Xinyu; Zhang, Cai] Beijing Normal Univ, Collaborat Innovat Ctr Assessment Basic Educ Qual, Beijing, Peoples R China.
   [Yuan, Chunyong] Beijing Sport Univ, Beijing, Peoples R China.
RP Chen, FM (reprint author), Beijing Normal Univ, Collaborat Innovat Ctr Assessment Basic Educ Qual, Beijing, Peoples R China.
EM chenfumei@bnu.edu.cn
FU Collaborative Innovation Center of Assessment toward Basic Education
   Quality, Beijing Normal University
FX This study was funded by the Collaborative Innovation Center of
   Assessment toward Basic Education Quality, Beijing Normal University.
NR 74
TC 0
Z9 0
U1 0
U2 0
PU SPRINGER/PLENUM PUBLISHERS
PI NEW YORK
PA 233 SPRING ST, NEW YORK, NY 10013 USA
SN 0047-2891
EI 1573-6601
J9 J YOUTH ADOLESCENCE
JI J. Youth Adolesc.
DI 10.1007/s10964-019-01148-2
EA DEC 2019
PG 14
WC Psychology, Developmental
SC Psychology
GA JZ1TK
UT WOS:000504886900001
PM 31889229
DA 2020-02-16
ER

PT J
AU Mai, TA
   Scheeringa, MS
AF Thao Anh Mai
   Scheeringa, Michael S.
TI Caregiver and child agreement on traumatic events, PTSD, internalizing,
   externalizing, and ADHD problems in a child welfare population
SO JOURNAL OF PUBLIC CHILD WELFARE
LA English
DT Article; Early Access
DE Screen; post-traumatic stress; children; respondent agreement; child
   welfare
ID POSTTRAUMATIC-STRESS-DISORDER; MENTAL-HEALTH-SERVICES;
   SCHOOL-AGE-CHILDREN; INFORMANT AGREEMENT; FOSTER-CARE; EXPOSURE;
   VIOLENCE; PARENT; YOUTH; DIAGNOSIS
AB Child welfare recipients face unique obstacles for accurate mental health screening and assessment. This study examined the concordance between youth and caregiver respondents on mental health problems. Agreement between youths and caregivers about traumatic event exposure was mostly Moderate or Substantial, but greater discrepancy was associated with greater child psychopathology. Both caregivers and children endorsed PTSD symptoms more often than internalizing, externalizing, and ADHD problems. Single respondents - whether child, foster parent, or biological parent - significantly underestimated severity compared to multiple respondents. Repeat screenings showed that concordance between youth and caregiver endorsements did not improve after six months of entering care.
C1 [Thao Anh Mai; Scheeringa, Michael S.] Tulane Univ, Sch Med, Dept Psychiat & Behav Sci, 1430 Tulane Ave 8448, New Orleans, LA 70112 USA.
RP Scheeringa, MS (reprint author), Tulane Univ, Sch Med, Dept Psychiat & Behav Sci, 1430 Tulane Ave 8448, New Orleans, LA 70112 USA.
EM mscheer@tulane.edu
OI Scheeringa, Michael/0000-0002-5775-313X
FU U.S. Children's Bureau [90CO1105]
FX This work was supported by the U.S. Children's Bureau [90CO1105].
NR 41
TC 0
Z9 0
U1 1
U2 1
PU ROUTLEDGE JOURNALS, TAYLOR & FRANCIS LTD
PI ABINGDON
PA 2-4 PARK SQUARE, MILTON PARK, ABINGDON OX14 4RN, OXON, ENGLAND
SN 1554-8732
EI 1554-8740
J9 J PUBLIC CHILD WELF
JI J. Public Child Welf.
DI 10.1080/15548732.2019.1701612
EA DEC 2019
PG 24
WC Social Work
SC Social Work
GA JY8ND
UT WOS:000504664300001
DA 2020-02-16
ER

PT J
AU McDool, E
AF McDool, Emily
TI Ability grouping and children's non-cognitive outcomes
SO APPLIED ECONOMICS
LA English
DT Article; Early Access
DE Education; ability grouping; non-cognitive skills; behaviour
ID SCHOOL; ACHIEVEMENT; CLASSROOM; IMPACT; DIFFICULTIES; ADOLESCENCE;
   PERFORMANCE; ATTAINMENT; STABILITY; COHORT
AB The value of ability grouping is often debated despite being adopted in primary and secondary schools across the UK for the past 80 years. Setting is one form of ability grouping which is widely implemented in English schools; it involves dividing pupils from the same cohort into classes according to ability in a specific subject. While the existing evidence identifies a negative effect on cognitive outcomes, especially for low-ability pupils, little research has been undertaken to understand the impact of setting on non-cognitive outcomes. This paper provides the first evidence of the effect of setting on non-cognitive outcomes when utilizing a nationally representative sample of primary-aged pupils and adopting fixed effects and instrumental variable methodologies. For boys, setting in maths negatively impacts non-cognitive outcomes, driven by a worsening of internalizing behaviours. No evidence of a significant impact of lowest set placement on non-cognitive outcomes is identified.
C1 [McDool, Emily] Univ Sheffield, Dept Econ, Sheffield, S Yorkshire, England.
RP McDool, E (reprint author), Dept Econ, 9 Mappin St, Sheffield S1 4DT, S Yorkshire, England.
EM e.m.mcdool@sheffield.ac.uk
NR 49
TC 0
Z9 0
U1 1
U2 1
PU ROUTLEDGE JOURNALS, TAYLOR & FRANCIS LTD
PI ABINGDON
PA 2-4 PARK SQUARE, MILTON PARK, ABINGDON OX14 4RN, OXON, ENGLAND
SN 0003-6846
EI 1466-4283
J9 APPL ECON
JI Appl. Econ.
DI 10.1080/00036846.2019.1705239
EA DEC 2019
PG 20
WC Economics
SC Business & Economics
GA JY4BE
UT WOS:000504361300001
DA 2020-02-16
ER

PT J
AU Long, YY
   Zhou, H
   Li, Y
AF Long, Yunyi
   Zhou, Hui
   Li, Yan
TI Relational Victimization and Internalizing Problems: Moderation of
   Popularity and Mediation of Popularity Status Insecurity
SO JOURNAL OF YOUTH AND ADOLESCENCE
LA English
DT Article; Early Access
DE Relational victimization; Popularity status insecurity; Popularity;
   Depressive symptoms; Anxiety; Chinese adolescents
ID PEER VICTIMIZATION; REJECTION SENSITIVITY; PERCEIVED POPULARITY;
   DISTINCT DIMENSIONS; SOCIAL WITHDRAWAL; ADOLESCENTS; AGGRESSION;
   ASSOCIATIONS; GENDER; SELF
AB Extensive research has consistently shown an association between relational victimization and internalizing problems among adolescents. However, limited information is available about the underlying peer status related factors that may mediate or moderate this association. Using a short-term longitudinal design with a six-month interval between the two waves, this study examined whether popularity status insecurity mediated the associations between relational victimization and internalizing problems and whether this mediational process was moderated by popularity status among 447 (250 girls) Chinese 7th and 8th graders. The findings of this study show that popularity status insecurity mediated the longitudinal associations between relational victimization and the two internalizing problems, depressive symptoms and anxiety, but only for adolescents with relatively low popularity. This study reveals the moderated mediation processes explaining the impact of relational victimization on adolescents' mental health.
C1 [Long, Yunyi; Li, Yan] Depaul Univ, Chicago, IL 60604 USA.
   [Zhou, Hui] Sun Yat Sen Univ, Guangzhou, Guangdong, Peoples R China.
RP Li, Y (reprint author), Depaul Univ, Chicago, IL 60604 USA.
EM yli34@depaul.edu
FU DePaul University
FX This research was supported by a research grant from DePaul University
   awarded to Y. Li.
NR 45
TC 0
Z9 0
U1 3
U2 3
PU SPRINGER/PLENUM PUBLISHERS
PI NEW YORK
PA 233 SPRING ST, NEW YORK, NY 10013 USA
SN 0047-2891
EI 1573-6601
J9 J YOUTH ADOLESCENCE
JI J. Youth Adolesc.
DI 10.1007/s10964-019-01177-x
EA DEC 2019
PG 11
WC Psychology, Developmental
SC Psychology
GA JY5LB
UT WOS:000504455300001
PM 31879856
DA 2020-02-16
ER

PT J
AU Hu, C
   Nijsten, T
   Pasmans, SGMA
   de Jongste, JC
   Jansen, PW
   Duijts, L
AF Hu, C.
   Nijsten, T.
   Pasmans, S. G. M. A.
   de Jongste, J. C.
   Jansen, P. W.
   Duijts, L.
TI Associations of eczema phenotypes with emotional and behavioural
   problems from birth until school age. The Generation R Study
SO BRITISH JOURNAL OF DERMATOLOGY
LA English
DT Article; Early Access
ID ATOPIC-DERMATITIS; CHILDREN; COMORBIDITIES; POLYMORPHISMS; DISORDERS;
   HEALTH; COHORT; RISK
AB Background Eczema phenotypes and emotional and behavioural problems are highly prevalent in childhood, but their mutual relationship is not fully clear. Objectives To examine the associations of eczema phenotypes with school-age emotional and behavioural problems, and the bidirectional associations of eczema and emotional and behavioural problems from birth until 10 years. Methods This study among 5265 individuals was embedded in a prospective population-based cohort study. Never, early transient, mid-transient, late transient and persistent eczema phenotypes were identified based on parent-reported, physician-diagnosed eczema from age 6 months until 10 years. Emotional (internalizing) and behavioural (externalizing) problems were measured repeatedly using the Child Behavior Checklist from age 1 center dot 5 to 10 years. Cross-lagged models were applied for bidirectional analyses. Results All eczema phenotypes were associated with more internalizing problems and attention problems at age 10 years, compared with never having eczema: range of Z-score differences 0 center dot 14 [95% confidence interval (CI) 0 center dot 01-0 center dot 27] to 0 center dot 39 (95% CI 0 center dot 18-0 center dot 60). Children with early transient eczema had more aggressive behaviour symptoms at age 10 years (Z = 0 center dot 16, 95% CI 0 center dot 05-0 center dot 27). Bidirectional analysis showed that eczema at 0-2 years was associated with more internalizing and externalizing problems at ages 3-6 and 10 years, while, inversely, only internalizing problems at 0-2 years were associated with an increased risk of eczema at age 10 years. Conclusions Eczema phenotypes are very modestly associated with more somatic symptoms and attention problems at school age. Early transient eczema is associated with more aggressive behaviour symptoms. Directional effects seem to occur from early-life eczema to later-life internalizing and externalizing problems, rather than the reverse.
C1 [Hu, C.] Erasmus MC, Univ Med Ctr Rotterdam, Generat R Study Grp, Rotterdam, Netherlands.
   [Hu, C.; Nijsten, T.; Pasmans, S. G. M. A.] Erasmus MC, Univ Med Ctr Rotterdam, Dept Dermatol, Rotterdam, Netherlands.
   [de Jongste, J. C.; Duijts, L.] Erasmus MC, Univ Med Ctr Rotterdam, Dept Paediat, Div Resp Med & Allergol, Rotterdam, Netherlands.
   [Jansen, P. W.] Erasmus MC, Univ Med Ctr Rotterdam, Dept Child & Adolescent Psychiat Psychol, Rotterdam, Netherlands.
   [Duijts, L.] Erasmus MC, Univ Med Ctr Rotterdam, Dept Paediat, Div Neonatol, Rotterdam, Netherlands.
   [Jansen, P. W.] Erasmus Univ, Dept Psychol Educ & Child Studies, Rotterdam, Netherlands.
RP Duijts, L (reprint author), Erasmus MC, Univ Med Ctr Rotterdam, Dept Paediat, Div Resp Med & Allergol, Rotterdam, Netherlands.; Duijts, L (reprint author), Erasmus MC, Univ Med Ctr Rotterdam, Dept Paediat, Div Neonatol, Rotterdam, Netherlands.
EM l.duijts@erasmusmc.nl
OI Hu, Chen/0000-0002-9180-5781
FU Erasmus Medical Center, Rotterdam; Erasmus University Rotterdam;
   Netherlands Organization for Health Research and DevelopmentNetherlands
   Organization for Health Research and Development; European UnionEuropean
   Union (EU) [696295, 733206]; ZonMW the NetherlandsNetherlands
   Organization for Health Research and DevelopmentNetherlands Government
   [529051014]
FX The Generation R Study is made possible by financial support from the
   Erasmus Medical Center, Rotterdam, the Erasmus University Rotterdam and
   the Netherlands Organization for Health Research and Development. L.D.
   received funding from the European Union's Horizon 2020 cofunded
   programme ERA-Net on Biomarkers for Nutrition and Health (ERA HDHL)
   (ALPHABET project no. 696295; 2017), ZonMW the Netherlands (no.
   529051014; 2017) and the European Union's Horizon 2020 research and
   innovation programme (LIFECYCLE project, grant agreement no. 733206;
   2016). The study sponsors had no role in the study design, data
   analysis, interpretation of data or writing of this report.
NR 36
TC 0
Z9 0
U1 0
U2 0
PU WILEY
PI HOBOKEN
PA 111 RIVER ST, HOBOKEN 07030-5774, NJ USA
SN 0007-0963
EI 1365-2133
J9 BRIT J DERMATOL
JI Br. J. Dermatol.
DI 10.1111/bjd.18705
EA DEC 2019
PG 10
WC Dermatology
SC Dermatology
GA JY3EF
UT WOS:000504301000001
PM 31730242
OA Other Gold
DA 2020-02-16
ER

PT J
AU Blewitt, C
   O'Connor, A
   Morris, H
   May, T
   Mousa, A
   Bergmeier, H
   Nolan, A
   Jackson, K
   Barrett, H
   Skouteris, H
AF Blewitt, Claire
   O'Connor, Amanda
   Morris, Heather
   May, Tamara
   Mousa, Aya
   Bergmeier, Heidi
   Nolan, Andrea
   Jackson, Kylie
   Barrett, Helen
   Skouteris, Helen
TI A systematic review of targeted social and emotional learning
   interventions in early childhood education and care settings
SO EARLY CHILD DEVELOPMENT AND CARE
LA English
DT Review; Early Access
DE Preschool; kindergarten; social and emotional learning; Tier 2;
   behaviour; social skills
ID PRESCHOOL-AGED CHILDREN; COMMUNICATION-SKILLS; CHALLENGING BEHAVIOR;
   VERBAL INSTRUCTIONS; PREVENTION PROGRAM; PUBLIC-HEALTH; LOW-INCOME;
   COMPETENCE; RISK; KINDERGARTEN
AB A growing body of research evidence suggests universal (Tier 1) Social and Emotional Learning (SEL) interventions in early childhood education and care settings can improve children's social and emotional development. Less is known however about the effectiveness of targeted (Tier 2) programmes for preschoolers experiencing social, emotional or behavioural challenges. A systematic literature review was conducted to examine the outcomes associated with targeted (Tier 2) SEL interventions; 19 studies were captured in the review. Findings revealed that while evidence for targeted SEL programming is still emerging, it may offer a promising early intervention approach to strengthen aspects of children's social and behavioural functioning. Based on the evidence reviewed, the impact of targeted SEL intervention on emotional competencies could not be established. Programmes were predominately directed to preschoolers with externalizing problems and there appears to be a dearth of approaches focused on internalizing behaviour. Implications for practice and research are discussed.
C1 [Blewitt, Claire; O'Connor, Amanda; Morris, Heather; Mousa, Aya; Bergmeier, Heidi; Skouteris, Helen] Monash Univ, Monash Ctr Hlth Res & Implementat, Melbourne, Vic, Australia.
   [May, Tamara] Monash Univ, Dept Paediat, Melbourne, Vic, Australia.
   [Nolan, Andrea] Deakin Univ, Fac Arts & Educ, Geelong, Vic, Australia.
   [Jackson, Kylie; Barrett, Helen] Bestchance Child Family Care, Melbourne, Vic, Australia.
   [Skouteris, Helen] Univ Warwick, Warwick Business Sch, Coventry, W Midlands, England.
RP Skouteris, H (reprint author), Univ Warwick, Warwick Business Sch, Coventry, W Midlands, England.; Skouteris, H (reprint author), Monash Univ, Monash Ctr Hlth Res & Implementat, Level 1,43-52 Kanooka Grove, Clayton, Vic 3168, Australia.
EM helen.skouteris@monash.edu
RI Morris, Heather/AAA-8286-2020
OI Morris, Heather/0000-0001-7758-1091
NR 66
TC 0
Z9 0
U1 4
U2 4
PU ROUTLEDGE JOURNALS, TAYLOR & FRANCIS LTD
PI ABINGDON
PA 2-4 PARK SQUARE, MILTON PARK, ABINGDON OX14 4RN, OXON, ENGLAND
SN 0300-4430
EI 1476-8275
J9 EARLY CHILD DEV CARE
JI Early Child Dev. Care
DI 10.1080/03004430.2019.1702037
EA DEC 2019
PG 29
WC Education & Educational Research; Psychology, Developmental
SC Education & Educational Research; Psychology
GA JY1NV
UT WOS:000504190200001
DA 2020-02-16
ER

PT J
AU Briesch, AM
   Cintron, DW
   Dineen, JN
   Chafouleas, SM
   McCoach, DB
   Auerbach, E
AF Briesch, Amy M.
   Cintron, Dakota W.
   Dineen, Jennifer N.
   Chafouleas, Sandra M.
   McCoach, D. Betsy
   Auerbach, Emily
TI Comparing Stakeholders' Knowledge and Beliefs About Supporting Students'
   Social, Emotional, and Behavioral Health in Schools
SO SCHOOL MENTAL HEALTH
LA English
DT Article; Early Access
DE School-based risk identification; Behavioral screening; Stakeholder
   beliefs
ID CHILDRENS MENTAL-HEALTH; FIT INDEXES; IMPLEMENTATION; TEACHERS;
   PERSPECTIVES; PERCEPTIONS; IMPROVEMENT; SERVICES; NEEDS; MODEL
AB Schools can play a significant role in promoting timely access to mental health services by utilizing proactive approaches to identifying and supporting students' social, emotional, and behavioral needs. However, recent data suggest that few schools in the USA are taking such proactive approaches. Given that implementation of school-based programs is determined by a complex interplay of influences at multiple levels (i.e., individual, innovation, environment), more research is needed to understand the perceptions of stakeholders representing each of these unique levels. The purpose of this study was therefore to compare stakeholders' knowledge, beliefs, and opinions regarding school-based approaches to identifying and supporting students at risk of SEB challenges. Survey responses were obtained from district administrators, school building administrators, school support staff, teachers, and parents within 1330 school districts across the USA. Although some differences across groups were noted, patterns generally supported that stakeholders (a) reported being knowledgeable about social, emotional, and behavioral problems and the school-based approaches to identifying and assessing them, (b) believed that student social, emotional, and behavioral problems should be a prioritized concern and identified using screening procedures, and (c) perceived moderate amounts of pressure to change social, emotional, and behavioral screening practices from different sources in their communities. In addition, respondents across stakeholder groups reported consistently strong agreement that screening should be used to proactively identify not only which students are exhibiting internalizing/externalizing problems, but also which students possess various risk and resilience factors.
C1 [Briesch, Amy M.] Northeastern Univ, Boston, MA 02115 USA.
   [Cintron, Dakota W.; Dineen, Jennifer N.; Chafouleas, Sandra M.; McCoach, D. Betsy; Auerbach, Emily] Univ Connecticut, Storrs, CT USA.
RP Briesch, AM (reprint author), Northeastern Univ, Boston, MA 02115 USA.
EM A.Briesch@northeastern.edu
FU Institute of Education Sciences, US Department of EducationUS Department
   of Education [R305A140543]
FX Preparation of this article was supported by funding provided by the
   Institute of Education Sciences, US Department of Education
   (R305A140543: PI Chafouleas). Opinions expressed herein do not
   necessarily reflect the position of the US Department of Education, and
   as such, endorsements should not be inferred.
NR 51
TC 0
Z9 0
U1 2
U2 2
PU SPRINGER
PI NEW YORK
PA 233 SPRING ST, NEW YORK, NY 10013 USA
SN 1866-2625
EI 1866-2633
J9 SCH MENT HEALTH
JI School Ment. Health
DI 10.1007/s12310-019-09355-9
EA DEC 2019
PG 17
WC Psychology, Educational; Psychology, Developmental
SC Psychology
GA JY0MY
UT WOS:000504120100001
DA 2020-02-16
ER

PT J
AU Wagner, KM
   Valdez, CR
AF Wagner, Kevin M.
   Valdez, Carmen R.
TI The Relationship Between Maternal Depression, Externalizing and
   Internalizing Problems in Children, and Caregiving Burden in Urban
   Low-Income Ethnic and Racial Minority Families
SO CHILD PSYCHIATRY & HUMAN DEVELOPMENT
LA English
DT Article; Early Access
DE Caregiving burden; Child problems; Ethnic and racial minority; Maternal
   depression; Parenting
ID PRESCHOOL-CHILDREN; BEHAVIOR PROBLEMS; MENTAL-HEALTH; SERVICE USE;
   PARENT; POVERTY; QUALITY; STRESS; IMPACT; ROLES
AB A strong relationship exists between maternal depression and externalizing and internalizing problems in children, and caregiving burden might mediate this relationship. Yet, caregiving burden has rarely been tested as a mechanism underlying the relationship between maternal depression and child emotional and behavioral outcomes. Caregiving burden might be especially high in ethnic and racial minority mother-child dyads in low-income settings where there are more stressors in the environment and rates of maternal depression are elevated. A path analysis with 132 low-income urban mothers who mostly identified as racial and ethnic minorities confirmed our hypothesis that maternal depression has a direct effect on child externalizing and internalizing problems, and also an indirect effect through caregiving burden. We discuss implications of the findings with respect to research, practice, and policy with low-income, ethnic and racial minority families whose mothers have depression and care for children who exhibit externalizing and internalizing problems.
C1 [Wagner, Kevin M.; Valdez, Carmen R.] Univ Texas Austin, Steve Hicks Sch Social Work, Dell Med Sch, Dept Populat Hlth, 1701 Trinity St, Austin, TX 78712 USA.
RP Valdez, CR (reprint author), Univ Texas Austin, Steve Hicks Sch Social Work, Dell Med Sch, Dept Populat Hlth, 1701 Trinity St, Austin, TX 78712 USA.
EM crvaldez@utexas.edu
FU National Institute of Mental HealthUnited States Department of Health &
   Human ServicesNational Institutes of Health (NIH) - USANIH National
   Institute of Mental Health (NIMH) [MH-58384, MH-56864]
FX The project described was supported by Grants from the National
   Institute of Mental Health: MH-58384 to Dr. Anne Riley and MH-56864 to
   Dr. Jeanne Miranda.
NR 67
TC 0
Z9 0
U1 1
U2 1
PU SPRINGER
PI NEW YORK
PA 233 SPRING ST, NEW YORK, NY 10013 USA
SN 0009-398X
EI 1573-3327
J9 CHILD PSYCHIAT HUM D
JI Child Psychiat. Hum. Dev.
DI 10.1007/s10578-019-00950-0
EA DEC 2019
PG 9
WC Psychology, Developmental; Pediatrics; Psychiatry
SC Psychology; Pediatrics; Psychiatry
GA JY1GA
UT WOS:000504169700001
PM 31873822
DA 2020-02-16
ER

PT J
AU Weathers, ES
AF Weathers, Ericka S.
TI Bias or Empathy in Universal Screening? The Effect of Teacher-Student
   Racial Matching on Teacher Perceptions of Student Behavior
SO URBAN EDUCATION
LA English
DT Article; Early Access
DE race; identity; urban school district; teacher perceptions; student
   behavior
ID RACE; GENDER; SCHOOL; ETHNICITY; CLASSROOM; CHILDREN; VALIDITY; SCALE;
   ME; INTERVENTION
AB This study uses linear probability models with student and teacher fixed effects to assess whether the racial match between teachers and students affects "at-risk" ratings on a teacher-completed universal screener of student internalizing and externalizing behavior. The data are from a large, urban California school district. I find that Asian and Black teachers are more likely to rate their same-race students "at-risk" for internalizing behavior compared with how the same Asian and Black students would be rated by White teachers. These findings have implications for policy and practice aimed at enhancing universal screening for externalizing and internalizing behavior.
C1 [Weathers, Ericka S.] Penn State Univ, Dept Educ Policy Studies, Educ Educ Theory & Policy, University Pk, PA 16802 USA.
RP Weathers, ES (reprint author), Penn State Univ, 300 Rackley Bldg, University Pk, PA 16802 USA.
EM eweathers@psu.edu
FU Institute of Education Sciences (IES), U.S. Department of EducationUS
   Department of Education [R305B090016]
FX The author(s) disclosed receipt of the following financial support for
   the research, authorship, and/or publication of this article: The
   research reported here was supported in part by the Institute of
   Education Sciences (IES), U.S. Department of Education, through Grant
   R305B090016 to Stanford University. The opinions expressed are those of
   the author and do not necessarily represent views of the Institute or
   the U.S. Department of Education.
NR 42
TC 0
Z9 0
U1 0
U2 0
PU SAGE PUBLICATIONS INC
PI THOUSAND OAKS
PA 2455 TELLER RD, THOUSAND OAKS, CA 91320 USA
SN 0042-0859
EI 1552-8340
J9 URBAN EDUC
JI Urban Educ.
AR 0042085919873691
DI 10.1177/0042085919873691
EA DEC 2019
PG 30
WC Education & Educational Research; Urban Studies
SC Education & Educational Research; Urban Studies
GA KB4VF
UT WOS:000506494400001
DA 2020-02-16
ER

PT J
AU Gatta, M
   Miscioscia, M
   Svanellini, L
   Spoto, A
   Difronzo, M
   de Sauma, M
   Ferruzza, E
AF Gatta, Michela
   Miscioscia, Marina
   Svanellini, Lorenza
   Spoto, Andrea
   Difronzo, Manuela
   de Sauma, Maxim
   Ferruzza, Emilia
TI Effectiveness of Brief Psychodynamic Therapy With Children and
   Adolescents: An Outcome Study
SO FRONTIERS IN PEDIATRICS
LA English
DT Article
DE psychodynamic psychotherapy; brief psychotherapy; developmental
   psychopathology; outcome study; parental support
ID PARENTING PRACTICES; BEHAVIOR PROBLEMS; PSYCHOTHERAPY; GENERALIZABILITY;
   DEPRESSION; ALLIANCE; MODEL; WORK
AB Studies on the effectiveness of child and adolescent psychotherapy treatments provided by the Italian National Health Service lag behind, while the scientific community has rather focused on the value of cognitive-behavioral psychotherapeutic approaches. This paper evaluates the effectiveness of a one year psychodynamically-oriented intervention with children and adolescents-aged between 6 and 18 years (M = 12.08, SD = 3.7)-and their parents, carried out in a Child and Adolescent Neuropsychiatric Service (SCIAF), part of the Italian National Health System. Following a psychodiagnostic assessment, two types of therapeutic intervention were offered: children and adolescents allocated to Group 1 (N = 26) were offered individual psychodynamic psychotherapy alone, whilst youths in Group 2 (N = 31) were offered individual psychotherapy, accompanied by parental support. This study examines the effects of this time-limited (12 month) psychodynamically-oriented psychotherapy in terms of improvements in patients' symptoms (measured on the Achenbach's questionnaires: Child Behavior Checklist and Youth Self-Report 11-18). This study also examines the effects of treatment on parents' perception of their family empowerment. This domain is measured on the Family Empowerment Scale (FES). Our findings seem to be partly in line with published studies according to which poor parenting (i.e., characterized by lack of warmth, a rigid and/or negative parenting style, poor monitoring of the children, etc.) would be positively associated with Externalizing problems in childhood. Our preliminary findings suggest that brief psychodynamic therapy seemed to show positive outcomes in both "Internalizing" and "Externalizing" difficulties, accounting for age-related differences, ICD-10 (1) diagnoses, and the types of treatment offered. However, no statistically significant changes were detected in the parents' perceptions of empowerment at 12 months.
C1 [Gatta, Michela; Miscioscia, Marina; Svanellini, Lorenza] Univ Padua, Dept Womens & Childrens Hlth, Padua, Italy.
   [Miscioscia, Marina; Ferruzza, Emilia] Univ Padua, Dept Dev Psychol & Socializat, Padua, Italy.
   [Spoto, Andrea] Univ Padua, Dept Gen Psychol, Padua, Italy.
   [Difronzo, Manuela; de Sauma, Maxim] Brent Ctr Young People, London, England.
   [Difronzo, Manuela] Assoc Child Psychotherapists, London, England.
   [Difronzo, Manuela] Independent Psychoanalyt Child & Adolescent Psych, London, England.
RP Gatta, M (reprint author), Univ Padua, Dept Womens & Childrens Hlth, Padua, Italy.
EM michela.gatta@unipd.it
FU Italian Ministry of HealthMinistry of Health, Italy [GR-2010-2318865]
FX The broader research project called the Lausanne Trilogue Play used as
   psychodiagnostic and therapeutic tool in a Neuropsychiatric Unit: an
   innovative clinical experience working with psychiatric children and
   adolescents was funded by the Italian Ministry of Health
   (GR-2010-2318865).
NR 70
TC 0
Z9 0
U1 1
U2 1
PU FRONTIERS MEDIA SA
PI LAUSANNE
PA AVENUE DU TRIBUNAL FEDERAL 34, LAUSANNE, CH-1015, SWITZERLAND
SN 2296-2360
J9 FRONT PEDIATR
JI Front. Pediatr.
PD DEC 20
PY 2019
VL 7
AR 501
DI 10.3389/fped.2019.00501
PG 11
WC Pediatrics
SC Pediatrics
GA KA0PM
UT WOS:000505503000001
PM 31956643
OA DOAJ Gold, Green Published
DA 2020-02-16
ER

PT J
AU Ireland, JL
   Lewis, M
   Ireland, CA
   Derefaka, G
   Taylor, L
   McBoyle, J
   Smillie, L
   Chu, SM
   Archer, J
AF Ireland, Jane L.
   Lewis, Michael
   Ireland, Carol A.
   Derefaka, Gail
   Taylor, Louise
   McBoyle, Joanne
   Smillie, Louise
   Chu, Simon
   Archer, John
TI Self-reported psychopathy and aggression motivation: a role for
   emotions?
SO JOURNAL OF FORENSIC PSYCHIATRY & PSYCHOLOGY
LA English
DT Article
DE Psychopathy; Aggression motivation; Callousness; Emotion regulation;
   PAPA
ID REACTIVE PROACTIVE QUESTIONNAIRE; PERSONALITY-DISORDER;
   ANTISOCIAL-BEHAVIOR; TRAITS; DIFFICULTIES; ADOLESCENTS; RECIDIVISM;
   VALIDATION
AB The current study examined the psychopathy-aggression relationship by considering different forms of aggression, including aggressive motivation. Emotions were explored as useful in understanding any emerging relationship, notably those consistent with detachment and sensitivity/poor regulation. In three studies, involving non-offending samples (Study one: n = 150, 47 men, 103 women; Study two: n = 442, 314 men, 123 women, five not disclosed; Study three: n = 200, 100 men and 100 women), it was predicted that higher levels of psychopathy would be associated with reports of higher overall, proactive and reactive aggression, and that the association would be moderated by emotion. Specifically, it was predicted that emotion regulation difficulties would associate with higher levels of reactive but not proactive aggression, and that proactive aggression would involve a lack of emotion. Findings generally supported the predictions. The role of emotion-regulation difficulties as a mediator between psychopathy and reactive aggression, and greater emotional detachment as a mediator between psychopathy and proactive aggression was demonstrated. The results demonstrate importance for the components of psychopathy and different aspects of emotion for the psychopathy-aggression link. Directions for future research and some implications for practice are outlined.
C1 [Ireland, Jane L.; Lewis, Michael; Ireland, Carol A.; Chu, Simon] Mersey Care NHS Trust, Ashworth Res Ctr, Liverpool, Merseyside, England.
   [Derefaka, Gail; Taylor, Louise; McBoyle, Joanne; Smillie, Louise; Archer, John] Univ Cent Lancashire, Sch Psychol, Preston, Lancs, England.
RP Ireland, JL (reprint author), Mersey Care NHS Trust, Ashworth Res Ctr, Liverpool, Merseyside, England.
EM JLIreland1@uclan.ac.uk
OI Lewis, Michael/0000-0001-5567-3569
NR 45
TC 0
Z9 0
U1 0
U2 0
PU ROUTLEDGE JOURNALS, TAYLOR & FRANCIS LTD
PI ABINGDON
PA 2-4 PARK SQUARE, MILTON PARK, ABINGDON OX14 4RN, OXON, ENGLAND
SN 1478-9949
EI 1478-9957
J9 J FORENSIC PSYCHI PS
JI J. Forensic Psychiatry Psychol.
PD JAN 2
PY 2020
VL 31
IS 1
BP 156
EP 181
DI 10.1080/14789949.2019.1705376
EA DEC 2019
PG 26
WC Criminology & Penology; Psychiatry
SC Criminology & Penology; Psychiatry
GA KC5UN
UT WOS:000503295800001
DA 2020-02-16
ER

PT J
AU Acar, IH
   Ahmetoglu, E
   Ozer, IB
   Yagli, SN
AF Acar, Ibrahim H.
   Ahmetoglu, Emine
   Ozer, Irem Buselay
   Yagli, Sevval Nur
TI Direct and indirect contributions of child difficult temperament and
   power assertive parental discipline to Turkish children's behaviour
   problems
SO EARLY CHILD DEVELOPMENT AND CARE
LA English
DT Article; Early Access
DE Behaviour problems; externalizing behaviour; internalizing behaviour;
   Turkish children; power assertive parenting; difficult temperament
ID EXTERNALIZING BEHAVIOR; EFFORTFUL CONTROL; DIFFERENTIAL SUSCEPTIBILITY;
   ANTISOCIAL-BEHAVIOR; TODDLER TEMPERAMENT; ADJUSTMENT PROBLEMS; TEACHER
   RATINGS; MODERATING ROLE; TRAJECTORIES; PRESCHOOLERS
AB The purpose of the current study was to examine power assertive parental discipline and child difficult temperament as predictors of children's behaviour problems (internalizing, externalizing, and total behaviour problems) as well as mediating role of difficult temperament between power assertive parental discipline and children's behaviour problems. Participants were 118 children (53 boys) and their parents for the current study. Children's age ranged from 16 months to 36 months (M = 27.91, SD = 5.67). Mothers reported on their power assertive parental discipline, child temperament, and behaviour problems of children. Results from regression analysis showed that: (1) there was a positive association between parents' power assertive discipline and child behaviour problems. (2) Child difficult temperament was positively associated with children's internalizing, externalizing and total behaviour problems. (3) Children's difficult temperament mediated the association between power assertive discipline and child behaviour problems. Limitations and future directions of the current study are discussed.
C1 [Acar, Ibrahim H.; Ozer, Irem Buselay; Yagli, Sevval Nur] Ozyegin Univ, Fac Social Sci, Dept Psychol, Cekmekoy Kampusu, TR-34794 Istanbul, Turkey.
   [Ahmetoglu, Emine] Trakya Univ, Fac Educ, Dept Early Childhood Educ, Edirne, Turkey.
RP Acar, IH (reprint author), Ozyegin Univ, Fac Social Sci, Dept Psychol, Cekmekoy Kampusu, TR-34794 Istanbul, Turkey.
EM ibrahim.acar@ozyegin.edu.tr
RI Acar, Ibrahim H./D-8900-2019
OI Acar, Ibrahim H./0000-0003-4007-5691
NR 89
TC 0
Z9 0
U1 0
U2 0
PU ROUTLEDGE JOURNALS, TAYLOR & FRANCIS LTD
PI ABINGDON
PA 2-4 PARK SQUARE, MILTON PARK, ABINGDON OX14 4RN, OXON, ENGLAND
SN 0300-4430
EI 1476-8275
J9 EARLY CHILD DEV CARE
JI Early Child Dev. Care
DI 10.1080/03004430.2019.1698561
EA DEC 2019
PG 14
WC Education & Educational Research; Psychology, Developmental
SC Education & Educational Research; Psychology
GA JX1XY
UT WOS:000503537400001
DA 2020-02-16
ER

PT J
AU Lichtenstein, P
   Cederlof, M
   Lundstrom, S
   D'Onofrio, BM
   Anckarsater, H
   Larsson, H
   Pettersson, E
AF Lichtenstein, Paul
   Cederlof, Martin
   Lundstrom, Sebastian
   D'Onofrio, Brian M.
   Anckarsater, Henrik
   Larsson, Henrik
   Pettersson, Erik
TI Associations between conduct problems in childhood and adverse outcomes
   in emerging adulthood: a longitudinal Swedish nationwide twin cohort
SO JOURNAL OF CHILD PSYCHOLOGY AND PSYCHIATRY
LA English
DT Article; Early Access
DE Twins; comorbidity; externalizing disorder; internalizing disorder;
   conduct disorder
ID DISORDER; AGGRESSION; BEHAVIOR; COMORBIDITY; DIAGNOSES; GENDER
AB Background We examined whether childhood conduct problems predicted a wide range of adverse outcomes in emerging adulthood and whether the association with internalizing problems remained after adjusting for general comorbidity and externalizing problems. Methods Participants were 18,649 twins from the Child and Adolescent Twin Study in Sweden. At age 9/12, parents rated their children on eight conduct problems. Adverse outcomes were retrieved from national registers in emerging adulthood (median follow-up time = 9.2 years), including diagnoses of six psychiatric disorders, prescriptions of antidepressants, suicide attempts, criminality, high school ineligibility, and social welfare recipiency. We estimated risk for the separate outcomes and examined if conduct problems predicted an internalizing factor above and beyond a general comorbidity and an externalizing factor. We used twin analyses to estimate genetic and environmental contributions to these associations. Results On the average, each additional conduct symptom in childhood was associated with a 32% increased risk of the adverse outcomes in emerging adulthood (mean hazard ratio = 1.32; range = 1.16, 1.56). A latent childhood conduct problems factor predicted the internalizing factor in emerging adulthood (beta(boys) = .24, standard error, SE = 0.03; beta(girls) = .17, SE = 0.03), above and beyond its association with the externalizing (beta(boys) = 0.21, SE = 0.04; beta(girls) = 0.17, SE = 0.05) and general factors (beta(boys) = 0.45, SE = 0.03; beta(girls) = 0.34, SE = 0.04). These associations were differentially influenced by genetic and environmental factors. Conclusions It is important to monitor boys and girls with conduct problems not only for future externalizing problems, but also for future internalizing problems. Prevention of specific outcomes, however, might require interventions at different levels.
C1 [Lichtenstein, Paul; Cederlof, Martin; D'Onofrio, Brian M.; Pettersson, Erik] Karolinska Inst, Dept Med Epidemiol & Biostat, Stockholm, Sweden.
   [Lundstrom, Sebastian; Anckarsater, Henrik] Univ Gothenburg, Ctr Eth Law & Mental Hlth CELAM, Gothenburg, Sweden.
   [Lundstrom, Sebastian] Univ Gothenburg, Gillberg Neuropsychiat Ctr, Gothenburg, Sweden.
   [D'Onofrio, Brian M.] Indiana Univ, Dept Psychol & Brain Sci, Bloomington, IN USA.
   [Larsson, Henrik] Orebro Univ, Sch Med Sci, Orebro, Sweden.
RP Pettersson, E (reprint author), Karolinska Inst, Med Epidemiol & Biostat, Box 281, S-17177 Stockholm, Sweden.
EM erik.pettersson@ki.se
FU European UnionEuropean Union (EU) [602768]; Swedish Research Council for
   Health, Working Life and WelfareSwedish Research CouncilSwedish Research
   Council for Health Working Life & Welfare (Forte) [2012-1678]; Swedish
   Research CouncilSwedish Research Council [2013-2280, 2014-3831,
   2017-01358]
FX This study was funded by European Union Seventh Framework Programme
   (FP7/2007-2013) under grant agreement no 602768, the Swedish Research
   Council for Health, Working Life and Welfare (2012-1678), and the
   Swedish Research Council (2013-2280, 2014-3831, and 2017-01358). E.P.
   and M.C. had full access to all the data in the study and take
   responsibility for the integrity of the data and the accuracy of the
   data analysis. A part of this paper was presented at the annual Behavior
   Genetics Association meeting in Oslo, Norway, June 28 to July 1, 2017.
   H.L. has served as a speaker for Eli-Lilly and Shire, and has received
   research grants from Shire; all outside the submitted work. The
   remaining authors have declared that they have no competing or potential
   conflicts of interest.
NR 34
TC 0
Z9 0
U1 1
U2 1
PU WILEY
PI HOBOKEN
PA 111 RIVER ST, HOBOKEN 07030-5774, NJ USA
SN 0021-9630
EI 1469-7610
J9 J CHILD PSYCHOL PSYC
JI J. Child Psychol. Psychiatry
DI 10.1111/jcpp.13169
EA DEC 2019
PG 9
WC Psychology, Developmental; Psychiatry; Psychology
SC Psychology; Psychiatry
GA JW4VO
UT WOS:000503051200001
PM 31849046
OA Other Gold
DA 2020-02-16
ER

PT J
AU Molinuevo, B
   Martinez-Membrives, E
   Pera-Guardiola, V
   Requena, A
   Torrent, N
   Bonillo, A
   Batalla, I
   Torrubia, R
   Frick, PJ
AF Molinuevo, Beatriz
   Martinez-Membrives, Esther
   Pera-Guardiola, Vanessa
   Requena, Albert
   Torrent, Noemi
   Bonillo, Albert
   Batalla, Iolanda
   Torrubia, Rafael
   Frick, Paul J.
TI Psychometric Properties of the Clinical Assessment of Prosocial
   Emotions: Version 1.1 (CAPE 1.1) in Young Males Who Were Incarcerated
SO CRIMINAL JUSTICE AND BEHAVIOR
LA English
DT Article; Early Access
DE Clinical Assessment of Prosocial Emotions (CAPE 1; 1);
   callous-unemotional traits; limited prosocial emotions; juvenile
   delinquency
ID CALLOUS-UNEMOTIONAL TRAITS; CONDUCT DISORDER; PREDICTIVE-VALIDITY;
   PSYCHOPATHY; DSM-5; SPECIFIER; INVENTORY; ADOLESCENTS; OFFENDERS;
   UTILITY
AB The Clinical Assessment of Prosocial Emotions: Version 1.1 (CAPE 1.1) uses structured clinical judgments to diagnose the "with limited prosocial emotions" specifier for Conduct Disorder. This study examined (a) the internal consistency and interrater agreement, and (b) the convergent and divergent validity of the CAPE 1.1 in 72 young males who were incarcerated in two Spanish juvenile detention centers (age range = 14-22 years). The CAPE 1.1 showed good interrater agreement for making the diagnosis of the specifier and adequate internal consistency. The CAPE 1.1 was associated with other measures of callous-unemotional traits, but less consistently associated with other dimensions of psychopathy. Youth who met diagnostic criteria for the specifier scored higher on externalizing problems, but did not differ from other youth who were incarcerated on internalizing problems. These results provide preliminary support for the psychometric properties of the CAPE 1.1 for the clinical assessment of the specifier.
C1 [Molinuevo, Beatriz; Bonillo, Albert; Torrubia, Rafael] Univ Autonoma Barcelona, Barcelona, Spain.
   [Pera-Guardiola, Vanessa] St Joan de Deu Terres Lleida, Child & Youth Mental Hlth Serv, Lleida, Spain.
   [Pera-Guardiola, Vanessa; Batalla, Iolanda] Biomed Res Inst Lleida, Lleida, Spain.
   [Pera-Guardiola, Vanessa] Univ Lleida, Dept Psychol, Lleida, Spain.
   [Requena, Albert] Unit Attent & Evaluat Affected Terrorism, Barcelona, Spain.
   [Torrent, Noemi] PsicoGarrigues, Lleida, Spain.
   [Batalla, Iolanda] Univ Lleida, Dept Med, Med, Lleida, Spain.
   [Batalla, Iolanda] Santa Maria Univ Hosp, Lisbon, Portugal.
   [Frick, Paul J.] Louisiana State Univ, Dept Psychol, Baton Rouge, LA 70803 USA.
RP Molinuevo, B (reprint author), Univ Autonoma Barcelona, Fac Med, Dept Psiquiatria & Med Legal, Avinguda Can Domenech S-N, E-08193 Barcelona, Spain.
EM beatriz.molinuevo@uab.cat
RI Molinuevo, Beatriz/C-7297-2011
OI Molinuevo, Beatriz/0000-0003-0263-4077
FU Centre d'Estudis Juridics i Formacio Especialitzada, Government of
   Catalonia [7024-23.12.05, 7274 -27/12/16]; Departament d'Economia i
   Coneixement, Generalitat de CatalunyaGeneralitat de Catalunya
   [2014SGR-1587]; Ministerio de Economia, Industria y Competitividad,
   Spanish Government [PSI2015-67441-R]
FX The authors are grateful to all the participating youths and juvenile
   justice professionals of the detention centers L'Alzina (Barcelona) and
   El Segre (Lleida). They would like to recognize Xenia Blaya, BS, Juanjo
   J. Martinez, BS, David Garreta, MS, Anna Camarasa, BS, Carmen Tello,
   PhD, and Manel Fortes, BS, for assistance in data collection. This
   research was financially supported by the Centre d'Estudis Juridics i
   Formacio Especialitzada, Government of Catalonia (DOGC Num.
   7024-23.12.05; DOGC DOGC Num. 7274 -27/12/16), by the Departament
   d'Economia i Coneixement, Generalitat de Catalunya (2014SGR-1587), and
   by the Ministerio de Economia, Industria y Competitividad, Spanish
   Government (PSI2015-67441-R). The funding organizations had no further
   role in the study design; collection, analysis, and interpretation of
   data; writing of the report; and decision to submit the manuscript for
   publication. The authors declare that Dr. Paul Frick is the creator of
   the CAPE 1.1 and they declare no other conflicts of interest.
   Correspondence concerning this article should be addressed to Beatriz
   Molinuevo, Departament de Psiquiatria i Medicina Legal, Facultat de
   Medicina, Universitat Autonoma de Barcelona, Avinguda de Can Domenech,
   s/n, Bellaterra (Cerdanyola del Valles), Barcelona 08193, Spain; e-mail:
   beatriz.molinuevo@uab.cat.
NR 47
TC 0
Z9 0
U1 0
U2 0
PU SAGE PUBLICATIONS INC
PI THOUSAND OAKS
PA 2455 TELLER RD, THOUSAND OAKS, CA 91320 USA
SN 0093-8548
EI 1552-3594
J9 CRIM JUSTICE BEHAV
JI Crim. Justice Behav.
AR 0093854819892931
DI 10.1177/0093854819892931
EA DEC 2019
PG 17
WC Psychology, Clinical; Criminology & Penology
SC Psychology; Criminology & Penology
GA JV5TS
UT WOS:000502428400001
DA 2020-02-16
ER

PT J
AU Sterrett-Hong, EM
   Kincaid, C
   Hardaway, CR
   Adams, M
   MacFarlane, M
   Jones, DJ
AF Sterrett-Hong, Emma M.
   Kincaid, Carlye
   Hardaway, Cecily R.
   Adams, Monica
   MacFarlane, Mary
   Jones, Deborah J.
TI Individual- and Family-Level Correlates of Socio-Emotional Functioning
   among African American Youth from Single-Mother Homes: A Compensatory
   Resilience Model
SO JOURNAL OF FAMILY ISSUES
LA English
DT Article; Early Access
DE adolescents; race; ethnicity; single parents; parent; child relations;
   child discipline
ID LOW SELF-ESTEEM; ETHNIC-IDENTITY; DEPRESSIVE SYMPTOMS; INTERNALIZING
   SYMPTOMS; PSYCHOLOGICAL CONTROL; EUROPEAN-AMERICAN; PARENTING BEHAVIORS;
   COMMUNITY VIOLENCE; RACIAL IDENTITY; ADOLESCENT RESILIENCE
AB The majority of research on African American adolescents raised in single-mother homes has focused on externalizing problems, with less attention to other facets of socio-emotional functioning. Using a compensatory resilience approach, the current study examined risk and protective factors at the family (maternal warmth, monitoring, psychological control) and youth (ethnic identity and religiosity) levels as predictors of depressive symptoms, hopelessness, and self-esteem among African American adolescents from single-mother homes (n = 193). Lower levels of psychological control, higher levels of monitoring, and higher levels of youth ethnic identity were associated with at least one of the outcomes, depressive symptoms, hopelessness, and self-esteem. In addition, self-esteem, but not hopelessness, mediated the associations between the family- and youth-level factors and youth depressive symptoms. The importance of targeting maternal psychological control and youth ethnic identity, as well as self-esteem, in intervention programs for African American youth from single-mother families is discussed.
C1 [Sterrett-Hong, Emma M.; Adams, Monica] Univ Louisville, Louisville, KY 40292 USA.
   [Kincaid, Carlye] Silber Psychol Serv, Cary, NC USA.
   [Hardaway, Cecily R.] Univ Maryland, College Pk, MD 20742 USA.
   [MacFarlane, Mary; Jones, Deborah J.] Univ N Carolina, Chapel Hill, NC 27515 USA.
RP Sterrett-Hong, EM (reprint author), Univ Louisville, Couple & Family Therapy Program, Kent Sch Social Work, Burhans Hall 134,440 N Whittington Pkwy, Louisville, KY 40222 USA.
EM emma.sterrett@louisville.edu
FU Ethnicity and Health Outcomes grant; University of North Carolina
   University Research Council grant
FX The author(s) disclosed receipt of the following financial support for
   the research, authorship, and/or publication of this article: Funding
   for this study was provided to Dr. Jones through an Ethnicity and Health
   Outcomes grant and a University of North Carolina University Research
   Council grant.
NR 127
TC 0
Z9 0
U1 3
U2 3
PU SAGE PUBLICATIONS INC
PI THOUSAND OAKS
PA 2455 TELLER RD, THOUSAND OAKS, CA 91320 USA
SN 0192-513X
EI 1552-5481
J9 J FAM ISSUES
JI J. Fam. Issues
AR UNSP 0192513X19891461
DI 10.1177/0192513X19891461
EA DEC 2019
PG 30
WC Family Studies
SC Family Studies
GA JV7BP
UT WOS:000502516500001
DA 2020-02-16
ER

PT J
AU Kwon, K
   Teer, JE
   Maurice, SA
   Matejka, CM
AF Kwon, Kyongboon
   Teer, JaNae E.
   Maurice, Samuel A.
   Matejka, Cassandra M.
TI Self-report of emotional experience and peer nominations of
   expressivity: Predictability of change in teacher-rated social behavior
SO SOCIAL DEVELOPMENT
LA English
DT Article; Early Access
DE emotional experience; emotional expressivity; long-term predictability;
   peer nominations of emotion
ID EARLY ADOLESCENCE; NEGATIVE EMOTIONALITY; ADJUSTMENT PROBLEMS;
   GENDER-DIFFERENCES; EFFORTFUL CONTROL; CHILDREN; ASSOCIATIONS;
   TEMPERAMENT; PERSONALITY; ACCEPTANCE
AB We investigated individual differences in self-reported emotional experience and peer-perceived expressivity among children in mid- to late-elementary school years. Specifically, we examined the constructs' correspondence and temporal stability and also compared the degree to which each predicts change in classroom social behavior over 2 years. Participants were 199 children (Mage = 10 years, Time 1) and their classroom teachers who have participated in two times of assessment. We used self-report of emotional experience and peer nominations of expressivity regarding happiness, anger, and sadness. Teachers rated children's social skills, externalizing problems, and internalizing problems. The correspondence was generally small in magnitude between self-reported experience and peer nominations of expressivity. The stability of peer nominations of emotional expressivity was medium and comparable to that of self-reported experience with the exception of happiness. The predictability of change in social behavior was more robust for peer nominations of expressivity than for self-reported experience. We discussed the relevance of different dimensions of emotionality as well as informants in understanding the predictability of social behavior from emotionality. We also discussed the role of sociodemographic variables in emotional experience and expressivity and offered practical implications of peer nominations in the assessment of children's emotionality.
C1 [Kwon, Kyongboon; Teer, JaNae E.; Maurice, Samuel A.; Matejka, Cassandra M.] Univ Wisconsin, Dept Educ Psychol, Milwaukee, WI 53201 USA.
RP Kwon, K (reprint author), Univ Wisconsin, Dept Educ Psychol, Milwaukee, WI 53201 USA.
EM kwonk@uwm.edu
OI Kwon, Kyongboon/0000-0002-9981-0198
FU University of Wisconsin-Milwaukee
FX The research is supported by Research Growth Initiative and Faculty
   Research and Creative Activities Support grants from the University of
   Wisconsin-Milwaukee awarded to the first author
NR 49
TC 0
Z9 0
U1 0
U2 0
PU WILEY
PI HOBOKEN
PA 111 RIVER ST, HOBOKEN 07030-5774, NJ USA
SN 0961-205X
EI 1467-9507
J9 SOC DEV
JI Soc. Dev.
DI 10.1111/sode.12429
EA DEC 2019
PG 17
WC Psychology, Developmental
SC Psychology
GA JU5VR
UT WOS:000501744700001
DA 2020-02-16
ER

PT J
AU Becker, SP
   Burns, GL
   Smith, ZR
   Langberg, JM
AF Becker, Stephen P.
   Burns, G. Leonard
   Smith, Zoe R.
   Langberg, Joshua M.
TI Sluggish Cognitive Tempo in Adolescents with and without ADHD:
   Differentiation from Adolescent-Reported ADHD Inattention and Unique
   Associations with Internalizing Domains
SO JOURNAL OF ABNORMAL CHILD PSYCHOLOGY
LA English
DT Article; Early Access
DE Adolescence; Anxiety; Attention-deficit; hyperactivity disorder;
   Depression; Emotion regulation; Invariance; Rumination; Sluggish
   cognitive tempo; Suicide
ID ATTENTION-DEFICIT/HYPERACTIVITY DISORDER; REVISED CHILD ANXIETY;
   SELF-REPORT SCALE; DEFICIT HYPERACTIVITY DISORDER; EMOTION REGULATION;
   ADULT ADHD; INITIAL VALIDATION; EXTERNAL VALIDITY; COLLEGE-STUDENTS;
   DEPRESSION SCALE
AB A growing number of studies support the internal and external validity of youth self-reported sluggish cognitive tempo (SCT) symptoms. However, no study has examined SCT in adolescents without ADHD, examined whether adolescent self-reported SCT is distinct from adolescent self-reported ADHD inattention (ADHD-IN), or evaluated whether links between SCT and internalizing problems differ for adolescents with or without ADHD. The present study is the first to (1) determine the convergent and discriminant validity of self-reported SCT and ADHD-IN symptoms in both adolescents with and without ADHD, (2) test the invariance of SCT and ADHD-IN symptoms across ADHD and comparison groups, (3) examine SCT as uniquely related to a range of internalizing-relevant domains, and (4) evaluate if the association between SCT with internalizing correlates differs for adolescents with or without ADHD. Participants were adolescents (M-age = 13 years) with (n = 162) and without (n = 140) ADHD. Adolescents and parents completed measures of internalizing symptoms and emotion dysregulation; adolescents completed measures of rumination and suicidal ideation. Analyses indicated that 13 of the 15 SCT items demonstrated convergent and discriminant validity from ADHD-IN, and SCT and ADHD-IN demonstrated invariance across the ADHD and comparison groups and across sex. SCT, but not ADHD-IN, was uniquely associated with greater adolescent-reported internalizing symptoms and suicidal ideation. Both SCT and ADHD-IN were uniquely associated with adolescent-reported emotion dysregulation and parent-reported internalizing symptoms. Only ADHD-IN was uniquely associated with parent-reported emotion dysregulation. Findings support the differentiation of adolescent-reported SCT and ADHD-IN and demonstrate associations between SCT and increased internalizing problems in adolescents with and without ADHD.
C1 [Becker, Stephen P.] Cincinnati Childrens Hosp Med Ctr, Div Behav Med & Clin Psychol, Cincinnati, OH 45229 USA.
   [Becker, Stephen P.] Univ Cincinnati, Coll Med, Dept Pediat, Cincinnati, OH 45221 USA.
   [Burns, G. Leonard] Washington State Univ, Dept Psychol, Pullman, WA 99164 USA.
   [Smith, Zoe R.; Langberg, Joshua M.] Virginia Commonwealth Univ, Dept Psychol, Box 2018, Richmond, VA 23284 USA.
RP Becker, SP (reprint author), Cincinnati Childrens Hosp Med Ctr, Div Behav Med & Clin Psychol, Cincinnati, OH 45229 USA.; Becker, SP (reprint author), Univ Cincinnati, Coll Med, Dept Pediat, Cincinnati, OH 45221 USA.
EM stephen.becker@cchmc.org
FU Institute of Education Sciences (IES), U.S. Department of EducationUS
   Department of Education [R305A160126]; National Institute of Mental
   Health (NIMH)United States Department of Health & Human ServicesNational
   Institutes of Health (NIH) - USANIH National Institute of Mental Health
   (NIMH) [K23MH108603]
FX This research was supported by award number R305A160126 from the
   Institute of Education Sciences (IES), U.S. Department of Education.
   Stephen Becker is supported by award number K23MH108603 from the
   National Institute of Mental Health (NIMH). The content is solely the
   responsibility of the authors and does not necessarily represent the
   official views of the IES or the NIMH.
NR 84
TC 1
Z9 1
U1 3
U2 3
PU SPRINGER/PLENUM PUBLISHERS
PI NEW YORK
PA 233 SPRING ST, NEW YORK, NY 10013 USA
SN 0091-0627
EI 1573-2835
J9 J ABNORM CHILD PSYCH
JI J. Abnorm. Child Psychol.
DI 10.1007/s10802-019-00603-9
EA DEC 2019
PG 16
WC Psychology, Clinical; Psychology, Developmental
SC Psychology
GA JU6DN
UT WOS:000501765300001
PM 31814060
DA 2020-02-16
ER

PT J
AU Iyer-Eimerbrink, PA
   Jensen-Campbell, LA
AF Iyer-Eimerbrink, Priya A.
   Jensen-Campbell, Lauri A.
TI The long-term consequences of peer victimization on physical and
   psychological health: A longitudinal study
SO JOURNAL OF APPLIED BIOBEHAVIORAL RESEARCH
LA English
DT Article; Early Access
ID DEVELOPMENTAL TRAJECTORIES; RELATIONAL VICTIMIZATION; MIDDLE CHILDHOOD;
   SELF-EFFICACY; RISK-FACTORS; CHILDREN; AGGRESSION; SYMPTOMS; OVERT;
   METAANALYSIS
AB Purpose This study examined whether social and physical peer victimization in adolescence led to changes in psychological and physical health outcomes. Methods One hundred and twenty adolescents (boys = 54) and a parent completed measures of peer victimization and health approximately 2 years apart. Results Results indicated that both social and physical victimization were related to increases in the frequency and severity of health problems over the assessment period. Conclusions Increases in social, but not physical victimization, were related to more internalizing problems as well as greater frequency and severity of health problems at the second assessment. Anxious depression and severity of health problems at the first assessment were related to increases in social, but not physical forms of victimization over the 2-year period. These results continue to shed light on the notion that being peer victimized is not a normal part of life and is not necessarily something that adolescents will reconcile with time.
C1 [Iyer-Eimerbrink, Priya A.] Univ North Texas Dallas, Dallas, TX 75241 USA.
   [Jensen-Campbell, Lauri A.] Univ Texas Arlington, Arlington, TX 76019 USA.
RP Iyer-Eimerbrink, PA (reprint author), Univ North Texas Dallas, Dallas, TX 75241 USA.
EM priya.eimerbrink@untdallas.edu
NR 99
TC 0
Z9 0
U1 1
U2 1
PU WILEY
PI HOBOKEN
PA 111 RIVER ST, HOBOKEN 07030-5774, NJ USA
SN 1071-2089
EI 1751-9861
J9 J APPL BIOBEHAV RES
JI J. Appl. Biobehav. Res.
AR e12174
DI 10.1111/jabr.12174
EA DEC 2019
PG 20
WC Psychology, Clinical
SC Psychology
GA JT1QM
UT WOS:000500772500001
DA 2020-02-16
ER

PT J
AU van Vliet, K
   van Ginkel, WG
   Jahja, R
   Daly, A
   MacDonald, A
   De Laet, C
   Vara, R
   Rahman, Y
   Cassiman, D
   Eyskens, F
   Timmer, C
   Mumford, N
   Bierau, J
   van Hasselt, PM
   Gissen, P
   Goyens, PJ
   McKiernan, PJ
   Wilcox, G
   Morris, AAM
   Jameson, EA
   Huijbregts, SCJ
   van Spronsen, FJ
AF van Vliet, Kimber
   van Ginkel, Willem G.
   Jahja, Rianne
   Daly, Anne
   MacDonald, Anita
   De Laet, Corinne
   Vara, Roshni
   Rahman, Yusof
   Cassiman, David
   Eyskens, Francois
   Timmer, Corrie
   Mumford, Nicky
   Bierau, Jorgen
   van Hasselt, Peter M.
   Gissen, Paul
   Goyens, Philippe J.
   McKiernan, Patrick J.
   Wilcox, Gisela
   Morris, Andrew A. M.
   Jameson, Elisabeth A.
   Huijbregts, Stephan C. J.
   van Spronsen, Francjan J.
TI Emotional and behavioral problems, quality of life and metabolic control
   in NTBC-treated Tyrosinemia type 1 patients
SO ORPHANET JOURNAL OF RARE DISEASES
LA English
DT Article
DE Tyrosinemia type 1; Behavior problems; Health related-quality of life;
   Phenylalanine; Tyrosine
ID PHENYLKETONURIA; PHENYLALANINE; NITISINONE; HEALTH
AB Background: Treatment with 2-(2-nitro-4-trifluoromethylbenzoyl)-1,3-cyclohexanedione (NTBC) and dietary phenylalanine and tyrosine restriction improves physical health and life expectancy in Tyrosinemia type 1 (TT1). However, neurocognitive outcome is suboptimal. This study aimed to investigate behavior problems and health-related quality of life (HR-QoL) in NTBC-dietary-treated TT1 and to relate this to phenylalanine and tyrosine concentrations.
   Results: Thirty-one TT1 patients (19 males; mean age 13.9 +/- 5.3 years) were included in this study. Emotional and behavioral problems, as measured by the Achenbach System of Empirically Based Assessment, were present in almost all domains. Attention and thought problems were particularly evident. HR-QoL was assessed by the TNO AZL Children's and Adults QoL questionnaires. Poorer HR-QoL as compared to reference populations was observed for the domains: independent daily functioning, cognitive functioning and school performance, social contacts, motor functioning, and vitality. Both internalizing and externalizing behavior problems were associated with low phenylalanine (and associated lower tyrosine) concentrations during the first year of life. In contrast, high tyrosine (and associated higher phenylalanine) concentrations during life and specifically the last year before testing were associated with more internalizing behavior and/or HR-QoL problems.
   Conclusions: TT1 patients showed several behavior problems and a lower HR-QoL. Associations with metabolic control differed for different age periods. This suggests the need for continuous fine-tuning and monitoring of dietary treatment to keep phenylalanine and tyrosine concentrations within target ranges in NTBC-treated TT1 patients.
C1 [van Vliet, Kimber; van Ginkel, Willem G.; Jahja, Rianne; van Spronsen, Francjan J.] Univ Groningen, Univ Med Ctr Groningen, Div Metab Dis, Beatrix Childrens Hosp, CA33,POB 30-001, NL-9700 RB Groningen, Netherlands.
   [Daly, Anne; MacDonald, Anita; McKiernan, Patrick J.] Birmingham Childrens Hosp, Birmingham, W Midlands, England.
   [De Laet, Corinne; Goyens, Philippe J.] Univ Libre Bruxelles, Hop Univ Enfants Reine Fabiola, Brussels, Belgium.
   [Vara, Roshni] Evelina London Childrens Hosp, London, England.
   [Rahman, Yusof] Guys & St Thomas Hosp, London, England.
   [Cassiman, David] Univ Leuven, Univ Hosp Gasthuisberg, Leuven, Belgium.
   [Eyskens, Francois] Univ Hosp Antwerp, Kon Mathilde Moeder & Kindctr, Antwerp, Belgium.
   [Timmer, Corrie] Acad Med Ctr, Amsterdam, Netherlands.
   [Mumford, Nicky; Gissen, Paul] NIHR Great Ormond St Hosp, Biomed Res Ctr, London, England.
   [Bierau, Jorgen] Maastricht Univ, Med Ctr, Maastricht, Netherlands.
   [van Hasselt, Peter M.] Univ Med Ctr Utrecht, Wilhelmina Childrens Hosp, Utrecht, Netherlands.
   [Wilcox, Gisela] Univ Manchester, Fac Biol Med & Hlth, Sch Med Sci, Manchester, Lancs, England.
   [Wilcox, Gisela] Salford Royal Fdn NHS Trust, Mark Holland Metab Unit, Salford M6 8HD, Lancs, England.
   [Morris, Andrew A. M.; Jameson, Elisabeth A.] Manchester Univ Hosp NHS Fdn Trust, Manchester Ctr Genom Med, Willink Metab Unit, St Marys Hosp, Manchester, Lancs, England.
   [Huijbregts, Stephan C. J.] Leiden Univ, Clin Child & Adolescent Studies Neurodev Disorder, Leiden, Netherlands.
RP van Spronsen, FJ (reprint author), Univ Groningen, Univ Med Ctr Groningen, Div Metab Dis, Beatrix Childrens Hosp, CA33,POB 30-001, NL-9700 RB Groningen, Netherlands.
EM f.j.van.spronsen@umcg.nl
NR 26
TC 0
Z9 0
U1 0
U2 0
PU BMC
PI LONDON
PA CAMPUS, 4 CRINAN ST, LONDON N1 9XW, ENGLAND
EI 1750-1172
J9 ORPHANET J RARE DIS
JI Orphanet J. Rare Dis.
PD DEC 4
PY 2019
VL 14
IS 1
AR 285
DI 10.1186/s13023-019-1259-2
PG 9
WC Genetics & Heredity; Medicine, Research & Experimental
SC Genetics & Heredity; Research & Experimental Medicine
GA KG2WV
UT WOS:000509804400003
PM 31801588
OA DOAJ Gold, Green Published
DA 2020-02-16
ER

PT J
AU Sevincok, D
   Ozbay, HC
   Ozbek, MM
   Tunagur, MT
   Aksu, H
AF Sevincok, Doga
   Ozbay, Hasan Can
   Ozbek, Mutlu Muhammed
   Tunagur, Mustafa Tolga
   Aksu, Hatice
TI ADHD symptoms in relation to internalizing and externalizing symptoms in
   children: the mediating role of sluggish cognitive tempo
SO NORDIC JOURNAL OF PSYCHIATRY
LA English
DT Article; Early Access
DE SCT; ADHD; internalization; externalization
ID ATTENTION-DEFICIT/HYPERACTIVITY DISORDER; DEFICIT HYPERACTIVITY
   DISORDER; CHILDHOOD; ANXIETY; ASSOCIATION; INATTENTION; VALIDITY;
   IMPAIRMENT; TEMPERAMENT; ACHIEVEMENT
AB Objective: Although internalizing and externalizing disorders have received considerable attention among young population, the mechanisms that explain the relationships of internalization and externalization symptoms with attention deficit/hyperactivity disorder (ADHD) in children and adolescents are not well understood. Since sluggish cognitive tempo (SCT) symptoms had significant associations with ADHD, and internalization/externalization disorders, we examined whether SCT may mediate between ADHD symptoms and internalizing/externalizing problems during childhood. Methods: We performed a retrospective chart-review of 95 children and adolescents (76 boys and 19 girls, aged 6-16) with ADHD. The severity of ADHD was evaluated by Turgay DSM-IV-Based Disruptive Behavioral Disorders Screening and Rating Scale (T-DSMIV-S) completed by teachers. Measures of SCT, internalisation and externalisation symptoms, social, thought, and attentional problems were based on the Teacher Report Form (TRF) that was completed by subjects' primary teachers. Results: The withdrawn scores were significantly correlated with SCT scores, social problems, and ADHD-inattention. There was an inverse correlation between withdrawn and ADHD-hyperactivity/impulsivity scores. The mediation test using bootstrapping method showed that the indirect coefficient for SCT was significant, after controlling of ADHD-inattention and social problems covariates, consistent with partial mediation. Conclusion: Our results may demonstrate that while externalization symptoms were associated with hyperactivity/impulsivity symptoms of ADHD, the internalization symptoms were significantly related to SCT in youngs with ADHD. Specifically, although social withdrawal was significantly related to ADHD-inattention, this relationship was mediated by the severity of SCT.
C1 [Sevincok, Doga; Ozbay, Hasan Can; Ozbek, Mutlu Muhammed; Tunagur, Mustafa Tolga; Aksu, Hatice] Adnan Menderes Univ, Med Sch, Dept Child & Adolescent Psychiat, Aydin, Turkey.
RP Sevincok, D (reprint author), Adnan Menderes Univ, Med Sch, Dept Child & Adolescent Psychiat, Aydin, Turkey.
EM dsevincok@hotmail.com
OI aksu, hatice/0000-0001-6882-1129
NR 71
TC 0
Z9 0
U1 1
U2 1
PU TAYLOR & FRANCIS LTD
PI ABINGDON
PA 2-4 PARK SQUARE, MILTON PARK, ABINGDON OR14 4RN, OXON, ENGLAND
SN 0803-9488
EI 1502-4725
J9 NORD J PSYCHIAT
JI Nord. J. Psychiatr.
DI 10.1080/08039488.2019.1697746
EA DEC 2019
PG 8
WC Psychiatry
SC Psychiatry
GA JT5XC
UT WOS:000501061400001
PM 31809238
DA 2020-02-16
ER

PT J
AU Openneer, TJC
   Tarnok, Z
   Bognar, E
   Benaroya-Milshtein, N
   Garcia-Delgar, B
   Morer, A
   Steinberg, T
   Hoekstra, PJ
   Dietrich, A
   Apter, A
   Baglioni, V
   Ball, J
   Benaroya-Milshtein, N
   Bodmer, B
   Bognar, E
   Burger, B
   Buse, J
   Cardona, F
   Vela, MC
   Debes, NM
   Dietrich, A
   Ferro, MC
   Fremer, C
   Garcia-Delgar, B
   Gulisano, M
   Hagen, A
   Hagstrom, J
   Hedderly, TJ
   Heyman, I
   Hoekstra, PJ
   Huyser, C
   Madruga-Garrido, M
   Marotta, A
   Mir, P
   Morer, A
   Muller, N
   Muller-Vahl, K
   Munchau, A
   Nagy, P
   Neri, V
   Openneer, TJC
   Pellico, A
   Plessen, KJ
   Porcelli, C
   Redondo, M
   Rizzo, R
   Roessner, V
   Ruhrman, D
   Schnell, JML
   Silvestri, PR
   Skov, L
   Steinberg, T
   Gloor, FT
   Tarnok, Z
   Tubing, J
   Turner, VL
   Visscher, F
AF Openneer, Thaira J. C.
   Tarnok, Zsanett
   Bognar, Emese
   Benaroya-Milshtein, Noa
   Garcia-Delgar, Blanca
   Morer, Astrid
   Steinberg, Tamar
   Hoekstra, Pieter J.
   Dietrich, Andrea
   Apter, Alan
   Baglioni, Valentina
   Ball, Juliane
   Benaroya-Milshtein, Noa
   Bodmer, Benjamin
   Bognar, Emese
   Burger, Bianka
   Buse, Judith
   Cardona, Francesco
   Vela, Marta Correa
   Debes, Nanette M.
   Dietrich, Andrea
   Ferro, Maria Cristina
   Fremer, Carolin
   Garcia-Delgar, Blanca
   Gulisano, Mariangela
   Hagen, Annelieke
   Hagstrom, Julie
   Hedderly, Tammy J.
   Heyman, Isobel
   Hoekstra, Pieter J.
   Huyser, Chaim
   Madruga-Garrido, Marcos
   Marotta, Anna
   Mir, Pablo
   Morer, Astrid
   Mueller, Norbert
   Mueller-Vahl, Kirsten
   Muenchau, Alexander
   Nagy, Peter
   Neri, Valeria
   Openneer, Thaira J. C.
   Pellico, Alessandra
   Plessen, Kerstin J.
   Porcelli, Cesare
   Redondo, Marina
   Rizzo, Renata
   Roessner, Veit
   Ruhrman, Daphna
   Schnell, Jaana M. L.
   Silvestri, Paola Rosaria
   Skov, Liselotte
   Steinberg, Tamar
   Gloor, Friederike Tagwerker
   Tarnok, Zsanett
   Tubing, Jennifer
   Turner, Victoria L.
   Visscher, Frank
CA EMTICS Collaborative Grp
TI The Premonitory Urge for Tics Scale in a large sample of children and
   adolescents: psychometric properties in a developmental context. An
   EMTICS study
SO EUROPEAN CHILD & ADOLESCENT PSYCHIATRY
LA English
DT Article; Early Access
DE Tourette syndrome; Premonitory urges; Premonitory Urge for Tics Scale
   (PUTS); Psychometric properties; Obsessive-compulsive symptoms
ID OBSESSIVE-COMPULSIVE SCALE; QUALITY-OF-LIFE; TOURETTE-SYNDROME; SENSORY
   PHENOMENA; HABIT REVERSAL; ADULT PATIENTS; DISORDERS; QUESTIONNAIRE;
   SEVERITY; THERAPY
AB Premonitory urges are uncomfortable physical sensations preceding tics that occur in most individuals with a chronic tic disorder. The Premonitory Urge for Tics Scale (PUTS) is the most frequently used self-report measure to assess the severity of premonitory urges. We aimed to evaluate the psychometric properties of the PUTS in the largest sample size to date (n = 656), in children aged 3-16 years, from the baseline measurement of the longitudinal European Multicenter Tics in Children Study (EMTICS). Our psychometric evaluation was done in three age-groups: children aged 3-7 years (n = 103), children between 8 and 10 years (n = 253), and children aged 11-16 years (n = 300). The PUTS exhibited good internal reliability in children and adolescents, also under the age of 10, which is younger than previously thought. We observed significant but small correlations between the severity of urges and severity of tics and obsessive-compulsive symptoms, and between severity of urges and ratings of attention-deficit/hyperactivity disorder and internalizing and externalizing behaviors, however, only in children of 8-10 years. Consistent with previous results, the 10th item of the PUTS correlated less with the rest of the scale compared to the other items and, therefore, should not be used as part of the questionnaire. We found a two-factor structure of the PUTS in children of 11 years and older, distinguishing between sensory phenomena related to tics, and mental phenomena as often found in obsessive-compulsive disorder. The age-related differences observed in this study may indicate the need for the development of an age-specific questionnaire to assess premonitory urges.
C1 [Openneer, Thaira J. C.; Hoekstra, Pieter J.; Dietrich, Andrea; Dietrich, Andrea; Hoekstra, Pieter J.; Openneer, Thaira J. C.] Univ Groningen, Univ Med Ctr Groningen, Dept Child & Adolescent Psychiat, Hanzepl 1 XA 10, NL-9713 GZ Groningen, Netherlands.
   [Tarnok, Zsanett; Bognar, Emese; Bognar, Emese; Nagy, Peter; Tarnok, Zsanett] Vadaskert Child & Adolescent Psychiat Hosp, Budapest, Hungary.
   [Benaroya-Milshtein, Noa; Steinberg, Tamar; Apter, Alan; Benaroya-Milshtein, Noa; Ruhrman, Daphna; Steinberg, Tamar] Tel Aviv Univ, Schneider Childrens Med Ctr Israel, Sackler Fac Med, Child & Adolescent Psychiat Dept, Petah Tiqwa, Israel.
   [Garcia-Delgar, Blanca; Morer, Astrid; Garcia-Delgar, Blanca; Morer, Astrid; Redondo, Marina] Hosp Clin Univ, Inst Neurosci, Dept Child & Adolescent Psychiat & Psychol, Barcelona, Spain.
   [Morer, Astrid] Inst Invest Biomed August Pi & Sunyer IDIBAPS, Barcelona, Spain.
   [Morer, Astrid] Inst Carlos III, Ctr Invest Red Salud Mental CIBERSAM, Madrid, Spain.
   [Baglioni, Valentina; Cardona, Francesco; Neri, Valeria; Silvestri, Paola Rosaria] Univ Roma La Sapienza, Dept Human Neurosci, Rome, Italy.
   [Ball, Juliane; Gloor, Friederike Tagwerker] Univ Zurich, Clin Child & Adolescent Psychiat & Psychotherapy, Zurich, Switzerland.
   [Bodmer, Benjamin; Buse, Judith; Roessner, Veit] Tech Univ Dresden, Fac Med, Dept Child & Adolescent Psychiat, Dresden, Germany.
   [Burger, Bianka; Mueller, Norbert; Schnell, Jaana M. L.] Ludwig Maximilians Univ Munchen, Univ Hosp, Dept Psychiat & Psychotherapy, Munich, Germany.
   [Burger, Bianka; Mueller, Norbert] Marion von Tessin Memory Zentrum gGmbH, Munich, Germany.
   [Vela, Marta Correa; Mir, Pablo] Univ Seville, Unidad Trastornos Movimiento, Serv Neurol & Neurofisiol Clin,CSIC, Inst Biomed Sevilla IBiS,Hosp Univ Virgen del Roc, Seville, Spain.
   [Debes, Nanette M.; Skov, Liselotte] Herlev Univ Hosp, Dept Paediat, Herlev, Denmark.
   [Ferro, Maria Cristina; Gulisano, Mariangela; Pellico, Alessandra; Rizzo, Renata] Catania Univ, Sch Med, Child Neuropsychiat Sect, Dept Clin & Expt Med, Catania, Italy.
   [Fremer, Carolin; Mueller-Vahl, Kirsten] Hannover Med Sch, Clin Psychiat Socialpsychiat & Psychotherapy, Hannover, Germany.
   [Hagen, Annelieke; Huyser, Chaim] De Bascule, Acad Ctr Child & Adolescent Psychiat, Amsterdam, Netherlands.
   [Hagen, Annelieke; Huyser, Chaim] Acad Med Ctr, Dept Child & Adolescent Psychiat, Amsterdam, Netherlands.
   [Hagstrom, Julie; Plessen, Kerstin J.] Capital Reg Denmark, Mental Hlth Serv, Child & Adolescent Mental Hlth Ctr, Copenhagen, Denmark.
   [Hagstrom, Julie; Plessen, Kerstin J.] Univ Copenhagen, Copenhagen, Denmark.
   [Hedderly, Tammy J.; Turner, Victoria L.] Kings Hlth Partners AHSC, Evelina London Childrens Hosp GSTT, London, England.
   [Heyman, Isobel] Great Ormond St Hosp Sick Children, London, England.
   [Heyman, Isobel] UCL, Inst Child Hlth, London, England.
   [Madruga-Garrido, Marcos] Univ Seville, Inst Biomed Sevilla IBiS, Hosp Univ Virgen del Rocio, Secc Neuropediat,CSIC, Seville, Spain.
   [Marotta, Anna; Porcelli, Cesare] Azienda Sanit Locale Bari, Child & Adolescent Serv Bari Metropolitan Area, Dept Mental Hlth, Bari, Italy.
   [Morer, Astrid] Inst Invest Biomed August Pi & Sunyer IDIBAPS, Barcelona, Spain.
   [Morer, Astrid] Inst Carlos III, Ctr Invest Red Salud Mental CIBERSAM, Madrid, Spain.
   [Muenchau, Alexander] Univ Lubeck, Inst Neurogenet, Lubeck, Germany.
   [Plessen, Kerstin J.; Tubing, Jennifer] Univ Lausanne, Univ Med Ctr, Dept Psychiat, Serv Child & Adolescent Psychiat, Lausanne, Switzerland.
   [Visscher, Frank] Admiraal De Ruyter Ziekenhuis, Dept Neurol, Goes, Netherlands.
RP Openneer, TJC (reprint author), Univ Groningen, Univ Med Ctr Groningen, Dept Child & Adolescent Psychiat, Hanzepl 1 XA 10, NL-9713 GZ Groningen, Netherlands.
EM t.openneer@accare.nl
RI Morer, Astrid/J-5113-2017
OI Morer, Astrid/0000-0001-8109-7008; Openneer, Thaira/0000-0003-4770-2264
FU EUEuropean Union (EU) [316978]; German Research SocietyGerman Research
   Foundation (DFG) [DFG: GZ MU 1527/3-1]; German Ministry of Education and
   ResearchFederal Ministry of Education & Research (BMBF) [BMBF:
   01KG1421]; National Institute of Mental Health (NIMH)United States
   Department of Health & Human ServicesNational Institutes of Health (NIH)
   - USANIH National Institute of Mental Health (NIMH); GW; Almirall; Abide
   Therapeutics; Therapix Biosciences
FX Muller-Vahl received funding for research from the EU
   (FP7-PEOPLE-2012-ITN No. 316978), the German Research Society (DFG: GZ
   MU 1527/3-1), the German Ministry of Education and Research (BMBF:
   01KG1421), the National Institute of Mental Health (NIMH), GW, Almirall,
   Abide Therapeutics, and Therapix Biosciences, and consultant's honoraria
   from Abide Therapeutics, Fundacion Canna, and Therapix Biosiences.
NR 45
TC 0
Z9 0
U1 1
U2 1
PU SPRINGER
PI NEW YORK
PA 233 SPRING ST, NEW YORK, NY 10013 USA
SN 1018-8827
EI 1435-165X
J9 EUR CHILD ADOLES PSY
JI Eur. Child Adolesc. Psych.
DI 10.1007/s00787-019-01450-1
EA DEC 2019
PG 14
WC Psychology, Developmental; Pediatrics; Psychiatry
SC Psychology; Pediatrics; Psychiatry
GA JS9EJ
UT WOS:000500602800001
PM 31802271
OA Other Gold
DA 2020-02-16
ER

PT J
AU Pittman, LD
   Cutright, NL
   McNeela, L
   Awada, S
   Pabis, JM
   Kochanova, K
   Shelleby, E
AF Pittman, Laura D.
   Cutright, Nicolette L.
   McNeela, Lauren
   Awada, Samantha
   Pabis, Jacqueline M.
   Kochanova, Kristina
   Shelleby, Elizabeth
TI Coping Strategies and Psychological Symptoms Among Children on St.
   Thomas in the Aftermath of Hurricanes Irma and Maria
SO JOURNAL OF TRAUMATIC STRESS
LA English
DT Article; Early Access
ID POSTTRAUMATIC STRESS REACTIONS; SOCIAL SUPPORT; RISK-FACTORS;
   ADOLESCENTS; DISASTER; CHILDHOOD; METAANALYSIS; COMORBIDITY; CHECKLIST;
   RESPONSES
AB Research has shown that experiencing a hurricane can lead to internalizing, externalizing, and posttraumatic stress (PTS) symptoms in children. However, the effects of experiencing two hurricanes within a short time frame have not been examined. Moreover, there is limited research examining how children's coping is linked to their psychological functioning and no research using the empirically supported conceptualization of coping that includes primary control coping (i.e., attempts to control the stressor) and secondary control coping (i.e., attempts to adapt to the stressor). This study examined the psychological functioning of 108 children and adolescents (69.7% Black, Non-Hispanic; 56.5% female; M age = 11.59 years, SD = 2.43) in Grades 3-12 as measured 3 months after experiencing Hurricanes Irma and Maria on the island of St. Thomas. Participants completed electronic questionnaires about their demographic characteristics, hurricane exposure (i.e., perceived life-threat, life-threatening events, loss/disruption after hurricanes), coping strategies utilized, and their psychological functioning (i.e., PTS, internalizing, and externalizing symptoms). A principal component analysis of the coping items determined four coping factors: primary control, secondary control, disengagement, and negative coping. Linear regressions, including children's age and aspects of hurricane exposure, found primary control coping was positively associated with PTS symptoms, beta = .18, whereas secondary control coping was negatively associated with PTS and externalizing symptoms, beta s = -.17 and -.19, respectively. Negative coping, but not disengagement coping, was positively associated with all three outcomes, beta s = .31-.42. These findings suggest positive ways children can cope after experiencing a hurricane, informing possible early intervention efforts.
C1 [Pittman, Laura D.; McNeela, Lauren; Awada, Samantha; Pabis, Jacqueline M.; Kochanova, Kristina; Shelleby, Elizabeth] Northern Illinois Univ, Dept Psychol, De Kalb, IL 60502 USA.
   [Cutright, Nicolette L.] Insight Psychol Serv, St Thomas, VI USA.
RP Pittman, LD (reprint author), Northern Illinois Univ, Dept Psychol, De Kalb, IL 60502 USA.
EM lpittman@niu.edu
FU University of Colorado Natural Hazards Center through its Quick Response
   Grant Program - National Science Foundation [CMMI1333610]; Division of
   Research and Innovation Partnerships of Northern Illinois University
FX This research was funded in part by a grant from the University of
   Colorado Natural Hazards Center through its Quick Response Grant
   Program, which is funded by the National Science Foundation
   (CMMI1333610). Additional funds were provided by the Division of
   Research and Innovation Partnerships of Northern Illinois University.
NR 44
TC 0
Z9 0
U1 0
U2 0
PU WILEY
PI HOBOKEN
PA 111 RIVER ST, HOBOKEN 07030-5774, NJ USA
SN 0894-9867
EI 1573-6598
J9 J TRAUMA STRESS
JI J. Trauma Stress
DI 10.1002/jts.22471
EA DEC 2019
PG 10
WC Psychology, Clinical; Psychiatry
SC Psychology; Psychiatry
GA JS6JP
UT WOS:000500411800001
PM 31800137
DA 2020-02-16
ER

PT J
AU Chesnut, RP
   Czymoniewicz-Klippel, M
   DiNallo, JM
   Perkins, DF
AF Chesnut, Ryan P.
   Czymoniewicz-Klippel, Melina
   DiNallo, Jennifer M.
   Perkins, Daniel F.
TI Grow Online: feasibility and proof of concept study
SO JOURNAL OF CHILDRENS SERVICES
LA English
DT Article; Early Access
DE Health promotion; Feasibility; Child well-being; Digital delivery
   methods; Parent-focused interventions; Proof of concept
ID PAPER-AND-PENCIL; FAMILY SUPPORT; UNITED-STATES; PARENT; CHILDREN;
   BEHAVIORS; SOCIALIZATION; INTERVENTIONS; PROGRAMS; MOTHERS
AB Purpose Digitally delivered, parent-focused interventions (DD-PFIs) are viewed as an important method for supporting child well-being. Few DD-PFIs include health-promotion and general-parenting content, and only some are intended for a universal audience. The purpose of this paper is to focus on a preliminary evaluation of Grow Online, which was designed to address this gap. Design/methodology/approach A mixed-methods design, including pretests and posttests and semi-structured interviews, was employed to evaluate program feasibility and demonstrate proof of concept. Findings Feasibility findings were favorable, which indicates participants were satisfied with the program, liked the main program features, found the content helpful and had a positive experience using the website. Initial recruitment was strong, and engagement with the sessions was high; however, retention was poor with a 73.5 percent attrition rate. Significant pre- to post-changes were found on measures of over-reactive discipline, parenting efficacy, emotion coaching, coping socialization, child physical activity support, rewarding eating and child externalizing and internalizing behaviors. Research limitations/implications - Study design and high attrition limit the ability to infer causality and generalize beyond the sample. Practical implications - Providing support to parents through a universal health-promoting DD-PFI is viable, though issues involving retention need to be given full consideration. Originality/value Parents use of technology to access child care information is increasing, but most information online is not evidence-informed. Grow Online fills an important gap in the research and practice of DD-PFIs, and this study's findings suggest a more rigorous evaluation is merited.
C1 [Chesnut, Ryan P.; Perkins, Daniel F.] Penn State Univ, Clearinghouse Mil Family Readiness, University Pk, PA 16802 USA.
   [Czymoniewicz-Klippel, Melina; DiNallo, Jennifer M.] Penn State Univ, Biobehav Hlth Dept, University Pk, PA 16802 USA.
   [Perkins, Daniel F.] Penn State Univ, Dept Agr Econ Sociol & Educ, University Pk, PA 16802 USA.
RP Chesnut, RP (reprint author), Penn State Univ, Clearinghouse Mil Family Readiness, University Pk, PA 16802 USA.
EM rpc5108@psu.edu; mtc16@psu.edu; jmd422@psu.edu; dfp102@psu.edu
NR 54
TC 0
Z9 0
U1 1
U2 1
PU EMERALD GROUP PUBLISHING LTD
PI BINGLEY
PA HOWARD HOUSE, WAGON LANE, BINGLEY BD16 1WA, W YORKSHIRE, ENGLAND
SN 1746-6660
EI 2042-8677
J9 J CHILD SERV
JI J. Child. Serv.
DI 10.1108/JCS-10-2018-0026
EA DEC 2019
PG 17
WC Social Work
SC Social Work
GA JW3CO
UT WOS:000502933600001
DA 2020-02-16
ER

PT J
AU Cordts, KMP
   Hall, TA
   Hartman, ME
   Luther, M
   Wagner, A
   Piantino, J
   Guilliams, KP
   Guerriero, RM
   Jara, J
   Williams, CN
AF Poppert Cordts, Katrina M.
   Hall, Trevor A.
   Hartman, Mary E.
   Luther, Madison
   Wagner, Amanda
   Piantino, Juan
   Guilliams, Kristin P.
   Guerriero, Rejean M.
   Jara, Jalane
   Williams, Cydni N.
TI Sleep Measure Validation in a Pediatric Neurocritical Care Acquired
   Brain Injury Population
SO NEUROCRITICAL CARE
LA English
DT Article; Early Access
DE Critical care; Sleep; Quality of life; Hospitalization; Pediatric;
   Outcomes; Brain injury
ID QUALITY-OF-LIFE; MULTIDIMENSIONAL FATIGUE SCALE; CONFIRMATORY
   FACTOR-ANALYSIS; GENERIC CORE SCALES; DISTURBANCE SCALE; CHILDREN SDSC;
   RELIABILITY; HEALTH; PEDSQL(TM); ADOLESCENTS
AB Background/Objective Lingering morbidities including physical, cognitive, emotional, and psychosocial sequelae, termed the Post-Intensive Care Syndrome, persist years after pediatric neurocritical care (PNCC) hospitalization. Sleep disturbances impact other Post-Intensive Care Syndrome domains and are under-evaluated to date due to a lack of appropriate measurement tools. The present study evaluated the validity of the Sleep Disturbance Scale for Children (SDSC) to address the growing need for assessing sleep problems after PNCC. Methods We conducted a prospective observational study of youth aged 3-17 years with acquired brain injury (N = 69) receiving care through longitudinal PNCC programs at two tertiary academic medical centers. Parents completed the SDSC and provided proxy reports of internalizing symptoms, health-related quality of life (HRQOL), fatigue, pain behavior, and cognitive function within 3 months of hospital discharge. Evidence for the validity of the SDSC was established by utilizing the full sample for psychosocial measure comparisons and by comparing SDSC outcomes by severity (Low Risk, Mild-Moderate Risk, and High Risk defined by reported standardized T-scores). Results Internal consistency of the SDSC was good (alpha = .81). Within the full sample, increased sleep disturbances on the SDSC were significantly correlated with Post-Intensive Care Syndrome measures, including worse physical (r = .65), psychological (r = .62), and cognitive (r = - .74) sequelae. Youth in the High Risk group evidenced greater dysfunction in mental acuity, pain behavior, internalizing symptoms, and social engagement. Findings revealed both statistically and clinically significant impacts of sleep disturbances as measured by the SDSC on HRQOL. Conclusions The SDSC is a valid and reliable measure for assessing sleep disturbances in children after PNCC. Results support the use of the SDSC to measure sleep disturbances after PNCC. Targeted interventions for sleep disturbances may be key to overall patient recovery.
C1 [Poppert Cordts, Katrina M.] Univ Nebraska Med Ctr, Dept Psychiat, Omaha, NE USA.
   [Poppert Cordts, Katrina M.; Hall, Trevor A.; Wagner, Amanda] Oregon Hlth & Sci Univ, Dept Pediat, Inst Dev & Disabil, Div Pediat Psychol, 3181 Sw Sam Jackson Pk Rd, Portland, OR 97201 USA.
   [Poppert Cordts, Katrina M.; Hall, Trevor A.; Wagner, Amanda; Piantino, Juan; Williams, Cydni N.] Doernbecher Childrens Hosp, Portland, OR USA.
   [Hall, Trevor A.; Luther, Madison; Jara, Jalane; Williams, Cydni N.] Oregon Hlth & Sci Univ, Pediat Crit Care & Neurotrauma Recovery Program, 3181 SW Sam Jackson Pk Rd, Portland, OR 97239 USA.
   [Hartman, Mary E.; Guilliams, Kristin P.] Washington Univ, Sch Med, Dept Pediat, Div Pediat Crit Care,St Louis Childrens Hosp, St Louis, MO 63110 USA.
   [Piantino, Juan] Oregon Hlth & Sci Univ, Dept Pediat, Div Pediat Neurol, 3181 Sw Sam Jackson Pk Rd, Portland, OR 97201 USA.
   [Guilliams, Kristin P.; Guerriero, Rejean M.] Washington Univ, Sch Med, Dept Neurol, Div Pediat & Dev Neurol,St Louis Childrens Hosp, St Louis, MO 63110 USA.
   [Williams, Cydni N.] Oregon Hlth & Sci Univ, Dept Pediat, Div Pediat Crit Care, 3181 Sw Sam Jackson Pk Rd, Portland, OR 97201 USA.
RP Williams, CN (reprint author), Oregon Hlth & Sci Univ, Pediat Crit Care & Neurotrauma Recovery Program, 3181 SW Sam Jackson Pk Rd, Portland, OR 97239 USA.
EM willicyd@ohsu.edu
RI Piantino, Juan/AAI-2184-2019
OI Piantino, Juan/0000-0002-8861-5709; Williams, Cydni/0000-0002-2049-7662
FU Agency for Healthcare Research and QualityUnited States Department of
   Health & Human ServicesAgency for Healthcare Research & Quality
   [K12HS022981]; National Institute of Neurologic Disorders and
   StrokeUnited States Department of Health & Human ServicesNational
   Institutes of Health (NIH) - USANIH National Institute of Neurological
   Disorders & Stroke (NINDS) [K23NS099472]; National Heart, Lung and Blood
   InstituteUnited States Department of Health & Human ServicesNational
   Institutes of Health (NIH) - USANIH National Heart Lung & Blood
   Institute (NHLBI) [K12HL133115]
FX Williams is supported by the Agency for Healthcare Research and Quality,
   grant number K12HS022981. The content is solely the responsibility of
   the authors and does not necessarily represent the official views of the
   Agency for Healthcare Research and Quality. Dr. Guilliams is supported
   by the National Institute of Neurologic Disorders and Stroke grant
   number K23NS099472. Dr. Piantino is supported by the National Heart,
   Lung and Blood Institute grant number K12HL133115.
NR 54
TC 0
Z9 0
U1 1
U2 1
PU HUMANA PRESS INC
PI TOTOWA
PA 999 RIVERVIEW DRIVE SUITE 208, TOTOWA, NJ 07512 USA
SN 1541-6933
EI 1556-0961
J9 NEUROCRIT CARE
JI Neurocrit. Care
DI 10.1007/s12028-019-00883-5
EA DEC 2019
PG 11
WC Critical Care Medicine; Clinical Neurology
SC General & Internal Medicine; Neurosciences & Neurology
GA JS4PA
UT WOS:000500287800002
PM 31797275
DA 2020-02-16
ER

PT J
AU Wald, ELAF
   Debeij-Van Hall, MHJA
   De Jong, E
   Aldenkamp, AP
   Vermeulen, RJ
   Vles, JSH
   Klinkenberg, S
   Hendriksen, JGM
AF Wald, Eric L. A. Fonseca
   Debeij-Van Hall, Mariette H. J. A.
   De Jong, Eline
   Aldenkamp, Albert P.
   Vermeulen, R. Jeroen
   Vles, Johan S. H.
   Klinkenberg, Sylvia
   Hendriksen, Jos G. M.
TI Neurocognitive and behavioural profile in Panayiotopoulos syndrome
SO DEVELOPMENTAL MEDICINE AND CHILD NEUROLOGY
LA English
DT Article; Early Access
ID AUTONOMIC STATUS EPILEPTICUS; ILAE COMMISSION; POSITION PAPER; EPILEPSY;
   CHILDREN; CHILDHOOD; CLASSIFICATION; SEIZURES; EEG; ABNORMALITIES
AB Aim To determine neurocognitive performance and behavioural problems in children with Panayiotopoulos syndrome. Method All 18 children (10 females, 8 males; mean age 4y 7mo; SD 1y 10mo) diagnosed with Panayiotopoulos syndrome at the Kempenhaeghe Epilepsy Center in the Netherlands between 2010 and 2017 were analysed retrospectively. All underwent a neuropsychological/behavioural assessment, an academic assessment, and a 24-hour electroencephalogram. Results Mean full-scale IQ (93.5; range 76-123; p=0.04) and performance IQ (93.2; range 76-126; p=0.04) were within the normal range, although significantly lower compared to the normative mean. Verbal IQ (96.3; range 76-118) and processing speed (96.1; range 74-114) were not significantly lower. Simple auditory/visual reaction times, visual attention, visual-motor integration, and verbal memory were significantly lower compared to normative values. On average, patients with Panayiotopoulos syndrome were 8 months behind in arithmetic speed and 11 months behind in reading speed for the number of months in school. Behavioural questionnaires revealed significantly higher scores on reported internalizing behavioural problems. Interpretation Children with Panayiotopoulos syndrome demonstrated diffuse cognitive dysfunction in full-scale IQ, performance IQ, visual attention, visual-motor integration, and verbal memory. A high incidence of internalizing behavioural problems was reported. This strongly suggests neuropsychological and behavioural comorbidity in children with Panayiotopoulos syndrome. What this paper adds
   Children with Panayiotopoulos syndrome are at risk for cognitive deficits in various cognitive domains. Children with Panayiotopoulos syndrome are also prone to internalizing behavioural problems. Mild-to-severe academic underachievement was present in more than half of the children with Panayiotopoulos syndrome.
C1 [Wald, Eric L. A. Fonseca; Aldenkamp, Albert P.; Vermeulen, R. Jeroen; Vles, Johan S. H.; Klinkenberg, Sylvia; Hendriksen, Jos G. M.] Maastricht Univ, Med Ctr, Dept Neurol, Maastricht, Netherlands.
   [Wald, Eric L. A. Fonseca; Debeij-Van Hall, Mariette H. J. A.; De Jong, Eline; Aldenkamp, Albert P.; Hendriksen, Jos G. M.] Kempenhaeghe Epilepsy Ctr, Heeze, Netherlands.
   [Wald, Eric L. A. Fonseca; Aldenkamp, Albert P.; Vermeulen, R. Jeroen; Vles, Johan S. H.; Klinkenberg, Sylvia] Maastricht Univ, Sch Mental Hlth & Neurosci, Maastricht, Netherlands.
   [Aldenkamp, Albert P.] Eindhoven Univ Technol, Dept Elect Engn, Eindhoven, Netherlands.
RP Hendriksen, JGM (reprint author), Epilepsy Ctr Kempenhaeghe, Dept Neurol Learning Disabil, Box 61, NL-5590 AB Heeze, Netherlands.
EM HendriksenJ@kempenhaeghe.nl
NR 31
TC 1
Z9 1
U1 1
U2 1
PU WILEY
PI HOBOKEN
PA 111 RIVER ST, HOBOKEN 07030-5774, NJ USA
SN 0012-1622
EI 1469-8749
J9 DEV MED CHILD NEUROL
JI Dev. Med. Child Neurol.
DI 10.1111/dmcn.14417
EA DEC 2019
PG 8
WC Clinical Neurology; Pediatrics
SC Neurosciences & Neurology; Pediatrics
GA JS2UB
UT WOS:000500164900001
DA 2020-02-16
ER

PT J
AU Anthony, RE
   Paine, AL
   Shelton, KH
AF Anthony, Rebecca E.
   Paine, Amy L.
   Shelton, Katherine H.
TI Depression and Anxiety Symptoms of British Adoptive Parents: A
   Prospective Four-Wave Longitudinal Study
SO INTERNATIONAL JOURNAL OF ENVIRONMENTAL RESEARCH AND PUBLIC HEALTH
LA English
DT Article
DE adoption; parent mental health; parent competency; child psychopathology
ID HOSPITAL ANXIETY; MATERNAL DEPRESSION; FAMILY; COVARIANCE; POSTPARTUM;
   TRANSITION; BEHAVIOR; CHILD; EXPERIENCES; RESILIENCE
AB The mental health of birth parents has gained attention due to the serious negative consequences for personal, family, and child outcomes, but depression and anxiety in adoptive parents remains under-recognized. Using a prospective, longitudinal design, we investigated anxiety and depression symptoms in 96 British adoptive parents over four time points in the first four years of an adoptive placement. Depression and anxiety symptom scores were relatively stable across time. Growth curve analysis showed that higher child internalizing scores and lower parental sense of competency at five months post-placement were associated with higher initial levels of parental depressive symptoms. Lower parental sense of competency was also associated with higher initial levels of parental anxiety symptoms. Parents of older children and those with higher levels of parental anxiety and sense of competency at five months post-placement had a steeper decrease in depressive symptoms over time. Support for adoptive families primarily focuses on child adjustment. Our findings suggest that professional awareness of parental mental health post-placement may be necessary, and interventions aimed at improving parents' sense of competency may be beneficial.
C1 [Anthony, Rebecca E.] Cardiff Univ, Sch Social Sci, Ctr Dev & Evaluat Complex Intervent Publ Hlth Imp, 1-3 Museum Pl, Cardiff CF10 3BD, Wales.
   [Paine, Amy L.; Shelton, Katherine H.] Cardiff Univ, Sch Psychol, Tower Bldg,70 Pk Pl, Cardiff CF10 3BD, Wales.
RP Shelton, KH (reprint author), Cardiff Univ, Sch Psychol, Tower Bldg,70 Pk Pl, Cardiff CF10 3BD, Wales.
EM AnthonyRE@cardiff.ac.uk; paineal@cardiff.ac.uk; sheltonKH1@cardiff.ac.uk
OI Paine, Amy Louise/0000-0002-9025-3719; Anthony,
   Rebecca/0000-0001-9503-9562
FU Welsh Government, Health and Care Research Wales [SC-12-04]; Economic
   and Social Research Council (1+3 studentship 2014-2018) [ES/J500197/1];
   Waterloo Foundation [738/3512]
FX This research was funded by The Welsh Government, Health and Care
   Research Wales (grant number SC-12-04), the Economic and Social Research
   Council (1+3 studentship 2014-2018, ES/J500197/1), and TheWaterloo
   Foundation (grant number 738/3512).
NR 73
TC 0
Z9 0
U1 0
U2 0
PU MDPI
PI BASEL
PA ST ALBAN-ANLAGE 66, CH-4052 BASEL, SWITZERLAND
SN 1661-7827
EI 1660-4601
J9 INT J ENV RES PUB HE
JI Int. J. Environ. Res. Public Health
PD DEC 2
PY 2019
VL 16
IS 24
AR 5153
DI 10.3390/ijerph16245153
PG 14
WC Environmental Sciences; Public, Environmental & Occupational Health
SC Environmental Sciences & Ecology; Public, Environmental & Occupational
   Health
GA KC6VK
UT WOS:000507312700267
PM 31861100
OA DOAJ Gold, Green Accepted, Green Published
DA 2020-02-16
ER

PT J
AU Piqueras, JA
   Rodriguez-Jimenez, T
   Marzo, JC
   Rivera-Riquelme, M
   Martinez-Gonzalez, AE
   Falco, R
   Furlong, MJ
AF Piqueras, Jose A.
   Rodriguez-Jimenez, Tiscar
   Carlos Marzo, Juan
   Rivera-Riquelme, Maria
   Martinez-Gonzalez, Agustin E.
   Falco, Raquel
   Furlong, Michael J.
TI Social Emotional Health Survey-Secondary (SEHS-S): A Universal Screening
   Measure of Social-Emotional Strengths for Spanish-Speaking Adolescents
SO INTERNATIONAL JOURNAL OF ENVIRONMENTAL RESEARCH AND PUBLIC HEALTH
LA English
DT Article
DE adolescents; positive mental health; social and emotional health
   survey-secondary; Covitality; measurement
ID CONTINUUM-SHORT-FORM; MENTAL-HEALTH; POSITIVE PSYCHOLOGY; VALIDATION;
   DISTRESS; QUESTIONNAIRE; RISK; LIFE
AB The Social Emotional Health Survey-Secondary (SEHS-S), which is a measure of core psychological assets based on a higher-order model of Covitality, is comprised of 36 items and four latent traits (with three measured subscales): belief in self (self-efficacy, self-awareness, and persistence), belief in others (school support, family coherence, and peer support), emotional competence (emotional regulation, behavioral self-control, and empathy), and engaged living (gratitude, zest, and optimism). Previous international studies have supported the psychometric properties of the SEHS-S. The present study extended this research by examining the psychometric properties of a Spanish-language adaptation with a sample of 1042 Spanish adolescents (M-age = 14.49, SD = 1.65.). Confirmatory factor analyses replicated the original factorial structure, with hierarchical omega between 0.66-0.93, with 0.94 for the total score. Factorial invariance across genders revealed small latent mean differences. A path model evaluated concurrent validity, which revealed a significant association between Covitality and bidimensional mental health (psychological distress and well-being). Specifically, correlational analyses showed a negative association with internalizing/externalizing symptoms, and positive associations with subjective well-being, health-related quality of life, and prosocial behaviors. This study provides an example of a culturally relevant adaptation of an international tool to measure student strengths, which is critical to planning school programming and policy.
C1 [Piqueras, Jose A.; Carlos Marzo, Juan; Rivera-Riquelme, Maria; Falco, Raquel] Miguel Hernandez Univ UMH, Fac Social & Hlth Sci, Dept Hlth Psychol, Campus Elche, Elche 03202, Spain.
   [Rodriguez-Jimenez, Tiscar] Catholic Univ Murcia UCAM, Dept Psychol, Campus Jeronimos, Murcia 30107, Spain.
   [Martinez-Gonzalez, Agustin E.] Univ Alicante, Dept Dev Psychol & Didact, Fac Educ, Campus San Vicente Raspeig, Alicante 03690, Spain.
   [Furlong, Michael J.] Univ Calif Santa Barbara, Gevirtz Sch, Int Ctr Sch Based Youth Dev, Dept Counseling Clin, Santa Barbara, CA 93106 USA.
   [Furlong, Michael J.] Univ Calif Santa Barbara, Gevirtz Sch, Sch Psychol, Santa Barbara, CA 93106 USA.
RP Piqueras, JA (reprint author), Miguel Hernandez Univ UMH, Fac Social & Hlth Sci, Dept Hlth Psychol, Campus Elche, Elche 03202, Spain.
EM jpiqueras@umh.es; trodriguez@ucam.edu; jc.marzo@umh.es;
   maria.rivera.riquelme@gmail.com; agustin.emartinez@gcloud.ua.es;
   rfalco@umh.es; mfurlong@ucsb.edu
RI ; MARTINEZ-GONZALEZ, AGUSTIN ERNESTO/L-8523-2014; Piqueras,
   Jose/C-6011-2011
OI Furlong, Michael/0000-0001-5011-4565; MARTINEZ-GONZALEZ, AGUSTIN
   ERNESTO/0000-0002-9576-7348; Piqueras, Jose/0000-0002-3604-5441
FU Ministry of Economy, Industry, and Competitiveness of the Government of
   Spain [PSI2017-88280-R, PSI2015-70943-REDT, PSI2017-90650-REDT];
   Department of Education, Research, Culture, and Sport from Valencian
   Community of Spain [ACIF/2015/155, ACIF/2019/052]
FX The Ministry of Economy, Industry, and Competitiveness of the Government
   of Spain (I+D+i Projects, 2017, reference number: PSI2017-88280-R, and
   Research Networks PSI2015-70943-REDT and PSI2017-90650-REDT) and the
   Department of Education, Research, Culture, and Sport from Valencian
   Community of Spain through two grants for the hiring of PhD research
   assistant awarded to M.R-R. [ACIF/2015/155; VALi+d Program) and R.F.
   (ACIF/2019/052; VALi+d Program) funded this research.
NR 51
TC 0
Z9 0
U1 0
U2 0
PU MDPI
PI BASEL
PA ST ALBAN-ANLAGE 66, CH-4052 BASEL, SWITZERLAND
SN 1661-7827
EI 1660-4601
J9 INT J ENV RES PUB HE
JI Int. J. Environ. Res. Public Health
PD DEC 2
PY 2019
VL 16
IS 24
AR 4982
DI 10.3390/ijerph16244982
PG 16
WC Environmental Sciences; Public, Environmental & Occupational Health
SC Environmental Sciences & Ecology; Public, Environmental & Occupational
   Health
GA KC6VK
UT WOS:000507312700102
PM 31817874
OA DOAJ Gold, Green Published
DA 2020-02-16
ER

PT J
AU Kozlova, EA
   Slobodskaya, HR
   Gartstein, MA
AF Kozlova, Elena A.
   Slobodskaya, Helena R.
   Gartstein, Maria A.
TI Early Temperament as a Predictor of Child Mental Health
SO INTERNATIONAL JOURNAL OF MENTAL HEALTH AND ADDICTION
LA English
DT Article; Early Access
DE Temperament; Mental health; Infancy; Toddlerhood; Childhood; Follow-up
ID CROSS-CULTURAL DIFFERENCES; OF-AMERICA US; EFFORTFUL CONTROL;
   UNITED-STATES; LONGITUDINAL RELATIONS; NEGATIVE EMOTIONALITY; DEPRESSIVE
   SYMPTOMS; INFANT TEMPERAMENT; BEHAVIOR PROBLEMS; IMPULSIVITY
AB The present follow-up study examined the contribution of early temperament to mental health in preschool and school years. Participants represent a community sample of 96 children (54% female) from urban and rural areas of Russia. Temperament was measured by the Infant Behavior Questionnaire-Revised and the Early Childhood Behavior Questionnaire; mental health was assessed using the Strengths and Difficulties Questionnaire. Effortful control and negative affectivity accounted for 17% of the variance in internalizing problems and 6% in externalizing problems, and results also highlighted the contribution of lower-order traits. Our findings emphasize the importance of broadband and fine-grained early temperamental traits for later mental health in the Russian context and support the predominant role of effortful control and negative affectivity.
C1 [Kozlova, Elena A.; Slobodskaya, Helena R.] Inst Physiol & Basic Med, Novosibirsk, Russia.
   [Kozlova, Elena A.; Slobodskaya, Helena R.] Novosibirsk State Univ, Novosibirsk, Russia.
   [Gartstein, Maria A.] Washington State Univ, Pullman, WA 99164 USA.
RP Kozlova, EA (reprint author), Inst Physiol & Basic Med, Novosibirsk, Russia.; Kozlova, EA (reprint author), Novosibirsk State Univ, Novosibirsk, Russia.
EM kozlova_ea@physiol.ru
RI Kozlova, Elena/T-7342-2017
OI Kozlova, Elena/0000-0003-4843-4839
FU Russian Scientific FoundationRussian Science Foundation (RSF)
   [16-18-00003]; Russian Foundation for Basic ResearchRussian Foundation
   for Basic Research (RFBR) [19-013-00034]
FX This study was funded by the Russian Scientific Foundation (grant number
   16-18-00003; data analyses) and the Russian Foundation for Basic
   Research (grant number 19-013-00034; manuscript preparation).
NR 48
TC 0
Z9 0
U1 2
U2 2
PU SPRINGER
PI NEW YORK
PA 233 SPRING ST, NEW YORK, NY 10013 USA
SN 1557-1874
EI 1557-1882
J9 INT J MENT HEALTH AD
JI Int. J. Mental Health Addict.
DI 10.1007/s11469-019-00181-3
EA DEC 2019
PG 14
WC Psychology, Clinical; Substance Abuse; Psychiatry
SC Psychology; Substance Abuse; Psychiatry
GA JS0OD
UT WOS:000500013100002
DA 2020-02-16
ER

PT J
AU Xu, LZ
   Lin, W
   Cai, LC
   Huang, HB
   Liang, JX
   Li, LT
   Zong, LY
   Wang, NY
   Wen, JP
   Chen, G
AF Xu, Lizhen
   Lin, Wei
   Cai, Liangchun
   Huang, Huibin
   Liang, Jixing
   Li, Liantao
   Zong, Liyao
   Wang, Nengying
   Wen, Junping
   Chen, Gang
TI Efficacy and safety of prenatal dexamethasone treatment in offspring at
   risk for congenital adrenal hyperplasia due to 21-hydroxylase
   deficiency: A systematic review and meta-analysis
SO CLINICAL ENDOCRINOLOGY
LA English
DT Review
DE 21-hydroxylase deficiency; cognition; congenital adrenal hyperplasia;
   dexamethasone; problem behaviour; temperament; virilization
ID GLUCOCORTICOID EXPOSURE; TREATED CHILDREN; FETAL ORIGINS; FOLLOW-UP;
   DIAGNOSIS; PREGNANCIES; UPDATE; ADOLESCENTS; MECHANISMS; DISEASE
AB Objective To assess the efficacy and safety of prenatal dexamethasone treatment in offspring at risk for congenital adrenal hyperplasia. Methods MEDLINE, EMBASE, the Cochrane Library, the clinicaltrials.gov website databases were systematically searched from inception through March 2019. WMD and SMD with 95%CIs were calculated using random or fixed effects models. Results There was a significant reduction in virilization in the DEX-treated group (WMD: -2.39, 95%CI: -3.31,-1.47). No significant differences were found in newborn physical outcomes for birth weight (WMD: 0.09, 95%CI: -0.09, 0.27) and birth length (WMD = 0.27, 95%CI: -0.68, 1.21). Concerning cognitive functions, no significant differences in the domains of psychometric intelligence (SMD: 0.05, 95%CI: -0.74, 0.83), verbal memory (SMD: -0.17, 95%CI: -0.58, 0.23), visual memory (SMD: 0.10, 95%CI: -0.14, 0.34), learning (SMD: -0.02, 95%CI: -0.27, 0.22) and verbal processing (SMD: -0.38, 95%CI: -0.93, 0.17). Regarding behavioural problems, no significant differences in the domains of internalizing problems (SMD: 0.16, 95%CI: -0.49, 0.81), externalizing problems (SMD: 0.07, 95%CI: -0.30, 0.43) and total problems (SMD: 0.14, 95%CI: -0.23, 0.51). With respect to temperament, no significant differences in the domains of emotionality (SMD: 0.13, 95%CI: -0.79, 1.05), activity (SMD: 0.04, 95%CI: -0.32, 0.39), shyness (SMD: 0.25, 95%CI: -0.70, 1.20) and sociability (SMD: -0.23, 95%CI: -0.90, 0.44). Conclusions Prenatal DEX treatment reduced virilization with no significant differences in newborn physical outcomes, cognitive functions, behavioural problems and temperament. The results need to be interpreted cautiously due to the existence of limitations.
C1 [Xu, Lizhen; Lin, Wei; Cai, Liangchun; Huang, Huibin; Liang, Jixing; Li, Liantao; Zong, Liyao; Wang, Nengying; Wen, Junping; Chen, Gang] Fujian Med Univ, Dept Endocrinol, Shengli Clin Med Coll, Fuzhou, Fujian, Peoples R China.
   [Lin, Wei; Cai, Liangchun; Huang, Huibin; Liang, Jixing; Li, Liantao; Zong, Liyao; Wang, Nengying; Wen, Junping; Chen, Gang] Fujian Prov Hosp, Dept Endocrinol, Fuzhou, Fujian, Peoples R China.
   [Chen, Gang] Fujian Acad Med Sci, Dept Sci Res, Fuzhou, Fujian, Peoples R China.
RP Chen, G (reprint author), Fujian Med Univ, Dept Endocrinol, Shengli Clin Med Coll, Fuzhou, Fujian, Peoples R China.
EM chengangfj@163.com
NR 61
TC 0
Z9 0
U1 0
U2 0
PU WILEY
PI HOBOKEN
PA 111 RIVER ST, HOBOKEN 07030-5774, NJ USA
SN 0300-0664
EI 1365-2265
J9 CLIN ENDOCRINOL
JI Clin. Endocrinol.
PD FEB
PY 2020
VL 92
IS 2
BP 109
EP 123
DI 10.1111/cen.14126
EA DEC 2019
PG 15
WC Endocrinology & Metabolism
SC Endocrinology & Metabolism
GA KB7SX
UT WOS:000500039700001
PM 31715010
DA 2020-02-16
ER

PT J
AU van der Jagt-Jelsma, W
   de Vries-Schot, MR
   Klip, H
   van Deurzen, PAM
   Buitelaar, JK
AF van der Jagt-Jelsma, Willeke
   de Vries-Schot, Margreet R.
   Klip, Helen
   van Deurzen, Patricia A. M.
   Buitelaar, Jan K.
TI THE ASSOCIATION BETWEEN PARENTAL RELIGIOSITY, STRESSFUL LIFE EVENTS, AND
   PROBLEM BEHAVIOR IN PRE-ADOLESCENTS AND ADOLESCENTS
SO EUROPEAN JOURNAL OF MENTAL HEALTH
LA English
DT Article
DE internalizing problem behavior; externalizing problem behavior; problem
   behavior; pre-adolescents; adolescents; religion; religiosity; stressful
   life events
ID MENTAL-HEALTH; SPIRITUALITY; PSYCHIATRY; CHILD
AB Objective: To investigate whether religiosity influences exposure to stressful life events (SLEs) and whether religiosity moderates the effects of SLEs, resulting in fewer problem behaviors.
   Method: The self-reported mental health problems of a community-based longitudinal sample of pre-adolescents (n = 2230) in the three northern provinces of the Netherlands were assessed in early adolescence (12-15 years, Youth Self-Report, YSR) and in adolescence (18-21 years, Adult Self Report ASR). The sum scores for SLEs in early adolescence were based on the previous two years. The variable parental religiosity was based on information obtained in pre-adolescence (10-12 years). Associations between religiosity and SLEs and whether parental religiosity is a moderator between SLEs and problem behaviors were studied, using repeated measures ANOVAs.
   Results: Having actively religious parents was associated with fewer SLEs. Parental religiosity did not moderate the association between SLEs and problem behavior.
   Conclusions: The children of actively religious parents experienced fewer SLEs in pre-adolescence than did the children of non-religious parents or the children of parents with incompatible religious beliefs, but parental religiosity did not moderate the effects of SLEs on problem behaviors. Reasons for the absence of a religious coping effect are discussed.(1)
C1 [van der Jagt-Jelsma, Willeke] GGZ Drenthe, Dr GH Amshoffweg 3, NL-7909 AA Hoogeveen, Netherlands.
RP van der Jagt-Jelsma, W (reprint author), GGZ Drenthe, Dr GH Amshoffweg 3, NL-7909 AA Hoogeveen, Netherlands.
EM willeke.van.der.jagt@ggzdrenthe.nl
FU Netherlands Organization for Scientific Research NWO (Medical Research
   Council program)Medical Research Council UK (MRC)Netherlands
   Organization for Scientific Research (NWO) [GB-MW 940-38-011];
   Netherlands Organization for Scientific Research NWO (ZonMW Brainpower
   grant) [100-001-004]; Netherlands Organization for Scientific Research
   NWO (ZonMw Risk Behavior and Dependence grants) [60-60600-97-118];
   Netherlands Organization for Scientific Research NWO (ZonMw Culture and
   Health grant) [261-98-710]; Netherlands Organization for Scientific
   Research NWO (Social Sciences Council medium-sized investment grants)
   [GB-MaGW 480-01-006, GB-MaGW 48007-001]; Netherlands Organization for
   Scientific Research NWO (Social Sciences Council project grants)
   [GB-MaGW 452-04-314, GB-MaGW 452-06-004]; Netherlands Organization for
   Scientific Research NWO (NWO large-sized investment grant)
   [175.010.2003.005]; Netherlands Organization for Scientific Research NWO
   (NWO Longitudinal Survey and Panel Funding)Netherlands Organization for
   Scientific Research (NWO) [481-08-013, 481-11-001]; Dutch Ministry of
   Justice (WODC); European Science Foundation (EuroSTRESS project)
   [FP-006]; Biobanking and Biomolecular Resources Research Infrastructure
   BBMRI-NL [CP 32]
FX This research is part of the TRacking Adolescents' Individual Lives
   Survey (TRAILS). Participating centers of TRAILS include the University
   Medical Center and University of Groningen, the University of Utrecht,
   the Radboud Medical Center Nijmegen, and the Parnassia Bavo group, all
   in the Netherlands. TRAILS has been financially supported by various
   grants from the Netherlands Organization for Scientific Research NWO
   (Medical Research Council program grant GB-MW 940-38-011; ZonMW
   Brainpower grant 100-001-004; ZonMw Risk Behavior and Dependence grants
   60-60600-97-118; ZonMw Culture and Health grant 261-98-710; Social
   Sciences Council medium-sized investment grants GB-MaGW 480-01-006 and
   GB-MaGW 48007-001; Social Sciences Council project grants GB-MaGW
   452-04-314 and GB-MaGW 452-06-004; NWO large-sized investment grant
   175.010.2003.005; NWO Longitudinal Survey and Panel Funding 481-08-013
   and 481-11-001), the Dutch Ministry of Justice (WODC), the European
   Science Foundation (EuroSTRESS project FP-006), Biobanking and
   Biomolecular Resources Research Infrastructure BBMRI-NL (CP 32), and the
   participating universities. We are grateful to everyone who participated
   in this research or worked on this project to make it possible.
NR 33
TC 0
Z9 0
U1 0
U2 0
PU SEMMELWEIS UNIV, INST MENTAL HEALTH
PI BUDAPEST
PA MIKSZATH KALMAN TER 5, BUDAPEST, 1088, HUNGARY
SN 1788-4934
EI 1788-7119
J9 EUR J MENT HEALTH
JI Eur. J. Ment. Health
PD DEC
PY 2019
VL 14
IS 2
BP 296
EP 310
DI 10.5708/EJMH.14.2019.2.5
PG 15
WC Psychology, Clinical
SC Psychology
GA KG7US
UT WOS:000510154600005
OA Green Accepted, Bronze
DA 2020-02-16
ER

PT J
AU Basch, MC
   Stromberg, SE
   Krietsch, K
   Chardon, ML
   Reynolds, CM
   Acharya, R
   Janicke, DM
AF Basch, Molly C.
   Stromberg, Sarah E.
   Krietsch, Kendra
   Chardon, Marie L.
   Reynolds, Cheyenne M.
   Acharya, Ratna
   Janicke, David M.
TI Adolescent-Reported Sleep/Wake Patterns in the Relationships Between
   Inhibitory Control and Internalizing and Externalizing Problems
SO JOURNAL OF DEVELOPMENTAL AND BEHAVIORAL PEDIATRICS
LA English
DT Article
DE inhibitory control; internalizing; externalizing; sleep/wake patterns;
   adolescents
ID MENTAL-DISORDERS; CHILDREN; ASSOCIATIONS; CHILDHOOD; QUALITY
AB Objective: Youth with poorer inhibitory control are more likely to experience internalizing and externalizing problems, placing them at risk for poorer psychological, academic, and social functioning. Modifying inhibitory control is challenging; therefore, research is needed to identify alternative targets to reduce internalizing and externalizing problems in youth. Sleep/wake patterns may serve as alternative targets, given their relationships with poorer inhibitory control and greater internalizing and externalizing problems. This study examines the mediating role of sleep/wake patterns in the relationships between youth inhibitory control and internalizing and externalizing problems. Method: One hundred fifty-five adolescent (ages 12-15 years) and parent dyads completed the Behavioral Rating Inventory of Executive Function, Pediatric Symptom Checklist, and Adolescent Sleep-Wake Scale, short version. Bootstrapped mediations examined indirect relationships between inhibitory control and internalizing and externalizing through sleep/wake patterns. Results: Analyses revealed that problematic sleep/wake patterns partially mediated the relationship between poorer inhibitory control and greater internalizing, explaining 19% of the variance in internalizing problems. In addition, problematic sleep/wake patterns partially mediated the relationship between poorer inhibitory control and greater externalizing, explaining 58% of the variance in externalizing problems. Conclusion: The results suggest that sleep/wake patterns may be a mechanism through which deficits in inhibitory control increase youth risk for internalizing and externalizing problems. Because sleep/ wake patterns are frequently modified through adoption of health behaviors conducive to good sleep, assessing for problematic patterns in adolescents who present with internalizing and externalizing problems may offer providers a relatively modifiable target to reduce the emotional and behavioral problems of youth with poorer inhibitory control abilities.
C1 [Basch, Molly C.; Reynolds, Cheyenne M.; Janicke, David M.] Univ Florida, Dept Clin & Hlth Psychol, POB 100165, Gainesville, FL 32610 USA.
   [Stromberg, Sarah E.] Johns Hopkins All Childrens Hosp, Child Dev & Rehabil Ctr, St Petersburg, FL USA.
   [Krietsch, Kendra; Chardon, Marie L.] Cincinnati Childrens Hosp & Med Ctr, Dept Behav Med & Clin Psychol, Cincinnati, OH USA.
   [Acharya, Ratna] Univ Florida, Dept Pediat, Gainesville, FL USA.
RP Basch, MC (reprint author), Univ Florida, Dept Clin & Hlth Psychol, POB 100165, Gainesville, FL 32610 USA.
EM mbasch@ufl.edu
FU University of Florida Center for Pediatric Psychology and Family Studies
FX Supported by the University of Florida Center for Pediatric Psychology
   and Family Studies.
NR 41
TC 0
Z9 0
U1 0
U2 0
PU LIPPINCOTT WILLIAMS & WILKINS
PI PHILADELPHIA
PA TWO COMMERCE SQ, 2001 MARKET ST, PHILADELPHIA, PA 19103 USA
SN 0196-206X
EI 1536-7312
J9 J DEV BEHAV PEDIATR
JI J. Dev. Behav. Pediatr.
PD DEC
PY 2019
VL 40
IS 9
BP 679
EP 685
DI 10.1097/DBP.0000000000000707
PG 7
WC Behavioral Sciences; Psychology, Developmental; Pediatrics
SC Behavioral Sciences; Psychology; Pediatrics
GA KG1BN
UT WOS:000509676300004
PM 31299032
DA 2020-02-16
ER

PT J
AU Tsotsi, S
   Broekman, BFP
   Sim, LW
   Shek, LP
   Tan, KH
   Chong, YS
   Qiu, AQ
   Chen, HY
   Meaney, MJ
   Rifkin-Graboi, A
AF Tsotsi, Stella
   Broekman, Birit F. P.
   Sim, Lit Wee
   Shek, Lynette P.
   Tan, Kok Hian
   Chong, Yap Seng
   Qiu, Anqi
   Chen, Helen Y.
   Meaney, Michael J.
   Rifkin-Graboi, Anne
TI Maternal Anxiety, Parenting Stress, and Preschoolers' Behavior Problems:
   The Role of Child Self-Regulation
SO JOURNAL OF DEVELOPMENTAL AND BEHAVIORAL PEDIATRICS
LA English
DT Article
DE maternal trait anxiety; behavior regulation; externalizing problems;
   parenting stress; inhibitory control
ID EFFORTFUL CONTROL; EXECUTIVE FUNCTION; ADJUSTMENT; DISTRESS; RISK;
   DISCIPLINE; CONTINUITY; PREDICTORS; HARSH; CHINA
AB Objective: Maternal anxiety is a well-known risk factor for early childhood behavior problems. In this study, we explore (1) whether parenting stress mediates this relation and also (2) whether child factors, namely self-regulation, modify the influence of maternal well-being on child externalizing and internalizing problems at 4 years of age. Method: Mothers taking part in the Growing Up in Singapore Towards Healthy Outcomes cohort completed the Spielberger State-Trait Anxiety Inventory when their children were 24 months of age. At 42 months of age, children performed a self-regulation task (n = 391), and mothers completed the Parenting Stress Index. When children were 48 months old, both parents completed the Child Behavior Checklist. Results: As predicted, parenting stress mediated the relation between maternal trait anxiety and child externalizing and internalizing problems. This mediating effect was further moderated by child self-regulation. The indirect effect of maternal trait anxiety through parenting stress on child externalizing problems was stronger among children with low self-regulation. Conclusion: Parenting stress is an additional pathway connecting maternal trait anxiety and children's externalizing and internalizing behavior problems. The risk for child externalizing problems conveyed by elevated maternal trait anxiety and parenting stress may be buffered by better self-regulation in 4-year-olds. These results suggest that interventions that include decreasing parenting stress and enhancing child self-regulation may be important to limiting the transgenerational impact of maternal trait anxiety.
C1 [Tsotsi, Stella; Sim, Lit Wee; Rifkin-Graboi, Anne] Nanyang Technol Univ, Natl Inst Educ, Ctr Res Child Dev, 1 Nanyang Walk, Singapore 637616, Singapore.
   [Broekman, Birit F. P.] Vrije Univ Amsterdam, Amsterdam Univ Med Ctr, Dept Psychiat, Amsterdam, Netherlands.
   [Shek, Lynette P.; Chong, Yap Seng] ASTAR, SICS, Singapore, Singapore.
   [Shek, Lynette P.] Natl Univ Singapore, Yong Loo Lin Sch Med, Dept Pediat, Singapore, Singapore.
   [Tan, Kok Hian; Chen, Helen Y.] Kandang Kerbau Women & Childrens Hosp, Singapore, Singapore.
   [Chong, Yap Seng] Natl Univ Singapore, Yong Loo Lin Sch Med, Dept Obstet & Gynecol, Singapore, Singapore.
   [Qiu, Anqi] Natl Univ Singapore, Dept Biomed Engn, Singapore, Singapore.
   [Chen, Helen Y.] Natl Univ Singapore, Duke NUS Grad Med Sch, Singapore, Singapore.
   [Meaney, Michael J.] McGill Univ, Ctr Neuroinformat & Mental Hlth, Montreal, PQ, Canada.
RP Rifkin-Graboi, A (reprint author), Nanyang Technol Univ, Natl Inst Educ, Ctr Res Child Dev, 1 Nanyang Walk, Singapore 637616, Singapore.
EM anne.rifkin@nie.edu.sg
OI Shek, Lynette/0000-0001-9064-8983
FU Singapore National Research Foundation under its Translational and
   Clinical Research (TCR) Flagship Programme; Singapore Ministry of
   Health's National Medical Research Council (NMRC; Singapore)
   [NMRC/TCR/004-NUS/2008, NMRC/TCR/012-NUHS/2014]; NMRC
   [NMRC/CBRG/0039/2013]; Young Investigator Award at the Singapore
   Institute for Clinical Sciences [SICS/YIG/2013/002]; Singapore Institute
   for Clinical Sciences, Agency for Science Technology and Research
   (A*STAR), Singapore; Biomedical Research Council (BMRC) Strategic
   Positioning Fund (SPF) [SPF2013/002]; Abbott Nutrition Research and
   Development Asia-Pacific Center
FX Supported by the Singapore National Research Foundation under its
   Translational and Clinical Research (TCR) Flagship Programme and
   administered by the Singapore Ministry of Health's National Medical
   Research Council (NMRC; Singapore-NMRC/TCR/004-NUS/2008;
   NMRC/TCR/012-NUHS/2014). Additional funding was provided by the NMRC
   (NMRC/CBRG/0039/2013), the Young Investigator Award at the Singapore
   Institute for Clinical Sciences (SICS/YIG/2013/002), the Singapore
   Institute for Clinical Sciences, Agency for Science Technology and
   Research (A*STAR), Singapore, Biomedical Research Council (BMRC)
   Strategic Positioning Fund (SPF) (Grant ID: SPF2013/002), and Abbott
   Nutrition Research and Development Asia-Pacific Center.
NR 34
TC 0
Z9 0
U1 4
U2 4
PU LIPPINCOTT WILLIAMS & WILKINS
PI PHILADELPHIA
PA TWO COMMERCE SQ, 2001 MARKET ST, PHILADELPHIA, PA 19103 USA
SN 0196-206X
EI 1536-7312
J9 J DEV BEHAV PEDIATR
JI J. Dev. Behav. Pediatr.
PD DEC
PY 2019
VL 40
IS 9
BP 696
EP 705
DI 10.1097/DBP.0000000000000737
PG 10
WC Behavioral Sciences; Psychology, Developmental; Pediatrics
SC Behavioral Sciences; Psychology; Pediatrics
GA KG1BN
UT WOS:000509676300006
PM 31567856
DA 2020-02-16
ER

PT J
AU Hahn-Holbrook, J
   Fish, A
   Glynn, LM
AF Hahn-Holbrook, Jennifer
   Fish, Adi
   Glynn, Laura M.
TI Human Milk Omega-3 Fatty Acid Composition Is Associated with Infant
   Temperament
SO NUTRIENTS
LA English
DT Article
DE breastfeeding; breast milk; temperament; fatty acids; LC-PUFA; omega-3;
   omega-6; DHA; AA; children; early life nutrition
ID POLYUNSATURATED FATTY-ACIDS; BRAIN-DEVELOPMENT; BREAST-MILK; TERM
   INFANTS; DOCOSAHEXAENOIC ACID; MOTHERS MILK; SUPPLEMENTATION; NUTRITION;
   CORTISOL; BEHAVIOR
AB There is growing evidence that omega-3 (n-3) polyunsaturated fatty-acids (PUFAs) are important for the brain development in childhood and are necessary for an optimal health in adults. However, there have been no studies examining how the n-3 PUFA composition of human milk influences infant behavior or temperament. To fill this knowledge gap, 52 breastfeeding mothers provided milk samples at 3 months postpartum and completed the Infant Behavior Questionnaire (IBQ-R), a widely used parent-report measure of infant temperament. Milk was assessed for n-3 PUFAs and omega-6 (n-6) PUFAs using gas-liquid chromatography. The total fat and the ratio of n-6/n-3 fatty acids in milk were also examined. Linear regression models revealed that infants whose mothers' milk was richer in n-3 PUFAs had lower scores on the negative affectivity domain of the IBQ-R, a component of temperament associated with a risk for internalizing disorders later in life. These associations remained statistically significant after considering covariates, including maternal age, marital status, and infant birth weight. The n-6 PUFAs, n-6/n-3 ratio, and total fat of milk were not associated with infant temperament. These results suggest that mothers may have the ability to shape the behavior of their offspring by adjusting the n-3 PUFA composition of their milk.
C1 [Hahn-Holbrook, Jennifer; Fish, Adi] Univ Calif Merced, Dept Psychol, 5200 North Lake Rd, Merced, CA 95343 USA.
   [Glynn, Laura M.] Chapman Univ, Dept Psychol, Orange, CA 92866 USA.
RP Hahn-Holbrook, J (reprint author), Univ Calif Merced, Dept Psychol, 5200 North Lake Rd, Merced, CA 95343 USA.
EM jhahn-holbrook@ucmerced.edu; afish@ucmerced.edu; lglynn@chapman.edu
FU National Institutes of HealthUnited States Department of Health & Human
   ServicesNational Institutes of Health (NIH) - USA [HD-40967, NS-41298];
   University of California, IrvineUniversity of California System
FX This research was supported by grants from the National Institutes of
   Health (HD-40967 to LMG and NS-41298) and by a grant from the University
   of California, Irvine (CORCLR to LMG). The breast pumps were donated by
   Medela.
NR 54
TC 0
Z9 0
U1 0
U2 0
PU MDPI
PI BASEL
PA ST ALBAN-ANLAGE 66, CH-4052 BASEL, SWITZERLAND
EI 2072-6643
J9 NUTRIENTS
JI Nutrients
PD DEC
PY 2019
VL 11
IS 12
AR 2964
DI 10.3390/nu11122964
PG 12
WC Nutrition & Dietetics
SC Nutrition & Dietetics
GA KC0ZV
UT WOS:000506917800126
PM 31817237
OA DOAJ Gold, Green Published
DA 2020-02-16
ER

PT J
AU Fite, PJ
   Poquiz, J
   Diaz, KI
   Williford, A
   Tampke, EC
AF Fite, Paula J.
   Poquiz, Jonathan
   Diaz, Kathleen I.
   Williford, Anne
   Tampke, Elizabeth C.
TI Links Between Peer Victimization, Perceived School Safety, and
   Internalizing Symptoms in Middle Childhood
SO SCHOOL PSYCHOLOGY REVIEW
LA English
DT Article
DE peer victimization; school safety; depression; anxiety
ID RELATIONAL AGGRESSION; VIOLENCE EXPOSURE; SHORT QUESTIONNAIRE; COMMUNITY
   VIOLENCE; CLIMATE; ASSOCIATIONS; ELEMENTARY; EXPERIENCES; PREDICTORS;
   DEPRESSION
AB Extant research indicates that peer victimization is an important factor in the development of internalizing symptoms for youth. However, few studies have examined contextual factors that may impact how peer victimization contributes to these symptoms in middle childhood, especially in the form of victimization. The current study evaluated associations between relational and physical victimization and symptoms of depression and anxiety in a sample of third through fifth graders. In addition, the influence of perceived school safety as a moderator of these associations was examined. Findings indicated that relational victimization was more strongly associated with symptoms of both depression and anxiety than physical victimization. Further, low levels of perceived school safety contributed to symptoms of depression and anxiety and exacerbated the associations between relational victimization and these symptoms, particularly for anxiety. Implications for findings are discussed.
C1 [Fite, Paula J.; Poquiz, Jonathan; Diaz, Kathleen I.; Tampke, Elizabeth C.] Univ Kansas, Clin Child Psychol Program, Lawrence, KS 66045 USA.
   [Williford, Anne] Colorado State Univ, Sch Social Work, Ft Collins, CO 80523 USA.
RP Fite, PJ (reprint author), Univ Kansas, Psychol & Appl Behav Sci, 100 Sunnyside Ave, Lawrence, KS 66045 USA.
EM pfite@ku.edu
NR 68
TC 0
Z9 0
U1 0
U2 0
PU NATL ASSOC SCHOOL PSYCHOLOGISTS
PI BETHESDA
PA 4340 EAST WEST HWY, STE 402, BETHESDA, MD 20814 USA
SN 0279-6015
J9 SCHOOL PSYCHOL REV
JI Sch. Psychol. Rev.
PD DEC
PY 2019
VL 48
IS 4
BP 309
EP 319
DI 10.17105/SPR-2018-0092.V48-4
PG 11
WC Psychology, Educational
SC Psychology
GA KD0DR
UT WOS:000507542400002
DA 2020-02-16
ER

PT J
AU Naser, S
   Dever, BV
AF Naser, Shereen
   Dever, Bridget V.
TI Mapping Trajectories of Behavioral and Emotional Risk Among
   Predominately African American Youth Across the Middle School Transition
SO SCHOOL PSYCHOLOGY REVIEW
LA English
DT Article
DE behavioral and emotional risk; universal screening; growth curve
   modeling
ID MENTAL-HEALTH; PROTECTIVE FACTORS; GENDER-DIFFERENCES; PERCEIVED
   DISCRIMINATION; PSYCHOLOGICAL ADJUSTMENT; DEVELOPMENTAL CASCADES;
   INTERNALIZING SYMPTOMS; DEPRESSIVE SYMPTOMS; STRESS TRAJECTORIES;
   LOW-INCOME
AB This study used growth curve modeling to map risk by gender across the middle school transition. Participants included 609 (49.5% female) students in grades 4-8 in an urban school serving primarily African American youth from low-income communities. Results indicated that overall risk increased over time and was consistent over the middle school transition. Further analysis indicated risk change was domain and gender specific. For example, across the inattention-hyperactivity and externalizing domains both male and female students showed increased risk; however, risk increased at a faster rate for girls. Despite patterns of increase in risk, boys and girls showed stability in their reports of personal adjustment, a domain associated with resiliency. These results highlight the importance of screening to capture student need over time and the inclusion of strengths-based domains in screening tools.
C1 [Naser, Shereen] Cleveland State Univ, Sch Psychol, Dept Psychol, Cleveland, OH 44115 USA.
   Lehigh Univ, Dept Educ & Human Serv, Sch Psychol, Bethlehem, PA 18015 USA.
RP Naser, S (reprint author), Cleveland State Univ, Dept Psychol, 2121 Euclid Ave, Cleveland, OH 44115 USA.
EM s.naser@csuohio.edu
NR 86
TC 0
Z9 0
U1 0
U2 0
PU NATL ASSOC SCHOOL PSYCHOLOGISTS
PI BETHESDA
PA 4340 EAST WEST HWY, STE 402, BETHESDA, MD 20814 USA
SN 0279-6015
J9 SCHOOL PSYCHOL REV
JI Sch. Psychol. Rev.
PD DEC
PY 2019
VL 48
IS 4
BP 362
EP 376
DI 10.17105/SPR-2018-0054.V48-4
PG 15
WC Psychology, Educational
SC Psychology
GA KD0DR
UT WOS:000507542400006
DA 2020-02-16
ER

PT J
AU Riehm, KE
   Feder, KA
   Tormohlen, KN
   Crum, RM
   Young, AS
   Green, KM
   Pacek, LR
   La Flair, LN
   Mojtabai, R
AF Riehm, Kira E.
   Feder, Kenneth A.
   Tormohlen, Kayla N.
   Crum, Rosa M.
   Young, Andrea S.
   Green, Kerry M.
   Pacek, Lauren R.
   La Flair, Lareina N.
   Mojtabai, Ramin
TI Associations Between Time Spent Using Social Media and Internalizing and
   Externalizing Problems Among US Youth
SO JAMA PSYCHIATRY
LA English
DT Article
ID SHORT SCREENER GSS; DIGITAL MEDIA; DEPRESSION; ADOLESCENCE; NETWORKING;
   SYMPTOMS; BIAS
AB IMPORTANCE Social media use may be a risk factor for mental health problems in adolescents. However, few longitudinal studies have investigated this association, and none have quantified the proportion of mental health problems among adolescents attributable to social media use.
   OBJECTIVE To assess whether time spent using social media per day is prospectively associated with internalizing and externalizing problems among adolescents.
   DESIGN, SETTING, AND PARTICIPANTS This longitudinal cohort study of 6595 participants from waves 1 (September 12, 2013, to December 14, 2014), 2 (October 23, 2014, to October 30, 2015), and 3 (October 18, 2015, to October 23, 2016) of the Population Assessment of Tobacco and Health study, a nationally representative cohort study of US adolescents, assessed US adolescents via household interviews using audio computer-assisted self-interviewing. Data analysis was performed from January 14, 2019, to May 22, 2019.
   EXPOSURES Self-reported time spent on social media during a typical day (none, <= 30 minutes, >30 minutes to <= 3 hours, >3 hours to <= 6 hours, and >6 hours) during wave 2.
   MAIN OUTCOMES AND MEASURE Self-reported past-year internalizing problems alone, externalizing problems alone, and comorbid internalizing and externalizing problems during wave 3 using the Global Appraisal of Individual Needs-Short Screener.
   RESULTS A total of 6595 adolescents (aged 12-15 years during wave 1; 3400 [51.3%] male) were studied. In unadjusted analyses, spending more than 30 minutes of time on social media, compared with no use, was associated with increased risk of internalizing problems alone (<= 30 minutes: relative risk ratio [RRR], 1.30; 95% CI, 0.94-1.78; >30 minutes to <= 3 hours: RRR, 1.89; 95% CI, 1.36-2.64; >3 to <= 6 hours: RRR, 2.47; 95% CI, 1.74-3.49; >6 hours: RRR, 2.83; 95% CI, 1.88-4.26) and comorbid internalizing and externalizing problems (<= 30 minutes: RRR, 1.39; 95% CI, 1.06-1.82; >30 minutes to <= 3 hours: RRR, 2.34; 95% CI, 1.83-3.00; >3 to <= 6 hours: RRR, 3.15; 95% CI, 2.43-4.09; >6 hours: RRR, 4.29; 95% CI, 3.22-5.73); associations with externalizing problems were inconsistent. In adjusted analyses, use of social media for more than 3 hours per day compared with no use remained significantly associated with internalizing problems alone (>3 to <= 6 hours: RRR, 1.60; 95% CI, 1.11-2.31; >6 hours: RRR, 1.78; 95% CI, 1.15-2.77) and comorbid internalizing and externalizing problems (>3 to <= 6 hours: RRR, 2.01; 95% CI, 1.51-2.66; >6 hours: RRR, 2.44; 95% CI, 1.73-3.43) but not externalizing problems alone.
   CONCLUSIONS AND RELEVANCE Adolescents who spend more than 3 hours per day using social media may be at heightened risk for mental health problems, particularly internalizing problems. Future research should determine whether setting limits on daily social media use, increasing media literacy, and redesigning social media platforms are effective means of reducing the burden of mental health problems in this population.
C1 [Riehm, Kira E.; Feder, Kenneth A.; Tormohlen, Kayla N.; Crum, Rosa M.; Mojtabai, Ramin] Johns Hopkins Univ, Bloomberg Sch Publ Hlth, Dept Mental Hlth, 624 N Broadway, Baltimore, MD 21205 USA.
   [Crum, Rosa M.] Johns Hopkins Univ, Dept Epidemiol, Bloomberg Sch Publ Hlth, Baltimore, MD USA.
   [Crum, Rosa M.] Johns Hopkins Univ, Welch Ctr Prevent Epidemiol & Clin Res, Baltimore, MD USA.
   [Crum, Rosa M.; Mojtabai, Ramin] Johns Hopkins Univ, Dept Psychiat & Behav Sci, Baltimore, MD USA.
   [Young, Andrea S.] Johns Hopkins Univ, Sch Med, Div Child & Adolescent Psychiat, Baltimore, MD USA.
   [Green, Kerry M.] Univ Maryland, Dept Behav & Community Hlth, College Pk, MD 20742 USA.
   [Pacek, Lauren R.] Duke Univ, Sch Med, Dept Psychiat & Behav Sci, Durham, NC USA.
   [La Flair, Lareina N.] Washington State Dept Hlth, Olympia, WA USA.
RP Riehm, KE (reprint author), Johns Hopkins Univ, Bloomberg Sch Publ Hlth, Dept Mental Hlth, 624 N Broadway, Baltimore, MD 21205 USA.
EM kriehm@jhu.edu
FU National Institute of Mental Health Psychiatric Epidemiology Training
   Program [5T32MH014592-39]; Canadian Institutes of Health
   ResearchCanadian Institutes of Health Research (CIHR); National Research
   and Service Award from the National Institute on Drug Abuse
   [F31DA044699]; National Institute on Drug AbuseUnited States Department
   of Health & Human ServicesNational Institutes of Health (NIH) - USANIH
   National Institute on Drug Abuse (NIDA) [T32DA007292, K23DA044288,
   K01DA043413]
FX Ms Riehm was supported by grant 5T32MH014592-39 from the National
   Institute of Mental Health Psychiatric Epidemiology Training Program
   (Peter Zandi, principal investigator) and by a doctoral foreign study
   award from the Canadian Institutes of Health Research. Dr Feder was
   supported by National Research and Service Award F31DA044699 from the
   National Institute on Drug Abuse. Ms Tormohlen was supported by grant
   T32DA007292 (Renee M. Johnson, principal investigator), Dr Young was
   supported by grant K23DA044288, and Dr Pacek was supported by grant
   K01DA043413 from the National Institute on Drug Abuse.
NR 38
TC 1
Z9 1
U1 2
U2 2
PU AMER MEDICAL ASSOC
PI CHICAGO
PA 330 N WABASH AVE, STE 39300, CHICAGO, IL 60611-5885 USA
SN 2168-622X
EI 2168-6238
J9 JAMA PSYCHIAT
JI JAMA Psychiatry
PD DEC
PY 2019
VL 76
IS 12
BP 1266
EP 1273
DI 10.1001/jamapsychiatry.2019.2325
PG 8
WC Psychiatry
SC Psychiatry
GA JZ6CE
UT WOS:000505188200010
PM 31509167
DA 2020-02-16
ER

PT J
AU Turner, K
   Zambrelli, E
   Bassanese, G
   Vignoli, A
   Bolge, MV
   Baldi, C
   Franza, A
   Canevini, MP
AF Turner, Katherine
   Zambrelli, Elena
   Bassanese, Giulia
   Vignoli, Aglaia
   Bolge, Maria Valvassori
   Baldi, Cristina
   Franza, Albertina
   Canevini, Maria Paola
TI Effects of postpartum depression on the behaviour of children born to
   mothers with epilepsy
SO SEIZURE-EUROPEAN JOURNAL OF EPILEPSY
LA English
DT Article
DE Behavioural development; Postpartum depression; AEDs exposure; EPDS
ID MATERNAL POSTNATAL DEPRESSION; ANTIEPILEPTIC DRUGS; MENTAL-HEALTH;
   WOMEN; PREGNANCY; FREQUENCY; VALPROATE; EXPOSURE; LANGUAGE; ANXIETY
AB Purpose: Postpartum depression (PPD) is a non-psychotic depressive disorder that begins within 4 weeks of childbirth. This study aimed to evaluate the prevalence of PPD by screening mothers with the Edinburgh Postnatal Depression Scale (EPDS), to assess the behavioural outcome of children born to mothers with and without epilepsy and to investigate the relationship between PPD and children's behavioural problems.
   Method: We enrolled 80 pregnancies of women with epilepsy, who filled in EPDS after birth, and afterward we asked them to complete the Child Behavior Checklist (CBCL).
   Results: 23.8% of patients presented PPD. Children, when the CBCL were completed, had a mean age of 6.05 +/- 3.07 years. The CBCL results indicate the occurrence of at least one behavioural issue in 25.0% (20/80) of children.
   CBCL scores revealed a higher prevalence of behavioural disturbances with regards to the CBCL Total (P = 0.016), internalizing (P = 0.014) and somatic problems (P = 0.048) in patients with PPD vs. patients without PPD.
   We found an association between mothers' EPDS total score and children's CBCL global score (P = 0.034), internalizing score (P = 0.021), anxiety problems (P = 0.05), affective problems (P = 0.027) and withdrawn/depressed (P = 0.05).
   We recorded a statistically higher malformation rate in patients with PPD (P = 0.005) compared to the general population.
   Conclusions: Children born from mothers with epilepsy have an increased risk for emotional disorders. These findings highlight the importance of screening for emotional distress and providing adequate interventions to children born to women with epilepsy.
C1 [Turner, Katherine; Zambrelli, Elena; Bassanese, Giulia; Vignoli, Aglaia; Bolge, Maria Valvassori; Baldi, Cristina; Franza, Albertina; Canevini, Maria Paola] San Paolo Hosp, ASST Santi Paolo Carlo, Child Neuropsychiat Unit, Epilepsy Ctr, Via A Di Rudini 8, I-20142 Milan, Italy.
   [Vignoli, Aglaia; Canevini, Maria Paola] Univ Milan, Dept Hlth Sci, Milan, Italy.
RP Turner, K (reprint author), San Paolo Hosp, ASST Santi Paolo Carlo, Child Neuropsychiat Unit, Epilepsy Ctr, Via A Di Rudini 8, I-20142 Milan, Italy.
EM katherine.turner@asst-santipaolocarlo.it
RI Turner, Katherine/AAB-5861-2020; vignoli, aglaia/A-2703-2015
OI Turner, Katherine/0000-0001-7268-4681; vignoli,
   aglaia/0000-0003-4638-4663
NR 37
TC 0
Z9 0
U1 0
U2 0
PU W B SAUNDERS CO LTD
PI LONDON
PA 32 JAMESTOWN RD, LONDON NW1 7BY, ENGLAND
SN 1059-1311
EI 1532-2688
J9 SEIZURE-EUR J EPILEP
JI Seizure
PD DEC
PY 2019
VL 73
BP 31
EP 38
DI 10.1016/j.seizure.2019.10.018
PG 8
WC Clinical Neurology; Neurosciences
SC Neurosciences & Neurology
GA JZ4YN
UT WOS:000505109400007
PM 31715519
DA 2020-02-16
ER

PT J
AU Aguilar Yamuza, B
   Raya Trenas, A
   Pino Osuna, MJ
   Herruzo Cabrera, J
AF Aguilar Yamuza, Beatriz
   Raya Trenas, Antonio
   Pino Osuna, Maria J.
   Herruzo Cabrera, Javier
TI Relationship between Parenting Style and Anxiety in a Spanish Children
   Sample
SO REVISTA DE CERCETARE SI INTERVENTIE SOCIALA
LA English
DT Article
DE anxiety; child rearing; parenting style; logistic models; limit setting
ID CHILDHOOD ANXIETY; EXPRESSED EMOTION; MENTAL-DISORDERS; FAMILY;
   DEPRESSION; RISK
AB The aim of this study is to ascertain whether there are any differences in the parenting practices experienced by two groups of children with, respectively, low-risk and high-risk scores for anxiety. A second objective is to determine which parenting variables are linked with the presence or absence of this kind of internalizing problem. From a sample of 550 subjects, we selected 180 children between 3 and 12 years of age who met a set of specific criteria as having either high risk scores (90 children) or low risk scores (90 children) for anxiety, according to the Behavior Assessment System for Children (BASC). After applying the Parent-Child Relationship Inventory (PCRI-M) to both parents, we carried out a binomial logistic regression analysis which resulted in a prediction model for 83.9% of the sample. The model was based on the following parenting variables: paternal involvement and support for autonomy, and maternal parental support, satisfaction with parenting, involvement, limit setting and role orientation. The paper also discusses the usefulness of our results for the planning of family intervention strategies. The information obtained has broad applications for interventions with families with anxious children, since parents' responses to the instruments used revealed patterns of behaviour that can be modified in both parents and children.
C1 [Aguilar Yamuza, Beatriz; Raya Trenas, Antonio] Univ Cordoba, Dept Psychol, Cordoba, Spain.
RP Raya Trenas, A (reprint author), Univ Cordoba, Dept Psychol, Cordoba, Spain.
EM s82agyab@uco.es; antonio.raya@uco.es
NR 40
TC 0
Z9 0
U1 1
U2 1
PU EXPERT PROJECTS PUBLISHING
PI IASI
PA IASI, STR VOINESTI 63, IASI, 700615, ROMANIA
SN 1583-3410
EI 1584-5397
J9 REV CERCET INTERV SO
JI Rev. Cercet. Interv. Soc.
PD DEC
PY 2019
VL 67
BP 7
EP 20
DI 10.33788/rcis.67.1
PG 14
WC Social Sciences, Interdisciplinary
SC Social Sciences - Other Topics
GA JX9BV
UT WOS:000504023200001
OA Bronze
DA 2020-02-16
ER

PT J
AU Shaw, ZA
   Hilt, LM
   Starr, LR
AF Shaw, Zoey A.
   Hilt, Lori M.
   Starr, Lisa R.
TI The developmental origins of ruminative response style: An integrative
   review
SO CLINICAL PSYCHOLOGY REVIEW
LA English
DT Review
DE Ruminative response style; Rumination; Development; Risk factors;
   Emergence; Consolidation
ID SELF-FOCUSED ATTENTION; STRESSFUL LIFE EVENTS; DEPRESSIVE SYMPTOMS;
   EMOTION REGULATION; COGNITIVE VULNERABILITY; GENDER-DIFFERENCE;
   ENVIRONMENTAL-INFLUENCES; CHILDHOOD MALTREATMENT; MEDIATING ROLE;
   INTERNALIZING SYMPTOMS
AB Rumination has been conceptualized as a stable, trait-level response style involving repetitive and passive focus on the symptoms of distress and the possible causes and consequences of those symptoms. This theoretical review examines developmental risk factors of ruminative response style, incorporating a developmental psychopathology perspective. A model integrating these developmental factors within a conceptual framework is proposed, wherein risk factors for distress (i.e., temperamental negative affectivity, stressful environments, parenting, and genetic vulnerability) lead to engagement in rumination. We propose that when rumination is well-practiced, it will consolidate into a trait-like response style, especially among adolescents who experience cognitive control deficits. Reciprocal relationships and moderators that may contribute to the formation of a ruminative response style are also included. To understand how these factors converge and influence the formation of ruminative response styles, we review patterns of stability and change in physical and cognitive development to demonstrate that individual differences in rumination may emerge and consolidate into enduring, trait-level response styles during early adolescence.
C1 [Shaw, Zoey A.; Starr, Lisa R.] Univ Rochester, Dept Clin & Social Sci Psychol, 491 Meliora Hall,Box 270266, Rochester, NY 14627 USA.
   [Hilt, Lori M.] Lawrence Univ, Dept Psychol, 711 E Boldt Way,SPC 24, Appleton, WI 54911 USA.
RP Shaw, ZA (reprint author), Univ Rochester, Dept Clin & Social Sci Psychol, 491 Meliora Hall,Box 270266, Rochester, NY 14627 USA.
EM zoey.shaw@rochester.edu
NR 160
TC 0
Z9 0
U1 5
U2 5
PU PERGAMON-ELSEVIER SCIENCE LTD
PI OXFORD
PA THE BOULEVARD, LANGFORD LANE, KIDLINGTON, OXFORD OX5 1GB, ENGLAND
SN 0272-7358
EI 1873-7811
J9 CLIN PSYCHOL REV
JI Clin. Psychol. Rev.
PD DEC
PY 2019
VL 74
AR 101780
DI 10.1016/j.cpr.2019.101780
PG 12
WC Psychology, Clinical
SC Psychology
GA JW9OV
UT WOS:000503375800004
PM 31739123
DA 2020-02-16
ER

PT J
AU Kitzman, H
   Olds, DL
   Knudtson, MD
   Cole, R
   Anson, E
   Smith, JA
   Fishbein, D
   DiClemente, R
   Wingood, G
   Caliendo, AM
   Hopfer, C
   Miller, T
   Conti, G
AF Kitzman, Harriet
   Olds, David L.
   Knudtson, Michael D.
   Cole, Robert
   Anson, Elizabeth
   Smith, Joyce A.
   Fishbein, Diana
   DiClemente, Ralph
   Wingood, Gina
   Caliendo, Angela M.
   Hopfer, Christian
   Miller, Ted
   Conti, Gabriella
TI Prenatal and Infancy Nurse Home Visiting and 18-Year Outcomes of a
   Randomized Trial
SO PEDIATRICS
LA English
DT Article
ID MATERNAL LIFE-COURSE; LIGASE CHAIN-REACTION; 15-YEAR FOLLOW-UP;
   CHILD-ABUSE; CHLAMYDIA-TRACHOMATIS; ANTISOCIAL-BEHAVIOR; LOW-INCOME;
   VISITATION; PARAPROFESSIONALS; HEALTH
AB OBJECTIVES: Given earlier effects found in randomized clinical trials of the Nurse-Family Partnership, we examined whether this program would improve 18-year-old first-born youths' cognition, academic achievement, and behavior and whether effects on cognitive-related outcomes would be greater for youth born to mothers with limited psychological resources (LPR) and on arrests and convictions among females.
   METHODS: We enrolled 742 pregnant, low-income women with no previous live births and randomly assigned them to receive either free transportation for prenatal care plus child development screening and referral (control; n = 514) or prenatal and infant home nurse visit (NV) plus transportation and screening (n = 228). Assessments were completed on 629 18-year-old first-born offspring to evaluate these primary outcomes: (1) cognitive-related abilities (nonverbal intelligence, receptive language, and math achievement) and (2) behavioral health (internalizing behavioral problems, substance use and abuse, sexually transmitted infections, HIV risk, arrests, convictions, and gang membership).
   RESULTS: Compared with control-group counterparts, NV youth born to mothers with LPR had better receptive language (effect size = 0.24; 95% confidence interval [CI]: 0.00 to 0.47; P = .05), math achievement (effect size = 0.38; 95% CI: 0.14 to 0.61; P = .002), and a number of secondary cognitive-related outcomes. NV females, as a trend, had fewer convictions (incidence ratio = 0.47; 95% CI: 0.20 to 1.11; P = .08). There were no intervention effects on other behaviors.
   CONCLUSIONS: The program improved the cognitive-related skills of 18-year-olds born to mothers with LPR and, as a trend, reduced female convictions but produced no other effects on youth behavioral health.
C1 [Kitzman, Harriet; Cole, Robert; Anson, Elizabeth; Smith, Joyce A.] Univ Rochester, Sch Nursing, Rochester, NY USA.
   [Olds, David L.; Knudtson, Michael D.] Univ Colorado, Dept Pediat, Anschutz Med Campus,13121 E 17th Ave, Aurora, CO 80045 USA.
   [Hopfer, Christian] Univ Colorado, Dept Psychiat, Anschutz Med Campus, Aurora, CO 80045 USA.
   [Fishbein, Diana] Penn State Univ, Edna Bennett Pierce Prevent Res Ctr, State Coll, PA USA.
   [DiClemente, Ralph] NYU, Coll Global Publ Hlth, New York, NY USA.
   [Wingood, Gina] Columbia Univ, Mailman Sch Publ Hlth, New York, NY USA.
   [Caliendo, Angela M.] Brown Univ, Warren Alpert Med Sch, Providence, RI 02912 USA.
   [Miller, Ted] Curtin Univ, Pacific Inst Res & Evaluat, Beltsville, MD USA.
   [Miller, Ted] Curtin Univ, Sch Publ Hlth, Beltsville, MD USA.
   [Conti, Gabriella] UCL, Dept Econ, London, England.
   [Conti, Gabriella] UCL, Dept Social Sci, London, England.
RP Olds, DL; Knudtson, MD (reprint author), Univ Colorado, Dept Pediat, Anschutz Med Campus,13121 E 17th Ave, Aurora, CO 80045 USA.
EM david.olds@cuanschutz.edu; michael.knudtson@cuanschutz.edu
OI Kitzman, Harriet/0000-0001-9470-7979; Miller, Ted/0000-0002-0958-2639
FU National Institutes of HealthUnited States Department of Health & Human
   ServicesNational Institutes of Health (NIH) - USA [R01DA021624];
   National Institutes of Health (NIH)United States Department of Health &
   Human ServicesNational Institutes of Health (NIH) - USA
FX Supported by the National Institutes of Health (research grant
   R01DA021624). Funded by the National Institutes of Health (NIH).
NR 67
TC 1
Z9 1
U1 1
U2 1
PU AMER ACAD PEDIATRICS
PI ELK GROVE VILLAGE
PA 141 NORTH-WEST POINT BLVD,, ELK GROVE VILLAGE, IL 60007-1098 USA
SN 0031-4005
EI 1098-4275
J9 PEDIATRICS
JI Pediatrics
PD DEC
PY 2019
VL 144
IS 6
AR e20183876
DI 10.1542/peds.2018-3876
PG 13
WC Pediatrics
SC Pediatrics
GA JW6PO
UT WOS:000503171700004
PM 31748254
DA 2020-02-16
ER

PT J
AU Hawkins, RD
   McDonald, SE
   O'Connor, K
   Matijczak, A
   Ascione, FR
   Williams, JH
AF Hawkins, Roxanne D.
   McDonald, Shelby Elaine
   O'Connor, Kelly
   Matijczak, Angela
   Ascione, Frank R.
   Williams, James Herbert
TI Exposure to intimate partner violence and internalizing symptoms: The
   moderating effects of positive relationships with pets and animal
   cruelty exposure
SO CHILD ABUSE & NEGLECT
LA English
DT Article
DE Domestic violence; Animal abuse; Childhood adversity; Trauma; Child
   psychopathology
ID DOMESTIC VIOLENCE; CHILDRENS EXPOSURE; CHILDHOOD EXPERIENCES; FAMILY
   VIOLENCE; MENTAL-HEALTH; YOUNG-PEOPLE; ATTACHMENT; ADJUSTMENT; ABUSE;
   ASSOCIATIONS
AB Background: It is estimated that more than half of children living in households where intimate partner violence (IPV) occurs are also exposed to animal cruelty (AC). Although prior research links bonds with pets with higher levels of socioemotional competence among school-age children, exposure to AC may negate the protective effects of pet ownership and/or exacerbate the potentially deleterious effect of IPV on children's mental health.
   Objective: The current study evaluates whether and to what extent the associations between exposure to IPV and several indicators of children's mental health vary as a function of children's positive engagement with pets and exposure to AC.
   Participants and Setting: Participants included 204 children (aged 7-12 years; 47% female; 57% Latinx) and their maternal caregiver who were recruited from domestic violence agencies in a western U.S. state.
   Method: Multiple moderation analysis evaluated whether the association between children's exposure to IPV and internalizing and posttraumatic stress symptoms vary as a function of children's positive engagement with pets and exposure to AC.
   Results: Analyses revealed several moderation effects for positive engagement with pets (e.g., internalizing problems: [b = -.15, t(195) = -2.66, p = .008]; posttraumatic stress symptoms: [b = -.13, t(195) = -2.24, p = .0261), whereas exposure to AC only moderated the association between IPV and anxious/depressed symptoms (b = .32, t(195) = -2.41, p = .017).
   Conclusions: These findings highlight the potential protective effects of positive engagement with pets and importance of screening for exposure to AC when engaging in trauma-informed work with children exposed to IPV.
C1 [Hawkins, Roxanne D.] Univ West Scotland, Div Psychol, Room L248,Elles Bldg East,Paisley Campus, Paisley PA1 2BE, Renfrew, Scotland.
   [McDonald, Shelby Elaine; Matijczak, Angela] Virginia Commonwealth Univ, Sch Social Work, 1000 Floyd Ave, Richmond, VA 23284 USA.
   [O'Connor, Kelly] Virginia Commonwealth Univ, Dept Psychol, 806 West Franklin St, Richmond, VA USA.
   [Ascione, Frank R.] Univ Denver, Grad Sch Social Work, 2148 S High St, Denver, CO 80208 USA.
   [Williams, James Herbert] Arizona State Univ, Sch Social Work, 411N Cent Ave,Suite 800, Phoenix, AZ 85004 USA.
RP Hawkins, RD (reprint author), Univ West Scotland, Div Psychol, Room L248,Elles Bldg East,Paisley Campus, Paisley PA1 2BE, Renfrew, Scotland.
EM Roxanne.hawkins@uws.ac.uk; smcdonald3@vcu.edu;
   oconnorke2@mymail.vcu.edu; matijczaka@mymail.vcu.edu;
   frank.ascione@du.edu; james.herbert1@asu.edu
OI McDonald, Shelby/0000-0001-6094-6234; O'Connor,
   Kelly/0000-0003-1314-9851
FU Eunice Kennedy Shriver National Institute of Child Health and Human
   Development (NICHD)United States Department of Health & Human
   ServicesNational Institutes of Health (NIH) - USANIH Eunice Kennedy
   Shriver National Institute of Child Health & Human Development (NICHD)
   [5R01-HD-66503-4]; American Society for the Prevention of Cruelty to
   Animals (ASPCA) [2015-0709]
FX This research was funded by Grant 5R01-HD-66503-4 from the Eunice
   Kennedy Shriver National Institute of Child Health and Human Development
   (NICHD) and Grant 2015-0709 from the American Society for the Prevention
   of Cruelty to Animals (ASPCA). The content is solely the responsibility
   of the authors and does not necessarily represent the official views of
   the National Institutes of Health or ASPCA. The authors would like to
   thank the community-based domestic violence advocates and survivors for
   their contribution to this work.
NR 86
TC 0
Z9 0
U1 4
U2 4
PU PERGAMON-ELSEVIER SCIENCE LTD
PI OXFORD
PA THE BOULEVARD, LANGFORD LANE, KIDLINGTON, OXFORD OX5 1GB, ENGLAND
SN 0145-2134
EI 1873-7757
J9 CHILD ABUSE NEGLECT
JI Child Abuse Negl.
PD DEC
PY 2019
VL 98
AR 104166
DI 10.1016/j.chiabu.2019.104166
PG 13
WC Family Studies; Psychology, Social; Social Work
SC Family Studies; Psychology; Social Work
GA JW2LZ
UT WOS:000502890500004
PM 31521906
DA 2020-02-16
ER

PT J
AU Hornfeck, F
   Bovenschen, I
   Heene, S
   Zimmerman, J
   Zwonitzer, A
   Kindler, H
AF Hornfeck, Fabienne
   Bovenschen, Ina
   Heene, Sabine
   Zimmerman, Janin
   Zwoenitzer, Annabel
   Kindler, Heinz
TI Emotional and behavior problems in adopted children - The role of early
   adversities and adoptive parents' regulation and behavior
SO CHILD ABUSE & NEGLECT
LA English
DT Article
DE Psychosocial adjustment; Behavioral problems; Emotional problems;
   Adopted children; Early adversity; Parenting stress
ID POST-INSTITUTIONALIZED CHILDREN; QUESTIONNAIRE SDQ-DEU; INTERNATIONAL
   ADOPTEES; MENTAL-HEALTH; DIFFICULTIES-QUESTIONNAIRE; SELF-EFFICACY;
   SPECIAL-NEEDS; PSYCHOLOGICAL ADJUSTMENT; MATERNAL SENSITIVITY; PLACEMENT
   STABILITY
AB Background: Early adversity and negative experiences in the adoptive family can put adopted children at risk for emotional and behavior problems.
   Objective: This study analyzes the influence of children's preadoptive history and adoptive parents' characteristics on the psychosocial adjustment of nationally and internationally adopted children in Germany.
   Participants and setting: The survey included 172 adopted children aged between 24 and 145 months and their adoptive parents.
   Methods: Parents provided information about preadoptive history. Information about emotional and behavior problems was obtained from the parental version of the Strengths and Difficulties Questionnaire (SDQ). Parental well-being was obtained through a composite score of three standardized measures (self-efficacy questionnaire, Perceived Stress Scale PSS-4, Brief Symptom Inventory BSI); parenting behavior was assessed with the Alabama Parenting Questionnaire (DEAPQ).
   Results: 12.5% of the adopted children scored in the clinical range of the SDQ. In a multiple regression analysis, the experience of maltreatment and neglect was the most important predictor of emotional and behavior problems at time of assessment, followed by pre- and perinatal risk and parental stress regulation difficulties, R-2 = .423, F(4, 128) = 28.539. Increases in the number of risk factors present were associated with a greater odd of children scoring in the clinical range of the SDQ.
   Conclusions: Most of the nationally and internationally adopted children in this sample were well-adjusted. Prenatal and preadoptive risk as well as stress regulation capacities of the main caregiver contributed to the child's development. An accumulation of risks increased the likelihood of adjustment problems in adopted children.
C1 [Hornfeck, Fabienne; Bovenschen, Ina; Heene, Sabine; Zimmerman, Janin; Kindler, Heinz] German Youth Inst, Nockherstr 2, D-81541 Munich, Germany.
   [Zwoenitzer, Annabel] Inst Early Intervent, Seidlstr 18a, D-80335 Munich, Germany.
RP Hornfeck, F (reprint author), German Youth Inst, Nockherstr 2, D-81541 Munich, Germany.
EM hornfeck@dji.de; bovenschen@dji.de; heene@dji.de;
   janin.zimmermann@dji.de; zwoenitzer@affby.de; kindler@dji.de
FU German Federal Ministry of Family Affairs, Senior Citizens, Women and
   Youth
FX The project was funded by the German Federal Ministry of Family Affairs,
   Senior Citizens, Women and Youth (2015-2017). The authors want to thank
   all colleagues who assisted in data assessment and analyses, we want to
   express our gratitude to all participating families for making this
   project possible. We also thank the agencies for their support and help
   in recruiting families.
NR 97
TC 0
Z9 0
U1 8
U2 8
PU PERGAMON-ELSEVIER SCIENCE LTD
PI OXFORD
PA THE BOULEVARD, LANGFORD LANE, KIDLINGTON, OXFORD OX5 1GB, ENGLAND
SN 0145-2134
EI 1873-7757
J9 CHILD ABUSE NEGLECT
JI Child Abuse Negl.
PD DEC
PY 2019
VL 98
AR 104221
DI 10.1016/j.chiabu.2019.104221
PG 12
WC Family Studies; Psychology, Social; Social Work
SC Family Studies; Psychology; Social Work
GA JW2LZ
UT WOS:000502890500024
PM 31606608
DA 2020-02-16
ER

PT J
AU Khosravani, V
   Ardestani, SMS
   Bastan, FS
   Mohammadzadeh, A
   Amirinezhad, A
AF Khosravani, Vahid
   Ardestani, Seyed Mehdi Samimi
   Bastan, Farangis Sharifi
   Mohammadzadeh, Ali
   Amirinezhad, Ali
TI Childhood maltreatment, cognitive emotion regulation strategies, and
   alcohol craving and dependence in alcohol-dependent males: Direct and
   indirect pathways
SO CHILD ABUSE & NEGLECT
LA English
DT Article
DE Childhood maltreatment; Cognitive emotion regulation strategies; Alcohol
   craving; Alcohol dependence
ID POSTTRAUMATIC-STRESS-DISORDER; COMPULSIVE DRINKING SCALE; TRAUMA-FOCUSED
   CBT; REGULATION DIFFICULTIES; SUBSTANCE USE; SEXUAL-ABUSE; PTSD
   SYMPTOMS; REGULATION QUESTIONNAIRE; INITIAL VALIDATION; COLLEGE-STUDENTS
AB Objectives: Childhood maltreatment (CM) and cognitive emotion regulation strategies (CERSs) may be important in alcohol craving and dependence in alcohol-dependent individuals. The aim of this study was to evaluate direct effects of CM on the subscales of alcohol craving and alcohol dependence and its indirect effects via CERSs in individuals with a diagnosis of alcohol dependence.
   Methods: In a cross-sectional design, 329 alcohol-dependent males completed the Childhood Trauma Questionnaire-Short Form (CTQ-SF), the Cognitive Emotion Regulation Questionnaire-Short version (CERQ-Short), the Alcohol Dependence Scale (ADS), the Obsessive Compulsive Drinking Scale (OCDS), and the Beck Depression Inventory-II (BDI-II).
   Results: Participants with alcohol dependence had early age of onset of alcohol use (mean = 20.78 years), relatively long duration of alcohol use (mean = 11.14 years), and low education (mean = 9.55 years). Indirect effects were observed from CM to the subscales of alcohol craving and dependence only through maladaptive CERSs after adjusting for demographic and clinical factors. No direct effect was observed through CM on the subscales of alcohol craving and dependence.
   Conclusions: Although drawing causal conclusions from the current research is impossible, the findings suggest that maladaptive CERSs may be a possible mechanism relating CM to alcohol craving and dependence in treatment-seeking alcohol-dependent individuals, while adaptive CERSs may be less important regarding this relation. However, the findings of the current study need longitudinal research.
C1 [Khosravani, Vahid] Shahid Beheshti Univ Med Sci, Behav Sci Res Ctr, Tehran, Iran.
   [Ardestani, Seyed Mehdi Samimi] Shahid Beheshti Univ Med Sci, Imam Hossein Hosp, Behav Sci Res Ctr, Dept Psychiat, Tehran, Iran.
   [Bastan, Farangis Sharifi; Amirinezhad, Ali] Ilam Univ Med Sci, Psychosocial Injuries Res Ctr, Ilam, Iran.
   [Mohammadzadeh, Ali] Payame Noor Univ, Dept Psychol, Tehran, Iran.
RP Khosravani, V (reprint author), Shahid Beheshti Univ Med Sci, Behav Sci Res Ctr, Tehran, Iran.
EM vahid.psy@gmail.com
FU Shahid Beheshti University of Medical Sciences (SBUMS), Tehran, Iran
   [17586]
FX This research was extracted from a research project supported by Shahid
   Beheshti University of Medical Sciences (SBUMS), Tehran, Iran (research
   code: 17586).
NR 105
TC 0
Z9 0
U1 3
U2 3
PU PERGAMON-ELSEVIER SCIENCE LTD
PI OXFORD
PA THE BOULEVARD, LANGFORD LANE, KIDLINGTON, OXFORD OX5 1GB, ENGLAND
SN 0145-2134
EI 1873-7757
J9 CHILD ABUSE NEGLECT
JI Child Abuse Negl.
PD DEC
PY 2019
VL 98
AR 104197
DI 10.1016/j.chiabu.2019.104197
PG 11
WC Family Studies; Psychology, Social; Social Work
SC Family Studies; Psychology; Social Work
GA JW2LZ
UT WOS:000502890500023
PM 31600610
DA 2020-02-16
ER

PT J
AU Lai, CYY
   Yung, TWK
   Gomez, INB
   Siu, AMH
AF Lai, Cynthia Y. Y.
   Yung, Trevor W. K.
   Gomez, Ivan N. B.
   Siu, Andrew M. H.
TI Psychometric Properties of Sensory Processing and Self-Regulation
   Checklist (SPSRC)
SO OCCUPATIONAL THERAPY INTERNATIONAL
LA English
DT Article
ID RESPIRATORY SINUS ARRHYTHMIA; HEART-RATE-VARIABILITY; CHILDREN; AUTISM;
   ASSOCIATION; ALLOSTASIS; ABNORMALITIES; MODULATION; DISORDERS; BEHAVIORS
AB Background. Some children may encounter difficulties in processing sensory stimuli, which may affect their ability to participate in activities of daily living. Self-regulation abilities may also affect children on how to process different sensory experiences. The Sensory Processing and Self-Regulation Checklist (SPSRC) was developed as a single, parent-reported instrument for the examination of sensory processing and self-regulation difficulties in children. Aims. This study is aimed at evaluating the psychometric properties of the SPSRC and examine the patterns of self-regulation and sensory processing in children with and without autism spectrum disorder (ASD). Methods and Procedures. The contents of the SPSRC were validated by a group of experts, and a field test was subsequently conducted to examine the reliability and validity of this instrument in a sample of 997 typically developing children and 78 children with ASD. Outcomes and Results. The results of the validation and field test analyses suggest that the SPSRC exhibits high internal consistency, good intrarater reliability, and a valid ability to measure and discriminate sensory processing and self-regulation in children aged 3-8 years with and without ASD. Conclusions and Implications. The current results supported the reliability and validity of SPSRC to assess a child's sensory processing and self-regulation performance in activities of daily living. The study findings warrant further investigation to compare the performance of the SPSRC with laboratory-based tests, as this would better elucidate sensory responsivity in children with sensory modulation disorders from both clinical and research perspectives.
C1 [Lai, Cynthia Y. Y.; Yung, Trevor W. K.; Gomez, Ivan N. B.; Siu, Andrew M. H.] Hong Kong Polytech Univ, Dept Rehabil Sci, Hong Kong, Peoples R China.
RP Lai, CYY (reprint author), Hong Kong Polytech Univ, Dept Rehabil Sci, Hong Kong, Peoples R China.
EM cynthia.yy.lai@polyu.edu.hk
RI Siu, Andrew M. H./E-6239-2014
OI Siu, Andrew M. H./0000-0002-8117-2829
FU Social Welfare Development Fund, HKSAR
FX This study was partially funded by the Social Welfare Development Fund,
   HKSAR.
NR 53
TC 0
Z9 0
U1 1
U2 1
PU WILEY-HINDAWI
PI LONDON
PA ADAM HOUSE, 3RD FL, 1 FITZROY SQ, LONDON, WIT 5HE, ENGLAND
SN 0966-7903
EI 1557-0703
J9 OCCUP THER INT
JI Occup. Ther. Int.
PD DEC 1
PY 2019
VL 2019
AR 8796042
DI 10.1155/2019/8796042
PG 9
WC Rehabilitation
SC Rehabilitation
GA JX0CM
UT WOS:000503412000001
PM 31866802
OA DOAJ Gold, Green Published
DA 2020-02-16
ER

PT J
AU Pengpid, S
   Peltzer, K
AF Pengpid, Supa
   Peltzer, Karl
TI Prevalence of truancy in a national sample of school going adolescents
   in Laos is associated with potential risk and protective factors
SO CHILDREN AND YOUTH SERVICES REVIEW
LA English
DT Article
[truncated: 1,320,512 more chars]
