# Supplementary material for: Mapping Phenomena Relevant to Adolescent Emotion Regulation: A Text-Mining Systematic Review
Source: Adolesc Res Rev. 2021 May 21;7(1):127–39. doi: 10.1007/s40894-021-00160-7 (PMC8138847; doi:10.1007/s40894-021-00160-7)
Supplement: Supplementary file 1 — Supplementary file1 (ZIP 54379 kb) [file 40894_2021_160_MOESM1_ESM.zip › veni_sysrev-master/recs/savedrecs10.txt]

FN Clarivate Analytics Web of Science
VR 1.0
PT J
AU Folk, JB
   Zeman, JL
   Poon, JA
   Dallaire, DH
AF Folk, Johanna B.
   Zeman, Janice L.
   Poon, Jennifer A.
   Dallaire, Danielle H.
TI A longitudinal examination of emotion regulation: pathways to anxiety
   and depressive symptoms in urban minority youth
SO CHILD AND ADOLESCENT MENTAL HEALTH
LA English
DT Article
DE Anxiety; depression; emotion regulation; longitudinal studies
ID INITIAL VALIDATION; MANAGEMENT SCALE; DISORDERS; CHILDHOOD; CHILDREN;
   PSYCHOPATHOLOGY; VALIDITY; GIRLS
AB Background: Difficulty regulating emotions is a symptom of many psychological disorders yet little research has examined the longitudinal relations of particular facets of emotion regulation (ER) that may differentiate between internalizing symptoms. Method: At-risk youth (n = 102; 44.1% boys, 77.5% Black; M-age = 9.65) and caregivers (n = 74; 87.1% mothers) participated in a 2-year longitudinal study. Children reported on their ER, and children and caregivers on symptomatology. Results: Different patterns, varying by emotion facet (dysregulation, inhibition, coping) and type (anger, sadness, worry), predicted anxiety and depression symptoms. Conclusions: Anxiety and depression are entities with distinct patterns of emotion-related antecedents.
C1 [Folk, Johanna B.] George Mason Univ, Dept Psychol, Fairfax, VA 22030 USA.
   [Zeman, Janice L.; Poon, Jennifer A.; Dallaire, Danielle H.] Coll William & Mary, Dept Psychol, Williamsburg, VA 23185 USA.
RP Folk, JB (reprint author), George Mason Univ, Dept Psychol, MSN 3F5, Fairfax, VA 22030 USA.
EM jfolk@gmu.edu
RI Folk, Johanna/K-7769-2019
OI Folk, Johanna/0000-0003-0503-7307
FU Roy R. Charles Center for Academic Excellence at the College of William
   and Mary
FX We are grateful to the administrators, teachers, students, and parents
   of the Achievable Dream Academy and Carver Elementary School for
   participating in this study. Without your support and assistance, this
   project could not have been accomplished. We also appreciate the
   assistance of many undergraduate students as well as graduate students,
   Debra Brown, Carla Correia, and Priscilla Khuanghlawn, who spent
   countless hours interviewing children and assisting with data entry and
   scoring. Finally, the financial assistance of the Roy R. Charles Center
   for Academic Excellence at the College of William and Mary was critical
   for the success of this research.
NR 35
TC 20
Z9 20
U1 0
U2 32
PU WILEY-BLACKWELL
PI HOBOKEN
PA 111 RIVER ST, HOBOKEN 07030-5774, NJ USA
SN 1475-357X
EI 1475-3588
J9 CHILD ADOL MENT H-UK
JI Child Adolesc. Ment. Health
PD NOV
PY 2014
VL 19
IS 4
BP 243
EP 250
DI 10.1111/camh.12058
PG 8
WC Psychology, Clinical; Pediatrics; Psychiatry
SC Psychology; Pediatrics; Psychiatry
GA AQ8FG
UT WOS:000343059100003
DA 2020-02-16
ER

PT J
AU Hygen, BW
   Guzey, IC
   Belsky, J
   Berg-Nielsen, TS
   Wichstrom, L
AF Hygen, Beate Wold
   Guzey, Ismail Cuneyt
   Belsky, Jay
   Berg-Nielsen, Turid Suzanne
   Wichstrom, Lars
TI Catechol-O-methyltransferase Val158Met genotype moderates the effect of
   disorganized attachment on social development in young children
SO DEVELOPMENT AND PSYCHOPATHOLOGY
LA English
DT Article
ID ATTENTION-DEFICIT/HYPERACTIVITY DISORDER; SCHOOL-AGE-CHILDREN; INFANT
   ATTACHMENT; PHYSICAL AGGRESSION; EARLY-CHILDHOOD; SEROTONIN TRANSPORTER;
   ANTISOCIAL-BEHAVIOR; MIDDLE CHILDHOOD; INTERNALIZING SYMPTOMS;
   EXTERNALIZING PROBLEMS
AB Children with histories of disorganized attachment exhibit diverse problems, possibly because disorganization takes at least two distinctive forms as children age: controlling-punitive and controlling-caregiving. This variation in the developmental legacy of disorganization has been attributed primarily to variations in children's rearing experiences. Here an alternative explanation of these divergent sequelae of disorganization is evaluated: one focused on genotype. Structural equation modeling was applied to data on 704 Norwegian children to test whether the catechol-O-methyltransferase Val158Met genotype moderates the effect of disorganized attachment, which was measured dimensionally at 4 years of age using the Manchester Child Attachment Story Task, on changes in aggressive behavior and social competence from ages 4 to 6. Children who scored high on disorganization and were homozygous for the valine allele displayed significantly greater increases in aggression and decreases in self-oriented social skills (e. g., self-regulation and assertiveness) over time than did their disorganized counterparts carrying the methionine allele, whereas disorganized children carrying the methionine allele increased their other-oriented social skill (e. g., cooperation and responsibility) scores more than did valine-homozygous children. These results are consistent with the controlling-punitive and controlling-caregiving behaviors observed in disorganized children, suggesting that the children's genotype contributed to variations in the social development of disorganized children.
C1 [Hygen, Beate Wold; Guzey, Ismail Cuneyt; Berg-Nielsen, Turid Suzanne; Wichstrom, Lars] Norwegian Univ Sci & Technol, N-7491 Trondheim, Norway.
   [Hygen, Beate Wold; Wichstrom, Lars] NTNU Samfunnsforskning AS, Trondheim, Norway.
   [Guzey, Ismail Cuneyt] St Olavs Univ Hosp, Trondheim, Norway.
   [Belsky, Jay] Univ Calif Davis, Davis, CA USA.
   [Belsky, Jay] King Abdulaziz Univ, Jeddah, Saudi Arabia.
   [Wichstrom, Lars] St Olavs Hosp HF, Trondheim, Norway.
RP Hygen, BW (reprint author), Norwegian Univ Sci & Technol, Dept Psychol, N-7491 Trondheim, Norway.
EM beate.hygen@samfunn.ntnu.no
OI Belsky, Jay/0000-0003-2191-2503
NR 111
TC 10
Z9 10
U1 0
U2 24
PU CAMBRIDGE UNIV PRESS
PI NEW YORK
PA 32 AVENUE OF THE AMERICAS, NEW YORK, NY 10013-2473 USA
SN 0954-5794
EI 1469-2198
J9 DEV PSYCHOPATHOL
JI Dev. Psychopathol.
PD NOV
PY 2014
VL 26
IS 4
BP 947
EP 961
DI 10.1017/S0954579414000492
PN 1
PG 15
WC Psychology, Developmental
SC Psychology
GA AS2XY
UT WOS:000344140900006
PM 24914507
DA 2020-02-16
ER

PT J
AU Cicchetti, D
   Rogosch, FA
AF Cicchetti, Dante
   Rogosch, Fred A.
TI Genetic moderation of child maltreatment effects on depression and
   internalizing symptoms by serotonin transporter linked polymorphic
   region (5-HTTLPR), brain-derived neurotrophic factor (BDNF),
   norepinephrine transporter (NET), and corticotropin releasing hormone
   receptor 1 (CRHR1) genes in African American children
SO DEVELOPMENT AND PSYCHOPATHOLOGY
LA English
DT Article
ID MULTILOCUS GENOTYPE DATA; DEVELOPMENTAL PSYCHOPATHOLOGY; DIFFERENTIAL
   SUSCEPTIBILITY; ENVIRONMENT INTERACTION; ADULT DEPRESSION; LOW-INCOME;
   ASSOCIATION; VULNERABILITY; PERSPECTIVE; EXPERIENCES
AB Genetic moderation of the effects of child maltreatment on depression and internalizing symptoms was investigated in a sample of low-income maltreated and nonmaltreated African American children (N = 1,096). Lifetime child maltreatment experiences were independently coded from Child Protective Services records and maternal report. Child depression and internalizing problems were assessed in the context of a summer research camp by self-report on the Children's Depression Inventory and adult counselor report on the Teacher Report Form. DNA was obtained from buccal cell or saliva samples and genotyped for polymorphisms of the following genes: serotonin transporter linked polymorphic region (5-HTTLPR), brain-derived neurotrophic factor (BDNF), norepinephrine transporter, and corticotropin releasing hormone receptor 1. Analyses of covariance with age and gender as covariates were conducted, with maltreatment status and respective polymorphism as main effects and their Gene x Environment (G x E) interactions. Maltreatment consistently was associated with higher Children's Depression Inventory and Teacher Report Form symptoms. The results for child self-report symptoms indicated a G x E interaction for BDNF and maltreatment. In addition, BDNF and triallelic 5-HTTLPR interacted with child maltreatment in a G x G x E interaction. Analyses for counselor report of child anxiety/depression symptoms on the Teacher Report Form indicated moderation of child maltreatment effects by triallelic 5-HTTLPR. These effects were elaborated based on variation in developmental timing of maltreatment experiences. Norepinephrine transporter was found to further moderate the G x E interaction of 5-HTTLPR and maltreatment status, revealing a G x G x E interaction. This G x G x E was extended by consideration of variation in maltreatment subtype experiences. Finally, G x G x E effects were observed for the co-action of BDNF and the corticotropin releasing hormone receptor 1 haplotype. The findings illustrate the variable influence of specific genotypes in G x E interactions based on variation in maltreatment experiences and the importance of a multigenic approach for understanding influences on depression and internalizing symptoms among African American children.
C1 [Cicchetti, Dante] Univ Minnesota, Inst Child Dev, Minneapolis, MN 55455 USA.
   [Cicchetti, Dante; Rogosch, Fred A.] Univ Rochester, Mt Hope Family Ctr, Rochester, NY 14627 USA.
RP Cicchetti, D (reprint author), Univ Minnesota, Inst Child Dev, 51 E River Rd, Minneapolis, MN 55455 USA.
EM cicchett@umn.edu
RI Cicchetti, Dante/C-4560-2015
OI Cicchetti, Dante/0000-0002-6347-1278
FU NIDA NIH HHSUnited States Department of Health & Human ServicesNational
   Institutes of Health (NIH) - USANIH National Institute on Drug Abuse
   (NIDA) [R01 DA017741]; NIMH NIH HHSUnited States Department of Health &
   Human ServicesNational Institutes of Health (NIH) - USANIH National
   Institute of Mental Health (NIMH) [R01 MH083979]
NR 70
TC 14
Z9 14
U1 3
U2 30
PU CAMBRIDGE UNIV PRESS
PI NEW YORK
PA 32 AVENUE OF THE AMERICAS, NEW YORK, NY 10013-2473 USA
SN 0954-5794
EI 1469-2198
J9 DEV PSYCHOPATHOL
JI Dev. Psychopathol.
PD NOV
PY 2014
VL 26
IS 4
SI SI
BP 1219
EP 1239
DI 10.1017/S0954579414000984
PN 2
PG 21
WC Psychology, Developmental
SC Psychology
GA AU4JI
UT WOS:000345576500004
PM 25422957
OA Green Accepted
DA 2020-02-16
ER

PT J
AU O'Donnell, KJ
   Glover, V
   Holbrook, JD
   O'Connor, TG
AF O'Donnell, Kieran J.
   Glover, Vivette
   Holbrook, Joanna D.
   O'Connor, Thomas G.
TI Maternal prenatal anxiety and child brain-derived neurotrophic factor
   (BDNF) genotype: Effects on internalizing symptoms from 4 to 15 years of
   age
SO DEVELOPMENT AND PSYCHOPATHOLOGY
LA English
DT Article
ID CRISP EXPERIENTIAL INDEX; ANTENATAL ANXIETY; BEHAVIOURAL/EMOTIONAL
   PROBLEMS; DEPRESSIVE SYMPTOMS; DOWN-REGULATION; STRESS; PREGNANCY;
   CORTISOL; RISK; METHYLATION
AB Multiple behavioral and health outcomes, including internalizing symptoms, may be predicted from prenatal maternal anxiety, depression, or stress. However, not all children are affected, and those that are can be affected in different ways. Here we test the hypothesis that the effects of prenatal anxiety are moderated by genetic variation in the child's brain-derived neurotrophic factor (BDNF) gene, using the Avon Longitudinal Study of Parents and Children population cohort. Internalizing symptoms were assessed from 4 to 13 years of age using the Strengths and Difficulties Questionnaire (n = 8,584); a clinical interview with the adolescents was conducted at age 15 years (n = 4,704). Obstetric and psychosocial risk and postnatal maternal symptoms were included as covariates. Results show that prenatal maternal anxiety predicted internalizing symptoms, including with the diagnostic assessment at 15 years. There was a main effect of two BDNF polymorphisms (rs6265 [val66met] and rs11030104) on internalizing symptoms up to age 13. There was also genetic moderation of the prenatal anxiety effect by different BDNF polymorphisms (rs11030121 and rs7124442), although significant effects were limited to preadolescence. The findings suggest a role for BDNF gene-environment interactions in individual vulnerability to the effects of prenatal anxiety on child internalizing symptoms.
C1 [O'Donnell, Kieran J.] McGill Univ, Montreal, PQ H3A 2T5, Canada.
   [Glover, Vivette] Univ London Imperial Coll Sci Technol & Med, London SW7 2AZ, England.
   [Holbrook, Joanna D.] Singapore Inst Clin Sci, Singapore, Singapore.
   [O'Connor, Thomas G.] Univ Rochester, Med Ctr, Rochester, NY 14642 USA.
RP O'Donnell, KJ (reprint author), Douglas Mental Hlth Univ Inst, Room E-4122,6875 La Salle Blvd, Montreal, PQ H4H 1R3, Canada.
EM kieran.odonnell@mail.mcgill.ca; tom_oconnor@urmc.rochester.edu
RI Glover, Vivette/M-2711-2016
OI Glover, Vivette/0000-0001-6543-1651
FU Medical Research CouncilMedical Research Council UK (MRC) [MC_PC_15018];
   NIMH NIH HHSUnited States Department of Health & Human ServicesNational
   Institutes of Health (NIH) - USANIH National Institute of Mental Health
   (NIMH) [R01 MH073842]; Wellcome TrustWellcome Trust [102215]
NR 64
TC 24
Z9 24
U1 0
U2 15
PU CAMBRIDGE UNIV PRESS
PI NEW YORK
PA 32 AVENUE OF THE AMERICAS, NEW YORK, NY 10013-2473 USA
SN 0954-5794
EI 1469-2198
J9 DEV PSYCHOPATHOL
JI Dev. Psychopathol.
PD NOV
PY 2014
VL 26
IS 4
SI SI
BP 1255
EP 1266
DI 10.1017/S095457941400100X
PN 2
PG 12
WC Psychology, Developmental
SC Psychology
GA AU4JI
UT WOS:000345576500006
PM 25422959
DA 2020-02-16
ER

PT J
AU Murray, L
   Pella, JE
   De Pascalis, L
   Arteche, A
   Pass, L
   Percy, R
   Creswell, C
   Cooper, PJ
AF Murray, Lynne
   Pella, Jeff E.
   De Pascalis, Leonardo
   Arteche, Adriane
   Pass, Laura
   Percy, Ray
   Creswell, Catharine
   Cooper, Peter J.
TI Socially anxious mothers' narratives to their children and their
   relation to child representations and adjustment
SO DEVELOPMENT AND PSYCHOPATHOLOGY
LA English
DT Article
ID MENTAL STATE LANGUAGE; BEHAVIORAL-INHIBITION; ANXIETY DISORDERS; VERBAL
   INFORMATION; EMPIRICAL-FINDINGS; FEAR INFORMATION; FEELING STATES;
   EMOTION; PARENT; PHOBIA
AB Anxious mothers' parenting, particularly transfer of threat information, has been considered important in their children's risk for social anxiety disorder (SAnxD), and maternal narratives concerning potential social threat could elucidate this contribution. Maternal narratives to their preschool 4- to 5-year-old children, via a picture book about starting school, were assessed in socially anxious (N = 73), and nonanxious (N = 63) mothers. Child representations of school were assessed via doll play (DP). After one school term, mothers (Child Behavior Checklist [CBCL]) and teachers (Teacher Report Form) reported on child internalizing problems, and child SAnxD was assessed via maternal interview. Relations between these variables, infant behavioral inhibition, and attachment, were examined. Socially anxious mothers showed more negative (higher threat attribution) and less supportive (lower encouragement) narratives than controls, and their children's DP representations SAnxD and CBCL scores were more adverse. High narrative threat predicted child SAnxD; lower encouragement predicted negative child CBCL scores and, particularly for behaviorally inhibited children, Teacher Report Form scores and DP representations. In securely attached children, CBCL scores and risk for SAnxD were affected by maternal anxiety and threat attributions, respectively. Low encouragement mediated the effects of maternal anxiety on child DP representations and CBCL scores. Maternal narratives are affected by social anxiety and contribute to adverse child outcome.
C1 [Murray, Lynne; De Pascalis, Leonardo; Pass, Laura; Creswell, Catharine; Cooper, Peter J.] Univ Reading, Reading RG6 6AL, Berks, England.
   [Murray, Lynne; Cooper, Peter J.] Univ Stellenbosch, ZA-7600 Stellenbosch, South Africa.
   [Pella, Jeff E.] Univ Maryland, College Pk, MD USA.
   [Arteche, Adriane] PUCRS Univ, Rio Gramde Do Sul, Brazil.
   [Percy, Ray] Univ Southampton, Southampton SO9 5NH, Hants, England.
RP Murray, L (reprint author), Univ Reading, Dept Psychol, Reading RG6 6AL, Berks, England.
EM lynne.murray@rdg.c.uk
RI ; Creswell, Cathy/L-9306-2013; De Pascalis, Leonardo/A-7101-2014
OI Arteche, Adriane/0000-0002-2586-4900; Creswell,
   Cathy/0000-0003-1889-0956; De Pascalis, Leonardo/0000-0002-9150-3468
FU Economic and Social Research CouncilEconomic & Social Research Council
   (ESRC) [ES/E025404/1]; National Institute for Health ResearchNational
   Institute for Health Research (NIHR) [RP_2014-04-018]; Department of
   HealthDiabetes UK [RP_2014-04-018]; Medical Research CouncilMedical
   Research Council UK (MRC) [G9324094, G0600990, G0601874]
NR 106
TC 11
Z9 12
U1 1
U2 40
PU CAMBRIDGE UNIV PRESS
PI NEW YORK
PA 32 AVENUE OF THE AMERICAS, NEW YORK, NY 10013-2473 USA
SN 0954-5794
EI 1469-2198
J9 DEV PSYCHOPATHOL
JI Dev. Psychopathol.
PD NOV
PY 2014
VL 26
IS 4
SI SI
BP 1531
EP 1546
DI 10.1017/S0954579414001187
PN 2
PG 16
WC Psychology, Developmental
SC Psychology
GA AU4JI
UT WOS:000345576500024
PM 25422977
OA Green Accepted
DA 2020-02-16
ER

PT J
AU O'Connor, TG
   Moynihan, JA
   Wyman, PA
   Carnahan, J
   Lofthus, G
   Quataert, SA
   Bowman, M
   Caserta, MT
AF O'Connor, Thomas G.
   Moynihan, Jan A.
   Wyman, Peter A.
   Carnahan, Jennifer
   Lofthus, Gerry
   Quataert, Sally A.
   Bowman, Melissa
   Caserta, Mary T.
TI Depressive symptoms and immune response to meningococcal conjugate
   vaccine in early adolescence
SO DEVELOPMENT AND PSYCHOPATHOLOGY
LA English
DT Article
ID RANDOMIZED CONTROLLED-TRIAL; CHILDRENS MANIFEST ANXIETY; PERCEIVED
   SELF-EFFICACY; INFLUENZA VACCINATION; CHRONIC STRESS; OLDER-ADULTS;
   DEVELOPMENTAL PSYCHONEUROIMMUNOLOGY; ANTIBODY-RESPONSE; IMMUNOLOGICAL
   MEMORY; PSYCHOSOCIAL FACTORS
AB Research findings in psychoneuroimmunology document reliable, bidirectional linkages among psychological processes, the nervous system, and the immune system. However, available data are based almost entirely on animal and adult human studies; the application to children and adolescents is uncertain. We capitalized on the experimental leverage provided by a routine vaccination to examine the link between mood symptoms and the immune response to a vaccine challenge in early adolescence. One hundred twenty-six 11-year-olds for whom vaccine response data were available were assessed at prevaccination and 4 weeks, 3 months, and 6 months following vaccination; self-report ratings of depression and anxiety as well as measures of psychosocial and somatic risk were assessed prior to vaccine response. Analyses indicated that children's internalizing mood symptoms were associated with elevated and persistently higher antibody responses, with evidence extending to two of the four serogroups. The associations remained after controlling for multiple possible confounders (social class, body mass index, sleep, psychosocial risk, and pubertal status). The observed enhanced vaccine response associated with depressive and anxious symptoms in early adolescence may reflect an important developmental difference in immune system-brain interplay between adults and children, and it underscores the need for further developmental studies of psychoneuroimmunology.
C1 [O'Connor, Thomas G.; Moynihan, Jan A.; Wyman, Peter A.; Carnahan, Jennifer; Lofthus, Gerry; Quataert, Sally A.; Bowman, Melissa; Caserta, Mary T.] Univ Rochester, Med Ctr, Rochester, NY 14642 USA.
RP O'Connor, TG (reprint author), Univ Rochester, Dept Psychiat, Wynne Ctr Family Res, Med Ctr, 300 Crittenden Blvd, Rochester, NY 14642 USA.
EM Tom_OConnor@URMC.Rochester.edu; Mary_Caserta@URMC.Rochester.edu
FU NCRR NIH HHSUnited States Department of Health & Human ServicesNational
   Institutes of Health (NIH) - USANIH National Center for Research
   Resources (NCRR) [5 MO1 RR00044]; NICHD NIH HHSUnited States Department
   of Health & Human ServicesNational Institutes of Health (NIH) - USANIH
   Eunice Kennedy Shriver National Institute of Child Health & Human
   Development (NICHD) [HD038938, R01 HD038938]; NIMH NIH HHSUnited States
   Department of Health & Human ServicesNational Institutes of Health (NIH)
   - USANIH National Institute of Mental Health (NIMH) [MH097293]
NR 75
TC 6
Z9 6
U1 0
U2 15
PU CAMBRIDGE UNIV PRESS
PI NEW YORK
PA 32 AVENUE OF THE AMERICAS, NEW YORK, NY 10013-2473 USA
SN 0954-5794
EI 1469-2198
J9 DEV PSYCHOPATHOL
JI Dev. Psychopathol.
PD NOV
PY 2014
VL 26
IS 4
SI SI
BP 1567
EP 1576
DI 10.1017/S0954579414001242
PN 2
PG 10
WC Psychology, Developmental
SC Psychology
GA AU4JI
UT WOS:000345576500026
PM 25422979
OA Green Accepted
DA 2020-02-16
ER

PT J
AU Elgar, FJ
   Napoletano, A
   Saul, G
   Dirks, MA
   Craig, W
   Poteat, VP
   Holt, M
   Koenig, BW
AF Elgar, Frank J.
   Napoletano, Anthony
   Saul, Grace
   Dirks, Melanie A.
   Craig, Wendy
   Poteat, V. Paul
   Holt, Melissa
   Koenig, Brian W.
TI Cyberbullying Victimization and Mental Health in Adolescents and the
   Moderating Role of Family Dinners
SO JAMA PEDIATRICS
LA English
DT Article
ID BULLYING VICTIMIZATION; PEER VICTIMIZATION; SOCIAL SUPPORT; SUBSTANCE
   USE; SCHOOL; RISK; SUICIDE; COHORT; ADJUSTMENT; DEPRESSION
AB IMPORTANCE This study presents evidence that cyberbullying victimization relates to internalizing, externalizing, and substance use problems in adolescents and that the frequency of family dinners attenuate these associations.
   OBJECTIVES To examine the unique association between cyberbullying victimization and adolescent mental health (after controlling differences in involvement in traditional, face-to-face bullying) and to explore the potential moderating role of family contact in this association.
   DESIGN, SETTING, AND PARTICIPANTS This cross-sectional, observational study used survey data on 18 834 students (aged 12-18 years) from 49 schools in a Midwestern US state. Logistic regression analysis tested associations between cyberbullying victimization and the likelihood of mental health and substance use problems. Negative binomial regression analysis tested direct and synergistic contributions of cyberbullying victimization and family dinners on the rates of mental health and substance use problems.
   EXPOSURES Frequency of cyberbullying victimization during the previous 12 months; victimization by traditional (face-to-face) bullying; and perpetration of traditional bullying.
   MAIN OUTCOMES AND MEASURES Five internalizing mental health problems (anxiety, depression, self-harm, suicide ideation, and suicide attempt), 2 externalizing problems (fighting and vandalism), and 4 substance use problems (frequent alcohol use, frequent binge drinking, prescription drug misuse, and over-the-counter drug misuse).
   RESULTS About one-fifth (18.6%) of the sample experienced cyberbullying during the previous 12 months. The frequency of cyberbullying positively related to all 11 internalizing, externalizing, and substance use problems (odds ratios from 2.6 [95% CI, 1.7-3.8] to 4.5 [95% CI, 3.0-6.6]). However, victimization related more closely to rates of problems in adolescents that had fewer family dinners.
   CONCLUSIONS AND RELEVANCE Cyberbullying relates to mental health and substance use problems in adolescents, even after their involvement in face-to-face bullying is taken into account. Although correlational, these results suggest that family dinners (ie, family contact and communication) are beneficial to adolescent mental health and may help protect adolescents from the harmful consequences of cyberbullying.
C1 [Elgar, Frank J.; Napoletano, Anthony; Saul, Grace; Dirks, Melanie A.] McGill Univ, Inst Hlth & Social Policy, Montreal, PQ H3A 1A3, Canada.
   [Elgar, Frank J.; Napoletano, Anthony] McGill Univ, Douglas Inst, Montreal, PQ, Canada.
   [Craig, Wendy] Queens Univ, Dept Psychol, Kingston, ON K7L 3N6, Canada.
   [Poteat, V. Paul] Boston Coll, Lynch Sch Educ, Chestnut Hill, MA 02167 USA.
   [Holt, Melissa] Boston Univ, Sch Educ, Boston, MA 02215 USA.
   [Koenig, Brian W.] K12 Associates LLC, Middleton, WI USA.
RP Elgar, FJ (reprint author), McGill Univ, Inst Hlth & Social Policy, 1130 Pine Ave W, Montreal, PQ H3A 1A3, Canada.
EM frank.elgar@mcgill.ca
OI Dirks, Melanie/0000-0003-2729-4611
FU Social Sciences and Humanities Research Council [435-2014-2160]; Canada
   Research Chairs ProgrammeCanada Research Chairs
FX The study was supported by grants from the Social Sciences and
   Humanities Research Council (435-2014-2160) and Canada Research Chairs
   Programme.
NR 40
TC 50
Z9 50
U1 2
U2 83
PU AMER MEDICAL ASSOC
PI CHICAGO
PA 330 N WABASH AVE, STE 39300, CHICAGO, IL 60611-5885 USA
SN 2168-6203
EI 2168-6211
J9 JAMA PEDIATR
JI JAMA Pediatr.
PD NOV
PY 2014
VL 168
IS 11
BP 1015
EP 1022
DI 10.1001/jamapediatrics.2014.1223
PG 8
WC Pediatrics
SC Pediatrics
GA AT1NS
UT WOS:000344701500015
PM 25178884
OA Bronze
DA 2020-02-16
ER

PT J
AU Sheidow, AJ
   Henry, DB
   Tolan, PH
   Strachan, MK
AF Sheidow, Ashli J.
   Henry, David B.
   Tolan, Patrick H.
   Strachan, Martha K.
TI The Role of Stress Exposure and Family Functioning in Internalizing
   Outcomes of Urban Families
SO JOURNAL OF CHILD AND FAMILY STUDIES
LA English
DT Article
DE Urban families; Stress exposure; Family functioning; Mediator/moderator;
   Internalizing
ID COMMUNITY VIOLENCE PROJECT; PARENT-CHILD RELATIONSHIPS;
   ANTISOCIAL-BEHAVIOR; PSYCHOLOGICAL DISTRESS; ECONOMIC HARDSHIP; LIFE
   EVENTS; SOCIOECONOMIC DISADVANTAGE; EARLY ADOLESCENCE; SOCIAL SUPPORT;
   RISK-FACTORS
AB Although research suggests that stress exposure and family functioning are associated with internalizing problems in adolescents and caregivers, surprisingly few studies have investigated the mechanisms that underlie this association. To determine whether family functioning buffers the development of internalizing problems in stress-exposed families, we assessed the relation between stress exposure, family functioning, and internalizing symptoms among a large sample of inner-city male youth and their caregivers living in poverty across five waves of data collection. We hypothesized that stress exposure and family functioning would predict development of subsequent youth and caregiver internalizing problems and that family functioning would moderate this relation, with higher functioning families demonstrating greater resiliency to stress exposure. We used a longitudinal, prospective design to evaluate whether family functioning (assessed at waves one through four) activated or buffered the effects of stress exposure (assessed at wave one) on subsequent internalizing symptoms (assessed at waves four and five). Stress from Developmental Transitions and family functioning were significant predictors of depressive symptoms and anxiety in youth; however, family functioning did not moderate the relation. Family functioning mediated the relation between stress from Daily Hassles and internalizing outcomes suggesting that poor parenting practices, low structure, and low emotional cohesion activate depression and anxiety in youth exposed to chronic and frequent everyday stressors. Surprisingly, only family functioning predicted depressive symptoms in caregivers. Results validate the use of a comprehensive, multi-informant assessment of stress when investigating internalizing outcomes in youth and support using family-based interventions in the treatment and prevention of internalizing.
C1 [Sheidow, Ashli J.; Strachan, Martha K.] Med Univ S Carolina, Dept Psychiat & Behav Sci, Charleston, SC 29401 USA.
   [Henry, David B.] Univ Illinois, Inst Hlth Res & Policy, Chicago, IL USA.
   [Tolan, Patrick H.] Univ Virginia, Curry Sch Educ, Youth Nex Res Ctr, Charlottesville, VA 22903 USA.
RP Sheidow, AJ (reprint author), Med Univ S Carolina, Dept Psychiat & Behav Sci, Charleston, SC 29401 USA.
EM sheidoaj@musc.edu
OI Tolan, Patrick/0000-0001-5669-8442
FU NICHD NIH HHSUnited States Department of Health & Human ServicesNational
   Institutes of Health (NIH) - USANIH Eunice Kennedy Shriver National
   Institute of Child Health & Human Development (NICHD) [R01 HD035415-01];
   NIDA NIH HHSUnited States Department of Health & Human ServicesNational
   Institutes of Health (NIH) - USANIH National Institute on Drug Abuse
   (NIDA) [R01 DA025616, K23 DA015658]; NIMH NIH HHSUnited States
   Department of Health & Human ServicesNational Institutes of Health (NIH)
   - USANIH National Institute of Mental Health (NIMH) [R01 MH048248-05]
NR 122
TC 38
Z9 38
U1 1
U2 60
PU SPRINGER
PI NEW YORK
PA 233 SPRING ST, NEW YORK, NY 10013 USA
SN 1062-1024
EI 1573-2843
J9 J CHILD FAM STUD
JI J. Child Fam. Stud.
PD NOV
PY 2014
VL 23
IS 8
BP 1351
EP 1365
DI 10.1007/s10826-013-9793-3
PG 15
WC Family Studies; Psychology, Developmental; Psychiatry
SC Family Studies; Psychology; Psychiatry
GA AQ9ZG
UT WOS:000343219000004
PM 25601821
OA Green Accepted
DA 2020-02-16
ER

PT J
AU Zarra-Nezhad, M
   Kiuru, N
   Aunola, K
   Zarra-Nezhad, M
   Ahonen, T
   Poikkeus, AM
   Lerkkanen, MK
   Nurmi, JE
AF Zarra-Nezhad, Maryam
   Kiuru, Noona
   Aunola, Kaisa
   Zarra-Nezhad, Mansour
   Ahonen, Timo
   Poikkeus, Anna-Maija
   Lerkkanen, Marja-Kristiina
   Nurmi, Jari-Erik
TI Social withdrawal in children moderates the association between
   parenting styles and the children's own socioemotional development
SO JOURNAL OF CHILD PSYCHOLOGY AND PSYCHIATRY
LA English
DT Article
DE Parenting styles; socioemotional development; social withdrawal;
   prosocial skills; problem behavior; diathesis-stress model; differential
   susceptibility model
ID SELF-DETERMINATION THEORY; BEHAVIORAL-INHIBITION; DIFFERENTIAL
   SUSCEPTIBILITY; PSYCHOLOGICAL CONTROL; EARLY-CHILDHOOD; TEMPERAMENT;
   IMPACT; ATTACHMENT; ADJUSTMENT; SHYNESS
AB BackgroundSocial withdrawal in early childhood is a risk factor for later socioemotional difficulties. This study examined the joint effects of children's social withdrawal and mothers' and fathers' parenting styles on children's socioemotional development. Based on diatheses-stress, vantage sensitivity, and differential susceptibility models, socially withdrawn children were assumed to be more prone to parental influences than others.
   MethodsTeachers rated 314 children on prosocial skills, and internalizing and externalizing behaviors at three points in time between grades 1-3. Mothers (n=279) and fathers (n=182) filled in questionnaires measuring their affection, and their behavioral and psychological control at the same points in time. Teacher reports on children's level of social withdrawal were obtained at the end of kindergarten.
   ResultsPanel analysis showed that particularly those children who showed signs of social withdrawal were vulnerable to the negative effects of low maternal affection in terms of externalizing behavior. Moreover, among these children, mothers' and fathers' psychological control predicted high levels of internalizing problem but, at the same time, mothers' psychological control predicted also a high level of prosocial behavior and low levels of externalizing problem.
   ConclusionsThe results supported the diathesis-stress model more than the differential susceptibility model. For example, socially withdrawn children were found to be particularly vulnerable to the negative effects of low maternal affection. Although maternal psychological control had positive effects on the prosocial skills of socially withdrawn children, and reduced the amount of externalizing problems, it was at the same time associated with an increase in their internalizing problems. In this way, socially withdrawn children seem to be at risk of pleasing their mothers at the cost of their own well-being.
C1 [Zarra-Nezhad, Maryam; Kiuru, Noona; Aunola, Kaisa; Ahonen, Timo; Nurmi, Jari-Erik] Univ Jyvaskyla, Dept Psychol, Jyvaskyla 40014, Finland.
   [Zarra-Nezhad, Mansour] Shahid Chamran Univ Ahvaz, Dept Econ, Ahwaz, Iran.
   [Poikkeus, Anna-Maija; Lerkkanen, Marja-Kristiina] Univ Jyvaskyla, Dept Teacher Educ, Jyvaskyla 40014, Finland.
RP Zarra-Nezhad, M (reprint author), Univ Jyvaskyla, Dept Psychol, POB 35, Jyvaskyla 40014, Finland.
EM maryam.zarra-nezhad@jyu.fi
OI Aunola, Kaisa/0000-0001-8866-6736; Kiuru, Noona/0000-0002-2334-8507;
   Zarra-Nezhad, Maryam/0000-0001-6556-0349; Nurmi,
   Jari-Erik/0000-0002-1576-0710
FU Academy of FinlandAcademy of Finland [213486, 7133146, 268586, 263891,
   252304]; Alli Paasikivi Foundation
FX This study was funded by grants from the Academy of Finland for the
   Finnish Centre of Excellence in Learning and Motivation Research (No.
   213486), for Noona Kiuru (No. 7133146), for Marja-Kristiina Lerkkanen
   (No. 268586), for Anna-Maija Poikkeus (No. 263891), and for Jari-Erik
   Nurmi (No. 252304), and a grant from the Alli Paasikivi Foundation for
   the first author.
NR 45
TC 20
Z9 24
U1 6
U2 109
PU WILEY
PI HOBOKEN
PA 111 RIVER ST, HOBOKEN 07030-5774, NJ USA
SN 0021-9630
EI 1469-7610
J9 J CHILD PSYCHOL PSYC
JI J. Child Psychol. Psychiatry
PD NOV
PY 2014
VL 55
IS 11
BP 1260
EP 1269
DI 10.1111/jcpp.12251
PG 10
WC Psychology, Developmental; Psychiatry; Psychology
SC Psychology; Psychiatry
GA AR8KN
UT WOS:000343824100010
PM 24827990
OA Green Accepted
DA 2020-02-16
ER

PT J
AU McKinlay, A
   Grace, RC
   McLellan, T
   Roger, D
   Clarbour, J
   MacFarlane, MR
AF McKinlay, Audrey
   Grace, Randolph C.
   McLellan, Tracey
   Roger, Derek
   Clarbour, Jane
   MacFarlane, Martin R.
TI Predicting Adult Offending Behavior for Individuals Who Experienced a
   Traumatic Brain Injury During Childhood
SO JOURNAL OF HEAD TRAUMA REHABILITATION
LA English
DT Article
DE head injury; offending; outcomes; predictors; traumatic brain injury
ID PSYCHOSOCIAL OUTCOMES; HEAD-INJURY; NEUROPSYCHOLOGICAL FUNCTION;
   MENTAL-DISORDERS; CHILDREN; ADOLESCENTS; MILD; PREVALENCE; CRIMINALITY;
   PERFORMANCE
AB Objectives: To examine whether individuals who experienced a childhood traumatic brain injury (TBI) are at increased risk for subsequent offending behavior, to identify the emotional characteristics of adults who experienced childhood TBI, and to examine whether these predict offending behavior. Participants: Individuals from the Canterbury region who had experienced a childhood (<18 years of age) injury event and were now 18 years or older and more than 5 years postinjury (between 18 and 30 years of age). Three groups were formed: (1) moderate/severe TBI (n = 62); (2) mild TBI (n = 58); and (3) fracture control group (n = 38). Setting: University of Canterbury. Main Measures: A semistructured interview assessed lifetime involvement in offending behavior; the Emotional Behavior Scale measured internalizing and externalizing behaviors, including malevolent aggression, social anxiety, and social self-esteem. Results: Compared with controls, there was an increased risk of offending behavior (mild TBI: odds ratio = 8.7; moderate/severe TBI odds ratio = 20.4). Binary logistic regression analysis revealed that the strongest predictors of offending behavior were TBI status, higher levels of malevolent aggression, and age at injury. Conclusions: Individuals who experienced childhood TBI are at increased risk of offending behavior. Emotional behavior measures were useful predictors of offending behavior, offering opportunity for intervention.
C1 [McKinlay, Audrey] Monash Univ, Sch Psychol & Psychiat, Melbourne, Vic 3004, Australia.
   [McKinlay, Audrey; Grace, Randolph C.; McLellan, Tracey; Roger, Derek] Univ Canterbury, Dept Psychol, Christchurch 1, New Zealand.
   [Clarbour, Jane] Univ York, Dept Psychol, York YO10 5DD, N Yorkshire, England.
   [MacFarlane, Martin R.] Christchurch Hosp, Dept Neurosurg, Christchurch, New Zealand.
RP McKinlay, A (reprint author), Univ Melbourne, Melbourne Sch Psychol Sci, Melbourne, Vic 3010, Australia.
EM audrey.mckinlay@unimelb.edu.au
OI McKinlay, Audrey/0000-0001-9846-8514; Grace,
   Randolph/0000-0003-1115-6089
FU Health Research Council/Accident Compensation Corporation of New Zealand
FX Dr McKinlay was supported by a postdoctoral fellowship from the Health
   Research Council/Accident Compensation Corporation of New Zealand.
NR 42
TC 13
Z9 13
U1 0
U2 23
PU LIPPINCOTT WILLIAMS & WILKINS
PI PHILADELPHIA
PA TWO COMMERCE SQ, 2001 MARKET ST, PHILADELPHIA, PA 19103 USA
SN 0885-9701
EI 1550-509X
J9 J HEAD TRAUMA REHAB
JI J. Head Trauma Rehabil.
PD NOV-DEC
PY 2014
VL 29
IS 6
BP 507
EP 513
DI 10.1097/HTR.0000000000000000
PG 7
WC Clinical Neurology; Rehabilitation
SC Neurosciences & Neurology; Rehabilitation
GA AT7LI
UT WOS:000345117800011
PM 24263174
DA 2020-02-16
ER

PT J
AU Gonzalez, A
   Weersing, VR
AF Gonzalez, Araceli
   Weersing, V. Robin
TI Parenting Behaviors of Anxious Mothers and Youth Internalizing Symptoms:
   A Preliminary Cross-Ethnic Investigation
SO JOURNAL OF LATINA-O PSYCHOLOGY
LA English
DT Article
DE children; mothers; anxiety; parenting behavior; Latino
AB This pilot study examined youth report (ages 7-15 years) of maternal parenting behaviors (Psychological Control and Acceptance) and their association with internalizing symptoms in the children of clinically anxious NHW and Latina mothers (N = 28). Compared with NHW mothers, Latina mothers were rated by their children as higher in Psychological Control; a significant group difference in maternal Acceptance was not detected. Across the entire sample, lower maternal Acceptance was associated with higher somatic symptoms, and higher Psychological Control was unexpectedly associated with lower youth anxiety. Ethnic-specific associations also emerged: higher maternal Psychological Control was associated with increased somatic symptoms in Latino youths, and lower Acceptance was associated with higher anxiety and depressive symptoms in NHW youths. These results broadly suggest that the linkages between the parenting behaviors of anxious mothers and youth emotional functioning may vary by cultural context. This exploratory study helps to generate hypotheses for larger studies; recommendations for further investigation of these phenomena are suggested.
C1 [Gonzalez, Araceli] Univ Calif Los Angeles, Dept Psychiat & Biobehav Sci, Los Angeles, CA 90024 USA.
   [Weersing, V. Robin] San Diego State Univ, Joint Doctoral Program Clin Psychol, San Diego, CA 92182 USA.
   [Weersing, V. Robin] Univ Calif San Diego, La Jolla, CA 92093 USA.
RP Gonzalez, A (reprint author), Calif State Univ Long Beach, Dept Psychol, 1250 Bellflower Blvd, Long Beach, CA 90840 USA.
EM araceli.gonzalez@csulb.edu
OI Weersing, V. Robin/0000-0002-7904-4799
FU NICHD NIH HHSUnited States Department of Health & Human ServicesNational
   Institutes of Health (NIH) - USANIH Eunice Kennedy Shriver National
   Institute of Child Health & Human Development (NICHD) [F31 HD062272]
NR 49
TC 1
Z9 1
U1 0
U2 1
PU EDUCATIONAL PUBLISHING FOUNDATION-AMERICAN PSYCHOLOGICAL ASSOC
PI WASHINGTON
PA 750 FIRST ST, NE, WASHINGTON, DC 20002-4242 USA
SN 2168-1678
EI 2163-0070
J9 J LAT O PSYCHOL
JI J. Lat. Psychol.
PD NOV
PY 2014
VL 2
IS 4
BP 251
EP 263
DI 10.1037/lat0000027
PG 13
WC Psychology, Clinical; Psychology, Developmental; Psychology,
   Multidisciplinary; Psychology, Social
SC Psychology
GA VE8XC
UT WOS:000440898600005
PM 27308185
OA Green Accepted
DA 2020-02-16
ER

PT J
AU Wu, SS
   Willcutt, EG
   Escovar, E
   Menon, V
AF Wu, Sarah S.
   Willcutt, Erik G.
   Escovar, Emily
   Menon, Vinod
TI Mathematics Achievement and Anxiety and Their Relation to Internalizing
   and Externalizing Behaviors
SO JOURNAL OF LEARNING DISABILITIES
LA English
DT Article
DE dyscalculia; behavior issues; mathematics
ID DEVELOPMENTAL DYSCALCULIA; GENDER-DIFFERENCES; MATH ANXIETY;
   LEARNING-DISABILITIES; READING-DISABILITY; WORKING-MEMORY; CHILDREN;
   COMORBIDITY; PREVALENCE; HYPERACTIVITY
AB Although behavioral difficulties are well documented in reading disabilities, little is known about the relationship between math ability and internalizing and externalizing behaviors. Here, we use standardized measures to investigate the relation among early math ability, math anxiety, and internalizing and externalizing behaviors in a group of 366 second and third graders. Math achievement was significantly correlated with attentional difficulties and social problems but not with internalizing symptoms. The relation between math achievement and externalizing behavioral problems was stronger in girls than in boys. Math achievement was not correlated with trait anxiety but was negatively correlated with math anxiety. Critically, math anxiety differed significantly between children classified as math learning disabled (MLD), low achieving (LA), and typically developing (TD), with math anxiety significantly higher in the MLD and LA groups compared to the TD group. Our findings suggest that, even in nonclinical samples, math difficulties at the earliest stages of formal math learning are associated with attentional difficulties and domain-specific anxiety. These findings underscore the need for further examination of the shared cognitive, neural, and genetic influences underlying problem solving and nonverbal learning difficulties and accompanying internalizing and externalizing behaviors.
C1 [Wu, Sarah S.; Willcutt, Erik G.] Univ Colorado, Boulder, CO 80309 USA.
   [Escovar, Emily; Menon, Vinod] Stanford Univ, Palo Alto, CA 94304 USA.
RP Wu, SS (reprint author), Univ Colorado, Dept Psychol & Neurosci, 345 UCB, Boulder, CO 80309 USA.
EM Sarah.Wu@Colorado.edu
RI Menon, Vinod/J-6402-2013
OI Menon, Vinod/0000-0003-1622-9857
FU NICHD NIH HHSUnited States Department of Health & Human ServicesNational
   Institutes of Health (NIH) - USANIH Eunice Kennedy Shriver National
   Institute of Child Health & Human Development (NICHD) [R01 HD059205,
   HD057610, HD047520, HD059205, R01 HD057610, R01 HD047520]
NR 52
TC 26
Z9 27
U1 3
U2 73
PU SAGE PUBLICATIONS INC
PI THOUSAND OAKS
PA 2455 TELLER RD, THOUSAND OAKS, CA 91320 USA
SN 0022-2194
EI 1538-4780
J9 J LEARN DISABIL-US
JI J. Learn. Disabil.
PD NOV-DEC
PY 2014
VL 47
IS 6
BP 503
EP 514
DI 10.1177/0022219412473154
PG 12
WC Education, Special; Rehabilitation
SC Education & Educational Research; Rehabilitation
GA AS1UC
UT WOS:000344066200002
PM 23313869
OA Green Accepted
DA 2020-02-16
ER

PT J
AU Van Dijk, MPA
   Branje, S
   Keijsers, L
   Hawk, ST
   Hale, WW
   Meeus, W
AF Van Dijk, Marloes P. A.
   Branje, Susan
   Keijsers, Loes
   Hawk, Skyler T.
   Hale, William W., III
   Meeus, Wim
TI Self-Concept Clarity Across Adolescence: Longitudinal Associations With
   Open Communication With Parents and Internalizing Symptoms
SO JOURNAL OF YOUTH AND ADOLESCENCE
LA English
DT Article
DE Adolescence; Self-concept clarity; Open communication; Internalizing
   problems
ID PSYCHOMETRIC PROPERTIES; IDENTITY DEVELOPMENT; RELATIONSHIP QUALITY;
   DEPRESSIVE SYMPTOMS; DIVIDED SELF; ANXIETY; ADJUSTMENT; ESTEEM; SCREEN;
   REINTERPRETATION
AB Higher self-concept clarity is related to several adjustment indices and may be promoted by open communication with parents, while problems with self-concept clarity development could enhance internalizing problems (i.e., depressive and anxiety symptoms) in adolescence. This longitudinal study examined linkages between self-concept clarity, adolescents' open communication with parents, and adolescent depressive and anxiety symptoms. Dutch youths (N = 323; 51.1 % girls; mean age Time 1 = 13.3 years) reported on these constructs over four consecutive annual measurements. Concurrent positive links between open communication and self-concept clarity were found at Time 1. Over time, higher levels of open communication with parents predicted higher self-concept clarity only in middle adolescence (mean age between 14 and 15 years). We also found concurrent associations between self-concept clarity and both depressive and anxiety symptoms. Longitudinally, lower self-concept clarity predicted relatively higher levels of depressive symptoms across all waves, and also higher anxiety levels from Time 1 to Time 2. Conversely, higher levels of anxiety also predicted lower levels of self-concept clarity during the first three waves. Self-concept clarity did not mediate the longitudinal associations between open communication and internalizing symptoms. This study is one of the first to investigate self-concept clarity across adolescence. It highlights the possible importance of both anxiety symptoms and communication with parents in understanding the development of a clear self-concept, and demonstrates an association between lower self-concept clarity and higher levels of later depressive and anxiety symptoms.
C1 [Van Dijk, Marloes P. A.; Branje, Susan; Keijsers, Loes; Hawk, Skyler T.; Hale, William W., III; Meeus, Wim] Univ Utrecht, Res Ctr Adolescent Dev, NL-3508 TC Utrecht, Netherlands.
   [Meeus, Wim] Tilburg Univ, Sch Social & Behav Sci, NL-5000 LE Tilburg, Netherlands.
RP Van Dijk, MPA (reprint author), Univ Utrecht, Res Ctr Adolescent Dev, POB 80140, NL-3508 TC Utrecht, Netherlands.
EM M.P.A.vanDijk@uu.nl; s.branje@uu.nl; L.Keijsers@uu.nl; S.T.Hawk@uu.nl;
   b.hale@uu.nl; w.meeus@uu.nl
RI Branje, Susan/A-7813-2010; van Dijk, Marloes/V-2615-2017; Meeus,
   Wim/H-8099-2013; Keijsers, Loes/F-4326-2010
OI Branje, Susan/0000-0002-9999-5313; van Dijk,
   Marloes/0000-0002-0521-568X; Keijsers, Loes/0000-0001-8580-6000
NR 67
TC 30
Z9 30
U1 1
U2 43
PU SPRINGER/PLENUM PUBLISHERS
PI NEW YORK
PA 233 SPRING ST, NEW YORK, NY 10013 USA
SN 0047-2891
EI 1573-6601
J9 J YOUTH ADOLESCENCE
JI J. Youth Adolesc.
PD NOV
PY 2014
VL 43
IS 11
BP 1861
EP 1876
DI 10.1007/s10964-013-0055-x
PG 16
WC Psychology, Developmental
SC Psychology
GA AR5CT
UT WOS:000343603600005
PM 24272819
DA 2020-02-16
ER

PT J
AU Shalev, I
   Moffitt, TE
   Braithwaite, AW
   Danese, A
   Fleming, NI
   Goldman-Mellor, S
   Harrington, HL
   Houts, RM
   Israel, S
   Poulton, R
   Robertson, SP
   Sugden, K
   Williams, B
   Caspi, A
AF Shalev, I.
   Moffitt, T. E.
   Braithwaite, A. W.
   Danese, A.
   Fleming, N. I.
   Goldman-Mellor, S.
   Harrington, H. L.
   Houts, R. M.
   Israel, S.
   Poulton, R.
   Robertson, S. P.
   Sugden, K.
   Williams, B.
   Caspi, A.
TI Internalizing disorders and leukocyte telomere erosion: a prospective
   study of depression, generalized anxiety disorder and post-traumatic
   stress disorder
SO MOLECULAR PSYCHIATRY
LA English
DT Article
DE depression; generalized anxiety disorder; internalizing disorders;
   longitudinal; post-traumatic stress disorder; telomere length
ID CARDIOVASCULAR RISK-FACTORS; CORONARY-ARTERY-DISEASE; MENTAL-HEALTH
   SURVEYS; AGE-RELATED DISEASE; C-REACTIVE PROTEIN; EARLY-LIFE STRESS;
   PSYCHIATRIC-DISORDERS; GENDER-DIFFERENCES; MAJOR DEPRESSION; OXIDATIVE
   STRESS
AB There is evidence that persistent psychiatric disorders lead to age-related disease and premature mortality. Telomere length has emerged as a promising biomarker in studies that test the hypothesis that internalizing psychiatric disorders are associated with accumulating cellular damage. We tested the association between the persistence of internalizing disorders (depression, generalized anxiety disorder and post-traumatic stress disorder) and leukocyte telomere length (LTL) in the prospective longitudinal Dunedin Study (n = 1037). Analyses showed that the persistence of internalizing disorders across repeated assessments from ages 11 to 38 years predicted shorter LTL at age 38 years in a dose-response manner, specifically in men (beta = -0.137, 95% confidence interval (CI): -0.232, -0.042, P = 0.005). This association was not accounted for by alternative explanatory factors, including childhood maltreatment, tobacco smoking, substance dependence, psychiatric medication use, poor physical health or low socioeconomic status. Additional analyses using DNA from blood collected at two time points (ages 26 and 38 years) showed that LTL erosion was accelerated among men who were diagnosed with internalizing disorder in the interim (beta = -0.111, 95% CI: -0.184, -0.037, P = 0.003). No significant associations were found among women in any analysis, highlighting potential sex differences in internalizing-related telomere biology. These findings point to a potential mechanism linking internalizing disorders to accelerated biological aging in the first half of the life course, particularly in men. Because internalizing disorders are treatable, the findings suggest the hypothesis that treating psychiatric disorders in the first half of the life course may reduce the population burden of age-related disease and extend health expectancy.
C1 [Shalev, I.; Moffitt, T. E.; Goldman-Mellor, S.; Harrington, H. L.; Houts, R. M.; Israel, S.; Sugden, K.; Williams, B.; Caspi, A.] Duke Univ, Dept Psychol & Neurosci, Durham, NC 27708 USA.
   [Shalev, I.; Moffitt, T. E.; Goldman-Mellor, S.; Harrington, H. L.; Houts, R. M.; Israel, S.; Sugden, K.; Williams, B.; Caspi, A.] Duke Univ, Inst Genome Sci & Policy, Durham, NC 27708 USA.
   [Moffitt, T. E.; Sugden, K.; Williams, B.; Caspi, A.] Duke Univ, Dept Psychiat & Behav Sci, Durham, NC 27708 USA.
   [Moffitt, T. E.; Danese, A.; Sugden, K.; Williams, B.; Caspi, A.] Kings Coll London, Inst Psychiat, Social Genet & Dev Psychiat Ctr, London, England.
   [Braithwaite, A. W.; Fleming, N. I.] Univ Otago, Sch Med, Dept Pathol, Dunedin, New Zealand.
   [Braithwaite, A. W.] Univ Sydney, Childrens Med Res Inst, Wentworthville, NSW, Australia.
   [Danese, A.] Kings Coll London, Inst Psychiat, Dept Child & Adolescent Psychiat, London, England.
   [Poulton, R.] Univ Otago, Dunedin Sch Med, Dept Prevent & Social Med, Dunedin Multidisciplinary Hlth & Dev Hlth, Dunedin, New Zealand.
   [Robertson, S. P.] Univ Otago, Dunedin Sch Med, Dept Paediat & Child Hlth, Dunedin, New Zealand.
RP Moffitt, TE (reprint author), Duke Univ, Dept Psychol & Neurosci, Suite 201 Grey House,2020 West Main St,Box 104410, Durham, NC 27708 USA.
EM terrie.moffitt@duke.edu
RI Moffitt, Terrie E/D-5295-2011; Sugden, Karen/O-6046-2019; Sugden,
   Karen/I-8531-2016; Houts, Renate/AAC-5304-2019; Shalev,
   Idan/H-1943-2011; caspi, avshalom/D-5294-2011
OI Moffitt, Terrie E/0000-0002-8589-6760; Sugden,
   Karen/0000-0002-4076-5927; Sugden, Karen/0000-0002-4076-5927; Danese,
   Andrea/0000-0001-8718-5412; caspi, avshalom/0000-0003-0082-4600;
   Robertson, Stephen/0000-0002-5181-7809; Houts,
   Renate/0000-0002-1518-2631
FU US National Institute on AgingUnited States Department of Health & Human
   ServicesNational Institutes of Health (NIH) - USANIH National Institute
   on Aging (NIA) [AG032282]; UK Medical Research CouncilMedical Research
   Council UK (MRC) [MR/K00381X]; New Zealand Health Research CouncilHealth
   Research Council of New Zealand; Klaus-Grawe Foundation; Jacobs
   Foundation; Medical Research CouncilMedical Research Council UK (MRC)
   [MR/K00381X/1]
FX We thank the Dunedin Study members, Unit research staff, Bob Hancox,
   Murray Thomson and Study founder Phil Silva. This research received
   support from the US National Institute on Aging (AG032282) and the UK
   Medical Research Council (MR/K00381X). The Dunedin Multidisciplinary
   Health and Development Research Unit is supported by the New Zealand
   Health Research Council. Additional support was provided by the
   Klaus-Grawe Foundation and the Jacobs Foundation. The study protocol was
   approved by the institutional ethical review boards of the participating
   universities. Study members gave informed consent before participating.
NR 84
TC 86
Z9 86
U1 0
U2 38
PU NATURE PUBLISHING GROUP
PI LONDON
PA MACMILLAN BUILDING, 4 CRINAN ST, LONDON N1 9XW, ENGLAND
SN 1359-4184
EI 1476-5578
J9 MOL PSYCHIATR
JI Mol. Psychiatr.
PD NOV
PY 2014
VL 19
IS 11
BP 1163
EP 1170
DI 10.1038/mp.2013.183
PG 8
WC Biochemistry & Molecular Biology; Neurosciences; Psychiatry
SC Biochemistry & Molecular Biology; Neurosciences & Neurology; Psychiatry
GA AR5ZT
UT WOS:000343662300003
PM 24419039
OA Green Accepted, Bronze
DA 2020-02-16
ER

PT J
AU Lyman, EL
   Luthar, SS
AF Lyman, Emily L.
   Luthar, Suniya S.
TI FURTHER EVIDENCE ON THE "COSTS OF PRIVILEGE": PERFECTIONISM IN
   HIGH-ACHIEVING YOUTH AT SOCIOECONOMIC EXTREMES
SO PSYCHOLOGY IN THE SCHOOLS
LA English
DT Article
ID SUBSTANCE USE; INTERNALIZING SYMPTOMS; SEXUAL-HARASSMENT; BODY-IMAGE;
   SELF; ADOLESCENTS; DIMENSIONS; BEHAVIOR; HEALTH; COMPETITION
AB This study involved two academically-gifted samples of 11th and 12th grade youth at the socioeconomic status (SES) extremes; one from an exclusive private, affluent school, and the other from a magnet school with low-income students. Negative and positive adjustment outcomes were examined in relation to multiple dimensions of perfectionism including perceived parental pressures to be perfect, personal perfectionistic self-presentation, and envy of peers. The low-income students showed some areas of relative vulnerability, but when large group differences were found, it was the affluent youth who were at a disadvantage, with substantially higher substance use and peer envy. Affluent girls seemed particularly vulnerable, with pronounced elevations in perfectionistic tendencies, peer envy, as well as body dissatisfaction. Examination of risk and protective processes showed that relationships with mothers were associated with students' distress as well as positive adjustment. Additionally, findings showed links between (a) envy of peers and multiple outcomes (among high SES girls in particular), (b) dimensions of perfectionism in relation to internalizing symptoms, and (c) high extrinsic versus intrinsic values in relation to externalizing symptoms.
C1 [Lyman, Emily L.] Columbia Univ, New York, NY 10027 USA.
   [Luthar, Suniya S.] Arizona State Univ, Tempe, AZ 85284 USA.
RP Luthar, SS (reprint author), Arizona State Univ, Dept Psychol, 950 S McAllister Rd, Tempe, AZ 85284 USA.
EM Suniya.Luthar@asu.edu
FU NIDA NIH HHSUnited States Department of Health & Human ServicesNational
   Institutes of Health (NIH) - USANIH National Institute on Drug Abuse
   (NIDA) [R01 DA010726, R01 DA014385]; NIMH NIH HHSUnited States
   Department of Health & Human ServicesNational Institutes of Health (NIH)
   - USANIH National Institute of Mental Health (NIMH) [R13 MH082592]
NR 66
TC 20
Z9 20
U1 1
U2 22
PU WILEY-BLACKWELL
PI HOBOKEN
PA 111 RIVER ST, HOBOKEN 07030-5774, NJ USA
SN 0033-3085
EI 1520-6807
J9 PSYCHOL SCHOOLS
JI Psychol. Schools
PD NOV
PY 2014
VL 51
IS 9
SI SI
BP 913
EP 930
DI 10.1002/pits.21791
PG 18
WC Psychology, Educational
SC Psychology
GA AR9XR
UT WOS:000343931000003
PM 26345229
OA Green Accepted
DA 2020-02-16
ER

PT J
AU Lycett, K
   Mensah, FK
   Hiscock, H
   Sciberras, E
AF Lycett, Kate
   Mensah, Fiona K.
   Hiscock, Harriet
   Sciberras, Emma
TI A prospective study of sleep problems in children with ADHD
SO SLEEP MEDICINE
LA English
DT Article
DE Attention-deficit disorder with; hyperactivity; Sleep initiation and
   maintenance disorder; Child; Longitudinal studies; Risk factors; Sleep
   disorders
ID ATTENTION-DEFICIT/HYPERACTIVITY DISORDER; DEFICIT-HYPERACTIVITY
   DISORDER; STIMULANT MEDICATION; ANXIETY; POPULATION; SCHOOL;
   ASSOCIATIONS; COMORBIDITY; DEPRESSION; PREVALENCE
AB Background: Behavioral sleep problems are common in children with attention-deficit/hyperactivity disorder (ADHD), yet their persistence or otherwise is unknown. We examined behavioral sleep problem trajectories, types of sleep problems experienced, and associated risk/protective factors.
   Methods: Design: Prospective cohort study. Setting: Twenty-one pediatric practices across Victoria, Australia. Participants: A total of 195 children with ADHD (5-13 years). Outcomes: Sleep problem trajectories classified as never, transient, or persistent on the basis of sleep problem severity measured at baseline, 6, and 12 months. Explanatory variables: Types of sleep problems, internalizing and externalizing comorbidities, ADHD symptom severity and medication use, autism spectrum disorder, caregiver mental health, and sociodemographic factors. Analyses: Multinomial logistic regression models.
   Results: Sleep problems fluctuated over 12 months, but for 10% of children they persisted. In adjusted analyses, co-occurring internalizing and externalizing comorbidities were a risk factor for persistent (odds ratio (OR) 9.2, 95% confidence interval (CI) 1.6, 53.9, p = 0.01) and transient (OR 3.7, 95% CI 1.5, 8.8, p = 0.003) sleep problems, while greater ADHD symptom severity and poorer caregiver mental health were risk factors for persistent and transient sleep problems, respectively.
   Conclusions: Sleep problems in children with ADHD are commonly transient, but in a subgroup they are characterized as persistent. Early preventive/intervention strategies should target children at risk of persistent sleep problems. (C) 2014 Elsevier B.V. All rights reserved.
C1 [Lycett, Kate] Univ Melbourne, Dept Paediat, Murdoch Childrens Res Inst, Parkville, Vic 3052, Australia.
   [Mensah, Fiona K.] Royal Childrens Hosp, Murdoch Childrens Res Inst, Clin Epidemiol & Biostat Unit, Parkville, Vic 3052, Australia.
   [Hiscock, Harriet] Univ Melbourne, Royal Childrens Hosp, Dept Paediat, Murdoch Childrens Res Inst, Parkville, Vic 3052, Australia.
   [Sciberras, Emma] Royal Childrens Hosp, Murdoch Childrens Res Inst, Parkville, Vic 3052, Australia.
RP Lycett, K (reprint author), Univ Melbourne, Dept Paediat, Murdoch Childrens Res Inst, 50 Flemington Rd, Parkville, Vic 3052, Australia.
EM kate.lycett@mcri.edu.au
RI Mensah, Fiona K/G-3382-2018; Hiscock, Harriet/M-6882-2013
OI Mensah, Fiona K/0000-0002-6951-9949; Hiscock,
   Harriet/0000-0003-3017-2770; Sciberras, Emma/0000-0003-2812-303X;
   Lycett, Kate/0000-0002-8988-4038
FU Australian National Health and Medical Research Council (NHRMC)National
   Health and Medical Research Council of Australia [607362]; Community
   Child Health at the Murdoch Childrens Research Institute (MCRI); NHMRC
   Early Career Fellowships in Population Health [1037159, 1037449]; MCRI
   Postgraduate Health Scholarship; NHMRC Career Development AwardNational
   Health and Medical Research Council of Australia [607351]; Victorian
   Government's Operational Infrastructure Support Program
FX This project is funded by a Project Grant from the Australian National
   Health and Medical Research Council (NHRMC) (607362) and Community Child
   Health at the Murdoch Childrens Research Institute (MCRI). Dr Sciberras
   and Dr Mensah are funded by NHMRC Early Career Fellowships in Population
   Health (1037159 and 1037449). Ms Lycett is funded by an MCRI
   Postgraduate Health Scholarship. A/Prof. Hiscock's position is funded by
   an NHMRC Career Development Award (607351). MCRI is supported by the
   Victorian Government's Operational Infrastructure Support Program.
NR 40
TC 43
Z9 45
U1 0
U2 39
PU ELSEVIER SCIENCE BV
PI AMSTERDAM
PA PO BOX 211, 1000 AE AMSTERDAM, NETHERLANDS
SN 1389-9457
EI 1878-5506
J9 SLEEP MED
JI Sleep Med.
PD NOV
PY 2014
VL 15
IS 11
BP 1354
EP 1361
DI 10.1016/j.sleep.2014.06.004
PG 8
WC Clinical Neurology
SC Neurosciences & Neurology
GA AS4IH
UT WOS:000344237200013
PM 25194583
DA 2020-02-16
ER

PT J
AU Sheridan, MA
   McLaughlin, KA
AF Sheridan, Margaret A.
   McLaughlin, Katie A.
TI Dimensions of early experience and neural development: deprivation and
   threat
SO TRENDS IN COGNITIVE SCIENCES
LA English
DT Review
DE adverse childhood experiences; institutionalization; maltreatment;
   neurodevelopment; deprivation; fear learning
ID EARLY-LIFE STRESS; RAT CEREBRAL-CORTEX; CHILDHOOD MALTREATMENT;
   INTERNALIZING SYMPTOMS; SOCIOECONOMIC-STATUS; HOME ENVIRONMENTS;
   PREFRONTAL CORTEX; AMYGDALA; FEAR; CHILDREN
AB Over the past decade, a growing area of research has focused on adverse childhood experiences (ACEs) and their impacts on neural and developmental outcomes. Work in the field to-date has generally conceptualized ACEs in terms of exposure to stress while overlooking the underlying dimensions of environmental experience that may distinctly impact neural development. Here, we propose a novel framework that differentiates between deprivation (absence of expected cognitive and social input) and threat (presence of a threat to one's physical integrity). We draw support for the neural basis of this distinction from studies on fear learning and sensory deprivation in animals to highlight potential mechanisms through which experiences of threat and deprivation could affect neural structure and function in humans.
C1 [Sheridan, Margaret A.] Harvard Univ, Sch Med, Boston Childrens Hosp, Div Dev Med, Boston, MA 02115 USA.
   [McLaughlin, Katie A.] Univ Washington, Dept Psychol, Seattle, WA 98195 USA.
RP Sheridan, MA (reprint author), Harvard Univ, Sch Med, Boston Childrens Hosp, Div Dev Med, Boston, MA 02115 USA.
EM Margaret.Sheridan@childrens.harvard.edu
OI Sheridan, Margaret/0000-0002-8909-7501
FU National Institute of Mental HealthUnited States Department of Health &
   Human ServicesNational Institutes of Health (NIH) - USANIH National
   Institute of Mental Health (NIMH) [K01-MH092555, K01-MH092625]
FX This work was supported in part by two National Institute of Mental
   Health grants awarded to M.A.S. (K01-MH092555) and K.A.M.
   (K01-MH092625).
NR 58
TC 92
Z9 93
U1 2
U2 33
PU ELSEVIER SCIENCE LONDON
PI LONDON
PA 84 THEOBALDS RD, LONDON WC1X 8RR, ENGLAND
SN 1364-6613
EI 1879-307X
J9 TRENDS COGN SCI
JI TRENDS COGN. SCI.
PD NOV
PY 2014
VL 18
IS 11
BP 580
EP 585
DI 10.1016/j.tics.2014.09.001
PG 6
WC Behavioral Sciences; Neurosciences; Psychology, Experimental
SC Behavioral Sciences; Neurosciences & Neurology; Psychology
GA AT9PG
UT WOS:000345258300009
PM 25305194
OA Green Accepted
DA 2020-02-16
ER

PT J
AU Fujiwara, T
   Yagi, J
   Homma, H
   Mashiko, H
   Nagao, K
   Okuyama, M
AF Fujiwara, Takeo
   Yagi, Junko
   Homma, Hiroaki
   Mashiko, Hirobumi
   Nagao, Keizo
   Okuyama, Makiko
CA Great East Japan Earthquake Follow
TI Clinically Significant Behavior Problems among Young Children 2 Years
   after the Great East Japan Earthquake
SO PLOS ONE
LA English
DT Article
ID POSTTRAUMATIC-STRESS-DISORDER; HURRICANE KATRINA; PRESCHOOL-CHILDREN;
   TURKISH CHILDREN; FOLLOW-UP; SYMPTOMS; ADOLESCENTS; EXPOSURE;
   CONSEQUENCES; CHECKLIST
AB Background: On March 11, 2011, a massive undersea earthquake and tsunami struck East Japan. Few studies have investigated the impact of exposure to a natural disaster on preschool children. We investigated the association of trauma experiences during the Great East Japan Earthquake on clinically significant behavior problems among preschool children 2 years after the earthquake.
   Method: Participants were children who were exposed to the 2011 disaster at preschool age (affected area, n = 178; unaffected area, n = 82). Data were collected from September 2012 to June 2013 (around 2 years after the earthquake), thus participants were aged 5 to 8 years when assessed. Severe trauma exposures related to the earthquake (e.g., loss of family members) were assessed by interview, and trauma events in the physical environment related to the earthquake (e.g. housing damage), and other trauma exposure before the earthquake, were assessed by questionnaire. Behavior problems were assessed by caregivers using the Child Behavior Checklist (CBCL), which encompasses internalizing, externalizing, and total problems. Children who exceeded clinical cut-off of the CBCL were defined as having clinically significant behavior problems.
   Results: Rates of internalizing, externalizing, and total problems in the affected area were 27.7%, 21.2%, and 25.9%, respectively. The rate ratio suggests that children who lost distant relatives or friends were 2.36 times more likely to have internalizing behavior problems (47.6% vs. 20.2%, 95% CI: 1.10-5.07). Other trauma experiences before the earthquake also showed significant positive association with internalizing, externalizing, and total behavior problems, which were not observed in the unaffected area.
   Conclusions: One in four children still had behavior problems even 2 years after the Great East Japan Earthquake. Children who had other trauma experiences before the earthquake were more likely to have behavior problems. These data will be useful for developing future interventions in child mental health after a natural disaster.
C1 [Fujiwara, Takeo] Natl Res Inst Child Hlth & Dev, Dept Social Med, Tokyo, Japan.
   [Yagi, Junko] Iwate Med Univ, Dept Neuropsychiat, Morioka, Iwate, Japan.
   [Homma, Hiroaki] Miyagi Prefectural Comprehens Childrens Ctr, Kesennuma, Miyagi, Japan.
   [Mashiko, Hirobumi] Fukushima Med Univ, Dept Neuropsychiat, Fukushima, Japan.
   [Nagao, Keizo] Nagao Mental Clin, Tsu, Mie, Japan.
   [Okuyama, Makiko] Natl Ctr Child Hlth & Dev, Dept Psychosocial Med, Tokyo, Japan.
RP Fujiwara, T (reprint author), Natl Res Inst Child Hlth & Dev, Dept Social Med, Tokyo, Japan.
EM fujiwara-tk@ncchd.go.jp
FU Ministry of Health, Labour and WelfareMinistry of Health, Labour and
   Welfare, Japan [H24-jisedai-shitei-007]
FX This study is supported by a grant from the Ministry of Health, Labour
   and Welfare (H24-jisedai-shitei-007). The role of funders is
   implementation of this study.
NR 34
TC 21
Z9 21
U1 0
U2 7
PU PUBLIC LIBRARY SCIENCE
PI SAN FRANCISCO
PA 1160 BATTERY STREET, STE 100, SAN FRANCISCO, CA 94111 USA
SN 1932-6203
J9 PLOS ONE
JI PLoS One
PD OCT 21
PY 2014
VL 9
IS 10
AR e109342
DI 10.1371/journal.pone.0109342
PG 14
WC Multidisciplinary Sciences
SC Science & Technology - Other Topics
GA AR7AB
UT WOS:000343731200013
PM 25333762
OA DOAJ Gold, Green Published
DA 2020-02-16
ER

PT J
AU King, S
   McChargue, D
AF King, Sarah
   McChargue, Dennis
TI Adolescent Substance Use Treatment: The Moderating Effects of
   Psychopathology on Treatment Outcomes
SO JOURNAL OF ADDICTIVE DISEASES
LA English
DT Article
DE substance use treatment; internalizing; externalizing; recovery;
   psychopathology; Adolescent; abstinence
ID LENGTH-OF-STAY; USE DISORDERS; DRUG-USE; ALCOHOLISM-TREATMENT;
   RESIDENTIAL-TREATMENT; TREATMENT PROGRAM; ABUSE TREATMENT;
   MENTAL-HEALTH; AGE; DEPENDENCE
AB The present study tested the influence of co-occurring mental health diagnoses on the relationship between length of stay and treatment outcome among adolescents residing in an inpatient substance abuse treatment facility. Data were collected via record review. Follow-up information was obtained at 7 days and 3 months post-discharge. Treatment outcome was defined as abstinence and engagement in recovery activities. Hierarchical linear regression demonstrated that comorbidities differentially moderated the relationship between length of stay and treatment outcome. Results suggest that these adolescents attempt to engage in recovery activities independent of abstinence and may need supplemental aftercare assistance to maintain their efforts.
C1 [King, Sarah; McChargue, Dennis] Univ Nebraska, Dept Psychol, Lincoln, NE 68588 USA.
RP McChargue, D (reprint author), Univ Nebraska, Dept Psychol, 238 Burnett Hall,POB 880308, Lincoln, NE 68588 USA.
EM dmcchargue2@unl.edu
NR 46
TC 2
Z9 2
U1 0
U2 4
PU ROUTLEDGE JOURNALS, TAYLOR & FRANCIS LTD
PI ABINGDON
PA 4 PARK SQUARE, MILTON PARK, ABINGDON OX14 4RN, OXFORDSHIRE, ENGLAND
SN 1055-0887
EI 1545-0848
J9 J ADDICT DIS
JI J. Addict. Dis.
PD OCT 2
PY 2014
VL 33
IS 4
BP 366
EP 375
DI 10.1080/10550887.2014.969599
PG 10
WC Substance Abuse
SC Substance Abuse
GA AX3HZ
UT WOS:000346831900009
PM 25299955
DA 2020-02-16
ER

PT J
AU Ohannessian, CM
AF Ohannessian, Christine McCauley
TI Anxiety and Substance Use During Adolescence
SO SUBSTANCE ABUSE
LA English
DT Article
DE race; drugs; gender; anxiety; Alcohol
ID GENDER-DIFFERENCES; ALCOHOL-USE; INTERNALIZING SYMPTOMS;
   PSYCHIATRIC-DISORDERS; LONGITUDINAL SAMPLE; PRIMARY-CARE; DEPRESSION;
   AMERICAN; FAMILIES; RISK
AB ABSTRACT. Background: The primary goal of this study was to examine the relationship between anxiety symptomatology and substance use (alcohol use and drug use) during adolescence, systematically by gender and race/ethnicity. Methods: Self-report surveys were administered to 905 15-17-year-old adolescents (54% girls) in the spring of 2007. Results: Results from multiple group analyses indicated that the relationship between anxiety and substance use differs by gender and race/ethnicity. For Caucasian and African American boys, higher levels of social anxiety and separation anxiety were related to less substance use. In contrast, higher levels of generalized anxiety disorder and panic disorder were associated with more substance use for African American boys. The pattern was much less striking for girls. For Caucasian girls, higher levels of significant school avoidance were linked to more substance use, and consistent with the results for boys, higher levels of separation anxiety were associated with less substance use. None of the anxiety disorders were related to substance use for African American girls or Hispanic girls or boys. Conclusions: Findings from this study highlight the need to distinguish between different anxiety disorders. In addition, they underscore the importance of considering both gender and race/ethnicity when examining the relationship between anxiety and substance use during adolescence.
C1 Univ Connecticut, Sch Med, Childrens Ctr Community Res, Connecticut Childrens Med Ctr, Hartford, CT 06106 USA.
RP Ohannessian, CM (reprint author), Univ Connecticut, Sch Med, Childrens Ctr Community Res, Connecticut Childrens Med Ctr, 282 Washington St, Hartford, CT 06106 USA.
EM COhannessian@connecticutchildrens.org
FU National Institutes of HealthUnited States Department of Health & Human
   ServicesNational Institutes of Health (NIH) - USA [K01-AA015059]
FX This research was supported by National Institutes of Health grant
   number K01-AA015059. The author reports no conflicts of interest. In
   addition, the funding agency was not involved in the work reported.
NR 52
TC 8
Z9 8
U1 0
U2 13
PU ROUTLEDGE JOURNALS, TAYLOR & FRANCIS LTD
PI ABINGDON
PA 4 PARK SQUARE, MILTON PARK, ABINGDON OX14 4RN, OXFORDSHIRE, ENGLAND
SN 0889-7077
EI 1547-0164
J9 SUBST ABUS
JI Subst. Abus.
PD OCT 2
PY 2014
VL 35
IS 4
SI SI
BP 418
EP 425
DI 10.1080/08897077.2014.953663
PG 8
WC Substance Abuse
SC Substance Abuse
GA AW3MO
UT WOS:000346191100013
PM 25148293
OA Green Accepted
DA 2020-02-16
ER

PT J
AU Jones, JD
   Brett, BE
   Ehrlich, KB
   Lejuez, CW
   Cassidy, J
AF Jones, Jason D.
   Brett, Bonnie E.
   Ehrlich, Katherine B.
   Lejuez, Carl W.
   Cassidy, Jude
TI Maternal Attachment Style and Responses to Adolescents' Negative
   Emotions: The Mediating Role of Maternal Emotion Regulation
SO PARENTING-SCIENCE AND PRACTICE
LA English
DT Article
ID ADULT ATTACHMENT; INFANT DISTRESS; FIT INDEXES; SENSITIVITY; PREDICTORS;
   SOCIALIZATION; TODDLERS; MODELS; RISK; RESPONSIVENESS
AB SYNOPSIS
   Objective. Previous research has examined the developmental consequences, particularly in early childhood, of parents' supportive and unsupportive responses to children's negative emotions. Much less is known about factors that explain why parents respond in ways that may support or undermine their children's emotions, and even less is known about how these parenting processes unfold with adolescents. In the present study, researchers examined the associations between mothers' attachment styles and their distress, harsh, and supportive responses to their adolescents' negative emotions two years later and whether these links were mediated by maternal emotion regulation difficulties. Design. Mothers in a longitudinal study (n = 230) reported on their attachment style, difficulties regulating their emotions, and their hypothetical responses to their adolescents' negative emotions, respectively, at consecutive laboratory visits one year apart. Results. Mothers who reported greater attachment-related avoidance and anxiety reported having greater difficulties with emotion regulation one year later. Emotion dysregulation, in turn, predicted more distressed, harsher, and less supportive maternal responses to adolescents' negative emotions the following year. In addition, greater avoidance directly predicted harsher maternal responses two years later. Conclusions. These findings extend previous research by identifying maternal attachment style as a predictor of responses to adolescent distress and by documenting the underlying role of emotion dysregulation in the link between adult attachment style and parenting.
C1 [Jones, Jason D.] Univ Maryland, Dept Psychol, College Pk, MD 20742 USA.
   [Brett, Bonnie E.; Lejuez, Carl W.; Cassidy, Jude] Univ Maryland, College Pk, MD 20742 USA.
   [Ehrlich, Katherine B.] Northwestern Univ, Evanston, IL 60208 USA.
RP Jones, JD (reprint author), Univ Maryland, Dept Psychol, 0147 Biol Psychol Bldg, College Pk, MD 20742 USA.
EM jasjones@umd.edu
OI Lejuez, Carl/0000-0003-2772-7835; Jones, Jason/0000-0003-4160-2772
FU NICHD NIH HHSUnited States Department of Health & Human ServicesNational
   Institutes of Health (NIH) - USANIH Eunice Kennedy Shriver National
   Institute of Child Health & Human Development (NICHD) [F32 HD076563];
   NIDA NIH HHSUnited States Department of Health & Human ServicesNational
   Institutes of Health (NIH) - USANIH National Institute on Drug Abuse
   (NIDA) [F31 DA027365, R21 DA025550, F31 DA033848, R01 DA018647]
NR 86
TC 18
Z9 18
U1 0
U2 36
PU ROUTLEDGE JOURNALS, TAYLOR & FRANCIS LTD
PI ABINGDON
PA 2-4 PARK SQUARE, MILTON PARK, ABINGDON OX14 4RN, OXON, ENGLAND
SN 1529-5192
EI 1532-7922
J9 PARENT-SCI PRACT
JI Parent.-Sci. Pract.
PD OCT 2
PY 2014
VL 14
IS 3-4
BP 235
EP 257
DI 10.1080/15295192.2014.972760
PG 23
WC Family Studies; Psychology, Developmental
SC Family Studies; Psychology
GA AS9EJ
UT WOS:000344545600007
PM 25568638
OA Green Accepted
DA 2020-02-16
ER

PT J
AU Pandolfi, V
   Magyar, CI
   Norris, M
AF Pandolfi, Vincent
   Magyar, Caroline I.
   Norris, Megan
TI Validity Study of the CBCL 6-18 for the Assessment of Emotional Problems
   in Youth With ASD
SO JOURNAL OF MENTAL HEALTH RESEARCH IN INTELLECTUAL DISABILITIES
LA English
DT Article
DE autism spectrum disorder; emotional problems; ASD; CBCL; anxiety;
   depression
ID AUTISM SPECTRUM DISORDERS; CHILD-BEHAVIOR CHECKLIST;
   PSYCHIATRIC-DISORDERS; COMPARISON SAMPLES; K-SADS; DEPRESSION;
   IDENTIFICATION; SCHIZOPHRENIA; ADOLESCENTS; SCHEDULE
AB Youth with autism spectrum disorder (ASD) often present with emotional problems such as anxiety and depression (American Psychiatric Association, 2013). A recent study of the Child Behavior Checklist 6-18 (CBCL; Achenbach & Rescorla, 2001) indicated good sensitivity but relatively low specificity for identifying emotional problems in youth with ASD. The current study examined the extent to which variance in the CBCL's Anxious/Depressed, Withdrawn/Depressed, Internalizing Domain, and Total Problems scales was accounted for by symptoms of emotional problems relative to ASD symptoms. Correlation and multiple regression analyses indicated that these scales measured anxiety and depression but a small statistically significant proportion of variance in Total Problems scores was also accounted for by ASD symptoms. Results contribute to the emerging evidence base for the inclusion of the CBCL in assessment protocols for assessing emotional and behavioral problems in youth with ASD.
C1 [Pandolfi, Vincent] Rochester Inst Technol, Dept Psychol, Rochester, NY 14623 USA.
   [Magyar, Caroline I.] Univ Rochester, Med Ctr, Rochester, NY 14642 USA.
   [Norris, Megan] Nationwide Childrens Hosp, Westerville, OH USA.
RP Pandolfi, V (reprint author), Rochester Inst Technol, Dept Psychol, 18 Lomb Mem Dr,George Eastman Bldg, Rochester, NY 14623 USA.
EM vxpgla@rit.edu
FU NCATS NIH HHSUnited States Department of Health & Human ServicesNational
   Institutes of Health (NIH) - USANIH National Center for Advancing
   Translational Sciences (NCATS) [UL1 TR000042]; NCRR NIH HHSUnited States
   Department of Health & Human ServicesNational Institutes of Health (NIH)
   - USANIH National Center for Research Resources (NCRR) [UL1 RR024160]
NR 47
TC 10
Z9 10
U1 0
U2 14
PU ROUTLEDGE JOURNALS, TAYLOR & FRANCIS LTD
PI ABINGDON
PA 4 PARK SQUARE, MILTON PARK, ABINGDON OX14 4RN, OXFORDSHIRE, ENGLAND
SN 1931-5864
EI 1931-5872
J9 J MENT HEALTH RES IN
JI J. Ment. Health Res. Intellect. Disabil.
PD OCT 2
PY 2014
VL 7
IS 4
BP 306
EP 322
DI 10.1080/19315864.2014.930547
PG 17
WC Education, Special; Psychiatry; Rehabilitation
SC Education & Educational Research; Psychiatry; Rehabilitation
GA AS3EB
UT WOS:000344158200002
PM 25419257
OA Green Accepted
DA 2020-02-16
ER

PT J
AU Muller, E
   Perren, S
   Seiler, CW
AF Mueller, Eva
   Perren, Sonja
   Seiler, Corina Wustmann
TI Coherence and Content of Conflict-Based Narratives: Associations to
   Family Risk and Maladjustment
SO JOURNAL OF FAMILY PSYCHOLOGY
LA English
DT Article
DE family risk; coherence; content; conflict-based narratives;
   maladjustment
ID YOUNG CHILDRENS REPRESENTATIONS; INTERPARENTAL AGGRESSION;
   BEHAVIORAL-PROBLEMS; PRESCHOOL-CHILDREN; CHILDHOOD; LANGUAGE; EMPATHY;
   AGREEMENT; EMOTIONS; PATTERNS
AB This study examined the role of structural and content characteristics of children's conflict-based narratives (coherence, positive and aggressive themes) in the association between early childhood family risk and children's internalizing and externalizing problems in a sample of 193 children (97 girls, 96 boys) aged 3 to 5 years (M = 3.85, SD = .48). Parents participated in an interview on family related risk factors; teachers and parents completed the Strengths and Difficulties Questionnaire; children completed conflict-based narratives based on the MacArthur Story Stem Battery (MSSB). We specifically investigated the mediating and moderating role of narrative coherence and content themes in the association between family risk and children's internalizing and externalizing problems. Children's narrative coherence was associated with better adjustment, and had a buffering effect on the negative relation between family risk on children's internalizing problems. Positive themes were negatively associated with externalizing problems. Telling narratives with many positive and negative themes buffered the negative association of family risk and teacher-reported externalizing problems. In sum, the findings suggest that in children, being able to tell coherent and enriched narratives may buffer the impact of family risk on their symptoms, and being able to produce positive themes rather than aggressive themes is associated with lower externalizing problems.
C1 [Mueller, Eva; Seiler, Corina Wustmann] Marie Meierhofer Inst Kind, CH-8002 Zurich, Switzerland.
   [Perren, Sonja] Univ Konstanz, Constance, Germany.
RP Muller, E (reprint author), Marie Meierhofer Inst Kind, Schulhausstr 64, CH-8002 Zurich, Switzerland.
EM mueller@mmi.ch
RI Krammel, Vera/N-4826-2014
OI Krammel, Vera/0000-0002-8273-8396; Perren, Sonja/0000-0002-7916-4037
NR 60
TC 6
Z9 6
U1 0
U2 12
PU AMER PSYCHOLOGICAL ASSOC
PI WASHINGTON
PA 750 FIRST ST NE, WASHINGTON, DC 20002-4242 USA
SN 0893-3200
EI 1939-1293
J9 J FAM PSYCHOL
JI J. Fam. Psychol.
PD OCT
PY 2014
VL 28
IS 5
BP 707
EP 717
DI 10.1037/a0037845
PG 11
WC Psychology, Clinical; Family Studies
SC Psychology; Family Studies
GA AX4FE
UT WOS:000346888300015
PM 25198907
DA 2020-02-16
ER

PT J
AU Bogels, SM
   Hellemans, J
   van Deursen, S
   Romer, M
   van der Meulen, R
AF Bogels, Susan M.
   Hellemans, Joke
   van Deursen, Saskia
   Romer, Marieke
   van der Meulen, Rachel
TI Mindful Parenting in Mental Health Care: Effects on Parental and Child
   Psychopathology, Parental Stress, Parenting, Coparenting, and Marital
   Functioning
SO MINDFULNESS
LA English
DT Article
DE Mindful Parenting; Child psychopathology; Parental psychopathology;
   Parenting; Coparenting; Parental stress
ID DECREASES AGGRESSION; SELF-REPORT; ADHD; BEHAVIOR; PREDICTORS;
   MODERATORS; FAMILIES; EFFICACY; RATINGS; ANXIETY
AB This study evaluated the acceptability and effects of a Mindful Parenting course in mental health care. Parents (n = 86) referred to secondary mental health care because of their children's and/or their own psychopathology, or parent-child relationship problems, followed a Mindful Parenting course in a group format (10 groups). Assessments took place just before the course (pre-test), immediately after the nine-week course (post-test), and at 8-week follow-up. A waitlist assessment took place only for those parents who had to wait for a course (n = 23). Measures concerned parent report of psychopathology symptoms of their target child, as well as their own psychopathology symptoms, parental stress, parenting behaviors, coparenting, and marital functioning. Only one parent dropped out and parents evaluated the program as valuable and effective in many areas of family functioning. No improvement was reported during waitlist, except for an improvement in parental externalizing symptoms. Improvements after the course occurred in the target child's internalizing and externalizing psychopathology symptoms, parents' own internalizing symptoms and further improvement on their externalizing symptoms. Also, improvements occurred on parental stress, parenting, and coparenting, but not on marital functioning. Improvements were generally maintained at follow-up. In conclusion, the very low dropout rate as well as the positive evaluations, suggest that Mindful Parenting is an acceptable and feasible intervention in mental health care. Mindful Parenting appears a promising new intervention for parents in mental health care, as it seems effective on a broad range of child, parent, and family variables. Studies comparing Mindful Parenting to other effective interventions, such as Parent Management training, are needed to gain more knowledge about its relative and differential effectiveness.
C1 [Bogels, Susan M.; Hellemans, Joke; van der Meulen, Rachel] UvA Minds Acad Treatment Ctr Parent & Child, Plantage Muidergracht 14, NL-1018 TV Amsterdam, Netherlands.
   [van Deursen, Saskia; Romer, Marieke] Lorentzhuis, Ctr Family Therapy Training & Consultat, NL-2012 EM Haarlem, Netherlands.
RP Bogels, SM (reprint author), UvA Minds Acad Treatment Ctr Parent & Child, Plantage Muidergracht 14, NL-1018 TV Amsterdam, Netherlands.
EM s.m.bogels@uva.nl
NR 73
TC 71
Z9 75
U1 6
U2 102
PU SPRINGER
PI DORDRECHT
PA VAN GODEWIJCKSTRAAT 30, 3311 GZ DORDRECHT, NETHERLANDS
SN 1868-8527
EI 1868-8535
J9 MINDFULNESS
JI Mindfulness
PD OCT
PY 2014
VL 5
IS 5
BP 536
EP 551
DI 10.1007/s12671-013-0209-7
PG 16
WC Psychology, Clinical; Psychiatry
SC Psychology; Psychiatry
GA AX0IB
UT WOS:000346635000008
DA 2020-02-16
ER

PT J
AU Birn, RM
   Patriat, R
   Phillips, ML
   Germain, A
   Herringa, RJ
AF Birn, Rasmus M.
   Patriat, Remi
   Phillips, Mary L.
   Germain, Anne
   Herringa, Ryan J.
TI CHILDHOOD MALTREATMENT AND COMBAT POSTTRAUMATIC STRESS DIFFERENTIALLY
   PREDICT FEAR-RELATED FRONTO-SUBCORTICAL CONNECTIVITY
SO DEPRESSION AND ANXIETY
LA English
DT Article
DE abuse; maltreatment; brain imaging; functional MRI; PTSD; trauma
ID STATE FUNCTIONAL CONNECTIVITY; DEFAULT NETWORK CONNECTIVITY; PREFRONTAL
   CORTEX; INSULAR CORTEX; INTERNALIZING SYMPTOMS; EMOTION REGULATION;
   EXTINCTION MEMORY; AMYGDALA; BRAIN; HIPPOCAMPAL
AB BackgroundAdult posttraumatic stress disorder (PTSD) has been characterized by altered fear-network connectivity. Childhood trauma is a major risk factor for adult PTSD, yet its contribution to fear-network connectivity in PTSD remains unexplored. We examined, within a single model, the contribution of childhood maltreatment, combat exposure, and combat-related posttraumatic stress symptoms (PTSS) to resting-state connectivity (rs-FC) of the amygdala and hippocampus in military veterans.
   MethodsMedication-free male veterans (n = 27, average 26.6 years) with a range of PTSS completed resting-state fMRI. Measures including the Clinician-Administered PTSD Scale (CAPS), Childhood Trauma Questionnaire (CTQ), and Combat Exposure Scale (CES) were used to predict rs-FC using multilinear regression. Fear-network seeds included the amygdala and hippocampus.
   ResultsAmygdala: CTQ predicted lower connectivity to ventromedial prefrontal cortex (vmPFC), but greater anticorrelation with dorsal/lateral PFC. CAPS positively predicted connectivity to insula, and loss of anticorrelation with dorsomedial/dorsolateral (dm/dl)PFC. Hippocampus: CTQ predicted lower connectivity to vmPFC, but greater anticorrelation with dm/dlPFC. CES predicted greater anticorrelation, whereas CAPS predicted less anticorrelation with dmPFC.
   ConclusionsChildhood trauma, combat exposure, and PTSS differentially predict fear-network rs-FC. Childhood maltreatment may weaken ventral prefrontal-subcortical circuitry important in automatic fear regulation, but, in a compensatory manner, may also strengthen dorsal prefrontal-subcortical pathways involved in more effortful emotion regulation. PTSD symptoms, in turn, appear to emerge with the loss of connectivity in the latter pathway. These findings suggest potential mechanisms by which developmental trauma exposure leads to adult PTSD, and which brain mechanisms are associated with the emergence of PTSD symptoms.
C1 [Birn, Rasmus M.; Herringa, Ryan J.] Univ Wisconsin, Sch Med & Publ Hlth, Dept Psychiat, Madison, WI 53719 USA.
   [Birn, Rasmus M.; Patriat, Remi] Univ Wisconsin, Sch Med & Publ Hlth, Dept Med Phys, Madison, WI USA.
   [Phillips, Mary L.; Germain, Anne; Herringa, Ryan J.] Univ Pittsburgh, Sch Med, Dept Psychiat, Pittsburgh, PA USA.
RP Herringa, RJ (reprint author), Univ Wisconsin, Sch Med & Publ Hlth, Dept Psychiat, 6001 Res Pk Blvd, Madison, WI 53719 USA.
EM herringa@wisc.edu
RI Herringa, Ryan/P-2648-2014
OI Herringa, Ryan/0000-0002-1936-7959; Patriat, Remi/0000-0003-2928-3772
FU AACAP Pilot Research Award, Department of Defense Congressionally
   Directed Medical Research Program [PT073961]; National Institute of
   Mental HealthUnited States Department of Health & Human ServicesNational
   Institutes of Health (NIH) - USANIH National Institute of Mental Health
   (NIMH) [MH083035, MH076971, MH088913]
FX Contract grant sponsor: AACAP Pilot Research Award (RJH), Department of
   Defense Congressionally Directed Medical Research Program; Contract
   grant number; PT073961; Contract grant sponsor: National Institute of
   Mental Health; Contract grant numbers: MH083035, MH076971, MH088913.
NR 58
TC 50
Z9 50
U1 0
U2 32
PU WILEY
PI HOBOKEN
PA 111 RIVER ST, HOBOKEN 07030-5774, NJ USA
SN 1091-4269
EI 1520-6394
J9 DEPRESS ANXIETY
JI Depress. Anxiety
PD OCT
PY 2014
VL 31
IS 10
BP 880
EP 892
DI 10.1002/da.22291
PG 13
WC Psychology, Clinical; Psychiatry; Psychology
SC Psychology; Psychiatry
GA AS3KL
UT WOS:000344176200009
PM 25132653
OA Green Accepted
DA 2020-02-16
ER

PT J
AU Nantel-Vivier, A
   Pihl, RO
   Cote, S
   Tremblay, RE
AF Nantel-Vivier, Amelie
   Pihl, Robert O.
   Cote, Sylvana
   Tremblay, Richard E.
TI Developmental association of prosocial behaviour with aggression,
   anxiety and depression from infancy to preadolescence
SO JOURNAL OF CHILD PSYCHOLOGY AND PSYCHIATRY
LA English
DT Article
DE Prosociality; aggression; anxiety; depression; development
ID PHYSICAL AGGRESSION; EARLY-ONSET; CHILDHOOD; TRAJECTORIES; CHILDRENS;
   ADOLESCENCE; BOYS; PSYCHOPATHOLOGY; PREDICTORS; SYMPTOMS
AB Background: Research on associations between children's prosocial behaviour and mental health has provided mixed evidence. The present study sought to describe and predict the joint development of prosocial behaviour with externalizing and internalizing problems (physical aggression, anxiety and depression) from 2 to 11 years of age. Method: Data were drawn from the National Longitudinal Survey of Children and Youth (NLSCY). Biennial prosocial behaviour, physical aggression, anxiety and depression maternal ratings were sought for 10,700 children aged 0 to 9 years at the first assessment point. Results: While a negative association was observed between prosociality and physical aggression, more complex associations emerged with internalizing problems. Being a boy decreased the likelihood of membership in the high prosocial trajectory. Maternal depression increased the likelihood of moderate aggression, but also of joint high prosociality/low aggression. Low family income predicted the joint development of high prosociality with high physical aggression and high depression. Conclusions: Individual differences exist in the association of prosocial behaviour with mental health. While high prosociality tends to co-occur with low levels of mental health problems, high prosociality and internalizing/externalizing problems can co-occur in subgroups of children. Child, mother and family characteristics are predictive of individual differences in prosocial behaviour and mental health development. Mechanisms underlying these associations warrant future investigations.
C1 [Nantel-Vivier, Amelie; Pihl, Robert O.] McGill Univ, Dept Psychol, Montreal, PQ, Canada.
   [Nantel-Vivier, Amelie; Cote, Sylvana; Tremblay, Richard E.] INSERM, U669, Paris, France.
   [Nantel-Vivier, Amelie] Univ Paris 11, Paris, France.
   [Nantel-Vivier, Amelie] Univ Paris 05, UMR S0669, Paris, France.
   [Pihl, Robert O.] McGill Univ, Dept Psychiat, Montreal, PQ, Canada.
   [Cote, Sylvana] Univ Montreal, Dept Social & Prevent Med, Montreal, PQ, Canada.
   [Tremblay, Richard E.] Univ Coll Dublin, Sch Publ Hlth Physiotherapy & Populat Sci, Dublin 4, Ireland.
   [Tremblay, Richard E.] Univ Montreal, Dept Pediat, Montreal, PQ H3C 3J7, Canada.
   [Tremblay, Richard E.] Univ Montreal, Dept Psychol, Montreal, PQ H3C 3J7, Canada.
RP Tremblay, RE (reprint author), Univ Coll Dublin, Sch Publ Hlth Physiotherapy & Populat Sci, Woodview House, Dublin 4, Ireland.
EM richard.tremblay@ucd.ie
RI Cote, Silvana Maria/O-1356-2014; Tremblay, Richard/O-1360-2014; Cote,
   Sylvana M./T-4600-2019
OI Cote, Sylvana M./0000-0001-7944-0647
FU FQRSC; McGill University (Delta Upsilon Scholarship); CIQSS;
   CIHRCanadian Institutes of Health Research (CIHR); SSHRCSocial Sciences
   and Humanities Research Council of Canada (SSHRC); Ste-Justine Hospital
   Research Centre; University of Montreal; INSERMInstitut National de la
   Sante et de la Recherche Medicale (Inserm)
FX Results of the present study were reported as part of Amelie
   Nantel-Vivier's doctoral thesis within the Psychology Department at
   McGill University. This research was supported by scholarships to A.
   N-V., from the FQRSC, McGill University (Delta Upsilon Scholarship) and
   CIQSS. Further manuscript preparation was also supported by A. N-V.'s
   postdoctoral position at INSERM. Grants from the FQRSC and CIQSS, as
   well as from CIHR, SSHRC, Ste-Justine Hospital Research Centre and the
   University of Montreal also supported the present research.
NR 47
TC 32
Z9 32
U1 2
U2 47
PU WILEY
PI HOBOKEN
PA 111 RIVER ST, HOBOKEN 07030-5774, NJ USA
SN 0021-9630
EI 1469-7610
J9 J CHILD PSYCHOL PSYC
JI J. Child Psychol. Psychiatry
PD OCT
PY 2014
VL 55
IS 10
BP 1135
EP 1144
DI 10.1111/jcpp.12235
PG 10
WC Psychology, Developmental; Psychiatry; Psychology
SC Psychology; Psychiatry
GA AR8KS
UT WOS:000343824600010
PM 24762335
DA 2020-02-16
ER

PT J
AU Adrian, M
   McCarty, C
   King, K
   McCauley, E
   Vander Stoep, A
AF Adrian, Molly
   McCarty, Carolyn
   King, Kevin
   McCauley, Elizabeth
   Vander Stoep, Ann
TI The internalizing pathway to adolescent substance use disorders:
   Mediation by ruminative reflection and ruminative brooding
SO JOURNAL OF ADOLESCENCE
LA English
DT Article
DE Rumination; Brooding; Reflection; Substance abuse; Adolescence
ID ALCOHOL-USE; PSYCHIATRIC COMORBIDITY; FIT INDEXES; ABUSE;
   PSYCHOPATHOLOGY; DEPENDENCE; CHALLENGES; DEPRESSION; CHILDHOOD; CHILDREN
AB Two subtypes of rumination were examined in relationship to substance use and substance use disorders in adolescents. In the 8th and 9th grade, 521 adolescents completed measures assessing depressive symptoms, conduct problems, and reflective and brooding subtypes of rumination. In 12th grade, adolescents reported substance use and were administered the substance use disorders modules from the DISC. Path analyses conducted with data from 428 participants indicated that neither depression nor rumination variables significantly affected the presence of substance use. However, indirect effects of depression through reflection and brooding were differentially related to risk of developing substance use disorders, with brooding positively associated with Marijuana Use Disorders, and reflection negatively related to both Marijuana and Alcohol Use Disorders. Pathways did not differ by sex. These findings suggest that promoting self-reflection may be an effective strategy to prevent and intervene with the development of problematic substance use. (C) 2014 The Foundation for Professionals in Services for Adolescents. Published by Elsevier Ltd. All rights reserved.
C1 [Adrian, Molly; McCauley, Elizabeth; Vander Stoep, Ann] Univ Washington, Dept Psychiat & Behav Sci, Seattle, WA 98115 USA.
   [McCarty, Carolyn] Univ Washington, Dept Pediat, Seattle, WA 98145 USA.
   [King, Kevin] Univ Washington, Dept Psychol, Seattle, WA 98195 USA.
RP Adrian, M (reprint author), Univ Washington, Dept Psychiat & Behav Sci, 6200 NE 74th St,Ste 110, Seattle, WA 98115 USA.
EM adriam@uw.edu
FU NIAAA NIH HHSUnited States Department of Health & Human ServicesNational
   Institutes of Health (NIH) - USANIH National Institute on Alcohol Abuse
   & Alcoholism (NIAAA) [R01 AA018701]; NIDA NIH HHSUnited States
   Department of Health & Human ServicesNational Institutes of Health (NIH)
   - USANIH National Institute on Drug Abuse (NIDA) [R01 MH DA63711]; NIMH
   NIH HHSUnited States Department of Health & Human ServicesNational
   Institutes of Health (NIH) - USANIH National Institute of Mental Health
   (NIMH) [R01 MH063711, R01 MH079402]
NR 54
TC 9
Z9 9
U1 1
U2 20
PU ACADEMIC PRESS LTD- ELSEVIER SCIENCE LTD
PI LONDON
PA 24-28 OVAL RD, LONDON NW1 7DX, ENGLAND
SN 0140-1971
EI 1095-9254
J9 J ADOLESCENCE
JI J. Adolesc.
PD OCT
PY 2014
VL 37
IS 7
BP 983
EP 991
DI 10.1016/j.adolescence.2014.07.010
PG 9
WC Psychology, Developmental
SC Psychology
GA AR2AZ
UT WOS:000343387000003
PM 25113394
OA Green Accepted
DA 2020-02-16
ER

PT J
AU Mathews, BL
   Kerns, KA
   Ciesla, JA
AF Mathews, Brittany L.
   Kerns, Kathryn A.
   Ciesla, Jeffrey A.
TI Specificity of emotion regulation difficulties related to anxiety in
   early adolescence
SO JOURNAL OF ADOLESCENCE
LA English
DT Article
DE Emotion regulation; Social anxiety; Generalized anxiety; Early
   adolescence
ID THEORETICALLY BASED APPROACH; SOCIAL ANXIETY; INTERNALIZING SYMPTOMS;
   COPING STRATEGIES; CHILD ATTACHMENT; MIDDLE CHILDHOOD; DISORDERS;
   PSYCHOPATHOLOGY; DYSREGULATION; ADJUSTMENT
AB Etiological models identify difficulties in emotion regulation as potential contributors to the development and maintenance of anxiety. To date, studies with adolescents have not tested whether different types of anxiety symptoms are related to different emotion regulation difficulties. The current study aimed to examine specificity of associations between emotion regulation difficulties and symptoms of social and generalized anxiety in early adolescence. Ninety adolescents (ages 11-14 years) completed measures of emotion regulation and anxiety symptoms. Social and generalized anxiety symptoms showed similar bivariate correlations with emotion regulation. However, when controlling for generalized anxiety, social anxiety symptoms were uniquely related to emotion understanding, acceptance, evaluation, and reactivity. Generalized anxiety symptoms were uniquely related to emotion modification. The current study suggests that social and generalized anxiety symptoms have both common and unique associations with emotion regulation difficulties in early adolescence, and has implications for which emotion regulation skills to target in clinical interventions. (C) 2014 The Foundation for Professionals in Services for Adolescents. Published by Elsevier Ltd. All rights reserved.
C1 [Mathews, Brittany L.; Kerns, Kathryn A.; Ciesla, Jeffrey A.] Kent State Univ, Dept Psychol, Kent, OH 44242 USA.
RP Mathews, BL (reprint author), Kent State Univ, Dept Psychol, 600 Hilltop Dr, Kent, OH 44242 USA.
EM bmathew6@kent.edu
NR 54
TC 10
Z9 11
U1 2
U2 45
PU ACADEMIC PRESS LTD- ELSEVIER SCIENCE LTD
PI LONDON
PA 24-28 OVAL RD, LONDON NW1 7DX, ENGLAND
SN 0140-1971
EI 1095-9254
J9 J ADOLESCENCE
JI J. Adolesc.
PD OCT
PY 2014
VL 37
IS 7
BP 1089
EP 1097
DI 10.1016/j.adolescence.2014.08.002
PG 9
WC Psychology, Developmental
SC Psychology
GA AR2AZ
UT WOS:000343387000013
PM 25150890
DA 2020-02-16
ER

PT J
AU Knudsen, AK
   Skogen, JC
   Ystrom, E
   Sivertsen, B
   Tell, GS
   Torgersen, L
AF Knudsen, Ann Kristin
   Skogen, Jens Christoffer
   Ystrom, Eivind
   Sivertsen, Borge
   Tell, Grethe S.
   Torgersen, Leila
TI Maternal pre-pregnancy risk drinking and toddler behavior problems: the
   Norwegian Mother and Child Cohort Study
SO EUROPEAN CHILD & ADOLESCENT PSYCHIATRY
LA English
DT Article
DE Maternal risk drinking; Externalizing behavior problem; Internalizing
   behavior problems; T-ACE; Child Behavior Checklist; Cohort
ID ALCOHOL-USE; SCREENING QUESTIONNAIRES; EXTERNALIZING BEHAVIOR;
   GENERAL-POPULATION; EMOTIONAL-PROBLEMS; MENTAL-HEALTH; PREGNANCY; WOMEN;
   18-MONTH-OLD; PRESCHOOLERS
AB Maternal risk drinking may be a risk factor for child behavior problems even if the mother has discontinued this behavior. Whether pre-pregnancy risk drinking is an independent predictor of child behavior problems, or whether a potential effect may be explained by maternal alcohol use during and after pregnancy or other adverse maternal characteristics, is not known. Employing data from the Norwegian Mother and Child Cohort Study (MoBa), longitudinal associations between maternal pre-pregnancy risk drinking and behavior problems in toddlers aged 18 and 36 months were examined. Included in the study was mothers answering MoBa questionnaires when the child was 18 (N = 56,682) and 36 months (N = 46,756), and who had responded to questions regarding pre-pregnancy risk drinking at gestation week 17/18, using the screening instrument T-ACE. Toddler behavior problems were measured with items from Child Behavior Checklist. Associations were analyzed with multivariate logistic regression, controlling for pre and postnatal alcohol use, as well as other relevant covariates. Pre-pregnancy risk drinking was associated with child behavior problems at 18 and 36 months, even after controlling for pre and postnatal alcohol use. Maternal ADHD and anxiety and depression were the only covariates that had any substantial impact on the associations. When all covariates were included in the model, the associations were weak for internalizing behavior problems and non-significant for externalizing behavior problems. Pre-pregnancy risk drinking may predict early development of behavior problems in the offspring. This increased risk may be due to other adverse maternal characteristics associated with risk drinking, in particular co-occurring maternal psychopathology.
C1 [Knudsen, Ann Kristin; Tell, Grethe S.] Univ Bergen, Dept Global Publ Hlth & Primary Care, Bergen, Norway.
   [Knudsen, Ann Kristin; Skogen, Jens Christoffer; Sivertsen, Borge] Norwegian Inst Publ Hlth, Dept Publ Mental Hlth, Bergen, Norway.
   [Skogen, Jens Christoffer] Stavanger Univ Hosp, Drug Res Western Norway, Stavanger, Norway.
   [Ystrom, Eivind] Norwegian Inst Publ Hlth, Dept Genet Environm & Mental Hlth, Oslo, Norway.
   [Sivertsen, Borge] Helse Fonna HF, Dept Psychiat, Haugesund, Norway.
   [Sivertsen, Borge] Uni Hlth, Uni Res, Bergen, Norway.
   [Torgersen, Leila] Norwegian Inst Publ Hlth, Dept Psychosomat & Hlth Behav, Oslo, Norway.
RP Knudsen, AK (reprint author), Norwegian Inst Publ Hlth, Dept Publ Mental Hlth, Bergen, Norway.
EM Ann.Knudsen@igs.uib.no
RI Knudsen, Ann Kristin/AAB-2465-2019; Tell, Grethe/G-5639-2015; Ystrom,
   Eivind/C-4094-2009
OI Tell, Grethe/0000-0003-1386-1638; Ystrom, Eivind/0000-0003-4390-6171;
   Sivertsen, Borge/0000-0003-4654-9296
FU Norwegian Ministry of Health, NIH/NIEHSUnited States Department of
   Health & Human ServicesNational Institutes of Health (NIH) - USANIH
   National Institute of Environmental Health Sciences (NIEHS)
   [N01-ES-85433]; NIH/NINDSUnited States Department of Health & Human
   ServicesNational Institutes of Health (NIH) - USANIH National Institute
   of Neurological Disorders & Stroke (NINDS) [1 UO1 NS 047537-01];
   Norwegian Research Council/FUGEResearch Council of Norway [151918/S10]
FX The Norwegian Mother and Child Cohort Study is supported by the
   Norwegian Ministry of Health, NIH/NIEHS (grant no N01-ES-85433),
   NIH/NINDS (grant no. 1 UO1 NS 047537-01) and the Norwegian Research
   Council/FUGE (grant no. 151918/S10). We are grateful to all the
   participating families in Norway who take part in this on-going cohort
   study.
NR 59
TC 12
Z9 12
U1 0
U2 11
PU SPRINGER
PI NEW YORK
PA 233 SPRING ST, NEW YORK, NY 10013 USA
SN 1018-8827
EI 1435-165X
J9 EUR CHILD ADOLES PSY
JI Eur. Child Adolesc. Psych.
PD OCT
PY 2014
VL 23
IS 10
BP 901
EP 911
DI 10.1007/s00787-014-0588-x
PG 11
WC Psychology, Developmental; Pediatrics; Psychiatry
SC Psychology; Pediatrics; Psychiatry
GA AQ9YM
UT WOS:000343215900005
PM 25053124
OA Other Gold, Green Published
DA 2020-02-16
ER

PT J
AU El Marroun, H
   White, T
   Verhulst, FC
   Tiemeier, H
AF El Marroun, Hanan
   White, Tonya
   Verhulst, Frank C.
   Tiemeier, Henning
TI Maternal use of antidepressant or anxiolytic medication during pregnancy
   and childhood neurodevelopmental outcomes: a systematic review
SO EUROPEAN CHILD & ADOLESCENT PSYCHIATRY
LA English
DT Review
DE Prenatal exposure; Antidepressant medication; Anxiolytic medication;
   Child neurodevelopment
ID SEROTONIN-REUPTAKE INHIBITORS; IN-UTERO EXPOSURE; PERSISTENT
   PULMONARY-HYPERTENSION; PROMOTER GENOTYPE SLC6A4; POPULATION-BASED
   COHORT; PRENATAL EXPOSURE; DEPRESSED MOTHERS; DRUG-USE; DISCONTINUATION
   SYNDROME; BENZODIAZEPINE USE
AB Antidepressant and anxiolytic medications are widely prescribed and used by pregnant women for acute and maintenance therapy. These drugs are able to pass the placental barrier, and may potentially influence fetal and brain development. It is possible that exposure to prenatal antidepressants or anxiolytic medication may disturb neurotransmitter systems in the brain and have long-lasting consequences on neurodevelopment in the offspring. As all medication during pregnancy may pose a certain risk to the developing fetus, the potential benefits of the medication must be weighed against the risks for both mother and her unborn child. Therefore, information to guide patients and physicians to make a well-balanced decision for the appropriate treatment during pregnancy is needed. In this systematic review, an overview of maternal use of antidepressant or anxiolytic medication during pregnancy and childhood neurodevelopmental outcomes is provided. Some studies indicate a relation between prenatal exposure to antidepressants and adverse neurodevelopmental outcomes such as delayed motor development/motor control, social difficulties, internalizing problems and autism, but cannot rule out confounding by indication. Overall, the results of the observational studies have been inconsistent, which makes translation of the findings into clinical recommendations difficult. More well-designed observational studies and also randomized controlled trials (e.g., maintenance treatment vs. cessation) are needed to move forward and provide a comprehensive evaluation of the risks and benefits of antidepressant and anxiolytic use during pregnancy.
C1 [El Marroun, Hanan; White, Tonya; Verhulst, Frank C.; Tiemeier, Henning] Sophia Childrens Univ Hosp, Erasmus MC, Dept Child & Adolescent Psychiat, NL-3000 CB Rotterdam, Netherlands.
   [White, Tonya] Erasmus MC, Dept Radiol, NL-3000 CA Rotterdam, Netherlands.
   [Tiemeier, Henning] Erasmus MC, Dept Psychiat, NL-3000 CA Rotterdam, Netherlands.
   [Tiemeier, Henning] Erasmus MC, Dept Epidemiol, NL-3000 CA Rotterdam, Netherlands.
RP El Marroun, H (reprint author), Sophia Childrens Univ Hosp, Erasmus MC, Dept Child & Adolescent Psychiat, NL-3000 CB Rotterdam, Netherlands.
EM h.marrounel@erasmusmc.nl
OI Tiemeier, Henning/0000-0002-4395-1397
FU Sophia Children's Hospital Fund [SSWO-616]; Netherlands Organization for
   Scientific Research (NWO Brain and Cognition Program) [433-09-311,
   017.106.370]
FX The Sophia Children's Hospital Fund (SSWO-616) supported this work
   financially. The Netherlands Organization for Scientific Research (NWO
   Brain and Cognition Program Grant 433-09-311 and VIDI Grant
   017.106.370). The funding agencies had no role in the design and conduct
   of the study, collection, management, analyses and interpretation of the
   data; and preparation, review or approval of the manuscript.
NR 114
TC 39
Z9 39
U1 0
U2 40
PU SPRINGER
PI NEW YORK
PA 233 SPRING ST, NEW YORK, NY 10013 USA
SN 1018-8827
EI 1435-165X
J9 EUR CHILD ADOLES PSY
JI Eur. Child Adolesc. Psych.
PD OCT
PY 2014
VL 23
IS 10
BP 973
EP 992
DI 10.1007/s00787-014-0558-3
PG 20
WC Psychology, Developmental; Pediatrics; Psychiatry
SC Psychology; Pediatrics; Psychiatry
GA AQ9YM
UT WOS:000343215900010
PM 24863148
DA 2020-02-16
ER

PT J
AU Maes, M
   Stevens, GWJM
   Verkuyten, M
AF Maes, Marlies
   Stevens, Gonneke W. J. M.
   Verkuyten, Maykel
TI Perceived Ethnic Discrimination and Problem Behaviors in Muslim
   Immigrant Early Adolescents: Moderating Effects of Ethnic, Religious,
   and National Group Identification
SO JOURNAL OF EARLY ADOLESCENCE
LA English
DT Article
DE perceived ethnic discrimination; ethnic identification; religious
   identification; national identification; internalizing and externalizing
   problem behaviors
ID PERSONAL GROUP DISCRIMINATION; YOUTH SELF-REPORT; RACIAL-DISCRIMINATION;
   MOROCCAN IMMIGRANT; IDENTITY; ESTEEM; NETHERLANDS; MINORITY; CHILDREN;
   HEALTH
AB Previous research has identified ethnic group identification as a moderator in the relationship between perceived ethnic discrimination and problem behaviors in ethnic minority children. However, little is known about the influence of religious and host national identification on this relationship. This study investigated the moderating role of ethnic, religious, and host national identification on the relationship between perceived discrimination and problem behaviors in Muslim immigrant early adolescents living in the Netherlands. Analyses revealed gender-specific moderating effects for ethnic and religious group identification. For boys, no moderating effects were found. For girls, strong religious group identification increased the relationship between perceived ethnic discrimination and problem behaviors, whereas a strong ethnic identification served a buffering role. No moderating effects were found for host national identification. The findings underline the importance of including different types of group identification in research on the relation between perceived discrimination and immigrant adolescent problem behaviors.
C1 [Maes, Marlies; Stevens, Gonneke W. J. M.] Univ Utrecht, Utrecht Ctr Child & Adolescent Studies, NL-3508 TC Utrecht, Netherlands.
   [Verkuyten, Maykel] European Res Ctr Migrat & Ethn Relat, Utrecht, Netherlands.
RP Stevens, GWJM (reprint author), Univ Utrecht, Utrecht Ctr Child & Adolescent Studies, POB 80-140, NL-3508 TC Utrecht, Netherlands.
EM g.w.j.m.stevens@uu.nl
RI Maes, Marlies/I-6822-2018
OI Maes, Marlies/0000-0002-1710-5728
NR 57
TC 11
Z9 11
U1 0
U2 35
PU SAGE PUBLICATIONS INC
PI THOUSAND OAKS
PA 2455 TELLER RD, THOUSAND OAKS, CA 91320 USA
SN 0272-4316
EI 1552-5449
J9 J EARLY ADOLESCENCE
JI J. Early Adolesc.
PD OCT
PY 2014
VL 34
IS 7
BP 940
EP 966
DI 10.1177/0272431613514629
PG 27
WC Family Studies; Psychology, Developmental
SC Family Studies; Psychology
GA AQ5FQ
UT WOS:000342832500005
DA 2020-02-16
ER

PT J
AU Yong, M
   Fleming, CB
   McCarty, CA
   Catalano, RF
AF Yong, Minglee
   Fleming, Charles B.
   McCarty, Carolyn A.
   Catalano, Richard F.
TI Mediators of the Associations Between Externalizing Behaviors and
   Internalizing Symptoms in Late Childhood and Early Adolescence
SO JOURNAL OF EARLY ADOLESCENCE
LA English
DT Article
DE externalizing behaviors; internalizing behaviors; parent-adolescent
   relationships; academic achievement; social competence
ID RAISING HEALTHY-CHILDREN; AGE-OF-ONSET; DEPRESSIVE SYMPTOMS;
   ACADEMIC-ACHIEVEMENT; SOCIAL COMPETENCE; CONDUCT PROBLEMS; DEVELOPMENTAL
   CASCADES; ANTISOCIAL-BEHAVIOR; SCHOOL PERFORMANCE; PEER VICTIMIZATION
AB This study tests the predictive associations between externalizing behaviors and internalizing symptoms and examines the mediating roles of social competence, parent-child conflicts, and academic achievement. Using youth-, parent-, and teacher-reported longitudinal data on a sample of 523 boys and 460 girls from late childhood to early adolescence, we found evidence for pathways between externalizing behaviors and internalizing symptoms in both directions. Parent-child conflict, but not social competence and academic achievement, was found to be a significant mediator such that externalizing behaviors predicted parent-child conflicts, which in turn, predicted internalizing symptoms. Internalizing symptoms showed more continuity during early adolescence for girls than boys. For boys, academic achievement was unexpectedly, positively predictive of internalizing symptoms. The results highlight the importance of facilitating positive parental and caregiver involvement during adolescence in alleviating the risk of co-occurring psychopathology.
C1 [Yong, Minglee] Univ Washington, Sch Psychol, Seattle, WA 98195 USA.
   [Fleming, Charles B.] Univ Washington, Social Dev Res Grp, Sch Social Work, Seattle, WA 98195 USA.
   [McCarty, Carolyn A.] Univ Washington, Dept Pediat, Seattle, WA 98195 USA.
   [McCarty, Carolyn A.] Univ Washington, Dept Psychol, Seattle, WA 98195 USA.
   [Catalano, Richard F.] Univ Washington, Sch Social Work, Seattle, WA 98195 USA.
   [Catalano, Richard F.] Univ Washington, Social Dev Res Grp, Seattle, WA 98195 USA.
   [Catalano, Richard F.] Univ Washington, Raising Hlth Children Project, Seattle, WA 98195 USA.
RP Yong, M (reprint author), Univ Washington, 402 Miller Hall,Box 353600, Seattle, WA 98195 USA.
EM mlyong@uw.edu
FU NIDA NIH HHSUnited States Department of Health & Human ServicesNational
   Institutes of Health (NIH) - USANIH National Institute on Drug Abuse
   (NIDA) [R01 DA008093]
NR 90
TC 9
Z9 10
U1 2
U2 32
PU SAGE PUBLICATIONS INC
PI THOUSAND OAKS
PA 2455 TELLER RD, THOUSAND OAKS, CA 91320 USA
SN 0272-4316
EI 1552-5449
J9 J EARLY ADOLESCENCE
JI J. Early Adolesc.
PD OCT
PY 2014
VL 34
IS 7
BP 967
EP 1000
DI 10.1177/0272431613516827
PG 34
WC Family Studies; Psychology, Developmental
SC Family Studies; Psychology
GA AQ5FQ
UT WOS:000342832500006
PM 25554717
OA Green Accepted
DA 2020-02-16
ER

PT J
AU Minkkinen, J
AF Minkkinen, Jaana
TI Associations between school-related factors and depressive symptoms
   among children: A comparative study, Finland and Norway
SO SCHOOL PSYCHOLOGY INTERNATIONAL
LA English
DT Article
DE Bulling; children; depression; depressive symptoms; Finland; Norway;
   peer victimization; school; school competence; school performance;
   social support; teacher
ID PEER VICTIMIZATION; INTERNALIZING SYMPTOMS; ADOLESCENT DEPRESSION;
   PERFORMANCE; ADJUSTMENT; CHILDHOOD; HEALTH; MALADJUSTMENT; DISORDERS;
   SUPPORT
AB This study compares school-related associations in depressive symptoms among children aged between 9-13 years from four schools in Finland and Norway. A total of 523 pupils participated in the cross-sectional survey. The connections between depressive symptoms and school factors were analysed using hierarchical regression analyses. School variables were self-perceived peer victimization, teacher and peer social support, school performance, and teachers' reports on competence in core subjects; these variables explain 30% of the variance of the children's depressive symptoms in Norway and 26% in Finland beyond that afforded by differences in the background characteristics and protective factors in the family. A trend was found in the Norwegian data which showed that poor relationships at school are connected more strongly with depressive symptoms than poor school performance, but the Finnish data did not confirm this. The results support the importance of taking various school factors into account with children suffering depressive symptoms, and not merely a dysfunctional domestic situation. The implications for school psychology practice are also discussed.
C1 [Minkkinen, Jaana] Univ Tampere, FIN-33014 Tampere, Finland.
RP Minkkinen, J (reprint author), Univ Tampere, Sch Social Sci & Humanities, FIN-33014 Tampere, Finland.
EM jaana.minkkinen@uta.fi
OI Minkkinen, Jaana/0000-0002-9457-9599
NR 39
TC 6
Z9 6
U1 0
U2 18
PU SAGE PUBLICATIONS LTD
PI LONDON
PA 1 OLIVERS YARD, 55 CITY ROAD, LONDON EC1Y 1SP, ENGLAND
SN 0143-0343
EI 1461-7374
J9 SCHOOL PSYCHOL INT
JI Sch. Psychol. Int.
PD OCT
PY 2014
VL 35
IS 5
BP 463
EP 474
DI 10.1177/0143034313511008
PG 12
WC Psychology, Educational
SC Psychology
GA AQ4UP
UT WOS:000342795500002
OA Green Accepted
DA 2020-02-16
ER

PT J
AU Degnan, KA
   Almas, AN
   Henderson, HA
   Hane, AA
   Walker, OL
   Fox, NA
AF Degnan, Kathryn A.
   Almas, Alisa N.
   Henderson, Heather A.
   Hane, Amie Ashley
   Walker, Olga L.
   Fox, Nathan A.
TI Longitudinal Trajectories of Social Reticence With Unfamiliar Peers
   Across Early Childhood
SO DEVELOPMENTAL PSYCHOLOGY
LA English
DT Article
DE temperament; behavioral inhibition; social reticence; behavior problems;
   peers
ID 5-YEAR FOLLOW-UP; BEHAVIORAL-INHIBITION; MIDDLE CHILDHOOD; ANXIETY
   DISORDER; MATERNAL-BEHAVIOR; INTERNALIZING TRAJECTORIES; YOUNG-CHILDREN;
   SHYNESS; TEMPERAMENT; WITHDRAWAL
AB Behavioral inhibition is a temperament assessed in the toddler period via children's responses to novel contexts, objects, and unfamiliar adults. Social reticence is observed as onlooking, unoccupied behavior in the presence of unfamiliar peers and is linked to earlier behavioral inhibition. In the current study, we assessed behavioral inhibition in a sample of 262 children at ages 2 and 3, and then assessed social reticence in these same children as they interacted with an unfamiliar, same-age, same-sex peer at 2, 3, 4, and 5 years of age. As expected, early behavioral inhibition was related to social reticence at each age. However, multiple trajectories of social reticence were observed including High-Stable, High-Decreasing, and Low-Increasing, with the High-Stable and High-Decreasing trajectories associated with greater behavioral inhibition compared to the Low-Increasing trajectory. In addition, children in the High-Stable social reticence trajectory were rated higher than all others on 60-month Internalizing problems. Children in the Low-Increasing trajectory were rated higher on 60-month Externalizing problems than children in the High-Decreasing trajectory. These results illustrate the multiple developmental pathways for behaviorally inhibited toddlers and suggest patterns across early childhood associated with heightened risk for psychopathology.
C1 [Degnan, Kathryn A.; Walker, Olga L.; Fox, Nathan A.] Univ Maryland, Dept Human Dev & Quantitat Methodol, College Pk, MD 20742 USA.
   [Almas, Alisa N.] Univ British Columbia, Vancouver, BC V5Z 1M9, Canada.
   [Henderson, Heather A.] Univ Waterloo, Dept Psychol, Waterloo, ON N2L 3G1, Canada.
   [Hane, Amie Ashley] Williams Coll, Dept Psychol, Williamstown, MA 01267 USA.
RP Degnan, KA (reprint author), Univ Maryland, Dept Human Dev & Quantitat Methodol, 3304 Benjamin Bldg, College Pk, MD 20742 USA.
EM kdegnan@umd.edu
FU NICHD NIH HHSUnited States Department of Health & Human ServicesNational
   Institutes of Health (NIH) - USANIH Eunice Kennedy Shriver National
   Institute of Child Health & Human Development (NICHD) [R01 HD017899, HD
   17899, R37 HD017899]; NIMH NIH HHSUnited States Department of Health &
   Human ServicesNational Institutes of Health (NIH) - USANIH National
   Institute of Mental Health (NIMH) [MH93349, R01 MH074454, MH 074454, U01
   MH093349, U01 MH074454]
NR 65
TC 25
Z9 25
U1 0
U2 17
PU AMER PSYCHOLOGICAL ASSOC
PI WASHINGTON
PA 750 FIRST ST NE, WASHINGTON, DC 20002-4242 USA
SN 0012-1649
EI 1939-0599
J9 DEV PSYCHOL
JI Dev. Psychol.
PD OCT
PY 2014
VL 50
IS 10
BP 2311
EP 2323
DI 10.1037/a0037751
PG 13
WC Psychology, Developmental
SC Psychology
GA AQ0WD
UT WOS:000342502500001
PM 25181648
OA Green Accepted
DA 2020-02-16
ER

PT J
AU Jeanne Leininger, L
   Kalil, A
AF Jeanne Leininger, Lindsey
   Kalil, Ariel
TI Economic Strain and Children's Behavior in the Aftermath of the Great
   Recession
SO JOURNAL OF MARRIAGE AND FAMILY
LA English
DT Article
DE children's behavior problems; economic strain; social trends; social
   change
ID PARENTS JOB INSECURITY; MICHIGAN RECESSION; HEALTH; INSTABILITY;
   RECOVERY
AB Families across the income spectrum experienced subjective feelings of economic strain during the Great Recession. Existing evidence suggests that much of that economic strain did not arise from individual-specific economic shocks, such as unemployment or income loss, as much as it did from worry and uncertainty about the future. The authors tested a model in which a measure of subjective perceptions of economic strain was the key predictor of children's behavior problems and objective indicators of economic experiences were treated as control variables. To do so, they used new data from a population-based sample of children ages 4-17 (N=303) living in southeast Michigan during the period 2009-2012. They found that economic strain exhibited a qualitatively large independent association with internalizing behavior problems for Whitebut not Blackchildren. This association was statistically significant over and above objective indicators of economic experiences and the family psychosocial context.
C1 [Jeanne Leininger, Lindsey] Univ Illinois, Sch Publ Hlth, Dept Hlth Policy & Adm, Chicago, IL 60612 USA.
   [Kalil, Ariel] Univ Chicago, Harris Sch Publ Policy Studies, Chicago, IL 60637 USA.
RP Jeanne Leininger, L (reprint author), Univ Illinois, Sch Publ Hlth, Dept Hlth Policy & Adm, 1603 W Taylor St, Chicago, IL 60612 USA.
EM lindseyl@uic.edu
NR 30
TC 13
Z9 13
U1 0
U2 13
PU WILEY-BLACKWELL
PI HOBOKEN
PA 111 RIVER ST, HOBOKEN 07030-5774, NJ USA
SN 0022-2445
EI 1741-3737
J9 J MARRIAGE FAM
JI J. Marriage Fam.
PD OCT
PY 2014
VL 76
IS 5
BP 998
EP 1010
DI 10.1111/jomf.12140
PG 13
WC Family Studies; Sociology
SC Family Studies; Sociology
GA AQ3GI
UT WOS:000342678400008
DA 2020-02-16
ER

PT J
AU Marsanic, VB
   Margetic, BA
   Zecevic, I
   Herceg, M
AF Marsanic, Vlatka Boricevic
   Margetic, Branka Aukst
   Zecevic, Iva
   Herceg, Miroslav
TI The Prevalence and Psychosocial Correlates of Suicide Attempts Among
   Inpatient Adolescent Offspring of Croatian PTSD Male War Veterans
SO CHILD PSYCHIATRY & HUMAN DEVELOPMENT
LA English
DT Article
DE Adolescent offspring; Combat-related PTSD; Male veterans; Suicide
   attempts
ID POSTTRAUMATIC-STRESS-DISORDER; VIETNAM VETERANS; SECONDARY
   TRAUMATIZATION; CHILDHOOD TRAUMA; RISK-FACTORS; CHILDREN; BEHAVIOR;
   DEPRESSION; FAMILY; ATTACHMENT
AB Despite evidence that children of male war veterans with combat-related posttraumatic stress disorder (PTSD) are at particularly high risk for behavior problems, very little is currently known about suicidal behaviors in this population of youth. This study aimed to examine the prevalence and psychosocial correlates of suicide attempts among psychiatrically hospitalized adolescent offspring of Croatian male PTSD veterans. Participants were psychiatric inpatients, ages 12-18 years. Self-report questionnaires assessed demographics, suicide attempts, psychopathology, parenting style, and family functioning. The prevalence of suicide attempts was 61.5 % (65.2 % for girls and 58.0 % for boys). Internalizing symptoms, family dysfunction, lower levels of maternal and paternal care, and paternal overcontrol were significantly associated with suicide attempts. Our findings suggest that suicide attempts are common among inpatient adolescent offspring of male PTSD veterans and that interventions targeting both adolescent psychopathology and family relationships are needed for adolescents who have attempted suicide.
C1 [Marsanic, Vlatka Boricevic; Zecevic, Iva] Psychiat Hosp Children & Adolescents, Zagreb, Croatia.
   [Margetic, Branka Aukst] Univ Hosp Ctr Zagreb, Dept Psychiat, Zagreb, Croatia.
   [Herceg, Miroslav] Psychiat Hosp Vrapce, Zagreb, Croatia.
RP Marsanic, VB (reprint author), Psychiat Hosp Children & Adolescents, Kukuljeviceva 11, Zagreb, Croatia.
EM vlatka.boricevic@zg.t-com.hr
NR 84
TC 8
Z9 8
U1 0
U2 26
PU SPRINGER
PI NEW YORK
PA 233 SPRING ST, NEW YORK, NY 10013 USA
SN 0009-398X
EI 1573-3327
J9 CHILD PSYCHIAT HUM D
JI Child Psychiat. Hum. Dev.
PD OCT
PY 2014
VL 45
IS 5
BP 577
EP 587
DI 10.1007/s10578-013-0426-2
PG 11
WC Psychology, Developmental; Pediatrics; Psychiatry
SC Psychology; Pediatrics; Psychiatry
GA AP9OY
UT WOS:000342410300008
PM 24338268
DA 2020-02-16
ER

PT J
AU Maoz, H
   Goldstein, T
   Goldstein, BI
   Axelson, DA
   Fan, JY
   Hickey, MB
   Monk, K
   Sakolsky, D
   Diler, RS
   Brent, D
   Kupfer, DJ
   Birmaher, B
AF Maoz, Hagai
   Goldstein, Tina
   Goldstein, Benjamin I.
   Axelson, David A.
   Fan, Jieyu
   Hickey, Mary Beth
   Monk, Kelly
   Sakolsky, Dara
   Diler, Rasim S.
   Brent, David
   Kupfer, David J.
   Birmaher, Boris
TI The Effects of Parental Mood on Reports of Their Children's
   Psychopathology
SO JOURNAL OF THE AMERICAN ACADEMY OF CHILD AND ADOLESCENT PSYCHIATRY
LA English
DT Article
DE bipolar disorder; depression; high risk; offspring
ID MATERNAL DEPRESSIVE SYMPTOMS; GLOBAL ASSESSMENT SCALE; BEHAVIOR
   PROBLEMS; BIPOLAR DISORDER; MOTHERS; RATINGS; BIAS; RELIABILITY;
   HISTORY; TEACHER
AB Objective: In this study, we aimed to assess whether current mood state (depressed or manic/hypomanic) among parents with a mood disorder would affect their reports of their offspring's psychopathology. Method: Sixty-five parents with current depression, 42 parents with current mania/hypomania, 181 parents with mood disorder in remission, and their offspring (n = 479, aged 6-18 years) completed assessments of offspring psychopathology as part of the Pittsburgh Bipolar Offspring Study (BIOS). We compared rates of offspring psychopathology assessed using the following: a clinician-administered semi-structured interview with parent and child using the Schedule for Affective Disorders and Schizophrenia for School-Age Children (K-SADS); parent-reported Child Behavior Checklist (CBCL); offspring self-reported Youth Self Reports (YSR) for those 11 years and older (n = 250); and teachers' reports when available (n = 209). Results: There were no between-group differences in rates of psychopathology yielded from the K-SADS, except for more depressive disorders in offspring of parents with current mania/hypomania compared to offspring of parents in remission. Conversely, using the CBCL and comparing with parents who were in remission, parents with current depression reported significantly more externalizing psychopathology in offspring, whereas parents with current mania/hypomania reported more externalizing and internalizing psychopathology in their offspring. On the YSR, offspring of parents with current mania/hypomania had more internalizing psychopathology compared to offspring of parents in remission. Teacher's reports showed no between-group differences in rates of any psychopathology. Conclusion: Parental active mood symptomatology, especially during a manic/hypomanic episode, significantly affects their reports of their offspring's psychopathology. Trained interviewers reduce potential report bias. Clinicians and studies assessing children's psychopathology should take into account parental current mood state.
C1 [Maoz, Hagai; Goldstein, Tina; Fan, Jieyu; Hickey, Mary Beth; Monk, Kelly; Sakolsky, Dara; Diler, Rasim S.; Brent, David; Kupfer, David J.; Birmaher, Boris] Univ Pittsburgh, Sch Med, Western Psychiat Inst & Clin, Pittsburgh, PA 15260 USA.
   [Goldstein, Benjamin I.] Univ Toronto, Sunnybrook Hlth Sci Ctr, Toronto, ON M5S 1A1, Canada.
   [Axelson, David A.] Nationwide Childrens Hosp, Columbus, OH USA.
   [Axelson, David A.] Ohio State Coll Med, Columbus, OH USA.
RP Birmaher, B (reprint author), Western Psychiat Inst & Clin, 3811 OHara St,Bellefield Towers Room 612, Pittsburgh, PA 15213 USA.
EM birmaherb@upmc.edu
RI Goldstein, Benjamin I/L-9004-2013
OI Diler, Rasim Somer/0000-0001-5895-6572
FU National Institute of Mental HealthUnited States Department of Health &
   Human ServicesNational Institutes of Health (NIH) - USANIH National
   Institute of Mental Health (NIMH) [NIMH R01 MH060952]
FX This research was supported by a grant from the National Institute of
   Mental Health (NIMH R01 MH060952, to B.B.).
NR 40
TC 23
Z9 23
U1 5
U2 27
PU ELSEVIER SCIENCE INC
PI NEW YORK
PA STE 800, 230 PARK AVE, NEW YORK, NY 10169 USA
SN 0890-8567
EI 1527-5418
J9 J AM ACAD CHILD PSY
JI J. Am. Acad. Child Adolesc. Psychiatr.
PD OCT
PY 2014
VL 53
IS 10
BP 1111
EP 1122
DI 10.1016/j.jaac.2014.07.005
PG 12
WC Psychology, Developmental; Pediatrics; Psychiatry
SC Psychology; Pediatrics; Psychiatry
GA AP9MO
UT WOS:000342404100012
PM 25245355
OA Green Accepted
DA 2020-02-16
ER

PT J
AU Westermeyer, J
   Yoon, G
   Tomaska, J
   Kuskowski, MA
AF Westermeyer, Joseph
   Yoon, Gihyun
   Tomaska, Julie
   Kuskowski, Michael A.
TI Internalizing disorder in adopted versus non-adopted adults: A NESARC
   based study
SO COMPREHENSIVE PSYCHIATRY
LA English
DT Article
ID NATIONAL EPIDEMIOLOGIC SURVEY; SUBSTANCE USE DISORDER; PROBLEM BEHAVIOR;
   ADOLESCENTS; ALCOHOL; HEALTH; SAMPLE; ASSOCIATIONS; PREVALENCE;
   DEPRESSION
AB The objective of the study consisted of comparing lifetime prevalence rates and odds ratios of anxiety, mood, and psychotic disorders in adopted-versus-non-adopted people in a nationally representative sample. The data were drawn from the National Epidemiological Survey on Alcohol and Related Conditions (NESARC). The main outcome measure was the prevalence of lifetime internalizing psychiatric disorders in adopted (n = 378) versus non-adopted (n = 42,503) individuals. Adoptees and non-adoptees were compared to estimate the odds of lifetime internalizing disorders using logistic regression analyses. Adoptees had higher prevalence rates of several lifetime mood and anxiety disorders compared with non-adoptees, with a 1.61-fold increase (95% CI 1.29-2.02) in the odds of any mood disorder and a 1.49-fold increase (95% CI 1.18-1.89) in the odds of any anxiety disorder compared with non-adoptees. Regarding specific mood and anxiety disorders, adoptees had increased odds of major depressive disorder, bipolar I disorder, panic disorder without agoraphobia, specific phobia, and generalized anxiety disorder. Disorders not differing between adoptees and non-adoptees included dysthymia, bipolar II disorder, panic disorder with agoraphobia, social phobia, and psychotic disorder. One adoption-specific risk factor was associated with lifetime mood disorder (i.e., Asian/Pacific Island). In conclusion, adoptees in a large sample from the general population had higher rates of mood and anxiety disorders compared to non-adoptees. Published by Elsevier Inc.
C1 [Westermeyer, Joseph; Yoon, Gihyun; Tomaska, Julie; Kuskowski, Michael A.] Minneapolis VA Hlth Care Syst, Minneapolis, MN 55417 USA.
   [Westermeyer, Joseph; Yoon, Gihyun; Kuskowski, Michael A.] Univ Minnesota, Dept Psychiat, Minneapolis, MN 55455 USA.
RP Westermeyer, J (reprint author), Minneapolis VA Hlth Care Syst, 116A,One Vet Dr, Minneapolis, MN 55417 USA.
OI Westermeyer, Joseph/0000-0001-8794-4749
FU Department of Veterans AffairsUS Department of Veteran Affairs [CDA-2]
FX Funding/support: The study was supported by a grant from the Department
   of Veterans Affairs (CDA-2) to Gihyun Yoon.
NR 30
TC 3
Z9 3
U1 0
U2 10
PU W B SAUNDERS CO-ELSEVIER INC
PI PHILADELPHIA
PA 1600 JOHN F KENNEDY BOULEVARD, STE 1800, PHILADELPHIA, PA 19103-2899 USA
SN 0010-440X
EI 1532-8384
J9 COMPR PSYCHIAT
JI Compr. Psychiat.
PD OCT
PY 2014
VL 55
IS 7
BP 1595
EP 1600
DI 10.1016/j.comppsych.2014.05.014
PG 6
WC Psychiatry
SC Psychiatry
GA AP5LX
UT WOS:000342121800018
PM 24974283
DA 2020-02-16
ER

PT J
AU Adamowska, S
   Adamowski, T
   Frydecka, D
   Kiejna, A
AF Adamowska, Sylwia
   Adamowski, Tomasz
   Frydecka, Dorota
   Kiejna, Andrzej
TI Diagnostic validity Polish language version of the questionnaire
   MINI-KID (Mini International Neuropsychiatry Interview for Children and
   Adolescent)
SO COMPREHENSIVE PSYCHIATRY
LA English
DT Article
ID DSM-IV; RELIABILITY; CLINICIAN; PSYCHOPATHOLOGY; SUICIDE
AB Objective: Since over forty years structuralized interviews for clinical and epidemiological research in child and adolescent psychiatry are being developed that should increase validity and reliability of diagnoses according to classification systems (DSM and ICD). The aim of the study is to assess the validity of the Polish version of MINI-KID (Mini International Neuropsychiatric Interview for Children and Adolescents) in comparison to clinical diagnosis made by a specialist in the field of child and adolescent psychiatry.
   Materials and methods: There were 140 patients included in the study (93 boys, 66.4%, mean age 11.8 +/- 3.0 and 47 girls 33.5%, mean age 14.0 +/- 2.9). All the patients were diagnosed by the specialist in the field of child and adolescent psychiatry according to ICD-10 criteria and by the independent interviewer with the Polish version of MINI-KM (version 2.0, 2001).
   Results: There was higher agreement between clinical diagnoses and diagnoses based on MINI-KID interview with respect to eating disorders and externalizing disorders (kappa 0.43-0.56) and lower in internalizing disorders (kappa 0.13-0.45). In the clinical interview, there was smaller number of diagnostic categories (maximum 3 diagnoses per one patient) in comparison to MINI-KID (maximum 10 diagnoses per one patient), and the smaller percentage of patients with one diagnosis (65,7%) in comparison to MINI-KID interview (72%).
   Conclusion: Our study has shown satisfactory validity parameters of MINI-KID questionnaire, promoting its use for clinical and epidemiological settings.
   Implications and contribution: The Mini International Neuropsychiatry Interview for Children and Adolescent (MINI-KM) is the first structuralized diagnostic interview for assessing mental status in children and adolescents, which has been translated into Polish language. Our validation study demonstrated satisfactory psychometric properties of the questionnaire, enabling its use in clinical practice and in research projects. (C) 2014 Elsevier Inc. All rights reserved.
C1 [Adamowska, Sylwia; Adamowski, Tomasz; Frydecka, Dorota; Kiejna, Andrzej] Med Univ Wroclaw, Dept Psychiat, Wroclaw, Poland.
RP Adamowska, S (reprint author), Wroclaw Med Univ, Dept Psychiat, L Pasteur Str 10, PL-50367 Wroclaw, Poland.
EM sylwia.adamowska@umed.wroc.pl
FU Ministry of Science and Higher Education in PolandMinistry of Science
   and Higher Education, Poland [N N407 318136]
FX Publication of this article was supported by the Ministry of Science and
   Higher Education in Poland (grant number N N407 318136).
NR 32
TC 7
Z9 8
U1 0
U2 10
PU W B SAUNDERS CO-ELSEVIER INC
PI PHILADELPHIA
PA 1600 JOHN F KENNEDY BOULEVARD, STE 1800, PHILADELPHIA, PA 19103-2899 USA
SN 0010-440X
EI 1532-8384
J9 COMPR PSYCHIAT
JI Compr. Psychiat.
PD OCT
PY 2014
VL 55
IS 7
BP 1744
EP 1750
DI 10.1016/j.comppsych.2014.05.019
PG 7
WC Psychiatry
SC Psychiatry
GA AP5LX
UT WOS:000342121800039
PM 25023384
DA 2020-02-16
ER

PT J
AU Pitula, CE
   Thomas, KM
   Armstrong, JM
   Essex, MJ
   Crick, NR
   Gunnar, MR
AF Pitula, Clio E.
   Thomas, Kathleen M.
   Armstrong, Jeffrey M.
   Essex, Marilyn J.
   Crick, Nicki R.
   Gunnar, Megan R.
TI Peer Victimization and Internalizing Symptoms Among
   Post-Institutionalized, Internationally Adopted Youth
SO JOURNAL OF ABNORMAL CHILD PSYCHOLOGY
LA English
DT Editorial Material
ID BEHAVIOR PROBLEMS; ACADEMIC DIFFICULTIES; EARLY DEPRIVATION; MIDDLE
   CHILDHOOD; CHILDREN; EMOTION; AGGRESSION; CONFLUENCE; DISORDERS;
   OUTCOMES
C1 [Pitula, Clio E.; Thomas, Kathleen M.; Crick, Nicki R.; Gunnar, Megan R.] Univ Minnesota, Inst Child Dev, Minneapolis, MN 55455 USA.
   [Armstrong, Jeffrey M.; Essex, Marilyn J.] Univ Wisconsin Madison, Sch Med & Publ Hlth, Dept Psychiat, Madison, WI USA.
RP Pitula, CE (reprint author), Univ Minnesota, Inst Child Dev, 51 East River Rd, Minneapolis, MN 55455 USA.
EM pitul001@umn.edu
RI Pitula, Clio/Q-5093-2019
FU NIMH NIH HHSUnited States Department of Health & Human ServicesNational
   Institutes of Health (NIH) - USANIH National Institute of Mental Health
   (NIMH) [P50-MH079513, R01-MH044340, P50 MH079513, P50-MH084051,
   P50-MH052354, P50 MH084051, P50-MH069315, P50 MH069315]
NR 41
TC 6
Z9 6
U1 0
U2 9
PU SPRINGER/PLENUM PUBLISHERS
PI NEW YORK
PA 233 SPRING ST, NEW YORK, NY 10013 USA
SN 0091-0627
EI 1573-2835
J9 J ABNORM CHILD PSYCH
JI J. Abnorm. Child Psychol.
PD OCT
PY 2014
VL 42
IS 7
BP 1069
EP 1076
DI 10.1007/s10802-014-9855-z
PG 8
WC Psychology, Clinical; Psychology, Developmental
SC Psychology
GA AP6GY
UT WOS:000342176800001
PM 24619483
OA Green Accepted
DA 2020-02-16
ER

PT J
AU Kelly, RJ
   Marks, BT
   El-Sheikh, M
AF Kelly, Ryan J.
   Marks, Brian T.
   El-Sheikh, Mona
TI Longitudinal Relations Between Parent-Child Conflict and Children's
   Adjustment: The Role of Children's Sleep
SO JOURNAL OF ABNORMAL CHILD PSYCHOLOGY
LA English
DT Article
DE Sleep; Parent-child conflict; Adjustment; Actigraphy
ID INTERPARENTAL CONFLICT; DEPRESSIVE SYMPTOMS; CORPORAL PUNISHMENT;
   MARITAL HOSTILITY; PROBLEM BEHAVIORS; AFRICAN-AMERICAN; ASSOCIATIONS;
   IDENTIFICATION; DISRUPTIONS; PATTERNS
AB Sleep was examined as a process variable in relations between verbal and physical parent-child conflict and change in children's internalizing and externalizing symptoms over time. Participants were 282 children at T1 (M age = 9.44 years; 48 % girls), 280 children at T2 (M age = 10.41 years), and 275 children at T3 (M age = 11.35 years). Children reported on parent-child conflict, sleep was assessed with actigraphy, and parents reported on children's internalizing and externalizing symptoms. Autoregressive effects for sleep and internalizing and externalizing symptoms were controlled to examine change over time. Supportive of intervening processes, physical parent-child conflict at T1 and increased change in internalizing and externalizing symptoms at T3 were indirectly related through their shared association with reduced sleep continuity (efficiency, long wake episodes) at T2. Findings build on a small but growing literature and highlight the importance of considering the role of sleep in relations between family conflict and child development.
C1 [Kelly, Ryan J.] Univ New Mexico, Albuquerque, NM 87131 USA.
   [Marks, Brian T.; El-Sheikh, Mona] Auburn Univ, Dept Human Dev & Family Studies, Auburn, AL 36849 USA.
RP El-Sheikh, M (reprint author), Auburn Univ, Dept Human Dev & Family Studies, 203 Spidle Hall, Auburn, AL 36849 USA.
EM elshemm@auburn.edu
FU NHLBI NIH HHSUnited States Department of Health & Human ServicesNational
   Institutes of Health (NIH) - USANIH National Heart Lung & Blood
   Institute (NHLBI) [R01 HL093246, R01HL093246]
NR 73
TC 21
Z9 21
U1 3
U2 21
PU SPRINGER/PLENUM PUBLISHERS
PI NEW YORK
PA 233 SPRING ST, NEW YORK, NY 10013 USA
SN 0091-0627
EI 1573-2835
J9 J ABNORM CHILD PSYCH
JI J. Abnorm. Child Psychol.
PD OCT
PY 2014
VL 42
IS 7
BP 1175
EP 1185
DI 10.1007/s10802-014-9863-z
PG 11
WC Psychology, Clinical; Psychology, Developmental
SC Psychology
GA AP6GY
UT WOS:000342176800011
PM 24634010
OA Green Accepted
DA 2020-02-16
ER

PT J
AU Olino, TM
   Dougherty, LR
   Bufferd, SJ
   Carlson, GA
   Klein, DN
AF Olino, Thomas M.
   Dougherty, Lea R.
   Bufferd, Sara J.
   Carlson, Gabrielle A.
   Klein, Daniel N.
TI Testing Models of Psychopathology in Preschool-aged Children Using a
   Structured Interview-based Assessment
SO JOURNAL OF ABNORMAL CHILD PSYCHOLOGY
LA English
DT Article
DE Structure of psychopathology; Preschool psychopathology; Early
   childhood; Confirmatory factor analysis
ID COMMON MENTAL-DISORDERS; TEMPERAMENTAL EMOTIONALITY; FIT INDEXES;
   DSM-IV; DIMENSIONS; PERSONALITY; STABILITY; RELIABILITY; DEPRESSION;
   SYMPTOMS
AB A number of studies have found that broadband internalizing and externalizing factors provide a parsimonious framework for understanding the structure of psychopathology across childhood, adolescence, and adulthood. However, few of these studies have examined psychopathology in young children, and several recent studies have found support for alternative models, including a bi-factor model with common and specific factors. The present study used parents' (typically mothers') reports on a diagnostic interview in a community sample of 3-year old children (n = 541; 53.9 % male) to compare the internalizing-externalizing latent factor model with a bi-factor model. The bi-factor model provided a better fit to the data. To test the concurrent validity of this solution, we examined associations between this model and paternal reports and laboratory observations of child temperament. The internalizing factor was associated with low levels of surgency and high levels of fear; the externalizing factor was associated with high levels of surgency and disinhibition and low levels of effortful control; and the common factor was associated with high levels of surgency and negative affect and low levels of effortful control. These results suggest that psychopathology in preschool-aged children may be explained by a single, common factor influencing nearly all disorders and unique internalizing and externalizing factors. These findings indicate that shared variance across internalizing and externalizing domains is substantial and are consistent with recent suggestions that emotion regulation difficulties may be a common vulnerability for a wide array of psychopathology.
C1 [Olino, Thomas M.] Temple Univ, Dept Psychol, Philadelphia, PA 19122 USA.
   [Dougherty, Lea R.] Univ Maryland, College Pk, MA USA.
   [Bufferd, Sara J.] Calif State Univ San Marcos, San Marcos, CA USA.
   [Carlson, Gabrielle A.; Klein, Daniel N.] SUNY Stony Brook, Stony Brook, NY 11794 USA.
RP Olino, TM (reprint author), Temple Univ, Dept Psychol, 1701 N 13th St, Philadelphia, PA 19122 USA.
EM thomas.olino@gmail.com
RI Olino, Thomas/H-8377-2019
OI Olino, Thomas/0000-0001-5139-8571
FU NCRR NIH HHSUnited States Department of Health & Human ServicesNational
   Institutes of Health (NIH) - USANIH National Center for Research
   Resources (NCRR) [M01 RR10710, M01 RR010710]; NIMH NIH HHSUnited States
   Department of Health & Human ServicesNational Institutes of Health (NIH)
   - USANIH National Institute of Mental Health (NIMH) [F31 MH084444, K01
   MH092603, R01 MH069942]
NR 53
TC 38
Z9 38
U1 1
U2 21
PU SPRINGER/PLENUM PUBLISHERS
PI NEW YORK
PA 233 SPRING ST, NEW YORK, NY 10013 USA
SN 0091-0627
EI 1573-2835
J9 J ABNORM CHILD PSYCH
JI J. Abnorm. Child Psychol.
PD OCT
PY 2014
VL 42
IS 7
BP 1201
EP 1211
DI 10.1007/s10802-014-9865-x
PG 11
WC Psychology, Clinical; Psychology, Developmental
SC Psychology
GA AP6GY
UT WOS:000342176800013
PM 24652485
OA Green Accepted
DA 2020-02-16
ER

PT J
AU Van Loon, LMA
   Van de Ven, MOM
   Van Doesum, KTM
   Witteman, CLM
   Hosman, CMH
AF Van Loon, Linda M. A.
   Van de Ven, Monique O. M.
   Van Doesum, Karin T. M.
   Witteman, Cilia L. M.
   Hosman, Clemens M. H.
TI The Relation Between Parental Mental Illness and Adolescent Mental
   Health: The Role of Family Factors
SO JOURNAL OF CHILD AND FAMILY STUDIES
LA English
DT Article
DE Parental mental illness; Adolescence; Parent-child interaction; Family
   environment; Problem behavior
ID AFFECTIVELY ILL PARENTS; MATERNAL DEPRESSION; SOCIAL SUPPORT;
   DEVELOPMENTAL PSYCHOPATHOLOGY; EMOTIONAL-PROBLEMS; ANXIETY DISORDERS;
   HOSPITAL ANXIETY; PROBLEM BEHAVIOR; MOOD DISORDERS; CHILD-BEHAVIOR
AB Children of parents with a mental illness are often found to be at high risk of developing psychological problems themselves. Little is known about the role of family factors in the relation between parental and adolescent mental health. The current study focused on parent-child interaction and family environment. This cross-sectional questionnaire study included 124 families with a mentally ill parent and 127 families without a mentally ill parent who at the time of the study had children aged 11-16 years old. Parents completed questionnaires about their mental health, parent-child interaction (i.e., parental monitoring and parental support), and family environment (i.e., cohesion, expressiveness, and conflict). Adolescents reported their internalizing and externalizing problems. Path analyses were used to examine the direct associations between parental mental illness and adolescent problems as well as the indirect relations via parent-child interaction and family environment. The results showed that interaction between parents with a mental illness and their child was significantly worse compared to parents without a mental illness. The family environment of parents with mental illness was also more negative. Mentally ill parents monitored their adolescents less, which in turn related to more externalizing problems of the adolescents. No factors mediated the relation between parental mental health and adolescent internalizing problems. Moreover, no direct effects of parental support, family cohesion, and family expressiveness with externalizing problems were found. These findings imply that parental monitoring should get a specific focus of attention in existing interventions designed to prevent adolescents with a mentally ill parent from developing problems.
C1 [Van Loon, Linda M. A.; Van de Ven, Monique O. M.; Van Doesum, Karin T. M.; Witteman, Cilia L. M.; Hosman, Clemens M. H.] Radboud Univ Nijmegen, Inst Behav Sci, Dept Clin Psychol, NL-6500 HE Nijmegen, Netherlands.
RP Van Loon, LMA (reprint author), Radboud Univ Nijmegen, Inst Behav Sci, Dept Clin Psychol, POB 9104, NL-6500 HE Nijmegen, Netherlands.
EM l.vanloon@psych.ru.nl
NR 93
TC 32
Z9 32
U1 2
U2 50
PU SPRINGER
PI NEW YORK
PA 233 SPRING ST, NEW YORK, NY 10013 USA
SN 1062-1024
EI 1573-2843
J9 J CHILD FAM STUD
JI J. Child Fam. Stud.
PD OCT
PY 2014
VL 23
IS 7
BP 1201
EP 1214
DI 10.1007/s10826-013-9781-7
PG 14
WC Family Studies; Psychology, Developmental; Psychiatry
SC Family Studies; Psychology; Psychiatry
GA AP1OA
UT WOS:000341839000007
DA 2020-02-16
ER

PT J
AU Bergman, KN
   Cummings, EM
   Davies, PT
AF Bergman, Kathleen N.
   Cummings, E. Mark
   Davies, Patrick T.
TI Interparental Aggression and Adolescent Adjustment: The Role of
   Emotional Insecurity and Adrenocortical Activity
SO JOURNAL OF FAMILY VIOLENCE
LA English
DT Article
DE Interparental aggression; Adolescent adjustment; Emotional insecurity;
   Cortisol
ID DOMESTIC VIOLENCE; CHILD ADJUSTMENT; MARITAL CONFLICT; PARTNER VIOLENCE;
   SECURITY; EXPOSURE; FAMILY; RESILIENCE; REACTIVITY; MEDIATION
AB Adolescents exposed to interparental aggression are at increased risk for developing adjustment problems. The present study explored intervening variables in these pathways in a community sample that included 266 adolescents between 12- and 16-years-old (M = 13.82; 52.5 % boys, 47.5 % girls). A moderated mediation model examined the moderating role of adrenocortical reactivity on the meditational capacity of their emotional insecurity in this context. Information from multiple reporters and adolescents' adrenocortical response to conflict were obtained during laboratory sessions attended by mothers, fathers and their adolescent child. A direct relationship was found between marital aggression and adolescents' internalizing behavior problems. Adolescents' emotional insecurity mediated the relationship between marital aggression and adolescents' depression and anxiety. Adrenocortical reactivity moderated the pathway between emotional insecurity and adolescent adjustment. The implications for further understanding the psychological and physiological effects of adolescents' exposure to interparental aggression and violence are discussed.
C1 [Bergman, Kathleen N.; Cummings, E. Mark] Univ Notre Dame, Notre Dame, IN 46556 USA.
   [Davies, Patrick T.] Univ Rochester, Rochester, NY USA.
RP Bergman, KN (reprint author), Univ Notre Dame, Notre Dame, IN 46556 USA.
EM kbergman@nd.edu
RI Davies, Patrick/W-2776-2018
OI Davies, Patrick/0000-0003-2725-9736
FU NIMH NIH HHSUnited States Department of Health & Human ServicesNational
   Institutes of Health (NIH) - USANIH National Institute of Mental Health
   (NIMH) [R01 MH057318]
NR 39
TC 8
Z9 9
U1 1
U2 31
PU SPRINGER/PLENUM PUBLISHERS
PI NEW YORK
PA 233 SPRING ST, NEW YORK, NY 10013 USA
SN 0885-7482
EI 1573-2851
J9 J FAM VIOLENCE
JI J. Fam. Violence
PD OCT
PY 2014
VL 29
IS 7
BP 763
EP 771
DI 10.1007/s10896-014-9632-3
PG 9
WC Psychology, Clinical; Family Studies
SC Psychology; Family Studies
GA AP2PU
UT WOS:000341916600008
PM 25360061
OA Green Accepted
DA 2020-02-16
ER

PT J
AU Beckmeyer, JJ
   Coleman, M
   Ganong, LH
AF Beckmeyer, Jonathon J.
   Coleman, Marilyn
   Ganong, Lawrence H.
TI Postdivorce Coparenting Typologies and Children's Adjustment
SO FAMILY RELATIONS
LA English
DT Article
DE postdivorce coparenting; divorce; child adjustment; cluster analysis
ID PARENTS MARITAL DISRUPTION; NONRESIDENT FATHERS; ACADEMIC-ACHIEVEMENT;
   GOOD DIVORCE; CONFLICT; HEALTH; TERM; TRAJECTORIES; ARRANGEMENTS;
   METAANALYSIS
AB The authors performed a cluster analysis on data from 270 divorced or separated parents to classify their perceived coparental relationship with their ex-spouse and test if parents' perceptions of their children's postdivorce adjustment differed based on their perceptions of their postdivorce coparental relationship. The cluster analysis resulted in three types of coparenting relationships: cooperative and involved, moderately engaged, and infrequent but conflictual. Despite the expectation that children fare better if their divorced parents' develop a cooperative coparenting relationship, the authors found that parents' reports of their children's internalizing and externalizing behaviors and their social skills did not significantly differ by type of postdivorce coparental relationships. Results, therefore, suggest that the direct influence of postdivorce coparenting on children's adjustment may not as robust as predicted in the literature.
C1 [Beckmeyer, Jonathon J.] Indiana Univ, Sch Publ Hlth Bloomington, Dept Appl Hlth Sci, Bloomington, IN 47405 USA.
   [Coleman, Marilyn] Univ Missouri, Dept Human Dev & Family Studies, Columbia, MO 65211 USA.
   [Ganong, Lawrence H.] Univ Missouri, Dept Human Dev & Family Studies, Sinclair Sch Nursing, Columbia, MO 65211 USA.
RP Beckmeyer, JJ (reprint author), Indiana Univ, Sch Publ Hlth Bloomington, Dept Appl Hlth Sci, 1025 E 7th St,Suite 116, Bloomington, IN 47405 USA.
EM jbeckmey@indiana.edu
OI Beckmeyer, Jonathon/0000-0002-5233-6361
NR 56
TC 13
Z9 13
U1 4
U2 40
PU WILEY
PI HOBOKEN
PA 111 RIVER ST, HOBOKEN 07030-5774, NJ USA
SN 0197-6664
EI 1741-3729
J9 FAM RELAT
JI Fam. Relat.
PD OCT
PY 2014
VL 63
IS 4
BP 526
EP 537
DI 10.1111/fare.12086
PG 12
WC Family Studies; Social Work
SC Family Studies; Social Work
GA AP0QT
UT WOS:000341768300007
DA 2020-02-16
ER

PT J
AU Braet, C
   Theuwis, L
   Van Durme, K
   Vandewalle, J
   Vandevivere, E
   Wante, L
   Moens, E
   Verbeken, S
   Goossens, L
AF Braet, Caroline
   Theuwis, Lotte
   Van Durme, Kim
   Vandewalle, Julie
   Vandevivere, Eva
   Wante, Laura
   Moens, Ellen
   Verbeken, Sandra
   Goossens, Lien
TI Emotion Regulation in Children with Emotional Problems
SO COGNITIVE THERAPY AND RESEARCH
LA English
DT Article
DE Emotion regulation; Transdiagnostic; Children
ID BEHAVIORAL-PROBLEMS; INDIVIDUAL-DIFFERENCES; REGULATION STRATEGIES;
   DEPRESSIVE SYMPTOMS; SELF-REGULATION; PSYCHOPATHOLOGY; ADOLESCENTS;
   EXPRESSION; THERAPY; CONSEQUENCES
AB The emotion regulation (ER)-specificity hypothesis assumes that a specific psychological problem is characterized by a specific maladaptive ER strategy. This hypothesis will be investigated for six child-DSM symptom clusters (Study 1) and for depressive symptoms (Study 2). We also investigated whether certain emotion regulation strategies can be detected through different forms of symptom clusters. Study 1 includes 432 school aged non-referred youngsters (60 % girls; age range between 8 and 18 years) and Study 2 includes 128 school aged non-referred youngsters (55 % girls; age range between 10 and 14 years). A self-report questionnaire, FEEL-KJ investigates a wide range of adaptive and maladaptive ER strategies. DSM symptom clusters (affective, anxiety, somatic, conduct, oppositional and ADHD problems) were measured by parent report on the Child Behaviour Checklist; depressive symptoms were measured with the Child Depression Inventory. Youngsters with emotional problems have specifically less adaptive ER strategies. The relation with maladaptive ER strategies can only be detected with self-reported depressive symptoms. ER strategies problem-oriented action and acceptance are transdiagnostically related to both internalizing and externalizing problems. For affective, somatic, conduct and ADHD problems the ER-specificity hypothesis is confirmed. Investigating ER strategies could be of clinical relevance specifically in children with affective, somatic, conduct and ADHD problems. Next, training deficits in the ER strategies Problem-oriented action and Acceptance can be considered as important in the treatment of all children with emotional problems.
C1 [Braet, Caroline; Van Durme, Kim; Vandewalle, Julie; Vandevivere, Eva; Wante, Laura; Moens, Ellen; Verbeken, Sandra; Goossens, Lien] Univ Ghent, B-9000 Ghent, Belgium.
   [Theuwis, Lotte] Openbaar Psychiat Zorgcentrum OPZ Geel, B-2440 Geel, Belgium.
RP Braet, C (reprint author), Univ Ghent, Henri Dunantlaan 2, B-9000 Ghent, Belgium.
EM Caroline.Braet@UGent.be
NR 71
TC 24
Z9 24
U1 2
U2 148
PU SPRINGER/PLENUM PUBLISHERS
PI NEW YORK
PA 233 SPRING ST, NEW YORK, NY 10013 USA
SN 0147-5916
EI 1573-2819
J9 COGNITIVE THER RES
JI Cogn. Ther. Res.
PD OCT
PY 2014
VL 38
IS 5
BP 493
EP 504
DI 10.1007/s10608-014-9616-x
PG 12
WC Psychology, Clinical
SC Psychology
GA AP5PT
UT WOS:000342131800002
DA 2020-02-16
ER

PT J
AU Cummings, EM
   Cheung, RYM
   Koss, K
   Davies, PT
AF Cummings, E. Mark
   Cheung, Rebecca Y. M.
   Koss, Kalsea
   Davies, Patrick T.
TI Parental Depressive Symptoms and Adolescent Adjustment: A Prospective
   Test of an Explanatory Model for the Role of Marital Conflict
SO JOURNAL OF ABNORMAL CHILD PSYCHOLOGY
LA English
DT Article
DE Depressive symptoms; Marital conflict; Emotional insecurity; Explanatory
   process
ID CHILDRENS EMOTIONAL SECURITY; MATERNAL DEPRESSION; INTERPARENTAL
   CONFLICT; POSTNATAL DEPRESSION; FAMILY CONFLICT; I THINK; FATHERS;
   ASSOCIATIONS; EXPRESSIVENESS; MOTHERS
AB Despite calls for process-oriented models for child maladjustment due to heightened marital conflict in the context of parental depressive symptoms, few longitudinal tests of the mechanisms underlying these relations have been conducted. Addressing this gap, the present study examined multiple factors longitudinally that link parental depressive symptoms to adolescent adjustment problems, building on a conceptual model informed by emotional security theory (EST). Participants were from 320 families (158 boys, 162 girls), including mothers and fathers, who took part when their children were in kindergarten (T1), second (T2), seventh (T3), eighth (T4) and ninth (T5) grades. Parental depressive symptoms (T1) were related to changes in adolescents' externalizing and internalizing symptoms (T5), as mediated by parents' negative emotional expressiveness (T2), marital conflict (T3), and emotional insecurity (T4). Evidence was thus advanced for emotional insecurity as an explanatory process in the context of parental depressive symptoms.
C1 [Cummings, E. Mark; Cheung, Rebecca Y. M.] Univ Notre Dame, Dept Psychol, Notre Dame, IN 46556 USA.
   [Koss, Kalsea] Univ Minnesota, Inst Child Dev, Minneapolis, MN 55455 USA.
   [Davies, Patrick T.] Univ Rochester, Rochester, NY USA.
RP Cummings, EM (reprint author), Univ Notre Dame, Dept Psychol, Notre Dame, IN 46556 USA.
EM cummings.10@nd.edu
RI Davies, Patrick/W-2776-2018
OI Davies, Patrick/0000-0003-2725-9736; CHEUNG, Yuen Man
   Rebecca/0000-0003-0998-7991
FU NIMH NIH HHSUnited States Department of Health & Human ServicesNational
   Institutes of Health (NIH) - USANIH National Institute of Mental Health
   (NIMH) [R01 MH057318]
NR 59
TC 17
Z9 17
U1 0
U2 27
PU SPRINGER/PLENUM PUBLISHERS
PI NEW YORK
PA 233 SPRING ST, NEW YORK, NY 10013 USA
SN 0091-0627
EI 1573-2835
J9 J ABNORM CHILD PSYCH
JI J. Abnorm. Child Psychol.
PD OCT
PY 2014
VL 42
IS 7
BP 1153
EP 1166
DI 10.1007/s10802-014-9860-2
PG 14
WC Psychology, Clinical; Psychology, Developmental
SC Psychology
GA AP6GY
UT WOS:000342176800009
PM 24652484
OA Green Accepted
DA 2020-02-16
ER

PT J
AU Ginige, P
   Tennakoon, SUB
   Wijesinghe, WHMKJ
   Liyanage, L
   Herath, PSD
   Bandara, K
AF Ginige, P.
   Tennakoon, S. U. B.
   Wijesinghe, W. H. M. K. J.
   Liyanage, L.
   Herath, P. S. D.
   Bandara, K.
TI Prevalence of behavioral and emotional problems among seven to eleven
   year old children in selected schools in Kandy District, Sri Lanka
SO JOURNAL OF AFFECTIVE DISORDERS
LA English
DT Article
DE Childhood; Emotional problems; Behavioral problems; Internalizing;
   Externalizing
ID ADOLESCENT PSYCHIATRIC-DISORDERS; MENTAL-HEALTH PROBLEMS; AREAS;
   SCHOOLCHILDREN; URBAN
AB Background: Behavioral and emotional problems comprising internalizing, externalizing and mixed disorders consist of psychiatric disorders in childhood and adolescents. Prevalence rates of 83% for preschoolers, 12.2% for preadolescents and 15.0% for adolescents have been reported from around the world. This study aimed to measure the prevalence of emotional and behavioral disorders in 7-11 year-old school children studying in Kandy District Sri Lanka which was a first for the geographic area.
   Method: This was a community based study at the primary section of the selected schools. The questionnaire, Child behavior Checklist-Sinhala (CBCL-S) was administered in a group setting to the main caregiver of 562 subjects selected randomly. The questionnaire identified problems in 8 subscales under three main sub categories : internalizing, externalizing and other. Data were analyzed using The Syndrome Scales for Boys and Girls developed for analyzing the questionnaire CBCL
   Results: Indicated a prevalence of 13.8% of emotional and behavioral problems in the study population. 8.8% of children showed internalizing problems and 8.8% externalizing problems. These findings are in line with the prevailing rates from previous studies of the world. Children in school types 1AB and 1C had less emotional and behavioral problems compared to type 2 and 3 schools.
   Limitations: Only 20 schools in KEZ and Sinhala speaking population of the Kandy were studied.
   Conclusions: This study showed the extent of childhood emotional and behavioral problems and also confirms that the schools with advanced level classes have lesser problems amongst primary children. (C) 2014 Elsevier B.V. All rights reserved.
C1 [Ginige, P.; Wijesinghe, W. H. M. K. J.] Univ Peradeniya, Fac Med, Dept Psychiat, Peradeniya 20400, Sri Lanka.
   [Tennakoon, S. U. B.] Univ Peradeniya, Fac Med, Dept Community Med, Peradeniya, Sri Lanka.
   [Bandara, K.] Nivahana Soc Kandy, Kandy, Cent Province, Sri Lanka.
RP Tennakoon, SUB (reprint author), Univ Peradeniya, Fac Med, Dept Community Med, Peradeniya, Sri Lanka.
EM sampathte@yahoo.com
NR 16
TC 4
Z9 4
U1 0
U2 10
PU ELSEVIER SCIENCE BV
PI AMSTERDAM
PA PO BOX 211, 1000 AE AMSTERDAM, NETHERLANDS
SN 0165-0327
EI 1573-2517
J9 J AFFECT DISORDERS
JI J. Affect. Disord.
PD OCT 1
PY 2014
VL 167
BP 167
EP 170
DI 10.1016/j.jad.2014.05.062
PG 4
WC Clinical Neurology; Psychiatry
SC Neurosciences & Neurology; Psychiatry
GA AO4UA
UT WOS:000341335700026
PM 24973768
DA 2020-02-16
ER

PT J
AU Pendergast, LL
   Scharf, RJ
   Rasmussen, ZA
   Seidman, JC
   Schaefer, BA
   Svensen, E
   Tofail, F
   Koshy, B
   Kosek, M
   Rasheed, MA
   Roshan, R
   Maphula, A
   Shrestha, R
   Murray-Kolb, LE
AF Pendergast, Laura L.
   Scharf, Rebecca J.
   Rasmussen, Zeba A.
   Seidman, Jessica C.
   Schaefer, Barbara A.
   Svensen, Erling
   Tofail, Fahmida
   Koshy, Beena
   Kosek, Margaret
   Rasheed, Muneera A.
   Roshan, Reeba
   Maphula, Angelina
   Shrestha, Rita
   Murray-Kolb, Laura E.
CA MAL-ED Network Investigators
TI Postpartum depressive symptoms across time and place: Structural
   invariance of the Self-Reporting Questionnaire among women from the
   international, multi-site MAL-ED study
SO JOURNAL OF AFFECTIVE DISORDERS
LA English
DT Article
DE Postpartum depression; Self-Reporting Questionnaire; Validity; Low-and
   middle-income countries; MAL-ED
ID MATERNAL DEPRESSION; POSTNATAL-DEPRESSION; INFANT DEVELOPMENT;
   CHILD-DEVELOPMENT; PRIMARY-CARE; MOTHERS; DISORDER; SRQ-20; NUMBER;
   IMPACT
AB Background: The Self-Reporting Questionnaire (SRQ) is a screening instrument that has been shown to be an effective measure of depression in postpartum women and is widely used in developing nations.
   Methods: The SRQ was administered to 2028 mothers from eight nations at two time points: one and six months postpartum. All data were obtained from the Interactions of Malnutrition and Enteric Infections: Consequences for Child Health and Development (MAL-ED) study. The sample included women from MAL-ED sites in Bangladesh, Brazil, India, Nepal, Pakistan, Peru, South Africa, and Tanzania. This study examined three aspects of validity of SRQ scores including (a) structural validity, (b) cross-cultural invariance, and (c) invariance over time.
   Results: A 16-item, one-factor structure with items reflecting somatic symptoms removed was deemed to be superior to the original structure in this postpartum population. Although differential item functioning (DIF) across sites was evident the one-factor model was a good fit to the data from seven sites, and the structure was invariant across the one- and six-month time points.
   Limitations: Findings are based on data from self-report scales. No information about the clinical status of the participants was available.
   Conclusions: Overall, findings support the validity of a modified model of the SRQ among postpartum women. Somatic symptoms (e.g., headaches, not sleeping well) may not reflect internalizing problems in a postpartum population. Implications for researchers and practitioners are discussed. (C) 2014 Elsevier B.V. All rights reserved.
C1 [Pendergast, Laura L.] Temple Univ, Sch Psychol Program, Philadelphia, PA 19122 USA.
   [Scharf, Rebecca J.] Univ Virginia, Charlottesville, VA 22903 USA.
   [Rasmussen, Zeba A.; Seidman, Jessica C.] Fogarty Int Ctr, Washington, DC USA.
   [Schaefer, Barbara A.; Murray-Kolb, Laura E.] Penn State Univ, University Pk, PA 16802 USA.
   [Svensen, Erling] Univ Bergen, N-5020 Bergen, Norway.
   [Svensen, Erling] Haydom Lutheran Hosp, Moshi, Tanzania.
   [Tofail, Fahmida] Int Ctr Diarrhoeal Dis Res, Dhaka, Bangladesh.
   [Koshy, Beena; Roshan, Reeba] Christian Med Coll & Hosp, Vellore, Tamil Nadu, India.
   [Kosek, Margaret] Johns Hopkins Univ, Bloomberg Sch Publ Hlth, Baltimore, MD 21218 USA.
   [Rasheed, Muneera A.] Aga Khan Univ, Karachi, Pakistan.
   [Maphula, Angelina] Univ Venda, Thohoyandou, South Africa.
   [Shrestha, Rita] Tribuhvan Univ, Inst Med, Kathmandu, Nepal.
RP Pendergast, LL (reprint author), Temple Univ, Sch Psychol Program, Ritter Annex 265,1301 Cecil B Moore Ave, Philadelphia, PA 19122 USA.
EM Laura.Pendergast@temple.edu
RI Mahfuz, Mustafa/H-5923-2017; Strand, Tor/D-9836-2016; Lima, Aldo
   AM/D-8251-2018; MASON, CARL/F-3538-2010; Patil, Crystal/H-7509-2016
OI Mahfuz, Mustafa/0000-0002-4090-785X; Strand, Tor/0000-0002-4038-151X;
   Lima, Aldo AM/0000-0002-0299-1747; MASON, CARL/0000-0002-3676-2811;
   Bessong, Pascal/0000-0003-0561-272X; Patil, Crystal/0000-0003-4536-4599;
   Oria, Reinaldo/0000-0002-6914-5481; Kang, Gagandeep/0000-0002-3656-564X;
   Havt, Alexandre/0000-0002-4546-2976; Nesamvuni,
   Cebisa/0000-0002-4660-2248; Kosek, Margaret/0000-0001-6340-4852; Scharf,
   Rebecca/0000-0002-3381-5594; Soares, Alberto Melo/0000-0002-3359-6109;
   Mohan, Venkata Raghava/0000-0001-5787-7223
FU Bill and Melinda Gates FoundationGates Foundation
FX The donor for this study - the Bill and Melinda Gates Foundation through
   an award to the Foundation for the National Institutes of Health - had
   no role in the design, analysis or writing of this report.
NR 63
TC 10
Z9 10
U1 0
U2 23
PU ELSEVIER SCIENCE BV
PI AMSTERDAM
PA PO BOX 211, 1000 AE AMSTERDAM, NETHERLANDS
SN 0165-0327
EI 1573-2517
J9 J AFFECT DISORDERS
JI J. Affect. Disord.
PD OCT 1
PY 2014
VL 167
BP 178
EP 186
DI 10.1016/j.jad.2014.05.039
PG 9
WC Clinical Neurology; Psychiatry
SC Neurosciences & Neurology; Psychiatry
GA AO4UA
UT WOS:000341335700028
PM 24981251
OA Green Accepted
DA 2020-02-16
ER

PT J
AU von Klitzing, K
   White, LO
   Otto, Y
   Fuchs, S
   Egger, HL
   Klein, AM
AF von Klitzing, Kai
   White, Lars O.
   Otto, Yvonne
   Fuchs, Sandra
   Egger, Helen L.
   Klein, Annette M.
TI Depressive comorbidity in preschool anxiety disorder
SO JOURNAL OF CHILD PSYCHOLOGY AND PSYCHIATRY
LA English
DT Article
DE Anxiety; depression; comorbidity; preschool children
ID DIFFICULTIES QUESTIONNAIRE; PSYCHOMETRIC PROPERTIES;
   PSYCHIATRIC-DISORDERS; CHILDREN; PREVALENCE; STRENGTHS; ADOLESCENTS;
   VALIDATION; CHILDHOOD; UTILITY
AB Background: The threshold for clinical relevance of preschool anxiety has recently come under increasing scrutiny in view of large variations in prevalence estimates. We studied the impact of presence/absence of additional depressive comorbidity (symptoms and/or diagnosis) on preschoolers with anxiety disorders in relation to clinical phenomenology, family, and peer problems compared to healthy controls. Method: A population of 1738 preschoolers were screened and oversampled for internalizing symptoms from community sites, yielding a sample of 236 children. Results: Using a multi-informant approach (mother, father, teacher, child), we found evidence that children with anxiety disorders and depressive comorbidity display a greater internalizing symptom-load, more peer problems and live in families with more psychosocial impairment (poor family functioning, family adversity, maternal mental health problems). The pure anxiety group was merely dissociable from controls with regard to internalizing symptoms and family adversity. Conclusion: The presence of depressive comorbidity in anxiety disorders may mark the transition to a more detrimental and impairing disorder at preschool age.
C1 [von Klitzing, Kai; White, Lars O.; Otto, Yvonne; Fuchs, Sandra; Klein, Annette M.] Univ Leipzig, Dept Child & Adolescent Psychiat Psychotherapy &, D-04103 Leipzig, Germany.
   [Egger, Helen L.] Duke Univ, Duke Early Childhood Res Program, Dept Psychiat & Behav Sci, Ctr Dev Epidemiol,Med Ctr, Durham, NC USA.
RP von Klitzing, K (reprint author), Univ Leipzig, Dept Child & Adolescent Psychiat Psychotherapy &, Liebigstr 20a, D-04103 Leipzig, Germany.
EM Kai.vonKlitzing@medizin.uni-lei-pzig.de
RI Klein, Annette M./L-3386-2016
OI Klein, Annette M./0000-0001-8246-4666; Egger, Helen/0000-0001-8447-5350;
   White, Lars/0000-0001-7185-9929
FU German Research Foundation (DFG)German Research Foundation (DFG) [KL
   2315/1-1]
FX This study was supported by a grant of the German Research Foundation
   (DFG) to Kai von Klitzing and Annette M. Klein (KL 2315/1-1). The
   authors declare that they have no potential or competing conflicts of
   interest. The authors thank the Public Health Department of the City of
   Leipzig for cooperating in this study, as well as all families for
   taking part.
NR 32
TC 19
Z9 20
U1 2
U2 29
PU WILEY
PI HOBOKEN
PA 111 RIVER ST, HOBOKEN 07030-5774, NJ USA
SN 0021-9630
EI 1469-7610
J9 J CHILD PSYCHOL PSYC
JI J. Child Psychol. Psychiatry
PD OCT
PY 2014
VL 55
IS 10
BP 1107
EP 1116
DI 10.1111/jcpp.12222
PG 10
WC Psychology, Developmental; Psychiatry; Psychology
SC Psychology; Psychiatry
GA AR8KS
UT WOS:000343824600007
PM 24628459
OA Green Published
DA 2020-02-16
ER

PT J
AU Matijasevich, A
   Murray, E
   Stein, A
   Anselmi, L
   Menezes, AM
   Santos, IS
   Barros, AJD
   Gigante, DP
   Barros, FC
   Victora, CG
AF Matijasevich, Alicia
   Murray, Elizabeth
   Stein, Alan
   Anselmi, Luciana
   Menezes, Ana M.
   Santos, Ina S.
   Barros, Aluisio J. D.
   Gigante, Denise P.
   Barros, Fernando C.
   Victora, Cesar G.
TI Increase in child behavior problems among urban Brazilian 4-year olds:
   1993 and 2004 Pelotas birth cohorts
SO JOURNAL OF CHILD PSYCHOLOGY AND PSYCHIATRY
LA English
DT Article
DE Mental health; behavior problems; child behavior check list;
   longitudinal studies
ID GETTING WORSE; TIME TRENDS; CONDUCT; PSYCHOPATHOLOGY; HEALTH;
   ADOLESCENCE; OBESITY; PROFILE; INCOME; CAUSAL
AB Background: There are an increasing number of reports on time trends in child and adolescent psychological problems but none from low-and middle-income countries, and very few covering the preschool period. The aim was to investigate changes in preschool behavioral/emotional problems in two birth cohorts from a middle-income country born 11 years apart. Methods: We analyzed data from the 1993 and 2004 Pelotas birth cohort studies from Brazil. A subsample of 4-year olds from the 1993 cohort (634) and all 4-year olds from the 2004 cohort (3750) were assessed for behavioral/emotional problems through maternal report using the Child Behavior Checklist (CBCL). Response rates in these two population-based cohorts were above 90%. Results: We found a significant increase in CBCL total problems, internalizing and externalizing mean scores over the 11-year period. For 1993 and 2004 Pelotas cohorts, respectively, CBCL mean values (SE) total problems scores were 27.9 (0.8) and 34.7 (0.3); for internalizing scores, 5.7 (0.2) and 6.3 (0.1) and for externalizing scores, 12.4 (0.4) and 15.5 (0.1). After adjusting for confounding variables, the largest increase from 1993 to 2004 was identified in the aggressive behavior syndrome score (Cohen's d = .50), followed by the externalizing problem score (Cohen's d = .40) and CBCL total problem score (Cohen's d = .36), respectively. The rise in child psychological problems was more marked in children from families with fewer assets and with less educated mothers. Conclusions: Our findings provide evidence for a substantial increase in preschool behavioral problems among children in Brazil over an 11-year period.
C1 [Matijasevich, Alicia; Anselmi, Luciana; Menezes, Ana M.; Santos, Ina S.; Barros, Aluisio J. D.; Gigante, Denise P.; Barros, Fernando C.; Victora, Cesar G.] Univ Fed Pelotas, Postgrad Program Epidemiol, Pelotas, Brazil.
   [Matijasevich, Alicia] Univ Sao Paulo, Dept Prevent Med, Sch Med, Sao Paulo, Brazil.
   [Murray, Elizabeth; Stein, Alan] Univ Oxford, Dept Psychiat, Sect Child & Adolescent Psychiat, Oxford, England.
   [Barros, Fernando C.] Univ Catolica Pelotas, Postgrad Program Hlth & Behav, Pelotas, Brazil.
RP Matijasevich, A (reprint author), Av Dr Arnaldo 455 2 Andar, BR-01246903 Sao Paulo, Brazil.
EM amatija@yahoo.com
RI Matijasevich, Alicia/C-5576-2009; Santos, Ina S/C-2001-2009; Barros,
   Aluisio JD/A-7417-2008; Menezes, Ana MB/G-7266-2012; Victora, Cesar
   Gomes/Y-2455-2019; Victora, Cesar G/D-4476-2013; Gigante,
   Denise/G-9285-2015
OI Matijasevich, Alicia/0000-0003-0060-1589; Barros, Aluisio
   JD/0000-0002-2022-8729; Victora, Cesar Gomes/0000-0002-2465-2180;
   Victora, Cesar G/0000-0002-2465-2180; Gigante,
   Denise/0000-0001-7309-5838
FU Wellcome TrustWellcome Trust [086974/Z/08/Z]; National Council for
   Scientific and Technological Development (CNPq)National Council for
   Scientific and Technological Development (CNPq); Rio Grande do Sul State
   Research Support Foundation of Brazil (FAPERGS); European UnionEuropean
   Union (EU); National Program for Centers of Excellence (PRONEX/CNPq,
   Brazil)National Council for Scientific and Technological Development
   (CNPq); Ministry of Health (Brazil); World Health OrganizationWorld
   Health Organization; 'Pastoral da Crianca' (Brazil); CNPqNational
   Council for Scientific and Technological Development (CNPq)
   [474023/2011-7]; CNPq, BrazilNational Council for Scientific and
   Technological Development (CNPq)
FX The 1993 and 2004 Pelotas birth cohort studies are currently supported
   by the Wellcome Trust (grant No 086974/Z/08/Z). Previous phases of these
   studies were supported by the National Council for Scientific and
   Technological Development (CNPq), the Rio Grande do Sul State Research
   Support Foundation of Brazil (FAPERGS), the European Union, the National
   Program for Centers of Excellence (PRONEX/CNPq, Brazil), the Ministry of
   Health (Brazil), the World Health Organization, and the 'Pastoral da
   Crianca' (Brazil). This research was specifically funded by the CNPq,
   grant no 474023/2011-7. A. M., A. M. M., I. S. S., A. J. D. B., D. P.
   G., F. C. B., and C. G. V. receive research support from the CNPq,
   Brazil.
NR 37
TC 14
Z9 17
U1 0
U2 9
PU WILEY
PI HOBOKEN
PA 111 RIVER ST, HOBOKEN 07030-5774, NJ USA
SN 0021-9630
EI 1469-7610
J9 J CHILD PSYCHOL PSYC
JI J. Child Psychol. Psychiatry
PD OCT
PY 2014
VL 55
IS 10
BP 1125
EP 1134
DI 10.1111/jcpp.12236
PG 10
WC Psychology, Developmental; Psychiatry; Psychology
SC Psychology; Psychiatry
GA AR8KS
UT WOS:000343824600009
PM 24735354
OA Green Published
DA 2020-02-16
ER

PT J
AU Loman, MM
   Johnson, AE
   Quevedo, K
   Lafavor, TL
   Gunnar, MR
AF Loman, Michelle M.
   Johnson, Anna E.
   Quevedo, Karina
   Lafavor, Theresa L.
   Gunnar, Megan R.
TI Risk-taking and sensation-seeking propensity in postinstitutionalized
   early adolescents
SO JOURNAL OF CHILD PSYCHOLOGY AND PSYCHIATRY
LA English
DT Article
DE Risk-taking; Sensation-seeking; international adoption; institutional
   care; adolescence
ID PSYCHIATRIC-DISORDERS; EARLY DEPRIVATION; TASK; RELIABILITY;
   PERSPECTIVE; CHILDHOOD; CHILDREN; VALIDITY; BRAIN; ADVERSITY
AB Background: Youth with histories of institutional/orphanage care are at increased risk for externalizing and internalizing problems during childhood and adolescence. Although these problems have been well described, the related adolescent behaviors of risk-taking and sensation-seeking have not yet been explored in this population. This study examined risk-taking and sensation-seeking propensity, and associations with conduct problems and depressive symptoms, in early adolescents who were adopted as young children from institutional care. Methods: Risk-taking and sensation-seeking propensities of 12- and 13-year-old postinstitutionalized (PI; n = 54) adolescents were compared with two groups: youth who were internationally adopted early from foster care (PFC; n = 44) and nonadopted youth (NA; n = 58). Participants were recruited to equally represent pre/early- and mid/late-pubertal stages within each group. Participants completed the youth version of the Balloon Analogue Risk Task (Lejuez et al., 2007) and the Sensation-Seeking Scale for Children (Russo et al., 1991). Parents completed clinical ratings of participants' conduct problems and depressive symptoms. Results: PI adolescents demonstrated lower risk-taking than PFC and NA peers. Pre/early-pubertal PI youth showed lower sensation-seeking, while mid/late-pubertal PI youth did not differ from other groups. PI adolescents had higher levels of conduct problems but did not differ from the other youth in depressive symptoms. In PI youth only, conduct problems were negatively correlated with risk-taking and positively correlated with sensation-seeking, while depressive symptoms were negatively correlated with both risk-taking and sensation-seeking. Conclusions: Early institutional care is associated with less risk-taking and sensation-seeking during adolescence. The deprived environment of an institution likely contributes to PI youth having a preference for safe choices, which may only be partially reversed with puberty. Whether this reflects hyporesponsiveness to rewards and how it relates to psychopathology are discussed.
C1 [Loman, Michelle M.] Med Coll Wisconsin, Dept Neurol, Milwaukee, WI 53226 USA.
   [Johnson, Anna E.; Gunnar, Megan R.] Univ Minnesota, Inst Child Dev, Minneapolis, MN 55455 USA.
   [Quevedo, Karina] Univ Minnesota, Dept Psychiat, Minneapolis, MN 55455 USA.
   [Lafavor, Theresa L.] Univ Minnesota, Dept Pediat, Minneapolis, MN 55455 USA.
RP Loman, MM (reprint author), Med Coll Wisconsin, Dept Neurol, Div Neuropsychol, 9200 West Wisconsin Ave, Milwaukee, WI 53226 USA.
EM mloman@mcw.edu
FU Center for Cognitive Sciences at the University of Minnesota through NIH
   [T32HD007151]; University of Minnesota Center for Neurobehavioral
   Development Seed GrantUniversity of Minnesota System;  [MH068857]
FX This study was supported by predoctoral fellowships to the authors M. L.
   and A. J. from the Center for Cognitive Sciences at the University of
   Minnesota through NIH T32HD007151, a University of Minnesota Center for
   Neurobehavioral Development Seed Grant to K. Q. and MH068857 to M. R. G.
   This paper was presented in part at the Society for Research in
   Adolescence Biennial meeting, Philadelphia, PA, March 2010. The authors
   thank the children and families who participated, Bao Moua, Patrick
   Schultz, Tiffany Smith, Leah Sutton, and the University of Minnesota
   Center for Neurobehavioral Development staff. The authors have declared
   that they have no competing or potential conflicts of interest.
NR 39
TC 16
Z9 16
U1 0
U2 29
PU WILEY
PI HOBOKEN
PA 111 RIVER ST, HOBOKEN 07030-5774, NJ USA
SN 0021-9630
EI 1469-7610
J9 J CHILD PSYCHOL PSYC
JI J. Child Psychol. Psychiatry
PD OCT
PY 2014
VL 55
IS 10
BP 1145
EP 1152
DI 10.1111/jcpp.12208
PG 8
WC Psychology, Developmental; Psychiatry; Psychology
SC Psychology; Psychiatry
GA AR8KS
UT WOS:000343824600011
PM 24552550
OA Green Accepted
DA 2020-02-16
ER

PT J
AU McIntosh, K
   Ty, SV
   Miller, LD
AF McIntosh, Kent
   Ty, Sophie V.
   Miller, Lynn D.
TI Effects of School-Wide Positive Behavioral Interventions and Supports on
   Internalizing Problems: Current Evidence and Future Directions
SO JOURNAL OF POSITIVE BEHAVIOR INTERVENTIONS
LA English
DT Article
DE school-based; mental health services; positive behavior support(s);
   internalizing; social emotional learning
ID OFFICE DISCIPLINE REFERRALS; ANXIETY DISORDERS; ACADEMIC-ACHIEVEMENT;
   CHILDREN; COMORBIDITY; PREVENTION; STUDENTS; IMPACT; RISK;
   RESPONSIVENESS
AB School-Wide Positive Behavioral Interventions and Supports (SWPBIS) has a large evidence base for preventing and addressing externalizing problem behavior, but there is little research examining its effects on internalizing problems, such as anxiety and depression. Given the prevalence of internalizing problems in today's children and youth, it is worthwhile to examine the SWPBIS research base for evidence of effectiveness in preventing and treating internalizing problems. Hypothesized mechanisms by which the SWPBIS approach may support students with or at risk of internalizing problems include improving the clarity and predictability of the social environment, discouraging problem behavior that can threaten student safety, allowing instruction to take place, teaching effective responses to perceived environmental threats, and indirectly reducing internalizing problems by addressing externalizing problems. Support for internalizing challenges within a SWPBIS framework can be enhanced by adding evidence-based interventions for supporting internalizing needs within SWPBIS systems, providing professional development in identifying internalizing problems, and incorporating screening for internalizing problems into existing screening systems.
C1 [McIntosh, Kent] Univ Oregon, Eugene, OR 97403 USA.
   [Ty, Sophie V.; Miller, Lynn D.] Univ British Columbia, Vancouver, BC V5Z 1M9, Canada.
RP McIntosh, K (reprint author), 1235 Univ Oregon, Eugene, OR 97403 USA.
EM kentm@uoregon.edu
RI McIntosh, Kent/C-5475-2009
OI McIntosh, Kent/0000-0002-7765-2993
NR 83
TC 22
Z9 22
U1 0
U2 22
PU SAGE PUBLICATIONS INC
PI THOUSAND OAKS
PA 2455 TELLER RD, THOUSAND OAKS, CA 91320 USA
SN 1098-3007
EI 1538-4772
J9 J POSIT BEHAV INTERV
JI J. Posit. Behav. Interv.
PD OCT
PY 2014
VL 16
IS 4
BP 209
EP 218
DI 10.1177/1098300713491980
PG 10
WC Psychology, Clinical; Education, Special
SC Psychology; Education & Educational Research
GA AQ7ZM
UT WOS:000343039700002
DA 2020-02-16
ER

PT J
AU Roorda, DL
   Verschueren, K
   Vancraeyveldt, C
   Van Craeyevelt, S
   Colpin, H
AF Roorda, Debora L.
   Verschueren, Karine
   Vancraeyveldt, Caroline
   Van Craeyevelt, Sanne
   Colpin, Hilde
TI Teacher-child relationships and behavioral adjustment: Transactional
   links for preschool boys at risk
SO JOURNAL OF SCHOOL PSYCHOLOGY
LA English
DT Article
DE Teacher-child relationships; Extemalizing behavior; Internalizing
   behavior; Prosocial behavior; Cross-lagged models
ID DIFFICULTIES QUESTIONNAIRE; MEASUREMENT INVARIANCE; INTERPERSONAL
   BEHAVIORS; RELATIONSHIP QUALITY; RECIPROCAL RELATIONS; SCHOOL
   ADJUSTMENT; FIT INDEXES; STRENGTHS; KINDERGARTEN; GENDER
AB In this short-term longitudinal study, transactional links between teacher-child relationships and behavioral adjustment were investigated in a sample of preschool boys (N = 175) at risk for developing externalizing problems. Teachers (N = 175) reported about the quality of the teacher-child relationship (i.e., Closeness, Conflict and Dependency) and about children's behavioral adjustment (i.e., Externalizing Behavior, Internalizing Behavior, and Prosocial Behavior) at three occasions within one school year. Cross-lagged path-analytic models showed positive bidirectional associations between Conflict and both Externalizing and Internalizing Behavior from Time 1 to Time 2, but not from Time 2 to Time 3. In addition, there was a transactional sequence with more Conflict at Time 1 leading to less Prosocial Behavior at Time 2 which, in turn, predicted more Conflict at Time 3. Closeness was reciprocally and positively related to Prosocial Behavior over time, and was positively and unidirectionally predicted by Internalizing Behavior. Dependency showed positive reciprocal links with Internalizing Behavior over time, and negatively and unidirectionally predicted Prosocial Behavior. These findings suggest that interventions may be most effective if they adjust their focus and strategy depending on children's specific behavioral and relational needs. (C) 2014 Society for the Study of School Psychology. Published by Elsevier Ltd. All rights reserved.
C1 [Roorda, Debora L.; Verschueren, Karine; Vancraeyveldt, Caroline; Van Craeyevelt, Sanne; Colpin, Hilde] Univ Leuven, Sch Psychol & Child & Adolescent Dev, B-3000 Leuven, Belgium.
RP Roorda, DL (reprint author), Univ Leuven, Sch Psychol & Child & Adolescent Dev, Tiensestr 102,Box 3717, B-3000 Leuven, Belgium.
EM debora.roorda@ppw.kuleuven.be; karine.verschueren@ppw.kuleuven.be;
   caroline.vancraeyveldt@ppw.kuleuven.be;
   sanne.vancraeyevelt@ppw.kuleuven.be; hilde.colpin@ppw.kuleuven.be
OI Verschueren, Karine/0000-0003-2172-1424
NR 68
TC 29
Z9 29
U1 0
U2 41
PU PERGAMON-ELSEVIER SCIENCE LTD
PI OXFORD
PA THE BOULEVARD, LANGFORD LANE, KIDLINGTON, OXFORD OX5 1GB, ENGLAND
SN 0022-4405
EI 1873-3506
J9 J SCHOOL PSYCHOL
JI J. Sch. Psychol.
PD OCT
PY 2014
VL 52
IS 5
BP 495
EP 510
DI 10.1016/j.jsp.2014.06.004
PG 16
WC Psychology, Educational
SC Psychology
GA AS0DO
UT WOS:000343948800004
PM 25267171
DA 2020-02-16
ER

PT J
AU Cecil, CAM
   Lysenko, LJ
   Jaffee, SR
   Pingault, JB
   Smith, RG
   Relton, CL
   Woodward, G
   McArdle, W
   Mill, J
   Barker, ED
AF Cecil, C. A. M.
   Lysenko, L. J.
   Jaffee, S. R.
   Pingault, J-B
   Smith, R. G.
   Relton, C. L.
   Woodward, G.
   McArdle, W.
   Mill, J.
   Barker, E. D.
TI Environmental risk, Oxytocin Receptor Gene (OXTR) methylation and youth
   callous-unemotional traits: a 13-year longitudinal study
SO MOLECULAR PSYCHIATRY
LA English
DT Article
ID EARLY-ONSET PERSISTENT; DNA METHYLATION; EPIGENETIC REGULATION;
   SECONDARY VARIANTS; CONDUCT PROBLEMS; ASSOCIATION; PSYCHOPATHY;
   CHILDHOOD; ADOLESCENTS; EXPRESSION
AB Youth with high callous-unemotional traits (CU) are at risk for early-onset and persistent conduct problems. Research suggests that there may be different developmental pathways to CU (genetic/constitutional vs environmental), and that the absence or presence of co-occurring internalizing problems is a key marker. However, it is unclear whether such a distinction is valid. Intermediate phenotypes such as DNA methylation, an epigenetic modification regulating gene expression, may help to clarify etiological pathways. This is the first study to examine prospective inter-relationships between environmental risk (prenatal/postnatal) and DNA methylation (birth, age 7 and 9) in the prediction of CU (age 13), for youth low vs high in internalizing problems. We focused on DNA methylation in the vicinity of the oxytocin receptor (OXTR) gene as it has been previously implicated in CU. Participants were 84 youth with early-onset and persistent conduct problems drawn from the Avon Longitudinal Study of Parents and Children. For youth with low internalizing problems (46%), we found that (i) OXTR methylation at birth associated with higher CU (age 13) as well as decreased experience of victimization during childhood (evocative epigenetic-environment correlation; birth-age 7), (ii) higher prenatal parental risks (maternal psychopathology, criminal behaviors, substance use) associated with higher OXTR methylation at birth and (iii) OXTR methylation levels were more stable across time (birth-age 9). In contrast, for youth with high internalizing problems, CU were associated with prenatal risks of an interpersonal nature (that is, intimate partner violence, family conflict) but not OXTR methylation. Findings support the existence of distinct developmental pathways to CU.
C1 [Cecil, C. A. M.; Lysenko, L. J.; Pingault, J-B; Smith, R. G.; Mill, J.; Barker, E. D.] Kings Coll London, Inst Psychiat, London SE5 8AF, England.
   [Jaffee, S. R.] Univ Penn, Dept Psychol, Philadelphia, PA 19104 USA.
   [Pingault, J-B] UCL, Div Psychol & Language Sci, London, England.
   [Relton, C. L.; Woodward, G.] Univ Bristol, Med Res Council Integrat Epidemiol Unit, Bristol, Avon, England.
   [McArdle, W.] Univ Bristol, Sch Social & Community Med, Bristol, Avon, England.
   [Mill, J.] Univ Exeter, Exeter Med Sch, Exeter, Devon, England.
RP Barker, ED (reprint author), Kings Coll London, Inst Psychiat, Dept Psychol, De Crespigny Pk, London SE5 8AF, England.
EM ted.barker@kcl.ac.uk
RI Mill, Jonathan S/B-3276-2010; Cecil, Charlotte/I-7388-2015; Relton,
   Caroline/AAC-5904-2019; Smith, Rebecca/C-1978-2012
OI Mill, Jonathan S/0000-0003-1115-3224; Cecil,
   Charlotte/0000-0002-2389-5922; Smith, Rebecca/0000-0001-9264-1056;
   Relton, Caroline/0000-0003-2052-4840; Pingault,
   Jean-Baptiste/0000-0003-2557-4716
FU UK Medical Research CouncilMedical Research Council UK (MRC); Wellcome
   TrustWellcome Trust [092731]; National Institute of Child and Human
   Development grant [R01HD068437]; Marie Curie Intra-European
   FellowshipEuropean Union (EU) [330699]; Biotechnology and Biological
   Sciences Research CouncilBiotechnology and Biological Sciences Research
   Council (BBSRC) [BB/I025263/1]; Medical Research CouncilMedical Research
   Council UK (MRC) [MC_PC_15018, G9815508, MC_UU_12013/2]
FX We are extremely grateful to all the families who took part in this
   study, the midwives for their help in recruiting them, and the whole
   ALSPAC team, which includes interviewers, computer and laboratory
   technicians, clerical workers, research scientists, volunteers,
   managers, receptionists and nurses. With regard to the ALSPAC DNA
   methylation, we thank all involved, particularly the laboratory
   scientists and bioinformaticians who contributed considerable time and
   expertise to the data in this paper. We also thank Prof Dieter Wolke for
   his helpful comments on a previous version of this manuscript. The UK
   Medical Research Council and the Wellcome Trust (Grant ref: 092731) and
   the University of Bristol provided core support for ALSPAC. This work
   was funded by the National Institute of Child and Human Development
   grant (R01HD068437). JBP was supported by a Marie Curie Intra-European
   Fellowship (No. 330699).
NR 53
TC 77
Z9 78
U1 2
U2 56
PU NATURE PUBLISHING GROUP
PI LONDON
PA MACMILLAN BUILDING, 4 CRINAN ST, LONDON N1 9XW, ENGLAND
SN 1359-4184
EI 1476-5578
J9 MOL PSYCHIATR
JI Mol. Psychiatr.
PD OCT
PY 2014
VL 19
IS 10
BP 1071
EP 1077
DI 10.1038/mp.2014.95
PG 7
WC Biochemistry & Molecular Biology; Neurosciences; Psychiatry
SC Biochemistry & Molecular Biology; Neurosciences & Neurology; Psychiatry
GA AR5ZN
UT WOS:000343661700006
PM 25199917
OA Green Accepted
DA 2020-02-16
ER

PT J
AU Bowes, L
   Wolke, D
   Joinson, C
   Lereya, ST
   Lewis, G
AF Bowes, Lucy
   Wolke, Dieter
   Joinson, Carol
   Lereya, Suzet Tanya
   Lewis, Glyn
TI Sibling Bullying and Risk of Depression, Anxiety, and Self-Harm: A
   Prospective Cohort Study
SO PEDIATRICS
LA English
DT Article
DE siblings; bullying; depression; anxiety; self-harm; longitudinal; ALSPAC
ID RELATIONSHIP QUALITY; ENVIRONMENTAL-INFLUENCES; INTERNALIZING PROBLEMS;
   EARLY ADOLESCENCE; BEHAVIOR PROBLEMS; MIDDLE CHILDHOOD; BIRTH COHORT;
   ADJUSTMENT; CHILDREN; VICTIMIZATION
AB OBJECTIVES: Being the victim of peer bullying is associated with increased risk of psychopathology, yet it is not known whether similar experiences of bullying increase risk of psychiatric disorder when the perpetrator is a sibling. We tested whether being bullied by a sibling is prospectively associated with depression, anxiety, and self-harm in early adulthood.
   METHODS: We conducted a longitudinal study using data from >6900 participants of a UK community-based birth cohort (Avon Longitudinal Study of Parents and Children) who reported on sibling bullying at 12 years. Our main outcome measures were depression, anxiety, and self-harm, assessed using the Clinical Interview Schedule-Revised during clinic assessments when participants were 18.
   RESULTS: Children who were frequently bullied were approximately twice as likely to have depression (odds ratio [OR] = 2.16; 95% confidence interval [CI], 1.33-3.51; P < .001), self-harm (OR = 2.56; 95% CI, 1.63-4.02; P < .001), and anxiety (OR = 1.83; 95% CI, 1.19-2.81; P < .001) as children who were not bullied by siblings. The ORs were only slightly attenuated after adjustment for a range of confounding individual, family, and peer factors. The population-attributable fractions suggested that 13.0% (95% CI, 1.0%-24.7%) of depression and 19.3% (95% CI, 7.6%-29.6%) of self-harm could be explained by being the victim of sibling bullying if these were causal relationships.
   CONCLUSIONS: Being bullied by a sibling is a potential risk factor for depression and self-harm in early adulthood. Our results suggest that interventions designed to target sibling bullying should be devised and evaluated.
C1 [Bowes, Lucy] Univ Oxford, Dept Social Policy & Intervent, Oxford OX1 2ER, England.
   [Wolke, Dieter] Univ Warwick, Dept Psychol, Coventry CV4 7AL, W Midlands, England.
   [Wolke, Dieter] Univ Warwick, Div Mental Hlth & Wellbeing, Coventry CV4 7AL, W Midlands, England.
   [Joinson, Carol] Univ Bristol, Ctr Mental Hlth Addict & Suicide Res, Sch Social & Community Med, Bristol, Avon, England.
   [Lereya, Suzet Tanya; Lewis, Glyn] UCL, Fac Brain Sci, Div Psychiat, London, England.
RP Bowes, L (reprint author), Univ Oxford, Dept Social Policy & Intervent, Barnett House,33 Wellington Sq, Oxford OX1 2ER, England.
EM lucy.bowes@spi.ox.ac.uk
RI Lewis, Glyn/E-9944-2012; Wolke, Dieter/Z-1581-2019; Wolke,
   Dieter/C-5372-2008
OI Lewis, Glyn/0000-0001-5205-8245; Wolke, Dieter/0000-0003-0304-268X;
   Wolke, Dieter/0000-0003-0304-268X; Lereya, Suzet
   Tanya/0000-0001-9100-459X; Bowes, Lucy/0000-0001-5645-3875
FU Jacobs Foundation; Economic and Social Research CouncilEconomic & Social
   Research Council (ESRC) [ES/K003593/1]; Medical Research CouncilMedical
   Research Council UK (MRC) [MC_PC_15018, G9815508]
FX The United Kingdom Medical Research Council and the Wellcome Trust and
   the University of Bristol provide core support for the Avon Longitudinal
   Study of Parents and Children. Dr Bowes was partly supported by a grant
   of the Jacobs Foundation. Professor Wolke and Dr Lereya were partly
   supported by grant ES/K003593/1 of the Economic and Social Research
   Council.
NR 47
TC 54
Z9 54
U1 3
U2 43
PU AMER ACAD PEDIATRICS
PI ELK GROVE VILLAGE
PA 141 NORTH-WEST POINT BLVD,, ELK GROVE VILLAGE, IL 60007-1098 USA
SN 0031-4005
EI 1098-4275
J9 PEDIATRICS
JI Pediatrics
PD OCT
PY 2014
VL 134
IS 4
BP E1032
EP E1039
DI 10.1542/peds.2014-0832
PG 8
WC Pediatrics
SC Pediatrics
GA AQ9CV
UT WOS:000343140500013
PM 25201801
OA Bronze
DA 2020-02-16
ER

PT J
AU Efron, D
   Sciberras, E
   Anderson, V
   Hazell, P
   Ukoumunne, OC
   Jongeling, B
   Schilpzand, EJ
   Bisset, M
   Nicholson, JM
AF Efron, Daryl
   Sciberras, Emma
   Anderson, Vicki
   Hazell, Philip
   Ukoumunne, Obioha C.
   Jongeling, Brad
   Schilpzand, Elizabeth J.
   Bisset, Matthew
   Nicholson, Jan M.
TI Functional Status in Children With ADHD at Age 6-8: A Controlled
   Community Study
SO PEDIATRICS
LA English
DT Article
DE attention-deficit/hyperactivity disorder; community sample; functional
   impairment
ID ATTENTION-DEFICIT/HYPERACTIVITY DISORDER; GENDER-DIFFERENCES;
   ACADEMIC-ACHIEVEMENT; COMORBIDITY; HYPERACTIVITY; INATTENTION;
   CHILDHOOD; SYMPTOMS; OUTCOMES; SAMPLE
AB OBJECTIVES: To examine the functional status (mental health, academic performance, peer problems) of a community-based sample of children who have attention-deficit/hyperactivity disorder (ADHD) and non-ADHD controls, and to investigate gender and subtype differences.
   METHODS: Children aged 6 to 8 years were recruited through 43 Melbourne schools, using a 2-stage screening (parent and teacher Conners 3 ADHD index) and case confirmation (Diagnostic Interview Schedule for Children, Version IV; [DISC-IV]) procedure. Outcome measures were mental health disorders (DISC-IV), academic performance (Wide Range Achievement Test 4), and peer problems (Strength and Difficulties Questionnaire). Unadjusted and adjusted linear and logistic regression were used to compare ADHD and non-ADHD controls.
   RESULTS: A total of 179 children who have ADHD and 212 non-ADHD controls were recruited. Compared with controls, children who had ADHD had higher odds of externalizing (odds ratio [OR], 11.0; 95% confidence interval [CI], 5.6-21.6; P < .001) and internalizing (OR, 2.9; 95% CI, 1.2-7.2; P = .02) disorders; poorer reading (effect size, -0.66) and mathematics (effect size, -0.69) performance; and more peer problems (P < .001). Boys and girls who had ADHD were equally impaired. Only 17% of children in our ADHD group had been previously diagnosed. Previous diagnosis was higher in the Combined group and for boys.
   CONCLUSIONS: In their second year of school, children who had ADHD performed worse than controls across all functional domains, yet only a minority had been formally diagnosed with ADHD. Findings highlight the need for earlier diagnosis and intervention.
C1 [Efron, Daryl; Sciberras, Emma; Anderson, Vicki; Schilpzand, Elizabeth J.; Bisset, Matthew; Nicholson, Jan M.] Murdoch Childrens Res Inst, Melbourne, Vic, Australia.
   [Efron, Daryl; Sciberras, Emma; Anderson, Vicki] Royal Childrens Hosp, Melbourne, Vic, Australia.
   [Efron, Daryl; Sciberras, Emma; Anderson, Vicki] Univ Melbourne, Dept Paediat, Melbourne, Vic, Australia.
   [Hazell, Philip] Univ Sydney, Discipline Psychiat, Sydney, NSW 2006, Australia.
   [Ukoumunne, Obioha C.; Schilpzand, Elizabeth J.] Univ Exeter, Sch Med, PenCLAHRC, Exeter, Devon, England.
   [Jongeling, Brad] Joondalup Child Dev Ctr, Perth, WA, Australia.
   [Jongeling, Brad] Univ Western Australia, Dept Paediat, Perth, WA 6009, Australia.
RP Efron, D (reprint author), Royal Childrens Hosp, Flemington Rd, Parkville, Vic 3052, Australia.
EM daryl.efron@rch.org.au
OI Sciberras, Emma/0000-0003-2812-303X; Bisset,
   Matthew/0000-0001-8757-4215; Nicholson, Jan/0000-0002-0305-0017
FU Australian National Health and Medical Research Council (NHMRC) project
   [100852]; Collier Foundation; Murdoch Childrens Research Institute
   (MCRI); Career Development Award from MCRI; NHMRC Early Career Research
   FellowshipNational Health and Medical Research Council of Australia
   [1037159]; NHMRC Practitioner FellowshipNational Health and Medical
   Research Council of Australia [607333]; University of Exeter; University
   of Plymouth; National Institute for Health ResearchNational Institute
   for Health Research (NIHR); Victorian Government's Operational
   Infrastructure Support Program
FX The Children's Attention Project is funded by an Australian National
   Health and Medical Research Council (NHMRC) project grant (100852). This
   project has also received funding from the Collier Foundation and
   Murdoch Childrens Research Institute (MCRI). Dr Efron's position is
   funded by a Career Development Award from MCRI. Dr Sciberras is funded
   by an NHMRC Early Career Research Fellowship (1037159). Dr Anderson is
   supported by an NHMRC Practitioner Fellowship (607333). Dr Ukoumunne is
   supported by the Peninsula Collaboration for Leadership in Applied
   Health Research and Care, a collaboration between the University of
   Exeter, University of Plymouth, and National Health Service South West,
   funded by the National Institute for Health Research. MCRI is supported
   by the Victorian Government's Operational Infrastructure Support
   Program.
NR 40
TC 30
Z9 31
U1 0
U2 16
PU AMER ACAD PEDIATRICS
PI ELK GROVE VILLAGE
PA 141 NORTH-WEST POINT BLVD,, ELK GROVE VILLAGE, IL 60007-1098 USA
SN 0031-4005
EI 1098-4275
J9 PEDIATRICS
JI Pediatrics
PD OCT
PY 2014
VL 134
IS 4
BP E992
EP E1000
DI 10.1542/peds.2014-1027
PG 9
WC Pediatrics
SC Pediatrics
GA AQ9CV
UT WOS:000343140500008
PM 25266432
DA 2020-02-16
ER

PT J
AU Li, J
   Tan, TX
   Camras, LA
   Chen, CS
   Moyzis, RK
AF Li, Jun
   Tan, Tony Xing
   Camras, Linda A.
   Chen, Chuansheng
   Moyzis, Robert K.
TI Preadoption adversity, MAOA, and behavioral adjustment in
   internationally adopted Chinese girls
SO PSYCHIATRIC GENETICS
LA English
DT Article
DE adopted children; behavior problems; early adversity; MAOA
ID MONOAMINE-OXIDASE; CHILDHOOD; POLYMORPHISMS; MALTREATMENT; BACKGROUNDS;
   ASSOCIATION; DISORDERS; GENOTYPE; CHILDREN
AB Objectives We studied postinstitutionalized adopted Chinese girls to determine whether those with different variants of the MAOA gene promoter region (MAOA-VNTR) differed in their internalizing and externalizing behavior problems and whether the MAOA genotype moderated the relation between preadoption adversity and current behavior problems.
   Methods MAOA genotyping was obtained for 94 girls (mean age: 9.2 years) and the number of 4-repeat (4R) alleles was determined (zero, one, or two). The adoptive mothers rated several indicators of preadoption adversity shortly after adoption (mean age at adoption 15.8 months) and completed the Child Behavior Checklist when the children were 8.1 years on average.
   Results No main effects were found for preadoption adversity. However, the MAOA genotype had a nominally significant effect (P<0.05) on internalizing problems. Regression analyses controlling for age, household income, authoritarian parenting, and family problems showed that among children with no physical signs of preadoption adversity, those carrying a greater number of 4R alleles scored significantly lower (P<0.01) on internalizing problems than those with fewer 4R alleles. Differences in internalizing scores related to the MAOA genotype were not observed for children who showed one or more physical signs of adversity at the time of adoption. A similar pattern was found for externalizing problems, although the results did not reach conventional levels of significance.
   Conclusion Our results suggest that higher MAOA activity may be protective with respect to internalizing problems in internationally adopted Chinese girls, but that this protective effect decreases at higher levels of preadoption adversity. A similar pattern may exist for externalizing problems. (C) 2014 Wolters Kluwer Health vertical bar Lippincott Williams & Wilkins.
C1 [Li, Jun] Beijing Normal Univ, State Key Lab Cognit Neurosci & Learning, Beijing 100875, Peoples R China.
   [Li, Jun] Beijing Normal Univ, IDG McGovern Inst Brain Res, Beijing 100875, Peoples R China.
   [Li, Jun] Beijing Normal Univ, Ctr Collaboarat & Innovat Brain & Learning Sci, Beijing 100875, Peoples R China.
   [Tan, Tony Xing] Univ S Florida, Dept Educ & Psychol Studies, Tampa, FL USA.
   [Camras, Linda A.] Depaul Univ, Dept Psychol, Chicago, IL 60659 USA.
   [Chen, Chuansheng] Univ Calif Irvine, Sch Social Ecol, Irvine, CA USA.
   [Moyzis, Robert K.] Univ Calif Irvine, Dept Biol Chem, Irvine, CA 92717 USA.
RP Camras, LA (reprint author), Depaul Univ, Dept Psychol, 2219N Kenmore Ave, Chicago, IL 60659 USA.
EM lcamras@depaul.edu
OI Tan, Tony/0000-0001-9496-3470
NR 24
TC 0
Z9 1
U1 1
U2 8
PU LIPPINCOTT WILLIAMS & WILKINS
PI PHILADELPHIA
PA 530 WALNUT ST, PHILADELPHIA, PA 19106-3621 USA
SN 0955-8829
EI 1473-5873
J9 PSYCHIAT GENET
JI Psychiatr. Genet.
PD OCT
PY 2014
VL 24
IS 5
BP 211
EP 217
DI 10.1097/YPG.0000000000000049
PG 7
WC Genetics & Heredity; Neurosciences
SC Genetics & Heredity; Neurosciences & Neurology
GA AO7BP
UT WOS:000341507300004
PM 25028974
OA Green Published
DA 2020-02-16
ER

PT J
AU Piper, BJ
   Gray, HM
   Raber, J
   Birkett, MA
AF Piper, Brian J.
   Gray, Hilary M.
   Raber, Jacob
   Birkett, Melissa A.
TI Reliability and validity of Brief Problem Monitor, an abbreviated form
   of the Child Behavior Checklist
SO PSYCHIATRY AND CLINICAL NEUROSCIENCES
LA English
DT Article
DE adolescents; anxiety; children; reliability; validity
ID QUESTIONNAIRE; PROFILE
AB AimThe parent form of the 113-item Child Behavior Checklist (CBCL) is widely utilized by child psychiatrists and psychologists. This report examines the reliability and validity of a recently developed abbreviated version of the CBCL, the Brief Problem Monitor (BPM).
   MethodsCaregivers (n=567) completed the CBCL online and the 19 BPM items were examined separately.
   ResultsInternal consistency of the BPM was high (Cronbach's alpha=0.91) and satisfactory for the Internalizing (0.78), Externalizing (0.86), and Attention (0.87) scales. High correlations between the CBCL and BPM were identified for the total score (r=0.95) as well as the Internalizing (0.86), Externalizing (0.93), and Attention (0.97) scales. The BPM and scales were sensitive and identified significantly higher behavioral and emotional problems among children whose caregiver reported a psychiatric diagnosis of attention-deficit hyperactivity disorder, bipolar disorder, depression, anxiety, developmental disabilities, or autism spectrum disorders relative to a comparison group that had not been diagnosed with these disorders. BPM ratings also differed by the socioeconomic status and education of the caregiver. Mothers with higher annual incomes rated their children as having 38.8% fewer total problems (Cohen's d=0.62) as well as 42.8% lower Internalizing (d=0.53), 44.1% less Externalizing (d=0.62), and 30.9% decreased Attention (d=0.39). A similar pattern was evident for maternal education (d=0.30-0.65).
   ConclusionOverall, these findings provide strong psychometric support for the BPM, although the differences based on the characteristics of the parent indicate that additional information from other sources (e.g., teachers) should be obtained to complement parental reports.
C1 [Piper, Brian J.] Husson Univ, Dept Basic Pharmaceut Sci, Bangor, ME USA.
   [Piper, Brian J.; Gray, Hilary M.; Raber, Jacob] Oregon Hlth & Sci Univ, Dept Behav Neurosci, Portland, OR 97201 USA.
   [Raber, Jacob] Oregon Hlth & Sci Univ, Dept Neurol, Portland, OR 97201 USA.
   [Raber, Jacob] Oregon Hlth & Sci Univ, Dept Radiat Med, Portland, OR 97201 USA.
   [Gray, Hilary M.] Portland State Univ, Dept Counselor Educ, Portland, OR 97207 USA.
   [Birkett, Melissa A.] No Arizona Univ, Dept Psychol, Flagstaff, AZ 86011 USA.
RP Piper, BJ (reprint author), Husson Univ, One Coll Circle, Dept Basic Pharmaceut Sci, Bangor, ME 04401 USA.
EM psy391@gmail.com
RI Birkett, Melissa A/O-1313-2013
OI Birkett, Melissa A/0000-0001-7376-4851
FU Oregon Clinical Translational Research Institute [UL1 RR024140];
   National Institute of Environmental Health SciencesUnited States
   Department of Health & Human ServicesNational Institutes of Health (NIH)
   - USANIH National Institute of Environmental Health Sciences (NIEHS)
   [T32 ES007060-31A1]; National Institute of Drug AbuseUnited States
   Department of Health & Human ServicesNational Institutes of Health (NIH)
   - USANIH National Institute on Drug Abuse (NIDA) [L30 DA027582-01];
   Husson School of Pharmacy
FX This work was supported by the Oregon Clinical Translational Research
   Institute (UL1 RR024140), the National Institute of Environmental Health
   Sciences (T32 ES007060-31A1), the National Institute of Drug Abuse (L30
   DA027582-01), and the Husson School of Pharmacy. We would like to
   express our special thanks to the research participants. All authors
   report no relevant conflicts of interest.
NR 32
TC 7
Z9 7
U1 0
U2 13
PU WILEY
PI HOBOKEN
PA 111 RIVER ST, HOBOKEN 07030-5774, NJ USA
SN 1323-1316
EI 1440-1819
J9 PSYCHIAT CLIN NEUROS
JI Psychiatry Clin. Neurosci.
PD OCT
PY 2014
VL 68
IS 10
BP 759
EP 767
DI 10.1111/pcn.12188
PG 9
WC Clinical Neurology; Neurosciences; Psychiatry
SC Neurosciences & Neurology; Psychiatry
GA AQ4KB
UT WOS:000342763800004
PM 24735087
OA Green Accepted
DA 2020-02-16
ER

PT J
AU Wu, YC
   Leng, CH
   Hsieh, WS
   Hsu, CH
   Chen, WJ
   Gau, SSF
   Chiu, NC
   Yang, MC
   Fang, LJ
   Hsu, HC
   Yu, YT
   Wu, YT
   Chen, LC
   Jeng, SF
AF Wu, Ying-Chin
   Leng, Chi-Hon
   Hsieh, Wu-Shiun
   Hsu, Chyong-Hsin
   Chen, Wei J.
   Gau, Susan Shur-Fen
   Chiu, Nan-Chang
   Yang, Ming-Chin
   Fang, Li-Jung
   Hsu, Hui-Chin
   Yu, Yen-Ting
   Wu, Yen-Tzu
   Chen, Li-Chiou
   Jeng, Suh-Fang
TI A randomized controlled trial of clinic-based and home-based
   interventions in comparison with usual care for preterm infants: Effects
   and mediators
SO RESEARCH IN DEVELOPMENTAL DISABILITIES
LA English
DT Article
DE Preterm infants; Early intervention; Development; Effectiveness;
   Behavior; Mother-infant interaction; Emotional regulation; Mediator
ID LOW-BIRTH-WEIGHT; INDIVIDUALIZED DEVELOPMENTAL CARE; PREMATURE-INFANTS;
   BEHAVIORAL-ASSESSMENT; EMOTIONAL-PROBLEMS; TAIWANESE INFANTS; CHILD
   INTERACTION; PREVENTIVE CARE; SELF-REGULATION; PROGRAM NIDCAP
AB This study examined the effects and mediators of a clinic-based intervention program (CBIP) and a home-based intervention program (HBIP) compared with usual care in very-low-birth-weight (VLBW) preterm infants on developmental and behavioral outcomes at 24 months of age (corrected for prematurity). In this randomized controlled trial, VLBW preterm infants received either CBIP (n = 57), HBIP (n = 63), or usual care (n = 58) from hospitalization to 12 months. At 12 months, infant emotional regulation was assessed using the toy-behind-barrier procedure and dyadic interaction was observed during free play. At 24 months, infant developmental and behavioral outcomes were assessed using the Bayley Scales of Infant and Toddler Development-3rd edition and the Child Behavior Checklist for Ages 1.5-5, respectively. Compared with infants under usual care, the CBIP-group infants showed higher cognitive composite scores (difference, 95% confidence interval (Cl) = 4.4, 0.8-7.9) and a lower rate of motor delay (odds ratio (OR), 95% Cl = 0.29, 0.08-0.99); the HBIP-group infants had lower sleep problem scores (difference, 95% Cl = -1.4, -2.5 to -0.3) and a lower rate of internalizing problems at 24 months (OR, 95% Cl = 0.51, 0.28-0.93) (all p<.05). The CBIP's effect on cognitive outcome was attenuated when maternal or dyadic interactive behavior was considered; whereas the HBIP's effect on sleep and internalizing behavior was attenuated when duration of orientation to a toy or object was considered. In conclusions, interventions enhanced the cognitive, motor, and behavioral outcomes of VLBW preterm infants. The effects on cognitive and behavioral outcomes might be mediated by early-improved mother-infant interaction and infant emotional regulation, respectively. (C) 2014 Elsevier Ltd. All rights reserved.
C1 [Wu, Ying-Chin; Leng, Chi-Hon; Yu, Yen-Ting; Wu, Yen-Tzu; Chen, Li-Chiou; Jeng, Suh-Fang] Natl Taiwan Univ, Coll Med, Sch & Grad Inst Phys Therapy, Taipei 100, Taiwan.
   [Hsieh, Wu-Shiun] Natl Taiwan Univ Hosp, Dept Pediat, Taipei 10016, Taiwan.
   [Hsu, Chyong-Hsin; Chiu, Nan-Chang] Mackay Mem Hosp, Dept Pediat, Taipei, Taiwan.
   [Chen, Wei J.] Natl Taiwan Univ, Coll Publ Hlth, Grad Inst Epidemiol & Prevent Med, Taipei 100, Taiwan.
   [Gau, Susan Shur-Fen] Natl Taiwan Univ Hosp, Dept Psychiat, Taipei, Taiwan.
   [Gau, Susan Shur-Fen] Coll Med, Taipei, Taiwan.
   [Yang, Ming-Chin] Natl Taiwan Univ, Coll Publ Hlth, Grad Inst Hlth Care Org Adm, Taipei 100, Taiwan.
   [Fang, Li-Jung] Taipei City Hosp, Branch Women & Children, Taipei, Taiwan.
   [Hsu, Hui-Chin] Univ Georgia, Dept Child & Family Dev, Athens, GA 30602 USA.
   [Chen, Li-Chiou; Jeng, Suh-Fang] Natl Taiwan Univ Hosp, Phys Therapy Ctr, Taipei, Taiwan.
RP Jeng, SF (reprint author), Natl Taiwan Univ, Coll Med, Sch & Grad Inst Phys Therapy, 17 Xu Zhou Rd, Taipei 100, Taiwan.
EM jeng@ntu.edu.tw
RI Gau, Susan Shur-Fen/P-4726-2017
OI Gau, Susan Shur-Fen/0000-0002-2718-8221; Chen, Wei
   Jen/0000-0001-5899-5870; YANG, MING-CHIN/0000-0001-7326-8671; JENG,
   SUH-FANG/0000-0001-6953-8835; WU, YEN-TZU/0000-0001-5035-4577; HSIEH,
   WU-SHIUN/0000-0002-0609-3311; CHEN, LI-CHIOU/0000-0002-2532-6037
NR 51
TC 13
Z9 15
U1 1
U2 43
PU PERGAMON-ELSEVIER SCIENCE LTD
PI OXFORD
PA THE BOULEVARD, LANGFORD LANE, KIDLINGTON, OXFORD OX5 1GB, ENGLAND
SN 0891-4222
J9 RES DEV DISABIL
JI Res. Dev. Disabil.
PD OCT
PY 2014
VL 35
IS 10
BP 2384
EP 2393
DI 10.1016/j.ridd.2014.06.009
PG 10
WC Education, Special; Rehabilitation
SC Education & Educational Research; Rehabilitation
GA AM2UD
UT WOS:000339705400013
PM 24973546
DA 2020-02-16
ER

PT J
AU Salum, GA
   DeSousa, DA
   Bosa, VL
   Schuch, I
   Goldani, M
   Isolan, LR
   Teche, SP
   Fleck, MP
   Rohde, LA
   Manfro, GG
AF Salum, Giovanni A.
   DeSousa, Diogo A.
   Bosa, Vera L.
   Schuch, Ilaine
   Goldani, Marcelo
   Isolan, Luciano R.
   Teche, Stefania P.
   Fleck, Marcelo P.
   Rohde, Luis A.
   Manfro, Gisele G.
TI Internalizing disorders and quality of life in adolescence: evidence for
   independent associations
SO REVISTA BRASILEIRA DE PSIQUIATRIA
LA English
DT Article
DE Quality of life; anxiety; depression; adolescents
ID GENERALIZED ANXIETY DISORDER; MAJOR DEPRESSIVE DISORDER; MENTAL-HEALTH;
   PSYCHOMETRIC PROPERTIES; COMMUNITY SAMPLE; CHILDREN; QUESTIONNAIRE;
   VALIDATION; VERSION; COMORBIDITY
AB Objective: To investigate whether internalizing disorders are associated with quality of life (QoL) in adolescents, even after accounting for shared risk factors.
   Methods: The sample comprised 102 adolescents from a community cross-sectional study with an oversampling of anxious subjects. Risk factors previously associated with QoL were assessed and divided into five blocks organized hierarchically from proximal to distal sets of risk factors.
   Results: Multiple regression analysis yielded a hierarchical model accounting for 72% of QoL variance. All blocks were consistently associated with QoL (p<0.05), accounting for the following percentages of variance: 12% for demographics; 5.2% for family environment; 37.8% for stressful events; 10% for nutritional and health habits; and 64.2% for dimensional psychopathological symptoms or 22.8% for psychiatric diagnoses (dichotomous). Although most of the QoL variance attributed to internalizing symptoms was explained by the four proximal blocks in the hierarchical model (43.2%), about 21% of the variance was independently associated with internalizing symptoms/diagnoses.
   Conclusions: QoL is associated with several aspects of adolescent life that were largely predicted by our hierarchical model. Our findings reinforce the hypothesis that internalizing disorders and internalizing symptoms in adolescents have a high impact on QoL and deserve proper clinical attention.
C1 [Salum, Giovanni A.; Isolan, Luciano R.; Fleck, Marcelo P.; Rohde, Luis A.; Manfro, Gisele G.] Univ Fed Rio Grande do Sul, Grad Program Med Sci Psychiat, HCPA, Porto Alegre, RS, Brazil.
   [Salum, Giovanni A.; DeSousa, Diogo A.; Isolan, Luciano R.; Teche, Stefania P.; Manfro, Gisele G.] HCPA, Anxiety Disorders Outpatient Program Child & Adol, BR-90035003 Porto Alegre, RS, Brazil.
   [Salum, Giovanni A.; Rohde, Luis A.; Manfro, Gisele G.] HCPA, Natl Sci & Technol Inst Child & Adolescent Psychi, BR-90035003 Porto Alegre, RS, Brazil.
   [Bosa, Vera L.; Schuch, Ilaine; Goldani, Marcelo] HCPA, Ctr Child & Adolescent Hlth Studies NESCA, BR-90035003 Porto Alegre, RS, Brazil.
RP Salum, GA (reprint author), HCPA, Rua Ramiro Barcelos,2350,Sala 2201A, BR-90035003 Porto Alegre, RS, Brazil.
EM gsalumjr@gmail.com
RI Salum, Giovanni Abrahao/A-7849-2010; Manfro, Gisele/V-1167-2019; Manfro,
   Gisele G/B-7020-2009; Goldani, Marcelo Zubaran/U-8596-2019; Bosa, Vera
   Lucia/V-4861-2019; Fleck, Marcelo P/B-6706-2009; DeSousa,
   Diogo/D-1605-2016; Schuch, Ilaine/W-3364-2019; Rohde, Luis Augusto
   P/A-6426-2008
OI Salum, Giovanni Abrahao/0000-0002-7537-7289; Manfro,
   Gisele/0000-0002-0109-7591; Manfro, Gisele G/0000-0002-0109-7591; Bosa,
   Vera Lucia/0000-0002-6283-9640; Fleck, Marcelo P/0000-0003-3203-7951;
   DeSousa, Diogo/0000-0003-4112-6649; Rohde, Luis Augusto
   P/0000-0002-4552-4188
FU Coordenacao de Aperfeicoamento de Pessoal de Nivel Superior
   (CAPES)CAPES; Fundacao de Amparo a Pesquisa do Estado do Rio Grande do
   Sul (FAPERGS)Foundation for Research Support of the State of Rio Grande
   do Sul (FAPERGS); Conselho Nacional de Desenvolvimento Cientifico e
   Tecnologico (CNPq)National Council for Scientific and Technological
   Development (CNPq); Fundo de Incentivo a Pesquisa - Hospital de Clinicas
   de Porto Alegre (FIPE-HCPA); CAPES/FAPERGSCAPESFoundation for Research
   Support of the State of Rio Grande do Sul (FAPERGS); CNPqNational
   Council for Scientific and Technological Development (CNPq);
   FAPERGSFoundation for Research Support of the State of Rio Grande do Sul
   (FAPERGS); HCPA; CAPESCAPES; FIPE-HCPA
FX This work was partially funded by Coordenacao de Aperfeicoamento de
   Pessoal de Nivel Superior (CAPES), Fundacao de Amparo a Pesquisa do
   Estado do Rio Grande do Sul (FAPERGS), Conselho Nacional de
   Desenvolvimento Cientifico e Tecnologico (CNPq), and Fundo de Incentivo
   a Pesquisa - Hospital de Clinicas de Porto Alegre (FIPE-HCPA). GAS is
   the recipient of a CAPES/FAPERGS postdoctoral scholarship. LAR receives
   research support from CNPq, FAPERGS, HCPA, and CAPES. GGM receives
   research support from CNPq, FAPERGS, and FIPE-HCPA.
NR 40
TC 3
Z9 5
U1 0
U2 9
PU ASSOC BRASILEIRA PSIQUIATRIA
PI SAO PAULO
PA SUBSCRIPTION DEPARTMENT, RUA PEDRO DE TOLEDO, 967 - CASA 01, SAO PAULO,
   SP 04039-032  A, BRAZIL
SN 1516-4446
J9 REV BRAS PSIQUIATR
JI Rev. Bras. Psiquiatr.
PD OCT-DEC
PY 2014
VL 36
IS 4
BP 305
EP 312
DI 10.1590/1516-4446-2014-1362
PG 8
WC Psychiatry
SC Psychiatry
GA AW1UJ
UT WOS:000346075800005
PM 24918520
OA DOAJ Gold, Green Published
DA 2020-02-16
ER

PT J
AU Liao, TL
   Chen, YS
   Chen, CY
   Chien, LY
AF Liao, Tzu-Lin
   Chen, Ying-Sheue
   Chen, Chuan-Yu
   Chien, Li-Yin
TI Self-reported Internalizing and Externalizing Behaviours among Junior
   High School Students at 2 and 4 Years after the 921 Earthquake in Taiwan
SO STRESS AND HEALTH
LA English
DT Article
DE mental health; disaster; adolescents; Taiwan Education Panel Survey
ID POSTTRAUMATIC-STRESS-DISORDER; TSUNAMI-AFFECTED AREAS;
   PSYCHIATRIC-DISORDERS; DEPRESSIVE REACTIONS; GENDER-DIFFERENCES;
   SOUTHERN THAILAND; TRAUMATIC EVENTS; SEX-DIFFERENCES; CHILDREN;
   ADOLESCENTS
AB We examined the impact of the 921 Taiwan Earthquake on internalizing and externalizing behaviours among junior high school students 2 and 4 years after the earthquake. This study was a secondary analysis using data extracted from the Taiwan Education Panel Survey and included 12111 students. The impact of the earthquake was assessed by the length of time to restore the home environment and whether a family member died or was severely injured in the earthquake. Generalized estimating equations showed that living in an urban area and a longer duration after the earthquake were associated with increased internalizing and externalizing behaviours. Boys reported more externalizing but fewer internalizing behaviours than girls. After adjustment for those variables, having a family member who had died or was severely injured was not significantly associated with increased internalizing and externalizing behaviours. However, a longer duration of time to restore the home environment was significantly associated with these behaviours. Regardless of the impact level of the disaster, adolescents had increased internalizing and externalizing behaviours from the seventh to ninth grades. Post-disaster mental health services should continue monitoring and supporting children whose ordinary home living is affected by a natural disaster up to 4 years post-disaster. Copyright (C) 2013 John Wiley & Sons, Ltd.
C1 [Liao, Tzu-Lin] Taichung Municipal Da Dun Jr High Sch, Taichung, Taiwan.
   [Chen, Ying-Sheue] Taipei Vet Gen Hosp, Dept Psychiat, Taipei, Taiwan.
   [Chen, Chuan-Yu] Natl Yang Ming Univ, Inst Publ Hlth, Taipei 11221, Taiwan.
   [Chien, Li-Yin] Natl Yang Ming Univ, Inst Clin & Community Hlth Nursing, ScD, MPH, Taipei 11221, Taiwan.
RP Chien, LY (reprint author), Natl Yang Ming Univ, Inst Clin & Community Hlth Nursing, ScD, MPH, 155 Li Nong St,Sect 2, Taipei 11221, Taiwan.
EM lychien@ym.edu.tw
RI Chen, Chuan-Yu/C-7697-2011
NR 45
TC 3
Z9 3
U1 1
U2 11
PU WILEY
PI HOBOKEN
PA 111 RIVER ST, HOBOKEN 07030-5774, NJ USA
SN 1532-3005
EI 1532-2998
J9 STRESS HEALTH
JI Stress Health
PD OCT
PY 2014
VL 30
IS 4
BP 265
EP 271
DI 10.1002/smi.2506
PG 7
WC Psychology, Applied; Psychiatry; Psychology
SC Psychology; Psychiatry
GA AQ8FV
UT WOS:000343060600001
PM 23824636
DA 2020-02-16
ER

PT J
AU Capdevila-Brophy, C
   Artigas-Pallares, J
   Navarro-Pastor, JB
   Garcia-Nonell, K
   Rigau-Ratera, E
   Obiols, JE
AF Capdevila-Brophy, Connie
   Artigas-Pallares, Josep
   Blas Navarro-Pastor, Jose
   Garcia-Nonell, Katy
   Rigau-Ratera, Eugenia
   Obiols, Jordi E.
TI ADHD Predominantly Inattentive Subtype With High Sluggish Cognitive
   Tempo: A New Clinical Entity?
SO JOURNAL OF ATTENTION DISORDERS
LA English
DT Article
DE ADHD; sluggish cognitive tempo; executive functions; DSM-V subtypes
ID ATTENTION-DEFICIT DISORDER; IV FIELD TRIALS; HYPERACTIVITY DISORDER;
   CHILDREN; VALIDITY; SELECTION; UTILITY; SAMPLE
AB Objective: The authors investigate differences in the neuropsychological and behavioral profiles of two groups of children with ADHD, one with predominantly inattentive subtype of ADHD (PI) and high sluggish cognitive tempo (SCT; n = 19) and another formed by the rest of the sample (children with ADHD combined subtype and children with PI and low SCT scores; n = 68). Method: Instruments included Wechsler Intelligence Scale for Children and subtests from Developmental Neuropsychological Assessment, Conners' Continuous Performance Test, Behavior Rating Inventory of Executive Function, and Achenbach's Child Behavior Checklist for ages 6 to 18. Results: PI with high SCT had fewer problems with sustained attention, and more internalizing problems, anxiety/depression, and withdrawn/depressed behavior, and more executive problems with self-monitoring than the rest of the ADHD sample. Conclusion: This study supports revising subtype's criteria and further studying the hypothesis that ADHD with high SCT constitutes a separate clinical entity.
C1 [Capdevila-Brophy, Connie; Blas Navarro-Pastor, Jose; Obiols, Jordi E.] Univ Autonoma Barcelona, Bellaterra 08193, Spain.
   [Artigas-Pallares, Josep] Corp Sanitaria Parc Tauli Sabadell, Neuropediat Unit, Barcelona, Spain.
   [Garcia-Nonell, Katy; Rigau-Ratera, Eugenia] Corp Sanitaria Parc Tauli Sabadell, Barcelona, Spain.
RP Capdevila-Brophy, C (reprint author), Univ Autonoma Barcelona, Dept Psicol Clin & Salut, Unitat Neuropsicol & Psicopatol, Campus Bellaterra,Edifici B, Bellaterra 08193, Spain.
EM DraConnieCapdevila@copc.cat
OI Navarro Pastor, Jose Blas/0000-0001-5929-4224
FU Lilly Laboratories
FX The author(s) disclosed receipt of the following financial support for
   the research, authorship, and/or publication of this article: This
   research was partially supported by a grant from Lilly Laboratories to
   Dr. Josep Artigas-Pallares at the Neuropediatric Unit, Corporacio
   Sanitaria Parc Tauli, Sabadell.
NR 52
TC 28
Z9 28
U1 2
U2 35
PU SAGE PUBLICATIONS INC
PI THOUSAND OAKS
PA 2455 TELLER RD, THOUSAND OAKS, CA 91320 USA
SN 1087-0547
EI 1557-1246
J9 J ATTEN DISORD
JI J. Atten. Disord.
PD OCT
PY 2014
VL 18
IS 7
BP 607
EP 616
DI 10.1177/1087054712445483
PG 10
WC Psychology, Developmental; Psychiatry
SC Psychology; Psychiatry
GA AN8VJ
UT WOS:000340883000006
PM 22653808
DA 2020-02-16
ER

PT J
AU Klaver, JM
   Palo, AD
   DiLalla, LF
AF Klaver, Jacqueline M.
   Palo, Amanda D.
   DiLalla, Lisabeth F.
TI Inaccuracy of Perceived Competence Ratings Is Associated With Problem
   Behaviors in 5-Year-Old Children
SO JOURNAL OF GENETIC PSYCHOLOGY
LA English
DT Article
DE inaccuracy; children; problem behaviors; perceived competence
ID HIGH SELF-ESTEEM; PSYCHOLOGICAL ADJUSTMENT; EXTERNALIZING BEHAVIOR;
   MATERNAL ACCEPTANCE; PARENTAL ACCEPTANCE; HEALTH-PROMOTION; MIDDLE
   CHILDHOOD; PEER ACCEPTANCE; ADOLESCENTS; AGGRESSION
AB The authors examined problem behaviors in preschool children as a function of perceived competence. Prior research has demonstrated a link between inaccuracy of self-perceptions and teacher-reported externalizing behaviors in preschool aged boys. This study extended past research by adding data collected from observed behaviors in a laboratory setting, as well as parent reports of internalizing and externalizing behaviors. Five-year-old children completed the Pictorial Scale of Perceived Competence and Social Acceptance for Young Children (PSPCSA) in the lab, participated in a 10-min puzzle interaction task with their cotwin and mother, and completed a short task assessing cognitive abilities. Children were grouped into 3 self-esteem categories (unrealistically low, realistic, and unrealistically high) based on comparisons of self-reported (PSPCSA) versus actual competencies for maternal acceptance, peer acceptance, and cognitive competence. Results showed that children who overreported their maternal acceptance and peer acceptance had significantly more parent-reported externalizing problems as well as internalizing problems. There were no significant differences in accuracy for cognitive competence. The findings from this study underscore the negative impact of unrealistically high self-appraisal on problem behaviors in young children.
C1 [Klaver, Jacqueline M.; Palo, Amanda D.] So Illinois Univ, Carbondale, IL 62901 USA.
   [DiLalla, Lisabeth F.] So Illinois Univ, Dept Family & Community Med, Carbondale, IL 62901 USA.
   [DiLalla, Lisabeth F.] So Illinois Univ, Dept Psychol, Carbondale, IL 62901 USA.
RP DiLalla, LF (reprint author), So Illinois Univ, Dept Family & Community Med, Mail Code 6503, Carbondale, IL 62901 USA.
EM ldilalla@siu.edu
OI DiLalla, Lisabeth/0000-0003-0784-2916
NR 52
TC 2
Z9 2
U1 1
U2 10
PU ROUTLEDGE JOURNALS, TAYLOR & FRANCIS LTD
PI ABINGDON
PA 4 PARK SQUARE, MILTON PARK, ABINGDON OX14 4RN, OXFORDSHIRE, ENGLAND
SN 0022-1325
EI 1940-0896
J9 J GENET PSYCHOL
JI J. Genet. Psychol.
PD SEP 3
PY 2014
VL 175
IS 5
BP 363
EP 381
DI 10.1080/00221325.2014.932269
PG 19
WC Psychology, Developmental; Psychology; Psychology, Multidisciplinary
SC Psychology
GA AS8WX
UT WOS:000344526900001
PM 25271815
DA 2020-02-16
ER

PT J
AU DiStefano, C
   Greer, FW
   Kamphaus, RW
   Brown, WH
AF DiStefano, Christine
   Greer, Fred W.
   Kamphaus, R. W.
   Brown, William H.
TI Using Rasch Rating Scale Methodology to Examine a Behavioral Screener
   for Preschoolers At Risk
SO JOURNAL OF EARLY INTERVENTION
LA English
DT Article
DE preschoolers; screening; Rasch modeling; scale development
ID MENTAL-HEALTH; AGE CHILDREN; INTERVENTION; PREVENTION; STUDENTS
AB A screening instrument used to identify young children at risk for behavioral and emotional difficulties, the Behavioral and Emotional Screening System Teacher Rating Scale-Preschool was examined. The Rasch Rating Scale Method was used to provide additional information about psychometric properties of items, respondents, and the response scale. Using a representative U.S. sample of 1,485 children, the structure of the screener, performance of the rating scale, and coverage of the Maladaptive Behavior construct were investigated to identify children with emerging behavioral and emotional difficulties. Items measuring Internalizing and Externalizing Problems indicated greater efficiency for assessing at-risk behavioral and emotional problems, whereas items measuring emerging school problems or adaptive skills contributed little to the assessment of risk. Differential item functioning was examined for by age and found to be present for roughly one third of the items. Implications for scale development, screening young children, and use of screening information are discussed.
C1 [DiStefano, Christine; Greer, Fred W.; Brown, William H.] Univ S Carolina, Columbia, SC 29208 USA.
   [Kamphaus, R. W.] Univ Oregon, Eugene, OR 97403 USA.
RP DiStefano, C (reprint author), Univ S Carolina, Dept Educ Studies, 138 Wardlaw Hall, Columbia, SC 29208 USA.
EM distefan@mailbox.sc.edu
FU Institute of Education Sciences, U.S. Department of EducationUS
   Department of Education [R324A100104]
FX The author(s) disclosed receipt of the following financial support for
   the research, authorship, and/or publication of this article: The
   research reported here was supported by the Institute of Education
   Sciences, U.S. Department of Education, through Grant R324A100104 to
   South Carolina Research Foundation. The opinions expressed are those of
   the authors and do not represent views of the Institute of Education
   Sciences or the U.S. Department of Education.
NR 52
TC 7
Z9 7
U1 0
U2 2
PU SAGE PUBLICATIONS INC
PI THOUSAND OAKS
PA 2455 TELLER RD, THOUSAND OAKS, CA 91320 USA
SN 1053-8151
EI 2154-3992
J9 J EARLY INTERVENTION
JI J. Early Interv.
PD SEP
PY 2014
VL 36
IS 3
BP 192
EP 211
DI 10.1177/1053815115573078
PG 20
WC Education, Special; Psychology, Educational; Rehabilitation
SC Education & Educational Research; Psychology; Rehabilitation
GA CD6ZQ
UT WOS:000351240400003
DA 2020-02-16
ER

PT J
AU Schwerdtle, B
   Kubler, A
   Schlarb, AA
AF Schwerdtle, B.
   Kuebler, A.
   Schlarb, A. A.
TI Internalizing behavior problems in primary school children with insomnia
SO JOURNAL OF SLEEP RESEARCH
LA English
DT Meeting Abstract
CT 22nd Congress of the European-Sleep-Research-Society
CY SEP 16-20, 2014
CL Tallinn, ESTONIA
SP European Sleep Res Soc
C1 [Schwerdtle, B.; Kuebler, A.; Schlarb, A. A.] Univ Wurzburg, D-97070 Wurzburg, Germany.
NR 0
TC 0
Z9 0
U1 0
U2 2
PU WILEY-BLACKWELL
PI HOBOKEN
PA 111 RIVER ST, HOBOKEN 07030-5774, NJ USA
SN 0962-1105
EI 1365-2869
J9 J SLEEP RES
JI J. Sleep Res.
PD SEP
PY 2014
VL 23
SU 1
SI SI
MA 178
BP 41
EP 41
PG 1
WC Clinical Neurology; Neurosciences
SC Neurosciences & Neurology
GA CB9OG
UT WOS:000349960600095
DA 2020-02-16
ER

PT J
AU Barbot, B
   Crossman, E
   Hunter, SR
   Grigorenko, EL
   Luthar, SS
AF Barbot, Baptiste
   Crossman, Elizabeth
   Hunter, Scott R.
   Grigorenko, Elena L.
   Luthar, Suniya S.
TI Reciprocal Influences Between Maternal Parenting and Child Adjustment in
   a High-Risk Population: A 5-Year Cross-Lagged Analysis of Bidirectional
   Effects
SO AMERICAN JOURNAL OF ORTHOPSYCHIATRY
LA English
DT Article
DE motherhood; parenting; parenting stress; child adjustment;
   bidirectionality; social competence
ID RELATIONAL PSYCHOTHERAPY MOTHERS; ACCEPTANCE-REJECTION; CONDUCT
   PROBLEMS; STRESS INDEX; DEPRESSION; BEHAVIOR; RESILIENCE; SAMPLE;
   PSYCHOPATHOLOGY; ADOLESCENTS
AB This study examines longitudinally the bidirectional influences between maternal parenting (behaviors and parenting stress) and mothers' perceptions of their children's adjustment, in a multivariate approach. Data was gathered from 361 low-income mothers (many with psychiatric diagnoses) reporting on their parenting behavior, parenting stress, and their child's adjustment, in a 2-wave longitudinal study over 5 years. Measurement models were developed to derive 4 broad parenting constructs (involvement, control, rejection, and stress) and 3 child adjustment constructs (internalizing problems, externalizing problems, and social competence). After measurement invariance of these constructs was confirmed across relevant groups and over time, both measurement models were integrated in a single crossed-lagged regression analysis of latent constructs. Multiple reciprocal influences were observed between parenting and perceived child adjustment over time: Externalizing and internalizing problems in children were predicted by baseline maternal parenting behaviors, and child social competence was found to reduce parental stress and increase parental involvement and appropriate monitoring. These findings on the motherhood experience are discussed in light of recent research efforts to understand mother-child bidirectional influences and their potential for practical applications.
C1 [Barbot, Baptiste] Pace Univ, Dept Psychol, New York, NY USA.
   [Barbot, Baptiste; Grigorenko, Elena L.; Luthar, Suniya S.] Yale Univ, Ctr Child Study, New Haven, CT 06520 USA.
   [Crossman, Elizabeth; Luthar, Suniya S.] Columbia Univ, Teachers Coll, New York, NY 10027 USA.
   [Hunter, Scott R.] Univ Calif Los Angeles, Semel Inst Neurosci & Human Behav, Los Angeles, CA 90024 USA.
   [Grigorenko, Elena L.] Moscow State Univ Psychol & Educ, Moscow, Russia.
RP Luthar, SS (reprint author), Arizona State Univ, Dept Psychol, 900 South McAllister Rd, Tempe, AZ 85287 USA.
EM sluthar@asu.edu
RI Grigorenko, Elena/V-2418-2019
OI Barbot, Baptiste/0000-0002-5096-2596
FU NIDAUnited States Department of Health & Human ServicesNational
   Institutes of Health (NIH) - USANIH National Institute on Drug Abuse
   (NIDA) [DA010726, RO1-DA11498, R01-DA14385]
FX We thank Pamela Brown, Theresa Babuscio, Julia Chafkin, and Jeremy
   Rothstein for their help in the data collection, data management, and
   editorial assistance in the preparation of this article. Preparation of
   this article was supported by NIDA DA010726, RO1-DA11498 and R01-DA14385
   (PI: Luthar). Suniya S. Luthar is now at Arizona State University.
NR 83
TC 16
Z9 18
U1 0
U2 45
PU AMER PSYCHOLOGICAL ASSOC
PI WASHINGTON
PA 750 FIRST ST NE, WASHINGTON, DC 20002-4242 USA
SN 0002-9432
EI 1939-0025
J9 AM J ORTHOPSYCHIAT
JI Am. J. Orthopsychiatr.
PD SEP
PY 2014
VL 84
IS 5
BP 567
EP 580
DI 10.1037/ort0000012
PG 14
WC Psychiatry; Social Work
SC Psychiatry; Social Work
GA AX4TI
UT WOS:000346923700012
PM 25089759
OA Green Accepted
DA 2020-02-16
ER

PT J
AU Lecompte, V
   Moss, E
AF Lecompte, Vanessa
   Moss, Ellen
TI Disorganized and Controlling Patterns of Attachment, Role Reversal, and
   Caregiving Helplessness: Links to Adolescents' Externalizing Problems
SO AMERICAN JOURNAL OF ORTHOPSYCHIATRY
LA English
DT Article
DE disorganized attachment; externalizing problems; caregiving
   helplessness; role reversal
ID MATERNAL DEPRESSIVE SYMPTOMS; BEHAVIOR PROBLEMS; DEVELOPMENTAL
   PSYCHOPATHOLOGY; INTERNALIZING SYMPTOMS; MIDDLE CHILDHOOD; SCHOOL-AGE;
   RISK; INTERVENTION; STRATEGIES; PROFILES
AB The aim of this study was to investigate longitudinal associations between attachment at early school age and the development of externalizing symptoms in adolescence. The mediating roles of maternal helplessness and role reversal were also examined. Attachment classifications of 136 children (63 boys and 73 girls) and quality of mother-child interactions (role reversal) were observed at ages 5-6 using the separation-reunion procedure (Main & Cassidy, 1988). At age 13, externalizing problems reported by both the adolescent and the mother (Youth Self-Report; Achenbach, 1991), and caregiving helplessness reported by the mother (Caregiving Helplessness Questionnaire; George, Coulson, & Magana, 1997) were evaluated. Results indicated that children with disorganized attachment to their caregivers evidenced the most maladaptive patterns compared with children with secure attachment, displaying high externalizing symptoms and having mothers reporting more helplessness. Significant differences found among the disorganization subtypes indicated that the controlling-punitive subgroup had more maladaptive patterns across variables than did the behaviorally disorganized and controlling-caregiving subgroups. These findings support the idea that early attachment, mother-child interaction quality, and caregiving helplessness should be central themes in prevention and intervention programs with mother-child dyads.
C1 [Lecompte, Vanessa; Moss, Ellen] Univ Quebec, Dept Psychol, Montreal, PQ H3C 3P8, Canada.
RP Lecompte, V (reprint author), Univ Quebec, Dept Psychol, Ctr Ville, CP 8888 Succursale, Montreal, PQ H3C 3P8, Canada.
EM lecompte.vanessa@courrier.uqam.ca
FU Social Sciences and Humanities Research Council of Canada (SSHRC)Social
   Sciences and Humanities Research Council of Canada (SSHRC)
FX This research was supported by grants from the Social Sciences and
   Humanities Research Council of Canada (SSHRC). We thank Jean Begin for
   his valuable assistance in the research project.
NR 40
TC 21
Z9 21
U1 1
U2 28
PU AMER PSYCHOLOGICAL ASSOC
PI WASHINGTON
PA 750 FIRST ST NE, WASHINGTON, DC 20002-4242 USA
SN 0002-9432
EI 1939-0025
J9 AM J ORTHOPSYCHIAT
JI Am. J. Orthopsychiatr.
PD SEP
PY 2014
VL 84
IS 5
BP 581
EP 589
DI 10.1037/ort0000017
PG 9
WC Psychiatry; Social Work
SC Psychiatry; Social Work
GA AX4TI
UT WOS:000346923700013
PM 25265220
DA 2020-02-16
ER

PT J
AU Skouteris, H
   Cox, R
   Huang, T
   Rutherford, L
   Edwards, S
   Cutter-Mackenzie, A
AF Skouteris, Helen
   Cox, Rachael
   Huang, Terry
   Rutherford, Leonie
   Edwards, Susan
   Cutter-Mackenzie, Amy
TI Promoting obesity prevention together with environmental sustainability
SO HEALTH PROMOTION INTERNATIONAL
LA English
DT Article
DE social marketing; obesity prevention; environmental sustainability;
   children
ID CHILDHOOD OBESITY; CAMPAIGNS; EDUCATION
AB There is mounting evidence that current food production, transport, land use and urban design negatively impact both climate change and obesity outcomes. Recommendations to prevent climate change provide an opportunity to improve environmental outcomes and alter our food and physical activity environments in favour of a 'healthier' energy balance. Hence, setting goals to achieve a more sustainable society offers a unique opportunity to reduce levels of obesity. In the case of children, this approach is supported with evidence that even from a young age they show emerging understandings of complex environmental issues and are capable of both internalizing positive environmental values and influencing their own environmental outcomes. Given young children's high levels of environmental awareness, it is easy to see how environmental sustainability messages may help educate and motivate children to make 'healthier' choices. The purpose of this paper is to highlight a new approach to tackling childhood obesity by tapping into existing social movements, such as environmental sustainability, in order to increase children's motivation for healthy eating and physical activity behaviours and thus foster more wholesome communities. We contend that a social marketing framework may be a particularly useful tool to foster behaviour change beneficial to both personal and environmental health by increasing perceived benefits and reducing perceived costs of behaviour change. Consequently, we propose a new framework which highlights suggested pathways for helping children initiate and sustain 'healthier' behaviours in order to inform future research and potentially childhood obesity intervention strategies.
C1 [Skouteris, Helen; Cox, Rachael] Deakin Univ, Sch Psychol, Burwood, Vic, Australia.
   [Huang, Terry] Univ Nebraska Med Ctr, Omaha, NE USA.
   [Rutherford, Leonie] Deakin Univ, Sch Commun & Creat Arts, Deakin, Vic, Australia.
   [Edwards, Susan] Australian Catholic Univ, Fac Educ, East Melbourne, Vic, Australia.
   [Cutter-Mackenzie, Amy] So Cross Univ, Sch Educ, Lismore, NSW 2480, Australia.
RP Skouteris, H (reprint author), Deakin Univ, Sch Psychol, 221 Burwood Highway, Burwood, Vic, Australia.
EM helen.skouteris@deakin.edu.au
RI Edwards, Susan/O-2083-2018; Rutherford, Leonie/C-7318-2017;
   Cutter-Mackenzie-Knowles, Amy/H-6325-2016
OI Edwards, Susan/0000-0002-5945-0597; Rutherford,
   Leonie/0000-0003-3940-3379; Cutter-Mackenzie-Knowles,
   Amy/0000-0002-2499-8552; Green, Rachael/0000-0001-7470-7621
NR 45
TC 8
Z9 8
U1 3
U2 35
PU OXFORD UNIV PRESS
PI OXFORD
PA GREAT CLARENDON ST, OXFORD OX2 6DP, ENGLAND
SN 0957-4824
EI 1460-2245
J9 HEALTH PROMOT INT
JI Health Promot. Int.
PD SEP
PY 2014
VL 29
IS 3
BP 454
EP 462
DI 10.1093/heapro/dat007
PG 9
WC Health Policy & Services; Public, Environmental & Occupational Health
SC Health Care Sciences & Services; Public, Environmental & Occupational
   Health
GA AW0DA
UT WOS:000345959200007
PM 23392756
OA Bronze
DA 2020-02-16
ER

PT J
AU Mirabile, SP
AF Mirabile, Scott P.
TI Parents' inconsistent emotion socialization and children's
   socioemotional adjustment
SO JOURNAL OF APPLIED DEVELOPMENTAL PSYCHOLOGY
LA English
DT Article
DE Inconsistency; Emotion socialization; Emotion expression; Emotion
   regulation; Internalizing; Early childhood
ID SOCIAL COMPETENCE; NEGATIVE EMOTIONS; DIFFERENTIAL TREATMENT; BEHAVIOR
   PROBLEMS; EARLY-CHILDHOOD; FAMILY CONTEXT; MOTHERS; STRATEGIES;
   PRESCHOOLERS; CONSISTENCY
AB Parents socialize children's emotion through active, purposeful strategies and through their own expressivity; yet little research has examined whether parents are inconsistent within or between these socialization domains. The author presents a heuristic model of inconsistency in parents' emotion socialization. Parents (M age = 34.8 years, 85% mothers) of preschool-aged children (M age = 4.5 years, 53% female) reported on their responses to children's emotions, their own expressivity, child emotion regulation and expressivity, child social competence, and child internalizing and externalizing. Parents were largely consistent in their emotion socialization, with one exception being that some highly negatively expressive parents punished children's negative expressivity. This pairing of inconsistent socialization behaviors interacted to explain variance in child emotion regulation and internalizing. The author discusses the implications and limitations of the findings and directions for future research. (C) 2014 Elsevier Inc All rights reserved.
C1 St Marys Coll Maryland, St Marys City, MD 20686 USA.
RP Mirabile, SP (reprint author), St Marys Coll Maryland, 18952 E Fisher Rd, St Marys City, MD 20686 USA.
EM spmirabile@smcm.edu
OI Mirabile, Scott/0000-0002-6063-3024
NR 68
TC 12
Z9 12
U1 0
U2 29
PU ELSEVIER SCIENCE INC
PI NEW YORK
PA STE 800, 230 PARK AVE, NEW YORK, NY 10169 USA
SN 0193-3973
EI 1873-7900
J9 J APPL DEV PSYCHOL
JI J. Appl. Dev. Psychol.
PD SEP-OCT
PY 2014
VL 35
IS 5
BP 392
EP 400
DI 10.1016/j.appdev.2014.06.003
PG 9
WC Psychology, Developmental
SC Psychology
GA AU2WT
UT WOS:000345476100002
DA 2020-02-16
ER

PT J
AU Hoogsteder, LM
   Wissink, IB
   Stams, GJJM
   van Horn, JE
   Hendriks, J
AF Hoogsteder, Larissa M.
   Wissink, Inge B.
   Stams, Geert Jan J. M.
   van Horn, Joan E.
   Hendriks, Jan
TI A Validation Study of the Brief Irrational Thoughts Inventory
SO JOURNAL OF RATIONAL-EMOTIVE AND COGNITIVE-BEHAVIOR THERAPY
LA English
DT Article
DE Adolescents; Aggression and justification; Distrust; Irrational
   thoughts; Sub-assertiveness; Severe behavioral problems
ID SERVING COGNITIVE DISTORTIONS; ANTISOCIAL-BEHAVIOR; MEASUREMENT
   INVARIANCE; SELF-ESTEEM; ADOLESCENTS; DELINQUENCY; COMORBIDITY;
   COMMUNITY; TEACHER; ADULTS
AB This study examines the reliability and validity of the "Brief Irrational Thoughts Inventory" (BITI) in a sample of 256 justice-involved youths. The BITI is a questionnaire used to determine the nature and severity of irrational thoughts related to aggressive (externalizing), sub-assertive (internalizing), and distrust-related behavior in adolescents with conduct problems. The results of this study demonstrated adequate internal consistency reliability and supported validity of the BITI in terms of construct, convergent, concurrent and divergent validity. Construct validity was assessed using a confirmatory factor analysis. The BITI proved to be measurement invariant for sex and ethnic origin, i.e., the results indicated that items were interpreted in a similar way by boys and girls as well as native and non-native Dutch respondents. The BITI also proved to be insensitive to intelligence, education, and age (divergent validity). However, weak to moderate correlations were found between the degree of social desirability and irrational thoughts related to aggressive (externalizing) and distrust-related behavior (BITI). Finally, concurrent validity was satisfactory, with the exception of thoughts related to sub-assertive (internalizing) behavior.
C1 [Hoogsteder, Larissa M.; Wissink, Inge B.; Stams, Geert Jan J. M.; Hendriks, Jan] Univ Amsterdam, Amsterdam, Netherlands.
   [Hoogsteder, Larissa M.; van Horn, Joan E.; Hendriks, Jan] Dept Forens Outpatient Ctr de Waag, Utrecht, Netherlands.
   [Hendriks, Jan] Free Univ Amsterdam, Amsterdam, Netherlands.
RP Hoogsteder, LM (reprint author), Univ Amsterdam, Amsterdam, Netherlands.
EM LHoogsteder@dewaagnederland.nl
OI van Horn, Joan/0000-0002-6966-4636
NR 54
TC 3
Z9 3
U1 0
U2 3
PU SPRINGER
PI NEW YORK
PA 233 SPRING ST, NEW YORK, NY 10013 USA
SN 0894-9085
EI 1573-6563
J9 J RATION-EMOT COGN-B
JI J. Ration.-Emot. Cogn.-Behav. Ther.
PD SEP
PY 2014
VL 32
IS 3
BP 216
EP 232
DI 10.1007/s10942-014-0190-7
PG 17
WC Psychology, Clinical
SC Psychology
GA AT0IS
UT WOS:000344620700003
DA 2020-02-16
ER

PT J
AU Salusky, I
   Larson, RW
   Griffith, A
   Wu, J
   Raffaelli, M
   Sugimura, N
   Guzman, M
AF Salusky, Ida
   Larson, Reed W.
   Griffith, Aisha
   Wu, Joanna
   Raffaelli, Marcela
   Sugimura, Niwako
   Guzman, Maria
TI How Adolescents Develop Responsibility: What Can Be Learned From Youth
   Programs
SO JOURNAL OF RESEARCH ON ADOLESCENCE
LA English
DT Article
ID SOCIAL INVESTMENT; WORK EXPERIENCES; 5-FACTOR MODEL; POSITIVE YOUTH;
   PERSONALITY; CONSCIENTIOUSNESS; PARTICIPATION; METAANALYSIS; DIMENSIONS;
   BEHAVIORS
AB This theory-building qualitative study examined how youth develop responsibility within the context of organized youth programs. Interviews were conducted with ethnically diverse youth, parents, and adult leaders from four programs for high school-aged teens. Analysis suggested that youth develop responsibility through a four-step cycle: (1) voluntarily taking on roles and obligations, (2) experiencing challenge and strain, (3) being motivated to fulfill their obligations, and (4) internalizing a self-concept that leads to responsible behavior in other contexts. Leaders support this learning cycle by creating program structures and providing ongoing support that helps youth experience ownership of demanding roles. Peers contribute by providing a sense of solidarity while also imposing mutual accountability.
C1 [Salusky, Ida; Larson, Reed W.; Griffith, Aisha; Wu, Joanna; Raffaelli, Marcela; Sugimura, Niwako] Univ Illinois Champaign Urbana, Champaign, IL 61820 USA.
   [Guzman, Maria] Loyola Univ Chicago, Chicago, IL USA.
RP Salusky, I (reprint author), Univ Illinois Champaign Urbana, Dept Psychol, 308 Psychol Bldg,603 East Daniel St M-C 718, Champaign, IL 61820 USA.
EM salusky1@illinois.edu
NR 51
TC 17
Z9 17
U1 1
U2 15
PU WILEY
PI HOBOKEN
PA 111 RIVER ST, HOBOKEN 07030-5774, NJ USA
SN 1050-8392
EI 1532-7795
J9 J RES ADOLESCENCE
JI J. Res. Adolesc.
PD SEP
PY 2014
VL 24
IS 3
SI SI
BP 417
EP 430
DI 10.1111/jora.12118
PG 14
WC Family Studies; Psychology, Developmental
SC Family Studies; Psychology
GA AT2TP
UT WOS:000344789300002
DA 2020-02-16
ER

PT J
AU McLaughlin, KA
   Sheridan, MA
   Alves, S
   Mendes, WB
AF McLaughlin, Katie A.
   Sheridan, Margaret A.
   Alves, Sonia
   Mendes, Wendy Berry
TI Child Maltreatment and Autonomic Nervous System Reactivity: Identifying
   Dysregulated Stress Reactivity Patterns by Using the Biopsychosocial
   Model of Challenge and Threat
SO PSYCHOSOMATIC MEDICINE
LA English
DT Article
DE child maltreatment; childhood adversity; autonomic nervous system;
   stress reactivity; internalizing; externalizing
ID BIOLOGICAL SENSITIVITY; EMOTIONAL RESPONSES; PSYCHOSOCIAL STRESS;
   HORMONE CHALLENGE; MARITAL CONFLICT; MENTAL-DISORDERS; ABUSE; BEHAVIOR;
   PERFORMANCE; CORTISOL
AB Objective: Disruptions in stress response system development have been posited as mechanisms linking child maltreatment (CM) to psychopathology. Existing theories predict elevated sympathetic nervous system reactivity after CM, but evidence for this is inconsistent. We present a novel framework for conceptualizing stress reactivity after CM that uses the biopsychosocial model of challenge and threat. We predicted that in the context of a social-evaluative stressor, maltreated adolescents would exhibit a threat pattern of reactivity, involving sympathetic nervous system activation paired with elevated vascular resistance and blunted cardiac output (CO) reactivity. Methods: A sample of 168 adolescents (mean age = 14.9 years) participated. Recruitment targeted maltreated adolescents; 38.2% were maltreated. Electrocardiogram, impedance cardiography, and blood pressure were acquired at rest and during an evaluated social stressor (Trier Social Stress Test). Pre-ejection period (PEP), CO, and total peripheral resistance reactivity were computed during task preparation, speech delivery, and verbal mental arithmetic. Internalizing and externalizing symptoms were assessed. Results: Maltreatment was unrelated to PEP reactivity during preparation or speech, but maltreated adolescents had reduced PEP reactivity during math. Maltreatment exposure (F(1,145) = 3.8-9.4, p = .053-<.001) and severity (A = -0.10-0.12, p = .030-.007) were associated with significantly reduced CO reactivity during all components of the stress task and marginally associated with elevated total peripheral resistance reactivity (F(1,145) = 3.8-9.4; p = .053-<.001 [beta = 0.07-0.11] and p = .11-.009, respectively). Threat reactivity was positively associated with externalizing symptoms. Conclusions: CM is associated with a dysregulated pattern of physiological reactivity consistent with theoretical conceptualizations of threat but not previously examined in relation to maltreatment, suggesting a more nuanced pattern of stress reactivity than predicted by current theoretical models.
C1 [McLaughlin, Katie A.] Univ Washington, Dept Psychol, Seattle, WA 98195 USA.
   [Sheridan, Margaret A.] Boston Childrens Hosp, Dev Med Ctr, Boston, MA USA.
   [Sheridan, Margaret A.] Harvard Univ, Sch Med, Dept Pediat, Boston, MA 02115 USA.
   [Alves, Sonia] Harvard Univ, Grad Sch Educ, Cambridge, MA 02138 USA.
   [Mendes, Wendy Berry] Univ Calif San Francisco, Dept Psychiat, San Francisco, CA USA.
RP McLaughlin, KA (reprint author), Univ Washington, Dept Psychol, Box 351525, Seattle, WA 98195 USA.
EM mclaughk@uw.edu
OI Sheridan, Margaret/0000-0002-8909-7501
FU National Institutes of HealthUnited States Department of Health & Human
   ServicesNational Institutes of Health (NIH) - USA [K01-MH092526,
   K01-MH092555]
FX This research was supported by grants from the National Institutes of
   Health (K01-MH092526 to K.A. McLaughlin and K01-MH092555 to M.A.
   Sheridan). The authors have no financial disclosures or conflicts of
   interest to report.
NR 67
TC 57
Z9 58
U1 1
U2 42
PU LIPPINCOTT WILLIAMS & WILKINS
PI PHILADELPHIA
PA TWO COMMERCE SQ, 2001 MARKET ST, PHILADELPHIA, PA 19103 USA
SN 0033-3174
EI 1534-7796
J9 PSYCHOSOM MED
JI Psychosom. Med.
PD SEP
PY 2014
VL 76
IS 7
BP 538
EP 546
DI 10.1097/PSY.0000000000000098
PG 9
WC Psychiatry; Psychology; Psychology, Multidisciplinary
SC Psychiatry; Psychology
GA AR9HJ
UT WOS:000343883700009
PM 25170753
OA Green Accepted
DA 2020-02-16
ER

PT J
AU McGuinty, E
   Armstrong, D
   Carriere, AM
AF McGuinty, Everett
   Armstrong, David
   Carriere, Anne-Marie
TI A Clinical Treatment Intervention for Dysphoria: Externalizing Metaphors
   Therapy
SO CLINICAL PSYCHOLOGY & PSYCHOTHERAPY
LA English
DT Article
DE Anxiety; Depression; Externalizing; Metaphors; Schemas; Dysphoria
ID FOCUSED BRIEF THERAPY; LIFETIME PREVALENCE; DISORDERS; ANXIETY;
   PSYCHOTHERAPY; YOUTH; STATE; CHILD
AB The purpose of this article is to explore a novel, short-term treatment intervention for internalizing behaviours. This intervention is primarily based upon an externalizing process, transforming of metaphoric imagery, and shifting of underlying maladaptive emotional schemas. This article addresses the clinical population of children and youth, specifically through outlining the protocol, externalizing metaphors therapy. A selective review of significant works regarding the efficacy of short-term therapy was conducted, including the process of change within narrative therapy. It is proposed that two specific processes account for the mental health change experienced by clients who receive this new treatment intervention: (1) externalization of problems and (2) purposeful client-generated metaphor manipulation, impacting upon underlying schemas. From these theoretical constructs, the present article outlines a three-session treatment protocol that manualizes these key clinical processes. A case study is presented to illustrate this intervention for anxiety and depression. Further clinical research is underway to address the testable hypotheses resulting from the current theoretical model. Clinical trials in brief psychotherapy are suggested to empirically evaluate the efficacy of this new treatment intervention for dysphoria. Copyright (c) 2013 John Wiley & Sons, Ltd.
C1 [McGuinty, Everett; Armstrong, David] Hands TheFamilyHelpNetwork Ca, North Bay, ON P1C 1M8, Canada.
   [Armstrong, David; Carriere, Anne-Marie] Nipissing Univ, North Bay, ON, Canada.
   [Carriere, Anne-Marie] Lakeshore Med Ctr, North Bay, ON, Canada.
RP McGuinty, E (reprint author), Hands TheFamilyHelpNetwork Ca, 410 Pearce St, North Bay, ON P1C 1M8, Canada.
EM everettmcguinty@hotmail.com
NR 31
TC 4
Z9 4
U1 1
U2 15
PU WILEY
PI HOBOKEN
PA 111 RIVER ST, HOBOKEN 07030-5774, NJ USA
SN 1063-3995
EI 1099-0879
J9 CLIN PSYCHOL PSYCHOT
JI Clin. Psychol. Psychother.
PD SEP-OCT
PY 2014
VL 21
IS 5
BP 381
EP 393
DI 10.1002/cpp.1844
PG 13
WC Psychology, Clinical
SC Psychology
GA AQ6DG
UT WOS:000342897900001
PM 23686568
DA 2020-02-16
ER

PT J
AU Jurma, AM
   Tocea, C
   Iancu, O
   Ciocani, M
   Enache, A
AF Jurma, Anda Maria
   Tocea, Catalina
   Iancu, Oliver
   Ciocani, Maria
   Enache, Alexandra
TI Psychopathological symptoms in adolescents with delinquent behavior
SO ROMANIAN JOURNAL OF LEGAL MEDICINE
LA English
DT Article
DE adolescents; juvenile delinquency; psychiatric disorders;
   psychopathology
ID ATTENTION-DEFICIT/HYPERACTIVITY DISORDER; PSYCHIATRIC-DISORDERS; CONDUCT
   DISORDER; MENTAL-HEALTH; CRIMINALITY; CHILDHOOD; BOYS; DEPRESSION;
   RECORDS; SAMPLE
AB Young people who end up in the justice system have an increased risk for mental health problems, which may contribute to delinquent behavior and can affect the rehabilitation process. The aim of the study was to identify the presence of the psychiatric symptoms in adolescents with delinquent behavior.
   We studied 51 adolescents with delinquent behavior such as theft (35), fight (6) and roguery (10), examined within the forensic psychiatric expertise in Timisoara, aged 14-18 years, all males and a control group of 47 males adolescents without delinquent behavior, with the same characteristics. It was used Youth Self Report from the battery of tests ASEBA (Achenbach System of Empirically Based Assessment).
   The results showed that juvenile offenders had higher scores with clinical significance on symptoms of anxious/depressed (11,8%), withdrawn/depressed (15,7%) as well as the rule-breaking (31,4%) and aggressive behavior (15,7%) and also affective problems (13,7%), ADHD problems (20%) and conduct problems (26%), according to DSM-IV. The correlation's analysis showed a strong correlation between internalizing and externalizing symptoms, especially between affective problems and behavioral problems of delinquent adolescents.
   The relationship between delinquency and psychiatric disorders, although being a complex one, reveals that juvenile offenders are at high risk for psychopathology in adult life; the diagnosis and the effective treatment of psychiatric disorders may reduce the risk of delinquent behavior and the relapses, the absence of psychiatric treatment could contributes to the increased of crime rates and the psychiatric disorders in the adult life.
C1 [Jurma, Anda Maria] Victor Babes Univ Med & Pharm, Inst Forens Med, Dept Child & Adolescent Psychiat, Commiss Forens Psychiat Expertise Juveniles, Timisoara, Romania.
   [Ciocani, Maria] Inst Forens Med, Timisoara, Romania.
   [Enache, Alexandra] Victor Babes Univ Med & Pharm Timisoara, Inst Forens Med, Dept Forens Med, Timisoara, Romania.
   [Tocea, Catalina; Iancu, Oliver] Child & Adolescent Neurol & Psychiat Clin, Timisoara, Romania.
RP Jurma, AM (reprint author), 7 Corbului St, Timisoara, Romania.
EM andamaria.jurma@gmail.com
NR 16
TC 2
Z9 2
U1 0
U2 42
PU ROMANIAN LEGAL MED SOC
PI BUCHAREST
PA SOS VITAN-BIRZESTI 9, BUCHAREST, 75669, ROMANIA
SN 1221-8618
J9 ROM J LEG MED
JI Rom. J. Leg. Med.
PD SEP
PY 2014
VL 22
IS 3
BP 193
EP 198
DI 10.4323/rjlm.2014.193
PG 6
WC Medicine, Legal
SC Legal Medicine
GA AQ2GO
UT WOS:000342604000010
DA 2020-02-16
ER

PT J
AU Yeh, CJ
   Liao, HY
   Ma, PWW
   Shea, M
   Okubo, Y
   Kim, AB
   Atkins, MS
AF Yeh, Christine J.
   Liao, Hsin-Ya
   Ma, Pei-Wen Winnie
   Shea, Munyi
   Okubo, Yuki
   Kim, Angela B.
   Atkins, Marc S.
TI Ecological Risk and Protective Factors of Depressive and Anxiety
   Symptoms Among Low-Income, Chinese Immigrant Youth
SO ASIAN AMERICAN JOURNAL OF PSYCHOLOGY
LA English
DT Article
DE Chinese immigrants; depression and anxiety; low income; structural
   equation modeling; primary socialization theory
ID FAMILY CONFLICTS SCALE; ASIAN-AMERICAN; MENTAL-HEALTH; FIT INDEXES;
   PEER; ADOLESCENTS; ATTACHMENT; CHILDREN; SCHOOL; ADJUSTMENT
AB This study explored the effects of family, peer, and school risk and supportive factors on internalizing problems (i.e., depressive and anxiety symptoms). Risk factors included peer (i.e., relational and overt victimization) and family risk factors (i.e., mother/father alienation and family conflict). Protective factors included peer (i.e., peer trust and communication), family (i.e., parent trust and communication), and school supportive factors (i.e., bonding with a teacher and school interest). Based on a sample of low-income, Chinese immigrant, high school students (N = 286), structural equation modeling was used to investigate main effects of family, peer, and school risk and supportive factors on internalizing problems as well as the moderating effects of supportive factors on the link between risk factors and internalizing problems. Peer and family risk factors as well as family and school supportive factors significantly predicted anxiety and depressive symptoms in the expected directions. However, peer supportive factors did not predict internalizing problems. The moderation analyses revealed that only school supportive factors moderate the effects of family risk factors on internalizing problems. Implications for research and counseling with Asian immigrants are discussed.
C1 [Yeh, Christine J.] Univ San Francisco, Counseling Psychol Program, San Francisco, CA 94117 USA.
   [Liao, Hsin-Ya] Chinese Univ Hong Kong, Dept Educ Psychol, Hong Kong, Hong Kong, Peoples R China.
   [Ma, Pei-Wen Winnie] William Paterson Univ, Dept Psychol, Wayne, NJ USA.
   [Shea, Munyi] Calif State Univ Los Angeles, Dept Psychol, Los Angeles, CA 90032 USA.
   [Okubo, Yuki] Alliant Int Univ, Calif Sch Profess Psychol, San Francisco, CA USA.
   [Kim, Angela B.] Alliant Int Univ, CFT Program, San Diego, CA USA.
   [Atkins, Marc S.] Univ Chicago Illinois, Dept Psychiat, Chicago, IL USA.
RP Yeh, CJ (reprint author), Univ San Francisco, 2130 Fulton St, San Francisco, CA 94117 USA.
EM cjyeh@usfca.edu
NR 56
TC 9
Z9 9
U1 0
U2 19
PU EDUCATIONAL PUBLISHING FOUNDATION-AMERICAN PSYCHOLOGICAL ASSOC
PI WASHINGTON
PA 750 FIRST ST, NE, WASHINGTON, DC 20002-4242 USA
SN 1948-1985
EI 1948-1993
J9 ASIAN AM J PSYCHOL
JI Asian Am. J. Psychol.
PD SEP
PY 2014
VL 5
IS 3
BP 190
EP 199
DI 10.1037/a0034105
PG 10
WC Ethnic Studies; Psychology, Multidisciplinary
SC Ethnic Studies; Psychology
GA AQ0FQ
UT WOS:000342458700004
DA 2020-02-16
ER

PT J
AU Ciciolla, L
   Gerstein, ED
   Crnic, KA
AF Ciciolla, Lucia
   Gerstein, Emily D.
   Crnic, Keith A.
TI Reciprocity Among Maternal Distress, Child Behavior, and Parenting:
   Transactional Processes and Early Childhood Risk
SO JOURNAL OF CLINICAL CHILD AND ADOLESCENT PSYCHOLOGY
LA English
DT Article
ID DEPRESSIVE SYMPTOMS; EXTERNALIZING PROBLEMS; DEVELOPMENTAL DELAY;
   PRESCHOOL-CHILDREN; YOUNG-CHILDREN; MOTHERS; SENSITIVITY; INFANT;
   STRESS; BOYS
AB Transactional theories support that parent-child processes are best studied in conjunction with one another, addressing their reciprocal influence and change across time. This study tested a longitudinal, autoregressive model exploring bidirectional relations among maternal symptomatology, child internalizing/externalizing symptoms, and maternal sensitivity during the preschool period (child ages 3 to 5 years), comparing relations among families of typically developing children and children with developmental risk. This study included 250 families, 110 of which had a child with early developmental delay. Analyses utilized data from maternal report, father report, and observational methods. The results indicated significant stability in maternal symptomatology, child internalizing/externalizing symptoms, and maternal sensitivity over time. Support for bidirectional effects between maternal symptomatology and child internalizing symptoms was found specifically for mothers of children with developmental risk. Maternal symptomatology was found to mediate the influence of child internalizing and externalizing symptoms on maternal sensitivity. The findings underscore critical transactional processes within families of children with early developmental risk that connect increased maternal symptomatology to emerging child internalizing symptoms during the preschool period.
C1 [Ciciolla, Lucia; Crnic, Keith A.] Arizona State Univ, Dept Psychol, Tempe, AZ 85287 USA.
   [Gerstein, Emily D.] Univ Wisconsin, Waisman Ctr, Madison, WI 53706 USA.
RP Ciciolla, L (reprint author), Arizona State Univ, Dept Psychol, 950 S McAllister,POB 871104, Tempe, AZ 85287 USA.
EM lcicioll@asu.edu
OI Gerstein, Emily/0000-0001-5218-0785
FU NICHD NIH HHSUnited States Department of Health & Human ServicesNational
   Institutes of Health (NIH) - USANIH Eunice Kennedy Shriver National
   Institute of Child Health & Human Development (NICHD) [HD34879, R01
   HD034879]; NIMH NIH HHSUnited States Department of Health & Human
   ServicesNational Institutes of Health (NIH) - USANIH National Institute
   of Mental Health (NIMH) [5-F31-MH869732, F31 MH086973]
NR 67
TC 26
Z9 26
U1 0
U2 34
PU ROUTLEDGE JOURNALS, TAYLOR & FRANCIS LTD
PI ABINGDON
PA 2-4 PARK SQUARE, MILTON PARK, ABINGDON OX14 4RN, OXON, ENGLAND
SN 1537-4416
EI 1537-4424
J9 J CLIN CHILD ADOLESC
JI J. Clin. Child Adolesc. Psychol.
PD SEP-OCT
PY 2014
VL 43
IS 5
BP 751
EP 764
DI 10.1080/15374416.2013.812038
PG 14
WC Psychology, Clinical; Psychology, Developmental
SC Psychology
GA AP6TV
UT WOS:000342211600005
PM 23819445
OA Green Accepted
DA 2020-02-16
ER

PT J
AU Breaux, RP
   Harvey, EA
   Lugo-Candelas, CI
AF Breaux, Rosanna P.
   Harvey, Elizabeth A.
   Lugo-Candelas, Claudia I.
TI The Role of Parent Psychopathology in the Development of Preschool
   Children with Behavior Problems
SO JOURNAL OF CLINICAL CHILD AND ADOLESCENT PSYCHOLOGY
LA English
DT Article
ID ATTENTION-DEFICIT/HYPERACTIVITY DISORDER; BORDERLINE
   PERSONALITY-DISORDER; MATERNAL DEPRESSION; EXTERNALIZING BEHAVIOR;
   SOCIAL COMPETENCE; YOUNG-CHILDREN; MOTHERS; SYMPTOMS; ANXIETY;
   COMORBIDITY
AB The present study examined associations between early parental self-reported psychopathology symptoms and the later behavioral, emotional, and social functioning of preschool children with behavior problems. Mothers and fathers of preschoolers with behavior problems (N=132; 55 girls, 77 boys) completed parent psychopathology questionnaires when children were 3 years old and completed measures of children's externalizing, internalizing, and social problems annually from age 3 to age 6. The sample included 61% European American, 16% Latino (predominantly Puerto Rican), 10% African American, and 13% multiethnic children. Every dimension of mothers' and fathers' psychopathology symptoms when children were 3 years old was associated with their own reports of children's externalizing and internalizing problems 3 years later. Several dimensions of maternal psychopathology symptoms at age 3 were associated with mother-reported social skills 3 years later. However, the relation between many dimensions of psychopathology symptoms and child outcome appears to be accounted for by co-occurring psychopathology symptoms. Only maternal attention-deficit hyperactivity disorder (ADHD) and Cluster A symptoms, and paternal ADHD and depression/anxiety symptoms emerged as unique predictors of child functioning. These findings suggest that most types of mothers' and fathers' self-reported psychopathology symptoms may play a role in the prognosis of behavioral, social, and emotional outcomes of preschoolers with behavior problems, but that co-occurring symptoms need to be considered.
C1 [Breaux, Rosanna P.; Harvey, Elizabeth A.; Lugo-Candelas, Claudia I.] Univ Massachusetts, Dept Psychol, Amherst, MA 01003 USA.
RP Harvey, EA (reprint author), Univ Massachusetts, Dept Psychol, Tobin Hall,135 Hicks Way, Amherst, MA 01003 USA.
EM eharvey@psych.umass.edu
FU NIMH NIH HHSUnited States Department of Health & Human ServicesNational
   Institutes of Health (NIH) - USANIH National Institute of Mental Health
   (NIMH) [MH60132, R01 MH060132]
NR 44
TC 26
Z9 26
U1 3
U2 26
PU ROUTLEDGE JOURNALS, TAYLOR & FRANCIS LTD
PI ABINGDON
PA 4 PARK SQUARE, MILTON PARK, ABINGDON OX14 4RN, OXFORDSHIRE, ENGLAND
SN 1537-4416
EI 1537-4424
J9 J CLIN CHILD ADOLESC
JI J. Clin. Child Adolesc. Psychol.
PD SEP-OCT
PY 2014
VL 43
IS 5
BP 777
EP 790
DI 10.1080/15374416.2013.836451
PG 14
WC Psychology, Clinical; Psychology, Developmental
SC Psychology
GA AP6TV
UT WOS:000342211600007
PM 24116918
OA Green Accepted
DA 2020-02-16
ER

PT J
AU Vitulano, ML
   Fite, PJ
   Hopko, DR
   Lochman, J
   Wells, K
   Asif, I
AF Vitulano, Michael L.
   Fite, Paula J.
   Hopko, Derek R.
   Lochman, John
   Wells, Karen
   Asif, Irfan
TI Evaluation of Underlying Mechanisms in the Link Between Childhood ADHD
   Symptoms and Risk for Early Initiation of Substance Use
SO PSYCHOLOGY OF ADDICTIVE BEHAVIORS
LA English
DT Article
DE ADHD; substance use; internalizing
ID ATTENTION-DEFICIT/HYPERACTIVITY DISORDER; DEFICIT-HYPERACTIVITY
   DISORDER; COPING POWER PROGRAM; 1-YEAR FOLLOW-UP; AGE-OF-ONSET;
   CIGARETTE-SMOKING; CONDUCT DISORDER; ACADEMIC-ACHIEVEMENT; DRUG-USE;
   PSYCHIATRIC COMORBIDITY
AB Although there has been support for attention-deficit/hyperactivity disorder (ADHD) as a risk for early substance use, this link is not fully established or understood. Furthermore, the potential mechanisms explaining these associations are unclear. The current study examined peer rejection, school bonding, and internalizing problems as potential mediators of the association between childhood ADHD symptoms and risk for early initiation of substance use. The sample included a control group of 126 students with problematic aggression (79% African American, 66% male) from an intervention study following children from fourth to ninth grade. Results suggested that ADHD symptoms follow a path to early initiation of tobacco use through the combined effects of peer rejection and internalizing problems as well as through internalizing problems alone. ADHD symptoms were also associated with the cubic slope of marijuana use initiation, such that increased ADHD symptoms were associated with a strong cubic trend (e. g., a more rapid acceleration of risk for initiation). ADHD symptoms were not associated with risk for early initiation of alcohol use. Identification of important vulnerability factors in children with ADHD symptoms highlight the need for primary prevention and psychological interventions that target these factors and decrease the likelihood of early tobacco and marijuana use initiation.
C1 [Vitulano, Michael L.; Hopko, Derek R.] Univ Tennessee, Dept Psychol, Knoxville, TN 37996 USA.
   [Fite, Paula J.] Univ Kansas, Dept Psychol, Lawrence, KS 66045 USA.
   [Lochman, John] Univ Alabama, Dept Psychol, Tuscaloosa, AL 35487 USA.
   [Wells, Karen] Duke Univ, Sch Med, Dept Psychiat & Behav Sci, Durham, NC 27706 USA.
   [Asif, Irfan] Univ Tennessee, Grad Sch Med, Dept Family Med, Knoxville, TN 37996 USA.
RP Vitulano, ML (reprint author), Univ Tennessee, Knoxville, TN 37996 USA.
EM mvitulan@vols.utk.edu
NR 94
TC 11
Z9 11
U1 0
U2 10
PU EDUCATIONAL PUBLISHING FOUNDATION-AMERICAN PSYCHOLOGICAL ASSOC
PI WASHINGTON
PA 750 FIRST ST, NE, WASHINGTON, DC 20002-4242 USA
SN 0893-164X
EI 1939-1501
J9 PSYCHOL ADDICT BEHAV
JI Psychol. Addict. Behav.
PD SEP
PY 2014
VL 28
IS 3
BP 816
EP 827
DI 10.1037/a0037504
PG 12
WC Substance Abuse; Psychology, Multidisciplinary
SC Substance Abuse; Psychology
GA AP6YA
UT WOS:000342223300019
PM 25222174
DA 2020-02-16
ER

PT J
AU Scalco, MD
   Colder, CR
   Hawk, LW
   Read, JP
   Wieczorek, WF
   Lengua, LJ
AF Scalco, Matthew D.
   Colder, Craig R.
   Hawk, Larry W., Jr.
   Read, Jennifer P.
   Wieczorek, William F.
   Lengua, Liliana J.
TI Internalizing and Externalizing Problem Behavior and Early Adolescent
   Substance Use: A Test of a Latent Variable Interaction and Conditional
   Indirect Effects
SO PSYCHOLOGY OF ADDICTIVE BEHAVIORS
LA English
DT Article
DE adolescence; substance use; internalizing symptoms; externalizing
   symptoms; peer delinquency
ID ALCOHOL-USE; CONDUCT PROBLEMS; DEVIANT PEERS; FIT INDEXES; CHILDHOOD;
   PSYCHOPATHOLOGY; ONSET; SYMPTOMATOLOGY; ASSOCIATIONS; COMORBIDITY
AB Externalizing problem behavior is a robust predictor of early adolescent substance use (SU); however, findings regarding internalizing problems have been mixed, suggesting that there may be important moderators of the relationship between internalizing problems and SU. The present study used a community sample (mean age was 12.1 at the first assessment, 55% women, 83% White) to test a longitudinal latent variable interaction structural equation model to examine whether externalizing problems moderated the relationship between internalizing problems and SU. Peer delinquency was tested as a mediator in the model and prior levels of the mediator and outcome were controlled at each wave to establish temporal precedence. Results suggested that (1) internalizing problems were protective against associating with deviant peers, but only at high levels of externalizing symptomatology, (2) higher levels of peer delinquency were associated with increases in SU, and (3) peer delinquency mediated the effect of the problem behavior interaction on SU. Our findings suggest that the impact of internalizing problems on peer delinquency and SU needs to be considered in the context of externalizing problems. Moreover, developmental models involving internalizing symptoms should consider that internalizing symptoms are generally protective against substance use in early adolescence.
C1 [Scalco, Matthew D.; Colder, Craig R.; Hawk, Larry W., Jr.; Read, Jennifer P.] SUNY Buffalo, Dept Psychol, Buffalo, NY 14260 USA.
   [Wieczorek, William F.] SUNY Coll Buffalo, Dept Geog & Planning, Buffalo, NY USA.
   [Lengua, Liliana J.] Univ Washington, Dept Psychol, Seattle, WA 98195 USA.
RP Scalco, MD (reprint author), SUNY Buffalo, Dept Psychol, Pk Hall, Buffalo, NY 14260 USA.
EM mscalco@buffalo.edu
OI Hawk, Larry/0000-0001-6593-9746
FU NIDA NIH HHSUnited States Department of Health & Human ServicesNational
   Institutes of Health (NIH) - USANIH National Institute on Drug Abuse
   (NIDA) [R01 DA020171, R01 DA019631]
NR 59
TC 23
Z9 23
U1 0
U2 23
PU EDUCATIONAL PUBLISHING FOUNDATION-AMERICAN PSYCHOLOGICAL ASSOC
PI WASHINGTON
PA 750 FIRST ST, NE, WASHINGTON, DC 20002-4242 USA
SN 0893-164X
EI 1939-1501
J9 PSYCHOL ADDICT BEHAV
JI Psychol. Addict. Behav.
PD SEP
PY 2014
VL 28
IS 3
BP 828
EP 840
DI 10.1037/a0035805
PG 13
WC Substance Abuse; Psychology, Multidisciplinary
SC Substance Abuse; Psychology
GA AP6YA
UT WOS:000342223300020
PM 25134030
OA Green Accepted
DA 2020-02-16
ER

PT J
AU Swain, JE
   Dayton, CJ
   Kim, P
   Tolman, RM
   Volling, BL
AF Swain, J. E.
   Dayton, C. J.
   Kim, P.
   Tolman, R. M.
   Volling, B. L.
TI PROGRESS ON THE PATERNAL BRAIN: THEORY, ANIMAL MODELS, HUMAN BRAIN
   RESEARCH, AND MENTAL HEALTH IMPLICATIONS
SO INFANT MENTAL HEALTH JOURNAL
LA English
DT Article
ID PARENT-INFANT ATTACHMENT; POSTPARTUM DEPRESSION; POSTNATAL DEPRESSION;
   MATERNAL DEPRESSION; SEX-DIFFERENCES; TESTOSTERONE LEVELS; NEURAL
   RESPONSES; FATHERS; BEHAVIOR; MOTHERS
AB With a secure foundation in basic research across mammalian species in which fathers participate in the raising of young, novel brain-imaging approaches are outlining a set of consistent brain circuits that regulate paternal thoughts and behaviors in humans. The newest experimental paradigms include increasingly realistic baby-stimuli to provoke paternal cognitions and behaviors with coordinated hormone measures to outline brain networks that regulate motivation, reflexive caring, emotion regulation, and social brain networks with differences and similarities to those found in mothers. In this article, on the father brain, we review all brain-imaging studies on PubMed to date on the human father brain and introduce the topic with a selection of theoretical models and foundational neurohormonal research on animal models in support of the human work. We discuss potentially translatable models for the identification and treatment of paternal mood and father-child relational problems, which could improve infant mental health and developmental trajectories with potentially broad public health importance.
   RESUMEN Con fundacion segura en la investigacion basica a traves de las especies mamiferas en las que los padres participan en la crianza de sus pequenos, los novedosos acercamientos en el campo de imagenes cerebrales estan definiendo un grupo de circuitos cerebrales consistentes que regulan los pensamientos y conductas paternas en los humanos. El mas reciente paradigma experimental incluye cada vez mas estimulos realistas al bebe para provocar percepciones y conductas paternas con medidas hormonales coordinadas para delinear las redes cerebrales que regulan la motivacion, el cuidado reflexivo, la regulacion de la emocion y las redes cerebrales sociales, con diferencias y similitudes a las que se presentan en las madres. En este articulo sobre el cerebro del padre, revisamos todos los estudios de imagenes cerebrales en PubMed hasta la fecha sobre el cerebro humano del padre e introducimos el tema con una seleccion de modelos teoricos y una basica investigacion neuro-hormonal en modelos animales como apoyo al trabajo humano. Discutimos modelos potencialmente transferibles para la identificacion y tratamiento de problemas de estado de humor y de relacion padre-hijo, lo cual pudiera mejorar la salud mental infantil y las trayectorias de desarrollo con una potencial amplia importancia de salud publica.
   RESUME Avec une fondation solide en recherches de base au travers des especes de mammiferes dans laquelle les peres participent a l'education des jeunes, des nouvelles approachs d'imagerie exposent un groupe de circuits du cerveau constants qui regulent les pensees paternelles et les comportements chez les humains. Les nouveaux paradigmes experimentaux incluent des bebe-stimulus de plus en plus realistes pour provoquer des cognitions et des comportements paternels avec des mesures d'hormones coordonnees afin de souligner les reseaux qui regulent la motivation, le soin reflechi, la regulation de l'emotion et les reseaux sociaux du cerveau avec les differences et les similarites que l'on trouve chez les meres. Dans cet article sur le cerveau du pere, nous passons en revue toutes les etudes d'imagerie cerebrale trouvees par le moteur de recherche PubMed qui existent sur le cerveau humain du pere et nous presentons le sujet au moyen d'une selection de modeles theoriques et de recherches en matiere neurohomormonale fondamentale chez des modeles animaux pour soutenir le travail sur l'humain. Nous discutons des modeles que l'on pourrait traduire pour l'identification et le traitement de l'humeur paternelle et les problemes relationnels pere-enfant, qui pourraient ameliorer la sante mentale du nourrisson et les trajectoires de developpement cela pouvant avoir a la cle une grande importance pour la sante publique.
   ZUSAMMENFASSUNG Mit einem sicheren Fundament in der Grundlagenforschung uber Saugetierarten, tragen Vater zu der Entwicklung von jungen, neuartigen bildgebenden Ansatzen bei, indem eine Reihe von konsistenten neuronalen Verschaltungen skizziert wird, die vaterliche Gedanken und Verhaltensweisen beim Menschen regulieren. Die neuesten experimentellen Paradigmen nutzen realistische Sauglings-Stimuli, um vaterliche Kognitionen und Verhaltensweisen hervorzurufen, um mit abgestimmten Hormonerfassungen Netzwerke im Gehirn zu skizzieren, die Motivation, reflexive Fursorge, Emotionsregulation und soziale Netzwerke im Gehirn regulieren. Diese sollen hinsichtlich Unterschieden und Ahnlichkeiten zu denen bei Muttern gefundenen Netzwerken betrachtet werden. In diesem Artikel zum Gehirn des Vaters, bieten wir einen uberblick uber alle aktuellen bildgebenden Studien auf Pubmed uber das menschliche Gehirn des Vaters und fuhren mit einer Auswahl von theoretischen Modellen und grundlegender neurohormonaler Forschung an Tiermodellen zur Unterstutzung der menschlichen Arbeit in das Thema ein. Wir diskutieren potenziell ubersetzbare Modelle fur die Erkennung und Behandlung der vaterlichen Stimmung und von Vater-Kind-Beziehungsproblemen, welche die psychische Gesundheit von Sauglingen und Entwicklungsverlaufe mit potenziell gro ss er Bedeutung fur die offentliche Gesundheit verbessern konnten.
   ABSTRACT ?????????????????????????????????????????????????????????????????????????????????????????????????????????????????????????????????????????????????????????????????????????????????????????????????????????????????????????????????????????????????????????????????????????????????????? pubmed ???????????????????????????????????????????????????????????????????????????????????????????????????????????????????????????????????????????????????????????????????????
C1 [Swain, J. E.; Dayton, C. J.; Tolman, R. M.; Volling, B. L.] Univ Michigan, Ann Arbor, MI 48109 USA.
   [Swain, J. E.] Yale Univ, New Haven, CT 06520 USA.
   [Dayton, C. J.] Wayne State Univ, Detroit, MI 48202 USA.
   [Kim, P.] Univ Denver, Denver, CO 80208 USA.
RP Swain, JE (reprint author), Rachel Upjohn Bldg,4250 Plymouth Rd, Ann Arbor, MI 48109 USA.
EM jamesswa@med.umich.edu
RI Tolman, Richard/AAD-6395-2020; Swain, James/F-7270-2013; Swain,
   James/S-2468-2019
OI Swain, James/0000-0001-8440-0658; Swain, James/0000-0001-8440-0658;
   Volling, Brenda L/0000-0002-2806-7237; Dayton,
   Carolyn/0000-0003-3837-2355
FU NCATS NIH HHSUnited States Department of Health & Human ServicesNational
   Institutes of Health (NIH) - USANIH National Center for Advancing
   Translational Sciences (NCATS) [UL1TR000433]; NIMHD NIH HHSUnited States
   Department of Health & Human ServicesNational Institutes of Health (NIH)
   - USANIH National Institute on Minority Health & Health Disparities
   (NIMHD) [RC2MD004767-01]
NR 142
TC 26
Z9 26
U1 0
U2 73
PU WILEY
PI HOBOKEN
PA 111 RIVER ST, HOBOKEN 07030-5774, NJ USA
SN 0163-9641
EI 1097-0355
J9 INFANT MENT HEALTH J
JI Infant Ment. Health J.
PD SEP-OCT
PY 2014
VL 35
IS 5
BP 394
EP 408
DI 10.1002/imhj.21471
PG 15
WC Psychology, Developmental
SC Psychology
GA AP4TH
UT WOS:000342071200002
PM 25798491
DA 2020-02-16
ER

PT J
AU Mansson, J
   Stjernqvist, K
   Backstrom, M
AF Mansson, Johanna
   Stjernqvist, Karin
   Backstrom, Martin
TI Behavioral Outcomes at Corrected Age 2.5 Years in Children Born
   Extremely Preterm
SO JOURNAL OF DEVELOPMENTAL AND BEHAVIORAL PEDIATRICS
LA English
DT Article
DE Bayley-III; behavioral problems; CBCL/1 1/2-5; extremely preterm;
   mediation analysis
ID SOCIAL-EMOTIONAL PROBLEMS; BIRTH-WEIGHT CHILDREN; MENTAL-HEALTH;
   PRESCHOOL-AGE; FOLLOW-UP; INFANTS; DIFFICULTIES; DISORDERS
AB Objective: This study examined a national cohort of 2.5-year-old children born extremely preterm with respect to behavioral problems from the perspective of parents and whether developmental variables mediated the effects of extreme prematurity on behavioral problems. Methods: As a part of the Extremely Preterm Infants in Sweden Study (EXPRESS), 344 children born before 27 weeks of gestation and 338 control children were given the Cognitive, Language, and Motor Scales of the Bayley-III and the Parent report Child Behavior Checklist/1 1/2-5 (CBCL/1 1/2-5). CBCL/1 1/2-5 assigns 7 syndrome scores, further classified into composite scores for internalizing and externalizing behavior as well as total problems. Group differences in behavioral difficulties and prevalence of clinical problems were calculated. Bayley-III scores were used in regression models to determine if developmental factors mediated the effects of extreme prematurity on behavioral problems, after controlling for sociodemographic factors. Results: Preterm children had significantly higher mean T-scores on internalizing, externalizing, and total problems, as compared with the control subjects, but these were still within the average range. However, the proportion of subjects showing behavioral problems within the clinical range was significantly higher in the preterm group. Levels of cognitive, language, and motor development mediated the between-group differences in behavioral problems. Conclusion: Our findings encourage behavioral assessments during preschool years and emphasize the importance of considering multifactorial pathways of prediction when examining prematurity outcome.
C1 [Mansson, Johanna; Stjernqvist, Karin; Backstrom, Martin] Lund Univ, Dept Psychol, SE-22100 Lund, Sweden.
RP Mansson, J (reprint author), Lund Univ, Dept Psychol, Box 213, SE-22100 Lund, Sweden.
EM Johanna.Mansson@psy.lu.se
FU Swedish Research CouncilSwedish Research Council [2006-3855, 2009-4250];
   Crafoord Foundation; Linnea and Josef Carlsson's Foundation; Nils W
   Svenningsens Stiftelse for Prematurforskning
FX This study was supported by grants from the Swedish Research Council
   2006-3855, 2009-4250, the Crafoord Foundation, the Linnea and Josef
   Carlsson's Foundation, and the "Nils W Svenningsens Stiftelse for
   Prematurforskning."
NR 30
TC 10
Z9 10
U1 1
U2 27
PU LIPPINCOTT WILLIAMS & WILKINS
PI PHILADELPHIA
PA TWO COMMERCE SQ, 2001 MARKET ST, PHILADELPHIA, PA 19103 USA
SN 0196-206X
EI 1536-7312
J9 J DEV BEHAV PEDIATR
JI J. Dev. Behav. Pediatr.
PD SEP
PY 2014
VL 35
IS 7
BP 435
EP 442
DI 10.1097/DBP.0000000000000082
PG 8
WC Behavioral Sciences; Psychology, Developmental; Pediatrics
SC Behavioral Sciences; Psychology; Pediatrics
GA AP1EV
UT WOS:000341810600004
PM 25180893
DA 2020-02-16
ER

PT J
AU Goldberg, A
   Wiseman, H
AF Goldberg, Alon
   Wiseman, Hadas
TI Parents' Sense of Coherence and the Adolescent's Health and Emotional
   and Behavioral Adjustment: The Case of Adolescents With Diabetes
SO JOURNAL OF PEDIATRIC NURSING-NURSING CARE OF CHILDREN & FAMILIES
LA English
DT Article
DE Diabetes; Parenting; Adolescents; Sense of coherence
ID METABOLIC-CONTROL; CHILDREN; MELLITUS; STRESS; DISABILITIES
AB Introduction: This study examines parental sense of coherence (SOC) as a resource to health and wellbeing among adolescents with diabetes.
   Method: Participants were recruited by the Juvenile Diabetes Research Foundation and a major pediatric diabetes clinic. Parents of 75 adolescents with type 1 diabetes completed the SOC Questionnaire. Parents and adolescents completed questionnaires regarding the child's physical health, disease self-management, and behavioral problems. Parents and physicians reported adolescent's HbA1c level.
   Results: Results showed that parents' SOC was positively correlated to adolescents' physical health and negatively to internalizing problems.
   Conclusions: Findings highlight the place of parents in the wellness of adolescents with disease and provide a basis for interventions that enhance adolescents' health and psychological adjustment. (C) 2014 Elsevier Inc. All rights reserved.
C1 [Goldberg, Alon; Wiseman, Hadas] Univ Haifa, Fac Educ, Dept Counseling & Human Dev, IL-31999 Haifa, Israel.
RP Goldberg, A (reprint author), Tel Hai Coll, Dept Educ, Upper Galilee, Israel.
EM goldbergim@gmail.com
FU Maccabi Institute of Health Services Research, Israel
FX The study was funded by a grant of the Maccabi Institute of Health
   Services Research, Israel and was carried out in cooperation with Prof.
   Naim Shehadeh, director of the Pediatric Diabetes and Obesity Clinic at
   Rambam Medical Center, and Dr. Hadassah Guttmann, director of the
   Maccabi Healthcare Services Northern District Diabetes and Endocrinology
   Institute, Israel.
NR 36
TC 5
Z9 5
U1 0
U2 9
PU ELSEVIER SCIENCE INC
PI NEW YORK
PA 360 PARK AVE SOUTH, NEW YORK, NY 10010-1710 USA
SN 0882-5963
J9 J PEDIATR NURS
JI J. Pediatr. Nurs.
PD SEP-OCT
PY 2014
VL 29
IS 5
BP E15
EP E21
DI 10.1016/j.pedn.2014.01.004
PG 7
WC Nursing; Pediatrics
SC Nursing; Pediatrics
GA AP4PJ
UT WOS:000342059800002
PM 24486127
DA 2020-02-16
ER

PT J
AU Webb, C
   Hayes, AM
   Grasso, D
   Laurenceau, JP
   Deblinger, E
AF Webb, Charles
   Hayes, Adele M.
   Grasso, Damion
   Laurenceau, Jean-Philippe
   Deblinger, Esther
TI Trauma-Focused Cognitive Behavioral Therapy for Youth: Effectiveness in
   a Community Setting
SO PSYCHOLOGICAL TRAUMA-THEORY RESEARCH PRACTICE AND POLICY
LA English
DT Article
DE child trauma; posttraumatic stress; trauma-focused cognitive behavior
   therapy; effectiveness; evidence-based treatment
ID SEXUALLY-ABUSED-CHILDREN; POSTTRAUMATIC-STRESS-DISORDER;
   RANDOMIZED-CONTROLLED-TRIAL; EMPIRICALLY SUPPORTED TREATMENT; FOLLOW-UP;
   PRESCHOOL-CHILDREN; CLINICAL-PRACTICE; PTSD SYMPTOMS; METAANALYSIS;
   MULTISITE
AB The current investigation examined the effectiveness of trauma-focused cognitive behavioral therapy (TF-CBT) in treating child traumatic stress when implemented in community settings on a state-wide level. Seventy-two youths (ages 7 to 16 years) with a history of documented trauma (sexual or physical abuse, traumatic loss, or domestic or community violence) and symptoms of posttraumatic stress disorder (PTSD) received an average of 10 sessions, delivered in a state-contracted mental health agency. PTSD symptoms and internalizing and externalizing behavior problems were assessed at pretreatment and then at 3, 6, 9, and 12 months after intake. Piecewise hierarchical linear modeling revealed that symptoms of PTSD, as well as internalizing and externalizing problems, decreased significantly over the 6 months after intake (pretreatment, 3-month, and 6-month assessments), and these gains were maintained over the next 6 months (6-, 9-, and 12-month assessments). Symptoms of externalizing symptoms increased somewhat during the follow-up period, but this change was not statistically significant. These findings suggest that TF-CBT can be implemented effectively in community settings. Treatment outcomes were similar to those reported in efficacy trials of TF-CBT delivered in specialty clinic settings. Improvements in PTSD symptoms and internalizing and externalizing problems were maintained up to 1 year after treatment began, although the changes in externalizing symptoms were the least stable.
C1 [Webb, Charles] Delaware Div Prevent & Behav Hlth Serv, Wilmington, DE USA.
   [Hayes, Adele M.; Laurenceau, Jean-Philippe] Univ Delaware, Dept Psychol, Newark, DE 19716 USA.
   [Grasso, Damion] Univ Connecticut, Sch Med, Dept Psychiat, Storrs, CT USA.
   [Deblinger, Esther] Rowan Univ, Sch Osteopath Med, Glassboro, NJ USA.
RP Hayes, AM (reprint author), Univ Delaware, Dept Psychol, 108 Wolf Hall, Newark, DE 19716 USA.
EM ahayes@udel.edu
FU NIMH NIH HHSUnited States Department of Health & Human ServicesNational
   Institutes of Health (NIH) - USANIH National Institute of Mental Health
   (NIMH) [R01 MH086558]
NR 41
TC 17
Z9 19
U1 0
U2 53
PU EDUCATIONAL PUBLISHING FOUNDATION-AMERICAN PSYCHOLOGICAL ASSOC
PI WASHINGTON
PA 750 FIRST ST, NE, WASHINGTON, DC 20002-4242 USA
SN 1942-9681
EI 1942-969X
J9 PSYCHOL TRAUMA-US
JI Psychol. Trauma
PD SEP
PY 2014
VL 6
IS 5
BP 555
EP 562
DI 10.1037/a0037364
PG 8
WC Psychology, Clinical; Psychiatry
SC Psychology; Psychiatry
GA AP1SE
UT WOS:000341850700013
PM 25422717
OA Green Accepted
DA 2020-02-16
ER

PT J
AU Kagan, R
   Henry, J
   Richardson, M
   Trinkle, J
   LaFrenier, A
AF Kagan, Richard
   Henry, James
   Richardson, Margaret
   Trinkle, Joanne
   LaFrenier, Audrey
TI Evaluation of Real Life Heroes Treatment for Children With Complex PTSD
SO PSYCHOLOGICAL TRAUMA-THEORY RESEARCH PRACTICE AND POLICY
LA English
DT Article
DE PTSD; traumatic stress; Complex PTSD; Real Life Heroes; attachment
ID ADOLESCENTS
AB The efficacy of Real Life Heroes (RLH) treatment was tested with 119 children in 7 child and family service programs, ranging from home-based family counseling to residential treatment. RLH is a sequential, attachment-centered treatment intervention for children with Complex PTSD that focuses on 3 primary components: affect regulation, emotionally supportive relationships, and life story integration to build resources and skills for resilience. Results included statistically significant decreases from baseline to 6 months in child behavior problems on the CBCL (Internalizing and Total Behavior), the Anger subscale of the TSCC, the UCLA PTSD Index-Parent Version (Reexperiencing, Avoidance, Hyperarousal, and Total Symptoms), and the UCLA PTSD Index-Child Version (Avoidance and Total Symptoms). Significant reductions were also found with repeated measures at 3-month assessments from baseline to 9 months on the CBCL, the UCLA Parent and Child Versions, and the PTSD subscale of the TSCC. Children receiving RLH did not have placements or psychiatric hospitalizations, a positive, but not significant trend, compared with trauma-informed "treatment as usual" provided by RLH-trained practitioners in the same programs. The study supported the efficacy of implementing trauma and resiliency-focused treatment in a wide range of child welfare programs and the importance of providing sequential attachment-centered treatment for children with symptoms of Complex PTSD.
C1 [Kagan, Richard; LaFrenier, Audrey] Parsons Child & Family Ctr, Albany, NY 12208 USA.
   [Henry, James; Richardson, Margaret] Western Michigan Univ, Southwest Michigan Childrens Trauma Assessment Ct, Kalamazoo, MI 49008 USA.
   [Kagan, Richard; Trinkle, Joanne] Parsons Child & Family Ctr, Sidney Albert Training & Res Inst, Albany, NY 12208 USA.
RP Kagan, R (reprint author), Parsons Child & Family Ctr, Sidney Albert Training & Res Inst, 60 Acad Rd, Albany, NY 12208 USA.
EM richard.kagan@northernrivers.org
NR 24
TC 5
Z9 7
U1 0
U2 29
PU EDUCATIONAL PUBLISHING FOUNDATION-AMERICAN PSYCHOLOGICAL ASSOC
PI WASHINGTON
PA 750 FIRST ST, NE, WASHINGTON, DC 20002-4242 USA
SN 1942-9681
EI 1942-969X
J9 PSYCHOL TRAUMA-US
JI Psychol. Trauma
PD SEP
PY 2014
VL 6
IS 5
BP 588
EP 596
DI 10.1037/a0035879
PG 9
WC Psychology, Clinical; Psychiatry
SC Psychology; Psychiatry
GA AP1SE
UT WOS:000341850700017
DA 2020-02-16
ER

PT J
AU Ghassabian, A
   Szekely, E
   Herba, CM
   Jaddoe, VW
   Hofman, A
   Oldehinkel, AJ
   Verhulst, FC
   Tiemeier, H
AF Ghassabian, Akhgar
   Szekely, Eszter
   Herba, Catherine M.
   Jaddoe, Vincent W.
   Hofman, Albert
   Oldehinkel, Albertine J.
   Verhulst, Frank C.
   Tiemeier, Henning
TI From positive emotionality to internalizing problems: the role of
   executive functioning in preschoolers
SO EUROPEAN CHILD & ADOLESCENT PSYCHIATRY
LA English
DT Article
DE Temperament; Positive emotionality; Executive function; Shifting;
   Withdrawn; Internalizing
ID BEHAVIOR RATING INVENTORY; EFFORTFUL CONTROL; EXTERNALIZING PROBLEMS;
   NEGATIVE EMOTIONALITY; PSYCHIATRIC-DISORDERS; LONGITUDINAL EVIDENCE;
   SOCIAL WITHDRAWAL; YOUNG-CHILDREN; TEMPERAMENT; DEPRESSION
AB Temperament and psychopathology are intimately related; however, research on the prospective associations between positive emotionality, defined as a child's positive mood states and high engagement with the environment, and psychopathology is inconclusive. We examined the longitudinal relation between positive emotionality and internalizing problems in young children from the general population. Furthermore, we explored whether executive functioning mediates any observed association. Within a population-based Dutch birth cohort, we observed positive emotionality in 802 children using the laboratory temperament assessment battery at age 3 years. Child behavior checklist (CBCL) internalizing problems (consisting of Emotionally Reactive, Anxious/Depressed, and Withdrawn scales) were assessed at age 6 years. Parents rated their children's executive functioning at ages 4 years. Children with a lower positive emotionality at age 3 had a higher risk of withdrawn problems at age 6 years (OR = 1.20 per SD decrease in positive emotionality score, 95 % CI: 1.01, 1.42). This effect was not explained by preexisting internalizing problems. This association was partly mediated by more problems in the shifting domain of executive functioning (p < 0.001). We did not find any relation between positive emotionality and the CBCL emotionally reactive or anxious/depressed scales. Although the effect sizes were moderate, our results suggest that low levels of positive emotionality at preschool age can result in children's inflexibility and rigidity later in life. The inflexibility and rigidity are likely to affect the child's drive to engage with the environment, and thereby lead to withdrawn problems. Further research is needed to replicate these findings.
C1 [Ghassabian, Akhgar; Szekely, Eszter] Erasmus MC, Generat Study Grp R, NL-3000 CA Rotterdam, Netherlands.
   [Ghassabian, Akhgar; Szekely, Eszter; Herba, Catherine M.; Verhulst, Frank C.; Tiemeier, Henning] Sophia Childrens Univ Hosp, Erasmus Med Ctr, Dept Child & Adolescent Psychiat Psychol, NL-3000 CB Rotterdam, Netherlands.
   [Herba, Catherine M.] Univ Quebec, Dept Psychol, Montreal, PQ H3T 1C5, Canada.
   [Herba, Catherine M.] CHU St Justine, Ctr Rech, Montreal, PQ H3T 1C5, Canada.
   [Jaddoe, Vincent W.] Sophia Childrens Univ Hosp, Erasmus Med Ctr, Dept Pediat, NL-3000 CB Rotterdam, Netherlands.
   [Jaddoe, Vincent W.; Hofman, Albert; Tiemeier, Henning] Erasmus MC, Dept Epidemiol, NL-3000 CA Rotterdam, Netherlands.
   [Oldehinkel, Albertine J.] Univ Groningen, Univ Med Ctr Groningen, Interdisciplinary Ctr Pathol Emot, NL-9713 GZ Groningen, Netherlands.
   [Tiemeier, Henning] Erasmus MC, Dept Psychiat, NL-3000 CA Rotterdam, Netherlands.
RP Tiemeier, H (reprint author), Sophia Childrens Univ Hosp, Erasmus Med Ctr, Dept Child & Adolescent Psychiat Psychol, POB 2060, NL-3000 CB Rotterdam, Netherlands.
EM h.tiemeier@erasmusmc.nl
OI Tiemeier, Henning/0000-0002-4395-1397; Ghassabian,
   Akhgar/0000-0001-9551-4706
FU Erasmus Medical Center Rotterdam; Erasmus University Rotterdam;
   Netherlands Organization for Health Research and DevelopmentNetherlands
   Organization for Health Research and Development [ZonMw 10.000.1003];
   Sophia Children's Hospital Foundation [SWO-2007-514]; VIDI Grant of
   ZonMw [2009-017.106.370]
FX The Generation R Study is conducted by the Erasmus Medical Center in
   close collaboration with the Faculty of Social Sciences of the Erasmus
   University, the Municipal Health Service Rotterdam area, the Rotterdam
   Homecare Foundation and the Stichting Trombosedienst &
   Artsenlaboratorium Rijnmond (STAR). We gratefully acknowledge the
   contribution of general practitioners, hospitals, midwives and
   pharmacies in Rotterdam. The first phase of Generation R was supported
   by Erasmus Medical Center Rotterdam, the Erasmus University Rotterdam,
   and the Netherlands Organization for Health Research and Development
   (ZonMw 10.000.1003). The work of E. Szekely was supported by a grant
   from the Sophia Children's Hospital Foundation (SWO-2007-514). H.
   Tiemeier was supported by the VIDI Grant of ZonMw (2009-017.106.370).
NR 70
TC 12
Z9 12
U1 0
U2 34
PU SPRINGER
PI NEW YORK
PA 233 SPRING ST, NEW YORK, NY 10013 USA
SN 1018-8827
EI 1435-165X
J9 EUR CHILD ADOLES PSY
JI Eur. Child Adolesc. Psych.
PD SEP
PY 2014
VL 23
IS 9
BP 729
EP 741
DI 10.1007/s00787-014-0542-y
PG 13
WC Psychology, Developmental; Pediatrics; Psychiatry
SC Psychology; Pediatrics; Psychiatry
GA AO9OK
UT WOS:000341684900002
PM 24728546
DA 2020-02-16
ER

PT J
AU Karlsson, E
   Stickley, A
   Lindblad, F
   Schwab-Stone, M
   Ruchkin, V
AF Karlsson, Elisabeth
   Stickley, Andrew
   Lindblad, Frank
   Schwab-Stone, Mary
   Ruchkin, Vladislav
TI Risk and protective factors for peer victimization: a 1-year follow-up
   study of urban American students
SO EUROPEAN CHILD & ADOLESCENT PSYCHIATRY
LA English
DT Article
DE Peer victimization; Adolescent; Risk factors; Protective factors
ID NO SAFE HAVEN; PSYCHOSOCIAL ADJUSTMENT; BULLYING VICTIMIZATION; VIOLENCE
   EXPOSURE; BULLIED CHILDREN; SCHOOL; ADOLESCENCE; YOUTH; BULLY/VICTIM;
   ASSOCIATION
AB This study examined whether internalizing problems, parental warmth and teacher support were associated with adolescents' experience of future peer victimization in school. Data were drawn from two rounds of the longitudinal Social and Health Assessment (SAHA). Study subjects comprised 593 US urban adolescents (aged 13.8 +/- A 0.8 years; 56 % female). Results showed that there was a substantial degree of continuity in peer victimization over a 1-year period. The presence of internalizing (anxiety, depressive and somatic) symptoms at baseline was associated with an increased risk of peer victimization over time. Both parental warmth and teacher support were uniquely associated with a lower risk for peer victimization. Implications of these findings for prevention efforts are discussed.
C1 [Karlsson, Elisabeth; Lindblad, Frank; Ruchkin, Vladislav] Uppsala Univ, Child & Adolescent Psychiat Unit, Dept Neurosci, S-75185 Uppsala, Sweden.
   [Stickley, Andrew] Sodertorn Univ, Stockholm Ctr Hlth Soc Transit SCOHOST, Huddinge, Sweden.
   [Schwab-Stone, Mary; Ruchkin, Vladislav] Yale Univ, Ctr Child Study, Sch Med, New Haven, CT 06520 USA.
   [Ruchkin, Vladislav] Sater Forens Psychiat Clin, S-78327 Sater, Sweden.
RP Ruchkin, V (reprint author), Uppsala Univ, Child & Adolescent Psychiat Unit, Dept Neurosci, S-75185 Uppsala, Sweden.
EM vladislav.ruchkin@yale.edu
OI Ruchkin, Vladislav/0000-0002-2510-6798
NR 44
TC 7
Z9 8
U1 1
U2 35
PU SPRINGER
PI NEW YORK
PA 233 SPRING ST, NEW YORK, NY 10013 USA
SN 1018-8827
EI 1435-165X
J9 EUR CHILD ADOLES PSY
JI Eur. Child Adolesc. Psych.
PD SEP
PY 2014
VL 23
IS 9
BP 773
EP 781
DI 10.1007/s00787-013-0507-6
PG 9
WC Psychology, Developmental; Pediatrics; Psychiatry
SC Psychology; Pediatrics; Psychiatry
GA AO9OK
UT WOS:000341684900006
PM 24346176
DA 2020-02-16
ER

PT J
AU Buu, A
   Dabrowska, A
   Mygrants, M
   Puttler, LI
   Jester, JM
   Zucker, RA
AF Buu, Anne
   Dabrowska, Agata
   Mygrants, Marjorie
   Puttler, Leon I.
   Jester, Jennifer M.
   Zucker, Robert A.
TI Gender Differences in the Developmental Risk of Onset of Alcohol,
   Nicotine, and Marijuana Use and the Effects of Nicotine and Marijuana
   Use on Alcohol Outcomes
SO JOURNAL OF STUDIES ON ALCOHOL AND DRUGS
LA English
DT Article
ID SUBSTANCE USE DISORDERS; CIGARETTE-SMOKING; CANNABIS USE; INTERNALIZING
   SYMPTOMS; EPIDEMIOLOGIC SURVEY; YOUNG ADULTHOOD; 1ST ALCOHOL; DRUG-USE;
   DEPENDENCE; AGE
AB Objective: This study aimed to (a) characterize gender-specific risk of onset of alcohol, nicotine, and marijuana use developmentally; (b) investigate the effects of early-onset status and frequency of nicotine and marijuana use on alcohol outcomes, controlling for the effects of alcohol use; and (c) examine gender differences in the developmental trajectories of alcohol outcomes and the effects of nicotine and marijuana use on alcohol outcomes. Method: This study conducted secondary analysis on a longitudinal study that recruited at-risk youth through fathers' drunk-driving records and door-to-door canvassing in the midwestern United States. The sample included 160 female male sibling pairs who were assessed on substance use and Diagnostic and Statistical Manual of Mental Disorders, Fourth Edition, diagnosis from early childhood to young adulthood. Results: Although males were at higher risk for being early-onset alcohol users, females tended to be at higher risk for initiating marijuana use at younger ages. When early onset and amount of alcohol use were controlled for, early onset of nicotine and marijuana use did not contribute to alcohol outcomes, but frequencies of nicotine and marijuana use did. We also found the associations of quantity/frequency of alcohol and marijuana use with drinking problems to be stronger among females than among males. Conclusions: Higher frequencies of nicotine and marijuana use may contribute to worse alcohol outcomes above and beyond the effect of alcohol use. Females tend to be at higher risk than males for initiating marijuana use and meeting an alcohol use disorder diagnosis at younger ages as well as being more vulnerable to a negative impact of alcohol and marijuana use.
C1 [Buu, Anne; Dabrowska, Agata; Mygrants, Marjorie; Puttler, Leon I.; Jester, Jennifer M.; Zucker, Robert A.] Univ Michigan, Addict Res Ctr, Ann Arbor, MI 48109 USA.
   [Buu, Anne; Dabrowska, Agata; Mygrants, Marjorie; Puttler, Leon I.; Jester, Jennifer M.; Zucker, Robert A.] Univ Michigan, Dept Psychiat, Substance Abuse Program, Ann Arbor, MI 48109 USA.
RP Buu, A (reprint author), Univ Michigan, Addict Res Ctr, 4250 Plymouth Rd, Ann Arbor, MI 48109 USA.
EM yabuu@indiana.edu
FU National Institute on Alcohol Abuse and AlcoholismUnited States
   Department of Health & Human ServicesNational Institutes of Health (NIH)
   - USANIH National Institute on Alcohol Abuse & Alcoholism (NIAAA) [K01
   AA016591, R37 AA007065]
FX This work was supported by National Institute on Alcohol Abuse and
   Alcoholism Grants K01 AA016591 (to Anne Buu) and R37 AA007065 (to Robert
   A. Zucker).
NR 50
TC 28
Z9 28
U1 0
U2 28
PU ALCOHOL RES DOCUMENTATION INC CENT ALCOHOL STUD RUTGERS UNIV
PI PISCATAWAY
PA C/O DEIRDRE ENGLISH, 607 ALLISON RD, PISCATAWAY, NJ 08854-8001 USA
SN 1937-1888
EI 1938-4114
J9 J STUD ALCOHOL DRUGS
JI J. Stud. Alcohol Drugs
PD SEP
PY 2014
VL 75
IS 5
BP 850
EP 858
DI 10.15288/jsad.2014.75.850
PG 9
WC Substance Abuse; Psychology
SC Substance Abuse; Psychology
GA AO8PA
UT WOS:000341615500014
PM 25208203
OA Green Published
DA 2020-02-16
ER

PT J
AU Cheung, AK
   Harden, KP
   Tucker-Drob, EM
AF Cheung, Amanda K.
   Harden, Kathryn Paige
   Tucker-Drob, Elliot M.
TI GenexEnvironment Interactions in Early Externalizing Behaviors: Parental
   Emotional Support and Socioeconomic Context as Moderators of Genetic
   Influences?
SO BEHAVIOR GENETICS
LA English
DT Article
DE Gene-by-environment interaction (GxE); Externalizing; Parental emotional
   support; Socioeconomic status; Maladaptive behaviors
ID ADOLESCENT ANTISOCIAL-BEHAVIOR; CHILD CONDUCT PROBLEMS;
   LIFE-COURSE-PERSISTENT; ENVIRONMENT INTERACTION; MARITAL STABILITY;
   DIFFERENTIAL SUSCEPTIBILITY; INTERNALIZING BEHAVIORS; PHYSICAL
   DISCIPLINE; INFANT-TODDLER; HOME INVENTORY
AB This study uses longitudinal population-based samples of young siblings to examine the effects of two hypothesized moderators of early externalizing behaviors: parental emotional support and family socioeconomic status. The first sample, a twin sample from the Early Childhood Longitudinal Study-Birth Cohort (ECLS-B), was composed of approximately 600 twin pairs measured on externalizing at ages 4 and 5. Results indicated stronger genetic influences on externalizing at lower levels of parental emotional support but higher levels of socioeconomic status; only the latter interaction remained significant when the two moderators were simultaneously modeled. These moderation effects were not replicated in our analyses of the National Longitudinal Survey of Youth-Child Supplement (CNLSY) data, which contained 1939 pairs of full and half siblings measured on externalizing at ages 4-5 and ages 6-7. Our results highlight the need for replication in quantitative behavior genetics research on externalizing behaviors. Potential causes for non-replication are discussed.
C1 [Cheung, Amanda K.; Harden, Kathryn Paige; Tucker-Drob, Elliot M.] Univ Texas Austin, Dept Psychol, Austin, TX 78712 USA.
   [Harden, Kathryn Paige; Tucker-Drob, Elliot M.] Univ Texas Austin, Populat Res Ctr, Austin, TX 78712 USA.
RP Cheung, AK (reprint author), Univ Texas Austin, Dept Psychol, 108 E Dean Keeton St A8000, Austin, TX 78712 USA.
EM akcheung@utexas.edu
OI Harden, Kathryn/0000-0002-1557-6737
FU National Institutes of Health grantUnited States Department of Health &
   Human ServicesNational Institutes of Health (NIH) - USA [R21 HD069772];
   National institutes of Health Center Grant [R24 HD042849];
   NIH/NICHDUnited States Department of Health & Human ServicesNational
   Institutes of Health (NIH) - USANIH Eunice Kennedy Shriver National
   Institute of Child Health & Human Development (NICHD)
FX Preparation of this article is supported by National Institutes of
   Health grant R21 HD069772 to Elliot M. Tucker-Drob. The Population
   Research Center is supported by National institutes of Health Center
   Grant R24 HD042849. The ECLS-B data file is provided by the U.S.
   Department of Education National Center for Education Statistics while
   the CNLSY public-use date file is provided by the U.S. Department of
   Labor Bureau of Labor Statistics. The NLSY kinship links were provided
   by Dr. Joe Rodgers, Department of Psychology, University of Oklahoma.
   The creation of the links occurred through the support of Research
   Grants from NIH/NICHD on which Dr. Rodgers was PI. Others who wish to
   use the NLSY kinship links can obtain copies of these kinship links by
   writing to Dr. Rodgers at jrodgers@ou.edu. The NLSY kinship links are
   also available in an R package at
   https://r-forge.r-project.org/projects/nlsylinks/.
NR 67
TC 7
Z9 7
U1 0
U2 26
PU SPRINGER
PI NEW YORK
PA 233 SPRING ST, NEW YORK, NY 10013 USA
SN 0001-8244
EI 1573-3297
J9 BEHAV GENET
JI Behav. Genet.
PD SEP
PY 2014
VL 44
IS 5
BP 468
EP 486
DI 10.1007/s10519-014-9664-8
PG 19
WC Behavioral Sciences; Genetics & Heredity; Psychology, Multidisciplinary
SC Behavioral Sciences; Genetics & Heredity; Psychology
GA AO6XD
UT WOS:000341495100005
PM 24980660
DA 2020-02-16
ER

PT J
AU Chen, HD
   Fang, XY
   Liu, CY
   Hu, W
   Lan, J
   Deng, LY
AF Chen, Haide
   Fang, Xiaoyi
   Liu, Chaoying
   Hu, Wei
   Lan, Jing
   Deng, Linyuan
TI Associations among the number of mental health problems, stigma, and
   seeking help from psychological services: A path analysis model among
   Chinese adolescents
SO CHILDREN AND YOUTH SERVICES REVIEW
LA English
DT Article
DE Mental health problems; Self-stigma; Public stigma; Attitudes toward
   help-seeking; Willingness to seek help; Adolescents
ID CHILD-BEHAVIOR CHECKLIST; SELF-STIGMA; ATTITUDES; INTENTIONS; DISORDERS;
   PEOPLE; IMPACT; RISK; CONSEQUENCES; COMMUNITY
AB Adolescents with mental health problems are likely to refuse to seek help from psychological services. The aims of the present study were (1) to examine whether a greater number of mental health problems were associated with a lower level of willingness to seek help from psychological services among adolescents; and (2) to examine whether the relationship between the number of problems and the willingness to seek help was mediated by self-stigma, public stigma, and attitudes toward help-seeking. A sample of 251 middle and high school students who have had at least one mental health problem was used for the analyses involved in this study. The bivariate correlation analyses showed that adolescents with more mental health problems were likely to report more negative attitudes toward help-seeking and to demonstrate less willingness to seek help. Path analyses showed that the number of problems did not directly influence the willingness to seek help; however, the relationship between these two variables was mediated by self-stigma and attitudes toward help-seeking. Furthermore, willingness to seek help was not directly influenced by the number of internalizing and externalizing problems. However, the relationship between the number of internalizing problems and willingness to seek help was mediated by public stigma, self-stigma and attitudes toward help-seeking; additionally, the relationship between the number of externalizing problems and willingness to seek help was mediated by self-stigma and attitudes toward help-seeking, except for public stigma. These findings emphasize the importance of stigma, particularly self-stigma, for adolescents in seeking help from psychological services. (C) 2014 Elsevier Ltd. All rights reserved.
C1 [Chen, Haide; Fang, Xiaoyi; Liu, Chaoying; Hu, Wei; Lan, Jing; Deng, Linyuan] Beijing Normal Univ, Inst Dev Psychol, Beijing 100875, Peoples R China.
   [Fang, Xiaoyi] Tianjin Normal Univ, Acad Psychol & Behav, Tianjin, Peoples R China.
RP Fang, XY (reprint author), Beijing Normal Univ, Inst Dev Psychol, 19 Xinjiekouwai St, Beijing 100875, Peoples R China.
EM fangxy@bnu.edu.cn
NR 48
TC 9
Z9 9
U1 0
U2 27
PU PERGAMON-ELSEVIER SCIENCE LTD
PI OXFORD
PA THE BOULEVARD, LANGFORD LANE, KIDLINGTON, OXFORD OX5 1GB, ENGLAND
SN 0190-7409
EI 1873-7765
J9 CHILD YOUTH SERV REV
JI Child. Youth Serv. Rev.
PD SEP
PY 2014
VL 44
BP 356
EP 362
DI 10.1016/j.childyouth.2014.07.003
PG 7
WC Family Studies; Social Work
SC Family Studies; Social Work
GA AO6NG
UT WOS:000341468200043
DA 2020-02-16
ER

PT J
AU Przybylski, AK
AF Przybylski, Andrew K.
TI Electronic Gaming and Psychosocial Adjustment
SO PEDIATRICS
LA English
DT Article
DE electronic games; children; psychosocial adjustment
ID VIDEO GAMES; TIME; BEHAVIOR; CHILDREN; PLAY
AB BACKGROUND AND OBJECTIVES: The rise of electronic games has driven both concerns and hopes regarding their potential to influence young people. Existing research identifies a series of isolated positive and negative effects, yet no research to date has examined the balance of these potential effects in a representative sample of children and adolescents. The objective of this study was to explore how time spent playing electronic games accounts for significant variation in positive and negative psychosocial adjustment using a representative cohort of children aged 10 to 15 years.
   METHODS: A large sample of children and adolescents aged 10 to 15 years completed assessments of psychosocial adjustment and reported typical daily hours spent playing electronic games. Relations between different levels of engagement and indicators of positive and negative psychosocial adjustment were examined, controlling for participant age and gender and weighted for population representativeness.
   RESULTS: Low levels (<1 hour daily) as well as high levels (>3 hours daily) of game engagement was linked to key indicators of psychosocial adjustment. Low engagement was associated with higher life satisfaction and prosocial behavior and lower externalizing and internalizing problems, whereas the opposite was found for high levels of play. No effects were observed for moderate play levels when compared with non-players.
   CONCLUSIONS: The links between different levels of electronic game engagement and psychosocial adjustment were small (<1.6% of variance) yet statistically significant. Games consistently but not robustly associated with children's adjustment in both positive and negative ways, findings that inform policy-making as well as future avenues for research in the area.
C1 [Przybylski, Andrew K.] Univ Oxford, Oxford, England.
RP Przybylski, AK (reprint author), Oxford Internet Inst, 1 St Giles, Oxford OX1 3JS, Oxon, England.
EM andy.przybylski@oii.ox.ac.uk
NR 34
TC 52
Z9 54
U1 0
U2 49
PU AMER ACAD PEDIATRICS
PI ELK GROVE VILLAGE
PA 141 NORTH-WEST POINT BLVD,, ELK GROVE VILLAGE, IL 60007-1098 USA
SN 0031-4005
EI 1098-4275
J9 PEDIATRICS
JI Pediatrics
PD SEP
PY 2014
VL 134
IS 3
BP E716
EP E722
DI 10.1542/peds.2013-4021
PG 7
WC Pediatrics
SC Pediatrics
GA AO5DN
UT WOS:000341362600011
PM 25092934
OA Bronze
DA 2020-02-16
ER

PT J
AU Allan, NP
   MacPherson, L
   Young, KC
   Lejuez, CW
   Schmidt, NB
AF Allan, Nicholas P.
   MacPherson, Laura
   Young, Kevin C.
   Lejuez, Carl W.
   Schmidt, Norman B.
TI Examining the Latent Structure of Anxiety Sensitivity in Adolescents
   Using Factor Mixture Modeling
SO PSYCHOLOGICAL ASSESSMENT
LA English
DT Article
DE anxiety sensitivity; factor mixture modeling; adolescent; anxiety
   symptoms
ID CHILDHOOD ANXIETY; PSYCHOPATHOLOGY VULNERABILITY; COGNITIVE
   VULNERABILITY; PSYCHOMETRIC PROPERTIES; INTERNALIZING SYMPTOMS;
   PSYCHIATRIC-DISORDERS; PANIC DISORDER; INDEX; CHILDREN; GENDER
AB Anxiety sensitivity has been implicated as an important risk factor, generalizable to most anxiety disorders. In adults, factor mixture modeling has been used to demonstrate that anxiety sensitivity is best conceptualized as categorical between individuals. That is, whereas most adults appear to possess normative levels of anxiety sensitivity, a small subset of the population appears to possess abnormally high levels of anxiety sensitivity. Further, those in the high anxiety sensitivity group are at increased risk of having high levels of anxiety and of having an anxiety disorder. This study was designed to determine whether these findings extend to adolescents. Factor mixture modeling was used to examine the best fitting model of anxiety sensitivity in a sample of 277 adolescents (M age = 11.0 years, SD = 0.81). Consistent with research in adults, the best fitting model consisted of 2 classes, 1 containing adolescents with high levels of anxiety sensitivity (n = 25) and another containing adolescents with normative levels of anxiety sensitivity (n = 252). Examination of anxiety sensitivity subscales revealed that the social concerns subscale was not important for classification of individuals. Convergent and discriminant validity of anxiety sensitivity classes were found in that membership in the high anxiety sensitivity class was associated with higher mean levels of anxiety symptoms, controlling for depression and externalizing problems, and was not associated with higher mean levels of depression or externalizing symptoms controlling for anxiety problems.
C1 [Allan, Nicholas P.; Schmidt, Norman B.] Florida State Univ, Dept Psychol, Tallahassee, FL 32306 USA.
   [MacPherson, Laura; Young, Kevin C.; Lejuez, Carl W.] Univ Maryland, Ctr Addict Personal & Emot Res, College Pk, MD 20742 USA.
RP Allan, NP (reprint author), Florida State Univ, Dept Psychol, POB 3064301, Tallahassee, FL 32306 USA.
EM allan@psy.fsu.edu; schmidt@psy.fsu.edu
OI Lejuez, Carl/0000-0003-2772-7835
FU NIDA NIH HHSUnited States Department of Health & Human ServicesNational
   Institutes of Health (NIH) - USANIH National Institute on Drug Abuse
   (NIDA) [T32 DA028855, R01 DA018647, R21 DA014699, R01 DA18647]
NR 76
TC 5
Z9 5
U1 0
U2 15
PU AMER PSYCHOLOGICAL ASSOC
PI WASHINGTON
PA 750 FIRST ST NE, WASHINGTON, DC 20002-4242 USA
SN 1040-3590
EI 1939-134X
J9 PSYCHOL ASSESSMENT
JI Psychol. Assess.
PD SEP
PY 2014
VL 26
IS 3
BP 741
EP 751
DI 10.1037/a0036744
PG 11
WC Psychology, Clinical
SC Psychology
GA AO6WA
UT WOS:000341491800005
PM 24749756
OA Green Accepted
DA 2020-02-16
ER

PT J
AU Romeo, DM
   Brogna, C
   Musto, E
   Baranello, G
   Pagliano, E
   Casalino, T
   Ricci, D
   Mallardi, M
   Sivo, S
   Cota, F
   Battaglia, D
   Bruni, O
   Mercuri, E
AF Romeo, Domenico M.
   Brogna, Claudia
   Musto, Elisa
   Baranello, Giovanni
   Pagliano, Emanuela
   Casalino, Tiziana
   Ricci, Daniela
   Mallardi, Maria
   Sivo, Serena
   Cota, Francesco
   Battaglia, Domenica
   Bruni, Oliviero
   Mercuri, Eugenio
TI Sleep disturbances in preschool age children with cerebral palsy: a
   questionnaire study
SO SLEEP MEDICINE
LA English
DT Article
DE Cerebral palsy; Sleep disorders; Epilepsy; Behavioral problems;
   Pre-school age; Control group
ID BEHAVIOR PROBLEMS; CHILDHOOD; SCALE; SDSC
AB Objectives: The study aimed to analyze (i) the prevalence of sleep disorders in pre-school children with cerebral palsy (CP) using the Sleep Disturbance Scale for Children (SDSC), (ii) the possible association with motor, cognitive and behavioral problems, and (iii) the possible differences with typically developing children matched for age and gender.
   Methods: One-hundred children with CP (age range: 3-5 years, mean: 3.8 years) were assessed using the SDSC, the Gross Motor Function Classification System (GMFCS), the Wechsler Preschool and Primary Scale of Intelligence, and the Child Behaviour Check List (CBCL) to assess sleep, motor, cognitive, and behavioral problems, respectively. Further 100 healthy children matched for age and sex were assessed using the SDSC.
   Results: An abnormal total sleep score was found in 13% of children with CP while 35% had an abnormal score on at least one SDSC factor. SDSC total score was significantly associated with pathological internalizing scores on CBCL and active epilepsy on multivariate analysis. CP group reported higher significant median scores on SDSC total, parasomnias, and difficulty in initiating and maintaining sleep factors.
   Conclusions: In pre-school children sleep disorders are more common in children with CP than in healthy control group and are often associated with epilepsy and behavioral problems. (C) 2014 Elsevier B.V. All rights reserved.
C1 [Romeo, Domenico M.; Brogna, Claudia; Musto, Elisa; Ricci, Daniela; Mallardi, Maria; Sivo, Serena; Battaglia, Domenica; Mercuri, Eugenio] Univ Cattolica Sacro Cuore, Paediat Neurol Unit, I-00168 Rome, Italy.
   [Baranello, Giovanni; Pagliano, Emanuela; Casalino, Tiziana] C Besta Neurol Inst Fdn, Dev Neurol Unit, Milan, Italy.
   [Cota, Francesco] Univ Cattolica Sacro Cuore, Neonatal Unit, I-00168 Rome, Italy.
   [Bruni, Oliviero] Univ Roma La Sapienza, Ctr Pediat Sleep Disorders, Dept Social & Dev Psychol, I-00185 Rome, Italy.
RP Mercuri, E (reprint author), Univ Cattolica Sacro Cuore, Largo Gemelli 8, I-00168 Rome, Italy.
EM mercuri@rm.unicatt.it
RI Cota, Francesco/P-1371-2014; BATTAGLIA, DOMENICA
   IMMACOLATA/AAA-5951-2019; Bruni, Oliviero/A-4029-2008; Romeo,
   Domenico/K-7957-2016; Mercuri, Eugenio/G-1351-2015; BROGNA,
   Claudia/K-9759-2016
OI Cota, Francesco/0000-0002-9009-3997; Bruni,
   Oliviero/0000-0003-2207-1398; Romeo, Domenico/0000-0002-6229-1208;
   Mercuri, Eugenio/0000-0002-9851-5365; BATTAGLIA, Domenica
   Immacolata/0000-0003-0491-4021; BROGNA, Claudia/0000-0002-9526-6367;
   Casalino, Tiziana/0000-0002-6613-6440
NR 24
TC 22
Z9 22
U1 0
U2 13
PU ELSEVIER SCIENCE BV
PI AMSTERDAM
PA PO BOX 211, 1000 AE AMSTERDAM, NETHERLANDS
SN 1389-9457
EI 1878-5506
J9 SLEEP MED
JI Sleep Med.
PD SEP
PY 2014
VL 15
IS 9
BP 1089
EP 1093
DI 10.1016/j.sleep.2014.05.008
PG 5
WC Clinical Neurology
SC Neurosciences & Neurology
GA AO6TA
UT WOS:000341483200014
PM 25091533
DA 2020-02-16
ER

PT J
AU Becker, SP
AF Becker, Stephen P.
TI External validity of children's self-reported sleep functioning:
   associations with academic, social, and behavioral adjustment
SO SLEEP MEDICINE
LA English
DT Article
DE Anxiety; Assessment; Attention problems; Depression; School functioning;
   Self-esteem; Sleep problems; Social functioning
ID SCHOOL-AGED CHILDREN; PROACTIVE AGGRESSION; LONELINESS; DISORDERS;
   HABITS; PERFORMANCE; CHILDHOOD; PATTERNS; QUALITY; PARENT
AB Objective: Several child-report measures of sleep functioning have been developed but very few studies have examined the external validity of child self-reported sleep in relation to daytime functioning. This study examined child-reported sleep in relation to teacher-rated psychopathology symptoms and also tested the hypothesis that child-reported sleep would be associated with poorer child- and teacher-reported functioning after controlling for demographics and psychopathology symptoms that are known to be associated with adjustment.
   Methods: Participants were 175 children (81 boys, 94 girls) in 1st-6th grades (ages 6-13) and their teachers. Children completed the Sleep Self-Report. Teachers completed a measure of attention-deficit/hyperactivity disorder (ADHD), oppositional/conduct, and anxiety/depression symptoms. Children and teachers completed multiple measures of academic, behavioral, and social/peer functioning.
   Results: Child-reported sleep was significantly associated with teacher-rated inattentive and internalizing symptoms, even after controlling for child demographics, hyperactivity-impulsivity, and conduct problems. Multilevel modeling analyses further indicated that, after controlling for child demographics and psychopathology symptoms, child- reported sleep problems were significantly associated with poorer child- and teacher-reported academic, behavioral, and social functioning (including increased reactive aggression, peer rejection, loneliness, and lower friendship satisfaction and self-worth).
   Conclusions: Findings provide initial support for the external validity of children's self-reported sleep functioning. Results of this study suggest that it may be clinically useful to screen for sleep problems by assessing for children's own perceptions of their sleep. Future studies should include both child- and parent-reported sleep functioning to further examine the utility of children's ratings of sleep functioning. (C) 2014 Elsevier B.V. All rights reserved.
C1 Cincinnati Childrens Hosp Med Ctr, Div Behav Med & Clin Psychol, Cincinnati, OH 45229 USA.
RP Becker, SP (reprint author), Cincinnati Childrens Hosp Med Ctr, Div Behav Med & Clin Psychol, 3333 Burnet Ave, Cincinnati, OH 45229 USA.
EM stephen.becker@cchmc.org
RI Becker, Stephen P./AAE-3858-2019
OI Becker, Stephen/0000-0001-9046-5183
NR 38
TC 25
Z9 25
U1 0
U2 26
PU ELSEVIER SCIENCE BV
PI AMSTERDAM
PA PO BOX 211, 1000 AE AMSTERDAM, NETHERLANDS
SN 1389-9457
EI 1878-5506
J9 SLEEP MED
JI Sleep Med.
PD SEP
PY 2014
VL 15
IS 9
BP 1094
EP 1100
DI 10.1016/j.sleep.2014.06.001
PG 7
WC Clinical Neurology
SC Neurosciences & Neurology
GA AO6TA
UT WOS:000341483200015
PM 25091534
DA 2020-02-16
ER

PT J
AU Quesada, AA
   Tristao, RM
   Pratesi, R
   Wolf, OT
AF Quesada, Andrea A.
   Tristao, Rosana M.
   Pratesi, Riccardo
   Wolf, Oliver T.
TI Hyper-responsiveness to acute stress, emotional problems and poorer
   memory in former preterm children
SO STRESS-THE INTERNATIONAL JOURNAL ON THE BIOLOGY OF STRESS
LA English
DT Article
DE Alpha-amylase; behavior/emotion; childhood; cortisol; memory; preterm
   birth; stress
ID PSYCHOSOCIAL STRESS; CORTISOL-LEVELS; BIRTH-WEIGHT; MATERNAL CORTISOL;
   BRAIN-DEVELOPMENT; SEX-DIFFERENCES; WORKING-MEMORY; PREGNANCY; BORN;
   RESPONSES
AB The prevalence of preterm birth (PTB) is high worldwide, especially in developing countries like Brazil. PTB is marked by a stressful environment in intra-as well as extrauterine life, which can affect neurodevelopment and hormonal and physiological systems and lead to long-term negative outcomes. Nevertheless, little is known about PTB and related outcomes later on in childhood. Thus, the goals of the current study were threefold: (1) comparing cortisol and alpha-amylase (sAA) profiles, including cortisol awakening response (CAR), between preterm and full-term children; (2) evaluating whether preterm children are more responsive to acute stress and (3) assessing their memory skills and emotional and behavioral profiles. Basal cortisol and sAA profiles, including CAR of 30 preterm children, aged 6 to 10 years, were evaluated. Further, we assessed memory functions using the Wide Range Assessment of Memory and Learning, and we screened behavior/emotion using the Strengths and Difficulties Questionnaire. The results of preterm children were compared to an age-and sex-matched control group. One week later, participants were exposed to a standardized laboratory stressor [ Trier Social Stress Test for Children (TSST-C)], in which cortisol and sAA were measured at baseline, 1, 10 and 25 min after stressor exposure. Preterm children had higher cortisol concentrations at awakening, a flattened CAR and an exaggerated response to TSST-C compared to full-term children. These alterations were more pronounced in girls. In addition, preterm children were characterized by more emotional problems and poorer memory performance. Our findings illustrate the long-lasting and in part sex-dependent effects of PTB on the hypothalamic-pituitary-adrenal (HPA) axis, internalizing behavior and memory. The findings are in line with the idea that early adversity alters the set-point of the HPA axis, thereby creating a more vulnerable phenotype.
C1 [Quesada, Andrea A.; Wolf, Oliver T.] Ruhr Univ Bochum, Dept Cognit Psychol, Inst Cognit Neurosci, D-44780 Bochum, Germany.
   [Quesada, Andrea A.; Wolf, Oliver T.] Ruhr Univ Bochum, IGSN, D-44780 Bochum, Germany.
   [Quesada, Andrea A.; Tristao, Rosana M.; Pratesi, Riccardo] Univ Brasilia, Sch Med, Grad Program Med Sci, Brasilia, DF, Brazil.
   [Quesada, Andrea A.] Univ Fortaleza UNIFOR, Dept Psychol, Hlth Sci Ctr, Fortaleza, Ceara, Brazil.
RP Wolf, OT (reprint author), Ruhr Univ Bochum, Dept Cognit Psychol, Univ Str 150, D-44780 Bochum, Germany.
EM oliver.t.wolf@rub.de
OI Wolf, Oliver T./0000-0002-9320-2124; TRISTAO, ROSANA/0000-0002-1751-8506
FU German Research Foundation (DFG)German Research Foundation (DFG);
   Coordenacao de Aperfeicoamento de Pessoal (CAPES), Brazil
FX The authors declare that they have no conflict of interest regarding
   this manuscript. The research was financially supported by a grant from
   the German Research Foundation (DFG). Furthermore, part of it was
   supported by a scholarship from Coordenacao de Aperfeicoamento de
   Pessoal (CAPES), Brazil. Both funding sources had no further role in the
   study design, the collection, analysis and interpretation of data, the
   writing of the report and the decision to submit the paper for
   publication.
NR 55
TC 13
Z9 15
U1 0
U2 26
PU TAYLOR & FRANCIS LTD
PI ABINGDON
PA 2-4 PARK SQUARE, MILTON PARK, ABINGDON OR14 4RN, OXON, ENGLAND
SN 1025-3890
EI 1607-8888
J9 STRESS
JI Stress
PD SEP
PY 2014
VL 17
IS 5
BP 389
EP 399
DI 10.3109/10253890.2014.949667
PG 11
WC Behavioral Sciences; Endocrinology & Metabolism; Neurosciences
SC Behavioral Sciences; Endocrinology & Metabolism; Neurosciences &
   Neurology
GA AO4KI
UT WOS:000341306000002
PM 25089937
DA 2020-02-16
ER

PT J
AU Kawabata, Y
   Youngblood, J
   Hamaguchi, Y
AF Kawabata, Yoshito
   Youngblood, Joanne
   Hamaguchi, Yoshikazu
TI Preadolescents' borderline personality features in a non-Western urban
   context: Concurrent and longitudinal associations with physical and
   relational aggression, friendship exclusivity and peer victimization
SO ASIAN JOURNAL OF SOCIAL PSYCHOLOGY
LA English
DT Article
DE borderline personality; culture; friendship exclusivity; peer
   victimization; physical and relational aggression
ID INTERNALIZING SYMPTOMS; EMERGING ADULTHOOD; OVERT AGGRESSION;
   UNITED-STATES; DISORDERS; PREVALENCE; CHILDHOOD; EMOTION; SELF; PATHWAYS
AB The present study examined children's borderline personality features and their association with developmentally appropriate factors, including friendship exclusivity, forms of aggression and peer maltreatment with a non-Western urban sample. The participants consisted of 234 Japanese preadolescents who were in the fourth and fifth grade (50% girls; ages: 9-11). Results of correlational analyses show that borderline personality features were stable during a six-month period (r = 0.55). Moreover, results of mixed linear models indicate that friendship exclusivity was associated with elevated borderline personality features concurrently and longitudinally, after controlling for the effects of physical and relational aggression. Physical aggression (not relational aggression) and physical victimization (not relational victimization) also predicted relative increases in borderline personality features. These findings are discussed from a cultural-developmental perspective.
C1 [Kawabata, Yoshito; Youngblood, Joanne] Fayetteville State Univ, Fayetteville, NC 28301 USA.
   [Hamaguchi, Yoshikazu] Univ Tsukuba, Tsukuba, Ibaraki, Japan.
RP Kawabata, Y (reprint author), Fayetteville State Univ, Dept Psychol, Nursing Educ & Res Ctr, 1200 Murchison Rd, Fayetteville, NC 28301 USA.
EM ykawabat@uncfsu.edu
NR 47
TC 5
Z9 5
U1 2
U2 13
PU WILEY
PI HOBOKEN
PA 111 RIVER ST, HOBOKEN 07030-5774, NJ USA
SN 1367-2223
EI 1467-839X
J9 ASIAN J SOC PSYCHOL
JI Asian J. Soc. Psychol.
PD SEP
PY 2014
VL 17
IS 3
BP 219
EP 228
DI 10.1111/ajsp.12067
PG 10
WC Psychology, Social
SC Psychology
GA AN4ON
UT WOS:000340567500007
DA 2020-02-16
ER

PT J
AU Flynn, M
   Cicchetti, D
   Rogosch, F
AF Flynn, Megan
   Cicchetti, Dante
   Rogosch, Fred
TI The Prospective Contribution of Childhood Maltreatment to Low
   Self-Worth, Low Relationship Quality, and Symptomatology Across
   Adolescence: A Developmental-Organizational Perspective
SO DEVELOPMENTAL PSYCHOLOGY
LA English
DT Article
DE maltreatment; self-worth; relationship quality; adolescent
   psychopathology
ID COGNITIVE VULNERABILITY; EXTERNALIZING SYMPTOMS; INTERNALIZING PROBLEMS;
   ATTACHMENT SECURITY; GENDER-DIFFERENCES; CANNABIS ABUSE; PHYSICAL ABUSE;
   PSYCHOPATHOLOGY; DEPRESSION; STRESS
AB This research investigated the prospective contribution of childhood maltreatment to low self-worth, low relationship quality, and symptoms during adolescence. Further, the stability and cross-lagged effects of these sequelae of maltreatment were examined over time. History of maltreatment during childhood was obtained, and youth (407 maltreated, 228 nonmaltreated; 376 males, 259 females) completed 2 subsequent assessments spaced approximately 2 years apart during early-mid and mid-late adolescence. As anticipated, childhood maltreatment experiences predicted low self-worth, low relationship quality, and both internalizing and externalizing symptoms in early-mid adolescence. Beyond the stability paths of each outcome variable, significant cross-lagged effects were observed among low self-worth, low relationship quality, and internalizing symptoms across adolescence. In contrast, cross-lagged effects were not observed among adolescent externalizing symptoms. These findings support a developmental-organizational model in which childhood maltreatment creates multiple vulnerabilities that evince continuity and generate mutually influencing effects across adolescence.
C1 [Flynn, Megan] Bethel Univ, Dept Psychol, St Paul, MN 55112 USA.
   [Cicchetti, Dante] Univ Minnesota, Inst Child Dev, Minneapolis, MN 55455 USA.
   [Cicchetti, Dante; Rogosch, Fred] Univ Rochester, Mt Hope Family Ctr, Rochester, NY 14627 USA.
RP Flynn, M (reprint author), Bethel Univ, Dept Psychol, 3900 Bethel Dr, St Paul, MN 55112 USA.
EM megan-flynn@bethel.edu
RI Cicchetti, Dante/C-4560-2015
OI Cicchetti, Dante/0000-0002-6347-1278
FU NIDA NIH HHSUnited States Department of Health & Human ServicesNational
   Institutes of Health (NIH) - USANIH National Institute on Drug Abuse
   (NIDA) [R01 DA012903, R01 DA017741]
NR 48
TC 18
Z9 18
U1 0
U2 26
PU AMER PSYCHOLOGICAL ASSOC
PI WASHINGTON
PA 750 FIRST ST NE, WASHINGTON, DC 20002-4242 USA
SN 0012-1649
EI 1939-0599
J9 DEV PSYCHOL
JI Dev. Psychol.
PD SEP
PY 2014
VL 50
IS 9
BP 2165
EP 2175
DI 10.1037/a0037162
PG 11
WC Psychology, Developmental
SC Psychology
GA AO4FE
UT WOS:000341290800001
PM 25046123
OA Green Accepted
DA 2020-02-16
ER

PT J
AU Rose, AJ
   Schwartz-Mette, RA
   Glick, GC
   Smith, RL
   Luebbe, AM
AF Rose, Amanda J.
   Schwartz-Mette, Rebecca A.
   Glick, Gary C.
   Smith, Rhiannon L.
   Luebbe, Aaron M.
TI An Observational Study of Co-Rumination in Adolescent Friendships
SO DEVELOPMENTAL PSYCHOLOGY
LA English
DT Article
DE friendships; co-rumination; internalizing problems
ID INTERNALIZING SYMPTOMS; DEPRESSIVE-DISORDERS; GENDER-DIFFERENCES;
   SEX-DIFFERENCES; TRADE-OFFS; GIRLS; ASSOCIATIONS; REACTIVITY; MULTIWAVE;
   QUALITY
AB Co-rumination is a dyadic process between relationship partners that refers to excessively discussing problems, rehashing problems, speculating about problems, mutual encouragement of problem talk, and dwelling on negative affect. Although studies have addressed youths' tendency to co-ruminate, little is known about the nature of co-ruminative conversations. The primary goal of the present study (N = 314 adolescent friend dyads) was to identify microsocial processes that sustain and reinforce problem talk among adolescent co-ruminating friends. Results indicated that co-rumination was characterized by friends responding to each other's statements about problems with engaged statements (e.g., questions, supportive statements) that elicited even more problem talk. Results also indicated that some aspects of co-rumination (i.e., extensively talking about problems, rehashing problems, speculating about problems, and mutual encouragement of problem talk) were associated with positive friendship adjustment, whereas other aspects (i.e., dwelling on negative affect) were associated with internalizing problems. The present research highlights the utility of attending to microsocial processes in friends' conversations and has implications for intervention.
C1 [Rose, Amanda J.; Glick, Gary C.] Univ Missouri, Dept Psychol Sci, Columbia, MO 65211 USA.
   [Schwartz-Mette, Rebecca A.] Univ Arkansas, Dept Psychol Sci, Fayetteville, AR 72701 USA.
   [Smith, Rhiannon L.] Univ Connecticut, Dept Psychol, Storrs, CT USA.
   [Luebbe, Aaron M.] Miami Univ, Dept Psychol, Oxford, OH 45056 USA.
RP Rose, AJ (reprint author), Univ Missouri, Dept Psychol Sci, 210 McAlester Hall, Columbia, MO 65211 USA.
EM RoseA@missouri.edu
FU NIMH NIH HHSUnited States Department of Health & Human ServicesNational
   Institutes of Health (NIH) - USANIH National Institute of Mental Health
   (NIMH) [R01 MH 073590]
NR 38
TC 25
Z9 27
U1 3
U2 38
PU AMER PSYCHOLOGICAL ASSOC
PI WASHINGTON
PA 750 FIRST ST NE, WASHINGTON, DC 20002-4242 USA
SN 0012-1649
EI 1939-0599
J9 DEV PSYCHOL
JI Dev. Psychol.
PD SEP
PY 2014
VL 50
IS 9
BP 2199
EP 2209
DI 10.1037/a0037465
PG 11
WC Psychology, Developmental
SC Psychology
GA AO4FE
UT WOS:000341290800004
PM 25069053
DA 2020-02-16
ER

PT J
AU Wang, Y
   Buckingham-Howes, S
   Nair, P
   Zhu, SJ
   Magder, LS
   Black, MM
AF Wang, Yan
   Buckingham-Howes, Stacy
   Nair, Prasanna
   Zhu, Shijun
   Magder, Laurence S.
   Black, Maureen M.
TI Prenatal Drug Exposure, Behavioral Problems, and Drug Experimentation
   Among African-American Urban Adolescents
SO JOURNAL OF ADOLESCENT HEALTH
LA English
DT Article
DE Drug experimentation; Prenatal drug exposure; Behavioral problems;
   Gender
ID COCAINE EXPOSURE; SUBSTANCE USE; YOUTH; PSYCHOPATHOLOGY; DEPENDENCE;
   ALCOHOL; ONSET; PERSPECTIVE; INITIATION; CHILDREN
AB Purpose: To examine how prenatal drug exposure (PDE) to heroin/cocaine and behavioral problems relate to adolescent drug experimentation.
   Methods: The sample included African-American adolescents (mean age = 14.2 years, SD = 1.2) with PDE (n = 73) and a nonexposed community comparison (n = 61). PDE status was determined at delivery through toxicology analysis and maternal report. Internalizing/externalizing problems were assessed during adolescence with the Behavior Assessment System for Children, Second Edition. Drug experimentation was assessed by adolescent report and urine analysis. Logistic regression evaluated the likelihood of drug experimentation related to PDE and behavioral problems, adjusting for age, gender, PDE, perceived peer drug use, and caregiver drug use. Interaction terms examined gender modification.
   Results: Sixty-seven subjects (50%) used drugs: 25 (19%) used tobacco/alcohol only and 42 (31%) used marijuana/illegal drugs. Ninety-four subjects (70%) perceived peer drug use. PDE significantly increased the risk of tobacco/alcohol experimentation (odds ratio 3.07, 95% confidence interval [CI] 1.09-8.66, p = .034) but not after covariate adjustment (adjusted odds ratio [aOR] = 1.16, 95% CI.31-4.33, p > .05). PDE was not related to the overall or marijuana/illegal drug experimentation. The likelihood of overall drug experimentation was doubled per SD increase in externalizing problems (aOR = 2.28, 95% CI 1.33-3.91, p = .003) and, among girls, 2.82 times greater (aOR = 2.82, 95% CI 1.34-5.94, p = .006) per SD increase in internalizing problems. Age and perceived peer drug use were significant covariates.
   Conclusions: Drug experimentation was relatively common (50%), especially in the context of externalizing problems, internalizing problems (girls only), older age, and perceived peer drug use. Findings support the Problem Behavior Theory and suggest that adolescent drug prevention addresses behavioral problems and promotes prosocial peer groups. (C) 2014 Society for Adolescent Health and Medicine. All rights reserved.
C1 [Wang, Yan; Buckingham-Howes, Stacy; Nair, Prasanna; Black, Maureen M.] Univ Maryland, Sch Med, Dept Pediat, Baltimore, MD 21201 USA.
   [Zhu, Shijun] Univ Maryland, Sch Nursing, Res Off, Baltimore, MD 21201 USA.
   [Magder, Laurence S.] Univ Maryland, Sch Med, Dept Epidemiol & Publ Hlth, Baltimore, MD 21201 USA.
RP Black, MM (reprint author), Univ Maryland, Sch Med, Dept Pediat, 737 W Lombard St,Room 161, Baltimore, MD 21201 USA.
EM mblack@peds.umaryland.edu
FU National Institute on Drug AbuseUnited States Department of Health &
   Human ServicesNational Institutes of Health (NIH) - USANIH National
   Institute on Drug Abuse (NIDA) [R01-DA07432, R01-DA021059]
FX This project was funded by the National Institute on Drug Abuse
   (R01-DA07432 and R01-DA021059).
NR 38
TC 5
Z9 5
U1 1
U2 20
PU ELSEVIER SCIENCE INC
PI NEW YORK
PA 360 PARK AVE SOUTH, NEW YORK, NY 10010-1710 USA
SN 1054-139X
EI 1879-1972
J9 J ADOLESCENT HEALTH
JI J. Adolesc. Health
PD SEP
PY 2014
VL 55
IS 3
BP 423
EP 431
DI 10.1016/j.jadohealth.2014.02.021
PG 9
WC Psychology, Developmental; Public, Environmental & Occupational Health;
   Pediatrics
SC Psychology; Public, Environmental & Occupational Health; Pediatrics
GA AO2HE
UT WOS:000341138400020
PM 24768161
OA Green Accepted
DA 2020-02-16
ER

PT J
AU Hunter, KK
   Chenier, JS
   Gresham, FM
AF Hunter, Katherine K.
   Chenier, Jeffrey S.
   Gresham, Frank M.
TI Evaluation of Check In/Check Out for Students With Internalizing
   Behavior Problems
SO JOURNAL OF EMOTIONAL AND BEHAVIORAL DISORDERS
LA English
DT Article
DE targeted interventions; check in/check out; internalizing behaviors;
   school-age
ID INTERVENTION; DESIGN; ISSUES; BASE
AB Internalizing behaviors are directed inward toward the child and are frequently overlooked in classrooms compared with externalizing behaviors. When internalizing behaviors are identified, cognitive-behavioral interventions (CBIs) are typically the intervention of choice; however, CBIs are time-consuming and require considerable skill and experience for successful implementation. An efficient and time-effective targeted intervention for children with internalizing behavior problems is needed. Check In/Check Out (CICO) has been shown to be an effective targeted intervention for children with externalizing behavior problems, but this intervention has not been implemented directly targeting children with internalizing behavior patterns. The purpose of the present study was to evaluate CICO as a targeted intervention for children with internalizing behavior problems. Four elementary school students with internalizing behavior problems received a CICO intervention. Results showed that ratings of prosocial replacement behaviors increased as a result of the CICO intervention, and students' levels of internalizing behaviors decreased.
C1 [Hunter, Katherine K.; Chenier, Jeffrey S.; Gresham, Frank M.] Louisiana State Univ, Baton Rouge, LA 70803 USA.
RP Hunter, KK (reprint author), Louisiana State Univ, Dept Psychol, 236 Audubon Hall, Baton Rouge, LA 70803 USA.
EM Kathunter110@gmail.com
NR 38
TC 22
Z9 22
U1 2
U2 10
PU SAGE PUBLICATIONS INC
PI THOUSAND OAKS
PA 2455 TELLER RD, THOUSAND OAKS, CA 91320 USA
SN 1063-4266
EI 1538-4799
J9 J EMOT BEHAV DISORD
JI J. Emot. Behav. Disord.
PD SEP
PY 2014
VL 22
IS 3
BP 135
EP 148
DI 10.1177/1063426613476091
PG 14
WC Education, Special; Psychology, Educational; Psychology,
   Multidisciplinary
SC Education & Educational Research; Psychology
GA AO2WR
UT WOS:000341188000001
DA 2020-02-16
ER

PT J
AU Deblinger, E
   Runyon, MK
   Steer, RA
AF Deblinger, Esther
   Runyon, Melissa K.
   Steer, Robert A.
TI Profiles of Personal Resiliency in Youth Who Have Experienced Physical
   or Sexual Abuse
SO JOURNAL OF PSYCHOEDUCATIONAL ASSESSMENT
LA English
DT Article
DE child abuse; resiliency; RSCA; cluster analysis
ID AFFECTIVE-DISORDERS; CHILDREN; SCHIZOPHRENIA; SCHEDULE; TRAUMA
AB To determine whether children and adolescents (7-17 years old) who had experienced physical, sexual, or both types of abuse reflected distinct profiles of personal resiliency, we administered the Resiliency Scales for Children and Adolescents (RSCA) to 250 youth. We performed cluster analyses with T scores for the RSCA Self-Mastery, Relatedness, and Emotional Reactivity scales, and four profiles of resiliency representing high (20%), average (28%), and slightly below-average (30%) resiliency, and high vulnerability (22%) were identified. The youth with the high vulnerability profile described themselves as more depressed and were rated by their parents as having more internalizing and externalizing problems than the youth with high resiliency. We propose different treatment approaches that might be used with youth representing each of the four different profiles.
C1 [Deblinger, Esther; Runyon, Melissa K.; Steer, Robert A.] Rowan Univ, Sch Osteopath Med, Stratford, NJ 08084 USA.
RP Steer, RA (reprint author), Rowan Univ, Sch Osteopath Med, CARES Inst, 42 East Laurel Rd,UDP 3204, Stratford, NJ 08084 USA.
EM steer@rowan.edu
NR 23
TC 5
Z9 5
U1 0
U2 16
PU SAGE PUBLICATIONS INC
PI THOUSAND OAKS
PA 2455 TELLER RD, THOUSAND OAKS, CA 91320 USA
SN 0734-2829
EI 1557-5144
J9 J PSYCHOEDUC ASSESS
JI J. Psychoeduc. Assess.
PD SEP
PY 2014
VL 32
IS 6
BP 558
EP 566
DI 10.1177/0734282914527407
PG 9
WC Psychology, Educational
SC Psychology
GA AN6TM
UT WOS:000340730500008
DA 2020-02-16
ER

PT J
AU Cummings, JR
   Case, BG
   Ji, X
   Chae, DH
   Druss, BG
AF Cummings, Janet R.
   Case, Brady G.
   Ji, Xu
   Chae, David H.
   Druss, Benjamin G.
TI Racial/Ethnic Differences in Perceived Reasons for Mental Health
   Treatment in US Adolescents With Major Depression
SO JOURNAL OF THE AMERICAN ACADEMY OF CHILD AND ADOLESCENT PSYCHIATRY
LA English
DT Article
DE race/ethnicity; mental health services; depression; perceived treatment
   rationale
ID SUPPLEMENT NCS-A; HELP-SEEKING; CHILD; DISORDERS; DIAGNOSIS; RACE;
   AMERICAN
AB Objective: Racial/ethnic differences in the course of treatment for a major depressive episode (MDE) among adolescents may arise, in part, from variation in the perceived rationale for treatment. We examined racial/ethnic differences in the perceived reasons for receiving mental health (MH) treatment among adolescents with an MDE. Method: A total of 2,789 adolescent participants who experienced an MDE and received MH treatment in the past year were drawn from the 2005 to 2008 National Survey on Drug Use and Health. Adolescents reported the settings in which they received care and reasons for their most recent visit to each setting. Distributions of specific depressive symptoms were compared across racial/ethnic groups. Racial/ethnic differences in endorsing each of 11 possible reasons for receiving treatment were examined using weighted probit regressions adjusted for sociodemographic characteristics, health and mental health status, treatment setting, and survey year. Results: Despite similar depressive symptom profiles, Hispanic adolescents were more likely than whites to endorse "breaking rules" or getting into physical fights as reasons for MR treatment. Black adolescents were more likely than white adolescents to endorse "problems at school" but less likely to endorse "felt very afraid or tense" or "eating problems" as reasons for treatment. Asian adolescents were more likely to endorse "problems with people other than friends or family" but less likely than whites to endorse "suicidal thoughts/attempt" and "felt depressed" as reasons for treatment. Conclusion: Racial/ethnic minority participants were more likely than white participants to endorse externalizing or interpersonal problems and less likely to endorse internalizing problems as reasons for MH treatment. Understanding racial/ethnic differences in the patient's perceived treatment rationale can offer opportunities to enhance outcomes for depression among diverse populations.
C1 [Cummings, Janet R.; Ji, Xu; Druss, Benjamin G.] Emory Univ, Rollins Sch Publ Hlth, Atlanta, GA 30322 USA.
   [Case, Brady G.] Brown Univ, Alpert Med Sch, Bradley Hosp, Hlth Serv Res Program, Providence, RI 02912 USA.
   [Case, Brady G.] Brown Publ Hlth Program, Providence, RI USA.
   [Chae, David H.] Univ Maryland, Sch Publ Hlth, College Pk, MD USA.
RP Cummings, JR (reprint author), Emory Univ, Dept Hlth Policy & Management, 1518 Clifton Rd NE,Room 650, Atlanta, GA 30322 USA.
EM jrcummi@emory.edu
RI Chae, David/F-6956-2015; Case, Brady/M-1879-2015
OI Case, Brady/0000-0001-9512-0416
FU National Institute of Mental HealthUnited States Department of Health &
   Human ServicesNational Institutes of Health (NIH) - USANIH National
   Institute of Mental Health (NIMH) [K01MH095823, K24MH075867]; Physician
   Scientist Program in Substance Abuse from the American Academy of Child
   and Adolescent Psychiatry (AACAP); National Institute on Drug Abuse
   (NIDA)United States Department of Health & Human ServicesNational
   Institutes of Health (NIH) - USANIH National Institute on Drug Abuse
   (NIDA) [K12 DA000357]
FX This work was supported by grants from the National Institute of Mental
   Health (K01MH095823, J R.C.; K24MH075867, B.G.D.), the Physician
   Scientist Program in Substance Abuse from the American Academy of Child
   and Adolescent Psychiatry (AACAP; B.G.C.), and the National Institute on
   Drug Abuse (NIDA; K12 DA000357, B.G C.). Views presented do not
   necessarily reflect those of supporting organizations.
NR 32
TC 12
Z9 12
U1 0
U2 17
PU ELSEVIER SCIENCE INC
PI NEW YORK
PA 360 PARK AVE SOUTH, NEW YORK, NY 10010-1710 USA
SN 0890-8567
EI 1527-5418
J9 J AM ACAD CHILD PSY
JI J. Am. Acad. Child Adolesc. Psychiatr.
PD SEP
PY 2014
VL 53
IS 9
BP 980
EP 990
DI 10.1016/j.jaac.2014.05.016
PG 11
WC Psychology, Developmental; Pediatrics; Psychiatry
SC Psychology; Pediatrics; Psychiatry
GA AO3HW
UT WOS:000341221300008
PM 25151421
OA Green Accepted
DA 2020-02-16
ER

PT J
AU Adams, HL
   Matson, JL
   Jang, J
AF Adams, Hilary L.
   Matson, Johnny L.
   Jang, Jina
TI The relationship between sleep problems and challenging behavior among
   children and adolescents with autism spectrum disorder
SO RESEARCH IN AUTISM SPECTRUM DISORDERS
LA English
DT Article
DE Autism; Sleep problems; Challenging behavior
ID PSYCHOTROPIC MEDICATION; ADULTS; SYMPTOMS; INFANTS; RISPERIDONE;
   PREVALENCE; TODDLERS; DEFICITS; PHARMACOTHERAPY; DISTURBANCES
AB Prior research has indicated fairly consistently that sleep problems appear to worsen ASD core symptomatology. As such, the present study was conducted to examine whether or not sleep problems also exacerbate behavior problems commonly exhibited by children and adolescents with ASD in terms of total, internalizing, and externalizing challenging behavior. Results indicated that presence of sleep problems increased the ratings of challenging behavior across types, as hypothesized. Unexpectedly, degree of sleep problem (i.e., mild versus severe) only affected total and externalizing challenging behavior, whereas ratings of internalizing challenging behavior were not significantly different between mild and severe sleep problem groups. Clinical applications of findings, as well as future directions for additional research on the topic of sleep among individuals with ASD, are discussed. Published by Elsevier Ltd.
C1 [Adams, Hilary L.; Matson, Johnny L.; Jang, Jina] Louisiana State Univ, Baton Rouge, LA 70803 USA.
RP Adams, HL (reprint author), Louisiana State Univ, Dept Psychol, Baton Rouge, LA 70803 USA.
EM hilary.l.adams@gmail.com
OI Adams, Hilary/0000-0001-6475-8150
NR 72
TC 7
Z9 7
U1 0
U2 31
PU ELSEVIER SCI LTD
PI OXFORD
PA THE BOULEVARD, LANGFORD LANE, KIDLINGTON, OXFORD OX5 1GB, OXON, ENGLAND
SN 1750-9467
EI 1878-0237
J9 RES AUTISM SPECT DIS
JI Res. Autism Spectr. Disord.
PD SEP
PY 2014
VL 8
IS 9
BP 1024
EP 1030
DI 10.1016/j.rasd.2014.05.008
PG 7
WC Education, Special; Psychology, Developmental; Psychiatry;
   Rehabilitation
SC Education & Educational Research; Psychology; Psychiatry; Rehabilitation
GA AN6GS
UT WOS:000340693600004
DA 2020-02-16
ER

PT J
AU Smith, Y
AF Smith, Yvonne
TI Rethinking Decision Making: An Ethnographic Study of Worker Agency in
   Crisis Intervention
SO SOCIAL SERVICE REVIEW
LA English
DT Article
ID EMOTION REGULATION DIFFICULTIES; MEDIAL PREFRONTAL CORTEX; FOSTER-CARE;
   SELF-REGULATION; ATTACHMENT THEORY; CHILD-DEVELOPMENT; HUMAN AMYGDALA;
   ALCOHOL-USE; STRESS; SYMPTOMS
AB Building on recent literature that addresses how social workers use knowledge to make practice decisions, this ethnographic study of mental health workers in a residential treatment center for children asks what modes of agency workers enact and how they use formal training in Therapeutic Crisis Intervention (TCI) during crises. Based on 13 months of participant observation and 36 semistructured interviews, this study demonstrates that, while workers routinely employed specific intervention techniques taught in the TCI curriculum, they rarely reported using its step-by-step decision-making process. Instead, faced with an imperative to act, workers reported using a mode of agency characterized by what they term "instinct," automaticity, physicality, and instantaneous mental simulation of possible outcomes. I discuss these findings in light of Pierre Bourdieu's work on habitus, considering implications for crisis intervention training, prescriptive models of decision making, and the further development of contextually sensitive models of agency in social work practice.
C1 Syracuse Univ, Sch Social Work, Syracuse, NY 13244 USA.
RP Smith, Y (reprint author), Syracuse Univ, Sch Social Work, Syracuse, NY 13244 USA.
NR 105
TC 13
Z9 13
U1 0
U2 23
PU UNIV CHICAGO PRESS
PI CHICAGO
PA 1427 E 60TH ST, CHICAGO, IL 60637-2954 USA
SN 0037-7961
EI 1537-5404
J9 SOC SERV REV
JI Soc. Serv. Rev.
PD SEP
PY 2014
VL 88
IS 3
BP 407
EP 468
DI 10.1086/677846
PG 62
WC Social Work
SC Social Work
GA AN6RS
UT WOS:000340724700002
DA 2020-02-16
ER

PT J
AU Van Dale, KG
   Somers, CL
   Gregg, DH
   Yoon, JS
   Hillman, SB
   Bartoi, MG
AF Van Dale, Kim G.
   Somers, Cheryl L.
   Gregg, David H.
   Yoon, Jina S.
   Hillman, Stephen B.
   Bartoi, Marla G.
TI The Roles of Teasing and Social Support in Adolescent Internalizing and
   Externalizing Behavioral Outcomes
SO CHILD INDICATORS RESEARCH
LA English
DT Article
DE Teasing; Externalizing behavior; Internalizing behavior; Social support;
   Risk behavior; Adolescence; Distress response; Self-esteem
ID SELF-ESTEEM; BODY-IMAGE; PHYSICAL APPEARANCE; RISK BEHAVIOR; DEPRESSION;
   AGGRESSION; STUDENTS; VIOLENCE; HEALTH; MODEL
AB The purpose of this study was to better understand the relations between teasing and various internalizing and externalizing outcome variables, as well as the potential for social support to mediate the relations between teasing and these outcome variables. A total of 651 9th-12th grade students in a suburban/semi-rural school district located in the midwestern United States participated in the study. Research has shown that teasing is related to negative outcomes. The present study adds to existing literature by demonstrating a small but statistically significant link between certain types of teasing and distress about that teasing with certain types of risk behavior. An unexpected finding was that higher rates of teasing about academic performance predicted lower rates of risk behavior. Social support was demonstrated to mediate teasing and some externalized outcomes.
C1 [Van Dale, Kim G.; Somers, Cheryl L.; Gregg, David H.; Yoon, Jina S.; Hillman, Stephen B.; Bartoi, Marla G.] Wayne State Univ, Coll Educ 345, Detroit, MI 48202 USA.
RP Somers, CL (reprint author), Wayne State Univ, Coll Educ 345, Detroit, MI 48202 USA.
EM c.somers@wayne.edu
NR 47
TC 6
Z9 6
U1 2
U2 11
PU SPRINGER
PI DORDRECHT
PA VAN GODEWIJCKSTRAAT 30, 3311 GZ DORDRECHT, NETHERLANDS
SN 1874-897X
EI 1874-8988
J9 CHILD INDIC RES
JI Child Indic. Res.
PD SEP
PY 2014
VL 7
IS 3
BP 537
EP 552
DI 10.1007/s12187-013-9227-1
PG 16
WC Social Sciences, Interdisciplinary
SC Social Sciences - Other Topics
GA AN2HE
UT WOS:000340404400005
DA 2020-02-16
ER

PT J
AU Bifulco, A
   Schimmenti, A
   Jacobs, C
   Bunn, A
   Rusu, AC
AF Bifulco, Antonia
   Schimmenti, Adriano
   Jacobs, Catherine
   Bunn, Amanda
   Rusu, Adina C.
TI Risk Factors and Psychological Outcomes of Bullying Victimization: A
   Community-based Study
SO CHILD INDICATORS RESEARCH
LA English
DT Article
DE Bullying victimization; Psychiatric disorders; Neglect/child abuse;
   Adolescence; Bullying aggression; Peer relationships; School contexts
ID ATTACHMENT STYLE; CHILDHOOD; DEPRESSION; ABUSE; INVOLVEMENT; BEHAVIORS;
   DISORDER
AB To understand the negative impact of bullying on the psychological well-being of children and adolescents we need to examine the associated context of adverse home life, problem peer relationships and school experience. Standardized retrospective in-depth interviews provide a useful method. A sample of 160 high-risk community-based emerging adults in the UK (age 16-30) were interviewed to rate familial and peer/school relationships, and severity of bullying with or without aggression before age 17. A clinical interview assessed psychiatric disorders in teenage years. Statistical analyses showed a differential model for bullying victims versus aggressive victims and internalizing versus externalizing disorders. Both types of bullying experiences were associated with parental neglect and abuse, parental discord and inadequate supervision; victimization alone related to problem school context and internalizing disorders (anxiety disorders and major depression); in contrast, bullying victimization with aggression was distinctly associated with experiences of violence in family, problem peer group, and externalizing disorders (conduct disorder and substance use disorder). Thus differentiation of context of young people's experience can inform effective psychosocial, educational and clinical approaches to reduce the risks associated with bullying victimization.
C1 [Bifulco, Antonia; Jacobs, Catherine; Bunn, Amanda] Middlesex Univ, Dept Psychol, London NW4 4BT, England.
   [Schimmenti, Adriano] UKE Kore Univ Enna, Fac Human & Social Sci, Enna, Italy.
   [Rusu, Adina C.] Ruhr Univ Bochum, Dept Med Psychol & Med Sociol, Bochum, Germany.
   [Bifulco, Antonia] Middlesex Univ, Lifespan Res Grp, Ctr Abuse & Trauma Studies, London NW4 4BT, England.
RP Bifulco, A (reprint author), Middlesex Univ, Lifespan Res Grp, Ctr Abuse & Trauma Studies, Town Hall TG36 Burroughs Hendon, London NW4 4BT, England.
EM a.bifulco@mdx.ac.uk
OI Schimmenti, Adriano/0000-0001-5181-2648
NR 55
TC 14
Z9 14
U1 3
U2 87
PU SPRINGER
PI DORDRECHT
PA VAN GODEWIJCKSTRAAT 30, 3311 GZ DORDRECHT, NETHERLANDS
SN 1874-897X
EI 1874-8988
J9 CHILD INDIC RES
JI Child Indic. Res.
PD SEP
PY 2014
VL 7
IS 3
BP 633
EP 648
DI 10.1007/s12187-014-9236-8
PG 16
WC Social Sciences, Interdisciplinary
SC Social Sciences - Other Topics
GA AN2HE
UT WOS:000340404400010
DA 2020-02-16
ER

PT J
AU Johnson, CR
   Turner, K
   Stewart, PA
   Schmidt, B
   Shui, A
   Macklin, E
   Reynolds, A
   James, J
   Johnson, SL
   Courtney, PM
   Hyman, SL
AF Johnson, Cynthia R.
   Turner, Kylan
   Stewart, Patricia A.
   Schmidt, Brianne
   Shui, Amy
   Macklin, Eric
   Reynolds, Anne
   James, Jill
   Johnson, Susan L.
   Courtney, Patty Manning
   Hyman, Susan L.
TI Relationships Between Feeding Problems, Behavioral Characteristics and
   Nutritional Quality in Children with ASD
SO JOURNAL OF AUTISM AND DEVELOPMENTAL DISORDERS
LA English
DT Article
DE Feeding problems; Mealtime behaviors; Nutrition
ID AUTISM SPECTRUM DISORDERS; FOOD SELECTIVITY; MEALTIME BEHAVIORS;
   YOUNG-CHILDREN; REPETITIVE BEHAVIORS; SENSORY SENSITIVITY; EATING
   BEHAVIORS; SLEEP PROBLEMS; SYMPTOMS; VALIDATION
AB Many children with autism spectrum disorders (ASD) have co-occurring feeding problems. However, there is limited knowledge about how these feeding habits are related to other behavioral characteristics ubiqitious in ASD. In a relatively large sample of 256 children with ASD, ages 2-11, we examined the relationships between feeding and mealtime behaviors and social, communication, and cognitive levels as well repetitive and ritualistic behaviors, sensory behaviors, and externalizing and internalizing behaviors. Finally, we examined whether feeding habits were predictive of nutritional adequacy. In this sample, we found strong associations between parent reported feeding habits and (1) repetitive and ritualistic behaviors, (2) sensory features, and (3) externalizing and internalizing behavior. There was a lack of association between feeding behaviors and the social and communication deficits of ASD and cognitive levels. Increases in the degree of problematic feeding behaviors predicted decrements in nutritional adequacy.
C1 [Johnson, Cynthia R.; Turner, Kylan] Univ Pittsburgh, Autism Ctr, Sch Med, Pittsburgh, PA 15213 USA.
   [Stewart, Patricia A.; Schmidt, Brianne; Hyman, Susan L.] Univ Rochester, Dept Pediat, Sch Med, Rochester, NY 14642 USA.
   [Stewart, Patricia A.] Univ Rochester, Clin & Translat Sci Inst, Sch Med, Rochester, NY 14642 USA.
   [Shui, Amy; Macklin, Eric] Massachusetts Gen Hosp, MGH Biostat, Boston, MA 02114 USA.
   [Reynolds, Anne; Johnson, Susan L.] Univ Colorado, Aurora, CO 80045 USA.
   [James, Jill] Univ Arkansas Childrens Hosp, Little Rock, AR 72202 USA.
   [Courtney, Patty Manning] Cincinnati Childrens Hosp, Cincinnati, OH 45229 USA.
RP Johnson, CR (reprint author), Univ Pittsburgh, Autism Ctr, Sch Med, 3420 Fifth Ave, Pittsburgh, PA 15213 USA.
EM Cynthia.johnson@chp.edu
RI ; Macklin, Eric/E-2955-2013
OI Reynolds, Ann/0000-0002-0836-746X; Macklin, Eric/0000-0003-1618-3502
FU NCRR NIH HHSUnited States Department of Health & Human ServicesNational
   Institutes of Health (NIH) - USANIH National Center for Research
   Resources (NCRR) [UL1 RR 024160]; PHS HHSUnited States Public Health
   Service [UA3 MC 11054]
NR 79
TC 39
Z9 41
U1 0
U2 45
PU SPRINGER/PLENUM PUBLISHERS
PI NEW YORK
PA 233 SPRING ST, NEW YORK, NY 10013 USA
SN 0162-3257
EI 1573-3432
J9 J AUTISM DEV DISORD
JI J. Autism Dev. Disord.
PD SEP
PY 2014
VL 44
IS 9
BP 2175
EP 2184
DI 10.1007/s10803-014-2095-9
PG 10
WC Psychology, Developmental
SC Psychology
GA AN4HW
UT WOS:000340549400008
PM 24664635
DA 2020-02-16
ER

PT J
AU Dirks, MA
   Treat, TA
   Weersing, VR
AF Dirks, Melanie A.
   Treat, Teresa A.
   Weersing, V. Robin
TI Youth's Responses to Peer Provocation: Links to Symptoms of Anxiety and
   Depression
SO JOURNAL OF PSYCHOPATHOLOGY AND BEHAVIORAL ASSESSMENT
LA English
DT Article
DE Anxiety; Depression; Social skills; Peer provocation
ID THREAT PERCEPTION ABNORMALITIES; SOCIAL-SKILLS; CHILDRENS RESPONSES;
   GENDER-DIFFERENCES; INTERNALIZING SYMPTOMS; CUE INTERPRETATION;
   VICTIMIZATION; BEHAVIOR; STRATEGIES; CHILDHOOD
AB Youth experiencing anxiety and depression are more likely to be targeted aggressively by peers, making it critical that we understand how they respond to these challenging interpersonal situations. We addressed this issue by recruiting a school-based sample of lower-income youth (N = 327) in grades 6, 7, and 8 (M age =13.10, SD =0.99) to complete a multiple-choice measure asking them to select responses to 11 scenarios describing physical, relational, and verbal provocation by a peer. We found that increasing anxiety was negatively associated with endorsement of aggressive behaviors, whereas greater levels of depressive symptoms were linked to higher rates of aggressive responding, and, for girls, decreased endorsement of assertive strategies. Implications for understanding and intervening on social competence and psychopathology are discussed.
C1 [Dirks, Melanie A.] McGill Univ, Dept Psychol, Montreal, PQ H3A 1B1, Canada.
   [Treat, Teresa A.] Univ Iowa, Iowa City, IA USA.
   [Weersing, V. Robin] Univ Calif San Diego, San Diego State Univ, San Diego, CA 92103 USA.
RP Dirks, MA (reprint author), McGill Univ, Dept Psychol, W7-3J,1205 Dr Penfield Ave, Montreal, PQ H3A 1B1, Canada.
EM melanie.dirks@mcgill.ca
OI Weersing, V. Robin/0000-0002-7904-4799; Dirks,
   Melanie/0000-0003-2729-4611
NR 79
TC 5
Z9 5
U1 0
U2 11
PU SPRINGER/PLENUM PUBLISHERS
PI NEW YORK
PA 233 SPRING ST, NEW YORK, NY 10013 USA
SN 0882-2689
EI 1573-3505
J9 J PSYCHOPATHOL BEHAV
JI J. Psychopathol. Behav. Assess.
PD SEP
PY 2014
VL 36
IS 3
BP 339
EP 349
DI 10.1007/s10862-014-9406-5
PG 11
WC Psychology, Clinical
SC Psychology
GA AN1RA
UT WOS:000340360100001
DA 2020-02-16
ER

PT J
AU Lowell, A
   Renk, K
   Adgate, AH
AF Lowell, Amanda
   Renk, Kimberly
   Adgate, Amanda Havill
TI The role of attachment in the relationship between child maltreatment
   and later emotional and behavioral functioning
SO CHILD ABUSE & NEGLECT
LA English
DT Article
DE Trauma; Child maltreatment; Emotional abuse; Attachment; Internal
   working models; Internalizing problems; Externalizing problems; Emerging
   adults
ID PERSONALITY-DISORDER SYMPTOMS; ADULT ATTACHMENT; PSYCHOLOGICAL
   ADJUSTMENT; DEPRESSIVE SYMPTOMS; STRANGE SITUATION; COLLEGE-STUDENTS;
   LATE ADOLESCENCE; SEXUAL-ABUSE; PSYCHOPATHOLOGY; PRESCHOOL
AB The experience of childhood maltreatment is an important predictor of unfavorable emotional and behavioral outcomes. Because little research examined explanatory variables in the relationship between childhood maltreatment experiences and later outcomes, this study examined the role that attachment serves in this relationship. Four hundred twenty-four participants completed questionnaires assessing the variables of interest for this study. Results indicated that both childhood maltreatment experiences (particularly emotional abuse) and attachment (particularly to mothers and peers) are significant predictors of later emotional and behavioral outcomes. Further, attachment contributed unique and significant variance to the relationship between childhood maltreatment experiences and later outcomes. Such findings suggested that secure attachment may serve as a protective factor against maladaptive emotional and behavioral outcomes as children reach emerging adulthood, even in the context of childhood maltreatment experiences. The importance of studying the relationships among these variables is discussed. (C) 2014 Elsevier Ltd. All rights reserved.
C1 [Lowell, Amanda; Renk, Kimberly; Adgate, Amanda Havill] Univ Cent Florida, Orlando, FL 32816 USA.
RP Renk, K (reprint author), Univ Cent Florida, Dept Psychol, POB 161390, Orlando, FL 32816 USA.
NR 69
TC 27
Z9 28
U1 0
U2 82
PU PERGAMON-ELSEVIER SCIENCE LTD
PI OXFORD
PA THE BOULEVARD, LANGFORD LANE, KIDLINGTON, OXFORD OX5 1GB, ENGLAND
SN 0145-2134
EI 1873-7757
J9 CHILD ABUSE NEGLECT
JI Child Abuse Negl.
PD SEP
PY 2014
VL 38
IS 9
BP 1436
EP 1449
DI 10.1016/j.chiabu.2014.02.006
PG 14
WC Family Studies; Psychology, Social; Social Work
SC Family Studies; Psychology; Social Work
GA AP2IX
UT WOS:000341897000002
PM 24631414
OA Green Published
DA 2020-02-16
ER

PT J
AU Peltola, MJ
   Bakermans-Kranenburg, MJ
   Alink, LRA
   Huffmeijer, R
   Biro, S
   van IJzendoorn, MH
AF Peltola, Mikko J.
   Bakermans-Kranenburg, Marian J.
   Alink, Lenneke R. A.
   Huffmeijer, Renske
   Biro, Szilvia
   van IJzendoorn, Marinus H.
TI Resting Frontal EEG Asymmetry in Children: Meta-Analyses of the Effects
   of Psychosocial Risk Factors and Associations with Internalizing and
   Externalizing Behavior
SO DEVELOPMENTAL PSYCHOBIOLOGY
LA English
DT Article
DE children; electroencephalogram; frontal asymmetry; psychosocial risk;
   depression; maltreatment; internalizing; externalizing
ID BRAIN ELECTRICAL-ACTIVITY; MATERNAL DEPRESSION; ELECTROENCEPHALOGRAM
   ASYMMETRY; EMOTION REGULATION; PUBLICATION BIAS; SOCIAL-BEHAVIOR;
   EARLY-CHILDHOOD; POWER ANALYSIS; INFANTS; ACTIVATION
AB Asymmetry of frontal cortical electroencephalogram (EEG) activity in children is influenced by the social environment and considered a marker of vulnerability to emotional and behavioral problems. To determine the reliability of these associations, we used meta-analysis to test whether variation in resting frontal EEG asymmetry is consistently associated with (a) having experienced psychosocial risk (e.g., parental depression or maltreatment) and (b) internalizing and externalizing behavior outcomes in children ranging from newborns to adolescents. Three meta-analyses including 38 studies (N=2,523) and 50 pertinent effect sizes were carried out. The studies included in the analyses reported associations between frontal EEG asymmetry and psychosocial risk (k=20; predominantly studies with maternal depression as the risk factor) as well as internalizing (k=20) and externalizing (k=10) behavior outcomes. Psychosocial risk was significantly associated with greater relative right frontal asymmetry, with an effect size of d=.36 (p<.01), the effects being stronger in girls. A non-significant relation was observed between right frontal asymmetry and internalizing symptoms (d=.19, p=.08), whereas no association between left frontal asymmetry and externalizing symptoms was observed (d=.04, p=.79). Greater relative right frontal asymmetry appears to be a fairly consistent marker of the presence of familial stressors in children but the power of frontal asymmetry to directly predict emotional and behavioral problems is modest. (c) 2014 Wiley Periodicals, Inc. Dev Psychobiol 56: 1377-1389, 2014.
C1 [Peltola, Mikko J.] Univ Tampere, Sch Social Sci & Humanities, FIN-33014 Tampere, Finland.
   [Peltola, Mikko J.; Bakermans-Kranenburg, Marian J.; Alink, Lenneke R. A.; Huffmeijer, Renske; Biro, Szilvia; van IJzendoorn, Marinus H.] Leiden Univ, Ctr Child & Family Studies, Leiden, Netherlands.
   [Peltola, Mikko J.; Bakermans-Kranenburg, Marian J.; Alink, Lenneke R. A.; Huffmeijer, Renske; Biro, Szilvia; van IJzendoorn, Marinus H.] Leiden Univ, Leiden Inst Brain & Cognit, Leiden, Netherlands.
RP Peltola, MJ (reprint author), Univ Tampere, Sch Social Sci & Humanities, FIN-33014 Tampere, Finland.
EM mikko.peltola@uta.fi
RI van IJzendoorn, Marinus/P-4907-2019; van IJzendoorn,
   Marinus/I-1379-2012; Peltola, Mikko J/M-6654-2016
OI van IJzendoorn, Marinus/0000-0003-1144-454X; Peltola, Mikko
   J/0000-0001-9993-9963; Huffmeijer, Rens/0000-0002-7732-5175; ,
   marian/0000-0001-7763-0711
FU Institute for Advanced Social Research, University of Tampere;
   Netherlands Organization for Scientific Research (VICI)Netherlands
   Organization for Scientific Research (NWO) [453-09-003]; Netherlands
   Organization for Scientific Research (SPINOZA prize)
FX M.J.P. was supported by a postdoctoral research fellowship from the
   Institute for Advanced Social Research, University of Tampere. M.J.B.-K.
   and M.H.v.IJ. were supported by awards from the Netherlands Organization
   for Scientific Research (M.J.B.-K.: VICI grant no. 453-09-003;
   M.H.v.IJ.: SPINOZA prize).
NR 77
TC 25
Z9 25
U1 0
U2 55
PU WILEY
PI HOBOKEN
PA 111 RIVER ST, HOBOKEN 07030-5774, NJ USA
SN 0012-1630
EI 1098-2302
J9 DEV PSYCHOBIOL
JI Dev. Psychobiol.
PD SEP
PY 2014
VL 56
IS 6
BP 1377
EP 1389
DI 10.1002/dev.21223
PG 13
WC Developmental Biology; Psychology
SC Developmental Biology; Psychology
GA AN2DA
UT WOS:000340392500018
PM 24863548
OA Green Accepted
DA 2020-02-16
ER

PT J
AU Dixon-Gordon, KL
   Tull, MT
   Gratz, KL
AF Dixon-Gordon, Katherine L.
   Tull, Matthew T.
   Gratz, Kim L.
TI Self-injurious behaviors in posttraumatic stress disorder: An
   examination of potential moderators
SO JOURNAL OF AFFECTIVE DISORDERS
LA English
DT Article
DE Posttraumatic stress disorder; Deliberate self-harm; Self-injury;
   Suicidal behaviors; Emotion dysregulation; Sexual assault; Borderline
   personality
ID BORDERLINE PERSONALITY-DISORDER; EMOTION REGULATION DIFFICULTIES;
   CHILDHOOD SEXUAL-ABUSE; SUICIDAL-BEHAVIOR; RISK-FACTORS; TRAUMATIC
   EVENTS; SUBSTANCE USERS; FOLLOW-UP; HARM; PTSD
AB Background: Despite increasing evidence for a relation between posttraumatic stress disorder (PTSD) and self-injurious behaviors (SIB), limited research has examined the factors that may moderate the associations between PTSD and both nonsuicidal SIB (deliberate self-harm; DSH) and suicidal SIB (suicide attempts). Nonetheless, research suggests that characteristics of the traumatic event, co-occurring borderline personality disorder (BPD), and emotion clysregulation may influence the relations between PTSD and SIB.
   Methods: Thus, the aim of this study was to examine the moderating role of these factors in the association between PTSD and SIB (including history and frequency of DSH and suicide attempts, and DSH versatility) among a sample of substance use disorder inpatients with (n=116) and without (n=130) a history of PTSD.
   Results: Results from stepwise regression analyses indicate that sexual assault-related PTSD predicted suicide attempt frequency and DSH versatility among those with PTSD. Furthermore, results from hierarchical linear and logistic regression analyses suggest that co-occurring BPD moderates the relationship between PTSD and both DSH history and versatility and emotion dysregulation moderates the relationship between PTSD and DSH frequency. Specifically, the relations between PTSD and DSH outcomes were stronger among participants with co-occurring BPD and higher levels of emotion dysregulation.
   Limitations: This study is limited by its reliance on cross-sectional, self report data.
   Conclusions: Despite limitations, findings suggest distinct risk factors for suicide attempts and DSH, and highlight the importance of examining characteristics of the trauma and associated BPD and emotion dysregulation in assessing risk for SIB in PTSD. (C) 2014 Elsevier B.V. All rights reserved.
C1 [Dixon-Gordon, Katherine L.; Tull, Matthew T.; Gratz, Kim L.] Univ Mississippi, Med Ctr, Jackson, MS 39211 USA.
RP Dixon-Gordon, KL (reprint author), Univ Mississippi, Med Ctr, Dept Psychiat & Human Behav, 2500 North State St, Jackson, MS 39216 USA.
EM katiedg@gmail.com
OI Gratz, Kim/0000-0002-2659-6784; Tull, Matthew/0000-0002-1382-117X
FU National Institute on Drug Abuse of the National Institutes of Health
   awarded [R21 DA022383]
FX Support for this study was provided by R21 DA022383 from the National
   Institute on Drug Abuse of the National Institutes of Health awarded to
   the second author (MTT).
NR 99
TC 24
Z9 24
U1 0
U2 28
PU ELSEVIER SCIENCE BV
PI AMSTERDAM
PA PO BOX 211, 1000 AE AMSTERDAM, NETHERLANDS
SN 0165-0327
EI 1573-2517
J9 J AFFECT DISORDERS
JI J. Affect. Disord.
PD SEP
PY 2014
VL 166
BP 359
EP 367
DI 10.1016/j.jad.2014.05.033
PG 9
WC Clinical Neurology; Psychiatry
SC Neurosciences & Neurology; Psychiatry
GA AK8UV
UT WOS:000338705000052
PM 24981133
OA Green Accepted
DA 2020-02-16
ER

PT J
AU Buck, KA
   Dix, T
AF Buck, Katharine Ann
   Dix, Theodore
TI Parenting and Naturally Occurring Declines in the Antisocial Behavior of
   Children and Adolescents: A Process Model
SO JOURNAL OF FAMILY THEORY & REVIEW
LA English
DT Article
DE Aggression; antisocial behavior; attributions; emotions; naturally
   occurring declines in antisocial behavior; parenting; social skills
ID GENE-ENVIRONMENT INTERPLAY; CONDUCT PROBLEMS; AGGRESSIVE BOYS;
   EARLY-CHILDHOOD; SELF-CONTROL; DEVELOPMENTAL PSYCHOPATHOLOGY;
   EXTERNALIZING BEHAVIOR; INTERNALIZING PROBLEMS; PHYSICAL AGGRESSION;
   MIDDLE CHILDHOOD
AB This review examines why, without clinical intervention, antisocial behavior tends to decline naturally as everyday family processes unfold over time. Despite considerable research on why antisocial behavior develops and interventions that reduce it, aspects of everyday parenting that lead antisocial behavior to decline in most children without intervention are poorly understood. We examined the positive parenting and child processes that may be the basis for these declines. From research on antisocial behavior, we isolated longitudinal studies in which naturally occurring declines occurred, reviewed what is known about parenting that promotes these declines, evaluated methods needed to understand them, and have proposed a process model that details relevant parenting and child processes.
C1 [Buck, Katharine Ann] Univ St Joseph, Dept Human Dev & Family Studies, Hartford, CT 06117 USA.
   [Dix, Theodore] Univ Texas Austin, Dept Human Dev & Family Sci, Austin, TX 78712 USA.
RP Buck, KA (reprint author), Univ St Joseph, Dept Human Dev & Family Studies, 1678 Asylum Ave, Hartford, CT 06117 USA.
EM kbuck@usj.edu; teddix@austin.utexas.edu
NR 86
TC 5
Z9 5
U1 0
U2 7
PU WILEY
PI HOBOKEN
PA 111 RIVER ST, HOBOKEN 07030-5774, NJ USA
SN 1756-2570
EI 1756-2589
J9 J FAM THEOR REV
JI J. Fam. Theory. Rev.
PD SEP
PY 2014
VL 6
IS 3
BP 257
EP 277
DI 10.1111/jftr.12042
PG 21
WC Family Studies
SC Family Studies
GA CX5CG
UT WOS:000365718300004
DA 2020-02-16
ER

PT J
AU Teyhan, A
   Galobardes, B
   Henderson, J
AF Teyhan, Alison
   Galobardes, Bruna
   Henderson, John
TI Child Allergic Symptoms and Mental Well-Being: The Role of Maternal
   Anxiety and Depression
SO JOURNAL OF PEDIATRICS
LA English
DT Article
ID ATTENTION-DEFICIT/HYPERACTIVITY DISORDER; INNER-CITY CHILDREN;
   PROSPECTIVE BIRTH COHORT; POPULATION-BASED SAMPLE; PUERTO-RICAN
   CHILDREN; QUALITY-OF-LIFE; ATOPIC-DERMATITIS; SLEEP QUALITY; ASTHMA;
   ECZEMA
AB Objective To determine whether maternal mental health mediates the relationship between eczema or asthma symptoms and mental well-being in children.
   Study design Analysis of 7250 children from the Avon Longitudinal Study of Parents and Children. Child mental well-being at 8 years was measured by the Strengths and Difficulties Questionnaire. Binary outcomes were high 'internalizing' (anxious/depressive) and 'externalizing' (oppositional/hyperactive) problems (high was >90th percentile). Child rash and wheeze categories were 'none'; 'early onset transient' (infancy/preschool only); 'persistent' (infancy/preschool and at school age); and 'late onset' (school age only). Maternal anxiety and depression were reported during pregnancy and when child was 8 years old.
   Results Persistent wheezing symptoms were associated with high externalizing (OR 1.74, 95% CI, 1.41-2.15) and internalizing (1.67, 1.35-2.06) problems compared with never wheeze. Maternal anxiety and depression, and disrupted child sleep, attenuated these associations. Persistent rash (externalizing: 1.74, 1.40-2.15; internalizing: 1.42, 1.16-1.74) and late onset rash (externalizing: 1.62, 1.17-2.25; internalizing: 1.46, 1.07-1.99) symptoms were associated with poorer mental well-being compared with no rash at any age. Maternal anxiety and depression, particularly when child was aged 8 years rather than during pregnancy, accounted for the association with internalizing symptoms and partly for externalizing symptoms. Sleep disruption did not mediate the association.
   Conclusions Maternal anxiety and depression may mediate the association between child rash and wheeze and child mental well-being.
C1 [Teyhan, Alison; Galobardes, Bruna; Henderson, John] Univ Bristol, Sch Social & Community Med, Bristol, Avon, England.
RP Teyhan, A (reprint author), Univ Bristol, Sch Social & Community Med, Bristol, Avon, England.
OI Teyhan, Alison/0000-0002-4965-3139
FU United Kingdom Wellcome TrustWellcome Trust [092731]; University of
   Bristol (United Kingdom); Wellcome Trust fellowshipWellcome Trust
   [089979]; UK Medical Research CouncilMedical Research Council UK (MRC);
   Medical Research CouncilMedical Research Council UK (MRC) [MC_PC_15018,
   G9815508]
FX Supported by the UK Medical Research Council and the United Kingdom
   Wellcome Trust (092731) and the University of Bristol (United Kingdom)
   core support for ALSPAC. B.G. is funded by a Wellcome Trust fellowship
   (089979). The authors declare no conflicts of interest.
NR 56
TC 13
Z9 14
U1 0
U2 12
PU MOSBY-ELSEVIER
PI NEW YORK
PA 360 PARK AVENUE SOUTH, NEW YORK, NY 10010-1710 USA
SN 0022-3476
EI 1097-6833
J9 J PEDIATR-US
JI J. Pediatr.
PD SEP
PY 2014
VL 165
IS 3
BP 592
EP +
DI 10.1016/j.jpeds.2014.05.023
PG 13
WC Pediatrics
SC Pediatrics
GA AO6CT
UT WOS:000341437100034
PM 24952709
OA Other Gold, Green Published
DA 2020-02-16
ER

PT J
AU Edwards, AC
   Heron, J
   Dick, DM
   Hickman, M
   Lewis, G
   MacLeod, J
   Kendler, KS
AF Edwards, Alexis C.
   Heron, Jon
   Dick, Danielle M.
   Hickman, Matt
   Lewis, Glyn
   MacLeod, John
   Kendler, Kenneth S.
TI Adolescent Alcohol Use Is Positively Associated With Later Depression in
   a Population-Based UK Cohort
SO JOURNAL OF STUDIES ON ALCOHOL AND DRUGS
LA English
DT Article
ID SUBSTANCE USE DISORDERS; NATIONAL EPIDEMIOLOGIC SURVEY; ANXIETY
   DISORDERS; LONGITUDINAL ASSOCIATIONS; PSYCHIATRIC-DISORDERS;
   GENDER-DIFFERENCES; MAJOR DEPRESSION; SOCIAL PHOBIA; CO-MORBIDITY;
   PSYCHOPATHOLOGY
AB Objective: Alcohol use and internalizing problems are often positively associated during adolescence and adulthood. However, the basis of this relationship remains poorly understood, and longitudinal data collected in population-based samples could improve the development of etiological models. Method: Using a prospective population-based U.K. cohort, the current study examined the relationship between frequency of drinking during adolescence (ages 13-15, N=7,100) with problems with depression and anxiety at average age 17 years 10 months (n=4,292). Analyses were conducted separately by sex and adjusted by the inclusion of potential individual- and familial-level confounders. Results: Among boys, drinking frequency was positively associated with later depression but not anxiety. This association was robust to adjustment for covariates/confounders. Among girls, drinking frequency was related to later depression and anxiety in univariable analyses. In multivariable analyses, only the association with depression remained after adjustment for covariates/confounders. Results were comparable across sexes, although the effect size of drinking frequency was higher among boys. Conclusions: Higher adolescent alcohol use, even at subclinical levels, is associated with an increased risk of later problems with depression but may not be associated with an aggregate measure of anxiety. Future research should consider the possibility of differential relationships between multiple measures of adolescent alcohol use and distinct internalizing outcomes later in development.
C1 [Edwards, Alexis C.; Dick, Danielle M.; Kendler, Kenneth S.] Virginia Commonwealth Univ, Dept Psychiat, Virginia Inst Psychiat & Behav Genet, Richmond, VA 23298 USA.
   [Heron, Jon; Hickman, Matt; MacLeod, John] Univ Bristol, Sch Social & Community Med, Bristol, Avon, England.
   [Lewis, Glyn] UCL, Div Psychiat, London, England.
RP Edwards, AC (reprint author), Virginia Commonwealth Univ, Dept Psychiat, Virginia Inst Psychiat & Behav Genet, POB 980126, Richmond, VA 23298 USA.
EM aedwards5@vcu.edu
RI Lewis, Glyn/E-9944-2012; Hickman, Matthew/Y-2400-2019; Kendler,
   Kenneth/AAF-2876-2019; Heron, Jon/D-5884-2011
OI Lewis, Glyn/0000-0001-5205-8245; Hickman, Matthew/0000-0001-9864-459X;
   Heron, Jon/0000-0001-6199-5644
FU U.K. Medical Research CouncilMedical Research Council UK (MRC); Wellcome
   TrustWellcome Trust [092731, 074268/Z/07/Z]; National Institutes of
   HealthUnited States Department of Health & Human ServicesNational
   Institutes of Health (NIH) - USA [K01AA021399, K02AA018755,
   R01AA018333]; Medical Research CouncilMedical Research Council UK (MRC)
   [MC_PC_15018, G0800612, MR/K023233/1, G0802736]
FX The U.K. Medical Research Council and the Wellcome Trust (Grants 092731
   and 074268/Z/07/Z) and the University of Bristol provide core support
   for the Avon Longitudinal Study of Parents and Children. This research
   was specifically funded by National Institutes of Health Grants
   K01AA021399 to Alexis C. Edwards, K02AA018755 to Danielle M. Dick, and
   R01AA018333 to Danielle M. Dick and Kenneth S. Kendler. This publication
   is the work of the authors, and the corresponding author will serve as
   guarantor for the contents of this article.
NR 53
TC 18
Z9 18
U1 0
U2 20
PU ALCOHOL RES DOCUMENTATION INC CENT ALCOHOL STUD RUTGERS UNIV
PI PISCATAWAY
PA C/O DEIRDRE ENGLISH, 607 ALLISON RD, PISCATAWAY, NJ 08854-8001 USA
SN 1937-1888
EI 1938-4114
J9 J STUD ALCOHOL DRUGS
JI J. Stud. Alcohol Drugs
PD SEP
PY 2014
VL 75
IS 5
BP 758
EP 765
DI 10.15288/jsad.2014.75.758
PG 8
WC Substance Abuse; Psychology
SC Substance Abuse; Psychology
GA AO8PA
UT WOS:000341615500004
PM 25208193
OA Green Published
DA 2020-02-16
ER

PT J
AU Hill, AP
   Zuckerman, KE
   Hagen, AD
   Kriz, DJ
   Duvall, SW
   Van Santen, J
   Nigg, J
   Fair, D
   Fombonne, E
AF Hill, Alison Presmanes
   Zuckerman, Katharine E.
   Hagen, Arlene D.
   Kriz, Daniel J.
   Duvall, Susanne W.
   Van Santen, Jan
   Nigg, Joel
   Fair, Damien
   Fombonne, Eric
TI Aggressive behavior problems in children with autism spectrum disorders:
   Prevalence and correlates in a large clinical sample
SO RESEARCH IN AUTISM SPECTRUM DISORDERS
LA English
DT Article
DE Autism spectrum disorders; Psychotropic drugs; Aggression; Sleep;
   Internalizing problems; Attention problems
ID CHALLENGING BEHAVIORS; PHYSICAL AGGRESSION; EARLY-CHILDHOOD;
   INTELLECTUAL DISABILITIES; YOUNG-PEOPLE; RISK-FACTORS; TRAJECTORIES;
   TODDLERS; SEVERITY; SYMPTOMS
AB Aggressive behavior problems (ABP) are frequent yet poorly understood in children with autism spectrum disorders (ASD) and are likely to co-vary significantly with comorbid problems. We examined the prevalence and sociodemographic correlates of ABP in a clinical sample of children with ASD (N = 400; 2-16.9 years). We also investigated whether children with ABP experience more intensive medical interventions, greater impairments in behavioral functioning, and more severe comorbid problems than children with ASD who do not have ABP. One in four children with ASD had Child Behavior Checklist scores on the Aggressive Behavior scale in the clinical range (T-scores >= 70). Sociodemographic factors (age, gender, parent education, race, ethnicity) were unrelated to ABP status. The presence of ABP was significantly associated with increased use of psychotropic drugs and melatonin, lower cognitive functioning, lower ASD severity, and greater comorbid sleep, internalizing, and attention problems. In multivariate models, sleep, internalizing, and attention problems were most strongly associated with ABP. These comorbid problems may hold promise as targets for treatment to decrease aggressive behavior and proactively identify high-risk profiles for prevention. (C) 2014 Elsevier Ltd. All rights reserved.
C1 [Hill, Alison Presmanes; Van Santen, Jan] Oregon Hlth & Sci Univ, Dept Pediat, Ctr Spoken Language Understanding, Portland, OR 97239 USA.
   [Hill, Alison Presmanes; Hagen, Arlene D.; Kriz, Daniel J.; Duvall, Susanne W.; Van Santen, Jan; Fombonne, Eric] Oregon Hlth & Sci Univ, Inst Dev & Disabil, Portland, OR 97239 USA.
   [Zuckerman, Katharine E.] Oregon Hlth & Sci Univ, Dept Pediat, Div Gen Pediat, Portland, OR 97239 USA.
   [Zuckerman, Katharine E.] Oregon Hlth & Sci Univ, Dept Pediat, Child & Adolescent Hlth Measurement Initiat, Portland, OR 97239 USA.
   [Hagen, Arlene D.; Nigg, Joel; Fair, Damien] Oregon Hlth & Sci Univ, Dept Psychiat, Portland, OR 97239 USA.
   [Fair, Damien; Fombonne, Eric] Oregon Hlth & Sci Univ, Dept Behav Neurosci, Portland, OR 97239 USA.
RP Hill, AP (reprint author), 3181 Southwest Sam Jackson Pk Rd GH 40, Portland, OR 97239 USA.
EM hillali@ohsu.edu
RI Romanova, Raisa/O-5724-2018; Fombonne, Eric/M-4893-2018; van Santen,
   Jan/K-2310-2017
OI Fombonne, Eric/0000-0002-8605-3538; Hill, Alison/0000-0002-8082-1890;
   van Santen, Jan/0000-0003-3245-5301
FU NIMH NIH HHSUnited States Department of Health & Human ServicesNational
   Institutes of Health (NIH) - USANIH National Institute of Mental Health
   (NIMH) [K23 MH095828]
NR 73
TC 58
Z9 58
U1 3
U2 49
PU ELSEVIER SCI LTD
PI OXFORD
PA THE BOULEVARD, LANGFORD LANE, KIDLINGTON, OXFORD OX5 1GB, OXON, ENGLAND
SN 1750-9467
EI 1878-0237
J9 RES AUTISM SPECT DIS
JI Res. Autism Spectr. Disord.
PD SEP
PY 2014
VL 8
IS 9
BP 1121
EP 1133
DI 10.1016/j.rasd.2014.05.006
PG 13
WC Education, Special; Psychology, Developmental; Psychiatry;
   Rehabilitation
SC Education & Educational Research; Psychology; Psychiatry; Rehabilitation
GA AN6GS
UT WOS:000340693600014
PM 25221619
OA Green Accepted
DA 2020-02-16
ER

PT J
AU Zeedyk, SM
   Rodriguez, G
   Tipton, LA
   Baker, BL
   Blocher, J
AF Zeedyk, S. M.
   Rodriguez, G.
   Tipton, L. A.
   Baker, B. L.
   Blocher, J.
TI Bullying of youth with autism spectrum disorder, intellectual
   disability, or typical development: Victim and parent perspectives
SO RESEARCH IN AUTISM SPECTRUM DISORDERS
LA English
DT Article
DE Autism; Intellectual disability; Bullying; Adolescents; Friendship
ID HIGH-FUNCTIONING AUTISM; FRIENDSHIP QUALITY; ADOLESCENTS; CHILDREN;
   PREVALENCE; SCHOOL; LONELINESS; BEHAVIORS; ADULTS
AB In-depth interviews conducted separately with 13-year-olds with autism spectrum disorder (ASD), intellectual disability (ID), or typical development (TD) and their mothers investigated the experiences of victimization in the form of bullying. Coded constructs from the interviews were utilized to compare groups on the frequency, type, and impact of victimization. Youth with ASD were victimized more frequently than their ID or TO peers, and the groups differed with regard to the type of bullying and the impact it had, with ASD youth faring the worst. Higher internalizing problems and conflict in friendships were found to be significant predictors of victimization, according to both youth- and mother-reports. These predictors were found to be more salient than ASD status alone. Implications for practice are discussed. (c) 2014 Elsevier Ltd. All rights reserved.
C1 [Zeedyk, S. M.; Rodriguez, G.; Tipton, L. A.; Blocher, J.] Univ Calif Riverside, Grad Sch Educ, Attn SEARCH Ctr, Riverside, CA 92521 USA.
   Univ Calif Los Angeles, Dept Psychol, Los Angeles, CA 90095 USA.
RP Zeedyk, SM (reprint author), Univ Calif Riverside, Grad Sch Educ, Attn SEARCH Ctr, Riverside, CA 92521 USA.
EM szeed001@ucr.edu; geovanna.rodriguez@ucr.edu; Itipt001@ucr.edu;
   baker@psych.ucla.edu; jan.blacher@ucr.edu
FU NICHD NIH HHSUnited States Department of Health & Human ServicesNational
   Institutes of Health (NIH) - USANIH Eunice Kennedy Shriver National
   Institute of Child Health & Human Development (NICHD) [R01 HD034879]
NR 54
TC 51
Z9 52
U1 2
U2 56
PU ELSEVIER SCI LTD
PI OXFORD
PA THE BOULEVARD, LANGFORD LANE, KIDLINGTON, OXFORD OX5 1GB, OXON, ENGLAND
SN 1750-9467
EI 1878-0237
J9 RES AUTISM SPECT DIS
JI Res. Autism Spectr. Disord.
PD SEP
PY 2014
VL 8
IS 9
BP 1173
EP 1183
DI 10.1016/j.rasd.2014.06.001
PG 11
WC Education, Special; Psychology, Developmental; Psychiatry;
   Rehabilitation
SC Education & Educational Research; Psychology; Psychiatry; Rehabilitation
GA AN6GS
UT WOS:000340693600018
PM 25285154
OA Green Accepted, Green Published
DA 2020-02-16
ER

PT J
AU McNulty, TM
   Zisner, AR
   Howard, A
   Gatzke-Kopp, LM
   Beauchaine, TP
AF McNulty, Tiffany M.
   Zisner, Aimee R.
   Howard, Alexis
   Gatzke-Kopp, Lisa M.
   Beauchaine, Theodore P.
TI BASELINE PEP, BASELINE RSA, AND RSA REACTIVITY TO INCENTIVES
   PROSPECTIVELY PREDICT LONGITUDINAL CHANGES IN INTERNALIZING AND
   EXTERNALIZING SYMPTOMS AMONG CHILDREN WITH CONDUCT DISORDER AND/OR
   DEPRESSION
SO PSYCHOPHYSIOLOGY
LA English
DT Meeting Abstract
CT 54h Annual Meeting of the Society-for-Psychophysiological-Research
CY SEP 10-14, 2014
CL Atlanta, GA
SP Soc Psychophysiol Res
DE respiratory sinus arrhythmia; cardiac pre-ejection period; developmental
   psychopathology
C1 [McNulty, Tiffany M.; Zisner, Aimee R.; Howard, Alexis; Beauchaine, Theodore P.] Ohio State Univ, Columbus, OH 43210 USA.
   [Gatzke-Kopp, Lisa M.] Penn State Univ, University Pk, PA 16802 USA.
NR 0
TC 0
Z9 0
U1 0
U2 8
PU WILEY-BLACKWELL
PI HOBOKEN
PA 111 RIVER ST, HOBOKEN 07030-5774, NJ USA
SN 0048-5772
EI 1469-8986
J9 PSYCHOPHYSIOLOGY
JI Psychophysiology
PD SEP
PY 2014
VL 51
SU 1
SI SI
MA 3-47
BP S55
EP S55
PG 1
WC Psychology, Biological; Neurosciences; Physiology; Psychology;
   Psychology, Experimental
SC Psychology; Neurosciences & Neurology; Physiology
GA AL9RX
UT WOS:000339479500301
DA 2020-02-16
ER

PT J
AU Zhou, CY
   Sun, BC
   Wang, F
   Dai, ZY
   Han, ZL
   Han, JH
   Chen, MM
   Shen, Y
AF Zhou, Chengyong
   Sun, Baochun
   Wang, Feng
   Dai, Zhiyao
   Han, Zeli
   Han, Jiahong
   Chen, Maomao
   Shen, Yao
TI Coblation plus photodynamic therapy (PDT) for the treatment of juvenile
   onset laryngeal papillomatosis: case reports
SO WORLD JOURNAL OF SURGICAL ONCOLOGY
LA English
DT Article
DE juvenile onset laryngeal papillomatosis; JLP; coblation; photodynamic
   therapy; PDT; laryngeal papillomatosis
ID RECURRENT RESPIRATORY PAPILLOMATOSIS; CARBON-DIOXIDE LASER;
   PAPILLOMAVIRUS; EXPRESSION; CHILDREN
AB Background: In treating juvenile-onset laryngeal papillomatosis, the most difficult aspect is preventing recurrence. After a single treatment, recurrence can begin after as soon as 20 days and the recurrent rate can be higher than 90%. The causes of recurrence include the presence of mucosal cells infected with papilloma virus, which are undetectable with the naked eyes, and surgery-induced infection. Photodynamic therapy (PDT) could effectively solve this problem. Virus-infected cells have a very high metabolic energy for capturing and internalizing the photosensitizer, which, after light stimulation, subsequently induces active oxygen species inside the nucleus, which kill infected cells. The second generation of photosensitizer agents (PA) are locally applied to avoid the intravenous systemic damage caused by first-generation PAs, and this method is widely used for the treatment of genital warts to very good effect.
   Methods: We used the photodynamic method to treat laryngeal papillomatosis in children and obtained significant efficacy. We followed three juvenile subjects with recurrent laryngeal papillomatosis through a course of treatment (each course includes three PDT sessions), with a follow-up after 6 months.
   Results: The characteristic procedures involve exposing the larynx with a laryngoscope and using low-temperature plasma technology to visualize the tumor resection, as the effects of plasma technology can reduce postoperative laryngeal edema and reduce intraoperative metastasis. PDT was performed during the first surgery, 20 days after and 30 days after surgery. At the 6-month follow-ups, there was no recurrence.
   Conclusion: This was the world's first successful reported case of the use of PDT treatment for juvenile laryngeal papillomatosis.
C1 [Zhou, Chengyong; Sun, Baochun; Wang, Feng; Dai, Zhiyao; Han, Zeli; Han, Jiahong; Chen, Maomao; Shen, Yao] Peoples Liberat Army Gen Hosp, Affiliated Hosp 1, Dept Otolaryngol, Beijing 100048, Peoples R China.
RP Zhou, CY (reprint author), Peoples Liberat Army Gen Hosp, Affiliated Hosp 1, Dept Otolaryngol, 51,HaiDian Dist Fu Cheng Rd, Beijing 100048, Peoples R China.
EM zhouchengyong4033@yeah.net
NR 23
TC 8
Z9 9
U1 0
U2 2
PU BIOMED CENTRAL LTD
PI LONDON
PA 236 GRAYS INN RD, FLOOR 6, LONDON WC1X 8HL, ENGLAND
SN 1477-7819
J9 WORLD J SURG ONCOL
JI World J. Surg. Oncol.
PD AUG 29
PY 2014
VL 12
AR 275
DI 10.1186/1477-7819-12-275
PG 6
WC Oncology; Surgery
SC Oncology; Surgery
GA AO9YC
UT WOS:000341715600001
PM 25175485
OA DOAJ Gold, Green Published
DA 2020-02-16
ER

PT J
AU Esch, P
   Bocquet, V
   Pull, C
   Couffignal, S
   Lehnert, T
   Graas, M
   Fond-Harmant, L
   Ansseau, M
AF Esch, Pascale
   Bocquet, Valery
   Pull, Charles
   Couffignal, Sophie
   Lehnert, Torsten
   Graas, Marc
   Fond-Harmant, Laurence
   Ansseau, Marc
TI The downward spiral of mental disorders and educational attainment: a
   systematic review on early school leaving
SO BMC PSYCHIATRY
LA English
DT Review
ID INJECTING DRUG-USE; ADOLESCENT SUBSTANCE USE; NATIONAL SAMPLE; YOUNG
   ADULTHOOD; CANNABIS USE; PSYCHIATRIC-DISORDERS; ACADEMIC-ACHIEVEMENT;
   AMERICAN ADULTS; FOLLOW-UP; DROPOUT
AB Background: Most psychiatric disorders present symptom patterns that cause severe impairment on the emotional, cognitive and social level. Thus, adolescents who suffer from a mental disorder risk finding themselves in a downward spiral caused by the reciprocal association of psychological symptoms and negative school experiences that may culminate in early school leaving. In addition to previous collective work that mainly focused on school refusing behaviour among children and was presented as an expert's opinion, the following systematic review fills the knowledge gap by providing a structured overview of the bidirectional association between mental health and secondary school dropout based on a sound methodology and with a particular focus on mediating factors.
   Methods: Four electronic databases were searched from January 1990 until June 2014. Selected references were assessed for study details, main results, mediating factors and methodological limitations. Standardized risk of bias assessment was conducted.
   Results: Mood and anxiety disorders seemed to have a less consequential direct effect on early school leaving than substance use and disruptive behaviour disorders. The association between externalizing disorders and educational attainment was even stronger when the disorder occurred early in life. On the other hand, internalizing disorders were reported to develop as a consequence of school dropout. Only few studies had addressed gender differences, with discrepant results. Socio-economic background, academic achievement and family support were identified as significant mediating factors of the association between mental disorders and subsequent educational attainment.
   Conclusions: Findings suggested a strong association between mental health and education, in both directions. However, most studies focused on mediating factors that could not be targeted by intervention programs.
C1 [Esch, Pascale; Couffignal, Sophie; Fond-Harmant, Laurence] Ctr Rech Publ Sante, Ctr Hlth Studies, L-1445 Strassen, Luxembourg.
   [Esch, Pascale; Ansseau, Marc] Univ Liege, Dept Clin Sci, B-4000 Liege, Belgium.
   [Bocquet, Valery] Ctr Rech Publ Sante, Competence Ctr Methodol & Stat, L-1445 Strassen, Luxembourg.
   [Pull, Charles] Ctr Hosp Luxembourg, Dept Psychiat, L-1210 Luxembourg, Luxembourg.
   [Lehnert, Torsten] Ctr Hosp Kirchberg, Dept Psychiat, L-2540 Luxembourg, Luxembourg.
   [Graas, Marc] Ctr Hosp Neuropsychiat, L-9002 Ettelbruck, Luxembourg.
RP Esch, P (reprint author), Ctr Rech Publ Sante, Ctr Hlth Studies, Rue Thomas Edison 1 A-B, L-1445 Strassen, Luxembourg.
EM pascale.esch@crp-sante.lu
FU "Fonds National de la Recherche", LuxembourgLuxembourg National Research
   Fund; Centre for Health Studies of CRP-Sante
FX This research project is funded by the "Fonds National de la Recherche",
   Luxembourg. Additional support is obtained from the Centre for Health
   Studies of CRP-Sante.
NR 78
TC 65
Z9 66
U1 1
U2 43
PU BMC
PI LONDON
PA CAMPUS, 4 CRINAN ST, LONDON N1 9XW, ENGLAND
SN 1471-244X
J9 BMC PSYCHIATRY
JI BMC Psychiatry
PD AUG 27
PY 2014
VL 14
AR 237
DI 10.1186/s12888-014-0237-4
PG 13
WC Psychiatry
SC Psychiatry
GA AO2ZR
UT WOS:000341198100001
PM 25159271
OA DOAJ Gold, Green Published
DA 2020-02-16
ER

PT J
AU Short, NA
   Raines, AM
   Oglesby, ME
   Zvolensky, MJ
   Schmidt, NB
AF Short, Nicole A.
   Raines, Amanda M.
   Oglesby, Mary E.
   Zvolensky, Michael J.
   Schmidt, Norman B.
TI Insomnia and emotion dysregulation: Independent and interactive
   associations with posttraumatic stress symptoms among trauma-exposed
   smokers
SO JOURNAL OF AFFECTIVE DISORDERS
LA English
DT Article
DE Posttraumatic stress; Insomnia; Emotion regulation; Smoking
ID REGULATION DIFFICULTIES; PSYCHIATRIC-DISORDERS; SLEEP DISTURBANCES;
   VALIDATION; PTSD; DEPRESSION; THERAPY; SMOKING; NIGHTMARES; CHILDHOOD
AB Introduction: Traumatic event exposure is common among cigarette smokers, and elevated posttraumatic stress symptoms (PTSS) are associated with increased smoking levels. As such, the current study exainined factors that may contribute to elevated PTSS among trauma-exposed smokers. Insomnia and emotion dysregulation may be particularly relevant among smokers, and are each associated with PTSS. However, it remains unclear whether these factors are associated with PTSS after accounting for the effects of dispositional factors and each other, and whether they may interact to predict PTSS. Thus, the current study sought to test whether insomnia and emotion dysregulation are independently associated with PTSS after accounting for negative affectivity and number of traumas experienced, and to investigate the potential interactive influence of these factors on PTSS.
   Method: Hypotheses were tested cross-sectionally among a community sample of trauma-exposed individuals who presented for smoking cessation treatment (n=349).
   Results: Results demonstrated that insomnia and emotion dysregulation each predicted elevated PTSS after controlling for the other, negative affectivity and number of traumas experienced. In addition, the interaction between insomnia and emotion dysregulation was significant, such that higher levels of insomnia and emotion dysregulation were associated with the most severe PTSS.
   Limitations: Future research should examine these factors among a clinical-sample of individuals with PTSD, as well as utilize prospective designs.
   Conclusions: Findings highlight the roles of insomnia and emotion dysregulation in contributing to elevated PTSS among trauma-exposed smokers, and the potential importance of targeting these factors in the context of PTSD treatment. (C) 2014 Elsevier B.V. All rights reserved.
C1 [Short, Nicole A.; Raines, Amanda M.; Oglesby, Mary E.; Schmidt, Norman B.] Florida State Univ, Tallahassee, FL 32306 USA.
   [Zvolensky, Michael J.] Univ Houston, Houston, TX USA.
   [Zvolensky, Michael J.] Univ Texas MD Anderson Canc Ctr, Houston, TX 77030 USA.
RP Schmidt, NB (reprint author), Florida State Univ, Dept Psychol, 1107 W Call St, Tallahassee, FL 32306 USA.
EM schmidt@psy.fsu.edu
FU NIMHUnited States Department of Health & Human ServicesNational
   Institutes of Health (NIH) - USANIH National Institute of Mental Health
   (NIMH) [R01 MH076629-0]
FX This research was funded by NIMH grant R01 MH076629-0.
NR 47
TC 14
Z9 14
U1 0
U2 15
PU ELSEVIER SCIENCE BV
PI AMSTERDAM
PA PO BOX 211, 1000 AE AMSTERDAM, NETHERLANDS
SN 0165-0327
EI 1573-2517
J9 J AFFECT DISORDERS
JI J. Affect. Disord.
PD AUG 20
PY 2014
VL 165
BP 159
EP 165
DI 10.1016/j.jad.2014.04.069
PG 7
WC Clinical Neurology; Psychiatry
SC Neurosciences & Neurology; Psychiatry
GA AJ7FF
UT WOS:000337861900025
PM 24882194
OA Green Accepted
DA 2020-02-16
ER

PT J
AU Myles-Pallister, JD
   Hassan, S
   Rooney, RM
   Kane, RT
AF Myles-Pallister, Jacqueline D.
   Hassan, Sharinaz
   Rooney, Rosanna M.
   Kane, Robert T.
TI The efficacy of the enhanced Aussie Optimism Positive Thinking Skills
   Program in improving social and emotional learning in middle childhood
SO FRONTIERS IN PSYCHOLOGY
LA English
DT Article
DE middle childhood; social emotional learning; universal school-based
   program; Aussie Optimism
ID DIFFICULTIES QUESTIONNAIRE; DEPRESSIVE SYMPTOMS; ANXIETY DISORDERS;
   COMPETENCE; CHILDREN; INTERVENTION; PREVENTION; STRENGTHS; ADOLESCENTS;
   ATTITUDES
AB The aim of the current study was to investigate the effects of the modified and enhanced Aussie Optimism Positive Thinking Skills Program (AO-PTS) on Year 4 and 5 children's social and emotional learning (SEL) skills. AO-PTS is a universal-school based program that is implemented by class teachers as part of regular school curricula and was developed for the prevention of depression and anxiety. The study comprised a total of 683 Year 4 and 5 students from 10 private primary schools in Western Australia. Students were assessed on two subscales of emotional attribution at school whilst parents reported on their children's externalizing and internalizing problems outside of school and at home. Two analyses were conducted: seven intervention schools were assessed at pre- and post-test (Analysis 1) and pre-post change in three intervention schools were compared to pre-post change in three matched control schools (Analysis 2). Results from Analysis 1 showed that the intervention children had increased in their overall emotional attribution accuracy and decreased in total difficulties and hyperactivity; Results from Analysis 2 revealed no intervention effect on emotional attribution accuracy or internalizing or externalizing problems. These findings suggest that the enhanced AO-PTS's effects on SEL were not evident in the short-term period after intervention. The non-significant findings and future directions for AO-PTS research and program modification were discussed.
C1 [Myles-Pallister, Jacqueline D.; Hassan, Sharinaz; Rooney, Rosanna M.; Kane, Robert T.] Curtin Univ, Sch Psychol & Speech Pathol, Fac Hlth Sci, Perth, WA 6845, Australia.
RP Hassan, S (reprint author), Curtin Univ, Dept Psychol & Speech Pathol, GPO Box U1987, Perth, WA 6845, Australia.
EM s.hassan@psychology.curtin.edu.au
FU Healthway [17409]
NR 57
TC 3
Z9 3
U1 0
U2 29
PU FRONTIERS MEDIA SA
PI LAUSANNE
PA AVENUE DU TRIBUNAL FEDERAL 34, LAUSANNE, CH-1015, SWITZERLAND
SN 1664-1078
J9 FRONT PSYCHOL
JI Front. Psychol.
PD AUG 15
PY 2014
VL 5
AR 909
DI 10.3389/fpsyg.2014.00909
PG 11
WC Psychology, Multidisciplinary
SC Psychology
GA AO5IS
UT WOS:000341378400001
PM 25177310
OA DOAJ Gold, Green Published
DA 2020-02-16
ER

PT J
AU Buist, KL
   Vermande, M
AF Buist, Kirsten L.
   Vermande, Marjolijn
TI Sibling Relationship Patterns and Their Associations With Child
   Competence and Problem Behavior
SO JOURNAL OF FAMILY PSYCHOLOGY
LA English
DT Article
DE sibling relationship; cluster analysis; competence; internalizing
   problems; externalizing problems
ID RELATIONSHIP QUALITY; MIDDLE CHILDHOOD; LONGITUDINAL LINKAGES;
   ADJUSTMENT; GENDER; ADOLESCENCE; PERCEPTIONS; FACTORIAL; CONFLICT;
   VALIDITY
[truncated: 1,184,898 more chars]
