# Supplementary material for: Mapping Phenomena Relevant to Adolescent Emotion Regulation: A Text-Mining Systematic Review
Source: Adolesc Res Rev. 2021 May 21;7(1):127–39. doi: 10.1007/s40894-021-00160-7 (PMC8138847; doi:10.1007/s40894-021-00160-7)
Supplement: Supplementary file 1 — Supplementary file1 (ZIP 54379 kb) [file 40894_2021_160_MOESM1_ESM.zip › veni_sysrev-master/recs/savedrecs11.txt]

FN Clarivate Analytics Web of Science
VR 1.0
PT J
AU Roskam, I
   Stievenart, M
   Tessier, R
   Muntean, A
   Escobar, MJ
   Santelices, MP
   Juffer, F
   Van Ijzendoorn, MH
   Pierrehumbert, B
AF Roskam, I.
   Stievenart, M.
   Tessier, R.
   Muntean, A.
   Escobar, M. J.
   Santelices, M. P.
   Juffer, F.
   Van Ijzendoorn, M. H.
   Pierrehumbert, B.
TI Another way of thinking about ADHD: the predictive role of early
   attachment deprivation in adolescents' level of symptoms
SO SOCIAL PSYCHIATRY AND PSYCHIATRIC EPIDEMIOLOGY
LA English
DT Article
DE ADHD; Regulation; CBCL; Deprivation; Adoption; Adolescence; Culture
ID ATTENTION-DEFICIT/HYPERACTIVITY DISORDER; CHILD-BEHAVIOR CHECKLIST; DUAL
   PATHWAY MODEL; INSTITUTIONAL DEPRIVATION; INTERCOUNTRY ADOPTEES; EMOTION
   REGULATION; INFANCY; RISK; SYMPTOMATOLOGY; DIFFICULTIES
AB Purpose Attention deficit and hyperactivity disorder (ADHD) is one of the most frequent disorders in childhood and adolescence. Both neurocognitive and environmental factors have been related to ADHD. The current study contributes to the documentation of the predictive relation between early attachment deprivation and ADHD.
   Method Data were collected from 641 adopted adolescents (53.2 % girls) aged 11-16 years in five countries, using the DSM oriented scale for ADHD of the Child Behavior Checklist (CBCL) (Achenbach and Rescorla, Manual for the ASEBA school-age forms and profiles. University of Vermont, Research Center for Children, Youth and Families, Burlington, 2001). The influence of attachment deprivation on ADHD symptoms was initially tested taking into consideration several key variables that have been reported as influencing ADHD at the adoptee level (age, gender, length of time in the adoptive family, parents' educational level and marital status), and at the level of the country of origin and country of adoption (poverty, quality of health services and values). The analyses were computed using the multilevel modeling technique.
   Results The results showed that an increase in the level of ADHD symptoms was predicted by the duration of exposure to early attachment deprivation, estimated from the age of adoption, after controlling for the influence of adoptee and country variables. The effect of the age of adoption was also demonstrated to be specific to the level of ADHD symptoms in comparison to both the externalizing and internalizing behavior scales of the CBCL.
   Conclusion Deprivation of stable and sensitive care in infancy may have long-lasting consequences for children's development.
C1 [Roskam, I.; Stievenart, M.] Catholic Univ Louvain, Psychol Sci Res Inst, B-1348 Louvain, Belgium.
   [Tessier, R.] Univ Laval, Sch Psychol, Quebec City, PQ, Canada.
   [Muntean, A.] West Univ Timisoara, Dept Social Work, Timisoara, Romania.
   [Escobar, M. J.; Santelices, M. P.] Pontificia Univ Catolica Chile, Santiago, Chile.
   [Juffer, F.; Van Ijzendoorn, M. H.] Leiden Univ, Ctr Child & Family Studies, Leiden, Netherlands.
   [Pierrehumbert, B.] SUPEA Lausanne Univ, Lausanne, Switzerland.
RP Roskam, I (reprint author), Catholic Univ Louvain, Psychol Sci Res Inst, B-1348 Louvain, Belgium.
EM isabella.roskam@uclouvain.be
RI van IJzendoorn, Marinus/P-4907-2019
OI Escobar, Maria Josefina/0000-0001-6096-9479; Santelices,
   Maria-Pia/0000-0001-7473-1525; roskam, isabelle/0000-0002-1449-1133
NR 74
TC 15
Z9 16
U1 0
U2 48
PU SPRINGER HEIDELBERG
PI HEIDELBERG
PA TIERGARTENSTRASSE 17, D-69121 HEIDELBERG, GERMANY
SN 0933-7954
EI 1433-9285
J9 SOC PSYCH PSYCH EPID
JI Soc. Psychiatry Psychiatr. Epidemiol.
PD JAN
PY 2014
VL 49
IS 1
BP 133
EP 144
DI 10.1007/s00127-013-0685-z
PG 12
WC Psychiatry
SC Psychiatry
GA AA0OZ
UT WOS:000330796000014
PM 23604619
DA 2020-02-16
ER

PT J
AU Smorti, M
   Guarnieri, S
   Ingoglia, S
AF Smorti, M.
   Guarnieri, S.
   Ingoglia, S.
TI The parental bond, resistance to peer influence, and risky driving in
   adolescence
SO TRANSPORTATION RESEARCH PART F-TRAFFIC PSYCHOLOGY AND BEHAVIOUR
LA English
DT Article
DE Parental bond; Peer influence; Risky driving; Adolescence; Gender
   differences
ID SUBSTANCE USE; FAMILY-STRUCTURE; DRUG-USE; INTERNALIZING PROBLEMS;
   PSYCHOLOGICAL CONTROL; ALCOHOL-USE; BEHAVIOR; STYLES; PREDICTORS;
   DRINKING
AB The present study examined the relations between gender, the parental bond, resistance to peer influence, and risky driving. In particular, the mediating role of resistance to peer pressure in the relationship between parental bond and risky driving was examined. The moderating role of gender on these associations was also investigated. The sample comprised 322 adolescents (136 males and 186 females), aged from 16 to 20 years, who were living in northern Italy. Path analysis results showed that the maternal bond only indirectly influenced adolescents' risky driving, via resistance to peer influence. On the contrary, the paternal bond was neither directly nor indirectly associated with risky driving. All the paths were invariant across gender. The results of the present study suggest that the parental bond is not responsible for the widely reported link between parenting practices and adolescents' risky driving, per se. Rather, findings suggest that the mother-adolescent relationship shapes adolescents' ability to resist peer influence, which, in turn, influences adolescent risky driving. Results are also discussed on the basis of cultural differences. (C) 2013 Elsevier Ltd. All rights reserved.
C1 [Smorti, M.; Guarnieri, S.] Free Univ Bolzano, Fac Educ, I-39042 Bressanone, Italy.
   [Ingoglia, S.] Univ Palermo, Dept Psychol, Palermo, Italy.
RP Smorti, M (reprint author), Free Univ Bolzano, Fac Educ, Viale Ratisbona 16, I-39042 Bressanone, Italy.
EM martina.smorti@unibz.it; silvia.guarnieri@unibz.it;
   sonia.ingoglia@unipa.it
RI Ingoglia, Sonia/A-2455-2016
OI Ingoglia, Sonia/0000-0002-7272-7976
NR 98
TC 6
Z9 6
U1 0
U2 33
PU ELSEVIER SCI LTD
PI OXFORD
PA THE BOULEVARD, LANGFORD LANE, KIDLINGTON, OXFORD OX5 1GB, OXON, ENGLAND
SN 1369-8478
EI 1873-5517
J9 TRANSPORT RES F-TRAF
JI Transp. Res. Pt. F-Traffic Psychol. Behav.
PD JAN
PY 2014
VL 22
BP 184
EP 195
DI 10.1016/j.trf.2013.12.001
PG 12
WC Psychology, Applied; Transportation
SC Psychology; Transportation
GA AA3UU
UT WOS:000331021000017
DA 2020-02-16
ER

PT J
AU Lohaus, A
   Vierhaus, M
AF Lohaus, Arnold
   Vierhaus, Marc
TI Parent-Child Discrepancies in the Assessment of
   Internalizing/Externalizing Behavior
SO ZEITSCHRIFT FUR ENTWICKLUNGSPSYCHOLOGIE UND PADAGOGISCHE PSYCHOLOGIE
LA English
DT Article
DE cross-informant discrepancies; parenting; internalizing and
   externalizing behavior; sex; grade
ID SELF-REPORT; AGREEMENT; ADOLESCENT; TEACHER; YOUTH; SYMPTOMS; PATTERNS;
   HEALTH
AB This study focused on informant discrepancies in reports on internalizing/externalizing child behavior and associations with parenting dimensions. The study was based on two longitudinal samples followed from Grade 2 to 4 and from Grade 4 to 6. Internalizing/externalizing symptoms were assessed yearly by children's self-reports and parent-proxy reports. Responsiveness and behavioral and psychological control assessed by the children and their parents were included as parenting dimensions. Child reports on symptoms were higher than parent-proxy reports. Regarding internalizing symptoms, the discrepancies decreased with children's age. Relations to parenting were shown mainly for psychological control. If parents perceive themselves as psychologically controlling, the discrepancies are smaller, while discrepancies are larger when children perceive their parents as psychologically controlling. Psychologically controlling parents may have a strong focus on the behavior of their children, leading to a stronger agreement between child reports and parent-proxy reports. Children, however, may report more problem behavior if they feel themselves to be under close observation by their parents.
C1 [Lohaus, Arnold; Vierhaus, Marc] Univ Bielefeld, D-33615 Bielefeld, Germany.
RP Lohaus, A (reprint author), Univ Bielefeld, Univ Str 25, D-33615 Bielefeld, Germany.
EM marc.vierhaus@uni-bielefeld.de
NR 33
TC 8
Z9 8
U1 0
U2 22
PU HOGREFE & HUBER PUBLISHERS
PI GOTTINGEN
PA MERKELSTR 3, D-37085 GOTTINGEN, GERMANY
SN 0049-8637
EI 2190-6262
J9 Z ENTWICKL PADAGOGIS
JI Z. Entwicklung. Padag. Psychol.
PY 2014
VL 46
IS 1
BP 1
EP 10
DI 10.1026/0049-8637/a000095
PG 10
WC Psychology, Educational
SC Psychology
GA AA8IS
UT WOS:000331339800001
DA 2020-02-16
ER

PT J
AU Lanteigne, DM
   Flynn, JJ
   Eastabrook, JM
   Hollenstein, T
AF Lanteigne, Dianna M.
   Flynn, Jessica J.
   Eastabrook, Jennifer M.
   Hollenstein, Tom
TI Discordant Patterns Among Emotional Experience, Arousal, and Expression
   in Adolescence: Relations With Emotion Regulation and Internalizing
   Problems
SO CANADIAN JOURNAL OF BEHAVIOURAL SCIENCE-REVUE CANADIENNE DES SCIENCES DU
   COMPORTEMENT
LA English
DT Article
DE discordance; adolescence; social stress; self-conscious emotion; emotion
   regulation
ID PHYSIOLOGICAL-RESPONSES; INDIVIDUAL-DIFFERENCES; DEPRESSIVE SYMPTOMS;
   SOCIAL ANXIETY; SELF-REPORT; STRESS; CONSEQUENCES; PERSONALITY;
   TRANSITION; REACTIVITY
AB Recent evidence suggests that discordant patterns across multiple domains of emotion reveal important differences in socioemotional functioning. As a result of the social and emotional changes of adolescence, we examined how discordant patterns of self-reported experience, heart rate arousal, and expression of self-conscious affect related to internalizing behaviours and emotion regulation habits. Experience, arousal, and expression of girls (n = 49) aged 12-17 were recorded during social stress, a spontaneous speech. Experience referred to internal subjective feelings (self-reported feelings of self-consciousness), arousal reflected internal bodily changes (heart rate change from baseline to speech), and expression referred to observable self-conscious behaviours (e. g., hiding, nervous smiling). Consistent with previous research, between-subjects concordance was weak or nonexistent. Within-subjects tests of discordance revealed two major findings: (1) Greater experience than expression during the speech was related to girls' trait-like shame, and (2) Girls with high experience and expression, but low arousal had more difficulty regulating their emotions and more internalizing problems. This preliminary study with adolescent girls introduces the possibilities of multimethode motion research for the purpose of understanding the development of psychopathology in adolescents.
C1 [Lanteigne, Dianna M.; Flynn, Jessica J.; Eastabrook, Jennifer M.; Hollenstein, Tom] Queens Univ, Dept Psychol, Kingston, ON K7L 3N6, Canada.
RP Hollenstein, T (reprint author), Queens Univ, Dept Psychol, 220 Craine,62 Arch St, Kingston, ON K7L 3N6, Canada.
EM tom.hollenstein@queensu.ca
NR 84
TC 15
Z9 15
U1 0
U2 30
PU CANADIAN PSYCHOLOGICAL  ASSOC
PI OTTAWA
PA 141 LAURIER AVE WEST, STE 702, OTTAWA, ONTARIO K1P 5J3, CANADA
SN 0008-400X
EI 1879-2669
J9 CAN J BEHAV SCI
JI Can. J. Behav. Sci.-Rev. Can. Sci. Comport.
PD JAN
PY 2014
VL 46
IS 1
BP 29
EP 39
DI 10.1037/a0029968
PG 11
WC Psychology, Multidisciplinary
SC Psychology
GA AA1RS
UT WOS:000330874000004
DA 2020-02-16
ER

PT J
AU Barterian, JA
   Rappuhn, E
   Seif, EL
   Watson, G
   Ham, H
   Carlson, JS
AF Barterian, Justin A.
   Rappuhn, Erin
   Seif, Erin L.
   Watson, Gabriel
   Ham, Hannah
   Carlson, John S.
TI Current State of Evidence for Medication Treatment of Preschool
   Internalizing Disorders
SO SCIENTIFIC WORLD JOURNAL
LA English
DT Review
ID OBSESSIVE-COMPULSIVE DISORDER; SEROTONIN REUPTAKE INHIBITORS; SELECTIVE
   MUTISM; PSYCHOTROPIC MEDICATION; FLUOXETINE TREATMENT; YOUNG-CHILDREN;
   ANXIETY; PSYCHOPHARMACOLOGY; EFFICACY; TRIAL
AB Psychotropic medications are being prescribed off-label by psychiatrists to treat preschool children diagnosed with internalizing disorders. In this review, the current state of evidence is presented for medications used to treat preschool children (ages 2-5 year olds) diagnosed with anxiety and/or depressive disorders. Eleven studies were systematically identified for this review based on a priori criteria. Overall, the available literature revealed that studies addressing the medication treatment of internalizing disorders in preschoolers are extremely limited and represent relatively weak research methodologies. Given the increasing prevalence of the use of psychotropic medications to treat preschool children and the unique challenges associated with working with this population, it is imperative that mental health practitioners are aware of the current, albeit limited, research on this practice to help make informed treatment decisions. Suggestions about how to monitor potential costs and benefits in those unique cases in which psychopharmacological treatments might be considered for young children are given. Moreover, areas of additional research for this population are discussed.
C1 [Barterian, Justin A.; Rappuhn, Erin; Seif, Erin L.; Watson, Gabriel; Ham, Hannah; Carlson, John S.] Michigan State Univ, E Lansing, MI 48824 USA.
RP Barterian, JA (reprint author), Michigan State Univ, 401c Erickson Hall, E Lansing, MI 48824 USA.
EM barteria@msu.edu
RI Carlson, John/L-3129-2019
OI Carlson, John/0000-0003-3322-1777
NR 38
TC 2
Z9 2
U1 0
U2 9
PU HINDAWI LTD
PI LONDON
PA ADAM HOUSE, 3RD FLR, 1 FITZROY SQ, LONDON, W1T 5HF, ENGLAND
SN 1537-744X
J9 SCI WORLD J
JI Sci. World J.
PY 2014
AR 286085
DI 10.1155/2014/286085
PG 8
WC Multidisciplinary Sciences
SC Science & Technology - Other Topics
GA AA1PX
UT WOS:000330869300001
PM 24600324
OA DOAJ Gold, Green Published
DA 2020-02-16
ER

PT J
AU Boxer, P
   Sloan-Power, E
   Piza, E
   Schappell, A
AF Boxer, Paul
   Sloan-Power, Elizabeth
   Piza, Eric
   Schappell, Ashley
TI Using Police Data to Measure Children's Exposure to Neighborhood
   Violence: A New Method for Evaluating Relations Between Exposure and
   Mental Health
SO VIOLENCE AND VICTIMS
LA English
DT Article
DE exposure; violent crime; children; neighborhood; mental health
ID COMMUNITY VIOLENCE; AFRICAN-AMERICANS; BEHAVIOR; CITY; DESENSITIZATION;
   RECRUITMENT; PREVALENCE; SYMPTOMS; YOUTH; RISK
AB Studies have identified a robust association between children's exposure to violence and their mental health. Yet, most of this research has been based on self-reported exposure and self-reported mental health. In this study, we used a new, map-based method via police data for measuring children's exposure to violent crime and compared it to child self-reports and parent reports of exposure. Results suggest that child self-reports of violence exposure may not be valid except for exposure to murder, but police and parent reports of violent crime can reveal interesting relations between violence and mental health. Children showed higher levels of internalizing problems in the absence of police-reported murder and parent-reported robbery. Discussion emphasizes implications for measurement as well as theory building.
C1 [Boxer, Paul; Sloan-Power, Elizabeth; Piza, Eric; Schappell, Ashley] Rutgers State Univ, Newark, NJ 07102 USA.
RP Boxer, P (reprint author), Rutgers State Univ, Dept Psychol, Newark, NJ 07102 USA.
EM pboxer@psychology.rutgers.edu
NR 37
TC 5
Z9 5
U1 0
U2 6
PU SPRINGER PUBLISHING CO
PI NEW YORK
PA 11 WEST 42ND STREET, NEW YORK, NY 10036 USA
SN 0886-6708
EI 1945-7073
J9 VIOLENCE VICTIMS
JI Violence Vict.
PY 2014
VL 29
IS 1
BP 24
EP 33
DI 10.1891/0886-6708.VV-D-12-00155
PG 10
WC Criminology & Penology
SC Criminology & Penology
GA 301DX
UT WOS:000330514100002
PM 24672992
DA 2020-02-16
ER

PT J
AU Li, FF
   Godinet, MT
AF Li, Fenfang
   Godinet, Meripa T.
TI The impact of repeated maltreatment on behavioral trajectories from
   early childhood to early adolescence
SO CHILDREN AND YOUTH SERVICES REVIEW
LA English
DT Article
DE Repeated maltreatment; Development and child abuse; Child abuse;
   Multilevel model of change
ID INTERNALIZING PROBLEMS; DEFINING MALTREATMENT; LIFE-COURSE; ABUSE;
   CHRONICITY; ADJUSTMENT; NEGLECT; DISPROPORTIONALITY; DELINQUENCY;
   RESILIENCE
AB Using multilevel model for change, this study examined the trajectories of both internalizing and externalizing behavioral problems from early childhood to early adolescence among a cohort of 685 children with early alleged maltreatment from age 4 through age 12. These children were recruited from five study sites using the LONGSCAN archive data. Repeated allegation of maltreatment for each child was treated as a time-varying variable and was tracked continuously and assessed at each measurement of the child behavioral problems. Child behavioral problems were measured at ages 4, 6, 8,10, and 12 using the Child Behavior Checklist. Findings indicated that repeated maltreatment significantly predicted subsequent trajectories of both internalizing and externalizing problems. In both cases, the effect of repeated maltreatment was on the slope, rather than on the intercept which was reflected in the trajectories. Repeated maltreatment was associated with significantly steeper increases in both internalizing and externalizing problems over time. Although there were no differences in early behavioral assessments (e.g., age 4 and age 6), both internalizing and externalizing behaviors emerged later and became more pronounced over time among those with repeated maltreatment (e.g., since age 8) compared to those without. Although behavioral problems may not be seen in younger children who experience multiple maltreatment, it is prudent to be aware that the impact may likely emerge in later ages of the child. Thus, ongoing monitoring and assessment of treatment needs for children who have had multiple occurrence of maltreatment becomes imperative. (C) 2013 Elsevier Ltd. All rights reserved.
C1 Univ Hawaii, Honolulu, HI 96822 USA.
RP Godinet, MT (reprint author), 1800 East West Rd,Henke Hall 126, Honolulu, HI 96822 USA.
EM meripa@hawaii.edu
NR 54
TC 19
Z9 20
U1 0
U2 25
PU PERGAMON-ELSEVIER SCIENCE LTD
PI OXFORD
PA THE BOULEVARD, LANGFORD LANE, KIDLINGTON, OXFORD OX5 1GB, ENGLAND
SN 0190-7409
EI 1873-7765
J9 CHILD YOUTH SERV REV
JI Child. Youth Serv. Rev.
PD JAN
PY 2014
VL 36
BP 22
EP 29
DI 10.1016/j.childyouth.2013.10.014
PG 8
WC Family Studies; Social Work
SC Family Studies; Social Work
GA 297NF
UT WOS:000330261500003
DA 2020-02-16
ER

PT J
AU Quinn, A
   Briggs, HE
   Miller, KM
   Orelliana, ER
AF Quinn, Adam
   Briggs, Harold E.
   Miller, Keva M.
   Orelliana, E. Roberto
TI Social and familial determinants of health: Mediating effects of
   caregiver mental and physical health on children's mental health
SO CHILDREN AND YOUTH SERVICES REVIEW
LA English
DT Article
DE Child welfare; Caregiver mental health; Caregiver physical health;
   Social support; Family stress; Child and adolescent well-being
ID AFRICAN-AMERICAN FAMILIES; PATERNAL DEPRESSIVE SYMPTOMS;
   SOCIOECONOMIC-STATUS; NEIGHBORHOOD; MALTREATMENT; SUPPORT; MOTHERS;
   INCOME; ADJUSTMENT; CHILDHOOD
AB Child welfare research suggests that a family's social support and stress levels impact both caregiver health and child well-being. Furthermore, studies indicate that caregiver mental and physical health affects the quality of caregiving practices, and may mediate the damaging effects of low social support and high family stress upon child mental health. Using a national sample of child welfare-involved children and their caregivers, this study examines whether caregiver mental and physical health mediates the impact of low social support and high family stress upon child mental health. Subjects were 3255 children and adolescents involved with Child Protective Services (CPS), from the second cohort of the National Survey on Child and Adolescent Well-Being (NSCAW II). Bivariate correlations and multiple regression analyses were used to examine the pathways between each predictor variable (i.e., low social support and high family stress), caregiver mental and physical health, and child internalizing and externalizing problems. A series of multiple regression analyses found that caregiver mental and physical health mediated the relationship between high family stress and increased child internalizing problems. In addition, caregiver mental health partially mediated the relationship between low social support and child internalizing and externalizing problems. Findings are discussed within the context of child welfare policy, practice, and future research. (C) 2013 Elsevier Ltd. All rights reserved.
C1 [Quinn, Adam; Briggs, Harold E.] Univ Georgia, Sch Social Work, Athens, GA 30602 USA.
   [Miller, Keva M.; Orelliana, E. Roberto] Portland State Univ, Sch Social Work, Acad Student Recreat Ctr, Portland, OR 97201 USA.
RP Quinn, A (reprint author), Univ Georgia, Sch Social Work, 310 East Campus Rd, Athens, GA 30602 USA.
EM adamq@uga.edu; briggs@uga.edu; kmmiller@pdx.edu; orellana@pdx.edu
OI Quinn, Adam/0000-0001-9275-793X
NR 62
TC 3
Z9 3
U1 0
U2 17
PU PERGAMON-ELSEVIER SCIENCE LTD
PI OXFORD
PA THE BOULEVARD, LANGFORD LANE, KIDLINGTON, OXFORD OX5 1GB, ENGLAND
SN 0190-7409
EI 1873-7765
J9 CHILD YOUTH SERV REV
JI Child. Youth Serv. Rev.
PD JAN
PY 2014
VL 36
BP 163
EP 169
DI 10.1016/j.childyouth.2013.11.016
PG 7
WC Family Studies; Social Work
SC Family Studies; Social Work
GA 297NF
UT WOS:000330261500020
DA 2020-02-16
ER

PT J
AU Lavigne, JV
   Saps, M
   Bryant, FB
AF Lavigne, John V.
   Saps, Miguel
   Bryant, Fred B.
TI Models of Anxiety, Depression, Somatization, and Coping as Predictors of
   Abdominal Pain in a Community Sample of School-Age Children
SO JOURNAL OF PEDIATRIC PSYCHOLOGY
LA English
DT Article
DE abdominal pain; anxiety; coping styles; depression; somatization
ID PSYCHOMETRIC PROPERTIES; SOMATIC SYMPTOMS; INVENTORY; MEDIATION;
   PSYCHOPATHOLOGY; SCHOOLCHILDREN; ADOLESCENTS; COMPLAINTS; RESPONSES;
   STRESS
AB Objective To examine whether somatization mediates the relationship of coping styles and internalizing problems with abdominal pain. Methods 230 school children (M age = 11.80 years; 43.8% male; 21.3% White) completed measures of coping style, anxiety, and depression early in the school year, and subsequently reported abdominal pain symptoms weekly. Results The results showed (a) the association of anxiety and depression with abdominal pain may be mediated by somatization; (b) there are similarities and differences in the association of coping styles with pain for models including anxiety versus depression. Significant indirect effects showed higher levels of passive coping were associated with more pain via somatization and either anxiety or depression. For active coping, results differed for models including anxiety versus depression. Accommodative coping showed no independent relationship with abdominal pain. Conclusions Somatization may mediate the relationship of internalizing symptoms and coping styles with pain. Treatment implications are discussed.
C1 [Lavigne, John V.] Northwestern Univ, Feinberg Sch Med, Ann & Robert H Lurie Childrens Hosp Chicago, Dept Child & Adolescent Psychiat, Evanston, IL 60208 USA.
   [Lavigne, John V.] Childrens Hosp Chicago, Res Ctr, Mary Ann & J Milburn Smith Child Hlth Res Program, Chicago, IL USA.
   [Saps, Miguel] Northwestern Univ, Feinberg Sch Med, Ann & Robert H Lurie Childrens Hosp Chicago, Dept Pediat, Evanston, IL 60208 USA.
   [Bryant, Fred B.] Loyola Univ Chicago, Dept Psychol, Chicago, IL USA.
RP Lavigne, JV (reprint author), Ann & Robert H Lurie Childrens Hosp Chicago, 225 East Chicago Ave, Chicago, IL 60611 USA.
EM jlavigne@luriechildrens.org
OI Lavigne, John/0000-0001-9527-719X
NR 54
TC 15
Z9 15
U1 0
U2 22
PU OXFORD UNIV PRESS INC
PI CARY
PA JOURNALS DEPT, 2001 EVANS RD, CARY, NC 27513 USA
SN 0146-8693
EI 1465-735X
J9 J PEDIATR PSYCHOL
JI J. Pediatr. Psychol.
PD JAN-FEB
PY 2014
VL 39
IS 1
BP 9
EP 22
DI 10.1093/jpepsy/jst060
PG 14
WC Psychology, Developmental
SC Psychology
GA 300EG
UT WOS:000330446600002
PM 23942993
OA Bronze
DA 2020-02-16
ER

PT J
AU Venta, A
   Sharp, C
AF Venta, Amanda
   Sharp, Carla
TI Attachment Organization in Suicide Prevention Research Preliminary
   Findings and Future Directions in a Sample of Inpatient Adolescents
SO CRISIS-THE JOURNAL OF CRISIS INTERVENTION AND SUICIDE PREVENTION
LA English
DT Article
DE attachment; suicide; self-harm; adolescent; security
ID DELIBERATE SELF-HARM; BORDERLINE PERSONALITY-DISORDER; RISK-FACTORS;
   AMERICAN ADOLESCENTS; INJURY; IDEATION; BEHAVIOR; PHENOMENOLOGY;
   RELIABILITY; PREVALENCE
AB Background: Identifying risk factors for suicide-related thoughts and behaviors (SRTB) is essential among adolescents in whom SRTB remain a leading cause of death. Although many risk factors have already been identified, influential theories now suggest that the domain of interpersonal relationships may play a critical role in the emergence of SRTB. Because attachment has long been seen as the foundation of interpersonal functioning, we suggest that attachment insecurity warrants attention as a risk factor for SRTB. Aims: This study sought to explore relations between attachment organization and suicidal ideation, suicide attempts, and self-harm in an inpatient adolescent sample, controlling for demographic and psychopathological covariates. Method: We recruited 194 adolescents from an inpatient unit and assigned them to one of four attachment groups (secure, preoccupied, dismissing, or disorganized attachment). Interview and self-report measures were used to create four variables reflecting the presence or absence of suicidal ideation in the last year, single lifetime suicide attempt, multiple lifetime suicide attempts, and lifetime self-harm. Results: Chi-square and regression analyses did not reveal significant relations between attachment organization and SRTB, although findings did confirm previously established relations between psychopathology and SRTB, such that internalizing disorder was associated with increased self-harm, suicide ideation, and suicide attempt and externalizing disorder was associated with increased self-harm. Conclusion: The severity of this sample and methodological differences from previous studies may explain the nonsignificant findings. Nonsignificant findings may indicate that the relation between attachment organization and SRTB is moderated by other factors that should be explored in future research.
C1 [Venta, Amanda] Univ Houston, Dept Psychol, Dev Psychopathol Lab, Houston, TX 77204 USA.
RP Venta, A (reprint author), Univ Houston, 126 Heyne Bldg, Houston, TX 77204 USA.
EM amanda.venta@gmail.com
OI Sharp, Carla/0000-0001-8349-4701
NR 51
TC 8
Z9 8
U1 0
U2 12
PU HOGREFE & HUBER PUBLISHERS
PI GOTTINGEN
PA ROHNSWEG 25, D-37085 GOTTINGEN, GERMANY
SN 0227-5910
EI 2151-2396
J9 CRISIS
JI Crisis
PY 2014
VL 35
IS 1
BP 60
EP 66
DI 10.1027/0227-5910/a000231
PG 7
WC Psychiatry; Psychology, Multidisciplinary
SC Psychiatry; Psychology
GA 292RQ
UT WOS:000329920300009
PM 24197486
DA 2020-02-16
ER

PT J
AU Saha, R
   Huebner, ES
   Hills, KJ
   Malone, PS
   Valois, RF
AF Saha, Runa
   Huebner, E. Scott
   Hills, Kimberly J.
   Malone, Patrick S.
   Valois, Robert F.
TI Social Coping and Life Satisfaction in Adolescents
SO SOCIAL INDICATORS RESEARCH
LA English
DT Article
DE Life satisfaction; Coping; Adolescence
ID DUAL-FACTOR MODEL; MENTAL-HEALTH; CHILDREN; STRESS; YOUTH; STUDENTS; FIT
AB This study examined the relationships among early adolescent social coping behavior and measures of subjective well-being, specifically global life satisfaction and friend satisfaction. A total of 1,011 students in grades 7-8 at a southeastern US middle school completed measures of global life satisfaction, friend satisfaction and coping, on two occasions, 5 months apart. Social support seeking coping behavior at Time 1, but not problem-solving, distancing, internalizing or externalizing coping behaviors at Time 1, uniquely predicted global life satisfaction and friend satisfaction at Time 2. Implications for research and promoting adolescent well-being are discussed.
C1 [Saha, Runa; Huebner, E. Scott; Hills, Kimberly J.; Malone, Patrick S.] Univ S Carolina, Dept Psychol, Columbia, SC 29208 USA.
   [Valois, Robert F.] Univ S Carolina, Sch Publ Hlth, Columbia, SC 29208 USA.
RP Huebner, ES (reprint author), Univ S Carolina, Dept Psychol, Columbia, SC 29208 USA.
EM huebner@sc.edu
NR 32
TC 16
Z9 16
U1 0
U2 27
PU SPRINGER
PI DORDRECHT
PA VAN GODEWIJCKSTRAAT 30, 3311 GZ DORDRECHT, NETHERLANDS
SN 0303-8300
EI 1573-0921
J9 SOC INDIC RES
JI Soc. Indic. Res.
PD JAN
PY 2014
VL 115
IS 1
BP 241
EP 252
DI 10.1007/s11205-012-0217-3
PG 12
WC Social Sciences, Interdisciplinary; Sociology
SC Social Sciences - Other Topics; Sociology
GA 290YJ
UT WOS:000329794300014
DA 2020-02-16
ER

PT J
AU Hardy, SA
   Walker, LJ
   Olsen, JA
   Woodbury, RD
   Hickman, JR
AF Hardy, Sam A.
   Walker, Lawrence J.
   Olsen, Joseph A.
   Woodbury, Ryan D.
   Hickman, Jacob R.
TI Moral Identity as Moral Ideal Self: Links to Adolescent Outcomes
SO DEVELOPMENTAL PSYCHOLOGY
LA English
DT Article
DE moral identity; ideal self; moral development; moral motivation;
   adolescent
ID POSSIBLE SELVES; MENTAL-HEALTH; PERSONALITY; PREDICTORS; CENTRALITY;
   ACTIVISTS; BEHAVIORS; FUTURE
AB The purposes of this study were to conceptualize moral identity as moral ideal self, to develop a measure of this construct, to test for age and gender differences, to examine links between moral ideal self and adolescent outcomes, and to assess purpose and social responsibility as mediators of the relations between moral ideal self and outcomes. Data came from a local school sample (Data Set 1: N = 510 adolescents; 10-18 years of age) and a national online sample (Data Set 2: N = 383 adolescents; 15-18 years of age) of adolescents and their parents. All outcome measures were parent-report (Data Set 1: altruism, moral personality, aggression, and cheating; Data Set 2: environmentalism, school engagement, internalizing, and externalizing), whereas other variables were adolescent-report. The 20-item Moral Ideal Self Scale showed good reliability, factor structure, and validity. Structural equation models demonstrated that, even after accounting for moral identity internalization, in Data Set 1 moral ideal self positively predicted altruism and moral personality and negatively predicted aggression, whereas in Data Set 2 moral ideal self positively predicted environmentalism and negatively predicted internalizing and externalizing symptoms. Further, purpose and social responsibility mediated most relations between moral ideal self and the outcomes in Data Set 2. Moral ideal self was unrelated to age but differentially predicted some outcomes across age. Girls had higher levels of moral ideal self than boys, although moral identity did not differentially predict outcomes between genders. Thus, moral ideal self is a salient element of moral identity and may play a role in morally relevant adolescent outcomes.
C1 [Hardy, Sam A.] Brigham Young Univ, Dept Psychol, Provo, UT 84602 USA.
   [Walker, Lawrence J.] Univ British Columbia, Dept Psychol, Vancouver, BC, Canada.
   [Olsen, Joseph A.] Brigham Young Univ, Coll Family Home & Social Sci, Provo, UT 84602 USA.
   [Woodbury, Ryan D.] Brigham Young Univ, Dept Psychol, Provo, UT 84602 USA.
   [Hickman, Jacob R.] Brigham Young Univ, Dept Anthropol, Provo, UT 84602 USA.
RP Hardy, SA (reprint author), Brigham Young Univ, Dept Psychol, 1040 SWKT, Provo, UT 84602 USA.
EM sam_hardy@byu.edu
NR 53
TC 32
Z9 33
U1 0
U2 51
PU AMER PSYCHOLOGICAL ASSOC
PI WASHINGTON
PA 750 FIRST ST NE, WASHINGTON, DC 20002-4242 USA
SN 0012-1649
EI 1939-0599
J9 DEV PSYCHOL
JI Dev. Psychol.
PD JAN
PY 2014
VL 50
IS 1
BP 45
EP 57
DI 10.1037/a0033598
PG 13
WC Psychology, Developmental
SC Psychology
GA 283LQ
UT WOS:000329248000005
PM 23895167
DA 2020-02-16
ER

PT J
AU Chen, SH
   Hua, M
   Zhou, Q
   Tao, A
   Lee, EH
   Ly, J
   Main, A
AF Chen, Stephen H.
   Hua, Michelle
   Zhou, Qing
   Tao, Annie
   Lee, Erica H.
   Ly, Jennifer
   Main, Alexandra
TI Parent-Child Cultural Orientations and Child Adjustment in Chinese
   American Immigrant Families
SO DEVELOPMENTAL PSYCHOLOGY
LA English
DT Article
DE cultural orientation; child adjustment; immigrant families
ID EUROPEAN-AMERICAN; ACCULTURATION GAP; ETHNIC-IDENTITY; PSYCHOLOGICAL
   ADJUSTMENT; PHYSICAL DISCIPLINE; SCHOOL PERFORMANCE; MAINLAND CHINESE;
   UNITED-STATES; MENTAL-HEALTH; AGED 6
AB Direct and indirect/mediated relations of (a) children's and parents' cultural orientations and (b) parent-child gaps in cultural orientations to children's psychological adjustment were examined in a socioeconomically diverse sample of 258 Chinese American children (age = 6-9 years) from immigrant families. Parents reported on children's and their own Chinese and American orientations in language proficiency, media use, and social relationships. Parents and teachers rated children's externalizing and internalizing problems and social competence. Using structural equation modeling, we found evidence for both the effects of children's and parents' cultural orientations and the effects of parent-child gaps. Specifically, children's American orientations across domains were associated with their better adjustment (especially social competence). These associations were partly mediated by authoritative parenting. Parents' English and Chinese media use were both associated with higher authoritative parenting, which in turn was associated with children's better adjustment. Furthermore, greater gaps in parent-child Chinese proficiency were associated with children's poorer adjustment, and these relations were partly mediated by authoritative parenting. Together, the findings underscore the complex relations between immigrant families' dual orientations to the host and heritage cultures and children's psychological adjustment.
C1 [Chen, Stephen H.; Hua, Michelle; Zhou, Qing; Tao, Annie; Lee, Erica H.; Ly, Jennifer; Main, Alexandra] Univ Calif Berkeley, Dept Psychol, Berkeley, CA 94720 USA.
RP Zhou, Q (reprint author), Univ Calif Berkeley, Dept Psychol, 3210 Tolman Hall, Berkeley, CA 94720 USA.
EM qingzhou@berkeley.edu
OI Chen, Stephen/0000-0002-6603-759X; Lee, Erica/0000-0002-2370-9288
NR 72
TC 35
Z9 35
U1 2
U2 34
PU AMER PSYCHOLOGICAL ASSOC
PI WASHINGTON
PA 750 FIRST ST NE, WASHINGTON, DC 20002-4242 USA
SN 0012-1649
EI 1939-0599
J9 DEV PSYCHOL
JI Dev. Psychol.
PD JAN
PY 2014
VL 50
IS 1
BP 189
EP 201
DI 10.1037/a0032473
PG 13
WC Psychology, Developmental
SC Psychology
GA 283LQ
UT WOS:000329248000020
PM 23566081
OA Green Published
DA 2020-02-16
ER

PT J
AU de Wolff, MS
   Vogels, AGC
   Reijneveld, SA
AF de Wolff, Marianne S.
   Vogels, Anton G. C.
   Reijneveld, Sijmen A.
TI The Empirical Versus DSM-Oriented Approach of the Child Behavior
   Checklist Similarities and Dissimilarities
SO EUROPEAN JOURNAL OF PSYCHOLOGICAL ASSESSMENT
LA English
DT Article
DE Child Behavior Checklist (CBCL); DSM IV scales; child; mental health;
   classification
ID YOUTH SELF-REPORT; PSYCHIATRIC DIAGNOSES; ANXIETY PROBLEMS; SCALES;
   CBCL; PSYCHOPATHOLOGY; COMORBIDITY; DISORDERS; VALIDITY; SCREEN
AB The DSM-oriented approach of the Child Behavior Checklist (CBCL) is a relatively new classification of problem behavior in children and adolescents. Given the clinical and scientific relevance of the CBCL, this study examines similarities and dissimilarities between the empirical and the DSM-oriented approach of the CBCL. We used data from 7,852 children aged 5 and 6 years, whose parents completed the Dutch version of the CBCL/4-18. Spearman rank order correlations, kappas, and logistical regressions were used to examine the similarities and dissimilarities between empirical and DSM-oriented scales of the CBCL. For Total Problems, Internalizing Problems, and Externalizing Problems, we found a substantial agreement between the two approaches of the CBCL. The DSM-oriented syndromes showed a slight overlap with the empirical syndrome scales. With regard to Total Problems, Internalizing Problems, and Externalizing Problems, the same child and family characteristics were associated with elevated scores in both approaches: sex, ethnicity, parental educational level, family composition, and the physician's identification of the child's psychosocial problems. Our study shows that both approaches of the CBCL are meaningfully related, but do not identify exactly the same groups of children as deviant. Future studies should explore the differences between the two approaches by examining the correlates and predictive power of both types of scales.
C1 [de Wolff, Marianne S.; Vogels, Anton G. C.; Reijneveld, Sijmen A.] TNO Child Hlth, NL-2301 CE Leiden, Netherlands.
   [Reijneveld, Sijmen A.] Univ Groningen, Univ Med Ctr Groningen, Dept Hlth Sci, NL-9700 AB Groningen, Netherlands.
RP de Wolff, MS (reprint author), TNO Child Hlth, POB 2215, NL-2301 CE Leiden, Netherlands.
EM marianne.dewolff@tno.nl
RI Babicova, Zuzana/L-9849-2015
NR 29
TC 6
Z9 6
U1 0
U2 15
PU HOGREFE & HUBER PUBLISHERS
PI GOTTINGEN
PA ROHNSWEG 25, D-37085 GOTTINGEN, GERMANY
SN 1015-5759
EI 2151-2426
J9 EUR J PSYCHOL ASSESS
JI Eur. J. Psychol. Assess.
PY 2014
VL 30
IS 1
BP 22
EP 30
DI 10.1027/1015-5759/a000164
PG 9
WC Psychology, Applied
SC Psychology
GA 287ZB
UT WOS:000329580000004
DA 2020-02-16
ER

PT J
AU Frankel, KA
   Croy, CD
   Kubicek, LF
   Emde, RN
   Mitchell, CM
   Spicer, P
AF Frankel, Karen A.
   Croy, Calvin D.
   Kubicek, Lorraine F.
   Emde, Robert N.
   Mitchell, Christina M.
   Spicer, Paul
TI TODDLER SOCIOEMOTIONAL BEHAVIOR IN A NORTHERN PLAINS INDIAN TRIBE:
   ASSOCIATIONS WITH MATERNAL PSYCHOSOCIAL WELL-BEING
SO INFANT MENTAL HEALTH JOURNAL
LA English
DT Article
ID NATIVE CHILDREN; MENTAL-HEALTH; DEPRESSION; COMORBIDITY; PREVALENCE;
   RESPONSES; FAMILIES; VIOLENCE; ANGER
AB M.C. Sarche, C.D. Croy, C. Big Crow, C. Mitchell, and P. Spicer () provided first-ever information relating the socioemotional development of American Indian toddlers to the immediate context of their mothers' lives. The current study sought to replicate and build on their earlier work by examining the impact of additional maternal risk factors, identified in previous research with non-American Indian populations, on the development of American Indian toddlers: maternal depression, negative social influences, and mother's feelings of isolation. At 27 months, American Indian mothers (N= 110) completed the Parent Demographic Questionnaire, which measured maternal psychosocial characteristics (e.g., depressed affect, social support, drug and alcohol use, isolation) and demographics. Mothers also completed the Infant-Toddler Social Emotional Assessment (A.S. Carter & M.J. Briggs-Gowan, ) and the Parent-Child Dysfunctional Interaction subscale of the Parenting Stress Index (R.R. Abidin, , ). Some results replicated the original study, but others did not. Reports of a dysfunctional mother-child relationship related to externalizing and internalizing problems, replicating the earlier study. This study also found associations between a dysfunctional mother-child relationship and socioemotional competence as well as dysregulation. The previous finding of a relationship between American Indian identity and socioemotional competence was supported. Adding the effects of maternal depressed affect and isolation significantly increased prediction of toddler behavior problems.
C1 [Frankel, Karen A.; Kubicek, Lorraine F.; Emde, Robert N.] Univ Colorado, Sch Med, Aurora, CO 80045 USA.
   [Croy, Calvin D.; Mitchell, Christina M.] Colorado Sch Publ Hlth, Denver, CO USA.
   [Spicer, Paul] Univ Oklahoma, Norman, OK 73019 USA.
RP Frankel, KA (reprint author), Univ Colorado, Sch Med, Harris Program Child Dev & Infant Mental Hlth, 13001 E 17th St Pl,Campus Box F546, Aurora, CO 80045 USA.
EM Karen.Frankel@UCDenver.edu
FU NICHD NIH HHSUnited States Department of Health & Human ServicesNational
   Institutes of Health (NIH) - USANIH Eunice Kennedy Shriver National
   Institute of Child Health & Human Development (NICHD) [R01 HD042760,
   HD42760]
NR 35
TC 4
Z9 4
U1 0
U2 20
PU WILEY
PI HOBOKEN
PA 111 RIVER ST, HOBOKEN 07030-5774, NJ USA
SN 0163-9641
EI 1097-0355
J9 INFANT MENT HEALTH J
JI Infant Ment. Health J.
PD JAN
PY 2014
VL 35
IS 1
BP 10
EP 20
DI 10.1002/imhj.21422
PG 11
WC Psychology, Developmental
SC Psychology
GA 284DP
UT WOS:000329296600002
PM 25424402
DA 2020-02-16
ER

PT J
AU Eggum-Wilkens, ND
   Valiente, C
   Swanson, J
   Lemery-Chalfant, K
AF Eggum-Wilkens, Natalie D.
   Valiente, Carlos
   Swanson, Jodi
   Lemery-Chalfant, Kathryn
TI Children's shyness, popularity, school liking, cooperative
   participation, and internalizing problems in the early school years
SO EARLY CHILDHOOD RESEARCH QUARTERLY
LA English
DT Article
DE Shyness; Popularity; School liking; Cooperative participation;
   Internalizing
ID ANXIOUS SOLITUDE; PEER EXCLUSION; SOCIAL-SKILLS; SOCIOEMOTIONAL
   ADJUSTMENT; ACADEMIC-ACHIEVEMENT; MEDIATION ANALYSIS; TRAJECTORIES;
   CHILDHOOD; TEMPERAMENT; KINDERGARTEN
AB Aims of the present study included understanding the manner in which shyness during the first year of formal schooling predicts early popularity in the peer group, as well as the manner in which children's shyness and popularity uniquely contribute to later school liking, cooperative participation, and internalizing problems. Structural equation modeling using parents', teachers', and children's reports suggested that children's (N=291; 46% girls) kindergarten shyness predicted lower school liking and lower cooperative participation during second grade through its negative association with first grade popularity. Shyness during the first year of formal schooling may relate to difficulties in the classroom during later years due to problematic peer relations. The indirect relation of kindergarten shyness to second-grade internalizing problems through first-grade popularity was not statistically significant. Kindergarten shyness was also directly related to higher cooperative participation, which suggests that relations between early shyness and classroom engagement may be more complex than previously assumed. (C) 2013 Elsevier Inc. All rights reserved.
C1 [Eggum-Wilkens, Natalie D.; Valiente, Carlos; Swanson, Jodi] Arizona State Univ, T Denny Sanford Sch Social & Family Dynam, Tempe, AZ 85287 USA.
   [Lemery-Chalfant, Kathryn] Arizona State Univ, Dept Psychol, Tempe, AZ 85287 USA.
RP Eggum-Wilkens, ND (reprint author), Arizona State Univ, T Denny Sanford Sch Social & Family Dynam, POB 873701, Tempe, AZ 85287 USA.
EM Natalie.Wilkens@asu.edu
RI Swanson, Jodi/G-5360-2015
NR 73
TC 12
Z9 14
U1 2
U2 38
PU ELSEVIER SCIENCE INC
PI NEW YORK
PA STE 800, 230 PARK AVE, NEW YORK, NY 10169 USA
SN 0885-2006
EI 1873-7706
J9 EARLY CHILD RES Q
JI Early Childhood Res. Q.
PY 2014
VL 29
IS 1
BP 85
EP 94
DI 10.1016/j.ecresq.2013.10.002
PG 10
WC Education & Educational Research; Psychology, Developmental
SC Education & Educational Research; Psychology
GA 280AJ
UT WOS:000329000700008
DA 2020-02-16
ER

PT J
AU Letourneau, N
   Giesbrecht, GF
   Bernier, FP
   Joschko, J
AF Letourneau, Nicole
   Giesbrecht, Gerald F.
   Bernier, Francois P.
   Joschko, Justin
TI How Do Interactions Between Early Caregiving Environment and Genes
   Influence Health and Behavior?
SO BIOLOGICAL RESEARCH FOR NURSING
LA English
DT Article
DE epigenetics; gene expression; Gene-by-Environment interactions; early
   rearing environments; attachment
ID SEROTONIN TRANSPORTER GENE; ADVERSE CHILDHOOD EXPERIENCES;
   EVOLUTIONARY-DEVELOPMENTAL THEORY; DOPAMINE-D4 RECEPTOR DRD4; ATTACHMENT
   DISORGANIZATION; EXTERNALIZING BEHAVIOR; BIOLOGICAL SENSITIVITY;
   MATERNAL-BEHAVIOR; MENTAL-HEALTH; DIFFERENTIAL SUSCEPTIBILITY
AB To promote optimal health and behavioral outcomes in children, nurses have long supported parents in providing the best possible care and nurturance to their offspring. A growing body of neuroscience research argues convincingly for the combined influences of genes and early caregiving on producing an individual's unique health and behavioral phenotype. In this article, we systematically review studies that demonstrate the relationship between qualities of early caregiving and genetic propensity to health and behavioral outcomes. From an initial set of 255 articles, 24 articles met our inclusion criteria. The outcomes fall into four distinct groups: hypothalamic-pituitary-adrenal (HPA) response to stress, externalizing behavior, internalizing behavior, and disorganized attachment. In the articles, authors examined genes that code for the 5-hydroxy tryptamine (serotonin) transporter genes linked polymorphic region [5-HTTLPR] serotonin transporter promoter, D4 dopamine receptor, brain-derived neurotrophic factor, and monoamine oxidase A promoter. The reviewed studies suggest that the effect of the early rearing environment on gene expression relates mainly to HPA response to stress, whereas interactions between genes and caregiving mainly relate to behavior and attachment. Findings have implications for nurses focused on advocacy, prevention, and intervention to support the healthy development of children in families faced with adversity.
C1 [Letourneau, Nicole; Joschko, Justin] Univ Calgary, Fac Nursing, Calgary, AB T3B 6A8, Canada.
   [Letourneau, Nicole] Univ Calgary, Fac Med Pediat, Calgary, AB T3B 6A8, Canada.
   [Letourneau, Nicole] Alberta Childrens Hosp Res Fdn Chair Parent Infan, Calgary, AB, Canada.
   [Giesbrecht, Gerald F.] Univ Calgary, Fac Med, Dept Pediat, Calgary, AB T3B 6A8, Canada.
   [Bernier, Francois P.] Univ Calgary, Dept Med Genet, Calgary, AB T3B 6A8, Canada.
RP Letourneau, N (reprint author), Univ Calgary, Fac Nursing, Calgary, AB T3B 6A8, Canada.
EM nicole.letourneau@ucalgary.ca
RI Bernier, Francois/V-7150-2018
NR 78
TC 7
Z9 7
U1 2
U2 46
PU SAGE PUBLICATIONS INC
PI THOUSAND OAKS
PA 2455 TELLER RD, THOUSAND OAKS, CA 91320 USA
SN 1099-8004
EI 1552-4175
J9 BIOL RES NURS
JI Biol. Res. Nurs.
PD JAN
PY 2014
VL 16
IS 1
BP 83
EP 94
DI 10.1177/1099800412463602
PG 12
WC Nursing
SC Nursing
GA 274CE
UT WOS:000328581900011
PM 23099559
DA 2020-02-16
ER

PT J
AU Gatzke-Kopp, LM
   Jetha, MK
   Segalowitz, SJ
AF Gatzke-Kopp, Lisa M.
   Jetha, Michelle K.
   Segalowitz, Sidney J.
TI The Role of Resting Frontal EEG Asymmetry in Psychopathology: Afferent
   or Efferent Filter?
SO DEVELOPMENTAL PSYCHOBIOLOGY
LA English
DT Article
DE prefrontal asymmetry; anxiety; depression; aggression; antisocial;
   pediatric
ID HEART-RATE-VARIABILITY; BRAIN ASYMMETRY; INDIVIDUAL-DIFFERENCES;
   ACTIVATION ASYMMETRY; CHILDREN; ANGER; DEPRESSION; BEHAVIOR; ANXIETY;
   EXPRESSIONS
AB Resting EEG asymmetry evident early in life is thought to bias affective behaviors and contribute to the development of psychopathology. However, it remains unclear at what stage of information processing this bias occurs. Asymmetry may serve as an afferent filter, modulating emotional reactivity to incoming stimuli; or as an efferent filter, modulating behavioral response tendencies under emotional conditions. This study examines 209 kindergarten children (M=6.03 years old) to test predictions put forth by the two models. Resting asymmetry was examined in conjunction with electrodermal and cardiac measures of physiological reactivity to four emotion-inducing film clips (fear, sad, happy, anger) and teacher ratings of psychopathology. Results confirm an association between increased right side cortical activation and internalizing symptom severity as well as left activation and externalizing symptom severity. Significant interactions between resting asymmetry and physiological reactivity to emotion indicate that physiological reactivity moderates the association between resting asymmetry and symptoms of psychopathology. (c) 2012 Wiley Periodicals, Inc. Dev Psychobiol 56: 73-85, 2014.
C1 [Gatzke-Kopp, Lisa M.] Penn State Univ, Social Sci Res Inst, Grad Program Neurosci, Dept Human Dev & Family Studies, University Pk, PA 16802 USA.
   [Jetha, Michelle K.; Segalowitz, Sidney J.] Brock Univ, St Catharines, ON L2S 3A1, Canada.
RP Gatzke-Kopp, LM (reprint author), Penn State Univ, Social Sci Res Inst, Grad Program Neurosci, Dept Human Dev & Family Studies, 110 S Henderson, University Pk, PA 16802 USA.
EM lisakopp@psu.edu
OI Gatzke-Kopp, Lisa/0000-0003-4470-4555
FU Pennsylvania Department of Health; Social Science Research Institute at
   The Pennsylvania State University; Natural Sciences and Engineering
   Research Council of CanadaNatural Sciences and Engineering Research
   Council of Canada
FX Contract grant sponsor: Pennsylvania Department of Health; Contract
   grant sponsor: The Social Science Research Institute at The Pennsylvania
   State University; Contract grant sponsor: Natural Sciences and
   Engineering Research Council of Canada.
NR 51
TC 21
Z9 21
U1 0
U2 28
PU WILEY
PI HOBOKEN
PA 111 RIVER ST, HOBOKEN 07030-5774, NJ USA
SN 0012-1630
EI 1098-2302
J9 DEV PSYCHOBIOL
JI Dev. Psychobiol.
PD JAN
PY 2014
VL 56
IS 1
BP 73
EP 85
DI 10.1002/dev.21092
PG 13
WC Developmental Biology; Psychology
SC Developmental Biology; Psychology
GA 266CD
UT WOS:000327999000007
PM 23168718
DA 2020-02-16
ER

PT J
AU Weeks, M
   Wild, TC
   Ploubidis, GB
   Naicker, K
   Cairney, J
   North, CR
   Colman, I
AF Weeks, M.
   Wild, T. C.
   Ploubidis, G. B.
   Naicker, K.
   Cairney, J.
   North, C. R.
   Colman, I.
TI Childhood cognitive ability and its relationship with anxiety and
   depression in adolescence
SO JOURNAL OF AFFECTIVE DISORDERS
LA English
DT Article
DE Depression; Anxiety; Cognitive ability; Development; Epidemiology
ID INTELLECTUAL ABILITY; ECONOMIC BURDEN; IQ SCORE; SYMPTOMS; CHILDREN;
   HEALTH; RISK; ACHIEVEMENT; DISORDERS; PERFORMANCE
AB Background: Childhood cognitive ability may have protective effects against internalizing symptoms in adolescence, although this may depend on the time of symptom assessment and child gender. Also, the effects of childhood stressors on adolescent internalizing symptoms may be moderated by childhood cognitive ability.
   Methods: The sample included 4405 individuals from the Canadian National Longitudinal Study of Children and Youth (NLSCY). Between ages 4-5 and 10-11, children completed a test of verbal ability and scholastic aptitude and a series of mathematics computation tests. Internalizing symptoms were assessed via self-reports at ages 12-13 and 14-15.
   Results: Greater cognitive ability was generally associated with decreased odds of internalizing symptoms at age 12-13. However, greater cognitive ability generally increased, or had no effect on, the odds of internalizing symptoms at age 14-15. Some of the effects of childhood cognitive ability varied with child gender. Also, childhood cognitive ability attenuated the effects of family dysfunction and chronic illness throughout childhood on subsequent internalizing symptoms.
   Limitations: These data are largely subject to some degree of reporting bias, the tests of cognitive ability are limited and may not represent overall cognitive ability, and there may be intermediary variables that account for the relationship between childhood cognitive ability and adolescent internalizing symptoms.
   Conclusion: Results suggest that programs attempting to increase early cognitive skills may be particularly beneficial for girls. Also an increased focus on cognitive skills may attenuate the negative effects of some stressors on subsequent anxious and depressive symptoms, regardless of child gentler. (C) 2013 Elsevier B.V. All rights reserved
C1 [Weeks, M.; Naicker, K.; Colman, I.] Univ Ottawa, Dept Epidemiol & Community Med, Ottawa, ON K1H 8M5, Canada.
   [Wild, T. C.; North, C. R.; Colman, I.] Univ Alberta, Sch Publ Hlth, Edmonton, AB T6G 2M7, Canada.
   [Ploubidis, G. B.] Univ London London Sch Hyg & Trop Med, London WC1E 7HT, England.
   [Cairney, J.] McMaster Univ, Dept Family Med, Hamilton, ON L8S 4L8, Canada.
   [Cairney, J.] McMaster Univ, Dept Psychiat & Behav Neurosci, Hamilton, ON L8S 4L8, Canada.
   [Cairney, J.] McMaster Univ, Dept Clin Epidemiol & Biostat, Hamilton, ON L8S 4L8, Canada.
RP Colman, I (reprint author), Univ Ottawa, Dept Epidemiol & Community Med, 451 Smyth Rd,RGN 3230C, Ottawa, ON K1H 8M5, Canada.
EM icolman@uottawa.ca
RI Ploubidis, George/G-9531-2011
OI Ploubidis, George/0000-0002-8198-5790; Cairney, John/0000-0003-2856-3967
FU SickKids Foundation; Canadian Institutes of Health ResearchCanadian
   Institutes of Health Research (CIHR) [SKF 116328]; Canada Research
   Chairs programCanada Research Chairs
FX This research was supported by a Grant front the SickKids Foundation and
   the Canadian Institutes of Health Research (Grant number SKF 116328), as
   well as funding from the Canada Research Chairs program for Dr. Colman.
   The authors thank Dr. Zacharie Tsala Dimbuene and Dr. Jean-Michel
   Billette of Statistics Canada for their assistance with data access and
   use. The research and analysis are based on data from Statistics Canada
   and the opinions expressed do not represent the views of Statistics
   Canada.
NR 62
TC 16
Z9 16
U1 2
U2 35
PU ELSEVIER SCIENCE BV
PI AMSTERDAM
PA PO BOX 211, 1000 AE AMSTERDAM, NETHERLANDS
SN 0165-0327
EI 1573-2517
J9 J AFFECT DISORDERS
JI J. Affect. Disord.
PD JAN
PY 2014
VL 152
BP 139
EP 145
DI 10.1016/j.jad.2013.08.019
PG 7
WC Clinical Neurology; Psychiatry
SC Neurosciences & Neurology; Psychiatry
GA 262UP
UT WOS:000327763600018
PM 24206929
DA 2020-02-16
ER

PT J
AU Stellern, S
   Esposito, E
   Mliner, S
   Pears, K
   Gunnar, M
AF Stellern, Sarah
   Esposito, Elisa
   Mliner, Shanna
   Pears, Katherine
   Gunnar, Megan
TI Increased freezing and decreased positive affect in
   postinstitutionalized children
SO JOURNAL OF CHILD PSYCHOLOGY AND PSYCHIATRY
LA English
DT Article
DE Deprivation; neglect; fear; positive affect; international adoption;
   institutional care
ID EARLY ADVERSE EXPERIENCE; BEHAVIORAL-INHIBITION; INSTITUTIONAL CARE;
   EARLY DEPRIVATION; YOUNG-CHILDREN; RISK FACTOR; AMYGDALA; DISORDERS;
   PRIMATE; HISTORY
AB BackgroundEarly neglect is associated with increased risk of internalizing disorders in humans and with increased fear behavior in animals. When children are adopted out of orphanages in which they experienced institutional neglect, anxiety and depressive disorders often are not seen until adolescence. What has not been examined is whether even young children adopted from institutional care exhibit heightened fear or behavioral inhibition.
   MethodChildren adopted between 15 and 35months from institutional care were examined twice during their first year postadoption and compared with children of the same age reared in their birth families. A modified version of the Laboratory Temperament Assessment Battery for Preschoolers was used with the children being exposed to two mechanical toys designed to be highly arousing and fear eliciting. Because children in institutions tend to exhibit low levels of positive affect, the children were also examined during exposure to two positive stimuli. Sessions were videotaped and coded by observers blind to the study purpose.
   ResultsPostinstitutionalized children froze more in fear vignettes and were less positive in both fear and positive vignettes than nonadopted children. Group differences did not diminish significantly from the first session to the next, 6months later.
   ConclusionsChildren exposed to early institutional neglect exhibit emotional biases that are consistent with their previously demonstrated risk for the development of internalizing disorders.
C1 [Stellern, Sarah; Esposito, Elisa; Mliner, Shanna; Gunnar, Megan] Univ Minnesota, Inst Child Dev, Minneapolis, MN 55455 USA.
   [Pears, Katherine] Early Intervent Eugene, Oregon Social Learning Ctr, Eugene, OR USA.
RP Gunnar, M (reprint author), Univ Minnesota, Inst Child Dev, 51 E River Rd, Minneapolis, MN 55455 USA.
EM gunnar@umn.edu
FU National Institute of Mental HealthUnited States Department of Health &
   Human ServicesNational Institutes of Health (NIH) - USANIH National
   Institute of Mental Health (NIMH) [MH080905, MH079513]
FX The authors thank the families who served as participants for their
   dedication to this research. Thanks also to Bonny Donzella, Kristin
   Frenn, Bau Moua, and Meg Bale for help with scheduling and testing
   participants, to the Center for Neurobehavioral Development for the use
   of their testing rooms and technical support, and to the International
   Adoption Clinic for help in identifying the families. This research was
   supported by grants to Megan R. Gunnar from the National Institute of
   Mental Health: MH080905 and MH079513.
NR 33
TC 6
Z9 6
U1 0
U2 15
PU WILEY-BLACKWELL
PI HOBOKEN
PA 111 RIVER ST, HOBOKEN 07030-5774, NJ USA
SN 0021-9630
EI 1469-7610
J9 J CHILD PSYCHOL PSYC
JI J. Child Psychol. Psychiatry
PD JAN
PY 2014
VL 55
IS 1
BP 88
EP 95
DI 10.1111/jcpp.12123
PG 8
WC Psychology, Developmental; Psychiatry; Psychology
SC Psychology; Psychiatry
GA 269MW
UT WOS:000328246400012
PM 24482804
OA Green Accepted
DA 2020-02-16
ER

PT J
AU Francis, KA
AF Francis, Kimberly A.
TI General Strain Theory, Gender, and the Conditioning Influence of
   Negative Internalizing Emotions on Youth Risk Behaviors
SO YOUTH VIOLENCE AND JUVENILE JUSTICE
LA English
DT Article
DE general strain theory; gender and deviance; negative emotions
ID LIFE EVENTS; ASSESSING EXPOSURE; SEX-DIFFERENCES; EMPIRICAL-TEST; LAW
   VIOLATION; DELINQUENCY; CRIME; VICTIMIZATION; STRESS; ANGER
AB Girls' maladaptive responses to strain may be more likely to manifest in self-directed deviance than externally directed deviance, partly due to the role of depression/anxiety in girls' lives. These assertions are tested using the Project on Human Development in Chicago Neighborhoods. Gendered maladaptive outcomesaggressive delinquency, running away, substance use, and suicidal behaviorare regressed on negative emotions and serious strain. The moderating effects of depression/anxiety are also tested. Depression/anxiety is associated with less aggressive delinquency for girls and amplifies the effects of strain and anger on nonaggressive maladaptive outcomes. The results help explain how gender influences relationships among strain, externalizing and internalizing negative emotions, and risk behaviors.
C1 Abt Associates Inc, Cambridge, MA 02138 USA.
RP Francis, KA (reprint author), Abt Associates Inc, 55 Wheeler St, Cambridge, MA 02138 USA.
EM kimberly_francis@abtassoc.com
NR 82
TC 11
Z9 11
U1 1
U2 39
PU SAGE PUBLICATIONS INC
PI THOUSAND OAKS
PA 2455 TELLER RD, THOUSAND OAKS, CA 91320 USA
SN 1541-2040
EI 1556-9330
J9 YOUTH VIOLENCE JUV J
JI Youth Violence Juv. Justice
PD JAN
PY 2014
VL 12
IS 1
BP 58
EP 76
DI 10.1177/1541204013477428
PG 19
WC Criminology & Penology
SC Criminology & Penology
GA 272YK
UT WOS:000328499100004
DA 2020-02-16
ER

PT J
AU Gutierrez, AE
   Fernandez, DH
   Gonzalvo, IS
   Bilbao, PJ
AF Estevez Gutierrez, Ana
   Herrero Fernandez, David
   Sarabia Gonzalvo, Izaskun
   Jauregui Bilbao, Paula
TI Mediating role of emotional regulation between impulsive behavior in
   gambling, Internet and videogame abuse, and dysfunctional symptomatology
   in young adults and adolescents
SO ADICCIONES
LA Spanish
DT Article
DE pathological gambling; abuse; Internet; videogames; emotion regulation;
   young adults; adolescence
ID INTERNALIZING PROBLEMS; CHILD PSYCHOPATHOLOGY; REGULATION STRATEGIES;
   PERSONALITY-FACTORS; NEGATIVE AFFECT; DYSREGULATION; RISKY;
   DIFFICULTIES; VALIDATION; DEPRESSION
AB The way emotions are regulated might affect the engagement on risk behaviors in adolescents and young adults. Therefore, studying the relationship between these variables could be of great importance. Some of the less studied risky behaviors are pathological gambling, and Internet and videogame abuse. This research aims to analyze the existing relationship between such risky behaviors, emotion regulation, and dysfunctional psychological symptomatology (depression, anxiety, phobic anxiety, somatization, obsessive compulsive behavior, interpersonal sensitivity, hostility, paranoid ideation, and psychoticism). In addition, it also looks to assess whether emotional regulation plays a mediating role between pathological gambling, and Internet and videogame abuse, and psychological symptomatology. The sample was composed of 1312 young adults and adolescents, aged between 12 and 30, recruited from scholar centers, universities and free time groups, and from associations and centers associated with FEJAR (Spanish Federation of Rehabilitated Gamblers). Participants completed measurements of impulsive behavior, emotion regulation, and dysfunctional symptomatology. Results showed that there is generally a positive and significant relation between these variables. Moreover, it has been pointed out that emotion regulation mediates the association between impulsive behavior and dysfunctional symptomatology among those young adults and adolescents who engage in these impulsive behaviors, except for the relation between videogame abuse and depressive symptomatology. Training in emotional regulation skills could be useful in dealing with and treating this type of behaviors in adolescents and young adults.
C1 [Estevez Gutierrez, Ana; Herrero Fernandez, David; Sarabia Gonzalvo, Izaskun; Jauregui Bilbao, Paula] Univ Deusto, Bilbao 48080, Spain.
RP Gutierrez, AE (reprint author), Univ Deusto, Dept Psicol, Apartado 1, Bilbao 48080, Spain.
EM aestevez@deusto.es
RI Estevez, Ana/V-1236-2019
OI Estevez, Ana/0000-0003-0314-7086
NR 53
TC 26
Z9 26
U1 3
U2 18
PU SOCIDROGALCOHOL
PI PALMA DE MALLORCA
PA RAMBLA 15, 2A, 3A,, PALMA DE MALLORCA, BALEARES 07003, SPAIN
SN 0214-4840
J9 ADICCIONES
JI Adicciones
PY 2014
VL 26
IS 4
BP 282
EP 290
DI 10.20882/adicciones.26
PG 9
WC Substance Abuse
SC Substance Abuse
GA AX3CO
UT WOS:000346818400002
PM 25577999
OA Bronze
DA 2020-02-16
ER

PT J
AU Fite, PJ
   Rubens, SL
   Preddy, TM
   Raine, A
   Pardini, DA
AF Fite, Paula J.
   Rubens, Sonia L.
   Preddy, Teresa M.
   Raine, Adrian
   Pardini, Dustin A.
TI Reactive/Proactive Aggression and the Development of Internalizing
   Problems in Males: The Moderating Effect of Parent and Peer
   Relationships
SO AGGRESSIVE BEHAVIOR
LA English
DT Article
DE aggression; internalizing symptoms; parent communication; peer rejection
ID PROACTIVE AGGRESSION; REACTIVE AGGRESSION; CHILDREN; CHILDHOOD;
   REJECTION; BEHAVIOR; YOUTH; SYMPTOMS; OUTCOMES; ANXIETY
AB The current study examined whether reactive and/or proactive aggression in adolescent males prospectively predicted increased levels of internalizing symptoms (depression and anxiety) in late adolescence. It was postulated that reactive aggression would be robustly related to later internalizing problems, but only among adolescent males who had problematic family or peer social relationships. Participants were a racially diverse group of 289 adolescent males (Mean age=16). Measures of reactive and proactive aggression, peer rejection, and poor parent-adolescent communication were examined as predictors of both depression and anxiety symptoms assessed approximately 3 years later. The interactive effects between the two facets of aggression and measures of peer rejection and poor parent-adolescent communication in predicting internalizing problems was also examined. Adolescents with high levels of reactive aggression were more likely to exhibit elevated internalizing problems during late adolescence, even when controlling for pre-existing levels of anxiety/depression. However, this association only emerged for adolescents who had high levels of peer rejection and/or poor communication with their parent. Consistent with expectations, proactive aggression was unrelated to internalizing symptoms regardless of social relationship quality. Adolescent reactive, but not proactive, aggression is a risk factor for the development of internalizing problems. However, the findings suggest that interventions designed to foster positive social relationships among reactively aggressive youth may help protect them from developing significant internalizing problems over time. Aggr. Behav. 40:69-78, 2014. (c) 2013 Wiley Periodicals, Inc.
C1 [Fite, Paula J.; Rubens, Sonia L.] Univ Kansas, Dept Psychol, Lawrence, KS 66045 USA.
   [Fite, Paula J.; Rubens, Sonia L.] Univ Kansas, Dept Appl Behav Sci, Lawrence, KS 66045 USA.
   [Preddy, Teresa M.] Univ Tennessee, Dept Psychol, Knoxville, TN 37996 USA.
   [Raine, Adrian] Univ Penn, Dept Criminol, Philadelphia, PA 19104 USA.
   [Raine, Adrian] Univ Penn, Dept Psychiat, Philadelphia, PA 19104 USA.
   [Raine, Adrian] Univ Penn, Dept Psychol, Philadelphia, PA 19104 USA.
   [Pardini, Dustin A.] Univ Pittsburgh, Sch Med, Dept Psychiat, Pittsburgh, PA USA.
RP Fite, PJ (reprint author), Univ Kansas, Dept Psychol, Clin Child Psychol Program, 1000 Sunnyside Ave, Lawrence, KS 66045 USA.
EM pfite@ku.edu
FU National Institute on Mental HealthUnited States Department of Health &
   Human ServicesNational Institutes of Health (NIH) - USANIH National
   Institute of Mental Health (NIMH) [1K01MH078039-01A1]
FX Preparation of this paper was supported by funding from the National
   Institute on Mental Health (1K01MH078039-01A1) awarded to D.P. We would
   like to thank the families who participated in the study.
NR 53
TC 25
Z9 26
U1 1
U2 55
PU WILEY-BLACKWELL
PI HOBOKEN
PA 111 RIVER ST, HOBOKEN 07030-5774, NJ USA
SN 0096-140X
EI 1098-2337
J9 AGGRESSIVE BEHAV
JI Aggressive Behav.
PD JAN
PY 2014
VL 40
IS 1
BP 69
EP 78
DI 10.1002/ab.21498
PG 10
WC Behavioral Sciences; Psychology, Multidisciplinary
SC Behavioral Sciences; Psychology
GA 264NE
UT WOS:000327884100006
PM 23868672
DA 2020-02-16
ER

PT J
AU Butler, AC
AF Butler, Amy C.
TI Poverty and Adolescent Depressive Symptoms
SO AMERICAN JOURNAL OF ORTHOPSYCHIATRY
LA English
DT Article
DE adolescents; depressive symptoms; poverty; parental depression; family
   stress model
ID CHILDRENS MENTAL-HEALTH; PSYCHIATRIC-DISORDERS; SOCIOECONOMIC-STATUS;
   SOCIAL-CONSEQUENCES; ECONOMIC-STRESS; EDUCATIONAL-ATTAINMENT;
   EARLY-CHILDHOOD; BEHAVIOR; PSYCHOPATHOLOGY; TRAJECTORIES
AB Longitudinal data on non-Hispanic White children from the Panel Study of Income Dynamics (N = 1,056) were used to examine whether the relationship between poverty (early childhood poverty, poverty persistence, and current poverty) and adolescent depressive symptoms (measured by the Children's Depression Inventory and the Internalizing Index) can be explained by the mother's own childhood depression and family characteristics measured during the child's first year of life. Associations between poverty and depressive symptoms among adolescents were explained by mother's childhood depression and whether the adolescent had lived with both parents during the first year of life. The findings highlight the need for appropriate treatment of childhood depression so as to reduce the adverse consequences in adulthood and for the next generation.
C1 [Butler, Amy C.] Univ Iowa, Ia City, IA 52242 USA.
RP Butler, AC (reprint author), Univ Iowa, Sch Social Work, 308 North Hall, Ia City, IA 52242 USA.
EM amy-c-butler@uiowa.edu
NR 65
TC 6
Z9 6
U1 1
U2 14
PU AMER PSYCHOLOGICAL ASSOC
PI WASHINGTON
PA 750 FIRST ST NE, WASHINGTON, DC 20002-4242 USA
SN 0002-9432
EI 1939-0025
J9 AM J ORTHOPSYCHIAT
JI Am. J. Orthopsychiatr.
PY 2014
VL 84
IS 1
BP 82
EP 94
DI 10.1037/h0098735
PG 13
WC Psychiatry; Social Work
SC Psychiatry; Social Work
GA AY1SM
UT WOS:000347372300011
PM 24826831
DA 2020-02-16
ER

PT S
AU Juvonen, J
   Graham, S
AF Juvonen, Jaana
   Graham, Sandra
BE Fiske, ST
TI Bullying in Schools: The Power of Bullies and the Plight of Victims
SO ANNUAL REVIEW OF PSYCHOLOGY, VOL 65
SE Annual Review of Psychology
LA English
DT Review; Book Chapter
DE aggression; emotional distress; school context; social cognitions;
   social dominance; social stigma
ID CHILDRENS SOCIAL GOALS; PEER VICTIMIZATION; SEX-DIFFERENCES;
   INTERNALIZING SYMPTOMS; EARLY ADOLESCENCE; MIDDLE SCHOOL; DEVELOPMENTAL
   TRAJECTORIES; PSYCHOLOGICAL ADJUSTMENT; PSYCHOSOCIAL ADJUSTMENT;
   LONGITUDINAL EVALUATION
AB Bullying is a pervasive problem affecting school-age children. Reviewing the latest findings on bullying perpetration and victimization, we highlight the social dominance function of bullying, the inflated self-views of bullies, and the effects of their behaviors on victims. Illuminating the plight of the victim, we review evidence on the cyclical processes between the risk factors and consequences of victimization and the mechanisms that can account for elevated emotional distress and health problems. Placing bullying in context, we consider the unique features of electronic communication that give rise to cyberbullying and the specific characteristics of schools that affect the rates and consequences of victimization. We then offer a critique of the main intervention approaches designed to reduce school bullying and its harmful effects. Finally, we discuss future directions that underscore the need to consider victimization a social stigma, conduct longitudinal research on protective factors, identify school context factors that shape the experience of victimization, and take a more nuanced approach to school-based interventions.
C1 [Juvonen, Jaana] Univ Calif Los Angeles, Dept Psychol, Los Angeles, CA 90095 USA.
   [Graham, Sandra] Univ Calif Los Angeles, Dept Educ, Los Angeles, CA 90095 USA.
RP Juvonen, J (reprint author), Univ Calif Los Angeles, Dept Psychol, Los Angeles, CA 90095 USA.
EM j_juvonen@yahoo.com
NR 144
TC 178
Z9 184
U1 29
U2 253
PU ANNUAL REVIEWS
PI PALO ALTO
PA 4139 EL CAMINO WAY, PO BOX 10139, PALO ALTO, CA 94303-0897 USA
SN 0066-4308
BN 978-0-8243-0265-8
J9 ANNU REV PSYCHOL
JI Annu. Rev. Psychol
PY 2014
VL 65
BP 159
EP 185
DI 10.1146/annurev-psych-010213-115030
PG 27
WC Psychology; Psychology, Multidisciplinary
SC Psychology
GA BJR53
UT WOS:000329821700008
PM 23937767
HC Y
HP N
DA 2020-02-16
ER

PT J
AU Vandenbosch, L
   Eggermont, S
AF Vandenbosch, Laura
   Eggermont, Steven
TI The three-step process of self-objectification: Potential implications
   for adolescents' body consciousness during sexual activity
SO BODY IMAGE
LA English
DT Article
DE Objectification theory; Self-objectification; Adolescence; Sexuality;
   Internalization of appearance ideals
ID MENTAL-HEALTH; MEDIA; WOMEN; INTERNALIZATION; SURVEILLANCE; EXPOSURE;
   GIRLS; SHAME
AB A three-wave panel study with intervals of six months was conducted to examine the relationships between internalization of appearance ideals, body surveillance, valuing appearance over competence, and body consciousness during sexual activity among 238 Belgian adolescents who had engaged in sexual intercourse. Consistent with predictions, structural equation modeling indicated that greater internalization of appearance ideals at Wave I contributed to increased body surveillance and valuing appearance over competence at Wave 2. Body surveillance at Wave 2 and internalization at Wave I predicted higher body consciousness during sexual activity at Wave 3. Gender did not moderate these results, as model paths were similar in strength for girls and boys. These results further implicate the consequences of internalizing sociocultural practices that objectify boys and girls regarding adolescents' initial sexual experiences. (C) 2013 Elsevier Ltd. All rights reserved.
C1 [Vandenbosch, Laura; Eggermont, Steven] Katholieke Univ Leuven, Fac Social Sci, Leuven Sch Mass Commun Res, B-3000 Louvain, Belgium.
RP Eggermont, S (reprint author), Katholieke Univ Leuven, Fac Social Sci, Leuven Sch Mass Commun Res, Parkstr 45 POB 3603, B-3000 Louvain, Belgium.
EM laura.vandenbosch@soc.kuleuven.be; steven.eggermont@soc.kuleuven.be
RI Eggermont, Steven/G-5670-2010
OI Eggermont, Steven/0000-0003-0428-092X; Vandenbosch,
   Laura/0000-0001-6834-8386
NR 25
TC 19
Z9 19
U1 0
U2 13
PU ELSEVIER SCIENCE BV
PI AMSTERDAM
PA PO BOX 211, 1000 AE AMSTERDAM, NETHERLANDS
SN 1740-1445
EI 1873-6807
J9 BODY IMAGE
JI Body Image
PD JAN
PY 2014
VL 11
IS 1
BP 77
EP 80
DI 10.1016/j.bodyim.2013.10.005
PG 4
WC Psychology, Clinical; Psychiatry; Psychology, Multidisciplinary
SC Psychology; Psychiatry
GA 300TJ
UT WOS:000330486600012
PM 24252654
DA 2020-02-16
ER

PT J
AU Jonkman, CS
   Oosterman, M
   Schuengel, C
   Bolle, EA
   Boer, F
   Lindauer, RJL
AF Jonkman, Caroline S.
   Oosterman, Mirjam
   Schuengel, Carlo
   Bolle, Eva A.
   Boer, Frits
   Lindauer, Ramon J. L.
TI Disturbances in attachment: inhibited and disinhibited symptoms in
   foster children
SO CHILD AND ADOLESCENT PSYCHIATRY AND MENTAL HEALTH
LA English
DT Article
AB Background: Previous DSM-versions recognized an inhibited and a disinhibited subtype of the Reactive Attachment Disorder (RAD). The current DSM-5 distinguishes two different disorders, instead of two subtypes of RAD. This study examined whether a split-up of the subtypes is valid.
   Method: In 126 foster children, attachment disorder symptoms were assessed with the Disturbances of Attachment Interview. Forms of pathogenic care were identified based on dossier analyses. Associations between symptoms of attachment disorder with internalizing and externalizing problems (Child Behavior Checklist and Teacher Report Form) were examined.
   Results: Omnibus tests showed no significant association between type of symptoms and type of pathogenic care. Exploratory analyses did reveal an univariate association between disinhibited symptoms and history of physical abuse. Disinhibited symptoms were associated with more internalizing and externalizing problems (d's < 0.50).
   Conclusion: The distinction of inhibited and disinhibited subtypes of RAD seems valid regarding their emotional and behavioral correlations. Whereas inhibited symptoms lack a correlation, disinhibited symptoms seem to have an externalizing and internalizing correlation.
C1 [Jonkman, Caroline S.; Bolle, Eva A.; Boer, Frits; Lindauer, Ramon J. L.] Univ Amsterdam, Acad Med Ctr, Dept Child & Adolescents Psychiat, Meibergdreef 5, NL-1105 AZ Amsterdam, Netherlands.
   [Jonkman, Caroline S.; Bolle, Eva A.; Boer, Frits; Lindauer, Ramon J. L.] De Bascule Acad Ctr Child & Adolescents Psychiat, NL-1105 AZ Amsterdam, Netherlands.
   [Oosterman, Mirjam; Schuengel, Carlo] Vrije Univ Amsterdam, Dept Clin Child & Family Studies, Amsterdam, Netherlands.
   [Oosterman, Mirjam; Schuengel, Carlo] Vrije Univ Amsterdam, EMGO Inst Hlth & Care Res, Amsterdam, Netherlands.
RP Jonkman, CS (reprint author), Univ Amsterdam, Acad Med Ctr, Dept Child & Adolescents Psychiat, Meibergdreef 5, NL-1105 AZ Amsterdam, Netherlands.
EM caroline.jonkman@gmail.com
RI Schuengel, Carlo/A-7767-2008
OI Schuengel, Carlo/0000-0001-5501-3341
FU ZonMWNetherlands Organization for Health Research and Development
   [15700.2008]
FX This study is supported by a grant provided by ZonMW (15700.2008). The
   authors want to thank all participants.
NR 26
TC 10
Z9 10
U1 2
U2 14
PU BIOMED CENTRAL LTD
PI LONDON
PA 236 GRAYS INN RD, FLOOR 6, LONDON WC1X 8HL, ENGLAND
EI 1753-2000
J9 CHILD ADOL PSYCH MEN
JI Child Adolesc. Psychiatry Ment. Health
PY 2014
VL 8
AR 21
DI 10.1186/1753-2000-8-21
PG 7
WC Pediatrics; Psychiatry
SC Pediatrics; Psychiatry
GA V42VD
UT WOS:000209640400020
PM 25057289
OA DOAJ Gold, Green Published
DA 2020-02-16
ER

PT J
AU Moricke, E
   Lappenschaar, GAM
   Swinkels, SHN
   Rommelse, NNJ
   Buitelaar, JK
AF Moricke, Esme
   Lappenschaar, G. A. Martijn
   Swinkels, Sophie H. N.
   Rommelse, Nanda N. J.
   Buitelaar, Jan K.
TI Different stability of social-communication problems and negative
   demanding behaviour from infancy to toddlerhood in a large Dutch
   population sample
SO CHILD AND ADOLESCENT PSYCHIATRY AND MENTAL HEALTH
LA English
DT Article
DE Factor mixture modelling; Behavioural and developmental profiles and
   problems; Continuity and stability; Infants and toddlers; General
   population
AB Background: Little is known about the stability of behavioural and developmental problems as children develop from infants to toddlers in the general population. Therefore, we investigated behavioural profiles at two time points and determined whether behaviours are stable during early development.
   Methods: Parents of 4,237 children completed questionnaires with 62 items about externalizing, internalizing, and social-communicative behaviour when the children were 14-15 and 36-37 months old. Factor mixture modelling identified five homogeneous profiles at both time points: three with relatively normal behaviour or with mild/moderate problems, one with clear communication and interaction problems, and another with pronounced negative and demanding behaviour.
   Results: More than 85% of infants with normal behaviour or mild problems at 14-15 months were reported to behave relatively typically as toddlers at 36-37 months. A similar percentage of infants with moderate communication problems outgrew their problems by the time they were toddlers. However, infants with severe problems had mild to severe problems as toddlers, and did not show completely normal behaviour. Improvement over time occurred more often in children with negative and demanding behaviour than in children with communication and interaction problems. The former showed less homotypic continuity than the latter.
   Conclusions: Negative and demanding behaviour is more often transient and a less specific predictor of problems in toddlerhood than communication and interaction problems.
C1 [Moricke, Esme; Lappenschaar, G. A. Martijn; Swinkels, Sophie H. N.; Rommelse, Nanda N. J.] Radboud Univ Nijmegen, Med Ctr, Nijmegen Ctr Evidence Based Practice, Dept Psychiat, POB 9101, NL-6500 HB Nijmegen, Netherlands.
   [Buitelaar, Jan K.] Radboud Univ Nijmegen, Dept Cognit Neurosci, Donders Inst Brain Cognit & Behav, NL-6500 HE Nijmegen, Netherlands.
   [Rommelse, Nanda N. J.; Buitelaar, Jan K.] Karakter Child & Adolescent Psychiat Univ Ctr, NL-6525 GC Nijmegen, Netherlands.
RP Moricke, E (reprint author), Radboud Univ Nijmegen, Med Ctr, Nijmegen Ctr Evidence Based Practice, Dept Psychiat, POB 9101, NL-6500 HB Nijmegen, Netherlands.
EM E.Moricke@psy.umcn.nl
RI Rommelse, Nanda/D-4872-2009
OI Rommelse, Nanda/0000-0002-1711-0359
FU Dutch Organization for Scientific ResearchNetherlands Organization for
   Scientific Research (NWO) [ZonMw CZ-TT 940-38-045]; University Medical
   Centre Utrecht; Radboud University Nijmegen Medical Centre; Karakter
   University Centre Nijmegen, The Netherlands
FX This research is part of the SOSO project which is financially supported
   by the Dutch Organization for Scientific Research (ZonMw CZ-TT
   940-38-045 Research Program Chronic Diseases) and by University Medical
   Centre Utrecht, Radboud University Nijmegen Medical Centre, and Karakter
   University Centre Nijmegen, The Netherlands. We are very grateful to the
   parents who filled out the questionnaires about their child's behaviour.
NR 40
TC 2
Z9 2
U1 0
U2 1
PU BIOMED CENTRAL LTD
PI LONDON
PA 236 GRAYS INN RD, FLOOR 6, LONDON WC1X 8HL, ENGLAND
EI 1753-2000
J9 CHILD ADOL PSYCH MEN
JI Child Adolesc. Psychiatry Ment. Health
PY 2014
VL 8
AR 19
DI 10.1186/1753-2000-8-19
PG 17
WC Pediatrics; Psychiatry
SC Pediatrics; Psychiatry
GA V42VD
UT WOS:000209640400018
PM 25061477
OA DOAJ Gold, Green Published
DA 2020-02-16
ER

PT J
AU Rivas-Drake, D
   Syed, M
   Umana-Taylor, A
   Markstrom, C
   French, S
   Schwartz, SJ
   Lee, R
AF Rivas-Drake, Deborah
   Syed, Moin
   Umana-Taylor, Adriana
   Markstrom, Carol
   French, Sabine
   Schwartz, Seth J.
   Lee, Richard
CA Ethnic Racial Identity 21st
TI Feeling Good, Happy, and Proud: A Meta-Analysis of Positive
   Ethnic-Racial Affect and Adjustment
SO CHILD DEVELOPMENT
LA English
DT Article
ID AFRICAN-AMERICAN ADOLESCENTS; SELF-ESTEEM; IDENTITY EXPLORATION;
   ACADEMIC-ACHIEVEMENT; PEER DISCRIMINATION; BLACK-ADOLESCENTS; SCHOOL;
   MEXICAN; CHINESE; LATINO
AB One point of intersection in ethnic and racial identity research is the conceptual attention paid to how positively youth feel about their ethnicity or race, or positive ethnic-racial affect. This article reports results of a series of meta-analyses based on 46 studies of this dimension and psychosocial, academic, and health risk outcomes among ethnic and racial minority youth. The overall pattern of results suggests that positive ethnic-racial affect exhibited small to medium associations (r range=|.11| to |.37|) with depressive symptoms, positive social functioning, self-esteem, well-being, internalizing, externalizing, academic achievement, academic attitudes, and health risk outcomes. Implications for theory and research about the role of positive ethnic-racial affect among youth growing up in an increasingly diverse society are discussed.
C1 [Rivas-Drake, Deborah] Brown Univ, Providence, RI 02912 USA.
   [Syed, Moin; Lee, Richard] Univ Minnesota, Minneapolis, MN 55455 USA.
   [Umana-Taylor, Adriana] Arizona State Univ, Tempe, AZ 85287 USA.
   [Markstrom, Carol] W Virginia Univ, Morgantown, WV 26506 USA.
   [French, Sabine] Univ Illinois, Chicago, IL USA.
   [Schwartz, Seth J.] Univ Miami, Coral Gables, FL 33124 USA.
RP Rivas-Drake, D (reprint author), Univ Michigan, Combined Program Educ & Psychol, Ann Arbor, MI 48109 USA.
EM drivas@umich.edu
OI Umana-Taylor, Adriana/0000-0002-8618-0115
NR 108
TC 109
Z9 109
U1 0
U2 34
PU WILEY
PI HOBOKEN
PA 111 RIVER ST, HOBOKEN 07030-5774, NJ USA
SN 0009-3920
EI 1467-8624
J9 CHILD DEV
JI Child Dev.
PD JAN
PY 2014
VL 85
IS 1
BP 77
EP 102
DI 10.1111/cdev.12175
PG 26
WC Psychology, Educational; Psychology, Developmental
SC Psychology
GA AA6OX
UT WOS:000331218800005
PM 24490893
DA 2020-02-16
ER

PT J
AU Hawes, DJ
AF Hawes, David J.
TI Does the concept of borderline personality features have clinical
   utility in childhood?
SO CURRENT OPINION IN PSYCHIATRY
LA English
DT Review
DE borderline personality disorder; callous-unemotional traits; children;
   psychopathy
ID CALLOUS-UNEMOTIONAL TRAITS; CONDUCT PROBLEMS; DISORDER SYMPTOMS;
   SELF-HARM; FEMALE ADOLESCENTS; EMOTION REGULATION; EARLY INTERVENTION;
   ASSOCIATION; CHILDREN; MALTREATMENT
AB Purpose of reviewPhenotypic features of borderline personality disorder may first emerge during childhood, alongside symptoms of common externalizing and internalizing disorders. Children with these borderline personality features (BPF) are, therefore, likely to come into contact with clinical services prior to adolescence. This raises the question of whether BPF may be clinically informative with respect to the formulation and treatment of childhood psychopathology.Recent findingsBPF in late childhood appear to be highly heritable, while also predicted by environmental risk factors that overlap with those related to both externalizing and internalizing disorders. These risk factors include hostile parenting, maternal insensitivity to infant attachment cues, and early peer victimization, thereby implicating both family and peer processes that play out across early development. Children with BPF appear to be further characterized by social-cognitive factors including social perspective coordination deficits, a shame-prone self-concept, and hypermentalizing, which may represent potential therapeutic targets.SummaryClinical research into the implications of BPF for the treatment of childhood psychopathology is a current priority. It is proposed that the research designs that have contributed to recent evidence for the clinical utility of childhood psychopathic traits may likewise aid in understanding the potential clinical utility of BPF in children.
C1 Univ Sydney, Sch Psychol, Sydney, NSW 2006, Australia.
RP Hawes, DJ (reprint author), Univ Sydney, Sch Psychol, Sydney, NSW 2006, Australia.
EM david.hawes@sydney.edu.au
FU Australian Research CouncilAustralian Research Council; National Health
   and Medical Research CouncilNational Health and Medical Research Council
   of Australia
FX D.J.H. receives funding from the Australian Research Council and the
   National Health and Medical Research Council.
NR 56
TC 6
Z9 6
U1 1
U2 48
PU LIPPINCOTT WILLIAMS & WILKINS
PI PHILADELPHIA
PA TWO COMMERCE SQ, 2001 MARKET ST, PHILADELPHIA, PA 19103 USA
SN 0951-7367
EI 1473-6578
J9 CURR OPIN PSYCHIATR
JI Curr. Opin. Psychiatr.
PD JAN
PY 2014
VL 27
IS 1
BP 87
EP 93
DI 10.1097/YCO.0000000000000018
PG 7
WC Psychiatry
SC Psychiatry
GA 277KL
UT WOS:000328817800016
PM 24270484
DA 2020-02-16
ER

PT J
AU Coyne, SM
   Padilla-Walker, LM
   Day, RD
   Harper, J
   Stockdale, L
AF Coyne, Sarah M.
   Padilla-Walker, Laura M.
   Day, Randal D.
   Harper, James
   Stockdale, Laura
TI A Friend Request from Dear Old Dad: Associations Between Parent-Child
   Social Networking and Adolescent Outcomes
SO CYBERPSYCHOLOGY BEHAVIOR AND SOCIAL NETWORKING
LA English
DT Article
ID FACEBOOK; COMMUNICATION; DEPRESSION
AB This study examined the relationship between parent-child social networking, connection, and outcomes for adolescents. Participants (491 adolescents and their parents) completed a number of questionnaires on social networking use, feelings of connection, and behavioral outcomes. Social networking with parents was associated with increased connection between parents and adolescents. Feelings of connection then mediated the relationship between social networking with parents and behavioral outcomes, including higher prosocial behavior and lower relational aggression and internalizing behavior. Conversely, adolescent social networking use without parents was associated with negative outcomes, such as increased relational aggression, internalizing behaviors, delinquency, and decreased feelings of connection. These results indicate that although high levels of social networking use may be problematic for some individuals, social networking with parents may potentially strengthen parent-child relationships and then lead to positive outcomes for adolescents.
C1 [Coyne, Sarah M.; Padilla-Walker, Laura M.; Day, Randal D.; Harper, James; Stockdale, Laura] Brigham Young Univ, Sch Family Life, Provo, UT 84602 USA.
RP Coyne, SM (reprint author), Brigham Young Univ, Sch Family Life, JFSB 2087, Provo, UT 84602 USA.
EM smcoyne@byu.edu
NR 34
TC 14
Z9 14
U1 3
U2 34
PU MARY ANN LIEBERT, INC
PI NEW ROCHELLE
PA 140 HUGUENOT STREET, 3RD FL, NEW ROCHELLE, NY 10801 USA
SN 2152-2715
EI 2152-2723
J9 CYBERPSYCH BEH SOC N
JI Cyberpsychology Behav. Soc. Netw.
PD JAN 1
PY 2014
VL 17
IS 1
BP 8
EP 13
DI 10.1089/cyber.2012.0623
PG 6
WC Psychology, Social
SC Psychology
GA 291XC
UT WOS:000329864600003
PM 23845157
DA 2020-02-16
ER

PT J
AU Betts, KS
   Williams, GM
   Najman, JM
   Alati, R
AF Betts, Kim S.
   Williams, Gail M.
   Najman, Jacob M.
   Alati, Rosa
TI MATERNAL DEPRESSIVE, ANXIOUS, AND STRESS SYMPTOMS DURING PREGNANCY
   PREDICT INTERNALIZING PROBLEMS IN ADOLESCENCE
SO DEPRESSION AND ANXIETY
LA English
DT Article
DE prenatal depression; anxiety and stress; latent class growth analysis;
   internalizing; externalizing; adolescence
ID ANTENATAL DEPRESSION; ADHD SYMPTOMS; BIRTH-WEIGHT; ANXIETY; CHILD;
   BEHAVIOR; POSTPARTUM; GROWTH; ASSOCIATION; VALIDATION
AB BackgroundStudies have shown a link between maternal-prenatal mental health and offspring behavior problems. In this paper, we derived longitudinal trajectories of maternal depressive, anxious, and stress symptoms over early life to predict offspring behavior in adolescence.
   MethodsParticipants included 3,925 mother-offspring pairs from the Mater University Study of Pregnancy (MUSP), an Australian-based, prebirth cohort study. Latent class growth analysis with parallel processes was used to identify trajectories of maternal depressive, anxious, and stress symptoms over four measurement periods between the mothers' first clinic visit and 5 years postpregnancy. The estimates from the maternal trajectories were used to fit multivariate logistic regression models and predict internalizing and externalizing behavior at age 14. We adjusted for a wide range of factors, including a number of prenatal confounders, concurrent maternal depressive and anxious symptoms, father's history of mental problems, and maternal life events relationship quality and contact with the new born.
   ResultsSeven maternal trajectories were identified one of which isolated high levels of depressive, anxious, and stress symptoms during pregnancy. After adjustment for confounders, this was the only trajectory that predicted higher internalizing behavior in adolescence. No specific maternal trajectory predicted externalizing problems.
   ConclusionsWe found evidence for a prenatal effect, whereby high levels of maternal depression, anxiety, and stress symptoms in early pregnancy uniquely increased the risk of internalizing behavior problems in adolescence.
C1 [Betts, Kim S.; Williams, Gail M.] Univ Queensland, Sch Populat Hlth, Brisbane, Qld, Australia.
   [Najman, Jacob M.] Univ Queensland, Sch Social Sci & Populat Hlth, Brisbane, Qld, Australia.
   [Alati, Rosa] Univ Queensland, Sch Publ Hlth, Brisbane, Qld, Australia.
   [Alati, Rosa] Univ Queensland, Ctr Youth Subst Abuse Res, Brisbane, Qld, Australia.
RP Betts, KS (reprint author), Care of Alati R, Univ Queensland, Sch Populat Hlth, 4th Floor,Publ Hlth Bldg,Herston Rd, Herston, Qld 4006, Australia.
EM kim.betts@uqconnect.edu.au
RI Williams, Gail/S-8833-2019; Alati, Rosa/G-2523-2010; Alati,
   Rosa/A-2335-2014; Najman, Jackob M./B-1527-2008
OI Williams, Gail/0000-0002-4822-5263; Alati, Rosa/0000-0002-9240-3450;
   Najman, Jackob M./0000-0001-7079-2080; Betts, Kim/0000-0001-5855-1911
FU National Health and Medical Research Council (NHMRC)National Health and
   Medical Research Council of Australia; NHMRC Career Development Award
   Level 2 in Population HealthNational Health and Medical Research Council
   of Australia [APP1012485]
FX Contract grant sponsor: National Health and Medical Research Council
   (NHMRC); Contract grant sponsor: NHMRC Career Development Award Level 2
   in Population Health; Contract grant number: APP1012485.
NR 54
TC 39
Z9 40
U1 2
U2 40
PU WILEY
PI HOBOKEN
PA 111 RIVER ST, HOBOKEN 07030-5774, NJ USA
SN 1091-4269
EI 1520-6394
J9 DEPRESS ANXIETY
JI Depress. Anxiety
PD JAN
PY 2014
VL 31
IS 1
BP 9
EP 18
DI 10.1002/da.22210
PG 10
WC Psychology, Clinical; Psychiatry; Psychology
SC Psychology; Psychiatry
GA AF2EY
UT WOS:000334526600002
PM 24395339
DA 2020-02-16
ER

PT J
AU Wirtz, CM
   Hofmann, SG
   Riper, H
   Berking, M
AF Wirtz, Carolin M.
   Hofmann, Stefan G.
   Riper, Heleen
   Berking, Matthias
TI EMOTION REGULATION PREDICTS ANXIETY OVER A FIVE-YEAR INTERVAL: A
   CROSS-LAGGED PANEL ANALYSIS
SO DEPRESSION AND ANXIETY
LA English
DT Article
DE emotion regulation; anxiety; risk factors; skills; prospective study;
   predictor
ID COGNITIVE-BEHAVIORAL THERAPY; POSTTRAUMATIC-STRESS-DISORDER; REGULATION
   SKILLS; PANIC DISORDER; REGULATION DIFFICULTIES; BIOLOGICAL CHALLENGE;
   FOLLOW-UP; DYSREGULATION MODEL; MENTAL-DISORDERS; CHILDHOOD ABUSE
AB BackgroundEmotion regulation (ER) deficits have been linked to symptoms of anxiety in cross-sectional studies. However, the direction of the relationship between ER and anxiety symptom severity (ASS) is unclear.
   MethodsIn order to clarify the relationship between ER skills and ASS symptoms, we assessed skills and symptoms in 131 individuals twice over a 5-year interval. Cross-lagged panel analyses were conducted to test whether ER skills were a significant predictor of subsequent ASS or vice versa. Additionally, we explored whether specific ER skills differed in regard to the strength of prospective associations with subsequent ASS.
   ResultsER skills negatively predicted subsequent ASS over and above the effects of baseline ASS (whereas anxiety symptoms did not predict subsequent ER deficits). Acceptance, tolerance, and willingness to confront had the strongest prospective effects on lower subsequent ASS.
   ConclusionsGeneral ER skills may play an important role in the development and maintenance of anxiety disorders.
C1 [Wirtz, Carolin M.] Univ Marburg, Dept Clin Psychol & Psychotherapy, D-35032 Marburg, Germany.
   [Hofmann, Stefan G.] Boston Univ, Dept Psychol, Boston, MA 02215 USA.
   [Riper, Heleen] Vrije Univ Amsterdam, Dept Clin Psychol, Amsterdam, Netherlands.
   [Berking, Matthias] Univ Erlangen Nurnberg, Dept Clin Psychol & Psychotherapy, D-91054 Erlangen, Germany.
RP Wirtz, CM (reprint author), Univ Marburg, Dept Clin Psychol & Psychotherapy, Gutenbergstr 18, D-35032 Marburg, Germany.
EM carolin.wirtz@staff.uni-marburg.de
RI Hofmann, Stefan G/B-8769-2014
OI Hofmann, Stefan G/0000-0002-3548-9681
FU Clinical Psychology Trainee Program of the Aus- und
   Weiterbildungseinrichtung fur klinische Verhaltenstherapie (AWKV) Kassel
   [60403211]; NIMHUnited States Department of Health & Human
   ServicesNational Institutes of Health (NIH) - USANIH National Institute
   of Mental Health (NIMH) [MH-57326]
FX Contract grant sponsor: Clinical Psychology Trainee Program of the Aus-
   und Weiterbildungseinrichtung fur klinische Verhaltenstherapie (AWKV)
   Kassel; Contract grant number: 60403211; Contract grant sponsor: NIMH;
   Contract grant number: MH-57326.
NR 94
TC 33
Z9 33
U1 0
U2 28
PU WILEY
PI HOBOKEN
PA 111 RIVER ST, HOBOKEN 07030-5774, NJ USA
SN 1091-4269
EI 1520-6394
J9 DEPRESS ANXIETY
JI Depress. Anxiety
PD JAN
PY 2014
VL 31
IS 1
BP 87
EP 95
DI 10.1002/da.22198
PG 9
WC Psychology, Clinical; Psychiatry; Psychology
SC Psychology; Psychiatry
GA AF2EY
UT WOS:000334526600011
PM 24151095
DA 2020-02-16
ER

PT J
AU Yudron, M
   Jones, SM
   Raver, CC
AF Yudron, Monica
   Jones, Stephanie M.
   Raver, C. Cybele
TI Implications of different methods for specifying classroom composition
   of externalizing behavior and its relationship to social-emotional
   outcomes
SO EARLY CHILDHOOD RESEARCH QUARTERLY
LA English
DT Article
DE Classroom context; Social-emotional development; Methodology;
   Intervention; Externalizing behavior; Head Start
ID PRESCHOOL CLASSROOMS; CHILDRENS; LANGUAGE; AGGRESSION; IMPACT; SELF
AB In this paper, we examine common methods for using individual-level data to represent classroom composition by examining exemplary studies that thoughtfully incorporate such measures. Building on these studies, and using data from the Chicago School Readiness Project (CSRP), this paper examines theoretical and analytical implications of a set of different transformations of individual ratings of child externalizing behaviors in order to examine and compare the influence of these representations of classroom composition on Kindergarten internalizing behaviors, social competence, and attention/impulsivity problems. Results indicate that each Kindergarten outcome is influenced by distinct aspects of classroom composition of externalizing behaviors. Kindergarten internalizing behaviors are positively associated with the proportion of children in the Head Start classroom who started with externalizing scores above the 75th percentile regardless of the average value of externalizing behaviors in the classroom. In contrast, Kindergarten social competence is predicted by three aspects of the classroom distribution of externalizing behaviors in the fall of Head Start the classroom mean, standard deviation, and skew. Finally, Kindergarten attention/impulsivity problems were not associated with any aspect of classroom composition of externalizing behavior examined in this paper. (C) 2014 Elsevier Inc. All rights reserved.
C1 [Yudron, Monica; Jones, Stephanie M.] Harvard Univ, Cambridge, MA 02138 USA.
   [Raver, C. Cybele] NYU, New York, NY 10003 USA.
RP Yudron, M (reprint author), Harvard Univ, 14 Appian Way,Off 606, Cambridge, MA 02138 USA.
EM Monica_Yudron@mail.harvard.edu
OI Yudron, Monica/0000-0002-9648-4550
FU NICHD NIH HHSUnited States Department of Health & Human ServicesNational
   Institutes of Health (NIH) - USANIH Eunice Kennedy Shriver National
   Institute of Child Health & Human Development (NICHD) [R01 HD046160, R21
   HD061718]
NR 41
TC 20
Z9 20
U1 1
U2 16
PU ELSEVIER SCIENCE INC
PI NEW YORK
PA STE 800, 230 PARK AVE, NEW YORK, NY 10169 USA
SN 0885-2006
EI 1873-7706
J9 EARLY CHILD RES Q
JI Early Childhood Res. Q.
PY 2014
VL 29
IS 4
BP 682
EP 691
DI 10.1016/j.ecresq.2014.07.007
PG 10
WC Education & Educational Research; Psychology, Developmental
SC Education & Educational Research; Psychology
GA AR5MF
UT WOS:000343628000025
PM 28275289
OA Green Accepted
DA 2020-02-16
ER

PT J
AU Chung, T
   Cornelius, JR
   Martin, CS
   Ferrell, R
   Maisto, SA
   Clark, DB
AF Chung, Tammy
   Cornelius, Jack R.
   Martin, Christopher S.
   Ferrell, Robert
   Maisto, Stephen A.
   Clark, Duncan B.
TI Serotonin transporter genotype linked to adolescent substance use
   treatment outcome through externalizing behavior
SO FRONTIERS IN PEDIATRICS
LA English
DT Article
DE adolescent; alcohol; externalizing behavior; genetics; marijuana;
   serotonin transporter
ID PROMOTER POLYMORPHISM; CONDUCT DISORDER; SELF-REGULATION; 2-MODE MODELS;
   ALCOHOL; ASSOCIATION; GENE; ALLELE; VULNERABILITY; AMERICAN
AB Meta-analyses suggest that the serotonin transporter linked polymorphic region (5-HTTLPR) short (S) allele, relative to the long (L) allele, is associated with risk for alcohol dependence, particularly among individuals with early onset antisocial alcoholism. Youth in substance use treatment tend to show antisocial or externalizing behaviors, such as conduct problems, which predict worse treatment outcome. This study examined a pathway in which 5-HTTLPR genotype is associated with externalizing behavior, and the intermediate phenotype of externalizing behavior serves as a link between 5-HTTLPR genotype and substance use treatment outcome in youth. Adolescents (n = 142) who were recruited from addictions treatment were genotyped for 5-HTTLPR polymorphisms (S and LG carriers vs. LALA), assessed for externalizing and internalizing behaviors shortly after starting treatment, and followed over 6-months. 5-HTTLPR genotype was not associated with internalizing behaviors, and was not directly associated with 6-month substance use outcomes. However, 5-HTTLPR genotype was associated with externalizing behaviors (S and LG > LALA), and externalizing behaviors predicted alcohol and marijuana problem severity at 6-month follow-up. Results indicated an indirect (p < 0.05) and non-specific (i.e., both alcohol and marijuana severity) effect of 5-HTTLPR genotype on youth substance use treatment outcomes, with externalizing behaviors as an important linking factor. Adolescents in substance use treatment with low expressing (S and LG) 5-HTTLPR alleles and externalizing behavior might benefit from intervention that addresses serotonergic functioning, externalizing behaviors, and substance use to improve outcomes.
C1 [Chung, Tammy; Cornelius, Jack R.; Martin, Christopher S.; Clark, Duncan B.] Univ Pittsburgh, Med Ctr, Western Psychiat Inst & Clin, 3811 Hara Str, Pittsburgh, PA 15213 USA.
   [Ferrell, Robert] Univ Pittsburgh, Dept Human Genet, Pittsburgh, PA USA.
   [Maisto, Stephen A.] Syracuse Univ, Dept Psychol, Syracuse, NY USA.
RP Chung, T (reprint author), Univ Pittsburgh, Med Ctr, Western Psychiat Inst & Clin, 3811 Hara Str, Pittsburgh, PA 15213 USA.
EM chungta@upmc.edu
FU National Institute on Alcohol Abuse and AlcoholismUnited States
   Department of Health & Human ServicesNational Institutes of Health (NIH)
   - USANIH National Institute on Alcohol Abuse & Alcoholism (NIAAA) [R01
   AA014357, K02 AA018195, R21 AA017128, R01 AA1339, U01AA0216907];
   National Institute on Drug AbuseUnited States Department of Health &
   Human ServicesNational Institutes of Health (NIH) - USANIH National
   Institute on Drug Abuse (NIDA) [P50 DA005605]
FX Support for the conduct of the research and preparation of the
   manuscript was provided by funding from the National Institute on
   Alcohol Abuse and Alcoholism (R01 AA014357, K02 AA018195, R21 AA017128,
   R01 AA13397, U01AA021690) and National Institute on Drug Abuse (P50
   DA005605).
NR 52
TC 0
Z9 1
U1 0
U2 3
PU FRONTIERS MEDIA SA
PI LAUSANNE
PA AVENUE DU TRIBUNAL FEDERAL 34, LAUSANNE, CH-1015, SWITZERLAND
SN 2296-2360
J9 FRONT PEDIATR
JI Front. Pediatr.
PY 2014
VL 2
AR 71
DI 10.3389/fped.2014.00071
PG 7
WC Pediatrics
SC Pediatrics
GA V46PX
UT WOS:000209897200070
PM 25072039
OA DOAJ Gold, Green Published
DA 2020-02-16
ER

PT J
AU Fulton, JJ
   Kiel, EJ
   Tull, MT
   Gratz, KL
AF Fulton, Jessica J.
   Kiel, Elizabeth J.
   Tull, Matthew T.
   Gratz, Kim L.
TI Associations between Perceived Parental Overprotection, Experiential
   Avoidance, and Anxiety
SO JOURNAL OF EXPERIMENTAL PSYCHOPATHOLOGY
LA English
DT Article
DE parenting; childhood experiences; anxiety; experiential avoidance;
   emotion regulation
AB There has recently been increased attention focused on understanding the mechanisms through which parenting practices relate to anxiety in adulthood. Theoretical and empirical literature suggests that emotion regulation difficulties, particularly the use of avoidant regulation strategies, may be one such mechanism. Thus, this cross-sectional study investigated the mediating role of experiential avoidance in the relation between perceived parental overprotection and anxiety in young adulthood. A sample of 382 undergraduates completed questionnaires assessing the constructs of interest. Results indicate that perceived parental overprotection was significantly uniquely associated with anxiety symptom severity. Furthermore, results provide support for a model in which experiential avoidance mediates the association between perceived parental overprotection and anxiety. Findings of the present study highlight one potential mechanism underlying the association between early caregiving experiences and anxiety in young adulthood, suggesting that efforts to avoid internal experiences may play a role in the pathogenesis of anxiety. Findings are interpreted and discussed in the context of study limitations. (C) Copyright 2014 Textrum Ltd. All rights reserved.
C1 [Fulton, Jessica J.] VA Midatlantic Reg Mental Illness Res Educ & Clin, Durham, NC USA.
   [Fulton, Jessica J.] VA Med Ctr, Durham, NC USA.
   [Fulton, Jessica J.] Duke Univ, Med Ctr, Dept Psychiat & Behav Sci, Durham, NC USA.
   [Kiel, Elizabeth J.] Miami Univ, Dept Psychol, Oxford, OH 45056 USA.
   [Tull, Matthew T.; Gratz, Kim L.] Univ Mississippi, Med Ctr, Dept Psychiat & Human Behav, Jackson, MS 39216 USA.
RP Fulton, JJ (reprint author), Mental Illness Res Educ & Clin Ctr, Durham, NC 27705 USA.
EM jessica.j.fulton@gmail.com
NR 70
TC 0
Z9 0
U1 0
U2 9
PU TEXTRUM
PI LONDON
PA 145-157 ST JOHN ST, STE 13719, 2 FL, LONDON, EC1V 4PY, ENGLAND
SN 2043-8087
J9 J EXP PSYCHOPATHOL
JI J. Exp. Psychopathol.
PY 2014
VL 5
IS 2
BP 200
EP 211
DI 10.5127/jep.034813
PG 12
WC Psychology, Clinical; Psychiatry
SC Psychology; Psychiatry
GA V44CX
UT WOS:000209728200008
DA 2020-02-16
ER

PT J
AU De Caluwe, E
   De Clercq, B
   De Bolle, M
   De Wolf, T
AF De Caluwe, Elien
   De Clercq, Barbara
   De Bolle, Marleen
   De Wolf, Tiffany
TI A General and Maladaptive Personality Perspective on Youth
   Obsessive-Compulsive Symptoms
SO JOURNAL OF PERSONALITY ASSESSMENT
LA English
DT Article
ID CHILD-BEHAVIOR CHECKLIST; 5-FACTOR MODEL; DSM-V; DEVELOPMENTAL
   PERSPECTIVE; INTERNALIZING DISORDERS; MENTAL-DISORDERS; ADOLESCENTS;
   PSYCHOPATHOLOGY; TEMPERAMENT; CONTINUITY
AB Based on Krueger's (2005) conceptual model of the personality-psychopathology relationship, this study examines how personality predicts different youth obsessive-compulsive symptoms, comparing the relative contribution of general and maladaptive personality traits. Three-hundred forty-four adolescents provided self-reports on an obsessive-compulsive scale, and their mothers rated their child's general and maladaptive personality. Hierarchical regression analyses revealed that personality differentially predicts obsessive-compulsive symptomatology, and that the relative significance of general versus maladaptive personality predictors differs across various forms of obsessive-compulsive pathology. The results are discussed in terms of the value of including both general and maladaptive personality measures in the assessment of early obsessive-compulsive difficulties.
C1 [De Caluwe, Elien; De Clercq, Barbara; De Bolle, Marleen; De Wolf, Tiffany] Univ Ghent, Dept Dev Personal & Social Psychol, B-9000 Ghent, Belgium.
RP De Caluwe, E (reprint author), Univ Ghent, Dept Dev Personal & Social Psychol, Henri Dunantlaan 2, B-9000 Ghent, Belgium.
EM Elien.DeCaluwe@UGent.be
RI De Caluwe, Elien/A-2545-2017
OI De Caluwe, Elien/0000-0001-6639-6739
NR 46
TC 3
Z9 3
U1 0
U2 11
PU ROUTLEDGE JOURNALS, TAYLOR & FRANCIS LTD
PI ABINGDON
PA 4 PARK SQUARE, MILTON PARK, ABINGDON OX14 4RN, OXFORDSHIRE, ENGLAND
SN 0022-3891
EI 1532-7752
J9 J PERS ASSESS
JI J. Pers. Assess.
PY 2014
VL 96
IS 5
BP 495
EP 502
DI 10.1080/00223891.2013.856315
PG 8
WC Psychology, Clinical; Psychology, Social
SC Psychology
GA AP8JI
UT WOS:000342324900002
PM 24246062
DA 2020-02-16
ER

PT J
AU Ttofi, MM
   Bowes, L
   Farrington, DP
   Losel, F
AF Ttofi, Maria M.
   Bowes, Lucy
   Farrington, David P.
   Loesel, Friedrich
TI Protective Factors Interrupting the Continuity From School Bullying to
   Later Internalizing and Externalizing Problems: A Systematic Review of
   Prospective Longitudinal Studies
SO JOURNAL OF SCHOOL VIOLENCE
LA English
DT Review
DE bullying perpetration; bullying victimization; protective factors;
   internalizing problems; externalizing problems; systematic review;
   prospective longitudinal studies
AB A systematic review is presented, based on prospective longitudinal studies, on protective factors that interrupt the continuity from bullying perpetration at school to externalizing problem behaviors later in life; and from bullying victimization to later internalizing problems. Some common factors were established, which seem to interrupt the continuity from school bullying perpetration and victimization to later maladjustment problems. These included having a good performance at school and good social skills, coming from a stable (undisrupted) family, being attached to parents, and having prosocial friends. Findings are consistent with the wider resilience literature on factors that confer emotional and behavioral adjustment to school youth. This is not surprising given the interconnectedness and common pathways between bullying and other risk behaviors. Effective antibullying and other multicomponent programs may successfully interrupt this long-term continuity. Future intervention research should be informed by the resilience literature and incorporate existing findings in future program planning.
C1 [Ttofi, Maria M.; Farrington, David P.; Loesel, Friedrich] Univ Cambridge, Inst Criminol, Sidgwick Ave, Cambridge CB3 9DA, England.
   [Bowes, Lucy] Univ Oxford, Dept Social Policy & Intervent, Oxford, England.
   [Loesel, Friedrich] Univ Erlangen Nurnberg, Inst Psychol, D-91054 Erlangen, Germany.
RP Ttofi, MM (reprint author), Univ Cambridge, Inst Criminol, Sidgwick Ave, Cambridge CB3 9DA, England.
EM mt394@cam.ac.uk
OI Farrington, David/0000-0003-1312-2325
FU Jacobs Foundation; Isaac Newton Trust; Swedish National Council for
   Crime Prevention
FX The Jacobs Foundation, the Isaac Newton Trust, and the Swedish National
   Council for Crime Prevention supported this study.
NR 68
TC 47
Z9 49
U1 2
U2 22
PU ROUTLEDGE JOURNALS, TAYLOR & FRANCIS LTD
PI ABINGDON
PA 2-4 PARK SQUARE, MILTON PARK, ABINGDON OX14 4RN, OXON, ENGLAND
SN 1538-8220
EI 1538-8239
J9 J SCH VIOLENCE
JI J. Sch. Violence
PY 2014
VL 13
IS 1
SI SI
BP 5
EP 38
DI 10.1080/15388220.2013.857345
PG 34
WC Criminology & Penology; Education & Educational Research; Psychology,
   Educational; Psychology, Developmental
SC Criminology & Penology; Education & Educational Research; Psychology
GA V43XE
UT WOS:000209713300002
DA 2020-02-16
ER

PT J
AU Averdijk, M
   Eisner, M
   Ribeaud, D
AF Averdijk, Margit
   Eisner, Manuel
   Ribeaud, Denis
TI Do Social Relationships Protect Victimized Children Against
   Internalizing Problems?
SO JOURNAL OF SCHOOL VIOLENCE
LA English
DT Article
DE peer victimization; internalizing; anxiety; depression; protective
   factors; social relationships; social support; belonging
ID PEER VICTIMIZATION; MULTIPLE INFORMANTS; GENDER-DIFFERENCES;
   EMOTIONAL-PROBLEMS; MENTAL-HEALTH; RISK-FACTORS; SELF-REPORT; SCHOOL;
   SUPPORT; BEHAVIOR
AB We investigated whether social relationships protect children against the effects of victimization on internalizing problems. We used data from the Zurich Project on the Social Development of Children and Youths. Victimization at age 8 years was associated with internalizing problems at age 9 years. Victims who had siblings, warm parents, and a good relationship with the teacher had less severe internalizing problems than those who did not, providing evidence for a protective effect of social relationships. Friendships with classmates were not found to be protective. Furthermore, social relationships did not protect victims more than nonvictims.
C1 [Averdijk, Margit; Ribeaud, Denis] Swiss Fed Inst Technol Zurich ETH, Dept Sociol, Zurich, Switzerland.
   [Eisner, Manuel] Univ Cambridge, Inst Criminol, Cambridge CB3 9DT, England.
RP Averdijk, M (reprint author), ETH, Dept Sociol Proso Z, Bldg RZ,Clausiusstr 59, CH-8092 Zurich, Switzerland.
EM margit.averdijk@soz.gess.ethz.ch
FU Swiss National Science FoundationSwiss National Science Foundation
   (SNSF); Jacobs Foundation; Swiss Federal Office of Public Health; Canton
   of Zurich Ministry of Education; Julius Baer Foundation
FX We acknowledge financial support from the Swiss National Science
   Foundation, the Jacobs Foundation, the Swiss Federal Office of Public
   Health, the Canton of Zurich Ministry of Education, and the Julius Baer
   Foundation.
NR 58
TC 7
Z9 8
U1 2
U2 7
PU ROUTLEDGE JOURNALS, TAYLOR & FRANCIS LTD
PI ABINGDON
PA 2-4 PARK SQUARE, MILTON PARK, ABINGDON OX14 4RN, OXON, ENGLAND
SN 1538-8220
EI 1538-8239
J9 J SCH VIOLENCE
JI J. Sch. Violence
PY 2014
VL 13
IS 1
SI SI
BP 80
EP 99
DI 10.1080/15388220.2013.842175
PG 20
WC Criminology & Penology; Education & Educational Research; Psychology,
   Educational; Psychology, Developmental
SC Criminology & Penology; Education & Educational Research; Psychology
GA V43XE
UT WOS:000209713300005
OA Green Accepted
DA 2020-02-16
ER

PT J
AU Hemphill, SA
   Tollit, M
   Herrenkohl, TI
AF Hemphill, Sheryl A.
   Tollit, Michelle
   Herrenkohl, Todd I.
TI Protective Factors Against the Impact of School Bullying Perpetration
   and Victimization on Young Adult Externalizing and Internalizing
   Problems
SO JOURNAL OF SCHOOL VIOLENCE
LA English
DT Article
DE bullying; protective factors; young people; externalizing problems;
   internalizing problems; longitudinal study
AB School-based bullying perpetration and victimization is common worldwide and has profound impacts on student behavior and mental health. However, few studies have examined young adult outcomes of bullying perpetration or victimization. Research on factors that protect students who have bullied or been bullied is also lacking. This study examined young adult externalizing and internalizing problems (age 18-19 years) and adolescent protective factors related to self-reported bullying perpetration and victimization among over 650 Victorians ages 16-17 years. Opportunities for prosocial involvement in the family lessened subsequent involvement in nonviolent antisocial behavior, as an outcome of prior bullying. High academic performance and having strategies to cope with stress reduced young adult depressive symptoms for participants who had been victims of bullying. The implications for bullying prevention and early intervention programs are discussed.
C1 [Hemphill, Sheryl A.; Tollit, Michelle] Australian Catholic Univ, Sch Psychol, 115 Victoria Parade, Fitzroy, Vic 3065, Australia.
   [Hemphill, Sheryl A.] Univ Melbourne, Dept Paediat, Ctr Adolescent Hlth, Parkville, Vic 3052, Australia.
   [Herrenkohl, Todd I.] Univ Washington, Partnership 3DL, Sch Social Work, Seattle, WA 98195 USA.
   [Herrenkohl, Todd I.] Univ Washington, Social Dev Res Grp, Sch Social Work, Seattle, WA 98195 USA.
RP Hemphill, SA (reprint author), Australian Catholic Univ, Sch Psychol, 115 Victoria Parade, Fitzroy, Vic 3065, Australia.
EM sheryl.hemphill@acu.edu.au
FU National Institute on Drug AbuseUnited States Department of Health &
   Human ServicesNational Institutes of Health (NIH) - USANIH National
   Institute on Drug Abuse (NIDA) [R01-DA012140]; Australian Research
   CouncilAustralian Research Council [DPO663371, DPO877359, DP1095744];
   Australian National Health and Medical Research CouncilNational Health
   and Medical Research Council of Australia [594793]
FX The authors are grateful for the financial support of the National
   Institute on Drug Abuse (R01-DA012140) for the International Youth
   Development Study initial data collection. The content is solely the
   responsibility of the authors and does not necessarily represent the
   official views of the National Institute on Drug Abuse or the National
   Institute of Health. Continued data collection in Victoria, Australia
   has been supported by three Australian Research Council Discovery
   Projects (DPO663371, DPO877359, and DP1095744) and an Australian
   National Health and Medical Research Council grant (project number,
   594793).
NR 63
TC 19
Z9 21
U1 4
U2 17
PU ROUTLEDGE JOURNALS, TAYLOR & FRANCIS LTD
PI ABINGDON
PA 2-4 PARK SQUARE, MILTON PARK, ABINGDON OX14 4RN, OXON, ENGLAND
SN 1538-8220
EI 1538-8239
J9 J SCH VIOLENCE
JI J. Sch. Violence
PY 2014
VL 13
IS 1
SI SI
BP 125
EP 145
DI 10.1080/15388220.2013.844072
PG 21
WC Criminology & Penology; Education & Educational Research; Psychology,
   Educational; Psychology, Developmental
SC Criminology & Penology; Education & Educational Research; Psychology
GA V43XE
UT WOS:000209713300007
PM 25419190
OA Green Accepted
DA 2020-02-16
ER

PT J
AU Fernando, SC
   Beblo, T
   Schlosser, N
   Terfehr, K
   Otte, C
   Lowe, B
   Wolf, OT
   Spitzer, C
   Driessen, M
   Wingenfeld, K
AF Fernando, Silvia Carvalho
   Beblo, Thomas
   Schlosser, Nicole
   Terfehr, Kirsten
   Otte, Christian
   Loewe, Bernd
   Wolf, Oliver Tobias
   Spitzer, Carsten
   Driessen, Martin
   Wingenfeld, Katja
TI The Impact of Self-Reported Childhood Trauma on Emotion Regulation in
   Borderline Personality Disorder and Major Depression
SO JOURNAL OF TRAUMA & DISSOCIATION
LA English
DT Article
DE childhood trauma; emotion regulation; borderline personality disorder;
   major depression
ID PRELIMINARY PSYCHOMETRIC PROPERTIES; CITY SUBSTANCE USERS; SEXUAL-ABUSE;
   REGULATION DIFFICULTIES; POSTTRAUMATIC-STRESS; BETRAYAL TRAUMA; GERMAN
   VERSION; PSYCHOPATHOLOGY; DYSREGULATION; MALTREATMENT
AB Early life stress is said to play a critical role in the development of borderline personality disorder (BPD) and major depressive disorder (MDD), but the underlying mediating factors remain uncertain. This study aimed to investigate self-reported childhood trauma, emotion regulation difficulties, and their associations in a sample of BPD (n = 49) and MDD (n = 48) patients and healthy control participants (n = 63). Multiple regressions were used to evaluate the impact of the quality and severity of self-reported childhood trauma on self-reported emotion regulation. The results supported an association between self-reported maltreatment experiences, especially emotional abuse and neglect, and emotion regulation difficulties. Additional analyses showed that emotion regulation difficulties influence the association between self-reported emotional abuse and acute symptomatology in the BPD subgroup. Emotion regulation difficulties may be 1 pathway through which early life stress, particularly emotional abuse, increases the risk for developing BPD symptomatology.
C1 [Fernando, Silvia Carvalho; Beblo, Thomas; Schlosser, Nicole; Driessen, Martin] Ev Hosp Bielefeld, Dept Res, Clin Psychiat & Psychotherapy Bethel, Bielefeld, Germany.
   [Terfehr, Kirsten; Loewe, Bernd] Univ Med Ctr Hamburg Eppendorf, Dept Psychosomat Med & Psychotherapy, Hamburg, Germany.
   [Terfehr, Kirsten; Loewe, Bernd] Schon Klin Hamburg Eilbek, Hamburg, Germany.
   [Otte, Christian; Wingenfeld, Katja] Charite, Dept Psychiat, D-14050 Berlin, Germany.
   [Wolf, Oliver Tobias] Ruhr Univ Bochum, Dept Cognit Psychol, Bochum, Germany.
   [Spitzer, Carsten] Asklepios Hosp Tiefenbrunn, Rosdorf, Germany.
RP Wingenfeld, K (reprint author), Charite, Dept Psychiat, Campus Benjamin Franklin,Eschenallee 3, D-14050 Berlin, Germany.
EM katja.wingenfeld@charite.de
OI Wolf, Oliver T./0000-0002-9320-2124; Driessen,
   Martin/0000-0003-3496-816X
NR 56
TC 38
Z9 38
U1 2
U2 39
PU ROUTLEDGE JOURNALS, TAYLOR & FRANCIS LTD
PI ABINGDON
PA 4 PARK SQUARE, MILTON PARK, ABINGDON OX14 4RN, OXFORDSHIRE, ENGLAND
SN 1529-9732
EI 1529-9740
J9 J TRAUMA DISSOCIATIO
JI J. Trauma Dissociation
PY 2014
VL 15
IS 4
BP 384
EP 401
DI 10.1080/15299732.2013.863262
PG 18
WC Psychology, Clinical; Psychiatry
SC Psychology; Psychiatry
GA AL2YD
UT WOS:000338990700002
PM 24283697
DA 2020-02-16
ER

PT J
AU Barrera, M
   Hancock, K
   Rokeach, A
   Cataudella, D
   Atenafu, E
   Johnston, D
   Punnett, A
   Nathan, PC
   Bartels, U
   Silva, M
   Cassidy, M
   Jansen, P
   Shama, W
   Greenberg, C
AF Barrera, M.
   Hancock, K.
   Rokeach, A.
   Cataudella, D.
   Atenafu, E.
   Johnston, D.
   Punnett, A.
   Nathan, P. C.
   Bartels, U.
   Silva, M.
   Cassidy, M.
   Jansen, P.
   Shama, W.
   Greenberg, C.
TI External Validity and Reliability of the Psychosocial Assessment Tool
   (PAT) Among Canadian Parents of Children Newly Diagnosed With Cancer
SO PEDIATRIC BLOOD & CANCER
LA English
DT Article
DE early psychosocial identification; pediatric cancer; reliable and valid
   screening tool
ID QUALITY-OF-LIFE; POSTTRAUMATIC STRESS SYMPTOMS; MINNEAPOLIS-MANCHESTER
   QUALITY; PEDIATRIC CANCER; PSYCHOLOGICAL ADJUSTMENT; DISTRESS; FAMILIES;
   RISK; CHILDHOOD; SURVIVORS
AB BackgroundThe Psychosocial Screening Tool (PAT) was developed and validated with a sample of caregivers of children newly diagnosed with cancer in the United States. This study aimed to assess cultural adaptation (Phase 1) and validity and reliability of the revised PAT (PATrev) with a Canadian sample (Phase 2).
   ProcedureIn Phase 1, a convenience sample of seven parents of children who were treated for cancer and six pediatric oncology healthcare experts participated. In Phase 2, 67 parents of children newly diagnosed with cancer from 4 Canadian pediatric cancer centers participated. To assess reliability and validity of the PATrev, parents completed behavioral (BASC-2) and quality of life (PedsQL) instruments about the child and an anxiety inventory (STAI) about themselves.
   ResultsThe PAT required minor changes to be culturally adapted for the Canadian population. The PATrev had strong inter-rater (0.77) test-retest (0.75), and internal consistency reliability (0.85), as well as moderate to strong validity comparing PATrev child's problems and PedsQL total (-0.49), PedsQL anxiety (-0.47), BASC-2 internalizing (0.64), behavioral (0.63), and adaptive scores (-0.56). PATrev discriminative validity was confirmed with BASC-2 scores (AUR scores of 0.70-0.74). PATrev parental stressors were strongly correlated to STAI scores (0.53). Finally, agreement between PATrev child's problems and parental anxiety scores was moderate (0.47).
   ConclusionThis study supports the original PAT, demonstrates PATrev is a reliable and valid psychosocial screening tool, and provides unique evidence regarding early psychosocial risk in the family, which have important implications for guiding psychosocial practice. Pediatr Blood Cancer 2014;61:165-170. (c) 2013 Wiley Periodicals, Inc.
C1 [Barrera, M.; Hancock, K.; Rokeach, A.; Punnett, A.; Nathan, P. C.; Bartels, U.; Shama, W.] Hosp Sick Children, Toronto, ON M5G 1X8, Canada.
   [Barrera, M.] Univ Toronto, Toronto, ON, Canada.
   [Cataudella, D.] Childrens Hosp London Hlth Sci Ctr, London, ON, Canada.
   [Atenafu, E.] Univ Hlth Network, Toronto, ON, Canada.
   [Johnston, D.; Cassidy, M.] Childrens Hosp Eastern Ontario, Ottawa, ON K1H 8L1, Canada.
   [Silva, M.; Jansen, P.] Kingston Gen Hosp, Kingston, ON K7L 2V7, Canada.
   [Greenberg, C.] Pediat Oncol Grp Ontario, Toronto, ON, Canada.
RP Barrera, M (reprint author), Hosp Sick Children, Dept Psychol, 555 Univ Ave, Toronto, ON M5G 1X8, Canada.
EM maru.barrera@sickkids.ca
RI Atenafu, Eshetu G./H-7520-2019
OI Atenafu, Eshetu G./0000-0002-4613-3680
FU POGO's New Initiatives Research Unit
FX Grant sponsor: POGO's New Initiatives Research Unit
NR 43
TC 24
Z9 24
U1 0
U2 14
PU WILEY
PI HOBOKEN
PA 111 RIVER ST, HOBOKEN 07030-5774, NJ USA
SN 1545-5009
EI 1545-5017
J9 PEDIATR BLOOD CANCER
JI Pediatr. Blood Cancer
PD JAN
PY 2014
VL 61
IS 1
BP 165
EP 170
DI 10.1002/pbc.24774
PG 6
WC Oncology; Hematology; Pediatrics
SC Oncology; Hematology; Pediatrics
GA 249GG
UT WOS:000326765100027
PM 24106172
DA 2020-02-16
ER

PT J
AU Muller-Gottken, T
   White, LO
   von Klitzing, K
   Klein, AM
AF Mueller-Goettken, Tanja
   White, Lars O.
   von Klitzing, Kai
   Klein, Annette M.
TI Maternal Reflective Functioning as a Predictor of Therapeutic Success of
   Psychoanalytic Short-term Therapy for Children Aged 4 to 10 Years
SO PRAXIS DER KINDERPSYCHOLOGIE UND KINDERPSYCHIATRIE
LA German
DT Article
DE psychoanalytic child therapy; mentalization; maternal reflective
   functioning; developmental psychopathology; externalizing behavior
ID ATTACHMENT SECURITY; MENTAL STATES; BEHAVIOR; INTENTIONALITY;
   MENTALIZATION; TRANSMISSION; AGGRESSION; RESPONSES; DISORDER; MIND
AB Recent work implicates the capacity to mentalize as a predictor of therapeutic success of psychodynamically oriented psychotherapy for adults. However, little, if any, research focuses on similar associations in childhood. In the current study, we investigated the role of maternal reflective functioning (RF) in the treatment of 25 children with clinically diagnosed anxiety disorders and a high level of externalizing comorbidity in an outpatient setting. Before and after treatment of their children with short-term Psychoanalytic Child Therapy (PaCT), we assessed maternal RF using the Parent Development Interview and requested parents to report on symptoms of their 4-10-year-old children using the Child Behavior Checklist (CBCL). RF proved highly stable and showed no significant change from pre- to post-treatment over an average treatment interval of 41 weeks. While remission in internalizing symptoms was unrelated to pretreatment maternal RF, children with high-RF mothers showed significant remission of externalizing comorbidity in comparison to children with low-RF mothers both immediately after treatment as well as at six-month follow-up. These preliminary results support parental RF as a valuable prognostic criterion for successful treatment of externalizing symptoms with PaCT. These findings call for replication in large-scale follow-up studies with children diagnosed with externalizing disorders.
C1 [Mueller-Goettken, Tanja; White, Lars O.; von Klitzing, Kai; Klein, Annette M.] Univ Leipzig, Klin & Poliklin Psychiat Psychotherapie & Psychos, D-04103 Leipzig, Germany.
RP White, LO (reprint author), Univ Leipzig, Klin & Poliklin Psychiat Psychotherapie & Psychos, Liebigstr 20a, D-04103 Leipzig, Germany.
EM white@medizin.uni-leipzig.de
RI ; Klein, Annette/L-3386-2016
OI White, Lars/0000-0001-7185-9929; Klein, Annette/0000-0001-8246-4666
NR 49
TC 4
Z9 4
U1 0
U2 5
PU VANDENHOECK & RUPRECHT GMBH & CO KG
PI GOTTINGEN
PA VIENNA UNIV PRESS, ROBERT BOSCH BREITE 6, D-37079 GOTTINGEN, GERMANY
SN 0032-7034
EI 2196-8225
J9 PRAX KINDERPSYCHOL K
JI Prax. Kinderpsychol. Kinderpsychiatr.
PY 2014
VL 63
IS 10
BP 795
EP 811
PG 17
WC Psychology, Developmental; Psychiatry
SC Psychology; Psychiatry
GA AY3NZ
UT WOS:000347491500003
PM 25523914
DA 2020-02-16
ER

PT J
AU Park, S
   Hong, KEM
   Yang, YH
   Kang, J
   Park, EJ
   Ha, K
   Park, M
   Yoo, HJ
AF Park, Subin
   Hong, Kang-E M.
   Yang, Young Hui
   Kang, Jewook
   Park, Eun Jin
   Ha, Kyooseob
   Park, Mira
   Yoo, Hee Jeong
TI Neuropsychological and Behavioral Profiles in Attention-Deficit
   Hyperactivity Disorder Children of Parents with a History of Mood
   Disorders: A Pilot Study
SO PSYCHIATRY INVESTIGATION
LA English
DT Article
DE Mood disorder; Attention deficit hyperactivity disorder;
   Neuropsychology; Endophenotype; High-risk; Offspring
ID MATERNAL DEPRESSION; BIPOLAR DISORDER; RISK; PSYCHOPATHOLOGY;
   COMPETENCE; INVENTORY; UNIPOLAR; VERSION; WOMEN; ILL
AB Objective We aimed to investigate the neurocognitive and behavioral endophenotypes of premorbid mood disorder. We compared intelligence, neuropsychological functioning, and behavioral problems among three groups: 1) a high-risk group [attention-deficit hyperactivity disorder (ADHD) children of parents with a history of a mood disorder], 2) a low-risk group (ADHD children of parents without a history of a mood disorder), and 3) normal comparison subjects.
   Methods We used the Korean Educational Development Institute Wechsler Intelligence Scale for Children-Revised (KEDI-WISC-R), the Stroop Color Word Interference Test (Stroop), the Wisconsin Card Sorting Test (WCST), and the Rey-Osterrieth Complex Figure Test (RCFT) as neurocognitive measures, and we used the Child Behavior Checklist (CBCL) as a behavioral measure. Performance on these neuropsychological tests and score on the CBCL of 18 high-risk children were compared to those of 20 low-risk children and 24 healthy children. We also assessed the children's current mood state and familial functioning to control for the confounding effects of these variables.
   Results Compared to low-risk and healthy children, high-risk children were impaired on the Picture Completion and Stroop Word subtest and showed higher scores on the CBCL subscales representing internalizing symptoms. These significant group differences persisted even after adjustment for the children's current mood state and familial functioning.
   Conclusion Neuropsychological deficits in the offspring of parents with a mood disorder may be associated with the current mood state rather than with innate characteristics, while their internalizing symptoms may partially stem from innate characteristics that are endophenotypes of a premorbid mood disorder.
C1 [Park, Subin] Seoul Natl Univ, Coll Med, Dept Psychiat, Div Child & Adolescent Psychiat, Seoul, South Korea.
   [Hong, Kang-E M.; Ha, Kyooseob; Yoo, Hee Jeong] Seoul Natl Univ, Bundang Hosp, Dept Neuropsychiat, Songnam 436707, South Korea.
   [Yang, Young Hui] Pusan Natl Univ, YangSan Childrens Hosp, Dept Psychiat, Yangsan, South Korea.
   [Kang, Jewook] Inje Univ, Busan Paik Hosp, Dept Psychiat, Pusan, South Korea.
   [Park, Eun Jin] Inje Univ, Ilsan Paik Hosp, Dept Psychiat, Goyang, South Korea.
   [Park, Mira] Eulji Univ, Dept Prevent Med, Taejon, South Korea.
RP Yoo, HJ (reprint author), Seoul Natl Univ, Bundang Hosp, Dept Neuropsychiat, 82 Gumi Ro 173beon Gil, Songnam 436707, South Korea.
EM hjyoo@snu.ac.kr
FU Seoul National University Bundang Hospital Research Foundation
   [02-2008-011]
FX This study was supported by grant No. 02-2008-011 from the Seoul
   National University Bundang Hospital Research Foundation.
NR 62
TC 3
Z9 3
U1 0
U2 14
PU KOREAN NEUROPSYCHIATRIC ASSOC
PI SEOUL
PA RN 522, G-FIVE CENTRAL PLAZA 1685-8 SEOCHO 4-DONG, SEOCHO-GU, SEOUL,
   137-882, SOUTH KOREA
SN 1738-3684
EI 1976-3026
J9 PSYCHIAT INVEST
JI Psychiatry Investig.
PD JAN
PY 2014
VL 11
IS 1
BP 65
EP 75
DI 10.4306/pi.2014.11.1.65
PG 11
WC Psychiatry
SC Psychiatry
GA 303NZ
UT WOS:000330682500010
PM 24605126
OA Green Published, Bronze, Other Gold
DA 2020-02-16
ER

PT J
AU Reinelt, E
   Stopsack, M
   Aldinger, M
   Ulrich, I
   Grabe, HJ
   Barnow, S
AF Reinelt, Eva
   Stopsack, Malte
   Aldinger, Maren
   Ulrich, Ines
   Grabe, Hans Joergen
   Barnow, Sven
TI Longitudinal Transmission Pathways of Borderline Personality Disorder
   Symptoms: From Mother to Child?
SO PSYCHOPATHOLOGY
LA English
DT Article
DE Borderline personality disorder; Familial transmission pathways;
   Parenting; Mother-child disagreement
ID COGNITIVE-BEHAVIORAL THERAPY; FUNCTIONAL IMPAIRMENT; MATERNAL
   DEPRESSION; TEACHER REPORTS; DSM-IV; FAMILY; DISCREPANCIES; TRAITS;
   RISK; PSYCHOPATHOLOGY
AB Background: There is evidence that the borderline symptomatology of the mother longitudinally predicts the number of borderline criteria met by the children. However, possible underlying mechanisms have rarely been examined. In line with transactional models of borderline personality disorder (BPD), we analyzed a broad concept of maladaptive mother-child interactions of mothers with BPD symptoms towards their children, including insensitive parenting and mother-child discrepancies, in reporting the child's psychopathological behavior. Sampling/Methods: The sample was drawn from the population-based Greifswald Family Study and consisted of 295 children and their biological mothers. Both were examined at two points in time, first when the children were about 15 years old (T-0) and again 5 years later (T-1), using path analyses. Results: Maladaptive mother-child interactions (especially an overprotective and rejecting parenting style and high discrepancies regarding internalizing problems) mediate the longitudinal transmission of borderline symptoms from mother to child. Furthermore, our data revealed that this result is consistent for various youth symptoms which are associated with BPD such as impulsivity or dissociation. Conclusion: The data of the current study imply that the transmission of borderline symptoms from mother to child is mediated by maladaptive mother-child interactions. For this reason early and professional support may be useful to prevent these children from developing severe psychopathology. Copyright (C) 2012 S. Karger AG, Basel
C1 [Reinelt, Eva; Stopsack, Malte; Aldinger, Maren; Ulrich, Ines; Barnow, Sven] Heidelberg Univ, Dept Clin Psychol & Psychotherapy, DE-69117 Heidelberg, Germany.
   [Grabe, Hans Joergen] Ernst Moritz Arndt Univ Greifswald, Dept Psychiat & Psychotherapy, Greifswald, Germany.
RP Stopsack, M (reprint author), Heidelberg Univ, Dept Clin Psychol & Psychotherapy, Hauptstr 47-51, DE-69117 Heidelberg, Germany.
EM malte.stopsack@psychologie.uni-heidelberg.de
NR 44
TC 20
Z9 20
U1 0
U2 33
PU KARGER
PI BASEL
PA ALLSCHWILERSTRASSE 10, CH-4009 BASEL, SWITZERLAND
SN 0254-4962
EI 1423-033X
J9 PSYCHOPATHOLOGY
JI Psychopathology
PY 2014
VL 47
IS 1
BP 10
EP 16
DI 10.1159/000345857
PG 7
WC Psychiatry
SC Psychiatry
GA 262YV
UT WOS:000327774700003
PM 23713057
DA 2020-02-16
ER

PT J
AU Vaughn, MG
   Salas-Wright, CP
   DeLisi, M
   Maynard, BR
AF Vaughn, Michael G.
   Salas-Wright, Christopher P.
   DeLisi, Matt
   Maynard, Brandy R.
TI Violence and Externalizing Behavior Among Youth in the United States: Is
   There a Severe 5%?
SO YOUTH VIOLENCE AND JUVENILE JUSTICE
LA English
DT Article
DE criminal career; externalizing behavior; antisocial behavior; youth
ID PERSISTENT ANTISOCIAL-BEHAVIOR; LATENT CLASS ANALYSIS; SUBSTANCE USE;
   CONDUCT PROBLEMS; MONETARY VALUE; MENTAL-HEALTH; RISK; PSYCHOPATHY;
   PREVENTION; DISORDERS
AB Despite research demonstrating that approximately 5% of study populations are composed of severely antisocial persons who account for a disproportionate share of problem behaviors, there have been no nationally representative studies assessing this phenomenon among adolescents. Using a large nationally representative sample (N = 18,614), we identified a severe group (4.7% of respondents) characterized by involvement in varied and intensive externalizing behaviors, greater internalizing, lower academic achievement, and less parental involvement. The current study is the first nationally representative study of criminal careers/externalizing behaviors among adolescents in the United States, which is convergent with prior research and theory.
C1 [Vaughn, Michael G.; Maynard, Brandy R.] St Louis Univ, Sch Social Work, Coll Publ Hlth & Social Justice, St Louis, MO 63103 USA.
   [Salas-Wright, Christopher P.] Univ Texas Austin, Sch Social Work, Austin, TX 78712 USA.
   [DeLisi, Matt] Iowa State Univ, Dept Sociol, Ames, IA USA.
RP Vaughn, MG (reprint author), St Louis Univ, Sch Social Work, 3550 Lindell Blvd, St Louis, MO 63103 USA.
EM mvaughn9@slu.edu
RI DeLisi, Matt/U-9128-2019; Salas-Wright, Christopher/K-5463-2014; Vaughn,
   Michael/W-2694-2019
OI DeLisi, Matt/0000-0001-5964-5848; Maynard, Brandy/0000-0002-9356-7318
NR 71
TC 118
Z9 118
U1 1
U2 17
PU SAGE PUBLICATIONS INC
PI THOUSAND OAKS
PA 2455 TELLER RD, THOUSAND OAKS, CA 91320 USA
SN 1541-2040
EI 1556-9330
J9 YOUTH VIOLENCE JUV J
JI Youth Violence Juv. Justice
PD JAN
PY 2014
VL 12
IS 1
BP 3
EP 21
DI 10.1177/1541204013478973
PG 19
WC Criminology & Penology
SC Criminology & Penology
GA 272YK
UT WOS:000328499100001
HC Y
HP N
DA 2020-02-16
ER

PT J
AU Rooney, RM
   Morrison, D
   Hassan, S
   Kane, R
   Roberts, C
   Mancini, V
AF Rooney, Rosanna M.
   Morrison, David
   Hassan, Sharinaz
   Kane, Robert
   Roberts, Clare
   Mancini, Vincent
TI Prevention of internalizing disorders in 9-10 year old children:
   efficacy of the Aussie Optimism Positive Thinking Skills Program at
   30-month follow-up
SO FRONTIERS IN PSYCHOLOGY
LA English
DT Article
DE primary school; internalizing disorders; externalizing behaviors;
   intervention programs for children; Aussie Optimism; medium-term follow
   up
ID RANDOMIZED CONTROLLED-TRIAL; STRESSFUL LIFE EVENTS; DEPRESSIVE SYMPTOMS;
   ANXIOUS CHILDREN; SCHOOL-CHILDREN; HIGH-RISK; ADOLESCENTS; ANXIETY;
   COMORBIDITY; FAMILY
AB The Aussie Optimism: Positive Thinking Skills Program (AOPTP) is a school-based prevention program aimed at addressing anxious and depressive symptoms in children aged 9-10 years. Nine-hundred and ten students from 22 Australian primary schools situated in low socio-economic areas were randomly assigned to either an intervention or control group, and assessed at a 30-month follow up. Those in the intervention group received the AOPTP program, where the control group continued to receive the regular health education course. Students completed self-report measures regarding their levels of depression, anxiety, and attribution style. Parents also reported on their children's externalizing and internalizing problems outside of school. There were no significant differences between groups in regard to anxiety or depression, as well as no significant differences in attributional styles. Parents reported significantly less hyperactive behaviors from children in the intervention group. This finding suggests that AOP-PTS has the capacity to treat externalizing problems at a medium term effect. The decrease in the externalizing problems provides evidence of a partial medium term intervention effect. Future studies should continue to evaluate the program at a long term follow up.
C1 [Rooney, Rosanna M.; Morrison, David; Hassan, Sharinaz; Kane, Robert; Roberts, Clare; Mancini, Vincent] Curtin Univ, Fac Hlth Sci, Sch Psychol & Speech Pathol, Perth, WA 6845, Australia.
RP Rooney, RM (reprint author), Curtin Univ, Fac Hlth Sci, Sch Psychol & Speech Pathol, GPO Box U1987, Perth, WA 6845, Australia.
EM r.rooney@curtin.edu.au
OI mancini, vincent/0000-0002-4845-8104
FU Healthway [17409]
NR 68
TC 14
Z9 14
U1 0
U2 2
PU FRONTIERS MEDIA SA
PI LAUSANNE
PA AVENUE DU TRIBUNAL FEDERAL 34, LAUSANNE, CH-1015, SWITZERLAND
SN 1664-1078
J9 FRONT PSYCHOL
JI Front. Psychol.
PD DEC 26
PY 2013
VL 4
AR 988
DI 10.3389/fpsyg.2013.00988
PG 10
WC Psychology, Multidisciplinary
SC Psychology
GA AB1NV
UT WOS:000331560000001
PM 24421776
OA DOAJ Gold, Green Published
DA 2020-02-16
ER

PT J
AU Price, M
   Chin, MA
   Higa-McMillan, C
   Kim, S
   Frueh, BC
AF Price, Maggi
   Chin, Meghan A.
   Higa-McMillan, Charmaine
   Kim, Sunyoung
   Frueh, B. Christopher
TI Prevalence and Internalizing Problems of Ethnoracially Diverse Victims
   of Traditional and Cyber Bullying
SO SCHOOL MENTAL HEALTH
LA English
DT Article
DE Bullying; Cyber bullying; Anxiety; Depression; Rural
ID REVISED CHILD ANXIETY; SCHOOL; VIOLENCE; BULLIES; DEPRESSION; BEHAVIORS;
   IMPACT; YOUTH; FACTS
AB The present study sought to gain a better understanding of cyber bullying (i.e., the use of information technologies to inflict harm on another person) by examining its prevalence, its relationship with traditional bullying, and the relationship between bullying, anxiety, and depression in a sample of rural and ethnoracially diverse youth (N = 211; ages 10-13). Thirty-three percent of participants reported being victims of traditional bullying and 9 % reported perpetrating traditional bullying behavior. Seven percent of participants were victims of cyber bullying, 4 % reported that they participated in cyber bully behavior, and 2 % were both of victims and perpetrators of cyber bullying. Bullying victims reported significantly higher levels of anxiety and depression compared with non-victims and bullies endorsed significant anxiety and depression. Results suggest that while cyber bullying does occur in rural communities, it often co-occurs with traditional bullying. Additionally, a novel cyber bullying measure was developed and utilized, and information regarding its reliability and validity is included.
C1 [Price, Maggi; Chin, Meghan A.; Higa-McMillan, Charmaine; Kim, Sunyoung; Frueh, B. Christopher] Univ Hawaii, Dept Psychol, Hilo, HI 96720 USA.
RP Price, M (reprint author), Univ Hawaii, Dept Psychol, 200 W Kawili St, Hilo, HI 96720 USA.
EM maggiprice1@gmail.com
NR 48
TC 24
Z9 25
U1 0
U2 39
PU SPRINGER
PI NEW YORK
PA 233 SPRING ST, NEW YORK, NY 10013 USA
SN 1866-2625
EI 1866-2633
J9 SCH MENT HEALTH
JI School Ment. Health
PD DEC
PY 2013
VL 5
IS 4
BP 183
EP 191
DI 10.1007/s12310-013-9104-6
PG 9
WC Psychology, Educational; Psychology, Developmental
SC Psychology
GA AB4CG
UT WOS:000331736100002
DA 2020-02-16
ER

PT J
AU Moberly, AC
   Welling, DB
   Nittrouer, S
AF Moberly, Aaron C.
   Welling, D. Bradley
   Nittrouer, Susan
TI Detecting Soft Failures in Pediatric Cochlear Implants: Relating
   Behavior to Language Outcomes
SO OTOLOGY & NEUROTOLOGY
LA English
DT Article
DE Child behavior; Cochlear implants; Prosthesis failure
ID PROCESSING ABILITIES; SURGERY
AB Hypothesis: Undesirable behaviors in young children with cochlear implants suggest device soft failure.
   Background: Cochlear implant soft failure refers to nonoptimal performance not detectable with routine hardware checks. Pediatric failures may delay language development, but failure detection is difficult. A 2005 soft failure consensus statement recommended a checklist for suspected device malfunctions. That checklist included the appearance of "bad" behaviors and aggression (externalizing behaviors) or self-injury and inattentiveness (internalizing behaviors) as indicators of soft failure. Accordingly, these behaviors should predict slowed language growth, and the analyses reported here sought evidence of that predictive power.
   Methods: Data from a longitudinal study of 80 children with cochlear implants collected at 6 times between 18 and 48 months were reexamined. Language measures included auditory comprehension, expressive vocabulary, and unstructured language. A parent questionnaire, the Child Behavior Checklist, examined externalizing and internalizing behaviors. Behavior measures were correlated with language measures in a series of analyses.
   Results: Externalizing and internalizing behaviors did not consistently correlate with language at the ages tested. Additionally, early behaviors did not predict later language abilities. Individual language measures correlated best with overall language development 12 months later.
   Conclusion: This study fails to support the hypothesis that externalizing and internalizing behaviors in pediatric cochlear implant users correlate with slowed language advance. These behaviors should not be seen as evidence of declining language performance as may be seen with device soft failure. Instead clinical assessments of language abilities are necessary.
C1 [Moberly, Aaron C.; Welling, D. Bradley; Nittrouer, Susan] Ohio State Univ, Wexner Med Ctr, Columbus, OH 43212 USA.
RP Moberly, AC (reprint author), Ohio State Univ, 915 Olentangy River Rd,Suite 4000, Columbus, OH 43212 USA.
EM Aaron.Moberly@osumc.edu
RI Moberly, Aaron/H-4471-2013; Nittrouer, Susan/E-3761-2011
OI Welling, D. Bradley/0000-0002-9963-469X
FU National Institute on Deafness and Other Communication Disorders, the
   National Institutes of HealthUnited States Department of Health & Human
   ServicesNational Institutes of Health (NIH) - USANIH National Institute
   on Deafness & Other Communication Disorders (NIDCD) [R01 DC006237]
FX This work was supported by Grant No. R01 DC006237 (to S. N.) from the
   National Institute on Deafness and Other Communication Disorders, the
   National Institutes of Health.
NR 15
TC 4
Z9 4
U1 0
U2 3
PU LIPPINCOTT WILLIAMS & WILKINS
PI PHILADELPHIA
PA TWO COMMERCE SQ, 2001 MARKET ST, PHILADELPHIA, PA 19103 USA
SN 1531-7129
EI 1537-4505
J9 OTOL NEUROTOL
JI Otol. Neurotol.
PD DEC
PY 2013
VL 34
IS 9
BP 1648
EP 1655
DI 10.1097/MAO.0b013e3182a0036c
PG 8
WC Clinical Neurology; Otorhinolaryngology
SC Neurosciences & Neurology; Otorhinolaryngology
GA 301HY
UT WOS:000330524600021
PM 24136308
OA Green Accepted
DA 2020-02-16
ER

PT J
AU Brinckman, DD
   Keppler-Noreuil, KM
   Blumhorst, C
   Biesecker, LG
   Sapp, JC
   Johnston, JJ
   Wiggs, EA
AF Brinckman, Danielle D.
   Keppler-Noreuil, Kim M.
   Blumhorst, Catherine
   Biesecker, Leslie G.
   Sapp, Julie C.
   Johnston, Jennifer J.
   Wiggs, Edythe A.
TI Cognitive, Sensory, and Psychosocial Characteristics in Patients With
   Bardet-Biedl Syndrome
SO AMERICAN JOURNAL OF MEDICAL GENETICS PART A
LA English
DT Article
DE Bardet-Biedl syndrome; Intellectual disability; psychometric testing;
   brain development; olfaction
ID GENE; IDENTIFICATION; OBESITY; MUTATIONS; PROTEINS; GENOMICS; CHILDREN;
   BBS1; MRI
AB Forty-two patients with a clinical diagnosis of Bardet-Biedl syndrome ages 2-61 years were given a neuropsychological test battery to evaluate cognitive, sensory, and behavioral functioning. These tests included the Wechsler scales of intelligence, Rey Auditory Verbal Learning Test, Boston Naming Test, D-KEFS Verbal Fluency Test, D-KEFS Color-Word Interference Test, D-KEFS Sorting Test, Wide Range Achievement Test: Math and Reading Subtests, Purdue Pegboard, The University of Pennsylvania Smell Identification Test, Social Communication Questionnaire, Social Responsiveness Scale, and Behavior Assessment System for Children, Second Edition, Parent Rating Scale. On the age appropriate Wechsler scale, the mean Verbal Comprehension was 81 (n=36), Working Memory was 81 (n=36), Perceptual Reasoning was 78 (n=24) and Full Scale IQ was 75 (n=26). Memory for a word list (Rey Auditory Verbal Learning Test) was in the average range with a mean of 89 (n=19). Fine motor speed was slow on the Purdue with mean scores 3-4 standard deviations below norms. All subjects were microsmic on the University of Pennsylvania Smell Identification Test. Of these 42 patients, only 6 were able to complete all auditory and visual tests; 52% were unable to complete the visual tests due to impaired vision. A wide range of behavioral issues were endorsed on questionnaires given to parents. Most had social skill deficits but no pattern of either externalizing or internalizing problems. We identify a characteristic neuro-behavioral profile in our cohort comprised of reduced IQ, impaired fine-motor function, and decreased olfaction. (c) 2013 Wiley Periodicals, Inc.
C1 [Brinckman, Danielle D.; Blumhorst, Catherine; Biesecker, Leslie G.; Sapp, Julie C.; Johnston, Jennifer J.] NHGRI, Genet Dis Res Branch, NIH, Bethesda, MD 20892 USA.
   [Keppler-Noreuil, Kim M.] Univ Iowa, Dept Pediat, Div Med Genet, Childrens Hosp, Iowa City, IA 52242 USA.
   [Wiggs, Edythe A.] NINDS, Off Clin Director, NIH, Bethesda, MD 20892 USA.
RP Brinckman, DD (reprint author), Drexel Univ, 3141 Chestnut St,Stratton Hall,Suite 123, Philadelphia, PA 19104 USA.
EM ddb55@drexel.edu
OI Sapp, Julie/0000-0002-4003-258X
FU National Human Genome Research InstituteUnited States Department of
   Health & Human ServicesNational Institutes of Health (NIH) - USANIH
   National Human Genome Research Institute (NHGRI)
FX The authors are grateful to the participants in this study, to the
   Laurence-Moon Bardet-Biedl Family Network for their enthusiastic support
   of the NIH Clinical Study of BBS. This study was supported by the
   Intramural Research Program of the National Human Genome Research
   Institute. This project would not have been possible without the
   contributions of Dr. Penelope Feuillan, who passed away during the
   course of this study. We also thank Julia Fekecs for assistance with
   graphic illustrations.
NR 41
TC 12
Z9 13
U1 0
U2 11
PU WILEY
PI HOBOKEN
PA 111 RIVER ST, HOBOKEN 07030-5774, NJ USA
SN 1552-4825
EI 1552-4833
J9 AM J MED GENET A
JI Am. J. Med. Genet. A
PD DEC
PY 2013
VL 161
IS 12
BP 2964
EP 2971
DI 10.1002/ajmg.a.36245
PG 8
WC Genetics & Heredity
SC Genetics & Heredity
GA 294IF
UT WOS:000330038000004
PM 24194441
OA Green Accepted
DA 2020-02-16
ER

PT J
AU Pendry, P
   Carr, AM
   Papp, LM
   Antles, J
AF Pendry, Patricia
   Carr, Alexa M.
   Papp, Lauren M.
   Antles, Josh
TI Child Presence During Psychologically Aggressive Interparental Conflict:
   Implications for Internalizing and Externalizing Behavior
SO FAMILY RELATIONS
LA English
DT Article
DE child presence during interparental conflict; externalizing behavior;
   internalizing behavior; marital adjustment; psychological aggression
ID EVERYDAY MARITAL CONFLICT; RESOLUTION STRATEGIES; DEPRESSIVE SYMPTOMS;
   COUPLES; SATISFACTION; MARRIAGE; QUALITY; TACTICS; SCALES; HOME
AB Based on a sample of parents (N=148) of 4- to 7-year-olds (N=74, M=5.76years), this study adapted a widely used, self-report measure of couples' dyadic conflict behavior to include reports of couples' conflict behavior in the child's presence (triadic conflict) to examine their additive and interactive associations with child maladjustment. Significant interaction effects suggested that higher levels of triadic psychologically aggressive conflict were associated with higher levels of child externalizing (b=.134, p=.024) and internalizing (b=.189, p<.001) problems, but only if levels of dyadic psychological aggression were average or higher. When levels of couples' dyadic psychological aggression were low, levels of child presence did not relate to child behavior. Predictors of triadic psychological aggression included parental involvement (b=.266, p=.003), parent-child functioning (b=-.288, p=.042), and marital adjustment (b=-.346, p<.001).
C1 [Pendry, Patricia; Carr, Alexa M.] Washington State Univ, Dept Human Dev, Pullman, WA 99164 USA.
   [Papp, Lauren M.] Univ Wisconsin, Madison, WI 53706 USA.
   [Antles, Josh] Washington State Univ, Pullman, WA 99164 USA.
RP Pendry, P (reprint author), Washington State Univ, Dept Human Dev, 523 Johnson Tower, Pullman, WA 99164 USA.
EM ppendry@wsu.edu
NR 31
TC 5
Z9 7
U1 1
U2 14
PU WILEY-BLACKWELL
PI HOBOKEN
PA 111 RIVER ST, HOBOKEN 07030-5774, NJ USA
SN 0197-6664
EI 1741-3729
J9 FAM RELAT
JI Fam. Relat.
PD DEC
PY 2013
VL 62
IS 5
BP 755
EP 767
DI 10.1111/fare.12033
PG 13
WC Family Studies; Social Work
SC Family Studies; Social Work
GA 291ZX
UT WOS:000329872500005
DA 2020-02-16
ER

PT J
AU Miller, KM
   Orellana, ER
   Johnson, AB
   Krase, K
   Anderson-Nathe, B
AF Miller, Keva M.
   Orellana, E. Roberto
   Johnson, Amber B.
   Krase, Kathryn
   Anderson-Nathe, Ben
TI Maternal Criminal Justice and Child Welfare Involvement: Associations
   between Risk Exposures and Childhood Mental Health
SO SOCIAL WORK RESEARCH
LA English
DT Article
DE child welfare; children's mental health; criminal justice; maternal and
   environmental risks
ID SUBSTANCE-ABUSE; INCARCERATED MOTHERS; FAMILIES; VIOLENCE; MALTREATMENT;
   RELIABILITY; PREVALENCE; DIMENSIONS; DEPENDENCE; PRISONERS
AB The National Survey on Child and Adolescent Well-Being was used to examine a sample of 1,735 children ages five to 15 years with child welfare involvement. This study analyzed the extent that maternal criminal justice involvement (MCJI) and other maternal and environmental risks increase the potential for children's internalizing and externalizing problems. MCJI was associated with maternal substance abuse, exposure to violence, and community adversity. Multiple regression models show that MCJI, maternal mental illness, maternal substance abuse, violence exposure, and community adversity were associated with externalizing problems. Maternal mental illness, maternal substance abuse, violence exposure, and community adversity were associated with internalizing problems. MCJI moderated the association between substance abuse and externalizing problems. Findings suggest that the issues affecting children of mothers with child welfare and criminal justice involvement extend beyond issues of MCJI alone and have significant implications for criminal justice and child welfare practice and policy.
C1 [Miller, Keva M.; Orellana, E. Roberto; Johnson, Amber B.; Anderson-Nathe, Ben] Portland State Univ, Portland, OR 97207 USA.
   [Krase, Kathryn] Long Isl Univ Brooklyn, Brooklyn, NY USA.
RP Miller, KM (reprint author), ASRC, Ste 600,1800 SW 6th Ave, Portland, OR 97201 USA.
EM kmmiller@pdx.edu
NR 50
TC 6
Z9 6
U1 0
U2 14
PU OXFORD UNIV PRESS INC
PI CARY
PA JOURNALS DEPT, 2001 EVANS RD, CARY, NC 27513 USA
SN 1070-5309
EI 1545-6838
J9 SOC WORK RES
JI Soc. Work Res.
PD DEC
PY 2013
VL 37
IS 4
BP 402
EP 413
DI 10.1093/swr/svt036
PG 12
WC Social Work
SC Social Work
GA 292KY
UT WOS:000329901800009
DA 2020-02-16
ER

PT J
AU Overbeek, MM
   de Schipper, JC
   Lamers-Winkelman, F
   Schuengel, C
AF Overbeek, Mathilde M.
   de Schipper, J. Clasien
   Lamers-Winkelman, Francien
   Schuengel, Carlo
TI Effectiveness of specific factors in community-based intervention for
   child-witnesses of interparental violence: A randomized trial
SO CHILD ABUSE & NEGLECT
LA English
DT Article
DE Domestic violence; Child adjustment; Community-based child- and parent
   group intervention; RCT; Trauma-focused cognitive behavioral therapy;
   Treatment differentiation and adherence
ID INTIMATE PARTNER VIOLENCE; CONFLICT-TACTICS-SCALES; DOMESTIC VIOLENCE;
   FAMILY VIOLENCE; EXPOSURE; PSYCHOTHERAPY; MALTREATMENT; METAANALYSIS;
   EFFICACY; WOMEN
AB A community-based intervention with specific factors for children and parents exposed to interparental violence (IPV) was compared with a control intervention based on nonspecific factors. We hypothesized that participation in an intervention with specific factors, focused on IPV, parenting and coping, would be associated with better recovery. IPV exposed children and parents were group randomized over a specific factors- and control intervention. Baseline, posttest and follow-up measurements of 155 parents and children (aged 6-12 years, 55.5% boys) were fitted in a multilevel model. Outcomes were parent and teacher reported children's internalizing and externalizing problems (CBCL, TRF), child self-reported depressive symptoms (CDI) and parent and child reported children's post-traumatic stress symptoms (TSCYC, TSCC). Based on intention-to-treat and completer analyses, children in the specific factors intervention did not show better recovery than children in the control intervention. Children in both interventions decreased significantly in parent-reported children's internalizing and externalizing problems and post-traumatic stress symptoms. Children reported a decrease in their mean level of depressive and post-traumatic stress symptoms. Teachers reported a decrease in internalizing problems, but not in externalizing problems. No association between time since exposure and level and course of symptoms was found. Treatment differentiation was assessed and both programs were significantly different on hypothesized effective factors. Higher treatment adherence in both programs did not result in a larger difference in recovery. IPV exposed children improve over the course and after participating in a community-based child- and parent program, but specific factors in intervention may not carry additional benefits when implemented in community settings. (C) 2013 Elsevier Ltd. All rights reserved.
C1 [Overbeek, Mathilde M.] Vrije Univ Amsterdam, Dept Clin Child & Family Studies, Amsterdam, Netherlands.
   Vrije Univ Amsterdam, EMGO, Inst Hlth & Care Res, Amsterdam, Netherlands.
RP Overbeek, MM (reprint author), Vrije Univ Amsterdam, Dept Clin Child & Family Studies, Van der Boechorststr 1,1081 BT, Amsterdam, Netherlands.
RI Schuengel, Carlo/A-7767-2008
OI Schuengel, Carlo/0000-0001-5501-3341; de Schipper,
   J.Clasien/0000-0002-3557-5301; Overbeek, Mathilde/0000-0001-9090-8271
NR 54
TC 10
Z9 11
U1 1
U2 60
PU PERGAMON-ELSEVIER SCIENCE LTD
PI OXFORD
PA THE BOULEVARD, LANGFORD LANE, KIDLINGTON, OXFORD OX5 1GB, ENGLAND
SN 0145-2134
EI 1873-7757
J9 CHILD ABUSE NEGLECT
JI Child Abuse Negl.
PD DEC
PY 2013
VL 37
IS 12
BP 1202
EP 1214
DI 10.1016/j.chiabu.2013.07.007
PG 13
WC Family Studies; Psychology, Social; Social Work
SC Family Studies; Psychology; Social Work
GA 283RF
UT WOS:000329264000016
PM 23948313
OA Green Published
DA 2020-02-16
ER

PT J
AU Burnson, C
   Poehlmann, J
   Schwichtenberg, AJ
AF Burnson, Cynthia
   Poehlmann, Julie
   Schwichtenberg, A. J.
TI Effortful control, positive emotional expression, and behavior problems
   in children born preterm
SO INFANT BEHAVIOR & DEVELOPMENT
LA English
DT Article
DE Effortful control; Gender; Internalizing problems; Positive emotion;
   Preterm infants
ID LOW-BIRTH-WEIGHT; SELF-REGULATION; YOUNG-CHILDREN; NEGATIVE
   EMOTIONALITY; 8-YEAR-OLD CHILDREN; EARLY INTERVENTION; SOCIAL
   COMPETENCE; INFANTS; AGE; PSYCHOPATHOLOGY
AB The present study focused on the role of high effortful control in the expression of positive emotion and development of behavior problems in children born preterm (mean gestational age = 31.4 weeks). Using data from a prospective longitudinal study, the present study assessed effortful control and behavior problems at 24 and 36 months and positive emotional expression at 24 months in a sample of 173 children born preterm. Less positive emotional expression was associated with higher effortful control for boys but not girls. Higher effortful control was associated with fewer total behavior problems, but this relation was attenuated when socioeconomic assets were included in the model. More socioeconomic assets were associated with fewer behavior problems for both boys and girls and higher effortful control for girls. Socioeconomic assets appear to be an important factor in the development of effortful control and behavior problems in children born preterm regardless of gender, whereas positive emotional expression was important for boys. Future intervention research should examine fostering adaptive levels of effortful control in high-risk populations as a means to facilitate resilience processes. (C) 2013 Elsevier Inc. All rights reserved.
C1 [Burnson, Cynthia; Poehlmann, Julie] Univ Wisconsin Madison, Madison, WI USA.
   [Schwichtenberg, A. J.] Univ Calif Davis, Davis, CA 95616 USA.
RP Poehlmann, J (reprint author), Univ Wisconsin, Waisman Ctr, 1500 Highland Ave, Madison, WI 53705 USA.
EM poehlmann@waisman.wisc.edu
OI Schwichtenberg, A. J./0000-0002-8920-6798
FU NICHD NIH HHSUnited States Department of Health & Human ServicesNational
   Institutes of Health (NIH) - USANIH Eunice Kennedy Shriver National
   Institute of Child Health & Human Development (NICHD) [P30 HD03352,
   R01HD44163, R01 HD044163, P30 HD003352]
NR 48
TC 8
Z9 8
U1 0
U2 18
PU ELSEVIER SCIENCE INC
PI NEW YORK
PA 360 PARK AVE SOUTH, NEW YORK, NY 10010-1710 USA
SN 0163-6383
EI 1879-0453
J9 INFANT BEHAV DEV
JI Infant Behav. Dev.
PD DEC
PY 2013
VL 36
IS 4
BP 564
EP 574
DI 10.1016/j.infbeh.2013.04.003
PG 11
WC Psychology, Developmental
SC Psychology
GA 287OF
UT WOS:000329551400011
PM 23810984
OA Green Accepted
DA 2020-02-16
ER

PT J
AU Tackett, JL
   Herzhoff, K
   Reardon, KW
   Smack, AJ
   Kushner, SC
AF Tackett, Jennifer L.
   Herzhoff, Kathrin
   Reardon, Kathleen W.
   Smack, Avante J.
   Kushner, Shauna C.
TI The Relevance of Informant Discrepancies for the Assessment of
   Adolescent Personality Pathology
SO CLINICAL PSYCHOLOGY-SCIENCE AND PRACTICE
LA English
DT Article
DE adolescent personality pathology; assessment; externalizing problems;
   informant discrepancies; internalizing problems
ID DEVELOPMENTAL PERSPECTIVE; PSYCHOMETRIC PROPERTIES; PREDICTIVE-VALIDITY;
   MULTIPLE INFORMANTS; SELF; DISORDER; CHILDHOOD; PSYCHOPATHOLOGY;
   AGREEMENT; CHILDREN
AB In this article, we compare the nature and function of self-parent informant discrepancies for adolescent personality pathology using two methods: standard difference scores (SDS) and polynomial regressions. In total, 489 11- to 18-year-old youth (54% female) and their parents reported on youth personality pathology traits and general psychopathology. Findings supported convergence and divergence in parent- and self-reports. Potential utility of informant discrepancies also emerged, such that discrepancies on trait disagreeableness and trait compulsivity predicted youth externalizing problems using the SDS approach and the polynomial regression approach; however, the polynomial regression approach yielded a more complex and nuanced characterization of informant discrepancies than did the SDS approach. Taken together, these results suggest that polynomial regressions may provide a more comprehensive picture regarding the meaning and utility of informant discrepancies.
C1 [Tackett, Jennifer L.; Herzhoff, Kathrin; Reardon, Kathleen W.; Smack, Avante J.] Univ Houston, Dept Psychol, Houston, TX 77204 USA.
   [Kushner, Shauna C.] Univ Toronto, Dept Psychol, Toronto, ON M5S 1A1, Canada.
RP Tackett, JL (reprint author), Univ Houston, Dept Psychol, 126 Heyne Bldg, Houston, TX 77204 USA.
EM jltackett@uh.edu
OI Tackett, Jennifer/0000-0002-5084-3511; Kushner,
   Shauna/0000-0001-5082-8074
NR 47
TC 21
Z9 21
U1 0
U2 13
PU WILEY
PI HOBOKEN
PA 111 RIVER ST, HOBOKEN 07030-5774, NJ USA
SN 0969-5893
EI 1468-2850
J9 CLIN PSYCHOL-SCI PR
JI Clin. Psychol.-Sci. Pract.
PD DEC
PY 2013
VL 20
IS 4
BP 378
EP 392
DI 10.1111/cpsp.12048
PG 15
WC Psychology, Clinical
SC Psychology
GA 264RB
UT WOS:000327896800003
DA 2020-02-16
ER

PT J
AU Courtney-Seidler, EA
   Klein, D
   Miller, AL
AF Courtney-Seidler, Elizabeth A.
   Klein, Dena
   Miller, Alec L.
TI Borderline Personality Disorder in Adolescents
SO CLINICAL PSYCHOLOGY-SCIENCE AND PRACTICE
LA English
DT Article
DE adolescent; assessment; borderline personality disorder; treatment
ID DEFICIT HYPERACTIVITY DISORDER; MENTALIZATION-BASED TREATMENT;
   ENVIRONMENTAL RISK-FACTORS; II COMPARISON SUBJECTS; DELIBERATE
   SELF-HARM; HOSPITALIZED ADOLESCENTS; AFFECTIVE INSTABILITY; 10-YEAR
   COURSE; AXIS-I; PSYCHIATRIC-DISORDERS
AB Sizeable numbers of youth in community and clinical settings meet diagnostic criteria for borderline personality disorder (BPD). Early assessment and treatment may positively alter the life-course trajectory of young people with BPD and reduce future suffering and impairment. This article reviews the potential etiological bases of BPD, including genetic, neurobiological, social-cognitive, and the biosocial theory. Prospective, retrospective, and correlational research including infant and child temperament, internalizing and externalizing psychopathology, as well as suicidal and nonsuicidal self-injurious behaviors provide additional information to better understand potential risk factors for the development of BPD as well as points for intervention (e.g., emotion regulation). To date, dialectical behavior therapy and mentalization-based treatment appear promising as effective treatments for adolescents who carry at least three borderline personality features in addition to self-harm. Directions for future research are discussed.
C1 [Klein, Dena; Miller, Alec L.] Montefiore Med Ctr, Albert Einstein Coll Med, Cognit & Behav Consultants, Bronx, NY 10467 USA.
RP Miller, AL (reprint author), Montefiore Med Ctr, Albert Einstein Coll Med, 111 East 210th St, Bronx, NY 10467 USA.
EM amiller@montefiore.org
NR 154
TC 13
Z9 13
U1 5
U2 59
PU WILEY
PI HOBOKEN
PA 111 RIVER ST, HOBOKEN 07030-5774, NJ USA
SN 0969-5893
EI 1468-2850
J9 CLIN PSYCHOL-SCI PR
JI Clin. Psychol.-Sci. Pract.
PD DEC
PY 2013
VL 20
IS 4
BP 425
EP 444
DI 10.1111/cpsp.12051
PG 20
WC Psychology, Clinical
SC Psychology
GA 264RB
UT WOS:000327896800006
DA 2020-02-16
ER

PT J
AU Faja, S
   Murias, M
   Beauchaine, TP
   Dawson, G
AF Faja, Susan
   Murias, Michael
   Beauchaine, Theodore P.
   Dawson, Geraldine
TI Reward-Based Decision Making and Electrodermal Responding by Young
   Children with Autism Spectrum Disorders during a Gambling Task
SO AUTISM RESEARCH
LA English
DT Article
DE autism; reward; executive function; decision making; repetitive
   behavior; internalizing; electrodermal response
ID EXECUTIVE FUNCTION; HEART-RATE; AMYGDALA; ADOLESCENTS; BEHAVIOR;
   CONSEQUENCES; PERFORMANCE; IMPAIRMENT; CORTEX; DAMAGE
AB In this study, we explore reward-based decision making and electrodermal responding (EDR) among children with autism spectrum disorder (ASD) during a children's gambling task. In addition, we examine whether individual behavioral and EDR responses predict social communication, repetitive symptoms, parent reports of executive function, and behavioral challenges. The ability to form advantageous strategies for long-term gain is of interest for children with ASD, who exhibit both difficulty with executive function and atypical responses to reward. Twenty-one children ages 6-7 years with ASD and no intellectual disability, and 21 age- and IQ-matched typically developing children participated. Both groups exhibited a similar pattern of gambling selections, but children with ASD showed less knowledge of the reward contingencies of the decks after playing. In addition, although EDR was similar between groups in anticipation of selections, children with ASD exhibited greater EDR during feedback about rewards as the task progressed. Children with ASD who exhibited the greatest increases in EDR were more likely to exhibit repetitive symptoms, particularly rituals and the need for sameness, as well as internalizing behaviors and reduced executive function in other settings. Autism Res 2013, 6: 494-505. (c) 2013 International Society for Autism Research, Wiley Periodicals, Inc.
C1 [Faja, Susan; Murias, Michael] Univ Washington, Dept Psychiat & Behav Sci, Seattle, WA 98195 USA.
   [Beauchaine, Theodore P.] Ohio State Univ, Dept Psychol, Columbus, OH 43210 USA.
   [Dawson, Geraldine] Duke Univ, Dept Psychiat & Behav Sci, Durham, NC USA.
RP Faja, S (reprint author), Univ Washington, Dept Psychiat & Behav Sci, Box 357920, Seattle, WA 98195 USA.
EM susfaja@uw.edu
FU American Psychological Association Dissertation Award; International
   Society of Autism Research Dissertation Award; Robert C. Bolles Graduate
   Fellowship; Cure Autism Now Young Investigator Award
FX Grant sponsors: American Psychological Association Dissertation Award
   (S. F.), International Society of Autism Research Dissertation Award (S.
   F.), Robert C. Bolles Graduate Fellowship (S. F.), and Cure Autism Now
   Young Investigator Award (M.M.).
NR 62
TC 14
Z9 14
U1 0
U2 16
PU WILEY
PI HOBOKEN
PA 111 RIVER ST, HOBOKEN 07030-5774, NJ USA
SN 1939-3792
EI 1939-3806
J9 AUTISM RES
JI Autism Res.
PD DEC
PY 2013
VL 6
IS 6
BP 494
EP 505
DI 10.1002/aur.1307
PG 12
WC Behavioral Sciences; Psychology, Developmental
SC Behavioral Sciences; Psychology
GA 274PG
UT WOS:000328617900004
PM 23893954
OA Green Accepted
DA 2020-02-16
ER

PT J
AU Leen-Feldner, EW
   Feldner, MT
   Knapp, A
   Bunaciu, L
   Blumenthal, H
   Amstadter, AB
AF Leen-Feldner, Ellen W.
   Feldner, Matthew T.
   Knapp, Ashley
   Bunaciu, Liviu
   Blumenthal, Heidemarie
   Amstadter, Ananda B.
TI Offspring psychological and biological correlates of parental
   posttraumatic stress: Review of the literature and research agenda
SO CLINICAL PSYCHOLOGY REVIEW
LA English
DT Review
DE Intergenerational transmission; Parental PTSD; Offspring; Parenting
ID AFFECTIVELY ILL PARENTS; ROAD TRAFFIC ACCIDENTS; PTSD SYMPTOM SEVERITY;
   DISORDER SYMPTOMS; DOMESTIC VIOLENCE; DNA METHYLATION; CHILD-BEHAVIOR;
   HOLOCAUST SURVIVORS; PRESCHOOL-CHILDREN; COMMUNITY VIOLENCE
AB Millions of individuals with posttraumatic stress disorder (PTSD) are parents. A burgeoning literature suggests that offspring of parents with this condition may be at increased risk for psychological problems. The current paper provides an integrative and comprehensive review of the diverse research literature examining the sequelae of parental posttraumatic stress among offspring. Over 100 studies that evaluated psychological and/or biological variables among children of parents with PTSD are reviewed. Findings suggest parental symptoms of posttraumatic stress are uniquely related to an array of offspring outcomes, including internalizing-type problems, general behavioral problems, and altered hypothalamic-pituitary-adrenal axis functioning. Although very little work has directly evaluated mechanisms of transmission, there is increasing support for genetic and epigenetic effects as well as parenting behaviors. These and other mechanisms are discussed; drawing upon findings from other literatures to consider how parental PTSD may impart psychobiological vulnerability upon offspring. We conclude with a detailed discussion of the methodological strengths and challenges of the extant research, along with a recommended agenda for future research in this important area of study. (C) 2013 Elsevier Ltd. All rights reserved.
C1 [Leen-Feldner, Ellen W.; Feldner, Matthew T.; Knapp, Ashley; Bunaciu, Liviu] Univ Arkansas, Fayetteville, AR 72701 USA.
   [Blumenthal, Heidemarie] Univ N Texas, Denton, TX 76203 USA.
   [Amstadter, Ananda B.] Virginia Commonwealth Univ, Richmond, VA 23284 USA.
   [Bunaciu, Liviu] Brown Univ, Warren Alpert Med Sch, Providence, RI 02912 USA.
RP Leen-Feldner, EW (reprint author), Univ Arkansas, 216 Mem Hall, Fayetteville, AR 72701 USA.
EM eleenfe@uark.edu
RI Knapp, Ashley/Q-4136-2019
OI Knapp, Ashley/0000-0002-0073-1466
NR 227
TC 82
Z9 82
U1 2
U2 52
PU PERGAMON-ELSEVIER SCIENCE LTD
PI OXFORD
PA THE BOULEVARD, LANGFORD LANE, KIDLINGTON, OXFORD OX5 1GB, ENGLAND
SN 0272-7358
EI 1873-7811
J9 CLIN PSYCHOL REV
JI Clin. Psychol. Rev.
PD DEC
PY 2013
VL 33
IS 8
BP 1106
EP 1133
DI 10.1016/j.cpr.2013.09.001
PG 28
WC Psychology, Clinical
SC Psychology
GA 272DH
UT WOS:000328440000016
PM 24100080
DA 2020-02-16
ER

PT J
AU Connolly, J
   Nguyen, HNT
   Pepler, D
   Craig, W
   Jiang, DP
AF Connolly, Jennifer
   Nguyen, Hien N. T.
   Pepler, Debra
   Craig, Wendy
   Jiang, Depeng
TI Developmental trajectories of romantic stages and associations with
   problem behaviours during adolescence
SO JOURNAL OF ADOLESCENCE
LA English
DT Article
DE Adolescence; Romantic stages; Developmental trajectory
ID YOUNG ADULTHOOD; DEPRESSIVE SYMPTOMS; PATTERNS; LIFE
AB Normative romantic development is theorized to progress through a series of stages: affiliative activities, group-based dating, and romantic relationships. The objectives of this research were threefold: empirically examine this progression of romantic stages during adolescence, determine normative and atypical trajectories, and examine links with internalizing and externalizing symptoms. An eight-wave longitudinal study was conducted with 698 adolescents (53.6% female; M-age = 11.8 years at start of study). A group-based trajectory approach was employed to identify prototypical trajectories of romantic development and a model with three distinct romantic trajectories (i.e., On-time, Early Starters and Late Bloomers) was identified. Both timing and sequencing of romantic activity differed among trajectory groups. Analysis of Variance (ANOVAs) identified associations between Early Starters and externalizing behaviours in early, middle and later adolescence. The findings support progression through theorized stages of romantic activity and highlight the problems that are linked to early-starting and non-sequenced romantic development. (C) 2013 The Foundation for Professionals in Services for Adolescents. Published by Elsevier Ltd. All rights reserved.
C1 [Connolly, Jennifer; Nguyen, Hien N. T.; Pepler, Debra] York Univ, Fac Hlth, Dept Psychol, Toronto, ON M3J 1P3, Canada.
   [Craig, Wendy] Queens Univ, Dept Psychol, Kingston, ON K7L 3N6, Canada.
   [Jiang, Depeng] Univ Manitoba, Fac Med, Dept Community Hlth Sci, Winnipeg, MB R3E 0W3, Canada.
RP Connolly, J (reprint author), York Univ, Fac Hlth, Dept Psychol, 4700 Keele St, Toronto, ON M3J 1P3, Canada.
EM connolly@yorku.ca; hnguyen5@yorku.ca; pepler@yorku.ca;
   wendy.craig@queensu.ca; depeng_jiang@umanitoba.ca
NR 55
TC 25
Z9 26
U1 1
U2 19
PU ACADEMIC PRESS LTD- ELSEVIER SCIENCE LTD
PI LONDON
PA 24-28 OVAL RD, LONDON NW1 7DX, ENGLAND
SN 0140-1971
EI 1095-9254
J9 J ADOLESCENCE
JI J. Adolesc.
PD DEC
PY 2013
VL 36
IS 6
BP 1013
EP 1024
DI 10.1016/j.adolescence.2013.08.006
PG 12
WC Psychology, Developmental
SC Psychology
GA 275XX
UT WOS:000328713800002
PM 24215948
DA 2020-02-16
ER

PT J
AU Daughters, SB
   Gorka, SM
   Magidson, JF
   MacPherson, L
   Seitz-Brown, CJ
AF Daughters, Stacey B.
   Gorka, Stephanie M.
   Magidson, Jessica F.
   MacPherson, Laura
   Seitz-Brown, C. J.
TI The role of gender and race in the relation between adolescent distress
   tolerance and externalizing and internalizing psychopathology
SO JOURNAL OF ADOLESCENCE
LA English
DT Article
DE Adolescence; Distress tolerance; Externalizing; Internalizing;
   Psychopathology
ID AFRICAN-AMERICAN; DEPRESSIVE SYMPTOMS; RACIAL-DIFFERENCES; SENSATION
   SEEKING; TASK PERSISTENCE; SEX-DIFFERENCES; RACIAL/ETHNIC DIFFERENCES;
   PSYCHIATRIC-DISORDERS; EMOTION DYSREGULATION; PROBLEMATIC ALCOHOL
AB Distress tolerance (DT) is an established construct contributing to the onset and maintenance of psychopathology in adulthood; however, few studies have examined the role of DT in older adolescent psychopathology. Emerging data suggest that gender and race may influence this relation. Therefore, the current study examined the relation between gender, race, and DT on parent-reported internalizing and externalizing DSM-oriented symptoms among a community sample of 128, 14-18 year old adolescents. Results indicated a moderating effect of gender on affective problems, such that females with low DT, but not males, displayed significantly greater affective problems. Findings also indicated a significant moderating effect of race, such that Caucasians with low DT, but not African Americans, displayed significantly higher somatic, oppositional defiant, and conduct problems. These findings suggest that DT is an important clinical variable in older adolescence, particularly among Caucasians and females. (C) 2013 The Foundation for Professionals in Services for Adolescents. Published by Elsevier Ltd. All rights reserved.
C1 [Daughters, Stacey B.] Univ N Carolina, Dept Psychol, Chapel Hill, NC 27599 USA.
   [Gorka, Stephanie M.] Univ Illinois, Dept Psychol, Chicago, IL 60680 USA.
   [Magidson, Jessica F.] Harvard Univ, Massachusetts Gen Hosp, Sch Med, Cambridge, MA 02138 USA.
   [MacPherson, Laura; Seitz-Brown, C. J.] Univ Maryland, Dept Psychol, College Pk, MD 20742 USA.
RP Daughters, SB (reprint author), Univ N Carolina, Dept Psychol, 247 Davie Hall, Chapel Hill, NC 27599 USA.
EM daughter@unc.edu
FU NIDA NIH HHSUnited States Department of Health & Human ServicesNational
   Institutes of Health (NIH) - USANIH National Institute on Drug Abuse
   (NIDA) [R21 DA022741, R21DA022741]
NR 105
TC 12
Z9 12
U1 0
U2 15
PU ACADEMIC PRESS LTD- ELSEVIER SCIENCE LTD
PI LONDON
PA 24-28 OVAL RD, LONDON NW1 7DX, ENGLAND
SN 0140-1971
EI 1095-9254
J9 J ADOLESCENCE
JI J. Adolesc.
PD DEC
PY 2013
VL 36
IS 6
BP 1053
EP 1065
DI 10.1016/j.adolescence.2013.08.008
PG 13
WC Psychology, Developmental
SC Psychology
GA 275XX
UT WOS:000328713800006
PM 24215952
OA Green Accepted
DA 2020-02-16
ER

PT J
AU Shapero, BG
   Hamilton, JL
   Liu, RT
   Abramson, LY
   Alloy, LB
AF Shapero, Benjamin G.
   Hamilton, Jessica L.
   Liu, Richard T.
   Abramson, Lyn Y.
   Alloy, Lauren B.
TI Internalizing symptoms and rumination: The prospective prediction of
   familial and peer emotional victimization experiences during adolescence
SO JOURNAL OF ADOLESCENCE
LA English
DT Article
DE Internalizing symptoms; Rumination; Emotional abuse; Peer victimization
ID CHILDHOOD TRAUMA QUESTIONNAIRE; MULTIDIMENSIONAL ANXIETY SCALE; RESPONSE
   STYLES THEORY; STRESSFUL LIFE EVENTS; DEPRESSIVE SYMPTOMS;
   REASSURANCE-SEEKING; SOCIAL ANXIETY; LONGITUDINAL EXAMINATION;
   GENERATION; CHILDREN
AB Adolescence is marked by increases in stressful life events. Although research has demonstrated that depressed individuals generate stress, few studies investigate the generation of emotional victimization. The current study examined the effects of rumination and internalizing symptoms on experiences of peer victimization and familial emotional abuse.
   Participants were 216 adolescents (M = 14-years-old; 58% female; 47% African-American) who completed two assessments. Results showed that rumination predicted peer victimization and emotional abuse. The effect of rumination on emotional victimization is heightened for those who have higher levels of depression symptoms. That is, individuals who ruminate and who have depression symptoms experience increases in both peer emotional victimization and parental emotional abuse.
   This study builds upon prior research and indicates that rumination may be a stronger predictor of emotional victimization than symptoms of depression or anxiety. Identifying underlying mechanisms may yield targets for interventions aimed at addressing the chronic nature of depression. (C) 2013 The Foundation for Professionals in Services for Adolescents. Published by Elsevier Ltd. All rights reserved.
C1 [Shapero, Benjamin G.; Hamilton, Jessica L.; Alloy, Lauren B.] Temple Univ, Dept Psychol, Philadelphia, PA 19122 USA.
   [Liu, Richard T.] Brown Univ, Alpert Med Sch, Butler Hosp, Dept Psychiat & Human Behav, Providence, RI 02906 USA.
   [Abramson, Lyn Y.] Univ Wisconsin, Dept Psychol, Madison, WI 53706 USA.
RP Shapero, BG (reprint author), Temple Univ, Dept Psychol, 1701 N 13th St, Philadelphia, PA 19122 USA.
EM shapero@temple.edu
RI Shapero, Benjamin/V-7464-2019
OI Shapero, Benjamin/0000-0002-8764-6730; Liu, Richard/0000-0002-1367-9716
FU NIMH NIH HHSUnited States Department of Health & Human ServicesNational
   Institutes of Health (NIH) - USANIH National Institute of Mental Health
   (NIMH) [F31 MH099764, R01 MH101168, MH79369, MH099764-01]
NR 72
TC 13
Z9 13
U1 1
U2 21
PU ACADEMIC PRESS LTD- ELSEVIER SCIENCE LTD
PI LONDON
PA 24-28 OVAL RD, LONDON NW1 7DX, ENGLAND
SN 0140-1971
EI 1095-9254
J9 J ADOLESCENCE
JI J. Adolesc.
PD DEC
PY 2013
VL 36
IS 6
BP 1067
EP 1076
DI 10.1016/j.adolescence.2013.08.011
PG 10
WC Psychology, Developmental
SC Psychology
GA 275XX
UT WOS:000328713800007
PM 24215953
OA Green Accepted
DA 2020-02-16
ER

PT J
AU Saritas, D
   Grusec, JE
   Gencoz, T
AF Saritas, Dilek
   Grusec, Joan E.
   Gencoz, Tulin
TI Warm and harsh parenting as mediators of the relation between maternal
   and adolescent emotion regulation
SO JOURNAL OF ADOLESCENCE
LA English
DT Article
DE Emotion regulation; Parental rejection; Parental warmth; Socialization
   domains
ID DEPRESSIVE SYMPTOMS; GENDER-DIFFERENCES; INFANT DISTRESS; SOCIALIZATION;
   FAMILY; LINKS; LIFE; SELF; EXPRESSIVITY; DIFFICULTIES
AB Maternal hostility/rejection and warmth were considered as potential mediators of the relation between mothers' and adolescents' emotion regulation. Participants were first-year high school students living in Ankara, Turkey and their mothers (N = 365). Scales assessing emotion regulation difficulties and maternal hostility/rejection and warmth were administered to both the adolescents and their mothers. Maternal hostility/rejection, but not warmth, mediated the relation between maternal and adolescent emotion regulation. For girls there was, additionally, a direct effect of maternal emotion regulation. The different roles played by parental rejection and parental warmth in the development of adolescents' emotion regulation accord with arguments that socialization occurs in different domains and that rejection and warmth are not aspects of the same domain. (C) 2013 The Foundation for Professionals in Services for Adolescents. Published by Elsevier Ltd. All rights reserved.
C1 [Saritas, Dilek] Bulent Ecevit Univ, Zonguldak, Turkey.
   [Grusec, Joan E.] Univ Toronto, Dept Psychol, Toronto, ON M5S 3G3, Canada.
   [Gencoz, Tulin] Middle E Tech Univ, Ankara, Turkey.
RP Grusec, JE (reprint author), Univ Toronto, Dept Psychol, Toronto, ON M5S 3G3, Canada.
EM grusec@psych.utoronto.ca
NR 63
TC 25
Z9 25
U1 0
U2 53
PU ACADEMIC PRESS LTD- ELSEVIER SCIENCE LTD
PI LONDON
PA 24-28 OVAL RD, LONDON NW1 7DX, ENGLAND
SN 0140-1971
EI 1095-9254
J9 J ADOLESCENCE
JI J. Adolesc.
PD DEC
PY 2013
VL 36
IS 6
BP 1093
EP 1101
DI 10.1016/j.adolescence.2013.08.015
PG 9
WC Psychology, Developmental
SC Psychology
GA 275XX
UT WOS:000328713800010
PM 24215956
DA 2020-02-16
ER

PT J
AU Knack, JM
   Jacquot, C
   Jensen-Campbell, LA
   Malcolm, KT
AF Knack, Jennifer M.
   Jacquot, Colette
   Jensen-Campbell, Lauri A.
   Malcolm, Kenya T.
TI Importance of having agreeable friends in adolescence (especially when
   you are not)
SO JOURNAL OF APPLIED SOCIAL PSYCHOLOGY
LA English
DT Article
ID PEER RELATIONS; INTERPERSONAL CONFLICT; SEX-DIFFERENCES; PERSONALITY;
   VICTIMIZATION; AGGRESSION; ADAPTATION; ADJUSTMENT; CHILDHOOD; BEHAVIOR
AB Using the actor-partner interdependence model, we examined whether adolescent's agreeableness, best friend's agreeableness, and the interaction between adolescent-friend agreeableness are important for interpersonal functioning. Adolescents (N=158) in fifth to eighth grades who were part of best friend pairs completed personality and friendship measures. Adolescents' adjustment and victimization experiences were assessed by peer nominations. For boys, best friend's agreeableness moderated the relationship between the target boy's agreeableness and overt victimization, relational victimization, and externalizing problems. For girls, best friend's agreeableness moderated the relationship between the target girl's agreeableness and internalizing problems and prosocial skills. This study provides an initial glimpse into how traits of friends can influence outcomes beyond what would be expected from adolescents' personality alone.
C1 [Knack, Jennifer M.] Clarkson Univ, Potsdam, NY 13677 USA.
   [Jensen-Campbell, Lauri A.] Univ Texas Arlington, Arlington, TX 76019 USA.
   [Malcolm, Kenya T.] Univ Rochester, Med Ctr, Rochester, NY 14627 USA.
RP Knack, JM (reprint author), Clarkson Univ, Dept Psychol, 8 Clarkson Ave, Potsdam, NY 13677 USA.
EM jknack@clarkson.edu
NR 66
TC 2
Z9 2
U1 0
U2 13
PU WILEY
PI HOBOKEN
PA 111 RIVER ST, HOBOKEN 07030-5774, NJ USA
SN 0021-9029
EI 1559-1816
J9 J APPL SOC PSYCHOL
JI J. Appl. Soc. Psychol.
PD DEC
PY 2013
VL 43
IS 12
BP 2401
EP 2413
DI 10.1111/jasp.12188
PG 13
WC Psychology, Social
SC Psychology
GA 270AP
UT WOS:000328288200006
DA 2020-02-16
ER

PT J
AU Van den Akker, AL
   Prinzie, P
   Dekovic, M
   De Haan, AD
   Asscher, JJ
   Widiger, T
AF Van den Akker, Alithe L.
   Prinzie, Peter
   Dekovic, Maja
   De Haan, Amaranta D.
   Asscher, Jessica J.
   Widiger, Thomas
TI The Development of Personality Extremity From Childhood to Adolescence:
   Relations to Internalizing and Externalizing Problems
SO JOURNAL OF PERSONALITY AND SOCIAL PSYCHOLOGY
LA English
DT Article
DE Big Five personality; personality structure; growth mixture modeling;
   internalizing problems; externalizing problems
ID PREDICTIVE-VALIDITY; PROBLEM BEHAVIOR; 5-FACTOR MODEL; DSM-V; DISORDERS;
   DIMENSIONS; CHILDREN; TRAITS; RESILIENT; PSYCHOPATHOLOGY
AB This study investigated the development of personality extremity (deviation of an average midpoint of all 5 personality dimensions together) across childhood and adolescence, as well as relations between personality extremity and adjustment problems. For 598 children (mean age at Time 1 = 7.5 years), mothers and fathers reported the Big Five personality dimensions 4 times across 8 years. Children's vector length in a 5-dimensional configuration of the Big Five dimensions represented personality extremity. Mothers, fathers, and teachers reported children's internalizing and externalizing problems at the 1st and final measurement. In a cohort-sequential design, we modeled personality extremity in children and adolescents from ages 6 to 17 years. Growth mixture modeling revealed a similar solution for both mother and father reports: a large group with relatively short vectors that were stable over time (mother reports: 80.3%; father reports: 84.7%) and 2 smaller groups with relatively long vectors (i.e., extreme personality configuration). One group started out relatively extreme and decreased over time (mother reports: 13.2%; father reports: 10.4%), whereas the other group started out only slightly higher than the short vector group but increased across time (mother reports: 6.5%; father reports: 4.9%). Children who belonged to the increasingly extreme class experienced more internalizing and externalizing problems in late adolescence, controlling for previous levels of adjustment problems and the Big Five personality dimensions. Personality extremity may be important to consider when identifying children at risk for adjustment problems.
C1 [Van den Akker, Alithe L.; Prinzie, Peter; Dekovic, Maja] Univ Utrecht, Dept Child & Adolescent Studies, Utrecht, Netherlands.
   [De Haan, Amaranta D.] Univ Ghent, Dept Dev Psychol, B-9000 Ghent, Belgium.
   [Asscher, Jessica J.] Univ Amsterdam, Res Ctr Forens Child & Youth Care Studies, NL-1018 VZ Amsterdam, Netherlands.
   [Widiger, Thomas] Univ Kentucky, Dept Psychol, Lexington, KY 40506 USA.
RP Van den Akker, AL (reprint author), Univ Amsterdam, Dept Child Dev & Educ, Nieuwe Prinsengracht 130, NL-1018 VZ Amsterdam, Netherlands.
EM a.l.vandenakker@uva.nl
RI prinzie, peter/A-2942-2012; de Haan, Amaranta/O-8185-2015; van den
   akker, alithe/H-2083-2018
OI prinzie, peter/0000-0003-3441-7157; de Haan,
   Amaranta/0000-0001-5434-3189; de Haan, Amaranta/0000-0002-3792-662X
NR 46
TC 5
Z9 5
U1 1
U2 47
PU AMER PSYCHOLOGICAL ASSOC
PI WASHINGTON
PA 750 FIRST ST NE, WASHINGTON, DC 20002-4242 USA
SN 0022-3514
EI 1939-1315
J9 J PERS SOC PSYCHOL
JI J. Pers. Soc. Psychol.
PD DEC
PY 2013
VL 105
IS 6
BP 1038
EP 1048
DI 10.1037/a0034441
PG 11
WC Psychology, Social
SC Psychology
GA 275KC
UT WOS:000328673800010
PM 24295382
DA 2020-02-16
ER

PT J
AU Becker, SP
   Fite, PJ
   Garner, AA
   Greening, L
   Stoppelbein, L
   Luebbe, AM
AF Becker, Stephen P.
   Fite, Paula J.
   Garner, Annie A.
   Greening, Leilani
   Stoppelbein, Laura
   Luebbe, Aaron M.
TI Reward and punishment sensitivity are differentially associated with
   ADHD and sluggish cognitive tempo symptoms in children
SO JOURNAL OF RESEARCH IN PERSONALITY
LA English
DT Article
DE ADHD; Attention-deficit/hyperactivity disorder; BIS/BAS; Personality
   theory; Psychopathology; Reinforcement sensitivity theory; SCT; Sluggish
   cognitive tempo; SPSRQ-C
ID ATTENTION-DEFICIT/HYPERACTIVITY DISORDER; BEHAVIORAL-INHIBITION;
   CHILDHOOD PSYCHOPATHOLOGY; EVIDENCE BASE; ANXIETY; IMPULSIVITY;
   IMPAIRMENT; PREDICTS; CARVER; SCALES
AB Research demonstrates that attention-deficit/hyperactivity disorder (ADHD) and sluggish cognitive tempo (SCT) are likely separate constructs, but no study has examined whether personality dimensions are differentially associated with ADHD and SCT. This study tested the hypothesis that sensitivity to reward would be associated with ADHD symptoms whereas sensitivity to punishment would be associated with SCT symptoms. This hypothesis was examined in a community sample of children ages 9-12 (N = 89; 56% male). As expected, sensitivity to reward (and impulsivity/fun seeking specifically) was associated with ADHD and broadband externalizing symptoms, whereas sensitivity to punishment (and Fear/Shyness specifically) was associated with SCT and broadband internalizing symptoms. Although preliminary, these results suggest that distinct personality dimensions may contribute to the presence of ADHD/externalizing or SCT/internalizing symptoms. (C) 2013 Elsevier Inc. All rights reserved.
C1 [Becker, Stephen P.; Luebbe, Aaron M.] Miami Univ, Dept Psychol, Oxford, OH 45056 USA.
   [Becker, Stephen P.; Garner, Annie A.] Cincinnati Childrens Hosp, Med Ctr, Div Behav Med & Clin Psychol, Cincinnati, OH USA.
   [Fite, Paula J.] Univ Kansas, Clin Child Psychol Program, Lawrence, KS 66045 USA.
   [Greening, Leilani] Univ Mississippi, Med Ctr, Dept Psychiat & Human Behav, Jackson, MS 39216 USA.
   [Stoppelbein, Laura] Univ Alabama Birmingham, Dept Psychol, Birmingham, AL 35294 USA.
   [Stoppelbein, Laura] Glenwood Autism & Behav Hlth Ctr, Birmingham, AL USA.
RP Becker, SP (reprint author), Miami Univ, Dept Psychol, 90 North Patterson Ave, Oxford, OH 45056 USA.
EM beckersp@miamioh.edu
RI Becker, Stephen P./AAE-3858-2019
OI Becker, Stephen/0000-0001-9046-5183
NR 66
TC 43
Z9 44
U1 4
U2 34
PU ACADEMIC PRESS INC ELSEVIER SCIENCE
PI SAN DIEGO
PA 525 B ST, STE 1900, SAN DIEGO, CA 92101-4495 USA
SN 0092-6566
EI 1095-7251
J9 J RES PERS
JI J. Res. Pers.
PD DEC
PY 2013
VL 47
IS 6
BP 719
EP 727
DI 10.1016/j.jrp.2013.07.001
PG 9
WC Psychology, Social
SC Psychology
GA 267LI
UT WOS:000328098800005
DA 2020-02-16
ER

PT J
AU Sansone, RA
   Leung, JS
   Wiederman, MW
AF Sansone, Randy A.
   Leung, Justin S.
   Wiederman, Michael W.
TI Having been bullied in childhood: Relationship to aggressive behaviour
   in adulthood
SO INTERNATIONAL JOURNAL OF SOCIAL PSYCHIATRY
LA English
DT Article
DE Aggression; bully; bully victim; bullying; externalizing behaviour
ID VICTIMS; BULLY/VICTIMS; VICTIMIZATION; CHILDREN; SCHOOL
AB Aims: Victimization through being bullied in childhood is traditionally associated with subsequent internalizing symptoms, but some literature suggests otherwise. In this study, we examined a history of being bullied in relationship to 21 externalized aggressive behaviours in adulthood.
   Methods: Using a cross-sectional approach and a self-report survey methodology, we examined a history of being bullied in childhood in relation to 21 aggression variables in a consecutive sample of 342 internal medicine outpatients.
   Results: In comparison with the not bullied, participants who reported having been bullied in childhood had a statistically significantly greater overall number of self-reported aggressive behaviours. Longer duration of being bullied was statistically significantly correlated with a greater number of reported aggressive behaviours. With regard to individual behaviours, four were statistically significantly associated with being bullied: hitting walls; intentionally breaking things; getting into fist fights; and pushing/shoving a partner.
   Conclusions: While relationships between bullying in childhood and subsequent internalizing symptoms have been well established, the present study indicates that bullying in childhood is also associated with externalizing/aggressive behaviours in adulthood.
C1 [Sansone, Randy A.] Wright State Univ, Sch Med, Dept Psychiat, Dayton, OH USA.
   [Sansone, Randy A.] Wright State Univ, Sch Med, Dept Internal Med, Dayton, OH USA.
   [Sansone, Randy A.] Kettering Med Ctr, Dept Psychiat Educ, Kettering, OH USA.
   [Leung, Justin S.] Wright State Univ, Sch Med, Dayton, OH USA.
   [Wiederman, Michael W.] Columbia Coll, Columbia, SC USA.
RP Sansone, RA (reprint author), Sycamore Primary Care Ctr, 2115 Leiter Rd, Miamisburg, OH 45342 USA.
EM Randy.sansone@khnetwork.org
NR 9
TC 5
Z9 5
U1 0
U2 16
PU SAGE PUBLICATIONS LTD
PI LONDON
PA 1 OLIVERS YARD, 55 CITY ROAD, LONDON EC1Y 1SP, ENGLAND
SN 0020-7640
EI 1741-2854
J9 INT J SOC PSYCHIATR
JI Int. J. Soc. Psychiatr.
PD DEC
PY 2013
VL 59
IS 8
BP 824
EP 826
DI 10.1177/0020764012456814
PG 3
WC Psychiatry
SC Psychiatry
GA 256FC
UT WOS:000327294100014
PM 22976375
DA 2020-02-16
ER

PT J
AU Zarling, AL
   Taber-Thomas, S
   Murray, A
   Knuston, JF
   Lawrence, E
   Valles, NL
   DeGarmo, DS
   Bank, L
AF Zarling, Amie Langer
   Taber-Thomas, Sarah
   Murray, Amanda
   Knuston, John F.
   Lawrence, Erika
   Valles, Nizete-Ly
   DeGarmo, David S.
   Bank, Lew
TI Internalizing and Externalizing Symptoms in Young Children Exposed to
   Intimate Partner Violence: Examining Intervening Processes
SO JOURNAL OF FAMILY PSYCHOLOGY
LA English
DT Article
DE IPV; aggression; children's exposure; child adjustment; mediators
ID EMOTION REGULATION; MARITAL CONFLICT; INTERPARENTAL CONFLICT; FIT
   INDEXES; AGGRESSION; ADJUSTMENT; MALTREATMENT; DISORDERS; WITNESSES;
   SECURITY
AB Children's emotion dysregulation, children's appraisals, maternal psychological functioning, and harsh discipline were investigated as potential mediators in the putative link between exposure to intimate partner violence and poor child outcomes. Participants included 132 children ages 6-8 and their mothers who had been enrolled in a longitudinal study of parenting and children's social development. The mothers were receiving some form of government-based economic assistance or other social services, and were currently involved in a romantic relationship. Results of structural equation modeling indicated children's emotion dysregulation mediated the links between exposure to intimate partner violence (IPV) and both internalizing and externalizing problems. Harsh discipline mediated the link between exposure to IPV and externalizing, but not internalizing, symptoms. Child appraisals and maternal psychological functioning mediated the link between exposure to IPV and internalizing, but not externalizing, symptoms.
C1 [Zarling, Amie Langer; Taber-Thomas, Sarah; Murray, Amanda; Knuston, John F.; Lawrence, Erika; Valles, Nizete-Ly] Univ Iowa, Dept Psychol, Iowa City, IA 52242 USA.
   [DeGarmo, David S.; Bank, Lew] Oregon Social Learning Ctr, Eugene, OR 97401 USA.
RP Zarling, AL (reprint author), Univ Iowa, Dept Psychol, Iowa City, IA 52242 USA.
EM amie-langer@uiowa.edu
FU NICHD NIH HHSUnited States Department of Health & Human ServicesNational
   Institutes of Health (NIH) - USANIH Eunice Kennedy Shriver National
   Institute of Child Health & Human Development (NICHD) [R01 HD046789, R01
   HD-46789]; NIDA NIH HHSUnited States Department of Health & Human
   ServicesNational Institutes of Health (NIH) - USANIH National Institute
   on Drug Abuse (NIDA) [P50 DA035763]; NIMH NIH HHSUnited States
   Department of Health & Human ServicesNational Institutes of Health (NIH)
   - USANIH National Institute of Mental Health (NIMH) [F31 MH090635,
   F31MH090635-02]
NR 63
TC 24
Z9 24
U1 0
U2 23
PU AMER PSYCHOLOGICAL ASSOC
PI WASHINGTON
PA 750 FIRST ST NE, WASHINGTON, DC 20002-4242 USA
SN 0893-3200
EI 1939-1293
J9 J FAM PSYCHOL
JI J. Fam. Psychol.
PD DEC
PY 2013
VL 27
IS 6
BP 945
EP 955
DI 10.1037/a0034804
PG 11
WC Psychology, Clinical; Family Studies
SC Psychology; Family Studies
GA 264DS
UT WOS:000327857800010
PM 24294933
OA Green Accepted
DA 2020-02-16
ER

PT J
AU Xie, B
   Ishibashi, K
   Lin, C
   Peterson, DV
   Susman, EJ
AF Xie, Bin
   Ishibashi, Keri
   Lin, Cindy
   Peterson, Darleen V.
   Susman, Elizabeth J.
TI Overweight trajectories and psychosocial adjustment among adolescents
SO PREVENTIVE MEDICINE
LA English
DT Article
DE Overweight trajectories; Psychosocial adjustment; Adolescents
ID BODY-MASS INDEX; DEVELOPMENTAL TRAJECTORIES; DEPRESSIVE SYMPTOMS;
   MIXTURE-MODELS; OBESITY; CHILDHOOD; HEALTH; RISK; LIFE; ASSOCIATION
AB Objectives. Few studies have investigated overweight trajectories and psychosocial adjustment among adolescents. We conducted analyses with data from the multisite Study of Early Child Care and Youth Development (SECCYD).
   Methods. The sample included 1350 youths born in 1991. Data consisted of repeated measures of weight, height and multiple subscales of internalizing and externalizing behavioral problems measured by the Child Behavior Checklist (CBCL) from age 9 to age 15.
   Results. Three trajectory patterns were identified: never/rarely overweight/obese (59.5%), late start/light overweight/obese (12.1%), and chronically/heavy overweight/obese (28.4%). Youths with chronically/heavy overweight/obese trajectory pattern had significantly higher scores of internalizing problems over time, as well as syndrome subscales of somatic complaints, social problems and social withdrawal over time than youths with the never/rare overweight/obese trajectory pattern. There was no significant difference in either broad-band behavioral problems or narrow-band syndrome subscales between youths with the never/rare overweight/obese trajectory pattern and those with the late start/light overweight/obesity trajectory pattern.
   Conclusions. Study findings may advance knowledge on the distinct developmental trajectory patterns of overweight youth and their linkages to the psychosocial adjustment during the period of pubertal transition. The results highlight the need for future prevention research to improve the physical development and mental well-being of adolescents. (C) 2013 Elsevier Inc. All rights reserved.
C1 [Xie, Bin; Lin, Cindy; Peterson, Darleen V.] Claremont Grad Univ, Sch Community & Global Hlth, Claremont, CA 91711 USA.
   [Ishibashi, Keri] Scripps Coll, Joint Sci Program, Claremont, CA 91711 USA.
   [Susman, Elizabeth J.] Penn State Univ, Dept Biobehav Hlth, State Coll, PA 16803 USA.
RP Xie, B (reprint author), Claremont Grad Univ, Sch Community & Global Hlth, 675 W Foothill Blvd,Suite 310, Claremont, CA 91711 USA.
EM bin.xie@cgu.edu
FU Eunice Kennedy Shriver National Institute of Child Health & Human
   DevelopmentUnited States Department of Health & Human ServicesNational
   Institutes of Health (NIH) - USANIH Eunice Kennedy Shriver National
   Institute of Child Health & Human Development (NICHD) [R03HD058122];
   National Institute of Diabetes and Digestive and Kidney DiseasesUnited
   States Department of Health & Human ServicesNational Institutes of
   Health (NIH) - USANIH National Institute of Diabetes & Digestive &
   Kidney Diseases (NIDDK) [R21DK088313]
FX This research was supported by the Eunice Kennedy Shriver National
   Institute of Child Health & Human Development (Grant # R03HD058122) and
   was also partially supported by the National Institute of Diabetes and
   Digestive and Kidney Diseases (Grant # R21DK088313).
NR 58
TC 10
Z9 10
U1 0
U2 8
PU ACADEMIC PRESS INC ELSEVIER SCIENCE
PI SAN DIEGO
PA 525 B ST, STE 1900, SAN DIEGO, CA 92101-4495 USA
SN 0091-7435
EI 1096-0260
J9 PREV MED
JI Prev. Med.
PD DEC
PY 2013
VL 57
IS 6
BP 837
EP 843
DI 10.1016/j.ypmed.2013.09.008
PG 7
WC Public, Environmental & Occupational Health; Medicine, General &
   Internal
SC Public, Environmental & Occupational Health; General & Internal Medicine
GA 260BR
UT WOS:000327570500017
PM 24075819
OA Green Accepted
DA 2020-02-16
ER

PT J
AU White, RMB
   Deardorff, J
   Liu, Y
   Gonzales, NA
AF White, Rebecca M. B.
   Deardorff, Julianna
   Liu, Yu
   Gonzales, Nancy A.
TI Contextual Amplification or Attenuation of the Impact of Pubertal Timing
   on Mexican-Origin Boys' Mental Health Symptoms
SO JOURNAL OF ADOLESCENT HEALTH
LA English
DT Article
DE Puberty; Mexican Americans; Neighborhood; Effect modifiers
ID CORTISOL REACTIVITY; AMERICAN; BEHAVIOR; GIRLS; PSYCHOPATHOLOGY;
   NEIGHBORHOODS; DELINQUENCY; MATURATION; DEPRESSION; DISORDERS
AB Purpose: To examine the role of neighborhood contextual variation in the putative association between pubertal timing and internalizing and externalizing symptoms amongMexican-origin boys.
   Methods: In a sample of seventh-grade Mexican-origin boys (N = 353; (x) over bar (age) = 12.8 years) we assessed a range of secondary sexual characteristics, internalizing, and externalizing symptoms. Reports on all secondary sexual characteristics were collapsed and age-standardized to represent total pubertal timing. We also distinguished between the timing of physical changes driven by adrenal versus gonadal maturation. Boys' residential addresses were geocoded and American Community Survey data were used to describe neighborhoods along two dimensions: ethnic concentration and socioeconomic disadvantage. Three years later (in 10th grade) we re-assessed internalizing and externalizing symptoms. We examined the moderating influence of neighborhood ethnic concentration and neighborhood socioeconomic disadvantage on the prospective associations between puberty timing (total, gonadal, adrenal) and internalizing and externalizing symptoms.
   Results: Earlier total pubertal timing predicted increases in externalizing symptoms, but only when Mexican-origin boys lived in neighborhoods low on ethnic concentration. Total timing results for externalizing symptoms were replicated for adrenal timing. Furthermore, early adrenal timing predicted increases in internalizing symptoms, but again, only when boys lived in neighborhoods low on ethnic concentration. No effects were observed for gonadal timing specifically.
   Conclusions: Early pubertal timing, especially advanced physical changes initiated and regulated by adrenal maturation, have important implications for Mexican-origin boys' internalizing and externalizing symptoms, but these implications depend on neighborhood characteristics. Ethnically concentrated neighborhoods are protective for early-maturing Mexican-origin boys. (C) 2013 Society for Adolescent Health and Medicine. All rights reserved.
C1 [White, Rebecca M. B.] Arizona State Univ, T Denny Sanford Sch Social & Family Dynam, Tempe, AZ USA.
   [Deardorff, Julianna] Univ Calif Berkeley, Sch Publ Hlth, Berkeley, CA 94720 USA.
   [Liu, Yu; Gonzales, Nancy A.] Arizona State Univ, Dept Psychol, Tempe, AZ 85287 USA.
RP White, RMB (reprint author), T Denny Sanford Sch Social & Family Dynam, POB 3701, Tempe, AZ 85287 USA.
EM rebecca.white@asu.edu
RI , Rebecca/K-4746-2019
OI , Rebecca/0000-0002-3460-0085; Liu, Yu/0000-0003-3873-8978
FU National Institute of Mental HealthUnited States Department of Health &
   Human ServicesNational Institutes of Health (NIH) - USANIH National
   Institute of Mental Health (NIMH) [R01-MH68920]
FX Work on this project was supported, in part, by National Institute of
   Mental Health Grant R01-MH68920. The authors gratefully acknowledge the
   families for their participation in the project.
NR 39
TC 14
Z9 14
U1 1
U2 11
PU ELSEVIER SCIENCE INC
PI NEW YORK
PA STE 800, 230 PARK AVE, NEW YORK, NY 10169 USA
SN 1054-139X
EI 1879-1972
J9 J ADOLESCENT HEALTH
JI J. Adolesc. Health
PD DEC
PY 2013
VL 53
IS 6
BP 692
EP 698
DI 10.1016/j.jadohealth.2013.07.007
PG 7
WC Psychology, Developmental; Public, Environmental & Occupational Health;
   Pediatrics
SC Psychology; Public, Environmental & Occupational Health; Pediatrics
GA 258TJ
UT WOS:000327481300004
PM 23992760
OA Green Accepted
DA 2020-02-16
ER

PT J
AU Margari, F
   Lucarelli, E
   Craig, F
   Petruzzelli, MG
   Lecce, PA
   Margari, L
AF Margari, Francesco
   Lucarelli, Elisabetta
   Craig, Francesco
   Petruzzelli, Maria G.
   Lecce, Paola A.
   Margari, Lucia
TI Psychopathology in children and adolescents with primary headaches:
   Categorical and dimensional approaches
SO CEPHALALGIA
LA English
DT Article
DE Primary headache; children; psychiatric comorbidity; tension-type;
   migraine
ID MAJOR DEPRESSION; MIGRAINE; PREVALENCE; DISORDERS; COMORBIDITY;
   EPIDEMIOLOGY; ASSOCIATIONS; SYMPTOMS
AB Background Recurrent headache is common in childhood, but there is not a great amount of data on the associations between headaches and psychopathology in children.
   Objective The aim of this study is to examine the relationships between primary headaches and psychopathology in children, using both the categorical and dimensional assessment.
   Methods The sample consisted of 70 patients with primary headache compared to a matched sample of 50 healthy children. Psychiatric comorbidity was defined according to the diagnostic criteria of the Diagnostic and Statistical Manual of Disorders. Child psychopathology outcomes were assessed using child- and parent-reported standardized instruments.
   Results Internalizing and externalizing problems were significantly represented among children with headaches compared to the control group, respectively 63% and 27%, without significant differences between migraine and tension-type headache children. Moreover, a total of 26% of the children with a headache reported psychiatric comorbidity such as anxiety and mood disorders.
   Conclusion The dimensional approach improves accuracy in the recognition of emotional and behavioral problems compared to the categorical approach; however, the use of both of these approaches could be useful for clinical practice, treatment and research.
C1 [Margari, Francesco] Univ Bari Aldo Moro, Dept Basic Med Sci,Neurosciences & Sense Organs, Psychiat Unit, I-70100 Bari, Italy.
   [Lucarelli, Elisabetta; Craig, Francesco; Petruzzelli, Maria G.; Lecce, Paola A.; Margari, Lucia] Univ Bari Aldo Moro, Dept Basic Med Sci Neurosci & Sense Organs, Child Neuropsychiat Unit, I-70100 Bari, Italy.
RP Margari, L (reprint author), Univ Bari Aldo Moro, Hosp Polyclin Bari, Dept Basic Med Sci Neurosci & Sense Organs, Child Neuropsychiat Unit, Piazza Giulio Cesare 1, I-70100 Bari, Italy.
EM lucia.margari@uniba.it
RI Lucarelli, Elisabetta/AAA-5581-2020; Margari, Lucia/K-8857-2016; Craig,
   Francesco/J-3595-2016; Margari, Lucia/K-8857-2016
OI Lucarelli, Elisabetta/0000-0001-9721-0490; Margari,
   Lucia/0000-0002-2506-2086; Craig, Francesco/0000-0003-3454-6653;
   Margari, Lucia/0000-0002-9203-3373
NR 36
TC 12
Z9 12
U1 0
U2 4
PU SAGE PUBLICATIONS LTD
PI LONDON
PA 1 OLIVERS YARD, 55 CITY ROAD, LONDON EC1Y 1SP, ENGLAND
SN 0333-1024
EI 1468-2982
J9 CEPHALALGIA
JI Cephalalgia
PD DEC
PY 2013
VL 33
IS 16
BP 1311
EP 1318
DI 10.1177/0333102413495966
PG 8
WC Clinical Neurology; Neurosciences
SC Neurosciences & Neurology
GA 251HF
UT WOS:000326917700004
PM 23827982
DA 2020-02-16
ER

PT J
AU Klassen, BJ
   Porcerelli, JH
   Sklar, ER
   Markova, T
AF Klassen, Brian J.
   Porcerelli, John H.
   Sklar, Elyse R.
   Markova, Tsveti
TI Pediatric Symptom Checklist Ratings by Mothers with a Recent History of
   Intimate Partner Violence: A Primary Care Study
SO JOURNAL OF CLINICAL PSYCHOLOGY IN MEDICAL SETTINGS
LA English
DT Article
DE Pediatric Symptoms Checklist; Intimate partner violence; Psychosocial
   screening
ID PSYCHOSOCIAL DYSFUNCTION; MATERNAL DEPRESSION; BEHAVIOR PROBLEMS;
   MENTAL-HEALTH; CHILDREN; DISORDERS; VALIDITY; UTILITY; PREVALENCE;
   VALIDATION
AB Screening for psychosocial problems is an effective way to identify children who need further evaluation, and many brief, psychometrically strong measures exist for this purpose. More research is needed, however, about the performance of these measures in special populations who are familiar to primary care settings. The purpose of this study was to examine and compare maternal ratings on the Pediatric Symptom Checklist (PSC) between low-income, urban mothers who had suffered intimate partner violence (IPV) in the past year (n = 23) and a demographically-matched comparison group of mothers (n = 23). Victims of violence rated their children as having significantly more problems in a number of categories (Total PSC Score, Externalizing, and Internalizing) than did mothers in the comparison group. The PSC shows promise as an adequate screening tool for psychosocial problems in the children of women who have suffered IPV, but more research is needed.
C1 [Klassen, Brian J.; Sklar, Elyse R.] Wayne State Univ, Dept Psychol, Detroit, MI 48202 USA.
   [Porcerelli, John H.; Markova, Tsveti] Wayne State Univ, Dept Family Med & Publ Hlth Sci, Detroit, MI 48201 USA.
RP Klassen, BJ (reprint author), Wayne State Univ, Dept Psychol, 5057 Woodward Ave,7th Floor, Detroit, MI 48202 USA.
EM klassen.brian@gmail.com
RI Markova, Tsveti/I-3792-2013
OI Markova, Tsveti/0000-0002-5246-4013
NR 33
TC 1
Z9 1
U1 0
U2 6
PU SPRINGER/PLENUM PUBLISHERS
PI NEW YORK
PA 233 SPRING ST, NEW YORK, NY 10013 USA
SN 1068-9583
EI 1573-3572
J9 J CLIN PSYCHOL MED S
JI J. Clin. Psychol. Med. Settings
PD DEC
PY 2013
VL 20
IS 4
BP 473
EP 477
DI 10.1007/s10880-012-9354-8
PG 5
WC Psychology, Clinical
SC Psychology
GA 253DS
UT WOS:000327062600008
PM 23712595
DA 2020-02-16
ER

PT J
AU Erchull, MJ
   Liss, M
   Lichiello, S
AF Erchull, Mindy J.
   Liss, Miriam
   Lichiello, Stephanie
TI Extending the Negative Consequences of Media Internalization and
   Self-Objectification to Dissociation and Self-Harm
SO SEX ROLES
LA English
DT Article
DE Self-objectification; Internalization of media ideals; Dissociation;
   Self-harm; Depression
ID SEXUALLY OBJECTIFYING MEDIA; EATING-DISORDERS; COLLEGE-WOMEN; BODY
   CONSCIOUSNESS; DEPRESSIVE SYMPTOMS; GENERAL-POPULATION; INJURY;
   ADOLESCENTS; PREVALENCE; BEHAVIOR
AB Self-objectification is often understood as a consequence of internalizing unrealistic media ideals. The consequences of self-objectification have been well studied and include depression and self-harm. We argue that body surveillance, a component of self-objectification that involves taking an observer's perspective on oneself, is conceptually related to dissociation, a variable related to depression and self-harm. We hypothesized that the normative experience of self-objectification may increase the risk that young women dissociate in other contexts, providing an additional indirect path between self-objectification, depression, and self-harm. Snowball sampling begun with postings on Facebook was used to recruit 160 women, believed to be primarily from the U.S., to complete an online survey about the effects of media on young women. All participants ranged in age from 18-35 (M = 23.12, Median = 22, Mode = 21). Using this sample, we tested a path model in which internalization of media ideals led to body surveillance and body shame, body surveillance led to dissociation and body shame, body shame and dissociation led to depression, and dissociation and depression led to self-harm. This model, in which we controlled for the effects of age, had good fit to the data. Our findings suggest that self-harm and dissociation, both outcomes associated with the literature on trauma, are related to self-objectification. These relationships are discussed in terms of conceptualizing objectification and self-objectification as a form of insidious trauma or microaggression. Clinical implications are also discussed.
C1 [Erchull, Mindy J.; Liss, Miriam; Lichiello, Stephanie] Univ Mary Washington, Fredericksburg, VA 22401 USA.
   [Erchull, Mindy J.] Univ Mary Washington, Dept Psychol, Fredericksburg, VA 22401 USA.
RP Erchull, MJ (reprint author), Univ Mary Washington, Dept Psychol, 1301 Coll Ave, Fredericksburg, VA 22401 USA.
EM merchull@umw.edu
NR 73
TC 15
Z9 15
U1 3
U2 54
PU SPRINGER/PLENUM PUBLISHERS
PI NEW YORK
PA 233 SPRING ST, NEW YORK, NY 10013 USA
SN 0360-0025
EI 1573-2762
J9 SEX ROLES
JI Sex Roles
PD DEC
PY 2013
VL 69
IS 11-12
BP 583
EP 593
DI 10.1007/s11199-013-0326-8
PG 11
WC Psychology, Developmental; Psychology, Social; Women's Studies
SC Psychology; Women's Studies
GA 253KX
UT WOS:000327085700003
DA 2020-02-16
ER

PT J
AU Yip, VT
   Ang, RP
   Ooi, YP
   Fung, DSS
   Mehrotra, K
   Sung, M
   Lim, CG
AF Yip, Vania T.
   Ang, Rebecca P.
   Ooi, Yoon Phaik
   Fung, Daniel S. S.
   Mehrotra, Kala
   Sung, Min
   Lim, Choon Guan
TI The Association Between Attention Problems and Internalizing and
   Externalizing Problems: The Mediating Role of Peer Problems
SO CHILD & YOUTH CARE FORUM
LA English
DT Article
DE Attention-deficit/hyperactivity disorder; Internalizing problems;
   Externalizing problems; Peer problems
ID DEFICIT HYPERACTIVITY DISORDER; DEFICIT/HYPERACTIVITY DISORDER;
   REJECTION SENSITIVITY; CRITERION VALIDITY; TEACHER RATINGS; CHILDREN;
   SCHOOL; ADHD; SYMPTOMS; BOYS
AB The high prevalence of attention problems in children warrants concern, as it is a risk factor for internalizing and externalizing problems. There lies a need to understand possible factors that may mediate this link so that interventions may be targeted to alleviate these mediators and interrupt the link between attention problems and negative outcomes.
   This study investigated the role of peer problems in the association between attention problems and internalizing problems, and between attention problems and externalizing problems in an Asian sample (N = 312).
   Participants' data were from the archival records of an outpatient child psychiatric clinic.
   Findings indicated that peer problems was a statistically significant mediator for both associations. Additionally, peer problems was a complete mediator for the association between attention problems and internalizing problems, but a partial mediator for the link between attention problems and externalizing problems.
   Findings suggest that the association between attention problems and internalizing and externalizing problems occurs via an indirect mediated pathway, through peer problems. These findings provide some preliminary evidence for the design and evaluation of future intervention studies aimed at the peer group level for the amelioration of peer problems in children with attention problems.
C1 [Yip, Vania T.] Natl Univ Singapore, Fac Arts & Social Sci, Dept Psychol, Singapore 117570, Singapore.
   [Ang, Rebecca P.] Nanyang Technol Univ, Natl Inst Educ, Psychol Studies Acad Grp, Singapore 637616, Singapore.
   [Ooi, Yoon Phaik; Fung, Daniel S. S.; Mehrotra, Kala; Sung, Min; Lim, Choon Guan] Inst Mental Hlth, Child Guidance Clin, Singapore 168937, Singapore.
   [Ooi, Yoon Phaik; Fung, Daniel S. S.; Sung, Min; Lim, Choon Guan] Duke NUS, Grad Med Sch Singapore, Singapore 169857, Singapore.
   [Ooi, Yoon Phaik] Univ Basel, Dept Psychol, CH-4055 Basel, Switzerland.
RP Ang, RP (reprint author), Nanyang Technol Univ, Natl Inst Educ, Psychol Studies Acad Grp, 1 Nanyang Walk, Singapore 637616, Singapore.
EM rebecca.ang@nie.edu.sg
RI Ang, Rebecca/D-6582-2016; Ooi, Yoon Phaik/D-3944-2015; Fung, Daniel S
   S/W-6915-2019
OI Ang, Rebecca/0000-0001-6045-7828; 
NR 58
TC 1
Z9 2
U1 0
U2 17
PU SPRINGER
PI NEW YORK
PA 233 SPRING ST, NEW YORK, NY 10013 USA
SN 1053-1890
EI 1573-3319
J9 CHILD YOUTH CARE FOR
JI Child Youth Care Forum
PD DEC
PY 2013
VL 42
IS 6
BP 571
EP 584
DI 10.1007/s10566-013-9218-x
PG 14
WC Psychology, Developmental
SC Psychology
GA 247LI
UT WOS:000326618500005
DA 2020-02-16
ER

PT J
AU Beijers, R
   Riksen-Walraven, M
   Putnam, S
   de Jong, M
   de Weerth, C
AF Beijers, Roseriet
   Riksen-Walraven, Marianne
   Putnam, Samuel
   de Jong, Marjanneke
   de Weerth, Carolina
TI Early non-parental care and toddler behaviour problems: Links with
   temperamental negative affectivity and inhibitory control
SO EARLY CHILDHOOD RESEARCH QUARTERLY
LA English
DT Article
DE Non-parental care; Inhibitory control; Temperament; Behaviour problems;
   Infancy; Longitudinal
ID EARLY CHILD-CARE; QUALITY-OF-CARE; EFFORTFUL CONTROL; DIFFERENTIAL
   SUSCEPTIBILITY; CORTISOL CONCENTRATIONS; INDIVIDUAL-DIFFERENCES; INFANT
   TEMPERAMENT; YOUNG-CHILDREN; EMOTIONALITY; NICHD
AB This longitudinal study examined the link between multiple aspects of early non-parental care and internalizing and externalizing behaviour at 30 months of age. We also examined whether this link was mediated by children's inhibitory control and moderated by early temperamental negative affectivity. Participants were 193 mothers and their infants (91 girls; 79 firstborn). Negative affectivity was measured with a temperament questionnaire at 3 months of age. Information on non-parental care (i.e. centre-based care, number of hours, number of concurrent arrangements, long-term instability of care and age of entry) was obtained through monthly maternal interviews across the first year of life. At 30 months of age, toddlers' inhibitory control was measured with observational tasks, and behaviour problem questionnaires were completed by the mothers and the caregivers. The mediation model was not supported. Greater observed inhibitory control, however, was related to less caregiver-reported internalizing and externalizing behaviour. Furthermore, negative affectivity moderated the effect of early non-parental care on behaviour problems. Non-parental care was unrelated to behaviour problems in toddlers who displayed low or mean levels of negative affectivity as infants. For infants high in negativity, however, centre-based care was associated with higher mother-rated internalizing and externalizing problems. In sum, the link between aspects of non-parental care during the first year of life and toddlers' behaviour problems was not mediated through inhibitory control. Instead, inhibitory control and non-parental care, in conjunction with negative affectivity, appear to be two independent predictors of toddlers' internalizing and externalizing behaviour. (C) 2013 Elsevier Inc. All rights reserved.
C1 [Beijers, Roseriet; Riksen-Walraven, Marianne; de Weerth, Carolina] Radboud Univ Nijmegen, Dept Dev Psychol, Inst Behav Sci, NL-6500 HE Nijmegen, Netherlands.
   [Putnam, Samuel] Bowdoin Coll, Dept Psychol, Brunswick, ME 04011 USA.
   [de Jong, Marjanneke] Univ Utrecht, Dept Child & Adolescent Studies, Utrecht, Netherlands.
RP Beijers, R (reprint author), Radboud Univ Nijmegen, Dept Dev Psychol, Inst Behav Sci, POB 9104, NL-6500 HE Nijmegen, Netherlands.
EM r.beijers@psych.ru.nl
RI de Weerth, Carolina/I-7963-2018
NR 53
TC 10
Z9 10
U1 1
U2 46
PU ELSEVIER SCIENCE INC
PI NEW YORK
PA STE 800, 230 PARK AVE, NEW YORK, NY 10169 USA
SN 0885-2006
EI 1873-7706
J9 EARLY CHILD RES Q
JI Early Childhood Res. Q.
PD DEC
PY 2013
VL 28
IS 4
BP 714
EP 722
DI 10.1016/j.ecresq.2013.06.002
PG 9
WC Education & Educational Research; Psychology, Developmental
SC Education & Educational Research; Psychology
GA 245TA
UT WOS:000326485500007
DA 2020-02-16
ER

PT J
AU Bulotsky-Shearer, RJ
   Fernandez, VA
   Rainelli, S
AF Bulotsky-Shearer, Rebecca J.
   Fernandez, Veronica A.
   Rainelli, Stefano
TI The validity of the Devereux Early Childhood Assessment for culturally
   and linguistically diverse Head Start children
SO EARLY CHILDHOOD RESEARCH QUARTERLY
LA English
DT Article
DE Social-emotional assessment; Construct validity; Preschool
ID INCOME PRESCHOOL-CHILDREN; PSYCHOMETRIC PROPERTIES;
   BEHAVIORAL-ADJUSTMENT; FIT INDEXES; EQUIVALENCE; TEACHER; MODEL;
   RELIABILITY; PREVALENCE; VALIDATION
AB The Devereux Early Childhood Assessment (DECA) is a social-emotional assessment widely used by early childhood educational programs to inform early identification and intervention efforts. However, its construct validity is not well-established in independent samples of children from low-income backgrounds. We examined the construct validity of the teacher report of the DECA using a series of confirmatory factor analyses, exploratory factor analyses, and the Rasch partial credit model in a large sample of culturally and linguistically diverse Head Start children (N = 5,197). Findings provided some evidence for consistency in the factor structure of the three Protective Factors subscales (Initiative, Self-Control, and Attachment); however, the factor structure of the Behavioral Concerns subscale was not replicated in our sample and demonstrated poor fit to these data. Findings suggested that the 10 items of the published Behavioral Concerns subscale did not comprise a unidimensional construct, but rather, were better represented by two factors (externalizing and internalizing behavior). The use of the total Behavioral Concerns score as a screening tool to identify emotional and behavioral problems in diverse samples of preschool children from low-income backgrounds was not supported, especially for internalizing behavior. Implications for the consequential validity of the DECA for use as a screening tool in early childhood programs serving diverse populations of children and directions for future research are discussed. (C) 2013 Elsevier Inc. All rights reserved.
C1 [Bulotsky-Shearer, Rebecca J.; Fernandez, Veronica A.; Rainelli, Stefano] Univ Miami, Dept Psychol, Coral Gables, FL 33124 USA.
RP Bulotsky-Shearer, RJ (reprint author), Univ Miami, Dept Psychol, Coral Gables, FL 33124 USA.
EM rshearer@psy.miami.edu
NR 87
TC 6
Z9 6
U1 1
U2 26
PU ELSEVIER SCIENCE INC
PI NEW YORK
PA STE 800, 230 PARK AVE, NEW YORK, NY 10169 USA
SN 0885-2006
EI 1873-7706
J9 EARLY CHILD RES Q
JI Early Childhood Res. Q.
PD DEC
PY 2013
VL 28
IS 4
BP 794
EP 807
DI 10.1016/j.ecresq.2013.07.009
PG 14
WC Education & Educational Research; Psychology, Developmental
SC Education & Educational Research; Psychology
GA 245TA
UT WOS:000326485500014
DA 2020-02-16
ER

PT J
AU Soffer-Dudek, N
   Sadeh, A
AF Soffer-Dudek, Nirit
   Sadeh, Avi
TI Dream Recall Frequency and Unusual Dream Experiences in Early
   Adolescence: Longitudinal Links to Behavior Problems
SO JOURNAL OF RESEARCH ON ADOLESCENCE
LA English
DT Article
ID SLEEP-RELATED EXPERIENCES; POSTTRAUMATIC NIGHTMARES;
   INDIVIDUAL-DIFFERENCES; PSYCHIATRIC-DISORDERS; MENTAL-HEALTH; AGED
   CHILDREN; SELF-REPORT; STRESS; STATE; PSYCHOPATHOLOGY
AB Unique dream patterns are related to psychopathological distress in adults. In adolescence, this was investigated almost exclusively regarding nightmares. This longitudinal study examines developmental trajectories of various adolescent-reported dream patterns, and their associations with parent-reported psychopathology (internalization and externalization problems) in early adolescence. Ninety-four 10- to 11-year-old normally developing children completed a week of sleep, dreaming, and pubertal development assessments. Parents reported behavior problems. Assessments were repeated after 1 and 2years. Reports of unusual dreams decreased over time, and dream recall decreased among girls. Internalizing symptoms longitudinally predicted an increase in dream recall and unusual dreams. Moreover, unusual dreams longitudinally predicted increased behavior problems (internalization and externalization). Assessing dream patterns during early adolescence may help early detection of covert psychopathological distress.
C1 [Soffer-Dudek, Nirit] Ben Gurion Univ Negev, IL-84105 Beer Sheva, Israel.
   [Sadeh, Avi] Tel Aviv Univ, Dept Psychol, IL-69978 Tel Aviv, Israel.
RP Sadeh, A (reprint author), Tel Aviv Univ, Dept Psychol, IL-69978 Tel Aviv, Israel.
EM sadeh@post.tau.ac.il
RI Sadeh, Avi/K-5392-2012; Nirit, Soffer-Dudek/F-5102-2012
OI Nirit, Soffer-Dudek/0000-0002-8778-798X
NR 96
TC 6
Z9 6
U1 0
U2 23
PU WILEY
PI HOBOKEN
PA 111 RIVER ST, HOBOKEN 07030-5774, NJ USA
SN 1050-8392
EI 1532-7795
J9 J RES ADOLESCENCE
JI J. Res. Adolesc.
PD DEC
PY 2013
VL 23
IS 4
BP 635
EP 651
DI 10.1111/jora.12007
PG 17
WC Family Studies; Psychology, Developmental
SC Family Studies; Psychology
GA 251QP
UT WOS:000326945400005
DA 2020-02-16
ER

PT J
AU Glick, GC
   Rose, AJ
   Swenson, LP
   Waller, EM
AF Glick, Gary C.
   Rose, Amanda J.
   Swenson, Lance P.
   Waller, Erika M.
TI Associations of Mothers' Friendship Quality with Adolescents' Friendship
   Quality and Emotional Adjustment
SO JOURNAL OF RESEARCH ON ADOLESCENCE
LA English
DT Article
ID DEPRESSIVE SYMPTOMS; CHILDRENS FRIENDSHIPS; GENDER DIFFERENCES; BEHAVIOR
   PROBLEMS; SEX-DIFFERENCES; PEER RELATIONS; CO-RUMINATION; ATTACHMENT;
   FAMILY; PARENTS
AB Little research has examined the association of parents' friendships with adolescent's well-being, perhaps because the association was considered too distal. However, developmental theories suggest that contexts in which parents, but not their children, are situated may be related to child development (Bronfenbrenner, , ). The current work examined associations between the quality of mothers' own friendships and their adolescent children's friendship quality and emotional adjustment. Fifth-, eighth-, and eleventh-graders (N=172) whose mothers' friendships were characterized by conflict and antagonism reported having friendships that were high in negative friendship qualities as well as elevated internalizing symptoms. These associations held after controlling for mother-child relationship quality, suggesting that mothers' friendships may have a unique association with adolescents' adjustment.
C1 [Glick, Gary C.; Rose, Amanda J.; Waller, Erika M.] Univ Missouri, Columbia, MO 65211 USA.
   [Swenson, Lance P.] Suffolk Univ, Boston, MA USA.
RP Glick, GC (reprint author), Univ Missouri, Dept Psychol Sci, 210 McAlester Hall, Columbia, MO 65211 USA.
EM gary.glick@mail.mizzou.edu; rosea@missouri.edu
FU NIMH NIH HHSUnited States Department of Health & Human ServicesNational
   Institutes of Health (NIH) - USANIH National Institute of Mental Health
   (NIMH) [R03 MH063753, F31 MH070079, R01 MH073590]
NR 71
TC 4
Z9 4
U1 0
U2 21
PU WILEY
PI HOBOKEN
PA 111 RIVER ST, HOBOKEN 07030-5774, NJ USA
SN 1050-8392
EI 1532-7795
J9 J RES ADOLESCENCE
JI J. Res. Adolesc.
PD DEC
PY 2013
VL 23
IS 4
BP 730
EP 743
DI 10.1111/jora.12021
PG 14
WC Family Studies; Psychology, Developmental
SC Family Studies; Psychology
GA 251QP
UT WOS:000326945400012
PM 24348001
OA Green Accepted
DA 2020-02-16
ER

PT J
AU Storfer-Isser, A
   Lebourgeois, MK
   Harsh, J
   Tompsett, CJ
   Redline, S
AF Storfer-Isser, Amy
   Lebourgeois, Monique K.
   Harsh, John
   Tompsett, Carolyn J.
   Redline, Susan
TI Psychometric properties of the Adolescent Sleep Hygiene Scale
SO JOURNAL OF SLEEP RESEARCH
LA English
DT Article
DE adolescence; adolescent sleep hygiene scale; confirmatory factor
   analysis; paediatric sleep questionnaire; psychometrics; sleep hygiene
ID CHILDREN; QUALITY; DURATION; STUDENTS; INSOMNIA; BEHAVIOR; AMERICA;
   HEALTH; IMPACT; ADULTS
AB This study evaluated the psychometric properties of the Adolescent Sleep Hygiene Scale (ASHS), a self-report measure assessing sleep practices theoretically important for optimal sleep. Data were collected on a community sample of 514 adolescents (16-19; 17.7 +/- 0.4years; 50% female) participating in the late adolescent examination of a longitudinal study on sleep and health. Sleep hygiene and daytime sleepiness were obtained from adolescent reports, behavior from caretaker reports, and sleep-wake estimation on weekdays from wrist actigraphy. Confirmatory factor analysis indicated the empirical and conceptually based factor structure were similar for six of the eight proposed sleep hygiene domains. Internal consistency of the revised scale (ASHSr) was =0.84; subscale alphas were: physiological: =0.60; behavioural arousal: =0.62; cognitive/emotional: =0.81; sleep environment: =0.61; sleep stability: =0.68; daytime sleep: =0.78. Sleep hygiene scores were associated positively with sleep duration (r=0.16) and sleep efficiency (r=0.12) and negatively with daytime sleepiness (r=-0.26). Results of extreme-groups analyses comparing ASHSr scores in the lowest and highest quintile provided further evidence for concurrent validity. Correlations between sleep hygiene scores and caretaker reports of school competence, internalizing and externalizing behaviours provided support for convergent validity. These findings indicate that the ASHSr has satisfactory psychometric properties for a research instrument and is a useful research tool for assessing sleep hygiene in adolescents.
C1 [Storfer-Isser, Amy] Stat Res Consultants, Perrysburg, OH USA.
   [Storfer-Isser, Amy; Tompsett, Carolyn J.] Bowling Green State Univ, Dept Psychol, Bowling Green, OH 43403 USA.
   [Lebourgeois, Monique K.] Univ Colorado, Dept Integrat Physiol, Boulder, CO 80309 USA.
   [Harsh, John] Univ So Mississippi, Dept Psychol, Hattiesburg, MS 39406 USA.
   [Redline, Susan] Harvard Univ, Brigham & Womens Hosp, Sch Med, Dept Med, Boston, MA 02115 USA.
   [Redline, Susan] Harvard Univ, Brigham & Womens Hosp, Sch Med, Div Sleep Med, Boston, MA 02115 USA.
   [Redline, Susan] Beth Israel Deaconess Med Ctr, Boston, MA 02215 USA.
   [Redline, Susan] Case Western Reserve Univ, Sch Med, Ctr Clin Invest, Cleveland, OH USA.
   [Redline, Susan] Case Western Reserve Univ, Case Comprehens Canc Ctr, Case Ctr Transdisciplinary Res Energet & Canc, Cleveland, OH 44106 USA.
RP Redline, S (reprint author), Harvard Univ, Brigham & Womens Hosp, Sch Med, Dept Med, 221 Longwood Ave, Boston, MA 02115 USA.
EM susan.redline@gmail.com
FU NIHUnited States Department of Health & Human ServicesNational
   Institutes of Health (NIH) - USA [NIH HL07567, HLn, UL1-RR024989,
   1U54CA116867]
FX This work was supported by NIH grants: NIH HL07567, HLn, UL1-RR024989
   and 1U54CA116867.
NR 38
TC 44
Z9 44
U1 0
U2 11
PU WILEY
PI HOBOKEN
PA 111 RIVER ST, HOBOKEN 07030-5774, NJ USA
SN 0962-1105
EI 1365-2869
J9 J SLEEP RES
JI J. Sleep Res.
PD DEC
PY 2013
VL 22
IS 6
BP 707
EP 716
DI 10.1111/jsr.12059
PG 10
WC Clinical Neurology; Neurosciences
SC Neurosciences & Neurology
GA 250VI
UT WOS:000326884000014
PM 23682620
OA Green Accepted
DA 2020-02-16
ER

PT J
AU Cummings, EM
   Cheung, RYM
   Davies, PT
AF Cummings, E. Mark
   Cheung, Rebecca Y. M.
   Davies, Patrick T.
TI Prospective Relations Between Parental Depression, Negative
   Expressiveness, Emotional Insecurity, and Children's Internalizing
   Symptoms
SO CHILD PSYCHIATRY & HUMAN DEVELOPMENT
LA English
DT Article
DE Parental depressive symptoms; Emotional security; Parental negative
   emotional expressiveness; Children's internalizing symptoms
ID MARITAL CONFLICT STYLES; INTERPARENTAL CONFLICT; GENDER DIFFERENCES;
   BEHAVIOR PROBLEMS; SECURITY; PSYCHOPATHOLOGY; ADJUSTMENT; MOTHERS;
   FAMILY; RISK
AB Building on the conceptual framework of emotional security theory (Davies and Cummings in Psychol Bull 116:387-411, 1994), this study longitudinally examined multiple factors linking parental depressive symptoms and child internalizing symptoms. Participants were 235 children (106 boys, 129 girls) and their cohabiting parents. Assessments included mothers' and fathers' depressive symptoms when children were in kindergarten, parents' negative expressiveness when children were in first grade, children's emotional insecurity 1 year later, and children's internalizing symptoms in kindergarten and second grade. Findings revealed both mothers' and fathers' depressive symptoms were related to changes in children's internalizing symptoms as a function of parents' negative emotional expressiveness and children's emotional insecurity. In addition to these similar pathways, distinctive pathways as a function of parental gender were identified. Contributions are considered for understanding relations between parental depressive symptoms and children's development.
C1 [Cummings, E. Mark; Cheung, Rebecca Y. M.] Univ Notre Dame, Dept Psychol, Notre Dame, IN 46556 USA.
   [Davies, Patrick T.] Univ Rochester, Rochester, NY USA.
RP Cummings, EM (reprint author), Univ Notre Dame, Dept Psychol, Notre Dame, IN 46556 USA.
EM cummings.10@nd.edu
RI Davies, Patrick/W-2776-2018
OI Davies, Patrick/0000-0003-2725-9736; CHEUNG, Yuen Man
   Rebecca/0000-0003-0998-7991
FU NIMH NIH HHSUnited States Department of Health & Human ServicesNational
   Institutes of Health (NIH) - USANIH National Institute of Mental Health
   (NIMH) [R01 MH057318, R01 MH57318]
NR 61
TC 11
Z9 11
U1 0
U2 26
PU SPRINGER
PI NEW YORK
PA 233 SPRING ST, NEW YORK, NY 10013 USA
SN 0009-398X
EI 1573-3327
J9 CHILD PSYCHIAT HUM D
JI Child Psychiat. Hum. Dev.
PD DEC
PY 2013
VL 44
IS 6
BP 698
EP 708
DI 10.1007/s10578-013-0362-1
PG 11
WC Psychology, Developmental; Pediatrics; Psychiatry
SC Psychology; Pediatrics; Psychiatry
GA 244KQ
UT WOS:000326387500002
PM 23371814
OA Green Accepted
DA 2020-02-16
ER

PT J
AU Narvaez, D
   Gleason, T
   Wang, LJ
   Brooks, J
   Lefever, JB
   Cheng, Y
AF Narvaez, Darcia
   Gleason, Tracy
   Wang, Lijuan
   Brooks, Jeff
   Lefever, Jennifer Burke
   Cheng, Ying
CA Ctr Prevention Child Neglect
TI The evolved development niche: Longitudinal effects of caregiving
   practices on early childhood psychosocial development
SO EARLY CHILDHOOD RESEARCH QUARTERLY
LA English
DT Article
DE Parenting; Prosocial development; Cognitive development; Behavior
   problems
ID COVARIANCE STRUCTURE-ANALYSIS; MATERNAL SOCIAL SUPPORT;
   COGNITIVE-DEVELOPMENT; GENE-EXPRESSION; RESPONSIVENESS; BEHAVIOR;
   ATTACHMENT; OUTCOMES; STRESS; FAMILY
AB Using an evolutionary developmental systems approach, we examined the effects of early care on children's psychosocial development. Our framework for early care is the set of parenting practices that emerged with the social mammals more than 30 million years ago, which were slightly altered in what we call the human evolved developmental niche (EDN). Using an existing dataset of 682 families, we assessed four characteristics of EDN care maternal responsivity, breastfeeding, touch, and maternal social support and examined their effects longitudinally (prenatal to age 3) on children's prosociality (cooperation and social engagement), behavior problems (internalizing/externalizing), and cognitive ability (intelligence, auditory comprehension, and verbal expression) over three years. The EDN variables significantly and differentially affected child outcomes at different time points, even after controlling for maternal education, age, and income-to-needs ratio. Most significant findings were also retained when maternal responsivity was controlled. In summary, EDN-consistent behaviors in infancy provide necessary support for positive social and cognitive development in early childhood. (C) 2013 Elsevier Inc. All rights reserved.
C1 [Narvaez, Darcia; Wang, Lijuan; Brooks, Jeff; Lefever, Jennifer Burke; Cheng, Ying] Univ Notre Dame, Notre Dame, IN 46556 USA.
   [Gleason, Tracy] Wellesley Coll, Wellesley, MA 02181 USA.
RP Narvaez, D (reprint author), Univ Notre Dame, Dept Psychol, Notre Dame, IN 46556 USA.
EM dnarvaez@nd.edu
NR 106
TC 22
Z9 22
U1 2
U2 71
PU ELSEVIER SCIENCE INC
PI NEW YORK
PA STE 800, 230 PARK AVE, NEW YORK, NY 10169 USA
SN 0885-2006
EI 1873-7706
J9 EARLY CHILD RES Q
JI Early Childhood Res. Q.
PD DEC
PY 2013
VL 28
IS 4
BP 759
EP 773
DI 10.1016/j.ecresq.2013.07.003
PG 15
WC Education & Educational Research; Psychology, Developmental
SC Education & Educational Research; Psychology
GA 245TA
UT WOS:000326485500011
DA 2020-02-16
ER

PT J
AU Retzlaff, R
   von Sydow, K
   Beher, S
   Haun, MW
   Schweitzer, J
AF Retzlaff, Ruediger
   von Sydow, Kirsten
   Beher, Stefan
   Haun, Markus W.
   Schweitzer, Jochen
TI The Efficacy of Systemic Therapy for Internalizing and Other Disorders
   of Childhood and Adolescence: A Systematic Review of 38 Randomized
   Trials
SO FAMILY PROCESS
LA English
DT Review
DE Internalizing disorders; systemic therapy; family therapy; randomized
   controlled trial (RCT); efficacy; psychotherapy research
ID FAMILY-BASED TREATMENT; FOCUSED BRIEF THERAPY; MULTISYSTEMIC THERAPY;
   ANOREXIA-NERVOSA; INDIVIDUAL THERAPY; CLINICAL-TRIAL; BEHAVIOR-THERAPY;
   FOLLOW-UP; DEPRESSED ADOLESCENTS; PSYCHOTHERAPY TRIAL
AB Systemic therapy (ST) is one of the most widely applied psychotherapeutic approaches in the treatment of children and adolescents, yet few systematic reviews exist on the efficacy of ST with this age group. Parallel to a similar study on adults, a systematic review was performed to analyze the efficacy of ST in the treatment of children and adolescents. All randomized or matched controlled trials (RCT) evaluating ST in any setting with child and adolescent index patients were identified by database searches and cross-references, as well as in existing meta-analyses and reviews. Inclusion criteria were: index patient diagnosed with a DSM-IV or ICD-10 listed psychological disorder, or suffering from other clinically relevant conditions, and trial published by December 2011. Studies were analyzed according to their sample, research methodology, interventions applied, and results at end-of-treatment and at follow-up. This article presents findings for internalizing and mixed disorders. Thirty-eight trials were identified, with 33 showing ST to be efficacious for the treatment of internalizing disorders (including mood disorders, eating disorders, and psychological factors in somatic illness). There is some evidence for ST being also efficacious in mixed disorders, anxiety disorders, Asperger disorder, and in cases of child neglect. Results were stable across follow-up periods of up to 5years. Trials on the efficacy of ST for externalizing disorders are presented in a second article. There is a sound evidence base for the efficacy of ST as a treatment for internalizing disorders of child and adolescent patients.
C1 [Retzlaff, Ruediger] Univ Heidelberg Hosp, Inst Collaborat Psychosomat Res & Family Therapy, Ctr Psychosocial Med, D-69115 Heidelberg, Germany.
   [von Sydow, Kirsten] PHB, Berlin Sch Psychol, Berlin, Germany.
   [Beher, Stefan] Univ Bielefeld, Dept Sociol, D-33615 Bielefeld, Germany.
   [Haun, Markus W.] Univ Heidelberg Hosp, Dept Gen Internal Med & Psychosomat, Heidelberg, Germany.
   [Schweitzer, Jochen] Univ Heidelberg Hosp, Inst Med Psychol, Ctr Psychosocial Med, Heidelberg, Germany.
RP Retzlaff, R (reprint author), Univ Heidelberg Hosp, Inst Collaborat Psychosomat Res & Family Therapy, Ctr Psychosocial Med, Clin Marital & Family Therapy, Bergheimer Str 54, D-69115 Heidelberg, Germany.
EM ruediger_retzlaff@med.uni-heidelberg.de
RI Haun, Markus W./H-6530-2019
OI Haun, Markus W./0000-0003-1851-3747; von Sydow,
   Kirsten/0000-0003-1348-086X
NR 175
TC 40
Z9 42
U1 1
U2 56
PU WILEY
PI HOBOKEN
PA 111 RIVER ST, HOBOKEN 07030-5774, NJ USA
SN 0014-7370
EI 1545-5300
J9 FAM PROCESS
JI Fam. Process
PD DEC
PY 2013
VL 52
IS 4
BP 619
EP 652
DI 10.1111/famp.12041
PG 34
WC Psychology, Clinical; Family Studies
SC Psychology; Family Studies
GA 271BQ
UT WOS:000328365900003
PM 24329407
DA 2020-02-16
ER

PT J
AU Brandlistuen, RE
   Ystrom, E
   Nulman, I
   Koren, G
   Nordeng, H
AF Brandlistuen, Ragnhild Eek
   Ystrom, Eivind
   Nulman, Irena
   Koren, Gideon
   Nordeng, Hedvig
TI Prenatal paracetamol exposure and child neurodevelopment: a
   sibling-controlled cohort study
SO INTERNATIONAL JOURNAL OF EPIDEMIOLOGY
LA English
DT Article
DE Paracetamol; acetaminophen; ibuprofen; neurodevelopment; sibling design;
   Norwegian Mother and Child Cohort Study; MoBa
ID EXTERNALIZING PROBLEMS; STAGES QUESTIONNAIRES; NORWEGIAN MOTHER;
   PREGNANT-WOMEN; ACETAMINOPHEN; RISK; ASTHMA; PERSONALITY; MEDICATIONS;
   SMOKING
AB Background Paracetamol is used extensively during pregnancy, but studies regarding the potential neurodevelopmental sequelae of foetal paracetamol exposure are lacking.
   Method Between 1999 and 2008 all pregnant Norwegian women were eligible for recruitment into the prospective Norwegian Mother and Child Cohort Study. The mothers were asked to report on their use of paracetamol at gestational weeks 17 and 30 and at 6 months postpartum. We used data on 48 631 children whose mothers returned the 3-year follow-up questionnaire by May 2011. Within this sample were 2919 same-sex sibling pairs who were used to adjust for familial and genetic factors. We modelled psychomotor development (communication, fine and gross motor development), externalizing and internalizing behaviour problems, and temperament (emotionality, activity, sociability and shyness) based on prenatal paracetamol exposure using generalized linear regression, adjusting for a number of factors, including febrile illness, infections and co-medication use during pregnancy.
   Results The sibling-control analysis revealed that children exposed to prenatal paracetamol for more than 28 days had poorer gross motor development [beta 0.24, 95% confidence interval (CI) 0.12-0.51], communication (beta 0.20, 95% CI 0.01-0.39), externalizing behaviour (beta 0.28, 95% CI 0.15-0.42), internalizing behaviour (beta 0.14, 95% CI 0.01-0.28), and higher activity levels (beta 0.24, 95% CI 0.11-0.38). Children exposed prenatally to short-term use of paracetamol (1-27 days) also had poorer gross motor outcomes (beta 0.10, 95% CI 0.02-0.19), but the effects were smaller than with long-term use. Ibuprofen exposure was not associated with neurodevelopmental outcomes.
   Conclusion Children exposed to long-term use of paracetamol during pregnancy had substantially adverse developmental outcomes at 3 years of age.
C1 [Brandlistuen, Ragnhild Eek; Nordeng, Hedvig] Univ Oslo, Sch Pharm, Oslo, Norway.
   [Brandlistuen, Ragnhild Eek; Ystrom, Eivind; Nordeng, Hedvig] Norwegian Inst Publ Hlth, Div Mental Hlth, Oslo, Norway.
   [Brandlistuen, Ragnhild Eek; Nulman, Irena; Koren, Gideon] Univ Toronto, Hosp Sick Children, Dept Pediat, Toronto, ON M5G 1X8, Canada.
RP Brandlistuen, RE (reprint author), Univ Oslo, Sch Pharm, Dept Pharm, POB 1068 Blindern, N-0316 Oslo, Norway.
EM r.e.brandlistuen@farmasi.uio.no
RI Koren, Gideon/AAG-7726-2019; Ystrom, Eivind/C-4094-2009
OI Koren, Gideon/0000-0002-9234-0875; Ystrom, Eivind/0000-0003-4390-6171
FU Norwegian Research CouncilResearch Council of Norway [204493/H10];
   Norwegian Ministry of Health; Ministry of Education and Research;
   National Institutes of Health/National Institute of Environmental Health
   SciencesUnited States Department of Health & Human ServicesNational
   Institutes of Health (NIH) - USANIH National Institute of Environmental
   Health Sciences (NIEHS) [N01-ES 75558]; National Institutes of
   Health/National Institute of Neurological Disorders and StrokeUnited
   States Department of Health & Human ServicesNational Institutes of
   Health (NIH) - USANIH National Institute of Neurological Disorders &
   Stroke (NINDS) [UO1 NS 047537-01, UO1 NS 047537-06A1]; Norwegian
   Research Council/FUGE (The National Programme for Research in Functional
   Genomics in Norway) [151918/S10]
FX This study was supported by grant no. 204493/H10 from the Norwegian
   Research Council. The Norwegian Mother and Child Cohort Study is
   supported by the Norwegian Ministry of Health, and the Ministry of
   Education and Research, and National Institutes of Health/National
   Institute of Environmental Health Sciences (contract no N01-ES 75558),
   National Institutes of Health/National Institute of Neurological
   Disorders and Stroke (grants UO1 NS 047537-01 and UO1 NS 047537-06A1),
   and the Norwegian Research Council/FUGE (The National Programme for
   Research in Functional Genomics in Norway) (grant no. 151918/S10).
NR 33
TC 120
Z9 123
U1 0
U2 25
PU OXFORD UNIV PRESS
PI OXFORD
PA GREAT CLARENDON ST, OXFORD OX2 6DP, ENGLAND
SN 0300-5771
EI 1464-3685
J9 INT J EPIDEMIOL
JI Int. J. Epidemiol.
PD DEC
PY 2013
VL 42
IS 6
BP 1702
EP 1713
DI 10.1093/ije/dyt183
PG 12
WC Public, Environmental & Occupational Health
SC Public, Environmental & Occupational Health
GA 291ZC
UT WOS:000329870400032
PM 24163279
OA Bronze, Green Published
HC Y
HP N
DA 2020-02-16
ER

PT J
AU Qualter, P
   Brown, SL
   Rotenberg, KJ
   Vanhalst, J
   Harris, RA
   Goossens, L
   Bangee, M
   Munn, P
AF Qualter, P.
   Brown, S. L.
   Rotenberg, K. J.
   Vanhalst, J.
   Harris, R. A.
   Goossens, L.
   Bangee, M.
   Munn, P.
TI Trajectories of loneliness during childhood and adolescence: Predictors
   and health outcomes
SO JOURNAL OF ADOLESCENCE
LA English
DT Article
DE Loneliness; Latent growth mixture modeling; Trajectories; Health;
   Temperament; Social acceptance; Sociability; Self-worth; Attribution;
   Trust beliefs
ID ATTENTION-DEFICIT/HYPERACTIVITY DISORDER; MIDDLE CHILDHOOD; SELF; TRUST;
   VICTIMIZATION; SUICIDALITY; ASSUMPTIONS; CHILDREN
AB The present study employed latent growth mixture modeling to discern distinct trajectories of loneliness using data collected at 2-year intervals from age 7-17 years (N = 586) and examine whether measures taken at age 5 years were good predictors of group membership. Four loneliness trajectory classes were identified: (1) low stable (37% of the sample), (2) moderate decliners (23%), (3) moderate increasers (18%), and (4) relatively high stable (22%). Predictors at age 5 years for the high stable trajectory were low trust beliefs, low trusting, low peer acceptance, parent reported negative reactivity, an internalizing attribution style, low self-worth, and passivity during observed play. The model also included outcome variables. We found that both the high stable and moderate increasing trajectories were associated with depressive symptoms, a higher frequency of visits to the doctor, and lower perceived general health at age 17. We discuss implications of findings for future empirical work. (C) 2013 The Foundation for Professionals in Services for Adolescents. Published by Elsevier Ltd. All rights reserved.
C1 [Qualter, P.; Harris, R. A.; Bangee, M.] Univ Cent Lancashire, Preston PR1 2HE, Lancs, England.
   [Brown, S. L.] Univ Liverpool, Liverpool L69 3BX, Merseyside, England.
   [Rotenberg, K. J.] Keele Univ, Keele, Staffs, England.
   [Vanhalst, J.; Goossens, L.] Catholic Univ Louvain, B-3000 Louvain, Belgium.
   [Munn, P.] Univ Strathclyde, Glasgow, Lanark, Scotland.
RP Qualter, P (reprint author), Univ Cent Lancashire, Preston PR1 2HE, Lancs, England.
EM PQualter@uclan.ac.uk
OI Brown, Stephen/0000-0002-6142-0995; Nowland (Harris),
   Rebecca/0000-0003-4326-2425; Qualter, Pamela/0000-0001-6114-3820
FU Economic and Social Research CouncilEconomic & Social Research Council
   (ESRC) [ES/E000231/1]
NR 58
TC 55
Z9 55
U1 1
U2 44
PU ACADEMIC PRESS LTD- ELSEVIER SCIENCE LTD
PI LONDON
PA 24-28 OVAL RD, LONDON NW1 7DX, ENGLAND
SN 0140-1971
EI 1095-9254
J9 J ADOLESCENCE
JI J. Adolesc.
PD DEC
PY 2013
VL 36
IS 6
BP 1283
EP 1293
DI 10.1016/j.adolescence.2013.01.005
PG 11
WC Psychology, Developmental
SC Psychology
GA 275XX
UT WOS:000328713800029
PM 23465384
DA 2020-02-16
ER

PT J
AU Foshee, VA
   Reyes, HLM
   Gottfredson, NC
   Chang, LY
   Ennett, ST
AF Foshee, Vangie Ann
   Reyes, Heath Luz McNaughton
   Gottfredson, Nisha C.
   Chang, Ling-Yin
   Ennett, Susan T.
TI A Longitudinal Examination of Psychological, Behavioral, Academic, and
   Relationship Consequences of Dating Abuse Victimization Among a
   Primarily Rural Sample of Adolescents
SO JOURNAL OF ADOLESCENT HEALTH
LA English
DT Article
DE Adolescent dating abuse; Consequences of dating abuse; Teen dating
   violence
ID INTIMATE PARTNER ABUSE; GENDER-DIFFERENCES; RISK BEHAVIOR; VIOLENCE;
   HEALTH; DEPRESSION; CHILDREN; PEER
AB Purpose: It is widely held that being victimized by a dating partner during adolescence has negative consequences, yet few longitudinal studies have examined those consequences. This longitudinal study examined the effects of psychological and physical (including sexual) dating abuse victimization on internalizing symptoms, substance use, academic aspirations and grades, and relationships with friends and family.
   Methods: This four-wave longitudinal study (N = 3,328), conducted in two rural North Carolina counties, spanned grades 8 to 12. Random coefficient analyses were used to examine prospective lagged effects of each type of dating abuse on each outcome and to examine sex and grade as moderators of lagged effects.
   Results: Consequences varied by type of dating abuse experienced and sex. For both boys and girls, psychological victimization predicted increased alcohol use and physical victimization predicted increased cigarette use. For girls, physical victimization predicted increased marijuana use, and psychological victimization predicted increased internalizing symptoms; the latter effect was only marginally significant for boys. Physical victimization marginally predicted decreases in the number of close friends for boys. Neither type of victimization predicted increased family conflict or decreased academic aspirations or grades, nor was there evidence that consequences varied by grade.
   Conclusions: Although causation cannot be concluded with longitudinal designs, our findings suggest that being victimized by a dating partner may result in detrimental consequences for adolescents. The findings demonstrate the importance of identifying and implementing evidence-based interventions for preventing dating abuse, including efforts to prevent psychological abuse specifically. (C) 2013 Society for Adolescent Health and Medicine. All rights reserved.
C1 [Foshee, Vangie Ann; Reyes, Heath Luz McNaughton; Chang, Ling-Yin; Ennett, Susan T.] Univ N Carolina, Dept Hlth Behav, Gillings Sch Global Publ Hlth, Chapel Hill, NC 27599 USA.
   [Gottfredson, Nisha C.] Duke Univ, Transdisciplinary Prevent Res Ctr, Dept Psychol & Neurosci, Durham, NC USA.
RP Foshee, VA (reprint author), Univ N Carolina, Dept Hlth Behav, Gillings Sch Global Publ Hlth, 319B Rosenau Hall CB 7400, Chapel Hill, NC 27599 USA.
EM foshee@email.unc.edu
OI McNaughton Reyes, Heathe Luz/0000-0002-8696-9140; Chang,
   Ling-Yin/0000-0003-4325-1355
FU National Institute on Drug AbuseUnited States Department of Health &
   Human ServicesNational Institutes of Health (NIH) - USANIH National
   Institute on Drug Abuse (NIDA) [R01 DA16669, P30 DA023026]; Centers for
   Disease Control and PreventionUnited States Department of Health & Human
   ServicesCenters for Disease Control & Prevention - USA [R49 CCV423114]
FX This research was funded by the National Institute on Drug Abuse (R01
   DA16669 and P30 DA023026) and the Centers for Disease Control and
   Prevention (R49 CCV423114). All persons who contributed to the
   preparation of this manuscript are included as authors.
NR 36
TC 70
Z9 73
U1 0
U2 47
PU ELSEVIER SCIENCE INC
PI NEW YORK
PA STE 800, 230 PARK AVE, NEW YORK, NY 10169 USA
SN 1054-139X
EI 1879-1972
J9 J ADOLESCENT HEALTH
JI J. Adolesc. Health
PD DEC
PY 2013
VL 53
IS 6
BP 723
EP 729
DI 10.1016/j.jadohealth.2013.06.016
PG 7
WC Psychology, Developmental; Public, Environmental & Occupational Health;
   Pediatrics
SC Psychology; Public, Environmental & Occupational Health; Pediatrics
GA 258TJ
UT WOS:000327481300009
PM 23910572
OA Green Accepted
DA 2020-02-16
ER

PT J
AU Chorpita, BF
   Weisz, JR
   Daleiden, EL
   Schoenwald, SK
   Palinkas, LA
   Miranda, J
   Higa-McMillan, CK
   Nakamura, BJ
   Austin, AA
   Borntrager, CF
   Ward, A
   Wells, KC
   Gibbons, RD
AF Chorpita, Bruce F.
   Weisz, John R.
   Daleiden, Eric L.
   Schoenwald, Sonja K.
   Palinkas, Lawrence A.
   Miranda, Jeanne
   Higa-McMillan, Charmaine K.
   Nakamura, Brad J.
   Austin, A. Aukahi
   Borntrager, Cameo F.
   Ward, Alyssa
   Wells, Karen C.
   Gibbons, Robert D.
CA Res Network Youth Mental Hlth
TI Long-Term Outcomes for the Child STEPs Randomized Effectiveness Trial: A
   Comparison of Modular and Standard Treatment Designs With Usual Care
SO JOURNAL OF CONSULTING AND CLINICAL PSYCHOLOGY
LA English
DT Article
DE randomized effectiveness trial; modular treatment; anxiety; depression;
   conduct problems
ID COGNITIVE-BEHAVIORAL THERAPY; USUAL CLINICAL CARE; COMMUNITY CLINICS;
   ADOLESCENTS; PSYCHOTHERAPY; DEPRESSION; ANXIETY; SERVICES; MODEL
AB Objective: This article reports outcomes from the Child STEPs randomized effectiveness trial conducted over a 2-year period to gauge the longer term impact of protocol design on the effectiveness of evidence-based treatment procedures. Method: An ethnoracially diverse sample of 174 youths ages 713 (N = 121 boys) whose primary clinical concerns involved diagnoses or clinical elevations related to anxiety, depression, or disruptive behavior were treated by community therapists randomly assigned to 1 of 3 conditions: (a) standard, which involved the use of 1 or more of 3 manualized evidence-based treatments, (b) modular, which involved a single modular protocol (Modular Approach to Treatment of Children With Anxiety, Depression, or Conduct Problems; MATCH) having clinical procedures similar to the standard condition but flexibly selected and sequenced using a guiding clinical algorithm, and (c) usual care. Results: As measured with combined Child Behavior Checklist and Youth Self-Report Total Problems, Internalizing, and Externalizing scales, the rate of improvement for youths in the modular condition was significantly better than for those in usual care. On a measure of functional impairment (Brief Impairment Scale), no significant differences were found among the 3 conditions. Analysis of service utilization also showed no significant differences among conditions, with almost half of youths receiving some additional services in the 1st year after beginning treatment, and roughly one third of youths in the 2nd year. Conclusions: Overall, these results extend prior findings, supporting incremental benefits of MATCH over usual care over a 2-year period.
C1 [Chorpita, Bruce F.; Ward, Alyssa] Univ Calif Los Angeles, Dept Psychol, Los Angeles, CA 90095 USA.
   [Weisz, John R.] Harvard Univ, Dept Psychol, Cambridge, MA 02138 USA.
   [Daleiden, Eric L.] Kismetrics, Satellite Beach, FL USA.
   [Schoenwald, Sonja K.] Med Univ S Carolina, Dept Psychiat & Behav Sci, Charleston, SC USA.
   [Palinkas, Lawrence A.] Univ So Calif, Sch Social Work, Los Angeles, CA 90089 USA.
   [Miranda, Jeanne] Univ Calif Los Angeles, Dept Psychiat & Biobehav Sci, Los Angeles, CA 90095 USA.
   [Miranda, Jeanne] Univ Calif Los Angeles, Ctr Hlth Serv & Soc, Los Angeles, CA 90095 USA.
   [Higa-McMillan, Charmaine K.] Univ Hawaii Hilo, Dept Psychol, Hilo, HI USA.
   [Nakamura, Brad J.] Univ Hawaii Manoa, Dept Psychol, Honolulu, HI 96822 USA.
   [Austin, A. Aukahi] I Ola Lahui Rural Hawaii Behav Hlth, Honolulu, HI USA.
   [Borntrager, Cameo F.] Univ Montana, Dept Psychol, Missoula, MT 59812 USA.
   [Wells, Karen C.] Duke Univ, Med Ctr, Dept Psychiat & Behav Sci, Durham, NC 27706 USA.
   [Wells, Karen C.] Duke Univ, Med Ctr, Dept Psychol & Neurosci, Durham, NC 27706 USA.
   [Gibbons, Robert D.] Univ Chicago, Dept Med, Dept Hlth Studies, Chicago, IL 60637 USA.
   [Gibbons, Robert D.] Univ Chicago, Ctr Hlth Stat, Chicago, IL 60637 USA.
   [Res Network Youth Mental Hlth] Res Network Youth Mental Hlth, Chicago, IL USA.
RP Chorpita, BF (reprint author), Univ Calif Los Angeles, Dept Psychol, Box 951563, Los Angeles, CA 90095 USA.
EM chorpita@ucla.edu
NR 46
TC 85
Z9 85
U1 1
U2 38
PU AMER PSYCHOLOGICAL ASSOC
PI WASHINGTON
PA 750 FIRST ST NE, WASHINGTON, DC 20002-4242 USA
SN 0022-006X
EI 1939-2117
J9 J CONSULT CLIN PSYCH
JI J. Consult. Clin. Psychol.
PD DEC
PY 2013
VL 81
IS 6
BP 999
EP 1009
DI 10.1037/a0034200
PG 11
WC Psychology, Clinical
SC Psychology
GA 264DE
UT WOS:000327856400005
PM 23978169
DA 2020-02-16
ER

PT J
AU Sylvester, CM
   Barch, DM
   Corbetta, M
   Power, JD
   Schlaggar, BL
   Luby, JL
AF Sylvester, Chad M.
   Barch, Deanna M.
   Corbetta, Maurizio
   Power, Jonathan D.
   Schlaggar, Bradley L.
   Luby, Joan L.
TI Resting State Functional Connectivity of the Ventral Attention Network
   in Children With a History of Depression or Anxiety
SO JOURNAL OF THE AMERICAN ACADEMY OF CHILD AND ADOLESCENT PSYCHIATRY
LA English
DT Article
DE attention bias; anxiety; depression; functional connectivity; ventral
   attention network
ID PREFRONTAL CORTEX ACTIVATION; COGNITIVE PERFORMANCE; ANGRY FACES; HEAD
   MOTION; BIAS; AMYGDALA; THREAT; FMRI; VULNERABILITY; ADOLESCENTS
AB Objective: We examined whether depression and anxiety disorders in early childhood were associated with changes in resting state functional connectivity (RSFC) of the ventral attention network (VAN), and whether RSFC in the VAN was associated with alterations in attention specific to these disorders. Important clinical features of these illnesses, including changes in attention toward novel stimuli and changes in attention to stimuli of negative valence (threat/sad bias), indirectly implicate the VAN. Method: We collected resting state functional magnetic resonance imaging data in children aged 8 to 12 years. Data were volume censored to reduce artifact from submillimeter movement, resulting in analyzable data from 30 children with a history of depression and/or anxiety and 42 children with no psychiatric history. We compared pairwise RSFC among the following VAN regions: right ventro-lateral prefrontal cortex (VLPFC), right posterior superior temporal gyrus (pSTG), and right ventral supramarginal gyrus (vSMG). We also collected measures of threat bias and current clinical symptoms. Results: Children with a history of depression and/or anxiety had reduced RSFC among the regions of the VAN compared to children with no psychiatric history. The magnitude of VAN RSFC was correlated with measures of attention bias toward threat but not with current depressive, internalizing, or externalizing symptoms. No RSFC changes were detected between groups among homotopic left hemisphere regions. Conclusions: Disruption in the VAN may be an early feature of depression and anxiety disorders. VAN changes were associated with attention bias and clinical history but not with current symptoms of depression and anxiety.
C1 [Sylvester, Chad M.; Barch, Deanna M.; Corbetta, Maurizio; Power, Jonathan D.; Schlaggar, Bradley L.; Luby, Joan L.] Washington Univ, Sch Med, St Louis, MO 63119 USA.
RP Sylvester, CM (reprint author), Washington Univ, Sch Med, Dept Psychiat, Campus Box 8134,660 S Euclid, St Louis, MO 63119 USA.
OI CORBETTA, MAURIZIO/0000-0001-8295-3304
FU National Institutes of Health (NIH)United States Department of Health &
   Human ServicesNational Institutes of Health (NIH) - USA [RO1 MH090786,
   RO1 MH090786-03S1]; American Academy of Child and Adolescent Psychiatry
   (AACAP); Elaine Schlosser Lewis Fund
FX This research was supported by National Institutes of Health (NIH) RO1
   MH090786 (J.L , D.B.), NIH RO1 MH090786-03S1 (CS.), and an American
   Academy of Child and Adolescent Psychiatry (AACAP) Pilot Research Award
   for Attention Disorders supported by the Elaine Schlosser Lewis Fund
   (C.S.).
NR 48
TC 23
Z9 25
U1 1
U2 22
PU ELSEVIER SCIENCE INC
PI NEW YORK
PA STE 800, 230 PARK AVE, NEW YORK, NY 10169 USA
SN 0890-8567
EI 1527-5418
J9 J AM ACAD CHILD PSY
JI J. Am. Acad. Child Adolesc. Psychiatr.
PD DEC
PY 2013
VL 52
IS 12
BP 1326
EP 1336
DI 10.1016/j.jaac.2013.10.001
PG 11
WC Psychology, Developmental; Pediatrics; Psychiatry
SC Psychology; Pediatrics; Psychiatry
GA 266HG
UT WOS:000328014100012
PM 24290465
OA Green Accepted
DA 2020-02-16
ER

PT J
AU Schoenfelder, EN
   Sandler, IN
   Millsap, RE
   Wolchik, SA
   Berkel, C
   Ayers, TS
AF Schoenfelder, Erin N.
   Sandler, Irwin N.
   Millsap, Roger E.
   Wolchik, Sharlene A.
   Berkel, Cady
   Ayers, Timothy S.
TI Caregiver Responsiveness to the Family Bereavement Program: What
   Predicts Responsiveness? What Does Responsiveness Predict?
SO PREVENTION SCIENCE
LA English
DT Article
DE Implementation; Responsiveness; Family prevention; Parenting; Parental
   bereavement
ID MENTAL-HEALTH PROBLEMS; PREVENTION PROGRAM; PATIENT SATISFACTION;
   CHILDREN; ADOLESCENTS; OUTCOMES; INVENTORY; IMPLEMENTATION;
   PARTICIPATION; INTERVENTION
AB The study developed a multidimensional measure to assess participant responsiveness to a preventive intervention and applied this measure to study how participant baseline characteristics predict responsiveness and how responsiveness predicts program outcomes. The study was conducted with caregivers who participated in the parenting-focused component of the Family Bereavement Program (FBP), a prevention program for families that have experienced parental death. The sample consisted of 89 caregivers assigned to the intervention condition in the efficacy trial of the FBP. Positive parenting, caregiver depression, and child externalizing problems at baseline were found to predict caregivers' use of program skills outside the group, and more child internalizing problems predicted more positive perceptions of the group environment. Higher levels of skill use during the program predicted increased positive parenting at the 11-month follow-up, whereas positive perceptions of the group environment predicted decreased caregiver depressive symptoms at follow-up. Caregiver skill use mediated the relation between baseline positive parenting and improvements in positive parenting at 11-month follow-up, and skill use and perceived group environment mediated changes in caregiver depression from baseline to 11-month follow-up.
C1 [Schoenfelder, Erin N.] Duke Univ, Med Ctr, Duke Child & Family Studies Ctr, Durham, NC 27705 USA.
   [Sandler, Irwin N.; Millsap, Roger E.; Wolchik, Sharlene A.; Berkel, Cady; Ayers, Timothy S.] Arizona State Univ, Phoenix, AZ USA.
RP Schoenfelder, EN (reprint author), Duke Univ, Med Ctr, Duke Child & Family Studies Ctr, 2608 Erwin Rd,Suite 300, Durham, NC 27705 USA.
EM Erin.Schoenfelder@duke.edu
RI Berkel, Cady/A-1372-2010
FU NIMH NIH HHSUnited States Department of Health & Human ServicesNational
   Institutes of Health (NIH) - USANIH National Institute of Mental Health
   (NIMH) [R01MH049155-06, R01 MH049155, P30 MH068685]
NR 45
TC 15
Z9 15
U1 0
U2 24
PU SPRINGER/PLENUM PUBLISHERS
PI NEW YORK
PA 233 SPRING ST, NEW YORK, NY 10013 USA
SN 1389-4986
EI 1573-6695
J9 PREV SCI
JI Prev. Sci.
PD DEC
PY 2013
VL 14
IS 6
BP 545
EP 556
DI 10.1007/s11121-012-0337-7
PG 12
WC Public, Environmental & Occupational Health
SC Public, Environmental & Occupational Health
GA 236SY
UT WOS:000325820800003
PM 23404661
OA Green Accepted
DA 2020-02-16
ER

PT J
AU Ringoot, AP
   Jansen, PW
   Steenweg-de Graaff, J
   Measelle, JR
   van der Ende, J
   Raat, H
   Jaddoe, VWV
   Hofman, A
   Verhulst, FC
   Tiemeier, H
AF Ringoot, Ank P.
   Jansen, Pauline W.
   Steenweg-de Graaff, Jolien
   Measelle, Jeffrey R.
   van der Ende, Jan
   Raat, Hein
   Jaddoe, Vincent W. V.
   Hofman, Albert
   Verhulst, Frank C.
   Tiemeier, Henning
TI Young Children's Self-Reported Emotional, Behavioral, and Peer Problems:
   The Berkeley Puppet Interview
SO PSYCHOLOGICAL ASSESSMENT
LA English
DT Article
DE assessment; child self-report; Berkeley Puppet Interview; emotional and
   behavioral problems; psychometrics
ID PSYCHIATRIC-DISORDERS; PRESCHOOL-CHILDREN; FIT INDEXES; CHILDHOOD;
   PREVALENCE; LIFE; AGE; ADOLESCENCE; POPULATION; INFORMANTS
AB Adult observers are typically the only informants on emotional and behavioral problems in young children. Although additional information can be provided by child self-report, few validated, structured instruments are available to obtain self-report from young children. The Berkeley Puppet Interview (BPI) has been developed to obtain structured self-reports on multiple domains of mental health and social well-being. This study was the 1st to evaluate the psychometric properties of the BPI in a large sample. We studied 8 a priori scales of the interview in a Dutch community sample of 6,375 children ages 5-7 years. Using confirmatory factor analysis, we demonstrated adequate fit (Tucker-Lewis index = .90; comparative fit index = .90; root-mean-square error of approximation = .03) of a multidimensional model with 50 items loading on 8 latent factors (Depression, Separation Anxiety, Overanxious, Oppositional Defiant, Overt Hostility, Conduct Problems, Bullied by Peers, and Peer Acceptance/Rejection). This model was invariant across gender. Children reported anxiety-related problems more frequently than depressive problems, behavioral problems, or difficulties in peer relations. Reliability analyses showed that 3 broadband scales designated as Internalizing, Externalizing, and Peer Relations were homogeneous constructs (alpha s = .68-.79). Higher scores on most BPI scales were associated with lower maternal education, lower family income, and non-Western ethnicity. Boys reported more behavioral and peer relation problems, whereas girls reported more emotional problems. The findings indicate that young children from socioeconomically and demographically diverse backgrounds are capable of providing valid, multidimensional information on their emotional, behavioral, and peer relation problems using the BPI. Young children's self-report is a promising addition to existing assessment tools.
C1 [Ringoot, Ank P.; Jansen, Pauline W.; Steenweg-de Graaff, Jolien] Erasmus Univ, Sophia Childrens Hosp, Med Ctr, Generat Study Grp R, NL-3000 CB Rotterdam, Netherlands.
   [Ringoot, Ank P.; Jansen, Pauline W.; Steenweg-de Graaff, Jolien; van der Ende, Jan; Verhulst, Frank C.] Erasmus Univ, Sophia Childrens Hosp, Med Ctr, Dept Child & Adolescent Psychiat Psychol, NL-3000 CB Rotterdam, Netherlands.
   [Measelle, Jeffrey R.] Univ Oregon, Dept Psychol, Eugene, OR 97403 USA.
   [Raat, Hein] Erasmus Univ, Med Ctr, Dept Publ Hlth, NL-3000 CB Rotterdam, Netherlands.
   [Jaddoe, Vincent W. V.] Erasmus Univ, Sophia Childrens Hosp, Med Ctr, Dept Epidemiol,Generat Study Grp R, NL-3000 CB Rotterdam, Netherlands.
   [Jaddoe, Vincent W. V.; Tiemeier, Henning] Erasmus Univ, Sophia Childrens Hosp, Med Ctr, Dept Pediat, NL-3000 CB Rotterdam, Netherlands.
   [Hofman, Albert] Erasmus Univ, Dept Epidemiol, Med Ctr, NL-3000 CB Rotterdam, Netherlands.
   [Tiemeier, Henning] Erasmus Univ, Sophia Childrens Hosp, Med Ctr, Dept Child & Adolescent Psychiat Psychol,Dept Epi, NL-3000 CB Rotterdam, Netherlands.
RP Tiemeier, H (reprint author), Erasmus Univ, Sophia Childrens Hosp, Med Ctr, Dept Child & Adolescent Psychiat Psychol, POB 2060, NL-3000 CB Rotterdam, Netherlands.
EM h.tiemeier@erasmusmc.nl
OI Tiemeier, Henning/0000-0002-4395-1397
NR 58
TC 21
Z9 21
U1 1
U2 35
PU AMER PSYCHOLOGICAL ASSOC
PI WASHINGTON
PA 750 FIRST ST NE, WASHINGTON, DC 20002-4242 USA
SN 1040-3590
EI 1939-134X
J9 PSYCHOL ASSESSMENT
JI Psychol. Assess.
PD DEC
PY 2013
VL 25
IS 4
BP 1273
EP 1285
DI 10.1037/a0033976
PG 13
WC Psychology, Clinical
SC Psychology
GA 270KL
UT WOS:000328317200020
PM 23937536
DA 2020-02-16
ER

PT J
AU Slopen, N
   Kubzansky, LD
   Koenen, KC
AF Slopen, Natalie
   Kubzansky, Laura D.
   Koenen, Karestan C.
TI Internalizing and externalizing behaviors predict elevated inflammatory
   markers in childhood
SO PSYCHONEUROENDOCRINOLOGY
LA English
DT Article
DE Internalizing behavior; Externalizing behavior; Behavior problems;
   Inflammation; C-reactive protein; Interleukin-6; Avon Longitudinal Study
   of Parents and Children (ALSPAC)
ID C-REACTIVE PROTEIN; ATTENTION-DEFICIT/HYPERACTIVITY DISORDER;
   CORONARY-HEART-DISEASE; CARDIOVASCULAR RISK; CONDUCT DISORDER; IMMUNE
   FUNCTION; ADOLESCENTS; CHILDREN; DEPRESSION; ASSOCIATIONS
AB Background: Children with behavior problems, such as internalizing or externalizing disorders, are at increased risk for poorer physical health in adulthood. Inflammation has been posited as a potential biological mediator underlying this association. However, it is unclear how early in development associations between behavior problems and inflammation may be detected, and whether associations are present for both internalizing and externalizing behaviors in prepubertal children.
   Methods: Using data from children in the Avon Longitudinal Study of Parents and Children, we examined associations between behavior problems at age 8 (assessed via the parent-report Strengths and Difficulties Questionnaire) and inflammatory markers assessed at age 10. Inflammatory markers included C-reactive protein (CRP; n = 4069) and interleukin-6 (IL-6; n = 4061). We further evaluated whether body mass index (BMI) mediated associations, and tested for potential reverse causality by considering whether age 10 inflammation was associated with changes from initial levels to age 12 behavior problems.
   Results: After adjusting for relevant covariates, age 8 externalizing behaviors were associated with elevated CRP at age 10, and age 8 internalizing and externalizing behaviors were associated with elevated IL-6 at age 10 (p's < 0.05). We found no evidence that observed associations were mediated by BMI or that inflammatory markers at age 10 were associated with increased internalizing or externalizing behavior problems at age 12.
   Conclusions: These findings document an association between behavior problems and elevated concentrations of CRP and IL-6 at 10 years. Heightened inflammation in childhood may be a pathway through which early behavior problems increase risk for adult chronic diseases. (C) 2013 Published by Elsevier Ltd.
C1 [Slopen, Natalie] Harvard Univ, Ctr Dev Child, Cambridge, MA 02138 USA.
   [Slopen, Natalie; Kubzansky, Laura D.] Harvard Univ, Sch Publ Hlth, Dept Social & Behav Sci, Boston, MA 02115 USA.
   [Koenen, Karestan C.] Columbia Univ, Mailman Sch Publ Hlth, Dept Epidemiol, New York, NY 10032 USA.
RP Koenen, KC (reprint author), Columbia Univ, Mailman Sch Publ Hlth, 722 West 168th St,Room 720G, New York, NY 10032 USA.
EM kck5@cumc.columbia.edu
RI Koenen, Karestan/K-5402-2014
OI Koenen, Karestan/0000-0003-3293-4281
FU UK Medical Research CouncilMedical Research Council UK (MRC) [74882];
   Wellcome TrustWellcome Trust [076467]; Robert Wood Johnson
   FoundationRobert Wood Johnson Foundation (RWJF); Medical Research
   CouncilMedical Research Council UK (MRC) [G9815508]
FX We are extremely grateful to all the families who took part in this
   study, the midwives for their help in recruiting them, and the whole
   ALSPAC team, which includes interviewers, computer and laboratory
   technicians, clerical workers, research scientists, volunteers,
   managers, receptionists and nurses. The UK Medical Research Council
   (Grant ref.: 74882) the Wellcome Trust (Grant ref.: 076467) and the
   University of Bristol provide core support for ALSPAC. This publication
   is the work of the authors and will serve as guarantors for the contents
   of this paper. This research was specifically funded by a postdoctoral
   fellowship to the first author from the Robert Wood Johnson Foundation
   to support the Early Childhood Innovation Project. The authors would
   also like to thank Dr. Kate Northstone for her data assistance.
NR 53
TC 23
Z9 23
U1 1
U2 23
PU PERGAMON-ELSEVIER SCIENCE LTD
PI OXFORD
PA THE BOULEVARD, LANGFORD LANE, KIDLINGTON, OXFORD OX5 1GB, ENGLAND
SN 0306-4530
J9 PSYCHONEUROENDOCRINO
JI Psychoneuroendocrinology
PD DEC
PY 2013
VL 38
IS 12
BP 2854
EP 2862
DI 10.1016/j.psyneuen.2013.07.012
PG 9
WC Endocrinology & Metabolism; Neurosciences; Psychiatry
SC Endocrinology & Metabolism; Neurosciences & Neurology; Psychiatry
GA AA0YX
UT WOS:000330824400003
PM 24011503
DA 2020-02-16
ER

PT J
AU Lu, WL
   Daleiden, E
   Pratt, S
   Shay, A
   Stone, B
   Asaku-Yeboah, M
AF Lu, Weili
   Daleiden, Eric
   Pratt, Sarah
   Shay, Alexander
   Stone, Brittany
   Asaku-Yeboah, Michael
TI Life events and internalizing problems among Chinese school children: An
   examination of the cognitive diathesis model
SO ASIAN JOURNAL OF SOCIAL PSYCHOLOGY
LA English
DT Article
DE attention bias; child anxiety; cognitive diathesis; internalizing
   disorders; life events; locus of control
ID THREAT PERCEPTION ABNORMALITIES; PROBLEM-SOLVING ALTERNATIVES;
   DEPRESSIVE SYMPTOMS; EMOTIONAL-PROBLEMS; INTERPARENTAL CONFLICT;
   CONCURRENT VALIDITY; TRIPARTITE FACTORS; CHILDHOOD ANXIETY; CONTROL
   SCALE; SELF-ESTEEM
AB This study examined the cognitive diathesis model for child internalizing problems among 459 Chinese elementary school children in grades four to six. Life events were associated with beliefs about external control and threat perception bias, both of which were related to child internalizing problems. The relation of life events to internalizing problems was partially mediated by threat perception bias measured by ambiguous situation task. The main findings indicate that the cognitive diathesis theory for child internalizing problems might be applicable to Chinese children. This study contributes to the theoretical understanding of the internalizing problems of Chinese children, which can lead to use of more effective treatments.
C1 [Lu, Weili; Shay, Alexander; Stone, Brittany; Asaku-Yeboah, Michael] Univ Med & Dent New Jersey, Scotch Plains, NJ 07076 USA.
   [Daleiden, Eric] Kismetrics, Satellite Beach, FL USA.
   [Pratt, Sarah] Dartmouth Coll, Hitchcock Med Ctr, Dartmouth Med Sch, Hanover, NH 03756 USA.
RP Lu, WL (reprint author), Univ Med & Dent New Jersey, Scotch Plains, NJ 07076 USA.
EM luwe1@umdnj.edu
NR 99
TC 1
Z9 1
U1 0
U2 9
PU WILEY
PI HOBOKEN
PA 111 RIVER ST, HOBOKEN 07030-5774, NJ USA
SN 1367-2223
EI 1467-839X
J9 ASIAN J SOC PSYCHOL
JI Asian J. Soc. Psychol.
PD DEC
PY 2013
VL 16
IS 4
BP 307
EP 319
DI 10.1111/ajsp.12036
PG 13
WC Psychology, Social
SC Psychology
GA 247VS
UT WOS:000326651400007
DA 2020-02-16
ER

PT J
AU Kok, R
   Linting, M
   Bakermans-Kranenburg, MJ
   van IJzendoorn, MH
   Jaddoe, VWV
   Hofman, A
   Verhulst, FC
   Tiemeier, H
AF Kok, Rianne
   Linting, Marielle
   Bakermans-Kranenburg, Marian J.
   van IJzendoorn, Marinus H.
   Jaddoe, Vincent W. V.
   Hofman, Albert
   Verhulst, Frank C.
   Tiemeier, Henning
TI Maternal Sensitivity and Internalizing Problems: Evidence from Two
   Longitudinal Studies in Early Childhood
SO CHILD PSYCHIATRY & HUMAN DEVELOPMENT
LA English
DT Article
DE Maternal sensitivity; Internalizing problems; Longitudinal;
   Bidirectional
ID DEPRESSIVE SYMPTOMS; BEHAVIOR CHECKLIST; CHILDRENS; MOTHER;
   TRAJECTORIES; ATTACHMENT; ANXIETY; PRESCHOOL; PARENTS; QUALITY
AB The goal of this study is to clarify the relation between maternal sensitivity and internalizing problems during the preschool period. For this purpose, a longitudinal, bidirectional model was tested in two large prospective, population-based cohorts, the Generation R Study and the National Institute of Child Health and Human Development Study of Early Child Care and Youth Development (NICHD SECCYD), including over 1,800 mother-child dyads in total. Maternal sensitivity was repeatedly observed in mother-child interaction tasks and information on child internalizing problems was obtained from maternal reports. Modest but consistent associations between maternal sensitivity and internalizing problems were found in both cohorts, confirming the importance of sensitive parenting for positive development in the preschool years. Pathways from maternal sensitivity to child internalizing problems were consistently observed but child-to-mother pathways were only found in the NICHD SECCYD sample.
C1 [Kok, Rianne; Linting, Marielle; Bakermans-Kranenburg, Marian J.; van IJzendoorn, Marinus H.] Leiden Univ, Ctr Child & Family Studies, NL-2300 RB Leiden, Netherlands.
   [Kok, Rianne; Jaddoe, Vincent W. V.] Erasmus Univ, Med Ctr, Generat R Study Grp, Rotterdam, Netherlands.
   [Kok, Rianne; Verhulst, Frank C.; Tiemeier, Henning] Erasmus Univ, Med Ctr, Sophia Childrens Hosp, Dept Child & Adolescent Psychiat, Rotterdam, Netherlands.
   [van IJzendoorn, Marinus H.] Erasmus Univ, Sch Pedag & Educ Sci, Rotterdam, Netherlands.
   [Jaddoe, Vincent W. V.; Hofman, Albert; Tiemeier, Henning] Erasmus Univ, Med Ctr, Dept Epidemiol, Rotterdam, Netherlands.
   [Jaddoe, Vincent W. V.] Erasmus Univ, Med Ctr, Dept Pediat, Rotterdam, Netherlands.
   [Tiemeier, Henning] Erasmus Univ, Med Ctr, Dept Psychiat, Rotterdam, Netherlands.
RP Bakermans-Kranenburg, MJ (reprint author), Leiden Univ, Ctr Child & Family Studies, POB 9555, NL-2300 RB Leiden, Netherlands.
EM bakermans@fsw.leidenuniv.nl
RI van IJzendoorn, Marinus/P-4907-2019
OI Tiemeier, Henning/0000-0002-4395-1397; Kok, Rianne/0000-0003-3620-7313;
   Linting, Marielle/0000-0002-6303-3251; , marian/0000-0001-7763-0711
NR 61
TC 32
Z9 32
U1 1
U2 65
PU SPRINGER
PI NEW YORK
PA 233 SPRING ST, NEW YORK, NY 10013 USA
SN 0009-398X
EI 1573-3327
J9 CHILD PSYCHIAT HUM D
JI Child Psychiat. Hum. Dev.
PD DEC
PY 2013
VL 44
IS 6
BP 751
EP 765
DI 10.1007/s10578-013-0369-7
PG 15
WC Psychology, Developmental; Pediatrics; Psychiatry
SC Psychology; Pediatrics; Psychiatry
GA 244KQ
UT WOS:000326387500007
PM 23408268
DA 2020-02-16
ER

PT J
AU Borsa, JC
   Damasio, BF
   Bandeira, DR
   Gremigni, P
AF Borsa, Juliane Callegaro
   Damasio, Bruno Figueiredo
   Bandeira, Denise Ruschel
   Gremigni, Paola
TI The Peer Aggressive and Reactive Behavior Questionnaire (Parb-Q):
   Measurement Invariance Across Italian and Brazilian Children, Gender and
   Age
SO CHILD PSYCHIATRY & HUMAN DEVELOPMENT
LA English
DT Article
DE Aggressive behavior; Reactions to aggression; Children; Measurement
   invariance; Cross-cultural comparisons
ID SEX-DIFFERENCES; BULLYING VICTIMIZATION; PROACTIVE AGGRESSION; YOUTH
   RESPONSES; SCHOOL; VICTIMS; ADJUSTMENT; CHILDHOOD; ELEMENTARY;
   STRATEGIES
AB This study examines measurement invariance, reliability and scores differences of the Peer Aggressive and Reactive Behaviors Questionnaire (PARB-Q) across Italian and Brazilian children, gender and age. Participants were 587 Italian and 727 Brazilian children, aged 7-13 years from 12 elementary schools. The PARB-Q is a brief self-report instrument composed by two scales that assess aggressive behavior and reactions to peer aggression. Multigroup confirmatory factor analyses indicated full measurement invariance of the PARB-Q across groups based on country, gender and age, providing support for the unidimensionality of the first scale (direct peer aggression, PA) and a 3-factor model of the second scale (reactive aggression, RA; seeking teacher support, STS; internalizing reaction, IR). Reliability indices were good for all factors. Italian children reported a higher frequency of PA and a lower frequency of IR than the Brazilian children. Boys scored higher than girls on PA and RA, while girls scored higher than boys on STS and IR. Younger children reported a lower frequency of PA and a higher frequency of STS than older children. Results provide support for structure validity and reliability of the PARB-Q in two countries and information on differences related to gender, age and culture in peer relationships in elementary school.
C1 [Borsa, Juliane Callegaro; Damasio, Bruno Figueiredo; Bandeira, Denise Ruschel] Univ Fed Rio Grande do Sul, Inst Psychol, Porto Alegre, RS, Brazil.
   [Gremigni, Paola] Univ Bologna, Dept Psychol, I-40127 Bologna, Italy.
RP Gremigni, P (reprint author), Univ Bologna, Dept Psychol, Viale Berti Pichat 5, I-40127 Bologna, Italy.
EM paola.gremigni2@unibo.it
RI Bandeira, Denise R/F-2887-2011; Borsa, Juliane Callegaro/N-1449-2019;
   Borsa, Juliane Callegaro/G-7289-2012
OI Bandeira, Denise R/0000-0001-9867-2718; Borsa, Juliane
   Callegaro/0000-0001-7703-5509; Borsa, Juliane
   Callegaro/0000-0001-7703-5509; Gremigni, Paola/0000-0002-1527-2434
NR 87
TC 1
Z9 1
U1 0
U2 18
PU SPRINGER
PI NEW YORK
PA 233 SPRING ST, NEW YORK, NY 10013 USA
SN 0009-398X
EI 1573-3327
J9 CHILD PSYCHIAT HUM D
JI Child Psychiat. Hum. Dev.
PD DEC
PY 2013
VL 44
IS 6
BP 766
EP 776
DI 10.1007/s10578-013-0368-8
PG 11
WC Psychology, Developmental; Pediatrics; Psychiatry
SC Psychology; Pediatrics; Psychiatry
GA 244KQ
UT WOS:000326387500008
PM 23404434
DA 2020-02-16
ER

PT J
AU Hoeve, M
   McReynolds, LS
   Wasserman, GA
AF Hoeve, Machteld
   McReynolds, Larkin S.
   Wasserman, Gail A.
TI THE INFLUENCE OF ADOLESCENT PSYCHIATRIC DISORDER ON YOUNG ADULT
   RECIDIVISM
SO CRIMINAL JUSTICE AND BEHAVIOR
LA English
DT Article
DE psychiatric disorder; juvenile justice; young adult recidivism;
   long-term effects
ID DETAINED MALE-ADOLESCENTS; MENTAL-HEALTH PROBLEMS; CONDUCT DISORDER;
   PREDICTING RECIDIVISM; ANXIETY DISORDERS; CHILDHOOD; RISK; COMORBIDITY;
   BEHAVIOR; OUTCOMES
AB This study examined the influence of adolescent psychiatric disorder on young adult recidivism and compared findings with earlier studies of juvenile recidivism. Logistic regression analysis examined subsequent adulthood recidivism (through age 23 years) by disorder profile, adjusting for prior offense severity and background variables, in 340 Alabama juveniles referred to juvenile justice agencies (probation and detention). Youths with comorbid internalizing and disruptive behavior disorder had a sixfold increased risk for young adult recidivism compared with nondisordered counterparts. Comorbid internalizing disorder likely is a marker for the severity of a youth's disruptive behavior disorder; similarly, offending that continues into adulthood likely betokens a more serious course of offending behavior. The severity underlying disorder and offending behavior is probably the common link between them. To prevent reoffending into adulthood, the mental health needs of juvenile justice youths' internalizing and externalizing problems should be addressed.
C1 [Hoeve, Machteld] Columbia Univ, Div Child & Adolescent Psychiat, New York, NY 10027 USA.
   [Hoeve, Machteld] Univ Amsterdam, Res Inst Child Dev & Educ, NL-1090 GE Amsterdam, Netherlands.
   [McReynolds, Larkin S.] Columbia Univ, Dept Epidemiol & Mental Hlth Serv, New York, NY 10027 USA.
   [McReynolds, Larkin S.] Columbia Univ, Dept Policy Res, New York, NY 10027 USA.
   [Wasserman, Gail A.] Columbia Univ, New York, NY 10027 USA.
RP Hoeve, M (reprint author), Univ Amsterdam, Res Inst Child Dev & Educ, POB 94208, NL-1090 GE Amsterdam, Netherlands.
EM m.hoeve@uva.nl
NR 51
TC 22
Z9 22
U1 0
U2 44
PU SAGE PUBLICATIONS INC
PI THOUSAND OAKS
PA 2455 TELLER RD, THOUSAND OAKS, CA 91320 USA
SN 0093-8548
EI 1552-3594
J9 CRIM JUSTICE BEHAV
JI Crim. Justice Behav.
PD DEC
PY 2013
VL 40
IS 12
BP 1368
EP 1382
DI 10.1177/0093854813488106
PG 15
WC Psychology, Clinical; Criminology & Penology
SC Psychology; Criminology & Penology
GA 245UL
UT WOS:000326489200001
DA 2020-02-16
ER

PT J
AU Galand, B
   Hospel, V
AF Galand, Benoit
   Hospel, Virginie
TI Peer victimization and school disaffection: Exploring the moderation
   effect of social support and the mediation effect of depression
SO BRITISH JOURNAL OF EDUCATIONAL PSYCHOLOGY
LA English
DT Review
ID MIDDLE-SCHOOL; PSYCHOLOGICAL DISTRESS; ACADEMIC COMPETENCE;
   GENDER-DIFFERENCES; ELEMENTARY-SCHOOL; EARLY ADOLESCENCE; LIFE STRESS;
   ENGAGEMENT; ADJUSTMENT; CHILDRENS
AB BackgroundPeer victimization is associated with increased internalizing problems and reduced school adjustment. Research into the main effect and the buffering effect of social support on these internalizing problems has produced inconsistent findings, and none has tested the buffering effect of social support on school adjustment. Moreover, recent studies have underlined the importance of taking various sources of social support into account.
   AimsThis study aims to test the relationships between peer victimization and school disaffection, the moderation effect of parental, peer and teacher social support, and the mediation effect of depression.
   SampleFour hundred seventh and eighth graders participated in this study.
   MethodStudents filled out a questionnaire assessing peer victimization, depression, academic self-efficacy, school disaffection, and perceived social support from parents, peers, and teachers.
   ResultsPeer victimization was negatively associated with self-efficacy and positively associated with school disaffection. Regression analyses showed a main negative effect of social support (especially teacher support) on depression and school disaffection and a positive effect on self-efficacy. No significant interactions emerged between victimization and social support or between sources of social support. Path analyses indicated that the effects of victimization on self-efficacy and school disaffection were fully mediated by depression, but that the effects of social support are partially independent of depression. Multigroup analyses indicated that these relationships were parallel among boys and girls.
   ConclusionsThe results of this study are consistent with the main effect model of social support. They also highlight the importance of teacher support for school adjustment.
C1 [Galand, Benoit; Hospel, Virginie] Catholic Univ Louvain, B-1348 Louvain, Belgium.
RP Galand, B (reprint author), Catholic Univ Louvain, Dept Psychol, Pl Cardinal Mercier 10, B-1348 Louvain, Belgium.
EM benoit.galand@uclouvain.be
NR 118
TC 22
Z9 22
U1 5
U2 64
PU WILEY
PI HOBOKEN
PA 111 RIVER ST, HOBOKEN 07030-5774, NJ USA
SN 0007-0998
EI 2044-8279
J9 BRIT J EDUC PSYCHOL
JI Br. J. Educ. Psychol.
PD DEC
PY 2013
VL 83
IS 4
BP 569
EP 590
DI 10.1111/j.2044-8279.2012.02077.x
PG 22
WC Psychology, Educational
SC Psychology
GA 244MX
UT WOS:000326394400003
PM 24175683
DA 2020-02-16
ER

PT J
AU Petrenko, CLM
AF Petrenko, Christie L. M.
TI A Review of Intervention Programs to Prevent and Treat Behavioral
   Problems in Young Children with Developmental Disabilities
SO JOURNAL OF DEVELOPMENTAL AND PHYSICAL DISABILITIES
LA English
DT Review
DE Developmental disabilities; Preventive interventions; Treatment; Mental
   health; Behavioral problems
ID STONES TRIPLE-P; INTELLECTUAL DISABILITY; PARENTING PROGRAM;
   CONCEPTUAL-FRAMEWORK; DISRUPTIVE BEHAVIOR; INTERACTION THERAPY;
   PRESCHOOL-CHILDREN; AGED CHILDREN; 3-TIER MODEL; RISK-FACTORS
AB Children with developmental disabilities are at higher risk for internalizing and externalizing behavioral problems than children in the general population. Effective prevention and treatment programs are necessary to reduce the burden of behavioral problems in this population. The current review identified 17 controlled trials of nine intervention programs for young children with developmental disabilities, with parent training the most common type of intervention in this population. Nearly all studies demonstrated medium to large intervention effects on child behavior post-intervention. Preliminary evidence suggests interventions developed for the general population can be effective for children with developmental disabilities and their families. A greater emphasis on the prevention of behavior problems in young children with developmental disabilities prior to the onset of significant symptoms or clinical disorders is needed. Multi-component interventions may be more efficacious for child behavior problems and yield greater benefits for parent and family adjustment. Recommendations for future research directions are provided.
C1 Univ Rochester, Mt Hope Family Ctr, Rochester, NY 14608 USA.
RP Petrenko, CLM (reprint author), Univ Rochester, Mt Hope Family Ctr, 187 Edinburgh St, Rochester, NY 14608 USA.
EM christie.petrenko@rochester.edu
OI Petrenko, Christie/0000-0003-2091-3686
FU NIAAA NIH HHSUnited States Department of Health & Human ServicesNational
   Institutes of Health (NIH) - USANIH National Institute on Alcohol Abuse
   & Alcoholism (NIAAA) [K01 AA020486]
NR 85
TC 12
Z9 12
U1 1
U2 48
PU SPRINGER/PLENUM PUBLISHERS
PI NEW YORK
PA 233 SPRING ST, NEW YORK, NY 10013 USA
SN 1056-263X
EI 1573-3580
J9 J DEV PHYS DISABIL
JI J. Dev. Phys. Disabil.
PD DEC
PY 2013
VL 25
IS 6
BP 651
EP 679
DI 10.1007/s10882-013-9336-2
PG 29
WC Education, Special; Psychology, Developmental; Rehabilitation
SC Education & Educational Research; Psychology; Rehabilitation
GA 240NY
UT WOS:000326105000006
PM 24222982
OA Green Accepted
DA 2020-02-16
ER

PT J
AU Spuij, M
   Prinzie, P
   Dekovic, M
   van den Bout, J
   Boelen, PA
AF Spuij, Mariken
   Prinzie, Peter
   Dekovic, Maja
   van den Bout, Jan
   Boelen, Paul A.
TI The effectiveness of Grief-Help, a cognitive behavioural treatment for
   prolonged grief in children: study protocol for a randomised controlled
   trial
SO TRIALS
LA English
DT Article
DE Adolescents; Children; Cognitive-behavioural treatment; Prolonged grief
   disorder; Randomised controlled trial
ID CHILDHOOD TRAUMATIC GRIEF; PARENTALLY BEREAVED CHILDREN; PTSD SYMPTOM
   SCALE; COMPLICATED GRIEF; PSYCHOMETRIC PROPERTIES; ADOLESCENTS; THERAPY;
   PROGRAM; QUESTIONNAIRE; INTERVENTION
AB Background: There is growing recognition of a syndrome of disturbed grief referred to as prolonged grief disorder (PGD). PGD is mostly studied in adults, but clinically significant PGD symptoms have also been observed in children and adolescents. Yet, to date no effective treatment for childhood PGD exists. The aims of this study are: (1) to investigate the effectiveness of Grief-Help, a nine-session cognitive-behavioural treatment for childhood PGD, combined with five sessions of parental counselling, immediately after the treatment and at three, six and twelve months follow-up; (2) to examine tentative mediators of the effects of Grief-Help, (i.e., maladaptive cognitions and behaviours and positive parenting), and (3) to determine whether demographic variables, child personality, as well as symptoms of PGD, anxiety, and depression in parents moderate the treatment effectiveness.
   Methods/Design: We will conduct a Randomised Controlled Trial (RCT) in which 160 children and adolescents aged 8-18 years are randomly allocated to cognitive behavioural Grief-Help or to a supportive counselling intervention; both treatments are combined with five sessions of parental counselling. We will recruit participants from clinics for mental health in the Netherlands. The primary outcome measure will be the severity of Prolonged Grief Disorder symptoms according to the Inventory of Prolonged Grief for Children (IPG-C). Secondary outcomes will include PTSD, depression and parent-rated internalizing and externalizing problems. Mediators like positive parenting and maladaptive cognitions and behaviours will be identified. We will also examine possible moderators including demographic variables (e. g. time since loss, cause of death), psychopathology symptoms in parents (PGD, anxiety and depression) and child personality. Assessments will take place in both groups at baseline, after the treatment-phase and three, six and twelve months after the post-treatment assessment.
   Discussion: We aim to contribute to the improvement of mental health care for children and adolescents suffering from loss. By comparing Grief-Help with supportive counselling, and by investigating mediators and moderators of its effectiveness we hope to provide new insights in the effects of interventions for bereaved children, and their mechanisms of change.
C1 [Spuij, Mariken; Prinzie, Peter; Dekovic, Maja] Univ Utrecht, Dept Child & Adolescent Studies, NL-TC3508 Utrecht, Netherlands.
   [van den Bout, Jan; Boelen, Paul A.] Univ Utrecht, Dept Clin & Hlth Psychol, NL-TC3508 Utrecht, Netherlands.
RP Spuij, M (reprint author), Univ Utrecht, Dept Child & Adolescent Studies, POB 80140, NL-TC3508 Utrecht, Netherlands.
EM M.Spuij@uu.nl
RI prinzie, peter/A-2942-2012
OI prinzie, peter/0000-0003-3441-7157
FU Netherlands Organisation for Health Research and Development
   (ZonMw)Netherlands Organization for Health Research and Development
   [15701.0002]
FX The work described in this article was supported by grant 15701.0002
   (Project: Development and evaluation of a cognitive-behavioural
   intervention for problematic grief in children: A feasibility study,
   pilot study, and randomized controlled trial) from the Netherlands
   Organisation for Health Research and Development (ZonMw).
NR 53
TC 1
Z9 1
U1 2
U2 43
PU BMC
PI LONDON
PA CAMPUS, 4 CRINAN ST, LONDON N1 9XW, ENGLAND
SN 1745-6215
J9 TRIALS
JI Trials
PD NOV 20
PY 2013
VL 14
AR 395
DI 10.1186/1745-6215-14-395
PG 10
WC Medicine, Research & Experimental
SC Research & Experimental Medicine
GA 276ME
UT WOS:000328753600002
PM 24252587
OA DOAJ Gold, Green Published
DA 2020-02-16
ER

PT J
AU Herringa, RJ
   Birn, RM
   Ruttle, PL
   Burghy, CA
   Stodola, DE
   Davidson, RJ
   Essex, MJ
AF Herringa, Ryan J.
   Birn, Rasmus M.
   Ruttle, Paula L.
   Burghy, Cory A.
   Stodola, Diane E.
   Davidson, Richard J.
   Essex, Marilyn J.
TI Childhood maltreatment is associated with altered fear circuitry and
   increased internalizing symptoms by late adolescence
SO PROCEEDINGS OF THE NATIONAL ACADEMY OF SCIENCES OF THE UNITED STATES OF
   AMERICA
LA English
DT Article
DE child maltreatment; sex differences; ventromedial prefrontal cortex
ID FUNCTIONAL CONNECTIVITY; LIFETIME PREVALENCE; STRESS; EXTINCTION;
   HIPPOCAMPAL; AMYGDALA; SEX; THREAT; EXPERIENCES; DISORDERS
AB Maltreatment during childhood is a major risk factor for anxiety and depression, which are major public health problems. However, the underlying brain mechanism linking maltreatment and internalizing disorders remains poorly understood. Maltreatment may alter the activation of fear circuitry, but little is known about its impact on the connectivity of this circuitry in adolescence and whether such brain changes actually lead to internalizing symptoms. We examined the associations between experiences of maltreatment during childhood, resting-state functional brain connectivity (rs-FC) of the amygdala and hippocampus, and internalizing symptoms in 64 adolescents participating in a longitudinal community study. Childhood experiences of maltreatment were associated with lower hippocampus-subgenual cingulate rs-FC in both adolescent females and males and lower amygdala-subgenual cingulate rs-FC in females only. Furthermore, rs-FC mediated the association of maltreatment during childhood with adolescent internalizing symptoms. Thus, maltreatment in childhood, even at the lower severity levels found in a community sample, may alter the regulatory capacity of the brain's fear circuit, leading to increased internalizing symptoms by late adolescence. These findings highlight the importance of fronto-hippocampal connectivity for both sexes in internalizing symptoms following maltreatment in childhood. Furthermore, the impact of maltreatment during childhood on both fronto-amygdala and -hippocampal connectivity in females may help explain their higher risk for internalizing disorders such as anxiety and depression.
C1 [Herringa, Ryan J.; Birn, Rasmus M.; Ruttle, Paula L.; Davidson, Richard J.; Essex, Marilyn J.] Univ Wisconsin, Dept Psychiat, Sch Med & Publ Hlth, Madison, WI 53719 USA.
   [Birn, Rasmus M.] Univ Wisconsin, Dept Med Phys, Madison, WI 53705 USA.
   [Burghy, Cory A.; Stodola, Diane E.; Davidson, Richard J.] Univ Wisconsin, Waisman Lab Brain Imaging & Behav, Madison, WI 53705 USA.
   [Davidson, Richard J.] Univ Wisconsin, Dept Psychol, Madison, WI 53706 USA.
RP Herringa, RJ (reprint author), Univ Wisconsin, Dept Psychiat, Sch Med & Publ Hlth, Madison, WI 53719 USA.
EM herringa@wisc.edu; mjessex@wisc.edu
RI Herringa, Ryan/P-2648-2014
OI Herringa, Ryan/0000-0002-1936-7959; Davidson,
   Richard/0000-0002-8506-4964
FU National Institutes of HealthUnited States Department of Health & Human
   ServicesNational Institutes of Health (NIH) - USA [P50 MH084051,
   R01-MH044340, P50-MH052354]; John D. and Catherine T. MacArthur
   Foundation Research Network on Psychopathology and Development;
   HealthEmotions Research Institute, Department of Psychiatry, University
   of Wisconsin School of Medicine and Public Health; American Academy of
   Child and Adolescent Psychiatry and the Brain and Behavior Research
   Foundation; Canadian Institutes of Health ResearchCanadian Institutes of
   Health Research (CIHR)
FX We thank J. Armstrong for general management of the Wisconsin Study of
   Families and Work; M. Anderle, R. Fisher, L. Angelos, A. Dyer, C.
   Hermes, A. Koppenhaver, and C. Boldt for assistance with data collection
   and recruitment; and J. Ollinger, G. Kirk, N. Vack, J. Koger, and I.
   Dolski for general, technical, and administrative assistance. This work
   was supported by National Institutes of Health Grants P50 MH084051,
   R01-MH044340, and P50-MH052354; the John D. and Catherine T. MacArthur
   Foundation Research Network on Psychopathology and Development; and the
   HealthEmotions Research Institute, Department of Psychiatry, University
   of Wisconsin School of Medicine and Public Health. Partial support for
   R.J.H. was provided by the American Academy of Child and Adolescent
   Psychiatry and the Brain and Behavior Research Foundation. Partial
   support for P.L.R. was provided by the Canadian Institutes of Health
   Research.
NR 58
TC 145
Z9 146
U1 2
U2 40
PU NATL ACAD SCIENCES
PI WASHINGTON
PA 2101 CONSTITUTION AVE NW, WASHINGTON, DC 20418 USA
SN 0027-8424
J9 P NATL ACAD SCI USA
JI Proc. Natl. Acad. Sci. U. S. A.
PD NOV 19
PY 2013
VL 110
IS 47
BP 19119
EP 19124
DI 10.1073/pnas.1310766110
PG 6
WC Multidisciplinary Sciences
SC Science & Technology - Other Topics
GA 253PD
UT WOS:000327100600089
PM 24191026
OA Green Published, Bronze
DA 2020-02-16
ER

PT J
AU Sieh, DS
   Visser-Meily, JMA
   Meijer, AM
AF Sieh, Dominik Sebstian
   Visser-Meily, Johanna Maria Augusta
   Meijer, Anne Marie
TI The Relationship between Parental Depressive Symptoms, Family Type, and
   Adolescent Functioning
SO PLOS ONE
LA English
DT Article
ID PROBLEM BEHAVIOR; SINGLE-PARENT; MATERNAL DEPRESSION;
   GENDER-DIFFERENCES; RISK-FACTORS; CHILDREN; STRESS; PSYCHOPATHOLOGY;
   MOTHERS; DIVORCE
AB It is evident that parental depressive symptoms negatively influence adolescent behavior and various psychosocial outcomes. Certain family types like families with a chronically ill parent and single parent families are more vulnerable to parental depressive symptoms. However, the relationship between these symptoms, family type, and adolescent functioning remains largely unclear. This study examined relations between self-report of parental depressive symptoms and adolescent functioning in 86 two-parent families including a parent with a chronic medical condition, 94 families with healthy single parents, and 69 families with 2 healthy parents (comparison group). Parents completed the Beck Depression Inventory. Adolescents filled in the Youth Self-Report measuring problem behavior, and other instruments measuring psychosocial outcomes (stress, grade point average, school problems, and self-esteem). Multilevel analyses were used to examine the effects of family type, parental depressive symptoms, adolescents' gender and age, and interaction effects on adolescent functioning. The results indicated that adolescents with chronically ill and single parents had a lower grade point average (p<.01) than the comparison group. Adolescents of single parents reported more internalizing problems (p<.01) and externalizing problems (p<.05) than children from the other family types. Parental depressive symptoms were strongly related to child report of stress (p<.001). Adolescents of depressed chronically ill parents were particularly vulnerable to internalizing problems (interaction effect, p<.05). Older children and girls, and especially older girls, displayed more internalizing problems and stress. It can be concluded that growing up with a chronically ill parent in a family with 2 parents may have less impact on adolescent problem behavior than growing up in a single parent family. Health practitioners are encouraged to be attentive to the unique and combined influence of family type and parental depressive symptoms on adolescent functioning. Older and female adolescents deserve particular attention.
C1 [Sieh, Dominik Sebstian; Meijer, Anne Marie] Univ Amsterdam, Res Inst Child Dev & Educ, NL-1012 WX Amsterdam, Netherlands.
   [Visser-Meily, Johanna Maria Augusta] Rehabil Ctr De Hoogstr, Ctr Excellence Rehabil Med, Utrecht, Netherlands.
RP Sieh, DS (reprint author), Univ Amsterdam, Res Inst Child Dev & Educ, NL-1012 WX Amsterdam, Netherlands.
EM d.s.sieh@uva.nl
OI Sieh, Dominik/0000-0002-0834-4401
FU Netherlands Organisation for Health Research and DevelopmentNetherlands
   Organization for Health Research and Development [15701.0004];
   Netherlands Organisation for Scientific ResearchNetherlands Organization
   for Scientific Research (NWO)
FX This study is part of a PhD program and was funded by the Netherlands
   Organisation for Health Research and Development. Please visit the
   website: http://www.zonmw.nl/en/. The grant number is 15701.0004. This
   publication is supported by the Netherlands Organisation for Scientific
   Research. The funders had no role in study design, data collection and
   analysis, decision to publish, or preparation of the manuscript.
NR 51
TC 5
Z9 6
U1 0
U2 38
PU PUBLIC LIBRARY SCIENCE
PI SAN FRANCISCO
PA 1160 BATTERY STREET, STE 100, SAN FRANCISCO, CA 94111 USA
SN 1932-6203
J9 PLOS ONE
JI PLoS One
PD NOV 18
PY 2013
VL 8
IS 11
AR e80699
DI 10.1371/journal.pone.0080699
PG 9
WC Multidisciplinary Sciences
SC Science & Technology - Other Topics
GA 256KH
UT WOS:000327308500167
PM 24260457
OA DOAJ Gold, Green Published
DA 2020-02-16
ER

PT J
AU Skogli, EW
   Teicher, MH
   Andersen, PN
   Hovik, KT
   Oie, M
AF Skogli, Erik Winther
   Teicher, Martin H.
   Andersen, Per Normann
   Hovik, Kjell Tore
   Oie, Merete
TI ADHD in girls and boys - gender differences in co-existing symptoms and
   executive function measures
SO BMC PSYCHIATRY
LA English
DT Article
DE ADHD; Gender; Comorbidity; Executive functions; BRIEF
ID ATTENTION-DEFICIT/HYPERACTIVITY DISORDER; MANIFEST ANXIETY SCALE;
   BEHAVIOR RATING INVENTORY; DEFICIT HYPERACTIVITY DISORDER; PARENT-CHILD
   AGREEMENT; FOLLOW-UP; I THINK; VALIDITY; ADOLESCENTS; PSYCHOPATHOLOGY
AB Background: ADHD is diagnosed and treated more often in males than in females. Research on gender differences suggests that girls may be consistently underidentified and underdiagnosed because of differences in the expression of the disorder among boys and girls. One aim of the present study was to assess in a clinical sample of medication nave boys and girls with ADHD, whether there were significant gender x diagnosis interactions in co-existing symptom severity and executive function (EF) impairment. The second aim was to delineate specific symptom ratings and measures of EF that were most important in distinguishing ADHD from healthy controls (HC) of the same gender.
   Methods: Thirty-seven females with ADHD, 43 males with ADHD, 18 HC females and 32 HC males between 8 and 17 years were included. Co-existing symptoms were assessed with self-report scales and parent ratings. EF was assessed with parent ratings of executive skills in everyday situations (BRIEF), and neuropsychological tests. The three measurement domains (co-existing symptoms, BRIEF, neuropsychological EF tests) were investigated using analysis of variance (ANOVA) and random forest classification.
   Results: ANOVAs revealed only one significant diagnosis x gender interaction, with higher rates of self-reported anxiety symptoms in females with ADHD. Random forest classification indicated that co-existing symptom ratings was substantially better in distinguishing subjects with ADHD from HC in females (93% accuracy) than in males (86% accuracy). The most important distinguishing variable was self-reported anxiety in females, and parent ratings of rule breaking in males. Parent ratings of EF skills were better in distinguishing subjects with ADHD from HC in males (96% accuracy) than in females (92% accuracy). Neuropsychological EF tests had only a modest ability to categorize subjects as ADHD or HC in males (73% accuracy) and females (79% accuracy).
   Conclusions: Our findings emphasize the combination of self-report and parent rating scales for the identification of different comorbid symptom expression in boys and girls already diagnosed with ADHD. Self-report scales may increase awareness of internalizing problems particularly salient in females with ADHD.
C1 [Skogli, Erik Winther; Andersen, Per Normann; Hovik, Kjell Tore; Oie, Merete] Innlandet Hosp Trust Lillehammer, Div Mental Hlth Care, Oslo, Norway.
   [Teicher, Martin H.] Harvard Univ, Sch Med, Boston, MA USA.
   [Oie, Merete] Univ Oslo, Dept Psychol, Innlandet Hosp Trust Lillehammer, Div Mental Hlth Care, Oslo, Norway.
RP Skogli, EW (reprint author), Innlandet Hosp Trust Lillehammer, Div Mental Hlth Care, Oslo, Norway.
EM erik.skogli@sykehuset-innlandet.no
RI Andersen, Per Normann/I-1531-2013
OI Andersen, Per Normann/0000-0002-0242-7230
FU Innlandet Hospital Trust [150186]; Regional Resource Center for Autism,
   ADHD, Tourette syndrome and Narcolepsy, Oslo University Hospital
   [150182]; US NIHUnited States Department of Health & Human
   ServicesNational Institutes of Health (NIH) - USA [RC1 MH089743]
FX The project has received financial support from Innlandet Hospital Trust
   (grant number 150186) and the Regional Resource Center for Autism, ADHD,
   Tourette syndrome and Narcolepsy, Oslo University Hospital (grant number
   150182). Dr. Teicher's efforts were supported by US NIH award RC1
   MH089743.
NR 79
TC 46
Z9 51
U1 0
U2 52
PU BMC
PI LONDON
PA CAMPUS, 4 CRINAN ST, LONDON N1 9XW, ENGLAND
SN 1471-244X
J9 BMC PSYCHIATRY
JI BMC Psychiatry
PD NOV 9
PY 2013
VL 13
AR 298
DI 10.1186/1471-244X-13-298
PG 12
WC Psychiatry
SC Psychiatry
GA 281XN
UT WOS:000329134400001
PM 24206839
OA DOAJ Gold, Green Published
DA 2020-02-16
ER

PT J
AU Zada, G
   Kintz, N
   Pulido, M
   Amezcua, L
AF Zada, Gabriel
   Kintz, Natalie
   Pulido, Mario
   Amezcua, Lilyana
TI Prevalence of Neurobehavioral, Social, and Emotional Dysfunction in
   Patients Treated for Childhood Craniopharyngioma: A Systematic
   Literature Review
SO PLOS ONE
LA English
DT Review
ID QUALITY-OF-LIFE; CHILDREN; ADOLESCENTS; EXPERIENCE; SURVIVORS; OXYTOCIN;
   FEATURES; SURGERY; REMOVAL; OBESITY
AB Background: Craniopharyngiomas (CP) are locally invasive and frequently recurring neoplasms often resulting in neurological and endocrinological dysfunction in children. In addition, social-behavioral impairment is commonly reported following treatment for childhood CP, yet remains to be fully understood. The authors aimed to further characterize the prevalence of neurobehavioral, social, and emotional dysfunction in survivors of childhood craniopharyngiomas.
   Materials and Methods: A systematic literature review was conducted in PubMed to identify studies formally assessing neurobehavioral, social, and emotional outcomes in patients treated for CP prior to 18 years of age. Studies published between the years 1990-2012 that reported the primary outcome (prevalence of neurobehavioral, social, emotional/affective dysfunction, and/or impaired quality of life (QoL)) in >= 10 patients were included.
   Results: Of the 471 studies screened, 11 met inclusion criteria. Overall neurobehavioral dysfunction was reported in 51 of 90 patients (57%) with available data. Social impairment (i.e. withdrawal, internalizing behavior) was reported in 91 of 222 cases (41%). School dysfunction was reported in 48 of 136 patients (35%). Emotional/affective dysfunction was reported in 58 of 146 patients (40%), primarily consisting of depressive symptoms. Health related quality of life was affected in 49 of 95 patients (52%). Common descriptors of behavior in affected children included irritability, impulsivity, aggressiveness, and emotional outbursts.
   Conclusions: Neurobehavioral, social, and emotional impairment is highly prevalent in survivors of childhood craniopharyngioma, and often affects quality of life. Thorough neurobehavioral/emotional screening and appropriate counseling is recommended in this population. Additional research is warranted to identify risk factors and treatment strategies for these disorders.
C1 [Zada, Gabriel] Univ So Calif, Keck Sch Med, Dept Neurosurg, Los Angeles, CA 90033 USA.
   [Kintz, Natalie] Univ So Calif, Keck Sch Med, George & MaryLou Boone Ctr Parkinsons Dis Res, Los Angeles, CA 90033 USA.
   [Kintz, Natalie; Amezcua, Lilyana] Univ So Calif, Keck Sch Med, Dept Neurol, Los Angeles, CA 90033 USA.
   [Pulido, Mario] Univ So Calif, Keck Sch Med, Dept Biochem & Mol Biol, Los Angeles, CA 90033 USA.
RP Zada, G (reprint author), Univ So Calif, Keck Sch Med, Dept Neurosurg, Los Angeles, CA 90033 USA.
EM gzada@usc.edu
OI Pulido, Mario/0000-0002-3845-2614
FU Southern California Clinical and Translational Science Institute at the
   University of Southern California [TL1RR031992, KL2RR031992]
FX No funding was provided for the current study. The authors NK and MP are
   TL1 trainees awarded under the TL1 (Pre-doctoral) Training Award
   (TL1RR031992), and authors LA and GZ are KL2 trainees (KL2RR031992)
   through Southern California Clinical and Translational Science Institute
   at the University of Southern California. The authors used protected
   research time to write this paper.
NR 39
TC 28
Z9 28
U1 0
U2 11
PU PUBLIC LIBRARY SCIENCE
PI SAN FRANCISCO
PA 1160 BATTERY STREET, STE 100, SAN FRANCISCO, CA 94111 USA
SN 1932-6203
J9 PLOS ONE
JI PLoS One
PD NOV 5
PY 2013
VL 8
IS 11
AR UNSP e76562
DI 10.1371/journal.pone.0076562
PG 9
WC Multidisciplinary Sciences
SC Science & Technology - Other Topics
GA 247EE
UT WOS:000326597400002
PM 24223703
OA DOAJ Gold, Green Published
DA 2020-02-16
ER

PT J
AU Gage, NA
AF Gage, Nicholas A.
TI Characteristics of Students with Emotional Disturbance Manifesting
   Internalizing Behaviors: A Latent Class Analysis
SO EDUCATION AND TREATMENT OF CHILDREN
LA English
DT Article
ID CHILDREN; OUTCOMES; YOUTH; RISK
AB Students receiving special education services for emotional disturbance (ED) present school personnel with many challenges and those challenges can typically be described as the manifestation of externalizing and internalizing behaviors. To date, most research has focused on students exhibiting externalizing behaviors. This study addresses this gap by examining (a) prevalence of students receiving special education services for ED manifesting internalizing behaviors, (b) characteristics of students with ED manifesting internalizing behaviors, and (c) the relationship between teachers' perceptions of internalizing behaviors and students' self-report of internalizing behaviors. Using a nationally representative sample of students receiving special education services for ED, a latent class analysis was conducted to identify an internalizing class of students. Characteristics of those students were then examined based on a direct assessment of students. Results indicate that approximately 7% of students receiving special education services for ED manifest internalizing behaviors and that teachers' ratings of in-class behavior were accurate when compared with students' self-report of internalizing behaviors.
C1 Univ Florida, Gainesville, FL 32611 USA.
RP Gage, NA (reprint author), Univ Florida, Gainesville, FL 32611 USA.
EM gagenicholas@gmail.com
NR 30
TC 12
Z9 12
U1 0
U2 7
PU WEST VIRGINIA UNIV PRESS
PI MORGANTOWN
PA COMMUNICATIONS BLDG PATTESON DR, PO BOX 6295, MORGANTOWN, WV 26506-6295
   USA
SN 0748-8491
EI 1934-8924
J9 EDUC TREAT CHILD
JI Educ. Treat. Child.
PD NOV
PY 2013
VL 36
IS 4
BP 127
EP 145
PG 19
WC Education, Special; Rehabilitation
SC Education & Educational Research; Rehabilitation
GA AP0JK
UT WOS:000341747400007
DA 2020-02-16
ER

PT J
AU Kochanska, G
   Kim, S
   Boldt, LJ
AF Kochanska, Grazyna
   Kim, Sanghag
   Boldt, Lea J.
TI Origins of children's externalizing behavior problems in low-income
   families: Toddlers' willing stance toward their mothers as the missing
   link
SO DEVELOPMENT AND PSYCHOPATHOLOGY
LA English
DT Article
ID COVARIANCE STRUCTURE-ANALYSIS; 2ND YEAR; MIDDLE CHILDHOOD; CUMULATIVE
   RISK; CONTEXTUAL RISK; MATERNAL AGE; FIT INDEXES; CONDUCT; ADVERSITY;
   ATTACHMENT
AB Although children's active role in socialization has been long acknowledged, relevant research has typically focused on children's difficult temperament or negative behaviors that elicit coercive and adversarial processes, largely overlooking their capacity to act as positive, willing, even enthusiastic, active socialization agents. We studied the willing, receptive stance toward their mothers in a low-income sample of 186 children who were 24 to 44 months old. Confirmatory factor analysis supported a latent construct of willing stance, manifested as children's responsiveness to mothers in naturalistic interactions, responsive imitation in teaching contexts, and committed compliance with maternal prohibitions, all observed in the laboratory. Structural equation modeling analyses confirmed that ecological adversity undermined maternal responsiveness, and responsiveness, in turn, was linked to children's willing stance. A compromised willing stance predicted externalizing behavior problems, assessed 10 months later, and fully mediated the links between maternal responsiveness and those outcomes. Ecological adversity had a direct, unmediated effect on internalizing behavior problems. Considering children's active role as willing, receptive agents capable of embracing parental influence can lead to a more complete understanding of detrimental mechanisms that link ecological adversity with antisocial developmental pathways. It can also inform research on the normative socialization process, consistent with the objectives of developmental psychopathology.
C1 [Kochanska, Grazyna; Kim, Sanghag; Boldt, Lea J.] Univ Iowa, Iowa City, IA 52242 USA.
RP Kochanska, G (reprint author), Univ Iowa, Dept Psychol, Iowa City, IA 52242 USA.
EM grazyna-kochanska@uiowa.edu
RI Kim, Sanghag/J-4906-2016
OI Kim, Sanghag/0000-0002-8631-7580
FU NICHD NIH HHSUnited States Department of Health & Human ServicesNational
   Institutes of Health (NIH) - USANIH Eunice Kennedy Shriver National
   Institute of Child Health & Human Development (NICHD) [R01 HD069171, R01
   HD069171-11]; NIMH NIH HHSUnited States Department of Health & Human
   ServicesNational Institutes of Health (NIH) - USANIH National Institute
   of Mental Health (NIMH) [R01 MH063096, R01 MH63096]
NR 83
TC 5
Z9 5
U1 0
U2 26
PU CAMBRIDGE UNIV PRESS
PI NEW YORK
PA 32 AVENUE OF THE AMERICAS, NEW YORK, NY 10013-2473 USA
SN 0954-5794
EI 1469-2198
J9 DEV PSYCHOPATHOL
JI Dev. Psychopathol.
PD NOV
PY 2013
VL 25
IS 4
BP 891
EP 901
DI 10.1017/S0954579413000254
PN 1
PG 11
WC Psychology, Developmental
SC Psychology
GA 298XT
UT WOS:000330358700002
PM 24229537
OA Green Accepted
DA 2020-02-16
ER

PT J
AU Zehl, S
   Sachsse, U
   Dulz, B
   Overkamp, B
   Sack, M
AF Zehl, Stefanie
   Sachsse, Ulrich
   Dulz, Birger
   Overkamp, Bettina
   Sack, Martin
TI Internalization and Externalization as Features of a Shared Clinical
   Dimension in Traumatized Patients
SO PSYCHOTHERAPIE PSYCHOSOMATIK MEDIZINISCHE PSYCHOLOGIE
LA German
DT Article
DE complex posttraumatic stress disorder; borderline personality disorder;
   personality accentuations; Mixed Rasch Model
ID POSTTRAUMATIC-STRESS-DISORDER; BORDERLINE PERSONALITY-DISORDER; PROPOSED
   META-STRUCTURE; CHILDHOOD MALTREATMENT; EXTREME STRESS; LATENT CLASSES;
   COMPLEX PTSD; DSM-V; PSYCHOPATHOLOGY; COMORBIDITY
AB In patients with complex posttraumatic stress disorder (complex PTSD; Herman, 1992) as well as in those with borderline personality disorder (BPD) traumata are often found anamnestically. Besides high comorbidity were found between both disorders. Thus it was examined whether internalizing and externalizing subtypes can be distinguished in chronic traumatized patients (N = 266) accounting for personality accentuations. Item parameters of a 2-class solution of the dichotomous Mixed Rasch Model were consistent with hypothesized patterns chi(2)-tests indicated that patients subsumed to the internalizing group showed twice as much the diagnosis of complex PTSD. However an information criterion favored a one-class solution. Given that the analysis did not reveal 2 subtypes, a one-dimensional approach is suggested, that helps to describe internalizing and externalizing symptoms in chronic traumatized patients.
C1 [Zehl, Stefanie; Sack, Martin] Tech Univ Munich, Klinikum Rechts Isar, Klin Psychosomat & Psychotherapie, D-81675 Munich, Germany.
   [Sachsse, Ulrich] Asklepios Fachklinikum Gottingen, Gottingen, Germany.
   [Dulz, Birger] Klin Personlichkeits & Traumafolgestorungen, Asklepios Klin Nord Ochsenzoll, Hamburg, Germany.
   [Overkamp, Bettina] Unfallkrankenhaus Berlin, Berlin, Germany.
RP Zehl, S (reprint author), Tech Univ Munich, Klinikum Rechts Isar, Klin Psychosomat & Psychotherapie, Langerstr 3, D-81675 Munich, Germany.
EM stefanie.zehl@googlemail.com
NR 50
TC 1
Z9 1
U1 0
U2 6
PU GEORG THIEME VERLAG KG
PI STUTTGART
PA RUDIGERSTR 14, D-70469 STUTTGART, GERMANY
SN 0937-2032
EI 1439-1058
J9 PSYCHOTHER PSYCH MED
JI Psychother. Psychosom. Med. Psychol.
PD NOV
PY 2013
VL 63
IS 11
BP 429
EP 438
DI 10.1055/s-0033-1334958
PG 10
WC Psychology, Clinical
SC Psychology
GA 301KY
UT WOS:000330532400005
PM 23592492
DA 2020-02-16
ER

PT J
AU Keller, K
   Troesch, LM
   Grob, A
AF Keller, Karin
   Troesch, Larissa M.
   Grob, Alexander
TI Shyness as a risk factor for second language acquisition of immigrant
   preschoolers
SO JOURNAL OF APPLIED DEVELOPMENTAL PSYCHOLOGY
LA English
DT Article
DE Shyness; Second language; Language development; Immigration; Preschool;
   Personality
ID RECEPTIVE LANGUAGE-SKILLS; CHILD TEMPERAMENT; INTERNALIZING
   TRAJECTORIES; SOCIOEMOTIONAL ADJUSTMENT; PEER RELATIONSHIPS; SOCIAL
   WITHDRAWAL; ANXIOUS SOLITUDE; SHY; VOCABULARY; CHINESE
AB The aim of this study was to examine whether shyness is a risk factor for second language acquisition in immigrant preschoolers. Results from studies on first language acquisition indicate that shy children show less favorable language development; however, it remains unclear how shyness affects second language acquisition. As second language skills are often acquired in interactions outside the family where shyness is more evident, we postulate that shyness has a strong negative effect on second language acquisition. This hypothesis was examined using standardized tests and parental ratings in a sample of 330 immigrant preschoolers cross-sectionally and with 130 immigrant preschoolers longitudinally. The analyses revealed lower second language competence as well as slower language development in shy immigrant children compared to their non-shy counterparts. The present study highlights that not only contextual but also personality factors need to be considered for a comprehensive understanding of second language acquisition in immigrant children. (C) 2013 Elsevier Inc. All rights reserved.
C1 [Keller, Karin; Troesch, Larissa M.; Grob, Alexander] Univ Basel, Dept Psychol, CH-4055 Basel, Switzerland.
RP Keller, K (reprint author), Univ Basel, Dept Psychol, Missionsstr 60, CH-4055 Basel, Switzerland.
EM karin.keller@unibas.ch; larissa.troesch@unibas.ch;
   alexander.grob@unibas.ch
NR 63
TC 4
Z9 4
U1 0
U2 11
PU ELSEVIER SCIENCE INC
PI NEW YORK
PA STE 800, 230 PARK AVE, NEW YORK, NY 10169 USA
SN 0193-3973
EI 1873-7900
J9 J APPL DEV PSYCHOL
JI J. Appl. Dev. Psychol.
PD NOV-DEC
PY 2013
VL 34
IS 6
BP 328
EP 335
DI 10.1016/j.appdev.2013.07.001
PG 8
WC Psychology, Developmental
SC Psychology
GA 280HQ
UT WOS:000329019700008
DA 2020-02-16
ER

PT J
AU Weiss, NH
   Tull, MT
   Lavender, J
   Gratz, KL
AF Weiss, Nicole H.
   Tull, Matthew T.
   Lavender, Jason
   Gratz, Kim L.
TI Role of emotion dysregulation in the relationship between childhood
   abuse and probable PTSD in a sample of substance abusers
SO CHILD ABUSE & NEGLECT
LA English
DT Article
DE Posttraumatic stress disorder; Emotion dyregulation; Childhood sexual
   abuse; Childhood physical abuse; Childhood emotional abuse; Substance
   dependence
ID POSTTRAUMATIC-STRESS-DISORDER; CHILDRENS NEGATIVE EMOTIONS; REGULATION
   DIFFICULTIES; DEVELOPMENTAL PSYCHOPATHOLOGY; PHYSICAL ABUSE;
   PSYCHOMETRIC PROPERTIES; PSYCHOLOGICAL DISTRESS; TRAUMA SURVIVORS;
   IMPULSE CONTROL; SEXUAL-ABUSE
AB This study examined associations among childhood abuse, emotion dysregulation, and probable posttraumatic stress disorder (PTSD) within a sample of 93 substance use disorder (SUD) patients in residential treatment. SUD patients with probable PTSD (vs. non-PTSD) reported (a) greater severity of childhood sexual, physical, and emotional abuse and (b) significantly higher levels of overall emotion dysregulation and the specific dimensions of difficulties engaging in goal-directed behavior when upset, difficulties controlling impulsive behaviors when distressed, limited access to effective emotion regulation strategies, and lack of emotional clarity. Additionally, significant positive associations were found between both childhood physical and emotional (but not sexual) abuse on the one hand and dimensions of emotion dysregulation on the other. Further analyses indicated that difficulties controlling impulsive behaviors when distressed accounted for the associations of both childhood physical and emotional abuse with probable PTSD status. Findings of the present study highlight a potential mechanism underlying the relationships between both childhood emotional and physical abuse and PTSD in SUD patients. (C) 2013 Elsevier Ltd. All rights reserved.
C1 [Weiss, Nicole H.] Jackson State Univ, Jackson, MS 39217 USA.
   [Weiss, Nicole H.; Tull, Matthew T.; Gratz, Kim L.] Univ Mississippi, Med Ctr, Jackson, MS 39216 USA.
   [Weiss, Nicole H.] GV Sonny Montgomery VA Med Ctr, Jackson, MS 39216 USA.
   [Lavender, Jason] Neuropsychiat Res Inst, Fargo, ND 58103 USA.
RP Weiss, NH (reprint author), Jackson State Univ, Dept Psychol, Jackson, MS 39217 USA.
OI Tull, Matthew/0000-0002-1382-117X; Gratz, Kim/0000-0002-2659-6784
NR 87
TC 32
Z9 32
U1 1
U2 24
PU PERGAMON-ELSEVIER SCIENCE LTD
PI OXFORD
PA THE BOULEVARD, LANGFORD LANE, KIDLINGTON, OXFORD OX5 1GB, ENGLAND
SN 0145-2134
EI 1873-7757
J9 CHILD ABUSE NEGLECT
JI Child Abuse Negl.
PD NOV
PY 2013
VL 37
IS 11
BP 944
EP 954
DI 10.1016/j.chiabu.2013.03.014
PG 11
WC Family Studies; Psychology, Social; Social Work
SC Family Studies; Psychology; Social Work
GA 259ZY
UT WOS:000327566000007
PM 23643388
DA 2020-02-16
ER

PT J
AU Knopik, V
   Smith, T
   Palmer, R
AF Knopik, Valerie
   Smith, Taylor
   Palmer, Rohan
TI Genes, maternal smoking during pregnancy and child internalizing
   problems: An investigation using ALSPAC
SO BEHAVIOR GENETICS
LA English
DT Meeting Abstract
CT 43rd Annual Meeting of the Behavior-Genetics-Association
CY JUN 28-JUL 02, 2013
CL Marseille, FRANCE
SP Behav Genet Assoc
C1 [Knopik, Valerie; Smith, Taylor; Palmer, Rohan] Rhode Isl Hosp, Div Behav Genet, Providence, RI 02903 USA.
   [Knopik, Valerie; Smith, Taylor; Palmer, Rohan] Brown Univ, Providence, RI 02912 USA.
NR 0
TC 0
Z9 0
U1 0
U2 1
PU SPRINGER
PI NEW YORK
PA 233 SPRING ST, NEW YORK, NY 10013 USA
SN 0001-8244
EI 1573-3297
J9 BEHAV GENET
JI Behav. Genet.
PD NOV
PY 2013
VL 43
IS 6
BP 526
EP 526
PG 1
WC Behavioral Sciences; Genetics & Heredity; Psychology, Multidisciplinary
SC Behavioral Sciences; Genetics & Heredity; Psychology
GA 250ZH
UT WOS:000326895400078
DA 2020-02-16
ER

PT J
AU Becker, SP
   McBurnett, K
   Hinshaw, SP
   Pfiffner, LJ
AF Becker, Stephen P.
   McBurnett, Keith
   Hinshaw, Stephen P.
   Pfiffner, Linda J.
TI Negative Social Preference in Relation to Internalizing Symptoms Among
   Children with ADHD Predominantly Inattentive Type: Girls Fare Worse Than
   Boys
SO JOURNAL OF CLINICAL CHILD AND ADOLESCENT PSYCHOLOGY
LA English
DT Article
ID ATTENTION-DEFICIT/HYPERACTIVITY DISORDER; DEFICIT HYPERACTIVITY
   DISORDER; CHILDHOOD PEER REJECTION; GENDER-DIFFERENCES; BEHAVIOR
   PROBLEMS; PSYCHOLOGICAL ADJUSTMENT; DEPRESSIVE SYMPTOMS; CONDUCT
   PROBLEMS; SEX-DIFFERENCES; RATING-SCALE
AB Despite distinct peer difficulties, less is known about the peer functioning of children with attention-deficit/hyperactivity disorder (ADHD) predominantly inattentive type (ADHD-I) in comparison to the peer functioning of children with ADHD combined type. Our purpose was to examine whether child sex moderated the relations between negative social preference and internalizing/externalizing problems in children with ADHD-I. Participants included 188 children diagnosed with ADHD-I (110 boys; ages 7-11; 54% Caucasian). Teacher ratings of the proportion of classmates who like/accept and dislike/reject the participating child were used to calculate negative social preference scores. Children, parents, and teachers provided ratings of anxious and depressive symptoms, and parents and teachers provided ratings of externalizing problems. Boys and girls did not differ on teachers' negative social preference scores. As hypothesized, however, the relation between negative social preference and internalizing symptoms was moderated by sex such that negative social preference was consistently and more strongly associated with internalizing symptoms among girls than in boys. In terms of externalizing problems, negative social preference was associated with teacher (but not parent) ratings, yet no moderation by child sex was found. Negative social preference is associated with teacher-report of externalizing problems for both boys and girls with ADHD-I, whereas negative social preference is consistently associated with girls' internalizing symptoms across child, parent, and teacher ratings. Implications for future research and interventions are discussed.
C1 [Becker, Stephen P.] Miami Univ, Dept Psychol, Oxford, OH 45056 USA.
   [Becker, Stephen P.] Cincinnati Childrens Hosp Med Ctr, Div Behav Med & Clin Psychol, Cincinnati, OH 45229 USA.
   [McBurnett, Keith; Pfiffner, Linda J.] Univ Calif San Francisco, Dept Psychiat, San Francisco, CA USA.
   [Hinshaw, Stephen P.] Univ Calif Berkeley, Dept Psychol, Berkeley, CA 94720 USA.
RP Becker, SP (reprint author), Miami Univ, Dept Psychol, 90 North Patterson Ave, Oxford, OH 45056 USA.
EM beckersp@miamioh.edu
RI Becker, Stephen P./AAE-3858-2019
OI Becker, Stephen/0000-0001-9046-5183
FU NIMH NIH HHSUnited States Department of Health & Human ServicesNational
   Institutes of Health (NIH) - USANIH National Institute of Mental Health
   (NIMH) [R01 MH077671, R01MH077671]
NR 69
TC 19
Z9 19
U1 0
U2 18
PU ROUTLEDGE JOURNALS, TAYLOR & FRANCIS LTD
PI ABINGDON
PA 2-4 PARK SQUARE, MILTON PARK, ABINGDON OX14 4RN, OXON, ENGLAND
SN 1537-4416
EI 1537-4424
J9 J CLIN CHILD ADOLESC
JI J. Clin. Child Adolesc. Psychol.
PD NOV 1
PY 2013
VL 42
IS 6
BP 784
EP 795
DI 10.1080/15374416.2013.828298
PG 12
WC Psychology, Clinical; Psychology, Developmental
SC Psychology
GA 251GX
UT WOS:000326916900004
PM 23978167
OA Green Accepted
DA 2020-02-16
ER

PT J
AU Moller-Leimkuhler, AM
   Bogerts, B
AF Moeller-Leimkuehler, A. M.
   Bogerts, B.
TI Collective violence. Neurobiological, psychosocial and sociological
   condition
SO NERVENARZT
LA German
DT Review
DE Collective violence; Evolutionary biology; Masculinity; Social
   disintegration; Group
ID MENTAL-HEALTH; NEURAL BASIS; MIRROR; MECHANISMS; EMPATHY; INSULA; MOTOR;
   MAOA
AB Collective violence, despite its often disastrous consequences has widely been disregarded by psychiatry, as was the case for individual violence. Physical violence is not only an individual, mostly male phenomenon but manifests mainly as collective violence among men in multiple forms. Due to the plentitude of theories and findings on collective violence the present article is limited to a few relevant sociological and neurobiological aspects of collective violence as a group and intergroup phenomenon. A special focus is given to the association of the phylogenetic disposition to group violence and constructions of masculinity, to the potential relevance of mirror neurons for social contagion and to the influence of sociostructural factors for male adolescents joining violence-prone groups. In this context group dynamics such as in-group overevaluation and out-group devaluation are of central importance by stabilizing the male sense of self-worth and legitimizing, normalizing and internalizing violent behavior. Instead of mythologizing, biologizing or banalizing violence, transdisciplinary approaches are necessary to improve violence prevention on different ecological levels being obligated to a culture of nonviolent conflict management.
C1 [Moeller-Leimkuehler, A. M.] Univ Munich, Klin Psychiat & Psychotherapie, D-80336 Munich, Germany.
   [Bogerts, B.] Otto Von Guerike Univ Magdeburg, Klin Psychiat & Psychotherapie, Magdeburg, Germany.
   [Bogerts, B.] CBBS, Magdeburg, Germany.
RP Moller-Leimkuhler, AM (reprint author), Univ Munich, Klin Psychiat & Psychotherapie, Nussbaumstr 7, D-80336 Munich, Germany.
EM anne-maria.moeller-leimkuehler@med.uni-muenchen.de
NR 101
TC 3
Z9 3
U1 3
U2 24
PU SPRINGER
PI NEW YORK
PA 233 SPRING ST, NEW YORK, NY 10013 USA
SN 0028-2804
EI 1433-0407
J9 NERVENARZT
JI Nervenarzt
PD NOV
PY 2013
VL 84
IS 11
BP 1345
EP +
DI 10.1007/s00115-013-3856-y
PG 13
WC Clinical Neurology; Psychiatry
SC Neurosciences & Neurology; Psychiatry
GA 253IX
UT WOS:000327079400009
PM 24009029
DA 2020-02-16
ER

PT J
AU Perera, FP
   Wang, S
   Rauh, V
   Zhou, H
   Stigter, L
   Camann, D
   Jedrychowski, W
   Mroz, E
   Majewska, R
AF Perera, Frederica P.
   Wang, Shuang
   Rauh, Virginia
   Zhou, Hui
   Stigter, Laura
   Camann, David
   Jedrychowski, Wieslaw
   Mroz, Elzbieta
   Majewska, Renata
TI Prenatal Exposure to Air Pollution, Maternal Psychological Distress, and
   Child Behavior
SO PEDIATRICS
LA English
DT Article
DE prenatal; PAH; air pollution; child behavior; maternal psychological
   distress; demoralization
ID POLYCYCLIC AROMATIC-HYDROCARBONS; INTRAUTERINE GROWTH RESTRICTION;
   LOW-BIRTH-WEIGHT; FINE PARTICLES; F344 RATS; DEVELOPMENTAL EXPRESSION;
   ENVIRONMENTAL-HEALTH; PROSPECTIVE COHORT; LEAD-EXPOSURE; PRETERM BIRTH
AB BACKGROUND: Airborne polycyclic aromatic hydrocarbons (PAHs) are pollutants generated by combustion of fossil fuel and other organic material. Both prenatal PAH exposure and maternal psychological distress during pregnancy have each been associated with neurodevelopmental problems in children. The goal was to evaluate potential interactions between prenatal exposure to airborne PAHs and maternal psychological distress during pregnancy on subsequent behavioral problems in children.
   METHODS: In a longitudinal birth cohort study, 248 children of nonsmoking white women in the coal-burning region of Krakow, Poland, were followed from in utero until age 9. Prenatal PAH exposure was measured by personal air monitoring during pregnancy, maternal demoralization during pregnancy by the Psychiatric Epidemiology Research Instrument-Demoralization, and child behavior by the Child Behavior Checklist.
   RESULTS: Significant interactions between maternal demoralization and PAH exposure (high versus low) were identified for symptoms of anxious/depressed, withdrawn/depressed, social problems, aggressive behavior, internalizing problems, and externalizing problems. The effects of demoralization on syndromes of anxious/depressed, withdrawn/depressed, rule-breaking, aggressive behavior, and the composite internalizing and externalizing scores were seen only in conjunction with high PAH exposure. Fewer significant effects with weaker effect sizes were observed in the low-PAH-exposure group.
   CONCLUSIONS: Maternal demoralization during pregnancy appears to have a greater effect on child neurobehavioral development among children who experienced high prenatal PAH exposure. The results provide the first evidence of an interaction between prenatal exposure to maternal demoralization and air pollution on child neurobehavioral development, indicating the need for a multifaceted approach to the prevention of developmental problems in children.
C1 [Perera, Frederica P.] Columbia Univ, Mailman Sch Publ Hlth, Dept Environm Hlth Sci, New York, NY 10032 USA.
   [Perera, Frederica P.; Wang, Shuang; Rauh, Virginia; Stigter, Laura] Columbia Univ, Columbia Ctr Childrens Environm Hlth, New York, NY 10032 USA.
   [Wang, Shuang; Zhou, Hui] Columbia Univ, Dept Biostat, Mailman Sch Publ Hlth, New York, NY 10032 USA.
   [Wang, Shuang] Columbia Univ, Heilbrunn Dept Populat & Family Hlth, Mailman Sch Publ Hlth, New York, NY 10032 USA.
   [Camann, David] SW Res Inst, San Antonio, TX USA.
   [Jedrychowski, Wieslaw; Mroz, Elzbieta; Majewska, Renata] Jagiellonian Univ, Dept Epidemiol & Prevent Med, Krakow, Poland.
RP Perera, FP (reprint author), Columbia Univ, Mailman Sch Publ Hlth, 722 W 168th St,12th Floor, New York, NY 10032 USA.
EM fpp1@columbia.edu
RI Majewska, Renata/U-7384-2018
OI Majewska, Renata/0000-0002-3376-7908
FU National Institute of Environmental Health SciencesUnited States
   Department of Health & Human ServicesNational Institutes of Health (NIH)
   - USANIH National Institute of Environmental Health Sciences (NIEHS)
   [R01 ES015282-01A2]; National Institutes of Health (NIH)United States
   Department of Health & Human ServicesNational Institutes of Health (NIH)
   - USA
FX This study received funding from the National Institute of Environmental
   Health Sciences (R01 ES015282-01A2). Funded by the National Institutes
   of Health (NIH).
NR 78
TC 20
Z9 23
U1 2
U2 34
PU AMER ACAD PEDIATRICS
PI ELK GROVE VILLAGE
PA 141 NORTH-WEST POINT BLVD,, ELK GROVE VILLAGE, IL 60007-1098 USA
SN 0031-4005
EI 1098-4275
J9 PEDIATRICS
JI Pediatrics
PD NOV
PY 2013
VL 132
IS 5
BP E1284
EP E1294
DI 10.1542/peds.2012-3844
PG 11
WC Pediatrics
SC Pediatrics
GA 245PE
UT WOS:000326475000020
PM 24101766
OA Green Published
DA 2020-02-16
ER

PT J
AU Carta, JJ
   Lefever, JB
   Bigelow, K
   Borkowski, J
   Warren, SF
AF Carta, Judith J.
   Lefever, Jennifer Burke
   Bigelow, Kathryn
   Borkowski, John
   Warren, Steven F.
TI Randomized Trial of a Cellular Phone-Enhanced Home Visitation Parenting
   Intervention
SO PEDIATRICS
LA English
DT Article
DE home visitation; parenting; intervention; technology; randomized
   controlled trial; externalizing problems; internalizing problems;
   maternal depression; parenting stress
ID PROGRAM; FAMILIES; BEHAVIOR; RISK; TXT
AB BACKGROUND AND OBJECTIVES: Although home visiting programs have been documented to improve parenting in high-risk families, their effectiveness is diminished when parents disengage from programs. Cellular phones offer an approach to promoting parent engagement and enhancing parenting outcomes. Our objective was to examine whether mothers in a parenting intervention, Planned Activities Training (PAT), or cellular phone-enhanced version (CPAT) of the intervention would demonstrate greater use of parenting strategies after treatment and at 6 months post-treatment compared with a wait-list control (WLC).
   METHODS: A sample of 371 low-income mothers and their 3.5- to 5.5-year-old children were randomly assigned to condition and assessed at pre-test, post-intervention, and 6 months post-intervention. Treatment efficacy was evaluated through observations of mother-child interactions as well as maternal interviews about depression, parenting stress, and child behaviors.
   RESULTS: Mothers receiving PAT and CPAT demonstrated more frequent use of parenting strategies and engaged in more responsive parenting than mothers in the WLC. Mothers receiving CPAT used more PAT parenting strategies than mothers in the other 2 groups and experienced greater reductions in depression and stress. Children of mothers receiving PAT and CPAT demonstrated higher rates of positive engagement, and children of CPAT mothers demonstrated higher levels of adaptive behaviors than children in the WLC. Importantly, changes in parenting, depression, and stress predicted positive child behaviors.
   CONCLUSIONS: PAT and CPAT conditions improved parenting strategies and child engagement and reduced children's challenging behaviors. The addition of cellular phones to a home visiting program enhanced maternal responsivity and reduced depression and stress.
C1 [Carta, Judith J.; Bigelow, Kathryn] Univ Kansas, Juniper Gardens Childrens Project, Kansas City, KS 66101 USA.
   [Lefever, Jennifer Burke; Borkowski, John] Univ Notre Dame, Ctr Children & Families, South Bend, IN USA.
   [Warren, Steven F.] Univ Kansas, Inst Life Span Studies, Lawrence, KS 66045 USA.
RP Carta, JJ (reprint author), Univ Kansas, Juniper Gardens Childrens Project, 444 Minnesota Ave,Suite 300, Kansas City, KS 66101 USA.
EM carta@ku.edu
FU Violence Prevention Branch of the US Centers for Disease Control and
   Prevention [U49 CE 001070-0]; CDC FoundationUnited States Department of
   Health & Human ServicesCenters for Disease Control & Prevention - USA;
   Doris Duke Charitable FoundationDoris Duke Charitable Foundation (DDCF);
   Health Care Foundation of Greater Kansas City; ATT Foundation; Sprint
   Foundation
FX FUNDING: Supported by Cooperative Agreement U49 CE 001070-0 (Dr Carta,
   principal investigator) from the Violence Prevention Branch of the US
   Centers for Disease Control and Prevention; and cosponsored by the CDC
   Foundation, the Doris Duke Charitable Foundation, the Health Care
   Foundation of Greater Kansas City, the AT&T Foundation, and the Sprint
   Foundation.
NR 25
TC 38
Z9 38
U1 0
U2 13
PU AMER ACAD PEDIATRICS
PI ELK GROVE VILLAGE
PA 141 NORTH-WEST POINT BLVD,, ELK GROVE VILLAGE, IL 60007-1098 USA
SN 0031-4005
EI 1098-4275
J9 PEDIATRICS
JI Pediatrics
PD NOV
PY 2013
VL 132
SU 2
BP S167
EP S173
DI 10.1542/peds.2013-1021Q
PG 7
WC Pediatrics
SC Pediatrics
GA 252QF
UT WOS:000327022300016
PM 24187120
OA Bronze, Green Published
DA 2020-02-16
ER

PT J
AU Mazzone, L
   Postorino, V
   De Peppo, L
   Fatta, L
   Lucarelli, V
   Reale, L
   Giovagnoli, G
   Vicari, S
AF Mazzone, Luigi
   Postorino, Valentina
   De Peppo, Lavinia
   Fatta, Laura
   Lucarelli, Valeria
   Reale, Laura
   Giovagnoli, Giulia
   Vicari, Stefano
TI Mood symptoms in children and adolescents with autism spectrum disorders
SO RESEARCH IN DEVELOPMENTAL DISABILITIES
LA English
DT Article
DE Autism spectrum disorders; Depressive symptoms; Mood symptoms; Global
   functioning; Comorbidity
ID HIGH-FUNCTIONING AUTISM; ASPERGER-SYNDROME; DEPRESSIVE SYMPTOMS; ANXIETY
   SYMPTOMS; RATING-SCALE; ADULTS; PARENT; COMORBIDITY; QUOTIENT; VALIDITY
AB Asperger Syndrome (AS) and High Functioning Autism (HFA) are psychiatric conditions belonging to the Autistic Spectrum Disorders (ASDs), characterized by social dysfunction and focused interest, in the absence of mental retardation. Previous reports suggest that AS/HFA may be associated with important psychiatric comorbidities. Among the psychiatric internalizing disorders, depression and anxiety are probably the most common disorders. The aim of this study is to evaluate the prevalence of mood disorders and identifying peculiar clinical features in subjects suffering from AS and HFA. 30 male patients with AS/HFA, 30 male patients affected by Major Depression (MD) and 35 male Typically Developing (TD) comparison were assessed with the CDI and the CDRS-R. Participants' parents were invited to complete the CBCL and the P-YMRS. Moreover, the CGAS was rated by the clinicians. The evaluation of depressive symptoms showed that AS/HFA group reported higher depressive symptoms, as showed by CDI total, CBCL internalizing and CDRS-R total, compared to the TD group. No significant difference of depressive symptoms was found between the AS/HFA and the MD group, with the exception of CDRS-R total score. Moreover, linear regression analysis in the AS/HFA group between CGAS and depressive symptoms revealed that a higher level of depressive symptoms increased the risk of poorer global functioning. These results suggest that the depressive symptoms in AS/HFA patients may be associated with poorer global functioning, with a consequent impairment in their psychological profile and social adjustment, and should alert clinicians to the importance of assessing mood disorders in order to choose the appropriate treatment. (C) 2013 Elsevier Ltd. All rights reserved.
C1 [Mazzone, Luigi; Postorino, Valentina; De Peppo, Lavinia; Fatta, Laura; Lucarelli, Valeria; Giovagnoli, Giulia; Vicari, Stefano] IRCCS Childrens Hosp Bambino Gesu, Dept Neurosci, Child Neuropsychiat Unit, I-00165 Rome, Italy.
   [Reale, Laura] Univ Catania, Dept Pediat, Div Child Neurol & Psychiat, I-95124 Catania, Italy.
RP Mazzone, L (reprint author), IRCCS Childrens Hosp Bambino Gesu, Dept Neurosci, Child Neuropsychiat Unit, Sq S Onofrio 4, I-00165 Rome, Italy.
EM gigimazzone@yahoo.it
RI Fatta, Laura Maria/K-5973-2016; Postorino, Valentina/AAA-6127-2019;
   Reale, Laura/K-5427-2016
OI Fatta, Laura Maria/0000-0001-6451-8077; Postorino,
   Valentina/0000-0003-0142-4625; Reale, Laura/0000-0003-4904-4293
NR 72
TC 28
Z9 28
U1 1
U2 38
PU PERGAMON-ELSEVIER SCIENCE LTD
PI OXFORD
PA THE BOULEVARD, LANGFORD LANE, KIDLINGTON, OXFORD OX5 1GB, ENGLAND
SN 0891-4222
J9 RES DEV DISABIL
JI Res. Dev. Disabil.
PD NOV
PY 2013
VL 34
IS 11
BP 3699
EP 3708
DI 10.1016/j.ridd.2013.07.034
PG 10
WC Education, Special; Rehabilitation
SC Education & Educational Research; Rehabilitation
GA 251BD
UT WOS:000326901900010
PM 24029798
OA Green Published
DA 2020-02-16
ER

PT J
AU Carotenuto, M
   Esposito, M
   Di Pasquale, F
   De Stefano, S
   Santamaria, F
AF Carotenuto, Marco
   Esposito, Maria
   Di Pasquale, Francesca
   De Stefano, Sara
   Santamaria, Francesca
TI Psychological, cognitive and maternal stress assessment in children with
   primary ciliary dyskinesia
SO WORLD JOURNAL OF PEDIATRICS
LA English
DT Article
DE intelligent quotients; parental stress; primary ciliary dyskinesia;
   Wechsler Intelligence Scale for Children-III edition
ID NASAL NITRIC-OXIDE; CYSTIC-FIBROSIS; PARENTING STRESS; CHRONIC ILLNESS;
   ASTHMA; MOTHERS; DISABILITIES; SYMPTOMS
AB Background: Primary ciliary dyskinesia (PCD) is a rare disorder due to structure and functional abnormalities of respiratory cilia. There are no reports on the behavioral and psychological aspects of children and adolescents with PCD. This study was undertaken to assess the cognitive and behavioural characteristics, and the parental stress of a population of school-aged children with PCD.
   Methods: Ten PCD and 34 healthy school-aged children underwent Wechsler Intelligence Scale for Children-III edition, Child Behavior Check-List questionnaire (CBCL), Parenting Stress Index-Short Form tests in order to perform a behavioural and psychological evaluation.
   Results: PCD children showed significant behavioral and social competent problems in CBCL scale than control children, in particular with regard to internalizing problems score (P<0.001). Parental distress, parent-child interaction and total stress in the mothers of PCD patients were higher than those in the controls' parents (P<0.001).
   Conclusion: Our findings pinpoint the importance of specific psychological support in the clinical management of children with PCD.
C1 [Carotenuto, Marco; Esposito, Maria; Di Pasquale, Francesca] Univ Naples 2, Unit Child & Adolescent Neuropsychiat Clin, Dept Mental & Phys Hlth & Prevent Med, I-80131 Naples, Italy.
   [De Stefano, Sara; Santamaria, Francesca] Univ Naples Federico II, Dept Pediat, Naples, Italy.
RP Esposito, M (reprint author), Univ Naples 2, Clin Child & Adolescent Neuropsychiat, Via Sergio Pansini 5 PAD 11, I-80131 Naples, Italy.
EM maria.esposito2@unina2.it
OI ESPOSITO, Maria/0000-0001-7095-7957; CAROTENUTO,
   Marco/0000-0002-8136-7597
NR 40
TC 41
Z9 41
U1 0
U2 5
PU ZHEJIANG UNIV SCH MEDICINE
PI HANGZHOU
PA CHILDRENS HOSPITAL, 57 ZHUGAN XIANG, HANGZHOU, 310003, PEOPLES R CHINA
SN 1708-8569
EI 1867-0687
J9 WORLD J PEDIATR
JI World Journal of Pediatrics
PD NOV
PY 2013
VL 9
IS 4
BP 312
EP 317
DI 10.1007/s12519-013-0441-1
PG 6
WC Pediatrics
SC Pediatrics
GA 252YS
UT WOS:000327049400004
PM 24235065
DA 2020-02-16
ER

PT J
AU Russell, PSS
   Nair, MKC
   Shankar, SR
   Tsheringla, S
   Jakati, PK
   Chembagam, N
   Nazeema, S
AF Russell, Paul Swamidhas Sudhakar
   Nair, M. K. C.
   Shankar, Satya Raj
   Tsheringla, Sherab
   Jakati, Praveen Kumar
   Chembagam, Neethu
   Nazeema, Suma
TI ADad 7: Relationship Between Depression and Anxiety Disorders Among
   Adolescents in a Rural Community Population in India
SO INDIAN JOURNAL OF PEDIATRICS
LA English
DT Article
DE Adolescent; Anxiety Disorder; Depression; India
ID MOOD DISORDERS; INTERNALIZING PROBLEMS; COMORBIDITY; CHILDHOOD;
   EPIDEMIOLOGY; CHILDREN; VALIDITY; REPLICATION; SEPARATION
AB Objectives Anxiety Disorders (AD) often co-exist with the heterotypic co-morbidity of Major Depressive Disorder (MDD) and Dysthymia (DysD). This study documents the prevalence of concurrent Depressive Disorder and its subtypes among AD, relationship between specific AD and Depressive Disorders, influence of severity of Depressive Disorders (DD) on AD and vice-versa, as well as the effect of age and gender on this co-morbidity.
   Methods In a prospective community survey of 500 adolescents, independent raters administered the Screen for Child Anxiety Related Emotional Disorders, Beck Depression Inventory and Schedule for Affective Disorders and Schizophrenia for School-Age Children/Present and Lifetime Version to collect the required data. Descriptive statistics, Independent t tests and Chi-square tests were done to evaluate the prevalence of concurrent Depressive Disorders among AD, relationship between specific AD and Depressive Disorders, severity of DD, and effect of age and gender on this co-morbidity.
   Results Depressive Disorders were concurrently present in 23.7 % of adolescents with AD, while 13.9 % had concurrently only MDD, 8.3 % had only DysD and 1.5 % had both. More adolescents with AD had multiple mood disorders than otherwise. Twenty percent of adolescents with Panic Disorder, 12.1 % with Generalised anxiety Disorder, 5.3 % with Separation Anxiety Disorder and 12 % with Social Anxiety Disorder had Depressive Disorders. Dysthymic disorder was statistically significantly more among those with PD (P = 0.009). Depressive Disorders were more severe among those with AD (P = 0.001) and the AD was more severe in those with DD (P = 0.01). As the severity of AD increased the severity of the DD also increased (P = 0.001). While DD were more prevalent among the late adolescence (P = 0.001), gender did not have any influence.
   Conclusions The two-way overlap between AD and DD is prevalent. Adolescents with Anxiety Disorders should be screened for Depressive Disorders, and when present should be treated.
C1 [Russell, Paul Swamidhas Sudhakar; Shankar, Satya Raj; Tsheringla, Sherab; Jakati, Praveen Kumar] Christian Med Coll & Hosp, Child & Adolescent Psychiat Unit, Vellore 632002, Tamil Nadu, India.
   [Nair, M. K. C.; Chembagam, Neethu; Nazeema, Suma] Thiruvananthapuram Med Coll, Child Dev Ctr, Thiruvananthapuram, Kerala, India.
RP Russell, PSS (reprint author), Christian Med Coll & Hosp, Child & Adolescent Psychiat Unit, Vellore 632002, Tamil Nadu, India.
EM russell@cmcvellore.ac.in
RI Russell, Paul/R-6310-2019
FU Child Development Centre, Thiruvanathapuram
FX Supported by an intramural grant from Child Development Centre,
   Thiruvanathapuram.
NR 31
TC 7
Z9 8
U1 1
U2 8
PU ALL INDIA INST MEDICAL SCIENCES
PI NEW DELHI
PA ANSARI NAGAR, NEW DELHI 110 029, INDIA
SN 0019-5456
EI 0973-7693
J9 INDIAN J PEDIATR
JI Indian J. Pediatr.
PD NOV
PY 2013
VL 80
SU 2
BP S165
EP S170
DI 10.1007/s12098-013-1232-3
PG 6
WC Pediatrics
SC Pediatrics
GA 247HD
UT WOS:000326607300008
PM 24062271
DA 2020-02-16
ER

PT J
AU Davidson, S
   Adams, J
AF Davidson, Shannon
   Adams, Jennifer
TI Adversity and internalizing problems among rural Chinese adolescents:
   The roles of parents and teachers
SO INTERNATIONAL JOURNAL OF BEHAVIORAL DEVELOPMENT
LA English
DT Article
DE adolescents; adversity; China; internalizing problems; parental warmth;
   teacher support
ID PERCEIVED SOCIAL SUPPORT; STRESSFUL LIFE EVENTS; DEPRESSIVE SYMPTOMS;
   GENDER-DIFFERENCES; FAMILY RELATIONSHIPS; BASIC EDUCATION; CHILDREN;
   RISK; RESILIENCE; CHILDHOOD
AB Throughout the developing world, adolescents living in rural poverty face multiple and inter-related adaptive challenges. Using longitudinal data from the Gansu Survey of Children and Families, we adopt an approach grounded in resilience theory to investigate the relationship between cumulative adversity and internalizing problems among 1,659 adolescents between the ages of 13 and 16 years in an interior Chinese province. We also investigate the compensatory roles of parental warmth and teacher support. Results of multivariate regression models suggest that internalizing problems increased in later adolescence in this sample. The rate of increase did not differ by gender, counter to most extant literature on sex differences in the developmental trajectory of internalizing problems. Along with parental warmth, teacher support emerged as an especially important compensatory factor, highlighting the significance of teachers as an often overlooked resource for poor rural adolescents.
C1 [Davidson, Shannon; Adams, Jennifer] Stanford Univ, Stanford, CA 94305 USA.
RP Davidson, S (reprint author), Stanford Univ, Sch Educ, 485 Lasuen Mall, Stanford, CA 94305 USA.
EM sdavidso@stanford.edu
NR 84
TC 9
Z9 9
U1 0
U2 21
PU SAGE PUBLICATIONS LTD
PI LONDON
PA 1 OLIVERS YARD, 55 CITY ROAD, LONDON EC1Y 1SP, ENGLAND
SN 0165-0254
EI 1464-0651
J9 INT J BEHAV DEV
JI Int. J. Behav. Dev.
PD NOV
PY 2013
VL 37
IS 6
BP 530
EP 541
DI 10.1177/0165025413503421
PG 12
WC Psychology, Developmental
SC Psychology
GA 246KS
UT WOS:000326537400007
DA 2020-02-16
ER

PT J
AU Becker, SP
AF Becker, Stephen P.
TI Topical Review: Sluggish Cognitive Tempo: Research Findings and
   Relevance for Pediatric Psychology
SO JOURNAL OF PEDIATRIC PSYCHOLOGY
LA English
DT Review
DE ADHD; attention deficit disorder; attention-deficit; hyperactivity
   disorder; executive functioning; pediatrics; SCT; sluggish cognitive
   tempo
ID ATTENTION-DEFICIT/HYPERACTIVITY DISORDER; DEFICIT HYPERACTIVITY
   DISORDER; CHILDREN; ADHD; COMORBIDITY; PERFORMANCE; INTEGRATION;
   IMPAIRMENT; SURVIVORS; SUBTYPES
AB Objective To summarize recent research on sluggish cognitive tempo (SCT) and consider the potential relevance of SCT for the field of pediatric psychology. Methods Literature review. Results Recent empirical evidence shows SCT symptoms consisting of sluggish/sleepy and daydreamy behaviors to be distinct from Diagnostic and Statistical Manual of Mental Disorders, Fourth Edition (DSM-IV) Attention-Deficit/Hyperactivity Disorder (ADHD) symptoms. SCT is associated with psychosocial functioning in children and adolescents, including internalizing symptoms, social withdrawal, and, possibly, academic impairment. Conclusions The recent findings reviewed suggest that SCT is an important construct for pediatric psychologists to be aware of and may also be directly useful for the research and practice of pediatric psychology.
C1 [Becker, Stephen P.] Miami Univ, Oxford, OH 45056 USA.
   [Becker, Stephen P.] Cincinnati Childrens Hosp Med Ctr, Cincinnati, OH 45229 USA.
RP Becker, SP (reprint author), Miami Univ, Dept Psychol, 90 North Patterson Ave, Oxford, OH 45056 USA.
EM beckersp@miamioh.edu
RI Becker, Stephen P./AAE-3858-2019
OI Becker, Stephen/0000-0001-9046-5183
NR 32
TC 36
Z9 36
U1 0
U2 14
PU OXFORD UNIV PRESS INC
PI CARY
PA JOURNALS DEPT, 2001 EVANS RD, CARY, NC 27513 USA
SN 0146-8693
EI 1465-735X
J9 J PEDIATR PSYCHOL
JI J. Pediatr. Psychol.
PD NOV-DEC
PY 2013
VL 38
IS 10
BP 1051
EP 1057
DI 10.1093/jpepsy/jst058
PG 7
WC Psychology, Developmental
SC Psychology
GA 248XT
UT WOS:000326740000001
PM 23933842
OA Bronze
DA 2020-02-16
ER

PT J
AU Power, TJ
   Koshy, AJ
   Watkins, MW
   Cassano, MC
   Wahlberg, AC
   Mautone, JA
   Blum, NJ
AF Power, Thomas J.
   Koshy, Anson J.
   Watkins, Marley W.
   Cassano, Michael C.
   Wahlberg, Andrea C.
   Mautone, Jennifer A.
   Blum, Nathan J.
TI Developmentally and Culturally Appropriate Screening in Primary Care:
   Development of the Behavioral Health Checklist
SO JOURNAL OF PEDIATRIC PSYCHOLOGY
LA English
DT Article
DE behavior problems; mental health; primary care
ID OF-FIT INDEXES; DIFFICULTIES QUESTIONNAIRE; MENTAL-HEALTH; STRENGTHS;
   CHILDREN; MODEL; SENSITIVITY; SETTINGS; AMERICAN; SAMPLE
AB Objective To evaluate the construct validity of the Behavioral Health Checklist (BHCL) for children aged from 4 to 12 years from diverse backgrounds. Method The parents of 4-12-year-old children completed the BHCL in urban and suburban primary care practices affiliated with a tertiary-care children's hospital. Across practices, 1,702 were eligible and 1,406 (82.6%) provided consent. Children of participating parents were primarily non-Hispanic black/African American and white/Caucasian from low- to middle-income groups. Confirmatory factor analyses examined model fit for the total sample and subsamples defined by demographic characteristics. Results The findings supported the hypothesized 3-factor structure: Internalizing Problems, Externalizing Problems, and Inattention/Hyperactivity. The model demonstrated adequate to good fit across age-groups, gender, races, income groups, and suburban versus urban practices. Conclusion The findings provide strong evidence of the construct validity, developmental appropriateness, and cultural sensitivity of the BHCL when used for screening in primary care.
C1 [Power, Thomas J.; Koshy, Anson J.; Cassano, Michael C.; Wahlberg, Andrea C.; Mautone, Jennifer A.; Blum, Nathan J.] Childrens Hosp Philadelphia, Dept Pediat, Philadelphia, PA 19104 USA.
   [Power, Thomas J.; Koshy, Anson J.; Cassano, Michael C.; Wahlberg, Andrea C.; Mautone, Jennifer A.; Blum, Nathan J.] Childrens Hosp Philadelphia, Dept Child & Adolescent Psychiat & Behav Sci, Philadelphia, PA 19104 USA.
   [Power, Thomas J.; Blum, Nathan J.] Univ Penn, Perelman Sch Med, Dept Pediat, Philadelphia, PA 19104 USA.
   [Power, Thomas J.; Blum, Nathan J.] Univ Penn, Perelman Sch Med, Dept Psychiat, Philadelphia, PA 19104 USA.
   [Watkins, Marley W.] Baylor Univ, Dept Educ Psychol, Waco, TX 76798 USA.
   [Cassano, Michael C.] Widener Univ, Inst Grad Clin Psychol, Chester, PA USA.
   [Wahlberg, Andrea C.] Texas A&M Univ, Dept Educ Psychol, College Stn, TX 77843 USA.
RP Power, TJ (reprint author), Childrens Hosp Philadelphia, CHOP North 3535 Market Room 1471,34th St & Civic, Philadelphia, PA 19104 USA.
EM power@email.chop.edu
OI Watkins, Marley/0000-0001-6352-7174
FU PHS HHSUnited States Public Health Service [T73MC00051, T77MC00012]
NR 41
TC 6
Z9 6
U1 0
U2 9
PU OXFORD UNIV PRESS INC
PI CARY
PA JOURNALS DEPT, 2001 EVANS RD, CARY, NC 27513 USA
SN 0146-8693
EI 1465-735X
J9 J PEDIATR PSYCHOL
JI J. Pediatr. Psychol.
PD NOV-DEC
PY 2013
VL 38
IS 10
BP 1155
EP 1164
DI 10.1093/jpepsy/jst063
PG 10
WC Psychology, Developmental
SC Psychology
GA 248XT
UT WOS:000326740000011
PM 23978505
OA Green Published, Bronze
DA 2020-02-16
ER

PT J
AU Tureck, K
   Matson, JL
   Turygin, N
   Macmillan, K
AF Tureck, Kim
   Matson, Johnny L.
   Turygin, Nicole
   Macmillan, Katie
TI Rates of psychotropic medication use in children with ASD compared to
   presence and severity of problem behaviors
SO RESEARCH IN AUTISM SPECTRUM DISORDERS
LA English
DT Article
DE Psychotropic medication; Autism spectrum disorder; Externalizing
   behaviors; Autism Spectrum Disorders - Behavior; Problem Child (ASD-BPC)
ID AUTISM-SPECTRUM DISORDERS; PERVASIVE DEVELOPMENTAL DISORDER;
   SOCIAL-SKILLS; ADULTS; PSYCHOPATHOLOGY; SYMPTOMS; DISABILITIES;
   ADOLESCENTS; RELIABILITY; MANAGEMENT
AB There is a scarcity of research on the relationship between presence of problem behaviors and psychotropic medication use in children with autism spectrum disorder (ASD). Participants in the current study were children and adolescents ages 3-17 years who were sorted into four groups: ASD on psychotropic medication (N = 100), ASD not on psychotropic medication (N = 147), typically developing on medication (N = 48), and typically developing not on medication (N = 168). A one-way multivariate analysis of covariance (MANCOVA) was conducted to determine the relationship between medication use and rates of internalizing and externalizing behaviors. Post hoc analyses revealed that children with ASD on psychotropic medication evinced significantly more externalizing behaviors than children with ASD not on medication. However, the two groups did not significantly differ on rates of internalizing behaviors. These results suggest that psychotropic medications may often be prescribed to manage externalizing behaviors. Implications of these findings are discussed in relation to the existing literature. (C) 2013 Elsevier Ltd. All rights reserved.
C1 [Tureck, Kim; Matson, Johnny L.; Turygin, Nicole; Macmillan, Katie] Louisiana State Univ, Baton Rouge, LA 70803 USA.
RP Tureck, K (reprint author), Louisiana State Univ, Dept Psychol, Baton Rouge, LA 70803 USA.
EM kturec1@lsu.edu
NR 52
TC 3
Z9 3
U1 0
U2 10
PU ELSEVIER SCI LTD
PI OXFORD
PA THE BOULEVARD, LANGFORD LANE, KIDLINGTON, OXFORD OX5 1GB, OXON, ENGLAND
SN 1750-9467
EI 1878-0237
J9 RES AUTISM SPECT DIS
JI Res. Autism Spectr. Disord.
PD NOV
PY 2013
VL 7
IS 11
BP 1377
EP 1382
DI 10.1016/j.rasd.2013.08.003
PG 6
WC Education, Special; Psychology, Developmental; Psychiatry;
   Rehabilitation
SC Education & Educational Research; Psychology; Psychiatry; Rehabilitation
GA 247JK
UT WOS:000326613500011
DA 2020-02-16
ER

PT J
AU Eussen, MLJM
   Van Gool, AR
   Verheij, F
   De Nijs, PFA
   Verhulst, FC
   Greaves-Lord, K
AF Eussen, Mart L. J. M.
   Van Gool, Arthur R.
   Verheij, Fop
   De Nijs, Pieter F. A.
   Verhulst, Frank C.
   Greaves-Lord, Kirstin
TI The association of quality of social relations, symptom severity and
   intelligence with anxiety in children with autism spectrum disorders
SO AUTISM
LA English
DT Article
DE anxiety; autism spectrum disorders; intelligence; social relations;
   symptom severity
ID INTERNALIZING SYMPTOMS; PSYCHIATRIC-DISORDERS; ADOLESCENTS; PDD; IV;
   DISABILITIES; CHILDHOOD; SCHEDULE; VALIDITY; DSM
AB Limited quality of social relations, milder symptom severity and higher intelligence were shown to account for higher anxiety levels in autism spectrum disorders. The current study replicated and extended earlier findings by combining these three determinants of anxiety in autism spectrum disorders in one study. The sample consisted of 134 school-aged children with autism spectrum disorders, of whom 58 (43%) had a co-morbid anxiety disorder according to the Diagnostic Interview Schedule for Children-Parent version. In this sample, we tested associations between these determinants and anxiety univariately and multivariately to clarify the unique contribution of all determinants. Since we hypothesized that the association between limited quality of social relations and anxiety would be amplified by low symptom severity and/or high intelligence, we additionally tested for moderating effects. We found that higher anxiety levels were associated with a lower quality of social relations and lower symptom severity. In this mainly high-functioning sample, intelligence was not related to anxiety levels. No moderation effects were found. Since lower quality of social relations and lower symptom severity are associated with higher anxiety levels in children with autism spectrum disorders, therapeutic interventions aimed at reducing anxiety in autism spectrum disorders should pay attention to improving social relations, and presumably children with a lower symptom severity could benefit most from such interventions.
C1 [Verheij, Fop; De Nijs, Pieter F. A.; Verhulst, Frank C.; Greaves-Lord, Kirstin] Sophia Childrens Univ Hosp, Erasmus Med Ctr Rotterdam, NL-3015 GJ Rotterdam, Netherlands.
RP Greaves-Lord, K (reprint author), Sophia Childrens Univ Hosp, Erasmus Med Ctr Rotterdam, Dept Child & Adolescent Psychiat, Dr Molewaterpl 60, NL-3015 GJ Rotterdam, Netherlands.
EM k.greaves-lord@erasmusmc.nl
NR 46
TC 26
Z9 26
U1 0
U2 25
PU SAGE PUBLICATIONS LTD
PI LONDON
PA 1 OLIVERS YARD, 55 CITY ROAD, LONDON EC1Y 1SP, ENGLAND
SN 1362-3613
EI 1461-7005
J9 AUTISM
JI Autism
PD NOV
PY 2013
VL 17
IS 6
BP 723
EP 735
DI 10.1177/1362361312453882
PG 13
WC Psychology, Developmental
SC Psychology
GA 241FF
UT WOS:000326151100008
PM 22917843
DA 2020-02-16
ER

PT J
AU van Gameren-Oosterom, HBM
   Fekkes, M
   van Wouwe, JP
   Detmar, SB
   Oudesluys-Murphy, AM
   Verkerk, PH
AF van Gameren-Oosterom, Helma B. M.
   Fekkes, Minne
   van Wouwe, Jacobus P.
   Detmar, Symone B.
   Oudesluys-Murphy, Anne Marie
   Verkerk, Paul H.
TI Problem Behavior of Individuals with Down Syndrome in a Nationwide
   Cohort Assessed in Late Adolescence
SO JOURNAL OF PEDIATRICS
LA English
DT Article
ID MALADAPTIVE BEHAVIOR; CHILDREN; DISORDERS; PREVALENCE
AB Objective To assess problem behavior in adolescents with Down syndrome and examine the association with sex and severity of intellectual disability.
   Study design Cross-sectional data of a Dutch nationwide cohort of Down syndrome children aged 16-19 years were collected using a written parental questionnaire. Problem behavior was measured using the Child Behavior Checklist and compared with normative data. The degree of intellectual disability was determined using the Dutch Social competence rating scale.
   Results The response rate was 62.8% (322/513), and the mean age 18.3 years (SD +/- 0.8). The total score for problem behavior was higher in adolescents with Down syndrome than in adolescents without Down syndrome (26.8 vs 16.5; P <.001). Overall, 51% of adolescents with Down syndrome had problem scores in the clinical or borderline range on 1 or more Child Behavior Checklist subscales; this is more than twice as high as adolescents without Down syndrome. Adolescents with Down syndrome had more internalizing problems than their counterparts without Down syndrome (14% and 9%, respectively, in the clinical range); the percentages for externalizing problems were almost equal (7% and 9%, respectively, in the clinical range). The highest problem scores in adolescents with Down syndrome were observed on the social problems and thought problems subscales (large to very large standardized differences). Male sex and/or more severe mental disabilities were associated with more behavioral problems.
   Conclusions Serious problem behavior is more prevalent in adolescents with Down syndrome. This demonstrates the need for a focus on general behavior improvement and on the detection and treatment of specific psychopathology in individuals with Down syndrome.
C1 [van Gameren-Oosterom, Helma B. M.; Fekkes, Minne; van Wouwe, Jacobus P.; Detmar, Symone B.; Verkerk, Paul H.] Netherlands Org Appl Sci Res, Dept Child Hlth, Leiden, Netherlands.
   [Oudesluys-Murphy, Anne Marie] Leiden Univ, Med Ctr, Dept Pediat, Leiden, Netherlands.
RP van Gameren-Oosterom, HBM (reprint author), TNO, Netherlands Org Appl Sci Res, Dept Child Hlth, POB 2215, NL-2301 CE Leiden, Netherlands.
EM helma.vangameren@tno.nl
OI Oudesluys-Murphy, Anne Marie/0000-0003-2282-0571
FU Nederlandse Stichting voor het Gehandicapte Kind (Dutch foundation for
   disabled children)
FX Financed by the Nederlandse Stichting voor het Gehandicapte Kind (Dutch
   foundation for disabled children). The authors declare no conflicts of
   interest.
NR 26
TC 21
Z9 21
U1 3
U2 22
PU MOSBY-ELSEVIER
PI NEW YORK
PA 360 PARK AVENUE SOUTH, NEW YORK, NY 10010-1710 USA
SN 0022-3476
EI 1097-6833
J9 J PEDIATR-US
JI J. Pediatr.
PD NOV
PY 2013
VL 163
IS 5
BP 1396
EP 1401
DI 10.1016/j.jpeds.2013.06.054
PG 6
WC Pediatrics
SC Pediatrics
GA 242WD
UT WOS:000326274600036
PM 23916224
DA 2020-02-16
ER

PT J
AU Moreira, H
   Carona, C
   Silva, N
   Frontini, R
   Bullinger, M
   Canavarro, MC
AF Moreira, Helena
   Carona, Carlos
   Silva, Neuza
   Frontini, Roberta
   Bullinger, Monika
   Canavarro, Maria Cristina
TI Psychological and Quality of Life Outcomes in Pediatric Populations: A
   Parent-Child Perspective
SO JOURNAL OF PEDIATRICS
LA English
DT Article
ID ADOLESCENTS; VALIDITY; RELIABILITY; EPILEPSY; ILLNESS
AB Objectives To compare the levels of quality of life (QoL) and psychological adjustment of children with different chronic health conditions with healthy children; to compare the QoL of parents of children with a chronic condition with parents of healthy children; and to examine the role of parents' QoL and children's psychological adjustment (ie, internalizing/externalizing problems) on children's QoL.
   Study design The sample comprised 964 family dyads composed of 1 parent and 1 child/adolescent aged 8-18 years with diabetes (n = 85), asthma (n = 308), epilepsy (n = 68), cerebral palsy (n = 94), obesity (n = 110), or no medical conditions (n = 299). The children completed self-report measures of QoL and psychological adjustment, and the parents completed a questionnaire on QoL.
   Results Children with epilepsy and obesity reported the lowest levels of QoL and elevated levels of psychological problems, and parents of children with obesity reported the lowest levels of QoL. Adolescents reported worse adjustment than children. Regression models revealed that children's internalizing and externalizing problems were important, although distinct, explanatory factors of QoL across all groups.
   Conclusion Children with chronic conditions, particularly epilepsy and obesity, are at increased risk for maladjustment. A routine assessment of QoL and psychological functioning should be performed in these children to better understand how specific conditions affect the lives of children with chronic conditions and their families. Family-oriented pediatrics should be considered, particularly in the treatment of obesity.
C1 [Moreira, Helena; Carona, Carlos; Silva, Neuza; Frontini, Roberta; Canavarro, Maria Cristina] Univ Coimbra, Fac Psychol & Educ Sci, P-3001802 Coimbra, Portugal.
   [Carona, Carlos] Coimbra Cerebral Palsy Assoc, Coimbra, Portugal.
   [Bullinger, Monika] Univ Med Ctr, Inst Med Psychol, Hamburg, Germany.
RP Moreira, H (reprint author), Univ Coimbra, Fac Psychol & Educ Sci, Rua Colegio Novo,Apartado 6153, P-3001802 Coimbra, Portugal.
EM hmoreira@fpce.uc.pt
RI Moreira, Helena/A-9908-2013; Frontini, Roberta/A-9902-2013; Canavarro,
   Maria Cristina/A-9893-2013; Carona, Carlos/B-1097-2013; da Silva,
   Neuza/A-9883-2013
OI Moreira, Helena/0000-0002-1487-0539; Frontini,
   Roberta/0000-0002-1253-7660; Canavarro, Maria
   Cristina/0000-0002-5083-7322; Carona, Carlos/0000-0002-3605-3513; da
   Silva, Neuza/0000-0003-4110-9961
FU Portuguese Foundation for Science and TechnologyPortuguese Foundation
   for Science and Technology [SFRH/BPD/70063/2010, SFRH/BD/69885/2010,
   SFRH/BD/86063/2012]
FX Supported by the Portuguese Foundation for Science and Technology
   (SFRH/BPD/70063/2010 [to H.M.], SFRH/BD/69885/2010, and
   SFRH/BD/86063/2012 [both to N.S. and R.F.]). The authors declare no
   conflicts of interest.
NR 31
TC 51
Z9 54
U1 0
U2 37
PU MOSBY-ELSEVIER
PI NEW YORK
PA 360 PARK AVENUE SOUTH, NEW YORK, NY 10010-1710 USA
SN 0022-3476
EI 1097-6833
J9 J PEDIATR-US
JI J. Pediatr.
PD NOV
PY 2013
VL 163
IS 5
BP 1471
EP 1478
DI 10.1016/j.jpeds.2013.06.028
PG 8
WC Pediatrics
SC Pediatrics
GA 242WD
UT WOS:000326274600050
PM 23915795
DA 2020-02-16
ER

PT J
AU Jantzer, V
   Gross, J
   Stute, F
   Parzer, P
   Brunner, R
   Willig, K
   Schuller-Roma, B
   Keller, M
   Herzog, W
   Romer, G
   Resch, F
AF Jantzer, Vanessa
   Gross, Juliane
   Stute, Fridrike
   Parzer, Peter
   Brunner, Romuald
   Willig, Katrin
   Schuller-Roma, Baerbel
   Keller, Monika
   Herzog, Wolfgang
   Romer, Georg
   Resch, Franz
TI Risk behaviors and externalizing behaviors in adolescents dealing with
   parental cancer-a controlled longitudinal study
SO PSYCHO-ONCOLOGY
LA English
DT Article
DE risk behavior; externalizing behavior; parental cancer; adolescence;
   psycho-oncology
ID BREAST-CANCER; CHILDREN; IMPACT; QUESTIONNAIRE; FAMILY
AB ObjectiveThe results of studies concerning levels of internalizing and externalizing behaviors in adolescent children with a parent suffering from cancer as compared with control groups or normative data are contradictory so far. Longitudinal designs using control groups are rare. No study explicitly exploring a broad range of risk behaviors in adolescent children with a parent suffering from cancer exists to date.
   MethodsTherefore, 74 adolescents who have a parent with cancer (index group) were compared with 75 adolescents with healthy parents (control group) concerning several juvenile risk behaviors and externalizing behaviors. Participants were examined three times over the course of 12months.
   ResultsNo significant main effects for group or interactional effects of group with time could be found for any of the measured variables.
   ConclusionsResults suggest that the somatic illness of the parent is not a developmental risk that is expressed in increased levels of juvenile risk behavior. Adolescents with a parent suffering from cancer adjusted generally quite well to the parental illness, although some individuals did show signs of severe strain. Copyright (c) 2013 John Wiley & Sons, Ltd.
C1 [Jantzer, Vanessa; Gross, Juliane; Stute, Fridrike; Parzer, Peter; Brunner, Romuald; Resch, Franz] Heidelberg Univ, Ctr Psychosocial Med, Dept Child & Adolescent Psychiat, D-69115 Heidelberg, Germany.
   [Willig, Katrin; Schuller-Roma, Baerbel; Keller, Monika; Herzog, Wolfgang] Heidelberg Univ, Ctr Psychosocial Med, Dept Psychosomat & Gen Internal Med, D-69115 Heidelberg, Germany.
   [Romer, Georg] Asklepios Clin, Dept Child & Adolescent Psychiat, Hamburg, Germany.
RP Jantzer, V (reprint author), Heidelberg Univ, Ctr Psychosocial Med, Dept Child & Adolescent Psychiat, Blumenstr 8, D-69115 Heidelberg, Germany.
EM Vanessa.Jantzer@med.uni-heidelberg.de
FU German Cancer Aid (Deutsche Krebshilfe)Deutsche Krebshilfe [108303]
FX This study is part of the German multisite research project
   'Psychosocial Services for Children of Parents with Cancer' supported by
   the German Cancer Aid (Deutsche Krebshilfe, Grant Number 108303). In
   this multisite project, the following institutions and Principal
   Investigators are collaborating:; i. Department of Child and Adolescent
   Psychiatry and Psychotherapy, Hamburg-Eppendorf University Medical
   Centre (Georg Romer, MD);; ii. Institute of Medical Psychology,
   Hamburg-Eppendorf University Medical Centre (Professor Uwe
   Koch-Gromus);; iii. Department of Child and Adolescent Psychiatry,
   Psychosomatics and Psychotherapy, Charite University Medical Centre,
   Berlin (Professor Ulrike Lehmkuhl);; iv. Department of Child and
   Adolescent Psychiatry, Psychotherapy and Psychosomatics, University
   Medical Centre, Leipzig (Professor Kai v. Klitzing);; v. Institute of
   Medical Psychology, University Medical Centre, Leipzig (Professor Elmar
   Brahler);; vi. Department of Psychosomatic and General Clinical
   Medicine; University Medical Centre, Heidelberg (Professor Wolfgang
   Herzog);; vii. Department of Child and Adolescent Psychiatry, University
   Medical Centre, Heidelberg (Professor Franz Resch);; viii. Department of
   Child and Adolescent Psychiatry, Psychotherapy and Psychosomatics,
   Otto-von-Guericke University, Magdeburg (Professor Hans-Henning
   Flechtner).
NR 27
TC 8
Z9 8
U1 1
U2 11
PU WILEY
PI HOBOKEN
PA 111 RIVER ST, HOBOKEN 07030-5774, NJ USA
SN 1057-9249
EI 1099-1611
J9 PSYCHO-ONCOLOGY
JI Psycho-Oncol.
PD NOV
PY 2013
VL 22
IS 11
BP 2611
EP 2616
DI 10.1002/pon.3327
PG 6
WC Oncology; Psychology; Psychology, Multidisciplinary; Social Sciences,
   Biomedical
SC Oncology; Psychology; Biomedical Social Sciences
GA 239MS
UT WOS:000326030300025
PM 23784985
DA 2020-02-16
ER

PT J
AU Martel, MM
AF Martel, Michelle M.
TI Sexual Selection and Sex Differences in the Prevalence of Childhood
   Externalizing and Adolescent Internalizing Disorders
SO PSYCHOLOGICAL BULLETIN
LA English
DT Article
DE sex differences; psychopathology; evolutionary theory; sexual selection
ID SEROTONIN TRANSPORTER GENE; ATTENTION-DEFICIT/HYPERACTIVITY DISORDER;
   DEFICIT HYPERACTIVITY DISORDER; LINKED POLYMORPHIC REGION; STRESSFUL
   LIFE EVENTS; MUTUALLY RESPONSIVE ORIENTATION; OPPOSITIONAL DEFIANT
   DISORDER; MATERNAL ANTENATAL ANXIETY; EARLY FAMILY RELATIONSHIPS;
   PRENATAL SMOKING EXPOSURE
AB Despite the well-established sex difference in prevalence of many childhood and adolescent psychopathological conditions, no integrative metatheory of sex differences in psychopathology exists. This review attempts to provide a metatheoretical framework to guide empirical examination of sex differences in prevalence of childhood-onset "externalizing" and adolescent-onset "internalizing" disorders, based on sexual selection evolutionary theory. Sexual selection theory suggests important between-sex differences in markers, mechanisms, etiology, and developmental timing of risk and resilience relevant to psychopathology. Namely, sexual selection theory hypothesizes that disinhibition and sensation-seeking may be important proximate risk markers for childhood-onset externalizing disorders in males. The theory suggests that these male-biased markers may be a product of their higher exposure to prenatal testosterone, which makes them more susceptible to prenatal stressors with downstream effects on dopaminergic neurotransmission, especially for those with genetic alleles associated with lower dopaminergic function. In contrast, sexual selection theory hypothesizes that negative emotionality, empathy, and cognitive rumination may be important proximate risk markers for adolescent-onset internalizing disorders in females. The theory suggests that these markers are propagated by rapidly rising levels of estradiol at puberty that interact with cortisol and oxytocin. These hormones exert downstream effects on the serotonergic system in such a way as to increase females' sensitivity to interpersonal stressors particularly at puberty and especially for those with lower functional serotonergic activity. Such a metatheory can help integrate prior ideas about sex differences and can also generate new predictions of sex differences in markers, etiology, mechanisms, and developmental timing of common forms of psychopathology.
C1 [Martel, Michelle M.] Univ Kentucky, Lexington, KY 40506 USA.
RP Martel, MM (reprint author), Univ Kentucky, Dept Psychol, 207C Kastle Hall, Lexington, KY 40506 USA.
EM michelle.martel@uky.edu
NR 500
TC 78
Z9 79
U1 0
U2 72
PU AMER PSYCHOLOGICAL ASSOC
PI WASHINGTON
PA 750 FIRST ST NE, WASHINGTON, DC 20002-4242 USA
SN 0033-2909
EI 1939-1455
J9 PSYCHOL BULL
JI Psychol. Bull.
PD NOV
PY 2013
VL 139
IS 6
BP 1221
EP 1259
DI 10.1037/a0032247
PG 39
WC Psychology; Psychology, Multidisciplinary
SC Psychology
GA 238NI
UT WOS:000325954300004
PM 23627633
DA 2020-02-16
ER

PT J
AU Hankin, BL
AF Hankin, Benjamin L.
TI Critical Reflections on Evolutionary Psychology and Sexual Selection
   Theory as Explanatory Account of Emergence of Sex Differences in
   Psychopathology: Comment on Martel (2013)
SO PSYCHOLOGICAL BULLETIN
LA English
DT Editorial Material
DE sex differences; developmental psychopathology; critique
ID AGE-OF-ONSET; GENDER-DIFFERENCES; DEPRESSION; DISORDERS; PARADIGM;
   GIRLS; LIFE
AB Martel (2013) proposed a metatheory, based on sexual selection theory and broad evolutionary psychological (EP) principles, to account for well-known sex differences in the emergence of common behavioral and certain internalizing disorders across childhood and adolescence, respectively. In this comment, I first enumerate several strengths and then offer 2 primary critiques about Martel's proposal. Martel provides an exceptional, integrative review that organizes several disparate literatures that hold promise to enhance understanding of such sex differences. At the same time, I raise critical questions regarding EP generally, and sexual selection theory specifically, as the metatheoretical framework chosen to bind together these different influences and mechanisms as drivers of the sex difference in different psychopathologies. Indeed, it is not clear that EP is necessary-nor does it provide unique explanatory power-to explicate the emergence of sex differences in internalizing and externalizing disorders among youth. Moreover, Martel's EP-based proposal pertains to adolescent-onset depression and social phobia but does not provide an explanation for known sex differences in other common childhood-onset and early adult-onset anxiety disorders.
C1 [Hankin, Benjamin L.] Univ Denver, Denver, CO 80208 USA.
RP Hankin, BL (reprint author), Univ Denver, Dept Psychol, 2155 South Race St, Denver, CO 80208 USA.
EM ben.hankin@psy.du.edu
FU NIMH NIH HHSUnited States Department of Health & Human ServicesNational
   Institutes of Health (NIH) - USANIH National Institute of Mental Health
   (NIMH) [R01 MH077195]
NR 31
TC 3
Z9 3
U1 0
U2 16
PU AMER PSYCHOLOGICAL ASSOC
PI WASHINGTON
PA 750 FIRST ST NE, WASHINGTON, DC 20002-4242 USA
SN 0033-2909
EI 1939-1455
J9 PSYCHOL BULL
JI Psychol. Bull.
PD NOV
PY 2013
VL 139
IS 6
BP 1260
EP 1264
DI 10.1037/a0033146
PG 5
WC Psychology; Psychology, Multidisciplinary
SC Psychology
GA 238NI
UT WOS:000325954300005
PM 24188421
OA Green Accepted
DA 2020-02-16
ER

PT J
AU Martel, MM
AF Martel, Michelle M.
TI The Utility of Evolutionary Psychology for Generating Novel, Specific,
   and A Priori Hypotheses About Psychopathology in a Parsimonious Fashion:
   Reply to Hankin (2013)
SO PSYCHOLOGICAL BULLETIN
LA English
DT Editorial Material
DE evolutionary psychology; sexual selection; psychopathology
ID GENE-ENVIRONMENT INTERPLAY; EARLY FAMILY RELATIONSHIPS; ADOLESCENT
   SUBSTANCE USE; DIFFERENTIAL SUSCEPTIBILITY; DEVELOPMENTAL
   PSYCHOPATHOLOGY; BIOLOGICAL SENSITIVITY; PERSONALITY-DISORDER; PUBERTAL
   MATURATION; FETAL TESTOSTERONE; SEX-DIFFERENCES
AB The comment of Hankin (2013) elucidated several strengths of the target article (Martel, 2013), in which I reviewed extant literature on sex differences in common childhood-onset externalizing and adolescent-onset internalizing disorders. Hankin also raised important questions about the utility of evolutionary psychological principles, particularly those of sexual selection, to generate novel, specific, and a priori. hypotheses about sex differences in common forms of psychopathology. I acknowledge these points, and I contend that a metatheory derived from evolutionary psychological principles is quite useful in 2 ways. First, it provides a parsimonious framework for understanding sex differences across multiple levels of analysis (e.g., hormones, gene by environment interactions, dispositional traits, behavioral and emotional symptoms). Second, it provides a framework for the generation of novel, specific, and a priori hypotheses such as those elucidated in my review. Existing disorder-specific theories cannot do as well in serving these functions. The pursuit of metatheories that both organize existing findings and generate novel cross-disorder hypotheses is crucial for ongoing progress in psychological science. Evolutionary psychology provides one such fruitful metatheory.
C1 [Martel, Michelle M.] Univ Kentucky, Lexington, KY 40506 USA.
RP Martel, MM (reprint author), Univ Kentucky, Dept Psychol, 207C Kastle Hall, Lexington, KY 40506 USA.
EM michelle.martel@uky.edu
NR 45
TC 2
Z9 2
U1 0
U2 9
PU AMER PSYCHOLOGICAL ASSOC
PI WASHINGTON
PA 750 FIRST ST NE, WASHINGTON, DC 20002-4242 USA
SN 0033-2909
EI 1939-1455
J9 PSYCHOL BULL
JI Psychol. Bull.
PD NOV
PY 2013
VL 139
IS 6
BP 1265
EP 1269
DI 10.1037/a0033241
PG 5
WC Psychology; Psychology, Multidisciplinary
SC Psychology
GA 238NI
UT WOS:000325954300006
PM 24188422
DA 2020-02-16
ER

PT J
AU Pahlke, E
   Cooper, CE
   Fabes, RA
AF Pahlke, Erin
   Cooper, Carey E.
   Fabes, Richard A.
TI Classroom sex composition and first-grade school outcomes: The role of
   classroom behavior
SO SOCIAL SCIENCE RESEARCH
LA English
DT Article
DE Sex composition; Achievement; Socio-emotional outcomes; Classroom
   behavior; First grade; ECLS-K
ID ACADEMIC-ACHIEVEMENT; CHILDREN; ADOLESCENTS; AGGRESSION; CONTAGION;
   CONTEXT; PEERS
AB Using nationally representative data from the Early Childhood Longitudinal Study-Kindergarten Cohort (N = 21,409; 10,452 girls and 10,957 boys; mean age = 7.24 years), the association between first-grade classroom sex composition (CSC), measured as the percentage of female students, and end of the year academic (reading, mathematics) and socio-emotional (externalizing problems, internalizing problems, self-control, interpersonal skills) outcomes was examined. Using multilevel modeling techniques and controlling for prior achievement levels, CSC was positively associated with children's reading achievement at the end of first grade; students performed better in reading in classes with a higher percentage of female students. CSC was also associated with three of the socio-emotional outcomes; controlling for prior levels, students in classrooms with a higher percentage of girls had better self-control and interpersonal skills and fewer internalizing problems. Classroom behavior mediated the effects of CSC on reading achievement and the socio-emotional outcomes. Implications for the composition of first-grade classrooms are discussed. (C) 2013 Elsevier Inc. All rights reserved.
C1 [Pahlke, Erin] Whitman Coll, Walla Walla, WA 99362 USA.
   [Cooper, Carey E.] Columbia Univ, Teachers Coll, New York, NY 10027 USA.
   [Fabes, Richard A.] Arizona State Univ, Tempe, AZ 85287 USA.
RP Pahlke, E (reprint author), Whitman Coll, Dept Psychol, 345 Boyer Ave, Walla Walla, WA 99362 USA.
EM pahlke@whitman.edu
NR 46
TC 4
Z9 4
U1 0
U2 9
PU ACADEMIC PRESS INC ELSEVIER SCIENCE
PI SAN DIEGO
PA 525 B ST, STE 1900, SAN DIEGO, CA 92101-4495 USA
SN 0049-089X
EI 1096-0317
J9 SOC SCI RES
JI Soc. Sci. Res.
PD NOV
PY 2013
VL 42
IS 6
BP 1650
EP 1658
DI 10.1016/j.ssresearch.2013.07.009
PG 9
WC Sociology
SC Sociology
GA 234UV
UT WOS:000325670700019
PM 24090858
DA 2020-02-16
ER

PT J
AU Burlew, AK
   Johnson, C
   Smith, S
   Sanders, A
   Hall, R
   Lampkin, B
   Schwaderer, M
AF Burlew, A. Kathleen
   Johnson, Candace
   Smith, Stephanie
   Sanders, Alexis
   Hall, Ritchie
   Lampkin, Beatrice
   Schwaderer, Mary
TI Parenting and problem behaviors in children of substance abusing parents
SO CHILD AND ADOLESCENT MENTAL HEALTH
LA English
DT Article
DE Children of Substance Abusing Parents; internalizing behaviors;
   externalizing behaviors; parental stress; parent-child interactions;
   parenting; parental influences; at-risk youth; problem behaviors
ID EXTERNALIZING BEHAVIORS; CONDUCT DISORDER; FAMILY; PSYCHOPATHOLOGY;
   ADOLESCENTS; CHILDHOOD; ONSET; RISK; RESILIENCE; DEPRESSION
AB BackgroundThis study examined parenting practices, parental stress, and problem behaviors among urban Children of Substance Abusing Parents.
   MethodOne hundred and seven children completed the Child Rating Scale and the Children's Depression Inventory. Parents completed the Parenting Practices Scale-Parent Version, Parenting Stress Index, and internalizing and externalizing scales on the Parent Observation of Classroom Adaptation.
   ResultsStructural Equation Modeling findings support an indirect effects pathway in which unfavorable parenting practices predict parental stress and parental stress predicts internalizing and externalizing behaviors.
   ConclusionThe results argue for assessing parental stress and including activities to improve the parent-child bond in family intervention programs.
C1 [Burlew, A. Kathleen; Johnson, Candace; Smith, Stephanie; Sanders, Alexis; Hall, Ritchie] Univ Cincinnati, Dept Psychol, Cincinnati, OH 45212 USA.
   [Lampkin, Beatrice; Schwaderer, Mary] Cincinnati Childrens Hosp Med Ctr, Cincinnati, OH 45229 USA.
RP Burlew, AK (reprint author), Univ Cincinnati, Dept Psychol, Mail Locat 0375, Cincinnati, OH 45212 USA.
EM kathy.burlew@uc.edu
FU COSAPS [UD 1-SPO-8224]
FX The authors acknowledge funding from COSAPS #UD 1-SPO-8224 to support
   this research. The authors have declared that they have no competing or
   potential conflicts of interest.
NR 55
TC 3
Z9 3
U1 0
U2 57
PU WILEY
PI HOBOKEN
PA 111 RIVER ST, HOBOKEN 07030-5774, NJ USA
SN 1475-357X
EI 1475-3588
J9 CHILD ADOL MENT H-UK
JI Child Adolesc. Ment. Health
PD NOV
PY 2013
VL 18
IS 4
BP 231
EP 239
DI 10.1111/camh.12001
PG 9
WC Psychology, Clinical; Pediatrics; Psychiatry
SC Psychology; Pediatrics; Psychiatry
GA 234FC
UT WOS:000325626400006
DA 2020-02-16
ER

PT J
AU Pang, KC
   Beauchaine, TP
AF Pang, Karen C.
   Beauchaine, Theodore P.
TI Longitudinal Patterns of Autonomic Nervous System Responding to Emotion
   Evocation Among Children With Conduct Problems and/or Depression
SO DEVELOPMENTAL PSYCHOBIOLOGY
LA English
DT Article
DE conduct disorder; depression; heterotypic comorbidity; respiratory sinus
   arrhythmia; heart rate variability
ID RESPIRATORY SINUS ARRHYTHMIA; HEART-RATE-VARIABILITY; VAGAL TONE;
   MALE-ADOLESCENTS; MAJOR DEPRESSION; POLYVAGAL THEORY; PSYCHOPATHOLOGY;
   DISORDER; COMORBIDITY; CHILDHOOD
AB Conduct disorder (CD) and depression co-occur at far greater levels than chance, despite largely separate diagnostic criteria. One potential shared mechanism of this comorbidity is emotion dysregulation, which characterizes both internalizing and externalizing disorders. Previous research demonstrates that respiratory sinus arrhythmia (RSA)a peripheral biomarker of emotion regulationis attenuated among children with CD, and among children with depression. However, few studies have examined biomarkers of emotion regulation as a function of heterotypic comorbidity. We evaluated longitudinal patterns of RSA and RSA reactivity to emotion evocation across three annual assessments among 207 children diagnosed at ages 8-12 years with CD (n=30), depression (n=28), comorbid CD and depression (n=80), or no psychiatric condition (n=69). Using continuous symptom counts as predictors, DepressionxCD interactions were observed for both Time 1 resting RSA and Time 1 RSA reactivity. CD, depression, and their interaction were all associated with low resting RSA at Time 1. In addition, concurrently elevated CD and depression scores predicted the greatest RSA reactivity to emotion evocation. Psychopathology scores were unrelated to developmental changes in RSA and RSA reactivity over time. (c) 2012 Wiley Periodicals, Inc. Dev Psychobiol 55: 698-706, 2013.
C1 [Pang, Karen C.] Univ Washington, Seattle, WA 98195 USA.
   [Beauchaine, Theodore P.] Washington State Univ, Dept Psychol, Pullman, WA 99164 USA.
RP Beauchaine, TP (reprint author), Univ Washington, Seattle, WA 98195 USA.
EM ted.beauchaine@wsu.edu
FU National Institute of Mental HealthUnited States Department of Health &
   Human ServicesNational Institutes of Health (NIH) - USANIH National
   Institute of Mental Health (NIMH) [MH63699]
FX Contract grant sponsor: National Institute of Mental Health; Contract
   grant number: MH63699
NR 61
TC 30
Z9 30
U1 3
U2 25
PU WILEY
PI HOBOKEN
PA 111 RIVER ST, HOBOKEN 07030-5774, NJ USA
SN 0012-1630
EI 1098-2302
J9 DEV PSYCHOBIOL
JI Dev. Psychobiol.
PD NOV
PY 2013
VL 55
IS 7
BP 698
EP 706
DI 10.1002/dev.21065
PG 9
WC Developmental Biology; Psychology
SC Developmental Biology; Psychology
GA 233BA
UT WOS:000325538000003
PM 22826111
OA Green Accepted
DA 2020-02-16
ER

PT J
AU Cranford, JA
   McCabe, SE
   Boyd, CJ
AF Cranford, James A.
   McCabe, Sean Esteban
   Boyd, Carol J.
TI Adolescents' nonmedical use and excessive medical use of Prescription
   medications and the identification of substance use subgroups
SO ADDICTIVE BEHAVIORS
LA English
DT Article
DE Nonmedical use prescription medications; Excessive medical use
   prescription; medications; Adolescent substance use; Gender differences;
   Parental influence
ID ALCOHOL; ABUSE; DEPENDENCE; SYMPTOMS; OPIOIDS; GENDER; PARENT; RISK
AB The purpose of this study was to identify subgroups of adolescents based on their past 12 months use of tobacco, alcohol, marijuana, illicit drugs, and nonmedical use and excessive medical use of prescription medications. A cross-sectional Web-based survey of adolescents from two middle and high school districts in Southeastern Michigan was conducted. The sample included 2,744 middle school (7th and 8th grade) and high school (9th through 12th grade) students. Participants had a mean age of 14.8 years (SD = 1.9 years); 50.4% were female, 64.1% were Caucasian, and 30.6% were African American. Participants completed measures of the past 12 months of substance use, parental monitoring, parental substance use, and internalizing and externalizing problems. Exploratory latent class analysis (LCA) indicated four classes. The largest class was composed of participants with low probabilities of using any substances (low/no use class), and the smallest class was composed of participants with relatively high probabilities of using all substances (multiple substances class). A third class included participants with high probabilities of using tobacco, alcohol, and marijuana (TAM). The fourth class consisted of participants with relatively high probabilities of alcohol use, nonmedical prescription drug use, and excessive medical use of prescription drugs (ANM). Female gender predicted membership in the ANM and multiple substance classes, and parental monitoring, parental substance use problems, internalizing, and externalizing problems uniquely predicted membership in all three high-risk risk classes. Results indicated three high-risk subgroups of adolescents, each characterized by a different pattern of substance use. Two risk groups are characterized by relatively high probabilities of nonmedical use and excessive medical use of prescription medications. (C) 2013 Elsevier Ltd. All rights reserved.
C1 [Cranford, James A.] Univ Michigan, Dept Psychiat, Addict Res Ctr, Ann Arbor, MI 48109 USA.
   [Boyd, Carol J.] Univ Michigan, Sch Nursing, Ann Arbor, MI 48109 USA.
   [McCabe, Sean Esteban] Univ Michigan, Inst Res Women & Gender, Ann Arbor, MI 48109 USA.
RP Cranford, JA (reprint author), Univ Michigan, Dept Psychiat, Addict Res Ctr, Rachel Upjohn Bldg,4250 Plymouth Rd, Ann Arbor, MI 48109 USA.
EM jcranfor@med.umich.edu
OI McCabe, Sean/0000-0002-9622-4652; Cranford, James/0000-0003-2068-9282;
   Boyd, Carol/0000-0003-2651-6614
FU National Institute on Drug Abuse, National Institutes of HealthUnited
   States Department of Health & Human ServicesNational Institutes of
   Health (NIH) - USANIH National Institute on Drug Abuse (NIDA)
   [R01DA024678, R01DA031160]
FX This research was supported by the National Institute on Drug Abuse,
   National Institutes of Health (research grant nos. R01DA024678 and
   R01DA031160). NIDA had no role in the study design, collection, analysis
   or interpretation of the data, writing the manuscript, or the decision
   to submit the paper for publication.
NR 29
TC 27
Z9 28
U1 0
U2 43
PU PERGAMON-ELSEVIER SCIENCE LTD
PI OXFORD
PA THE BOULEVARD, LANGFORD LANE, KIDLINGTON, OXFORD OX5 1GB, ENGLAND
SN 0306-4603
EI 1873-6327
J9 ADDICT BEHAV
JI Addict. Behav.
PD NOV
PY 2013
VL 38
IS 11
BP 2768
EP 2771
DI 10.1016/j.addbeh.2013.06.015
PG 4
WC Psychology, Clinical; Substance Abuse
SC Psychology; Substance Abuse
GA 225KM
UT WOS:000324961800021
PM 23954563
OA Green Accepted
DA 2020-02-16
ER

PT J
AU Kikkert, HK
   de Jong, C
   van den Heuvel, ER
   Hadders-Algra, M
AF Kikkert, Hedwig K.
   de Jong, Corina
   van den Heuvel, Edwin R.
   Hadders-Algra, Mijna
TI Minor neurological dysfunction and behaviour in 9-year-old children born
   at term: evidence for sex dimorphism
SO DEVELOPMENTAL MEDICINE AND CHILD NEUROLOGY
LA English
DT Article
ID DEVELOPMENTAL COORDINATION DISORDER; 6-YEAR-OLD CHILDREN; MOTOR
   COORDINATION; PRETERM BIRTH; HUMAN BRAIN; HEALTH; AGE; PERFORMANCE;
   PREVALENCE; COGNITION
AB Aim The aim of the study was to assess associations between minor neurological dysfunction (MND) and behaviour, with specific attention to sex differences.
   MethodThis was an observational cohort study in which 341 9-year-old children (177 male, 164 female) without perinatal risk were neurologically assessed, with attention to severity and type of MND. Eight domains of dysfunction were distinguished, including posture and muscle tone, fine manipulative ability and coordination. Severity of MND was based on the number of dysfunctional domains. Behaviour was assessed by parents and teachers using the Child Behavior Checklist and Teacher's Report Form (TRF); outcomes were internalizing and externalizing behaviour and total score of behavioural problems.
   ResultsFemales with complex MND or dysfunctional posture and muscle tone had increased risk for externalizing behavioural problems (OR 4.52, 95% CI 1.01-20.2, and OR 4.05, 95% CI 1.06-15.5, respectively). In males, these associations were absent. However, males with simple MND had an increased risk for behavioural problems indicated by the total TRF-score (OR 7.52, 95% CI 1.36-41.4).
   InterpretationIn children without perinatal risk, associations between MND and behaviour are sex-specific. In females, dysfunction of complex neural networks, including the cerebellum, is associated with externalizing behaviour. In males, neurobehavioural relationships are limited, suggesting a larger role of psychosocial factors in the genesis of behavioural problems.
C1 [Kikkert, Hedwig K.; de Jong, Corina; Hadders-Algra, Mijna] Univ Groningen, Univ Med Ctr Groningen, Dept Paediat Dev Neurol, Groningen, Netherlands.
   [de Jong, Corina] Univ Groningen, Univ Med Ctr Groningen, Dept Gen Practice, Groningen, Netherlands.
   [van den Heuvel, Edwin R.] Univ Groningen, Univ Med Ctr Groningen, Dept Epidemiol, Groningen, Netherlands.
RP Hadders-Algra, M (reprint author), Univ Med Ctr Groningen, Hanzepl 1, NL-9713 GZ Groningen, Netherlands.
EM m.hadders-algra@med.umcg.nl
FU European CommunityEuropean Community (EC) [FOOD-CT-2005-007036]
FX The study is part of the Early Nutrition Programming Project (EARNEST),
   which is funded under the Food Quality and Safety Priority of the Sixth
   Framework Programme for Research and Technical Development of the
   European Community (FOOD-CT-2005-007036, www.metabolic-programming.org).
NR 41
TC 7
Z9 7
U1 0
U2 6
PU WILEY-BLACKWELL
PI HOBOKEN
PA 111 RIVER ST, HOBOKEN 07030-5774, NJ USA
SN 0012-1622
J9 DEV MED CHILD NEUROL
JI Dev. Med. Child Neurol.
PD NOV
PY 2013
VL 55
IS 11
BP 1023
EP 1029
DI 10.1111/dmcn.12265
PG 7
WC Clinical Neurology; Pediatrics
SC Neurosciences & Neurology; Pediatrics
GA 230SM
UT WOS:000325363100013
PM 24098995
DA 2020-02-16
ER

PT J
AU Dubois-Comtois, K
   Moss, E
   Cyr, C
   Pascuzzo, K
AF Dubois-Comtois, Karine
   Moss, Ellen
   Cyr, Chantal
   Pascuzzo, Katherine
TI Behavior Problems in Middle Childhood: The Predictive Role of Maternal
   Distress, Child Attachment, and Mother-Child Interactions
SO JOURNAL OF ABNORMAL CHILD PSYCHOLOGY
LA English
DT Article
DE Middle childhood; Behavior problems; Child attachment; Longitudinal
   study; Maternal distress; Mother-child relationship; Mother-child
   interaction
ID EXTERNALIZING BEHAVIOR; INFANT ATTACHMENT; DEPRESSIVE SYMPTOMS;
   SCHOOL-AGE; PSYCHOPATHOLOGY; DISORGANIZATION; TRANSMISSION; RELIABILITY;
   AGGRESSION; COMPETENCE
AB The objective of the study was to examine the longitudinal relation between early school-age measures of maternal psychosocial distress, quality of mother-child interactions, and child attachment behavior, and behavior problem profiles in middle childhood using a multi-informant design. Participants were 243 French-speaking mother-child dyads (122 girls) who were part of an ongoing longitudinal project. Maternal psychosocial distress was assessed when children were between 4 and 6 years of age. Mother-child interactive quality and attachment patterns were observed at age 6 during a laboratory visit. At age 8.5, externalizing and internalizing problems were assessed using mother and child reports. Results show that maternal psychosocial distress predicted later social adaptation reported by the child through the mediation of mother-child interactions. Analyses also revealed that higher maternal psychosocial distress and controlling attachment patterns, either of the punitive or caregiving type, significantly predicted membership in both child internalizing and externalizing clinical problem groups. Lower mother-child interactive quality, male gender, and child ambivalent attachment were also predictors of externalizing clinical problems.
C1 [Dubois-Comtois, Karine] Univ Quebec Trois Rivieres, Dept Psychol, Trois Rivieres, PQ G9A 5H7, Canada.
   [Dubois-Comtois, Karine] Hop Sacre Coeur, Montreal, PQ H4J 1C5, Canada.
   [Moss, Ellen; Cyr, Chantal] Univ Quebec, Dept Psychol, Montreal, PQ H3C 3P8, Canada.
   [Pascuzzo, Katherine] McGill Univ, Dept Social Psychol, Montreal, PQ, Canada.
RP Dubois-Comtois, K (reprint author), Univ Quebec Trois Rivieres, Dept Psychol, CP 500, Trois Rivieres, PQ G9A 5H7, Canada.
EM karine.dubois-comtois@uqtr.ca
NR 60
TC 31
Z9 32
U1 1
U2 63
PU SPRINGER/PLENUM PUBLISHERS
PI NEW YORK
PA 233 SPRING ST, NEW YORK, NY 10013 USA
SN 0091-0627
EI 1573-2835
J9 J ABNORM CHILD PSYCH
JI J. Abnorm. Child Psychol.
PD NOV
PY 2013
VL 41
IS 8
BP 1311
EP 1324
DI 10.1007/s10802-013-9764-6
PG 14
WC Psychology, Clinical; Psychology, Developmental
SC Psychology
GA 231QC
UT WOS:000325431300013
PM 23748336
DA 2020-02-16
ER

PT J
AU Becker, SP
   Langberg, JM
AF Becker, Stephen P.
   Langberg, Joshua M.
TI Sluggish Cognitive Tempo Among Young Adolescents With ADHD: Relations to
   Mental Health, Academic, and Social Functioning
SO JOURNAL OF ATTENTION DISORDERS
LA English
DT Article
DE adolescence; ADHD; comorbidity; impairment; sluggish cognitive tempo
ID DEFICIT HYPERACTIVITY DISORDER; ATTENTION-DEFICIT/HYPERACTIVITY
   DISORDER; PARENT RATING-SCALE; PSYCHOMETRIC PROPERTIES; BEHAVIOR
   DISORDERS; CHILDREN; IV; IMPAIRMENT; VALIDITY; GENDER
AB Objective: This study investigated the role of sluggish cognitive tempo (SCT) in relation to externalizing and internalizing mental health problems, academic functioning, and social functioning among young adolescents with attention-deficit/hyperactivity disorder (ADHD). Method: In all, 57 youth ages 10 to 14 participated in the study. Parents rated SCT, internalizing, and externalizing symptoms, as well as social and academic impairment. Teachers rated academic and peer impairment, and intelligence and academic achievement also were assessed. Results: Above and beyond ADHD and conduct problem symptoms, SCT was associated with internalizing mental health symptoms and social problems. The association between SCT and externalizing problems or academic functioning was not significant when accounting for ADHD symptomatology and intelligence. Conclusion: SCT is consistently associated with internalizing symptoms and is also associated with young adolescents' general social difficulties. When controlling for important related constructs, SCT is not associated with externalizing symptoms or academic impairment among young adolescents with ADHD.
C1 [Becker, Stephen P.] Miami Univ, Oxford, OH 45056 USA.
   [Langberg, Joshua M.] Virginia Commonwealth Univ, Dept Psychol, Richmond, VA 23284 USA.
   [Langberg, Joshua M.] Univ Cincinnati, Sch Med, Cincinnati, OH 45221 USA.
   [Langberg, Joshua M.] Cincinnati Childrens Hosp Med Ctr, Cincinnati, OH 45229 USA.
RP Becker, SP (reprint author), Miami Univ, Dept Psychol, 90 North Patterson Ave, Oxford, OH 45056 USA.
EM beckersp@muohio.edu
RI Becker, Stephen P./AAE-3858-2019
OI Becker, Stephen/0000-0001-9046-5183
FU Institute of Education Sciences (IES)US Department of Education
   [R305A090305]
FX The author(s) disclosed receipt of the following financial support for
   the research, authorship, and/or publication of this article: Funding
   for this study was provided by the Institute of Education Sciences (IES;
   R305A090305).
NR 31
TC 67
Z9 67
U1 1
U2 24
PU SAGE PUBLICATIONS INC
PI THOUSAND OAKS
PA 2455 TELLER RD, THOUSAND OAKS, CA 91320 USA
SN 1087-0547
EI 1557-1246
J9 J ATTEN DISORD
JI J. Atten. Disord.
PD NOV
PY 2013
VL 17
IS 8
BP 681
EP 689
DI 10.1177/1087054711435411
PG 9
WC Psychology, Developmental; Psychiatry
SC Psychology; Psychiatry
GA 231LZ
UT WOS:000325419400006
PM 22441891
DA 2020-02-16
ER

PT J
AU Felix, ED
   You, SK
   Canino, G
AF Felix, Erika D.
   You, Suk-kyung
   Canino, Glorisa
TI SCHOOL AND COMMUNITY INFLUENCES ON THE LONG TERM POSTDISASTER RECOVERY
   OF CHILDREN AND YOUTH FOLLOWING HURRICANE GEORGES
SO JOURNAL OF COMMUNITY PSYCHOLOGY
LA English
DT Article
ID DIAGNOSTIC INTERVIEW SCHEDULE; POSTTRAUMATIC STRESS; TEST-RETEST;
   VIOLENCE; DISASTER; RELIABILITY; EXPOSURE; VICTIMIZATION; KATRINA;
   VERSION
AB Disasters affect the school and community microsystems in which children and youth recover. This study explored characteristics of the school (school violence, teachers' attitudes) and community microsystem (neighborhood climate, neighborhood monitoring, community violence) that may affect the disaster exposure and internalizing psychopathology relationship in children and youth aged 12-27 months after Hurricane Georges hit Puerto Rico. A representative sample (N = 1,637) of caregivers and children/youth completed structured interviews in Spanish. Controlling for gender and perception of poverty, for children (aged 6-10 years), hurricane exposure increased risk for internalizing psychopathology, but the school and community variables did not have an influence. For all youth (aged 11-17 years), witnessing community violence and poor teacher attitudes increased the risk of psychopathology. In addition, neighborhood climate and school violence were moderators. For nonexposed youth, poor neighborhood climate and perceiving greater school violence increased the risk of internalizing psychopathology, whereas for exposed youth it did not. (C) 2013 Wiley Periodicals, Inc.
C1 [Felix, Erika D.] Univ Calif Santa Barbara, Santa Barbara, CA 93106 USA.
   [Canino, Glorisa] Univ Puerto Rico, San Juan, PR 00936 USA.
RP Felix, ED (reprint author), Univ Calif Santa Barbara, Dept Counseling Clin & Sch Psychol, Gevirtz Grad Sch Educ, Santa Barbara, CA 93106 USA.
EM efelix@education.ucsb.edu
FU NIMH NIH HHSUnited States Department of Health & Human ServicesNational
   Institutes of Health (NIH) - USANIH National Institute of Mental Health
   (NIMH) [R03 MH085276]
NR 55
TC 1
Z9 1
U1 0
U2 9
PU WILEY
PI HOBOKEN
PA 111 RIVER ST, HOBOKEN 07030-5774, NJ USA
SN 0090-4392
EI 1520-6629
J9 J COMMUNITY PSYCHOL
JI J. Community Psychol.
PD NOV
PY 2013
VL 41
IS 8
BP 1021
EP 1038
DI 10.1002/jcop.21590
PG 18
WC Public, Environmental & Occupational Health; Psychology,
   Multidisciplinary; Social Work
SC Public, Environmental & Occupational Health; Psychology; Social Work
GA 232AB
UT WOS:000325458700009
PM 25414531
OA Green Accepted
DA 2020-02-16
ER

PT J
AU Lyons, MD
   Huebner, ES
   Hills, KJ
AF Lyons, Michael D.
   Huebner, E. Scott
   Hills, Kimberly J.
TI The Dual-Factor Model of Mental Health: A Short-Term Longitudinal Study
[truncated: 1,166,903 more chars]
