# Supplementary material for: Mapping Phenomena Relevant to Adolescent Emotion Regulation: A Text-Mining Systematic Review
Source: Adolesc Res Rev. 2021 May 21;7(1):127–39. doi: 10.1007/s40894-021-00160-7 (PMC8138847; doi:10.1007/s40894-021-00160-7)
Supplement: Supplementary file 1 — Supplementary file1 (ZIP 54379 kb) [file 40894_2021_160_MOESM1_ESM.zip › veni_sysrev-master/recs/savedrecs12.txt]

FN Clarivate Analytics Web of Science
VR 1.0
PT J
AU Battista, SR
   Pencer, A
   McGonnell, M
   Durdle, H
   Stewart, SH
AF Battista, Susan R.
   Pencer, Alissa
   McGonnell, Melissa
   Durdle, Heather
   Stewart, Sherry H.
TI Relations of Personality to Substance Use Problems and Mental Health
   Disorder Symptoms in Two Clinical Samples of Adolescents
SO INTERNATIONAL JOURNAL OF MENTAL HEALTH AND ADDICTION
LA English
DT Article
DE Substance use problems; Mental health; Adolescents; Personality
ID RISK PROFILE SCALE; ANXIETY SENSITIVITY; BRIEF CHILD; ALCOHOL; TRAITS;
   IMPULSIVITY; DEPRESSION; FREQUENCY; OUTCOMES; SYSTEMS
AB There is a high overlap between substance misuse and mental health disorders in adolescents. Certain personality traits (i.e., sensation seeking, impulsivity, hopelessness, and anxiety sensitivity) may be related to increased risk for mental health symptoms and/or substance misuse. The current study examined the relationships between personality and both substance use problems and externalizing and internalizing mental health symptoms in two clinical samples of adolescents. One sample consisted of adolescents receiving treatment for a primary mental health disorder, while the other sample included adolescents receiving treatment for a primary substance use disorder. A total of 116 participants (58 for each sample) completed the Substance Use Risk Profile Scale (SURPS), to examine personality factors, the Brief Child and Family Phone Interview- Self-Report, to examine mental health disorder symptoms, and the Personal Experience Screening Questionnaire, to examine substance use problems. After controlling for age, gender, and sample, sensation seeking and impulsivity were positively related to substance use problems, impulsivity was positively related to symptoms of externalizing disorders, and anxiety sensitivity and hopelessness were positively related to symptoms of internalizing disorders. These findings support the utility of the SURPS in predicting theoretically relevant symptoms in clinical samples of adolescents. Moreover, they extend previous research that has focused on using the SURPS as a predictor of substance misuse to its utility in also predicting mental health disorder symptoms. These findings have implications for improving mental health and addictions treatment services for adolescents.
C1 [Battista, Susan R.; Pencer, Alissa; McGonnell, Melissa; Durdle, Heather; Stewart, Sherry H.] Dalhousie Univ, Dept Psychol, Halifax, NS B3H 4J1, Canada.
   [Pencer, Alissa; Durdle, Heather] IWK Hlth Ctr, Halifax, NS, Canada.
   [Pencer, Alissa; Stewart, Sherry H.] Dalhousie Univ, Dept Psychiat, Halifax, NS B3H 4J1, Canada.
RP Stewart, SH (reprint author), Dalhousie Univ, Dept Psychol, Halifax, NS B3H 4J1, Canada.
EM sstewart@dal.ca
FU IWK Category A Grant; Dalhousie Psychiatry Research Fund Grant; Nova
   Scotia Health Research Foundation Student Research Award; Social
   Sciences and Humanities Research Council Doctoral Scholarships; Killam
   Research Professorship from the Dalhousie University Faculty of Science
FX Funding for this project was provided by an IWK Category A Grant and a
   Dalhousie Psychiatry Research Fund Grant. The first author is currently
   supported by a Nova Scotia Health Research Foundation Student Research
   Award. Both the first and third author were supported by Social Sciences
   and Humanities Research Council Doctoral Scholarships, while the final
   author was supported by a Killam Research Professorship from the
   Dalhousie University Faculty of Science, at the time this research was
   conducted. The authors gratefully acknowledge Javad Alaghband-rad,
   Shannon Barnsley, Anne Brochu, Fiona Davidson, Sarah Doucette, Ann Marie
   Joyce, Christa Peters, and Lee Simpson for their help with this project.
NR 29
TC 2
Z9 2
U1 0
U2 42
PU SPRINGER
PI NEW YORK
PA 233 SPRING ST, NEW YORK, NY 10013 USA
SN 1557-1874
J9 INT J MENT HEALTH AD
JI Int. J. Mental Health Addict.
PD FEB
PY 2013
VL 11
IS 1
BP 1
EP 12
DI 10.1007/s11469-012-9395-0
PG 12
WC Psychology, Clinical; Substance Abuse; Psychiatry
SC Psychology; Substance Abuse; Psychiatry
GA 077WE
UT WOS:000314059300001
DA 2020-02-16
ER

PT J
AU Nikolas, M
   Klump, KL
   Burt, SA
AF Nikolas, Molly
   Klump, Kelly L.
   Burt, S. Alexandra
TI Etiological Contributions to the Covariation Between Children's
   Perceptions of Inter-Parental Conflict and Child Behavioral Problems
SO JOURNAL OF ABNORMAL CHILD PSYCHOLOGY
LA English
DT Article
DE Inter-parental conflict; Child behavior problems; Etiology; Genes;
   Environment; Twins
ID MARITAL CONFLICT; INTERPARENTAL CONFLICT; ENVIRONMENTAL-INFLUENCES;
   EXTERNALIZING BEHAVIOR; CONDUCT PROBLEMS; TWIN REGISTER; ADJUSTMENT;
   ADOLESCENT; ASSOCIATIONS; APPRAISALS
AB Prior work has suggested that inter-parental conflict likely plays an etiological role in child behavior problems. However, family-level measurement of inter-parental conflict in most traditional child twin studies has made it difficult to tease apart the specific causal mechanisms underlying this association. The Children's Perception of Inter-parental Conflict scale (CPIC) provides a child-specific measurement tool for examining these questions, as its subscales tap multiple dimensions of conflict assessed from the child's (rather than the parent's) perspective. The current study examined (1) the degree of genetic and environmental influence on each of the CPIC subscales, and (2) etiological contributions to the covariation between the CPIC scales and parental reports of child behavioral problems. The CPIC was completed by 1,200 child twins (aged 6-11 years) from the Michigan State University Twin Registry (MSUTR). Parents completed the Child Behavior Checklist (CBCL) to assess child internalizing and externalizing behavior problems. Multivariate models were examined to evaluate the relative contributions of genetic and environmental factors to both the CPIC scales and to their overlap with child behavioral outcomes. Modeling results indicated no significant moderation of sex or age. Significant environmental overlap emerged between the CPIC conflict properties scale and child internalizing and externalizing problems. By contrast, significant genetic correlations emerged between the CPIC self-blame scale and externalizing problems as well as between the CPIC threat scale and internalizing problems. Overall, findings suggest that the subscales of the CPIC are somewhat etiologically diverse and may provide a useful tool for future investigations of possible gene-environment interplay.
C1 [Nikolas, Molly] Univ Iowa, Dept Psychol, Iowa City, IA 52242 USA.
   [Klump, Kelly L.; Burt, S. Alexandra] Michigan State Univ, Dept Psychol, E Lansing, MI 48824 USA.
RP Nikolas, M (reprint author), Univ Iowa, Dept Psychol, E112 SSH, Iowa City, IA 52242 USA.
EM molly-nikolas@uiowa.edu
RI Nikolas, Molly/AAE-9359-2019
FU NIMH NIH HHSUnited States Department of Health & Human ServicesNational
   Institutes of Health (NIH) - USANIH National Institute of Mental Health
   (NIMH) [R01MH081813, R01 MH081813]
NR 50
TC 5
Z9 6
U1 2
U2 29
PU SPRINGER/PLENUM PUBLISHERS
PI NEW YORK
PA 233 SPRING ST, NEW YORK, NY 10013 USA
SN 0091-0627
EI 1573-2835
J9 J ABNORM CHILD PSYCH
JI J. Abnorm. Child Psychol.
PD FEB
PY 2013
VL 41
IS 2
BP 239
EP 251
DI 10.1007/s10802-012-9679-7
PG 13
WC Psychology, Clinical; Psychology, Developmental
SC Psychology
GA 078IY
UT WOS:000314093200005
PM 22996155
OA Green Accepted
DA 2020-02-16
ER

PT J
AU Milan, S
   Zona, K
   Acker, J
   Turcios-Cotto, V
AF Milan, Stephanie
   Zona, Kate
   Acker, Jenna
   Turcios-Cotto, Viana
TI Prospective Risk Factors for Adolescent PTSD: Sources of Differential
   Exposure and Differential Vulnerability
SO JOURNAL OF ABNORMAL CHILD PSYCHOLOGY
LA English
DT Article
DE Post traumatic stress disorder; Violence exposure; Adolescents; PHDCN
ID POSTTRAUMATIC-STRESS-DISORDER; CHILD-BEHAVIOR CHECKLIST; POST TRAUMATIC
   STRESS; COMMUNITY VIOLENCE; NATIONAL-SURVEY; PREDICTORS; SYMPTOMS;
   PREVALENCE; YOUTH; DISASTER
AB There are two types of risk factors for developing PTSD: factors that increase the likelihood of experiencing a potentially traumatizing event and factors that increase the likelihood of developing symptoms following such events. Using prospective data over a two-year period from a large, diverse sample of urban adolescents (n = 1242, Mean age = 13.5), the current study differentiates these two sources of risk for developing PTSD in response to violence exposure. Five domains of potential risk and protective factors were examined: community context (e.g., neighborhood poverty), family risk (e.g., family conflict), behavioral maladjustment (e.g., internalizing symptoms), cognitive vulnerabilities (e.g., low IQ), and interpersonal problems (e.g., low social support). Time 1 interpersonal violence history, externalizing behaviors, and association with deviant peers were the best predictors of subsequent violence, but did not further increase the likelihood of PTSD in response to violence. Race/ethnicity, thought disorder symptoms, and social problems were distinctly predictive of the development of PTSD following violence exposure. Among youth exposed to violence, Time 1 risk factors did not predict specific event features associated with elevated PTSD rates (e.g., parent as perpetrator), nor did interactions between Time 1 factors and event features add significantly to the prediction of PTSD diagnosis. Findings highlight areas for refinement in adolescent PTSD symptom measures and conceptualization, and provide direction for more targeted prevention and intervention efforts.
C1 [Milan, Stephanie; Zona, Kate; Acker, Jenna; Turcios-Cotto, Viana] Univ Connecticut, Dept Psychol, Storrs, CT 06269 USA.
RP Milan, S (reprint author), Univ Connecticut, Dept Psychol, 406 Babbidge Rd,Unit 1020, Storrs, CT 06269 USA.
EM Stephanie.milan@uconn.edu
NR 77
TC 20
Z9 20
U1 1
U2 56
PU SPRINGER/PLENUM PUBLISHERS
PI NEW YORK
PA 233 SPRING ST, NEW YORK, NY 10013 USA
SN 0091-0627
EI 1573-2835
J9 J ABNORM CHILD PSYCH
JI J. Abnorm. Child Psychol.
PD FEB
PY 2013
VL 41
IS 2
BP 339
EP 353
DI 10.1007/s10802-012-9677-9
PG 15
WC Psychology, Clinical; Psychology, Developmental
SC Psychology
GA 078IY
UT WOS:000314093200012
PM 22956298
DA 2020-02-16
ER

PT J
AU van Steensel, FJA
   Bogels, SM
   Wood, JJ
AF van Steensel, Francisca J. A.
   Bogels, Susan M.
   Wood, Jeffrey J.
TI Autism Spectrum Traits in Children with Anxiety Disorders
SO JOURNAL OF AUTISM AND DEVELOPMENTAL DISORDERS
LA English
DT Article
DE Anxiety; ASD; ADI-R; Children; Risk factor
ID PERVASIVE DEVELOPMENTAL DISORDERS; OBSESSIVE-COMPULSIVE DISORDER;
   INTERNALIZING TRAITS; DIAGNOSTIC INTERVIEW; SOCIAL-BEHAVIOR; DSM-IV;
   ASSOCIATION; CHILDHOOD; YOUTH; QUESTIONNAIRE
AB The aim of this study was to examine ASD traits in children with clinical anxiety in early development, as well as current manifestations. Parents of 42 children with an anxiety disorder (but no known diagnosis of ASD) and 42 typically developing children were interviewed using the Autism Diagnostic Interview (ADI-R). They also completed questionnaires that assessed child anxiety (SCARED-71) and children's ASD symptoms. Results revealed that children with anxiety disorders had higher scores than typically developing children, for both ASD traits in early development as well as current ASD symptoms. A specific association was found between symptoms of Social Anxiety Disorder and ASD traits early in life. Findings are considered in terms of clinical implications, and limitations are discussed.
C1 [van Steensel, Francisca J. A.; Bogels, Susan M.] Univ Amsterdam, Res Inst Child Dev & Educ, NL-1018 VZ Amsterdam, Netherlands.
   [Wood, Jeffrey J.] Univ Calif Los Angeles, Dept Educ, Los Angeles, CA 90095 USA.
   [Wood, Jeffrey J.] Univ Calif Los Angeles, Dept Psychiat & Biobehav Sci, Los Angeles, CA 90095 USA.
RP van Steensel, FJA (reprint author), Univ Amsterdam, Res Inst Child Dev & Educ, Nieuwe Prinsengracht 130, NL-1018 VZ Amsterdam, Netherlands.
EM f.j.a.vansteensel@uva.nl
NR 41
TC 34
Z9 34
U1 0
U2 30
PU SPRINGER/PLENUM PUBLISHERS
PI NEW YORK
PA 233 SPRING ST, NEW YORK, NY 10013 USA
SN 0162-3257
J9 J AUTISM DEV DISORD
JI J. Autism Dev. Disord.
PD FEB
PY 2013
VL 43
IS 2
BP 361
EP 370
DI 10.1007/s10803-012-1575-z
PG 10
WC Psychology, Developmental
SC Psychology
GA 074HN
UT WOS:000313803600008
PM 22733297
OA Green Published, Other Gold
DA 2020-02-16
ER

PT J
AU Sieh, DS
   Visser-Meily, JMA
   Meijer, AM
AF Sieh, Dominik Sebastian
   Visser-Meily, Johanna Maria Augusta
   Meijer, Anne Marie
TI Differential Outcomes of Adolescents with Chronically Ill and Healthy
   Parents
SO JOURNAL OF CHILD AND FAMILY STUDIES
LA English
DT Article
DE Parental chronic medical condition; Adolescent; Adjustment; Family
ID PSYCHOSOCIAL ADJUSTMENT; MULTIPLE-SCLEROSIS; CHILDREN; CANCER; SYMPTOMS;
   STRESS; COMMUNICATION; ACHIEVEMENT; EDUCATION; FAMILIES
AB Approximately 10% of children grow up with a parent who has been diagnosed with a chronic medical condition (CMC) and seem to be at risk for adjustment difficulties. We examined differences in behavioral, psychosocial and academic outcomes between 161 adolescents from 101 families with a chronically ill parent and 112 adolescents from 68 families with healthy parents, accounting for statistical dependence within siblings. Children between 10 and 20 years and their parents were visited at home and filled in questionnaires. Multilevel analyses showed that 20-60% of the variance in most adolescent outcomes was due to the family cluster effect, especially in internalizing problem behavior, caregiving variables and quality of parent attachment. Conversely, the variance in stress and coping variables and grade point average (GPA) was mainly due to individual characteristics. Adolescents with parents affected by CMC displayed more internalizing problems than the comparison group and scored higher on frequency of household chores, caregiving responsibilities, activity restrictions, isolation, daily hassles and stress. In addition, their grade point average was comparatively worse. No group differences in externalizing problems, coping skills and quality of parent attachment were found. In conclusion, the family cluster effect largely explains adolescent outcomes and should be accounted for. Adolescents with parents affected by CMC are subject to an increased risk for internalizing problems, adverse caregiving characteristics, daily hassles, stress and a low GPA. According to a family-centered approach, school counselors and health care practitioners should be alert to adjustment difficulties of children with a chronically ill parent.
C1 [Sieh, Dominik Sebastian; Meijer, Anne Marie] Univ Amsterdam, Res Inst Child Dev & Educ, NL-1018 VZ Amsterdam, Netherlands.
   [Visser-Meily, Johanna Maria Augusta] Univ Med Ctr Utrecht, Rudolf Magnus Inst Neurosci, NL-3584 CX Utrecht, Netherlands.
RP Sieh, DS (reprint author), Univ Amsterdam, Res Inst Child Dev & Educ, Nieuwe Prinsengracht 130, NL-1018 VZ Amsterdam, Netherlands.
EM d.s.sieh@uva.nl; j.m.a.visser-meily@xs4all.nl; a.m.meijer@uva.nl
OI Sieh, Dominik/0000-0002-0834-4401
NR 40
TC 33
Z9 33
U1 1
U2 24
PU SPRINGER
PI NEW YORK
PA 233 SPRING ST, NEW YORK, NY 10013 USA
SN 1062-1024
EI 1573-2843
J9 J CHILD FAM STUD
JI J. Child Fam. Stud.
PD FEB
PY 2013
VL 22
IS 2
BP 209
EP 218
DI 10.1007/s10826-012-9570-8
PG 10
WC Family Studies; Psychology, Developmental; Psychiatry
SC Family Studies; Psychology; Psychiatry
GA 073IX
UT WOS:000313737800004
OA Other Gold, Green Published
DA 2020-02-16
ER

PT J
AU Paterson, J
   Taylor, S
   Schluter, P
   Iusitini, L
AF Paterson, Janis
   Taylor, Stephen
   Schluter, Philip
   Iusitini, Leon
TI Pacific Islands Families (PIF) Study: Behavioural Problems During
   Childhood
SO JOURNAL OF CHILD AND FAMILY STUDIES
LA English
DT Article
DE Child behaviour; Pacific children; Longitudinal; Child Behavior
   Checklist; Acculturation
ID EDINBURGH POSTNATAL DEPRESSION; MATERNAL MENTAL-HEALTH;
   EMOTIONAL-PROBLEMS; SOCIOECONOMIC-STATUS; PRESCHOOL-CHILDREN; DOMESTIC
   VIOLENCE; RISK-FACTORS; PARENTS; NEIGHBORHOOD; SCALE
AB Pacific peoples represent one of the fastest growing population subgroups in New Zealand and suffer disproportionately from diabetes, obesity, and other diseases. There is little research on the predictors of behavioral problems in Pacific children or the role that cultural variables play in shaping the unique environments in which child development occurs This study aims to examine the: (1) prevalence of behavior problems at 2, 4, and 6 years-of-age among Pacific children, and (2) relationships between maternal, cultural, and socio-demographic factors and behavioral problems. Data were gathered from the Pacific Islands Families Study. Maternal reports of child behavior were obtained using the Child Behavior Checklist for over 1000 Pacific children. The prevalence of clinical internalizing problems at ages 2, 4, and 6 years was 16.8, 22 and 8.5%, and clinical externalizing was 6.7, 10.7, and 14.6% respectively. Significant risk factors associated with clinical internalizing were maternal depression, maternal smoking, intimate partner violence, and having a single mother. Significant risk factors for clinical externalizing were harsh parenting, maternal depression, having a New Zealand born mother, and low household income. Across dimensions, a protective factor was found for children with mothers who described themselves as strongly aligned with Pacific traditions. These findings contribute to the limited longitudinal data specific to children from different ethnic groups and demonstrate the importance of cultural factors in developmental outcomes.
C1 [Paterson, Janis; Taylor, Stephen; Iusitini, Leon] Auckland Univ Technol, Sch Publ Hlth & Psychosocial Studies, Auckland, New Zealand.
   [Schluter, Philip] Univ Otago, Christchurch, New Zealand.
RP Paterson, J (reprint author), Auckland Univ Technol, Sch Publ Hlth & Psychosocial Studies, Auckland, New Zealand.
EM janis.paterson@aut.ac.nz
RI ; Taylor, Steve/C-2037-2012
OI Schluter, Philip/0000-0001-6799-6779; Iusitini,
   Leon/0000-0003-0635-7900; Taylor, Steve/0000-0002-0298-378X
NR 76
TC 5
Z9 5
U1 0
U2 25
PU SPRINGER
PI NEW YORK
PA 233 SPRING ST, NEW YORK, NY 10013 USA
SN 1062-1024
EI 1573-2843
J9 J CHILD FAM STUD
JI J. Child Fam. Stud.
PD FEB
PY 2013
VL 22
IS 2
BP 231
EP 243
DI 10.1007/s10826-012-9572-6
PG 13
WC Family Studies; Psychology, Developmental; Psychiatry
SC Family Studies; Psychology; Psychiatry
GA 073IX
UT WOS:000313737800006
DA 2020-02-16
ER

PT J
AU Johnson, LE
   Greenberg, MT
AF Johnson, Lesley E.
   Greenberg, Mark T.
TI Parenting and Early Adolescent Internalizing: The Importance of Teasing
   Apart Anxiety and Depressive Symptoms
SO JOURNAL OF EARLY ADOLESCENCE
LA English
DT Article
DE parenting; early adolescence; anxiety; depression; comorbidity
ID TRIPARTITE MODEL; NEGATIVE AFFECTIVITY; ANXIOUS CHILDREN; FAMILY;
   DISORDERS; COMMUNITY; CONFLICT; SUPPORT; COMPETENCE; CHILDHOOD
AB This community-based study examined differences in parenting quality and parent symptoms for youth in four categories: anxious (elevated anxiety symptoms), depressed (elevated depressive symptoms), comorbid (elevated anxiety and depressive symptoms), and nonelevated (elevations of neither type). Respondents were 976 young adolescents (mean age = 11.3) and their parents (912 mothers, 647 fathers) randomly selected from 28 rural/small town communities. Results indicated that depressed and comorbid groups were associated with significantly lower parenting quality and higher parent psychopathology compared to the nonelevated and anxious groups. This pattern was generally consistent across reporters (youth, mother, and father) and four domains of or related to parenting (support/warmth, conflict/anger, general child management (GCM), and parent psychopathology). Results highlight the importance of accounting for comorbidity when examining relationships between psychopathology symptoms and related variables such as parenting. Implications include the need to address relationships with parents when intervening with youth at risk for or experiencing elevated depressive symptoms.
C1 [Johnson, Lesley E.] Penn State Univ, Dept Human Dev & Family Studies, State Coll, PA 16801 USA.
RP Johnson, LE (reprint author), Penn State Univ, Dept Human Dev & Family Studies, Univ Pk,135 E Nittany Ave,Suite 402, State Coll, PA 16801 USA.
EM lej118@psu.edu
FU NIDA NIH HHSUnited States Department of Health & Human ServicesNational
   Institutes of Health (NIH) - USANIH National Institute on Drug Abuse
   (NIDA) [R01 DA013709]
NR 61
TC 22
Z9 22
U1 0
U2 28
PU SAGE PUBLICATIONS INC
PI THOUSAND OAKS
PA 2455 TELLER RD, THOUSAND OAKS, CA 91320 USA
SN 0272-4316
EI 1552-5449
J9 J EARLY ADOLESCENCE
JI J. Early Adolesc.
PD FEB
PY 2013
VL 33
IS 2
BP 201
EP 226
DI 10.1177/0272431611435261
PG 26
WC Family Studies; Psychology, Developmental
SC Family Studies; Psychology
GA 073GZ
UT WOS:000313732800003
PM 24027352
OA Green Accepted
DA 2020-02-16
ER

PT J
AU Loukas, A
   Pasch, KE
AF Loukas, Alexandra
   Pasch, Keryn E.
TI Does School Connectedness Buffer the Impact of Peer Victimization on
   Early Adolescents' Subsequent Adjustment Problems?
SO JOURNAL OF EARLY ADOLESCENCE
LA English
DT Article
DE externalizing behaviors; internalizing behaviors; school context;
   victimization
ID SOCIAL-ANXIETY; RELATIONAL AGGRESSION; DIFFICULTIES QUESTIONNAIRE;
   GENDER-DIFFERENCES; MIDDLE SCHOOL; OVERT; SELF; TRAJECTORIES;
   ASSOCIATIONS; EXPERIENCES
AB The current study examined the role of school connectedness as a moderator of the associations between overt and relational forms of peer victimization and early adolescents' subsequent adjustment problems. Data were collected from 490 adolescents when they were initially in the sixth and seventh grades and again 1 year later. Regression analyses indicated that overt, but not relational, victimization predicted increases in boys' and girls' conduct problems and social anxiety and girls' depressive symptoms across the 1-year period. School connectedness was associated with decreases in adolescents' conduct problems across time and buffered the impact of overt victimization on girls' subsequent conduct problems. Study findings highlighted the protective role of the school context for girls experiencing overt victimization.
C1 [Loukas, Alexandra] Univ Texas Austin, Dept Kinesiol & Hlth Educ, Austin, TX 78712 USA.
RP Loukas, A (reprint author), Univ Texas Austin, Dept Kinesiol & Hlth Educ, 1 Univ Stn D3700, Austin, TX 78712 USA.
EM alexandra.loukas@mail.utexas.edu
NR 47
TC 27
Z9 27
U1 1
U2 11
PU SAGE PUBLICATIONS INC
PI THOUSAND OAKS
PA 2455 TELLER RD, THOUSAND OAKS, CA 91320 USA
SN 0272-4316
EI 1552-5449
J9 J EARLY ADOLESCENCE
JI J. Early Adolesc.
PD FEB
PY 2013
VL 33
IS 2
BP 245
EP 266
DI 10.1177/0272431611435117
PG 22
WC Family Studies; Psychology, Developmental
SC Family Studies; Psychology
GA 073GZ
UT WOS:000313732800005
DA 2020-02-16
ER

PT J
AU Renner, LM
   Boel-Studt, S
AF Renner, Lynette M.
   Boel-Studt, Shamra
TI The Relation Between Intimate Partner Violence, Parenting Stress, and
   Child Behavior Problems
SO JOURNAL OF FAMILY VIOLENCE
LA English
DT Article
DE Physical victimization; Psychological victimization; Maternal stress;
   Externalizing behavior; Internalizing behavior; Family violence
ID DOMESTIC VIOLENCE; PHYSICAL AGGRESSION; FAMILY VIOLENCE; EXPOSURE;
   CONFLICT; RISK; ADJUSTMENT; TRAUMA; ABUSE; VICTIMIZATION
AB Parenting characteristics can have a significant influence on how children are affected by family violence. The purpose of this study was to explore the role women's parenting stress plays in the relationship between exposure to physical and psychological intimate partner violence (IPV) and children's externalizing and internalizing behavior problems. Data for this study were taken from three waves of the Illinois Families Study. The final sample included 1,653 children from 805 families. Structural equation modeling analyses were conducted across two developmental stages in order to better understand the unique relationships based on child development. For children ages 6-12 years, parenting stress mediated the relationship between exposure to psychological IPV and internalizing behaviors. No direct or indirect pathways between exposure to IPV and children's behavior problems were found among adolescents ages 13-17. Implications for social service interventions with children and families exposed to violence are included.
C1 [Renner, Lynette M.; Boel-Studt, Shamra] Univ Iowa, Sch Social Work, Iowa City, IA 52242 USA.
RP Renner, LM (reprint author), Univ Iowa, Sch Social Work, 308 N Hall, Iowa City, IA 52242 USA.
EM lynette-renner@uiowa.edu
NR 81
TC 19
Z9 20
U1 0
U2 58
PU SPRINGER/PLENUM PUBLISHERS
PI NEW YORK
PA 233 SPRING ST, NEW YORK, NY 10013 USA
SN 0885-7482
EI 1573-2851
J9 J FAM VIOLENCE
JI J. Fam. Violence
PD FEB
PY 2013
VL 28
IS 2
BP 201
EP 212
DI 10.1007/s10896-012-9477-6
PG 12
WC Psychology, Clinical; Family Studies
SC Psychology; Family Studies
GA 077LL
UT WOS:000314029100009
DA 2020-02-16
ER

PT J
AU Hayes, JM
   O' Reilly, G
AF Hayes, Jennifer Margaret
   O' Reilly, Gary
TI Psychiatric disorder, IQ, and emotional intelligence among adolescent
   detainees: A comparative study
SO LEGAL AND CRIMINOLOGICAL PSYCHOLOGY
LA English
DT Article
ID YOUTHS; PREVALENCE; CRIME; OFFENDERS; NEEDS; BOYS
AB Objectives. To document criminality, psychiatric difficulty, IQ, EQ, and EI amongst Irish, male juvenile detainees (Detainee Group). To compare their IQ, EQ, and EI to non-offending boys attending a child psychiatry clinic (Psychiatric Group) and boys without offending or psychiatric problems (Community Group). To compare psychiatric morbidity between the detainee and psychiatric groups. Method. Criminality levels of 30 detainees were evaluated using official court charge sheets. Psychiatric status was assessed through structured clinical interview (DISC-IV); IQ through an individually administered IQ-scale (WASI); EQ using the BarOn EQi:Youth Version (EQi:YV); and EI using the MSCEIT: Youth Version Research Edition (MSCEIT:YV-RE). IQ, EQ, and EI levels in the psychiatric and community groups were compared. Psychiatric morbidity between detainee and psychiatric groups were compared. Results. A total of 335 crimes led to the detention of detainees. Eighty-three percent of detainees had a psychiatric disorder compared to 60% of young people in the psychiatric group. Detainees had 3.1 disorders each compared to 1.4 disorders in the psychiatric group. A total of 63.3% of detainees had an externalizing problem, 37.9% an internalizing problem, and 66.7% a substance dependency or use problem. A total of 21.4% of detainees had an IQ score below 70. The detainee and psychiatric groups had similar deficits in EI and significantly lower EI than the community groups. Conclusions. Serious levels of criminality and psychiatric disorder exist amongst Irish detainees. They have significantly lower IQ than young people attending a psychiatry clinic and both share deficits in the ability to accurately identify emotions, use emotions to guide thought processes and to prioritize thinking and to effectively regulate emotions.
C1 [Hayes, Jennifer Margaret] Hlth Serv Execut S, Dept Psychol, Waterford, Ireland.
   [O' Reilly, Gary] Univ Coll Dublin, Dublin, Ireland.
RP Hayes, JM (reprint author), Hlth Serv Execut S, Dept Psychol, St Pats Front Block,Johns Hill, Waterford, Ireland.
EM jennifer.hayes@hse.ie
NR 36
TC 17
Z9 17
U1 3
U2 48
PU WILEY
PI HOBOKEN
PA 111 RIVER ST, HOBOKEN 07030-5774, NJ USA
SN 1355-3259
EI 2044-8333
J9 LEGAL CRIMINOL PSYCH
JI Legal Criminol. Psychol.
PD FEB
PY 2013
VL 18
IS 1
BP 30
EP 47
DI 10.1111/j.2044-8333.2011.02027.x
PG 18
WC Criminology & Penology; Law; Psychology, Multidisciplinary
SC Criminology & Penology; Government & Law; Psychology
GA 074RM
UT WOS:000313830800003
DA 2020-02-16
ER

PT J
AU Raimundo, R
   Marques-Pinto, A
   Lima, ML
AF Raimundo, Raquel
   Marques-Pinto, Alexandra
   Lima, Maria Luisa
TI THE EFFECTS OF A SOCIAL-EMOTIONAL LEARNING PROGRAM ON ELEMENTARY SCHOOL
   CHILDREN: THE ROLE OF PUPILS' CHARACTERISTICS
SO PSYCHOLOGY IN THE SCHOOLS
LA English
DT Article
ID PREVENTIVE INTERVENTIONS; CLASSROOM; COMPETENCE; BEHAVIOR; IMPACT;
   PERCEPTIONS; DEPRESSION; 1ST-GRADE; MODELS; HEALTH
AB This quasi-experimental exploratory study investigated whether a socialemotional learning program, implemented during a 1-year period, could lead to gains in socialemotional competencies and a reduction in internalizing and externalizing problems. Furthermore, it showed which pupils would benefit most from the program. The program was applied to 213 fourth-grade Portuguese pupils. One hundred five controls followed an Origami curriculum during the same period. Sixteen teachers also participated in this study. Self-report (pupils) and hetero-report (teachers) questionnaires were administered before and after the intervention. There were significant intervention gains in some socialemotional competencies, namely, peer relations and social competence, but no gains were found in internalizing and externalizing problems. Intervention pupils with average pre-test scores profited more in self-management and peer relations than controls. Boys showed greater gains in self-management, aggressiveness, and social problems than girls. There were no significant differences regarding socioeconomic status.
C1 [Raimundo, Raquel; Marques-Pinto, Alexandra] Univ Lisbon, Fac Psychol, P-1649013 Lisbon, Portugal.
   [Lima, Maria Luisa] Inst Univ Lisboa ISCTE IUL, CIS IUL, Lisbon, Portugal.
RP Raimundo, R (reprint author), Univ Lisbon, Fac Psychol, Alameda Univ, P-1649013 Lisbon, Portugal.
EM rraimundo@campus.ul.pt
RI Lima, Maria Luisa S.A. P./E-5173-2010
OI Lima, Maria Luisa S.A. P./0000-0003-1171-2962; Marques Pinto,
   Alexandra/0000-0002-9204-9519
NR 56
TC 13
Z9 13
U1 1
U2 38
PU WILEY
PI HOBOKEN
PA 111 RIVER ST, HOBOKEN 07030-5774, NJ USA
SN 0033-3085
EI 1520-6807
J9 PSYCHOL SCHOOLS
JI Psychol. Schools
PD FEB
PY 2013
VL 50
IS 2
BP 165
EP 180
DI 10.1002/pits.21667
PG 16
WC Psychology, Educational
SC Psychology
GA 074DA
UT WOS:000313791500005
DA 2020-02-16
ER

PT J
AU Kingsbury, M
   Coplan, RJ
   Rose-Krasnor, L
AF Kingsbury, Mila
   Coplan, Robert J.
   Rose-Krasnor, Linda
TI Shy but Getting By? An Examination of the Complex Links Among Shyness,
   Coping, and Socioemotional Functioning in Childhood
SO SOCIAL DEVELOPMENT
LA English
DT Article
DE coping; shyness; peers; peer relations; gender differences
ID SOCIAL WITHDRAWAL; BEHAVIORAL-INHIBITION; GENDER-DIFFERENCES; ANXIOUS
   SOLITUDE; CHILDREN; ADJUSTMENT; STRESS; TRAJECTORIES; STRATEGIES; SCALE
AB The purpose of the current study was to test a conceptual model of the mediated and moderated associations among shyness, coping strategies, and socioemotional functioning in middle childhood. Participants were 358 children (177 boys) aged 913 years (M = 10.16 years, SD =.95). Children completed self-report assessments of shyness, coping style in response to a social stressor, internalizing problems, and peer difficulties. Among the results, shyness was positively associated with internalizing symptoms and negatively related to perceptions of peer difficulties. However, both of these associations were partially mediated by internalizing coping styles. Moreover, problem-solving coping moderated these mediated pathways: among children who reported higher levels of problem-solving coping, the associations between internalizing coping and outcomes were attenuated. Several gender differences also emerged, suggesting that problem-solving coping may be particularly useful for shy boys. Results are discussed in terms of the complex but potentially critical role of coping in shy children's socioemotional functioning.
C1 [Coplan, Robert J.] Carleton Univ, Dept Psychol, Ottawa, ON K1S 5B6, Canada.
   [Rose-Krasnor, Linda] Brock Univ, St Catharines, ON L2S 3A1, Canada.
RP Coplan, RJ (reprint author), Carleton Univ, Dept Psychol, 1125 Colonel By Dr, Ottawa, ON K1S 5B6, Canada.
EM robert_coplan@carleton.ca
NR 53
TC 14
Z9 15
U1 0
U2 45
PU WILEY
PI HOBOKEN
PA 111 RIVER ST, HOBOKEN 07030-5774, NJ USA
SN 0961-205X
EI 1467-9507
J9 SOC DEV
JI Soc. Dev.
PD FEB
PY 2013
VL 22
IS 1
BP 126
EP 145
DI 10.1111/sode.12003
PG 20
WC Psychology, Developmental
SC Psychology
GA 073DJ
UT WOS:000313723400008
DA 2020-02-16
ER

PT J
AU Vuontela, V
   Carlson, S
   Troberg, AM
   Fontell, T
   Simola, P
   Saarinen, S
   Aronen, ET
AF Vuontela, Virve
   Carlson, Synnove
   Troberg, Anna-Maria
   Fontell, Tuija
   Simola, Petteri
   Saarinen, Suvi
   Aronen, Eeva T.
TI Working Memory, Attention, Inhibition, and Their Relation to Adaptive
   Functioning and Behavioral/Emotional Symptoms in School-Aged Children
SO CHILD PSYCHIATRY & HUMAN DEVELOPMENT
LA English
DT Article
DE Executive function; Development; Adaptive functioning;
   Behavioral/emotional symptoms
ID EXECUTIVE FUNCTIONS; DEVELOPMENTAL-CHANGES; SUSTAINED ATTENTION;
   COGNITIVE-PROCESSES; SELF-REGULATION; ADHD SYMPTOMS; PERFORMANCE;
   BEHAVIOR; IMPAIRMENTS; PROFILES
AB The present study investigated the development of executive functions (EFs) and their associations with performance and behavior at school in 8-12-year-old children. The EFs were measured by computer-based n-back, Continuous Performance and Go/Nogo tasks. School performance was evaluated by Teacher Report Form (TRF) and behavior by TRF and Child Behavior Checklist. The studied dimensions of EF were cognitive efficiency/speed, working memory/attention and inhibitory control. Strong age effects were found for these cognitive abilities (p values < 0.01). Inhibitory control was associated with better adaptive functioning (learning, working hard and behaving well), academic performance and less psychiatric symptoms (p values < 0.05), specially in 8-9-year-old children. In this youngest age group low inhibitory control was also associated with teacher-reported inattention (p = 0.042). Low inhibitory control was associated with teacher- and parent-reported internalizing symptoms (p < 0.01). These results suggest that maturational factors may underlie low adaptive functioning and psychiatric symptoms during early school years. Further studies are needed to evaluate the association between inhibition and emotional symptoms.
C1 [Vuontela, Virve; Carlson, Synnove; Troberg, Anna-Maria] Univ Helsinki, Neurosci Unit, Inst Biomed Physiol, Helsinki, Finland.
   [Carlson, Synnove] Aalto Univ, Sch Sci, Brain Res Unit, OV Lounasmaa Lab, Espoo, Finland.
   [Carlson, Synnove] Univ Tampere, Sch Med, FIN-33101 Tampere, Finland.
   [Troberg, Anna-Maria; Fontell, Tuija; Simola, Petteri; Saarinen, Suvi; Aronen, Eeva T.] Univ Helsinki, Childrens Hosp, Cent Hosp, Dept Child Psychiat, Helsinki 00250, Finland.
   [Simola, Petteri] Univ Helsinki, Dept Psychol, SF-00100 Helsinki, Finland.
RP Vuontela, V (reprint author), Univ Helsinki, Neurosci Unit, Inst Biomed Physiol, Helsinki, Finland.
EM virve.vuontela@helsinki.fi; eeva.aronen@hus.fi
RI Carlson, Synnove/G-2210-2013
NR 54
TC 24
Z9 27
U1 0
U2 115
PU SPRINGER
PI NEW YORK
PA 233 SPRING ST, NEW YORK, NY 10013 USA
SN 0009-398X
EI 1573-3327
J9 CHILD PSYCHIAT HUM D
JI Child Psychiat. Hum. Dev.
PD FEB
PY 2013
VL 44
IS 1
BP 105
EP 122
DI 10.1007/s10578-012-0313-2
PG 18
WC Psychology, Developmental; Pediatrics; Psychiatry
SC Psychology; Pediatrics; Psychiatry
GA 077YJ
UT WOS:000314065000007
PM 22661151
DA 2020-02-16
ER

PT J
AU Ferguson, CJ
AF Ferguson, Christopher J.
TI Spanking, corporal punishment and negative long-term outcomes: A
   meta-analytic review of longitudinal studies
SO CLINICAL PSYCHOLOGY REVIEW
LA English
DT Review
DE Spanking; Corporal punishment; Child development; Aggression; Cognition;
   Internalizing symptoms
ID PHYSICAL DISCIPLINE; ANTISOCIAL-BEHAVIOR; AFRICAN-AMERICAN;
   EUROPEAN-AMERICAN; PUBLICATION BIAS; DATING VIOLENCE; PUBLISHED
   RESEARCH; EMOTIONAL SUPPORT; AGGRESSION; CHILDREN
AB Social scientists continue to debate the impact of spanking and corporal punishment (CP) on negative child outcomes including externalizing and internalizing behavior problems and cognitive performance. Previous meta-analytic reviews have mixed long- and short-term studies and relied on bivariate r, which may inflate effect sizes. The current meta-analysis focused on longitudinal studies, and compared effects using bivariate rand better controlled partial r coefficients controlling for time-1 outcome variables. Consistent with previous findings, results based on bivariate r found small but non-trivial long-term relationships between spanking/CP use and negative outcomes. Spanking and CP correlated .14 and .18 respectively with externalizing problems, .12 and .21 with internalizing problems and -.09 and -.18 with cognitive performance. However, when better controlled partial r coefficients (pr) were examined, results were statistically significant but trivial (at or below pr=.10) for externalizing (.07 for spanking, .08 for CP) and internalizing behaviors (.10 for spanking, insufficient studies for CP) and near the threshold of trivial for cognitive performance (-.11 for CP, insufficient studies for spanking). It is concluded that the impact of spanking and CP on the negative outcomes evaluated here (externalizing, internalizing behaviors and low cognitive,performance) are minimal. It is advised that psychologists take a more nuanced approach in discussing the effects of spanking/CP with the general public, consistent with the size as well as the significance of their longitudinal associations with adverse outcomes. (C) 2012 Elsevier Ltd. All rights reserved.
C1 Texas A&M Int Univ, Dept Psychol & Commun, Laredo, TX 78041 USA.
RP Ferguson, CJ (reprint author), Texas A&M Int Univ, Dept Psychol & Commun, 5201 Univ Blvd, Laredo, TX 78041 USA.
EM CJFerguson1111@aol.com
NR 94
TC 97
Z9 98
U1 1
U2 170
PU PERGAMON-ELSEVIER SCIENCE LTD
PI OXFORD
PA THE BOULEVARD, LANGFORD LANE, KIDLINGTON, OXFORD OX5 1GB, ENGLAND
SN 0272-7358
EI 1873-7811
J9 CLIN PSYCHOL REV
JI Clin. Psychol. Rev.
PD FEB
PY 2013
VL 33
IS 1
BP 196
EP 208
DI 10.1016/j.cpr.2012.11.002
PG 13
WC Psychology, Clinical
SC Psychology
GA 083RJ
UT WOS:000314482600016
PM 23274727
DA 2020-02-16
ER

PT J
AU Walsh, KS
   Velez, JI
   Kardel, PG
   Imas, DM
   Muenke, M
   Packer, RJ
   Castellanos, FX
   Acosta, MT
AF Walsh, Karin S.
   Velez, Jorge I.
   Kardel, Peter G.
   Imas, Daniel M.
   Muenke, Maximilian
   Packer, Roger J.
   Castellanos, Francisco X.
   Acosta, Maria T.
TI Symptomatology of autism spectrum disorder in a population with
   neurofibromatosis type 1
SO DEVELOPMENTAL MEDICINE AND CHILD NEUROLOGY
LA English
DT Article
ID ATTENTION-DEFICIT/HYPERACTIVITY DISORDER; COGNITIVE DEFICITS; CHILDREN;
   ASSOCIATION; ADHD; SUSCEPTIBILITY; BEHAVIOR; SUBTYPES; GENE
AB Aim Difficulties in neurocognition and social interaction are the most prominent causes of morbidity and long-term disability in children with neurofibromatosis type 1 (NF1). Symptoms of attention-deficithyperactivity disorder (ADHD) have also been extensively recognized in NF1. However, systematic evaluation of symptoms of autism spectrum disorder (ASD) in children with NF1 has been limited. Method We present a retrospective, cross-sectional study of the prevalence of symptoms of ASD and ADHD and their relationship in a consecutive series of 66 patients from our NF1 clinic. The Social Responsiveness Scale and the Vanderbilt ADHD Diagnostic Parent Rating Scale were used to assess symptoms of ASD and ADHD. Results Sixty-six participants (42 males, 24 females) were included in this study. Mean age at assessment was 10 years 11 months (SD 5y 4mo). Forty percent of our NF1 sample had raised symptom levels reaching clinical significance on the Social Responsiveness Scale (T = 60), and 14% reached levels consistent with those seen in children with ASDs (T = 75). These raised levels were not explained by NF1 disease severity or externalizing/internalizing behavioral disorders. There was a statistically significant relationship between symptoms of ADHD and ASD (?2=9.11, df=1, p=0.003, f=0.56). Particularly salient were the relationships between attention and hyperactivity deficits, with impairments in social awareness and social motivation. Interpretation We found that symptoms of ASD in our NF1 population were raised, consistent with previous reports. Further characterization of the specific ASD symptoms and their impact on daily function is fundamental to the development and implementation of effective interventions in this population, which will probably include a combination of medical and behavioral approaches.
C1 [Walsh, Karin S.; Kardel, Peter G.; Imas, Daniel M.; Packer, Roger J.; Acosta, Maria T.] Jennifer & Daniel Gilbert Neurofibromatosis Inst, Washington, DC 20010 USA.
   [Walsh, Karin S.; Kardel, Peter G.; Imas, Daniel M.; Packer, Roger J.; Acosta, Maria T.] Childrens Natl Med Ctr, Ctr Neurosci & Behav Med, Washington, DC 20010 USA.
   [Velez, Jorge I.; Muenke, Maximilian; Acosta, Maria T.] NHGRI, Med Genet Branch, NIH, Bethesda, MD 20892 USA.
   [Castellanos, Francisco X.] NYU, Phyllis Green & Randolph Cowen Inst Pediat Neuros, Langone Med Ctr, New York, NY USA.
   [Castellanos, Francisco X.] Nathan S Kline Inst Psychiat Res, Orangeburg, NY 10962 USA.
RP Acosta, MT (reprint author), Jennifer & Daniel Gilbert Neurofibromatosis Inst, 111 Michigan Ave NW, Washington, DC 20010 USA.
EM macosta@childrensnational.org
OI Walsh, Karin/0000-0001-9637-2164; Velez, Jorge/0000-0002-3146-7899;
   Muenke, Maximilian/0000-0002-7719-6545; Castellanos,
   Francisco/0000-0001-9192-9437
NR 30
TC 58
Z9 58
U1 0
U2 19
PU WILEY
PI HOBOKEN
PA 111 RIVER ST, HOBOKEN 07030-5774, NJ USA
SN 0012-1622
EI 1469-8749
J9 DEV MED CHILD NEUROL
JI Dev. Med. Child Neurol.
PD FEB
PY 2013
VL 55
IS 2
BP 131
EP 138
DI 10.1111/dmcn.12038
PG 8
WC Clinical Neurology; Pediatrics
SC Neurosciences & Neurology; Pediatrics
GA 073FT
UT WOS:000313729600011
PM 23163951
DA 2020-02-16
ER

PT J
AU Zwierzynska, K
   Wolke, D
   Lereya, TS
AF Zwierzynska, Karolina
   Wolke, Dieter
   Lereya, Tanya S.
TI Peer Victimization in Childhood and Internalizing Problems in
   Adolescence: A Prospective Longitudinal Study
SO JOURNAL OF ABNORMAL CHILD PSYCHOLOGY
LA English
DT Article
DE Bullying; Depression; Non-clinical; Internalizing problems; ALSPAC
ID PRIMARY-SCHOOL CHILDREN; MENTAL-HEALTH PROBLEMS; PSYCHOTIC SYMPTOMS;
   BULLYING BEHAVIOR; DIFFICULTIES QUESTIONNAIRE; PSYCHOLOGICAL ADJUSTMENT;
   CORTISOL REACTIVITY; PSYCHOSOCIAL HEALTH; EMOTIONAL-PROBLEMS; SOCIAL
   COGNITION
AB Traumatic childhood experiences have been found to predict later internalizing problems. This prospective longitudinal study investigated whether repeated and intentional harm doing by peers (peer victimization) in childhood predicts internalizing symptoms in early adolescence. 3,692 children from the Avon Longitudinal Study of Parents and Children (ALSPAC), as well as their mothers and teachers, reported on bullying in childhood (7-10 years) and internalizing problems in early adolescence (11-14 years). Controlling for prior psychopathology, family adversity, gender and IQ, being a victim of bullying was associated with higher overall scores, as well as increased odds of scoring in the severe range (> 90(th) percentile) for emotional and depression symptoms. Victims were also more likely to show persistent depression symptoms over a 2-year period. These associations were found independent of whether mothers, teachers or the children reported on bullying. It is concluded that peer victimization in childhood is a precursor of both short-lived and persistent internalizing symptoms, underlining the importance of environmental factors such as peer relationships in the etiology of internalizing problems.
C1 [Zwierzynska, Karolina; Wolke, Dieter; Lereya, Tanya S.] Univ Warwick, Dept Psychol, Coventry CV4 7AL, W Midlands, England.
   [Wolke, Dieter] Univ Warwick, Warwick Med Sch, Div Mental Hlth & Wellbeing, Coventry CV4 7AL, W Midlands, England.
RP Wolke, D (reprint author), Univ Warwick, Dept Psychol, Coventry CV4 7AL, W Midlands, England.
EM D.Wolke@warwick.ac.uk
RI Wolke, Dieter/C-5372-2008; Wolke, Dieter/Z-1581-2019
OI Wolke, Dieter/0000-0003-0304-268X; Wolke, Dieter/0000-0003-0304-268X;
   Lereya, Suzet Tanya/0000-0001-9100-459X
FU Medical Research CouncilMedical Research Council UK (MRC) [74882,
   G9815508]; Wellcome TrustWellcome Trust [092731, 076467]
NR 101
TC 112
Z9 116
U1 4
U2 121
PU SPRINGER/PLENUM PUBLISHERS
PI NEW YORK
PA 233 SPRING ST, NEW YORK, NY 10013 USA
SN 0091-0627
EI 1573-2835
J9 J ABNORM CHILD PSYCH
JI J. Abnorm. Child Psychol.
PD FEB
PY 2013
VL 41
IS 2
BP 309
EP 323
DI 10.1007/s10802-012-9678-8
PG 15
WC Psychology, Clinical; Psychology, Developmental
SC Psychology
GA 078IY
UT WOS:000314093200010
PM 22956274
DA 2020-02-16
ER

PT J
AU Wright, AGC
   Krueger, RF
   Hobbs, MJ
   Markon, KE
   Eaton, NR
   Slade, T
AF Wright, Aidan G. C.
   Krueger, Robert F.
   Hobbs, Megan J.
   Markon, Kristian E.
   Eaton, Nicholas R.
   Slade, Tim
TI The Structure of Psychopathology: Toward an Expanded Quantitative
   Empirical Model
SO JOURNAL OF ABNORMAL PSYCHOLOGY
LA English
DT Article
DE DSM; classification; nosology; mental disorder; psychopathology
ID COMMON MENTAL-DISORDERS; POSTTRAUMATIC-STRESS-DISORDER; ENVIRONMENTAL
   RISK-FACTORS; SUBSTANCE USE DISORDERS; DSM-IV ANXIETY; BIPOLAR DISORDER;
   META-STRUCTURE; ADOLESCENT PSYCHOPATHOLOGY; PERSONALITY-DISORDER;
   GENDER-DIFFERENCES
AB There has been substantial recent interest in the development of a quantitative, empirically based model of psychopathology. However, the majority of pertinent research has focused on analyses of diagnoses, as described in current official nosologies. This is a significant limitation because existing diagnostic categories are often heterogeneous. In the current research, we aimed to redress this limitation of the existing literature, and to directly compare the fit of categorical, continuous, and hybrid (i.e., combined categorical and continuous) models of syndromes derived from indicators more fine-grained than diagnoses. We analyzed data from a large representative epidemiologic sample (the 2007 Australian National Survey of Mental Health and Wellbeing; N = 8,841). Continuous models provided the best fit for each syndrome we observed (distress, obsessive compulsivity, fear, alcohol problems, drug problems, and psychotic experiences). In addition, the best fitting higher-order model of these syndromes grouped them into three broad spectra: Internalizing, Externalizing, and Psychotic Experiences. We discuss these results in terms of future efforts to refine emerging empirically based, dimensional-spectrum model of psychopathology, and to use the model to frame psychopathology research more broadly.
C1 [Wright, Aidan G. C.] Univ Pittsburgh, Sch Med, Western Psychiat Inst & Clin, Pittsburgh, PA USA.
   [Krueger, Robert F.; Eaton, Nicholas R.] Univ Minnesota, Dept Psychol, Minneapolis, MN 55455 USA.
   [Hobbs, Megan J.] Univ New S Wales, Clin Res Unit Anxiety & Depress CRUfAD, Sch Psychiat, Sydney, NSW 2052, Australia.
   [Markon, Kristian E.] Univ Iowa, Dept Psychol, Iowa City, IA 52242 USA.
   [Slade, Tim] Univ New S Wales, Natl Drug & Alcohol Res Ctr, Sydney, NSW 2052, Australia.
RP Wright, AGC (reprint author), Western Psychiat Inst & Clin, 3811 OHara St, Pittsburgh, PA 15213 USA.
EM wright.aidan@gmail.com
RI Hobbs, Megan/F-7353-2013; Wright, Aidan/K-5390-2019; Slade,
   Tim/O-2031-2019; Wright, Aidan G.C./W-2821-2019
OI Hobbs, Megan/0000-0003-0131-0089; Wright, Aidan/0000-0002-2369-0601; 
FU NIMH NIH HHSUnited States Department of Health & Human ServicesNational
   Institutes of Health (NIH) - USANIH National Institute of Mental Health
   (NIMH) [T32 MH018269]
NR 86
TC 163
Z9 166
U1 1
U2 59
PU AMER PSYCHOLOGICAL ASSOC
PI WASHINGTON
PA 750 FIRST ST NE, WASHINGTON, DC 20002-4242 USA
SN 0021-843X
J9 J ABNORM PSYCHOL
JI J. Abnorm. Psychol.
PD FEB
PY 2013
VL 122
IS 1
BP 281
EP 294
DI 10.1037/a0030133
PG 14
WC Psychology, Clinical; Psychiatry
SC Psychology; Psychiatry
GA 085VD
UT WOS:000314641500031
PM 23067258
OA Green Accepted
HC Y
HP N
DA 2020-02-16
ER

PT J
AU Horn, EE
   Xu, YS
   Beam, CR
   Turkheimer, E
   Emery, RE
AF Horn, Erin E.
   Xu, Yishan
   Beam, Christopher R.
   Turkheimer, Eric
   Emery, Robert E.
TI Accounting for the Physical and Mental Health Benefits of Entry Into
   Marriage: A Genetically Informed Study of Selection and Causation
SO JOURNAL OF FAMILY PSYCHOLOGY
LA English
DT Article
DE marriage; cohabitation; selection; internalizing; externalizing
ID PARENT-CHILD CONFLICT; MARITAL-STATUS; DEPRESSIVE SYMPTOMS;
   ALCOHOL-CONSUMPTION; CONDUCT PROBLEMS; SOCIAL SUPPORT; ASSOCIATIONS;
   TWIN; TRANSITIONS; GENDER
AB Married adults show better psychological adjustment and physical health than their separated/divorced or never-married counterparts. However, this apparent "marriage benefit" may be due to social selection, social causation, or both processes. Genetically informed research designs offer critical advantages for helping to disentangle selection from causation by controlling for measured and unmeasured genetic and shared environmental selection. Using young-adult twin and sibling pairs from the National Longitudinal Study of Adolescent Health (Harris, 2009), we conducted genetically informed analyses of the association between entry into marriage, cohabitation, or singlehood and multiple indices of psychological and physical health. The relation between physical health and marriage was completely explained by nonrandom selection. For internalizing behaviors, selection did not fully explain the benefits of marriage or cohabitation relative to being single, whereas for externalizing symptoms, marriage predicted benefits over cohabitation. The genetically informed approach provides perhaps the strongest nonexperimental evidence that these observed effects are causal.
C1 [Horn, Erin E.; Xu, Yishan; Beam, Christopher R.; Turkheimer, Eric; Emery, Robert E.] Univ Virginia, Dept Psychol, Charlottesville, VA 22904 USA.
RP Horn, EE (reprint author), Univ Virginia, Dept Psychol, POB 400400, Charlottesville, VA 22904 USA.
EM horn@virginia.edu
FU NIA NIH HHSUnited States Department of Health & Human ServicesNational
   Institutes of Health (NIH) - USANIH National Institute on Aging (NIA)
   [T32AG020500, T32 AG020500]; NICHD NIH HHSUnited States Department of
   Health & Human ServicesNational Institutes of Health (NIH) - USANIH
   Eunice Kennedy Shriver National Institute of Child Health & Human
   Development (NICHD) [R01 HD056354, 1R01HD056354-01]
NR 67
TC 26
Z9 26
U1 3
U2 46
PU AMER PSYCHOLOGICAL ASSOC
PI WASHINGTON
PA 750 FIRST ST NE, WASHINGTON, DC 20002-4242 USA
SN 0893-3200
EI 1939-1293
J9 J FAM PSYCHOL
JI J. Fam. Psychol.
PD FEB
PY 2013
VL 27
IS 1
BP 30
EP 41
DI 10.1037/a0029803
PG 12
WC Psychology, Clinical; Family Studies
SC Psychology; Family Studies
GA 091KJ
UT WOS:000315047900005
PM 23088795
OA Green Accepted
DA 2020-02-16
ER

PT J
AU Sharp, C
   Ha, C
   Carbone, C
   Kim, S
   Perry, K
   Williams, L
   Fonagy, P
AF Sharp, Carla
   Ha, Carolyn
   Carbone, Crystal
   Kim, Sohye
   Perry, Katie
   Williams, Laurel
   Fonagy, Peter
TI HYPERMENTALIZING IN ADOLESCENT INPATIENTS: TREATMENT EFFECTS AND
   ASSOCIATION WITH BORDERLINE TRAITS
SO JOURNAL OF PERSONALITY DISORDERS
LA English
DT Article
ID PERSONALITY-DISORDER; MIND; PSYCHOLOGY; CHILDHOOD; INTERVIEW; FEATURES;
   CHILDREN; EMPATHY; VERSION; OTHERS
AB Sharp et al. (2011) recently demonstrated that in adolescents with borderline traits the loss of mentalization is more apparent in the emergence of unusual alternative strategies (excessive theory of mind or hypermentalizing) than in the loss of the capacity per se (no mentalizing or undermentalizing). This suggests that hypermentalizing could be a worthwhile social-cognitive treatment target in adolescents with borderline traits. The aim of the current study was to examine (1) whether a reduction in excessive theory of mind or hypermentalizing is achieved between admission and discharge for adolescent inpatients; (2) whether the hypothesized reduction is more apparent in adolescents meeting criteria for BPD compared with psychiatric controls; and (3) whether other forms of mentalizing would also be sensitive to and malleable by inpatient treatment in the same way we expected hypermentalizing to be. The "Movie for the Assessment of Social Cognition" Task (Dziobek et al., 2006) was administered to consecutive admissions to an adolescent inpatient setting (n = 164) at admission and discharge, alongside measures of borderline symptomology and interview-based diagnosis of BPD. Results demonstrated that 41% (n = 68) of the sample met full or intermediate criteria for BPD on an interview-based measure of BPD. A relation between borderline traits and hypermentalizing that appears to be independent of internalizing and externalizing problems was demonstrated. Hypermentalizing, but not other forms of social-cognitive reasoning (as measured by the Child Eyes Test, Basic Empathy Scale and the Mentalizing Stories Test for Adolescents), was found to be malleable through a milieu-based inpatient treatment. Clinical implications of the findings for the organization of treatment settings for adolescents are discussed.
C1 [Sharp, Carla; Ha, Carolyn; Carbone, Crystal; Kim, Sohye; Perry, Katie; Williams, Laurel; Fonagy, Peter] Univ Houston, Dept Psychol, Houston, TX 77204 USA.
RP Sharp, C (reprint author), Univ Houston, Dept Psychol, 126 Heyne Bldg, Houston, TX 77204 USA.
EM csharp2@uh.edu
OI Fonagy, Peter/0000-0003-0229-0091; Sharp, Carla/0000-0001-8349-4701
FU National Institute for Health ResearchNational Institute for Health
   Research (NIHR) [NF-SI-0510-10228]
NR 35
TC 74
Z9 75
U1 0
U2 45
PU GUILFORD PUBLICATIONS INC
PI NEW YORK
PA 370 SEVENTH AVE, SUITE 1200, NEW YORK, NY 10001-1020 USA
SN 0885-579X
EI 1943-2763
J9 J PERS DISORD
JI J. Pers. Disord.
PD FEB
PY 2013
VL 27
IS 1
SI SI
BP 3
EP 18
DI 10.1521/pedi.2013.27.1.3
PG 16
WC Psychiatry
SC Psychiatry
GA 082EX
UT WOS:000314376200002
PM 23342954
DA 2020-02-16
ER

PT J
AU Sikora, D
   Moran, E
   Orlich, F
   Hall, TA
   Kovacs, EA
   Delahaye, J
   Clemons, TE
   Kuhlthau, K
AF Sikora, Darryn
   Moran, Erin
   Orlich, Felice
   Hall, Trevor A.
   Kovacs, Erica A.
   Delahaye, Jennifer
   Clemons, Traci E.
   Kuhlthau, Karen
TI The relationship between family functioning and behavior problems in
   children with autism spectrum disorders
SO RESEARCH IN AUTISM SPECTRUM DISORDERS
LA English
DT Article
DE Family functioning; Behavior problems; Impact on parents; Marriage;
   Siblings
ID QUALITY-OF-LIFE; DEVELOPMENTAL DELAY; PRESCHOOL-CHILDREN;
   YOUNG-CHILDREN; PARENTING STRESS; MENTAL-HEALTH; MOTHERS; IMPACT;
   ADJUSTMENT; FATHERS
AB Although it is well known that families of children with an autism spectrum disorder (ASD) are at risk for increased stress and other problems, little is known about what child characteristics may mediate that risk. To address the impact of child behavior problems on family health, we examined data collected from 136 families raising children with ASD. Children were divided into groups based on parent responses to the Child Behavior Checklist (CBCL): low versus high internalizing and low versus high externalizing behavior problems. Family functioning was measured using the Family Impact Questionnaire, Revised (FIQ-R). Results of ANCOVA analyses indicated significant group differences in FIQ-R domains of Negative Attitudes About Parenting, Social Relationships, Sibling Impact, and Impact to Marriage when comparing externalizing behaviors. None of the FIQ-R domains demonstrated group differences when comparing internalizing behaviors. Correlation coefficients indicated moderately strong associations between higher externalizing behaviors and poorer family functioning, with the most significant associations among child behavior and increased negativity in parenting perceptions and poorer social functioning. This study provides information regarding co-occurring behaviors that have the strongest negative association with family functioning and the domains of family functioning most vulnerable to the severity of such behaviors. (C) 2012 Elsevier Ltd. All rights reserved.
C1 [Sikora, Darryn; Moran, Erin] Oregon Hlth & Sci Univ, Child Dev & Rehabil Ctr, Portland, OR 97201 USA.
   [Orlich, Felice] Univ Washington, Dept Psychiat & Behav Sci, Seattle, WA 98105 USA.
   [Orlich, Felice] Seattle Childrens Hosp, Autism Program, CAC Autism Ctr, Seattle, WA 98105 USA.
   [Hall, Trevor A.] Oregon Hlth & Sci Univ, Portland, OR 97201 USA.
   [Kovacs, Erica A.] Columbia Univ Coll Phys & Surg, New York, NY 10032 USA.
   [Delahaye, Jennifer] Massachusetts Gen Hosp, Ctr Child & Adolescent Hlth Res & Policy, Boston, MA 02114 USA.
   [Clemons, Traci E.] EMMES Corp, Rockville, MD 20850 USA.
   [Kuhlthau, Karen] Harvard Univ, Massachusetts Gen Hosp, Ctr Child & Adolescent Hlth Policy, Dept Pediat,Med Sch, Boston, MA 02114 USA.
RP Sikora, D (reprint author), Providence Hlth & Serv, 814 NE 47th Ave, Portland, OR 97213 USA.
EM darryn.sikora@providence.org
NR 65
TC 38
Z9 38
U1 0
U2 56
PU ELSEVIER SCI LTD
PI OXFORD
PA THE BOULEVARD, LANGFORD LANE, KIDLINGTON, OXFORD OX5 1GB, OXON, ENGLAND
SN 1750-9467
EI 1878-0237
J9 RES AUTISM SPECT DIS
JI Res. Autism Spectr. Disord.
PD FEB
PY 2013
VL 7
IS 2
BP 307
EP 315
DI 10.1016/j.rasd.2012.09.006
PG 9
WC Education, Special; Psychology, Developmental; Psychiatry;
   Rehabilitation
SC Education & Educational Research; Psychology; Psychiatry; Rehabilitation
GA 134FD
UT WOS:000318194700011
DA 2020-02-16
ER

PT J
AU Gillespie, NA
   Henders, AK
   Davenport, TA
   Hermens, DF
   Wright, MJ
   Martin, NG
   Hickie, IB
AF Gillespie, Nathan A.
   Henders, Anjali K.
   Davenport, Tracy A.
   Hermens, Daniel F.
   Wright, Margie J.
   Martin, Nicholas G.
   Hickie, Ian B.
TI The Brisbane Longitudinal Twin Study: Pathways to Cannabis Use, Abuse,
   and Dependence Project-Current Status, Preliminary Results, and Future
   Directions
SO TWIN RESEARCH AND HUMAN GENETICS
LA English
DT Article
DE cannabis; abuse; dependence; Brisbane Longitudinal Twin Study;
   comorbidity; genes; environment
ID BREAST-CANCER; ASSOCIATION; INITIATION; DISORDERS; SAMPLE; AVAILABILITY;
   ADOLESCENT; MORBIDITY; DISTRESS; ALCOHOL
AB We describe the data being collected from the Brisbane Longitudinal Twin Study in Australia as part of the US National Institute on Drug Abuse (NIDA)-funded project, Pathways to Cannabis Use, Abuse and Dependence. The history, recruitment, assessment, and retention of twin families in this project are described in detail, along with preliminary findings and plans for future research. The goal of this NIDA project is to make a significant contribution to the discovery of quantitative trait loci influencing cannabis use disorders. Although the focus is cannabis use, abuse, and dependence in young adults, measures of comorbid illicit drug use disorders are also being collected. In addition, a variety of internalizing and externalizing disorders are being assessed, funded by support from the Australian National Health and Medical Research Council. Because these same twins have participated in numerous twin studies since 1992, future plans will include linking different phenotypes to investigate relationships between drug use, psychiatric disorders, and psychological phenotypes within cross-sectional and longitudinal or developmental frameworks.
C1 [Gillespie, Nathan A.] Virginia Commonwealth Univ, Virginia Inst Psychiat & Behav Genet, Richmond, VA 23298 USA.
   [Gillespie, Nathan A.; Henders, Anjali K.; Wright, Margie J.; Martin, Nicholas G.] Queensland Inst Med Res, Brisbane, Qld 4006, Australia.
   [Davenport, Tracy A.; Hermens, Daniel F.; Hickie, Ian B.] Univ Sydney, Brain & Mind Res Inst, Sydney, NSW 2006, Australia.
RP Gillespie, NA (reprint author), Virginia Commonwealth Univ, Virginia Inst Psychiat & Behav Genet, Med Coll Virginia Campus, Richmond, VA 23298 USA.
EM ngillespie@vcu.edu
RI Gillespie, Nathan/D-6029-2013; Hickie, Ian B/K-8975-2015; Wright,
   Margaret Jane/A-4560-2016; Wright, Margaret J/H-3308-2014; Martin,
   Nicholas/R-9235-2019; Henders, Anjali/E-3126-2017
OI Hickie, Ian B/0000-0001-8832-9895; Wright, Margaret
   Jane/0000-0001-7133-4970; Martin, Nicholas/0000-0003-4069-8020; Henders,
   Anjali/0000-0003-3672-1451; Hermens, Daniel/0000-0002-8570-2663
FU United States National Institute on Drug AbuseUnited States Department
   of Health & Human ServicesNational Institutes of Health (NIH) - USANIH
   National Institute on Drug Abuse (NIDA) [R00DA023549]; Australian
   National Health and Medical Research Council AustraliaNational Health
   and Medical Research Council of Australia [464914]; NSW Ministry of
   Health, Mental Health and Drug Alcohol Office
FX NG was supported by the United States National Institute on Drug Abuse
   K99R00 award (R00DA023549). IH, DH, and TD were supported by an
   Australian National Health and Medical Research Council Australia
   Fellowship awarded to IH (No. 464914). DH was supported by a grant from
   the NSW Ministry of Health, Mental Health and Drug & Alcohol Office. The
   authors also acknowledge and thank the following project staff: Soad
   Hancock as Project Coordinator; David Smyth for IT; Lenore Sullivan as
   Research Editor; and our research interviewers Pieta-Marie Shertock and
   Jill Wood. The authors thank the twins and their siblings for their
   willing cooperation.
NR 40
TC 20
Z9 21
U1 0
U2 13
PU CAMBRIDGE UNIV PRESS
PI NEW YORK
PA 32 AVENUE OF THE AMERICAS, NEW YORK, NY 10013-2473 USA
SN 1832-4274
J9 TWIN RES HUM GENET
JI Twin Res. Hum. Genet.
PD FEB
PY 2013
VL 16
IS 1
BP 21
EP 33
DI 10.1017/thg.2012.111
PG 13
WC Genetics & Heredity; Obstetrics & Gynecology
SC Genetics & Heredity; Obstetrics & Gynecology
GA 087YD
UT WOS:000314799700003
PM 23187020
OA Green Accepted
DA 2020-02-16
ER

PT J
AU Santisteban, D
   Mena, M
   McCabe, B
AF Santisteban, D.
   Mena, M.
   McCabe, B.
TI RANDOMIZED CONTROLLED TRIAL COMPARING INDIVIDUALLY-BASED AND
   FAMILY-BASED TREATMENTS FOR INTERNALIZING, EXTERNALIZING, AND FAMILY
   SYMPTOMS IN HISPANIC YOUTH
SO EUROPEAN PSYCHIATRY
LA English
DT Meeting Abstract
C1 [Santisteban, D.; Mena, M.; McCabe, B.] Univ Miami, Sch Nursing & Hlth Studies, Coral Gables, FL 33124 USA.
NR 0
TC 0
Z9 0
U1 0
U2 0
PU ELSEVIER FRANCE-EDITIONS SCIENTIFIQUES MEDICALES ELSEVIER
PI PARIS
PA 23 RUE LINOIS, 75724 PARIS, FRANCE
SN 0924-9338
EI 1778-3585
J9 EUR PSYCHIAT
JI Eur. Psychiat.
PY 2013
VL 28
SU 1
MA 2013
PG 1
WC Psychiatry
SC Psychiatry
GA AG5LN
UT WOS:000335460601651
DA 2020-02-16
ER

PT J
AU Knefel, M
   Lueger-Schuster, B
AF Knefel, Matthias
   Lueger-Schuster, Brigitte
TI An evaluation of ICD-11 PTSD and complex PTSD criteria in a sample of
   adult survivors of childhood institutional abuse
SO EUROPEAN JOURNAL OF PSYCHOTRAUMATOLOGY
LA English
DT Article
DE ICD-11; posttraumatic stress disorder; complex PTSD; institutional
   abuse; gender
ID POSTTRAUMATIC-STRESS-DISORDER; INTIMATE PARTNER VIOLENCE; NEGLECTED
   CHILDREN; EXTREME STRESS; SEXUAL-ABUSE; INTERNALIZING SUBTYPES;
   MENTAL-DISORDERS; TRAUMA; PREDICTORS; WOMEN
AB Background: The WHO recently launched the proposal for the 11th version of the International Classification of Diseases (ICD-11) that also includes two diagnoses related to traumatic stress. In contrast to the Diagnostic and Statistical Manual of Mental Disorders, Fifth Edition (DSM-5), ICD-11 will probably, in addition to posttraumatic stress disorder (PTSD), also define a new diagnosis termed "complex posttraumatic stress disorder" (CPTSD).
   Objective: We aimed to apply the proposed ICD-11 criteria for PTSD and CPTSD and to compare their prevalence to the ICD-10 (International Classification of Diseases [10th revision]) PTSD prevalence. In addition, we compiled a list of symptoms for CPTSD based on subthreshold PTSD so as to include a wider group of individuals.
   Methods: To evaluate the appropriateness of the WHO ICD-11 proposal compared to the criteria of ICD-10, we applied the newly introduced criteria for PTSD and CPTSD deriving from the Posttraumatic Stress Disorder Checklist - Civilian Version (PCL-C) and the Brief Symptom Inventory (BSI) scales, to a sample of adult survivors (N = 229) of childhood institutional abuse. We evaluated the construct validity of CPTSD using confirmatory factor analysis (CFA).
   Results: More individuals fulfilled the criteria for PTSD according to ICD-10 (52.8%) than the ICD-11 proposal (17% for PTSD only; 38.4% if combined with complex PTSD). The new version of PTSD neutralized the gender effects. The prevalence of CPTSD was 21.4%, and women had a significantly higher rate of CPTSD than men (40.4 and 15.8%, respectively). Those survivors who were diagnosed with CPTSD experienced institutional abuse for a longer time. CFA showed a strong model fit.
   Conclusion: CPTSD is a highly relevant classification for individuals with complex trauma history, but surprisingly, effects of gender were apparent. Further research should thus address gender effects.
C1 [Knefel, Matthias; Lueger-Schuster, Brigitte] Univ Vienna, Fac Psychol, AT-1010 Vienna, Austria.
RP Lueger-Schuster, B (reprint author), Univ Vienna, Fac Psychol, Liebiggasse 5, AT-1010 Vienna, Austria.
EM brigitte.lueger-schuster@univie.ac.at
RI Knefel, Matthias/I-5448-2019
OI Knefel, Matthias/0000-0003-0632-0673
NR 60
TC 50
Z9 50
U1 0
U2 15
PU CO-ACTION PUBLISHING
PI JARFALLA
PA RIPVAGEN 7, JARFALLA, SE-175 64, SWEDEN
SN 2000-8066
J9 EUR J PSYCHOTRAUMATO
JI Eur. J. Psychotraumatol.
PY 2013
VL 4
AR 22608
DI 10.3402/ejpt.v4i0.22608
PG 11
WC Psychology, Clinical; Psychiatry
SC Psychology; Psychiatry
GA AB9HN
UT WOS:000332102500001
PM 24312721
OA DOAJ Gold, Green Published
DA 2020-02-16
ER

PT J
AU Jahja, R
   Huijbregts, SCJ
   de Sonneville, LMJ
   van der Meere, JJ
   Bosch, AM
   Hollak, CEM
   Rubio-Gozalbo, ME
   Brouwers, MCGJ
   Hofstede, FC
   de Vries, MC
   Janssen, MCH
   van der Ploeg, AT
   Langendonk, JG
   van Spronsen, FJ
AF Jahja, Rianne
   Huijbregts, Stephan C. J.
   de Sonneville, Leo M. J.
   van der Meere, Jaap J.
   Bosch, Annet M.
   Hollak, Carla E. M.
   Rubio-Gozalbo, M. Estela
   Brouwers, Martijn C. G. J.
   Hofstede, Floris C.
   de Vries, Maaike C.
   Janssen, Mirian C. H.
   van der Ploeg, Ans T.
   Langendonk, Janneke G.
   van Spronsen, Francjan J.
TI Mental health and social functioning in early treated Phenylketonuria:
   The PKU-COBESO study
SO MOLECULAR GENETICS AND METABOLISM
LA English
DT Article
DE PKU-COBESO; Phenylketonuria; Childhood phenylalanine; Mental health;
   Social functioning
ID ASPERGER-SYNDROME; CHILDREN; ADULTS; ADOLESCENTS; PUNISHMENT; PROFILE;
   REWARD; MOTOR; MOOD
AB This article presents a new Dutch multicenter study ("PKU-COBESO") into cognitive and behavioral sequelae of early and continuously treated Phenylketonuria (PKU) patients. Part of the study sample will consist of young adult PKU patients who have participated in a large neuropsychological study approximately 10 years ago, when they were 7-to-15-year-olds (Huijbregts et al., 2002 [1]). Their neurocognitive development will be mapped in association with their earlier and continued metabolic history, taking into account possible changes in, for instance, medication.
   A second part of the sample will consist of PKU patients between the ages of 7 and approximately 40 years (i.e., born in or after 1974, when neonatal screening was introduced in The Netherlands), who have not participated in the earlier neuropsychological study. Again, their cognitive functioning will be related to their metabolic history. With respect to aspects of cognition, there will be an emphasis on executive functioning. The concept of executive functioning will however be extended with further emphasis on the impact of cognitive deficits on the daily lives of PKU patients, aspects of social cognition, social functioning, and behavior/mental health (i.e., COgnition, BEhavior, SOcial functioning: COBESO).
   In addition to a description of the PKU-COBESO study, some preliminary results with respect to mental health and social functioning will be presented in this article. Thirty adult PKU patients (mean age 27.8, SD 6.4) and 23 PKU patients under the age of 18 years (mean age 11.0, SD 33) were compared to 14 (mean age 26.9 years, SD 5.9) and 7 matched controls (mean age 10.5, SD 2.6) respectively, with respect to their scores on the Adult Self-Report or Child Behavior Checklist (measuring mental health problems) and the Social Skills Checklist or Social Skills Rating System (measuring social skills).
   Whereas there were very few significant group differences (except for mental health problems in the internalizing spectrum for adult PKU patients), possibly due to the small control groups, several significant associations between mental health problems and Phe levels were observed for the PKU patients. Childhood Phe levels and internalizing problems for adult PKU patients were related; concurrent Phe was associated with both internalizing and externalizing behavioral problems for those under the age of 18. These preliminary results underline the importance of early dietary adherence. (C) 2013 Elsevier Inc. All rights reserved.
C1 [Jahja, Rianne; van Spronsen, Francjan J.] Univ Groningen, Univ Med Ctr Groningen, Beatrix Childrens Hosp, Groningen, Netherlands.
   [Huijbregts, Stephan C. J.; de Sonneville, Leo M. J.] Leiden Univ, Leiden Inst Brain & Cognit, Dept Clin Child & Adolescent Studies, Leiden, Netherlands.
   [van der Meere, Jaap J.] Univ Groningen, Dept Dev & Clin Neuropsychol, Groningen, Netherlands.
   [Bosch, Annet M.; Hollak, Carla E. M.] Univ Amsterdam, Acad Med Ctr, NL-1105 AZ Amsterdam, Netherlands.
   [Rubio-Gozalbo, M. Estela; Brouwers, Martijn C. G. J.] Univ Limburg, Acad Hosp Maastricht, Maastricht, Netherlands.
   [Hofstede, Floris C.] Univ Med Ctr Utrech, Wilhelmina Childrens Hosp, Utrecht, Netherlands.
   [de Vries, Maaike C.; Janssen, Mirian C. H.] Radboud Univ Nijmegen, Med Ctr, NL-6525 ED Nijmegen, Netherlands.
   [van der Ploeg, Ans T.; Langendonk, Janneke G.] Erasmus MC, Rotterdam, Netherlands.
RP Jahja, R (reprint author), Univ Groningen, Univ Med Ctr Groningen, Beatrix Childrens Hosp, Div Metab Dis CA33, POB 30-001, NL-9700 RB Groningen, Netherlands.
EM jahjar@umcg.nl
RI de Vries, M.C./L-4735-2015; Rubio-Gozalbo, M Estela/H-1833-2011;
   Janssen, Mirian/D-9777-2016
OI Janssen, Mirian/0000-0003-4668-9977; de Sonneville,
   Leo/0000-0003-0133-4953; Huijbregts, Stephan/0000-0002-7209-1912
FU ZorgOnderzoek Nederland [28-2719]; Dutch PKU Research Foundation;
   NutsOhra Fund; University Medical Center Groningen, the
   NetherlandsNetherlands Government
FX ZorgOnderzoek Nederland (no. 28-2719), the Dutch PKU Research
   Foundation, NutsOhra Fund, and the University Medical Center Groningen,
   the Netherlands.
NR 36
TC 17
Z9 20
U1 0
U2 20
PU ACADEMIC PRESS INC ELSEVIER SCIENCE
PI SAN DIEGO
PA 525 B ST, STE 1900, SAN DIEGO, CA 92101-4495 USA
SN 1096-7192
EI 1096-7206
J9 MOL GENET METAB
JI Mol. Genet. Metab.
PY 2013
VL 110
SU S
BP S57
EP S61
DI 10.1016/j.ymgme.2013.10.011
PG 5
WC Endocrinology & Metabolism; Genetics & Heredity; Medicine, Research &
   Experimental
SC Endocrinology & Metabolism; Genetics & Heredity; Research & Experimental
   Medicine
GA 278GG
UT WOS:000328876600009
PM 24183792
DA 2020-02-16
ER

PT J
AU Gremigni, P
   Damasio, BF
   Borsa, JC
AF Gremigni, Paola
   Damasio, Bruno Figueiredo
   Borsa, Juliane Callegaro
TI Development and Validation of a Questionnaire to Evaluate Overt
   Aggression and Reactions to Peer Aggression
SO PSICOLOGIA-REFLEXAO E CRITICA
LA English
DT Article
DE Aggressive behavior; reactive aggression; children; validation;
   self-report questionnaire
ID PROACTIVE AGGRESSION; BEHAVIORAL RATINGS; COPING STRATEGIES;
   SEX-DIFFERENCES; CHILDHOOD; VICTIMS; ADOLESCENCE; CRITERIA; OUTCOMES;
   BELIEFS
AB This study presents the psychometric properties of the Peer Aggressive and Reactive Behaviors Questionnaire (PARB-Q), a self-report questionnaire to measure child overt aggression (PA) and reaction to peer aggression (RPA). Participants were 587 Italian elementary school children, aged 7-10 years (51.5% female). Exploratory and confirmatory factor analyses presented a one-factor solution for the PA scale and a three-factor solution for the RPA scale (reactive aggression, seeking teacher support and internalizing reaction), presenting adequate reliability and goodness-of-fit indexes for both scales. Criterion validity presented satisfactory evidence. The PARB-Q appears to be a psychometrically sound tool to evaluate aggressive behavior and reactions to peer aggression in elementary school children.
C1 [Gremigni, Paola] Univ Bologna, I-40127 Bologna, Italy.
   [Damasio, Bruno Figueiredo; Borsa, Juliane Callegaro] Univ Fed Rio Grande do Sul, Porto Alegre, RS, Brazil.
RP Gremigni, P (reprint author), Univ Bologna, Dept Psicol, Viale Berti Pichat 5, I-40127 Bologna, Italy.
EM paola.gremigni2@unibo.it
RI Borsa, Juliane Callegaro/N-1449-2019; Borsa, Juliane
   Callegaro/G-7289-2012
OI Borsa, Juliane Callegaro/0000-0001-7703-5509; Borsa, Juliane
   Callegaro/0000-0001-7703-5509; Gremigni, Paola/0000-0002-1527-2434
NR 43
TC 5
Z9 6
U1 0
U2 8
PU SPRINGER INTERNATIONAL PUBLISHING AG
PI CHAM
PA GEWERBESTRASSE 11, CHAM, CH-6330, SWITZERLAND
SN 0102-7972
EI 1678-7153
J9 PSICOL-REFLEX CRIT
JI Psicol.-Reflex. Crit.
PY 2013
VL 26
IS 2
BP 311
EP 318
PG 8
WC Psychology, Multidisciplinary
SC Psychology
GA 262BF
UT WOS:000327708400011
OA DOAJ Gold
DA 2020-02-16
ER

PT J
AU Yoo, JA
   Huang, CC
AF Yoo, Jeong Ah
   Huang, Chien-Chung
TI Long-Term Relationships Among Domestic Violence, Maternal Mental Health
   and Parenting, and Preschool Children's Behavior Problems
SO FAMILIES IN SOCIETY-THE JOURNAL OF CONTEMPORARY SOCIAL SERVICES
LA English
DT Article
ID INTIMATE PARTNER VIOLENCE; EXPOSURE; IMPACT
AB Using 4 waves of a longitudinal dataset, this study tested whether maternal mental health and parenting at Year 3 mediate the effects of domestic violence at Year 1 on preschool children's internalizing or externalizing behavior problems at Year 5. After controlling for preexisting child effects and parenting stress, structural equation models revealed that maternal mental health mediated the effects of domestic violence for children's externalizing behavior problems. Parenting, specifically spanking, mediated those effects for both behavior problems of children. Domestic violence had direct effects on both types of behavior problems of children. These findings highlight the long-term effects of domestic violence on preschool children and the need for early intervention and prevention efforts for the children in violent families.
C1 [Yoo, Jeong Ah] Ewha Womans Univ, Sch Social Welf, Seoul 120750, South Korea.
   [Huang, Chien-Chung] Rutgers State Univ, Sch Social Work, Piscataway, NJ 08855 USA.
RP Yoo, JA (reprint author), Ewha Womans Univ, Sch Social Welf, Seoul 120750, South Korea.
EM jeongah91@gmail.com
NR 19
TC 6
Z9 6
U1 0
U2 12
PU ALLIANCE CHILDREN & FAMILIES
PI MILWAUKEE
PA 11700 WEST LAKE PARK DRIVE, MILWAUKEE, WI 53224 USA
SN 1044-3894
EI 1945-1350
J9 FAM SOC
JI Fam. Soc.
PY 2013
VL 94
IS 4
BP 268
EP 276
DI 10.1606/1044-3894.4321
PG 9
WC Family Studies; Social Work
SC Family Studies; Social Work
GA 255TK
UT WOS:000327262700007
DA 2020-02-16
ER

PT J
AU Bordin, IA
   Pires, IH
   Paula, CS
AF Bordin, Isabel A.
   Pires, Ivens H.
   Paula, Cristiane S.
TI Lifetime Paid Work and Mental Health Problems among Poor Urban
   9-to-13-Year-Old Children in Brazil
SO SCIENTIFIC WORLD JOURNAL
LA English
DT Article
ID LABOR; ADOLESCENTS; POPULATION; CBCL
AB Objective. To verify if emotional/behavioral problems are associated with lifetime paid work in poor urban children, when taking into account other potential correlates. Methods. Cross-sectional study focused on 9-to-13-year-old children (n = 212). In a probabilistic sample of clusters of eligible households (women 15-49 years and son/daughter <18 years), one mother-child pair was randomly selected per household (n = 813; response rate = 82.4%). CBCL/6-18 identified child emotional/behavioral problems. Potential correlates include child gender and age, socioeconomic status/SES, maternal education, parental working status, and family social isolation, among others. Multivariate analysis examined the relationship between emotional/behavioral problems and lifetime paid work in the presence of significant correlates. Findings. All work activities were non-harmful (e.g., selling fruits, helping parents at their small business, and baby sitting). Children with lower SES and socially isolated were more involved in paid work than less disadvantaged peers. Children ever exposed to paid work were four times more likely to present anxiety/depression symptoms at a clinical level compared to non-exposed children. Multivariate modeling identified three independent correlates: child pure internalizing problems, social isolation, and low SES. Conclusion. There is an association between lifetime exposure to exclusively non-harmful paid work activities and pure internalizing problems even when considering SES variability and family social isolation.
C1 [Bordin, Isabel A.; Paula, Cristiane S.] Univ Fed Sao Paulo, Dept Psiquiatria, BR-04038030 Sao Paulo, Brazil.
   [Pires, Ivens H.; Paula, Cristiane S.] Univ Presbiteriana Mackenzie, Programa Posgrad Disturbios Desenvolvimento, BR-01302000 Sao Paulo, Brazil.
RP Bordin, IA (reprint author), Univ Fed Sao Paulo, Dept Psiquiatria, Rua Borges Lagoa 570, BR-04038030 Sao Paulo, Brazil.
EM iasbordin@gmail.com
RI Bordin, Isabel A./O-7640-2015
OI Bordin, Isabel A./0000-0002-3173-5419
FU Sao Paulo State Research Foundation (Fundacao de Amparo a Pesquisa do
   Estado de Sao Paulo FAPESP)Fundacao de Amparo a Pesquisa do Estado de
   Sao Paulo (FAPESP) [00/14555-4]
FX The authors are thankful to the Sao Paulo State Research Foundation
   (Fundacao de Amparo a Pesquisa do Estado de Sao Paulo/FAPESP- Process
   no. 00/14555-4) for financially supporting the full study. They are also
   grateful to all study participants, professionals, and employees from
   the health center where data were collected, Embu Health Secretariat and
   Mental Health Coordination, and all research team members of Social
   Psychiatry Division at Universidade Federal de Sao Paulo for the
   valuable collaboration.
NR 25
TC 1
Z9 1
U1 0
U2 3
PU HINDAWI PUBLISHING CORPORATION
PI NEW YORK
PA 410 PARK AVENUE, 15TH FLOOR, #287 PMB, NEW YORK, NY 10022 USA
SN 1537-744X
J9 SCI WORLD J
JI Sci. World J.
PY 2013
AR 815218
DI 10.1155/2013/815218
PG 7
WC Multidisciplinary Sciences
SC Science & Technology - Other Topics
GA 254PN
UT WOS:000327177700001
PM 24302872
OA DOAJ Gold, Green Published
DA 2020-02-16
ER

PT J
AU Bilz, L
AF Bilz, Ludwig
TI The Relevance of Class Climate for Internalizing Problems in Youth Aged
   11 to 15: Self-cognitions as Mediators
SO PSYCHOLOGIE IN ERZIEHUNG UND UNTERRICHT
LA German
DT Article
DE Emotional disorders; adolescent development; schools; class climate;
   self concept
ID SCHOOL-RELATED STRESS; DIFFICULTIES-QUESTIONNAIRE; LEARNING
   ENVIRONMENTS; DEPRESSIVE SYMPTOMS; MENTAL-DISORDERS; SOCIAL SUPPORT;
   ADOLESCENTS; CHILDREN; ADJUSTMENT; STRENGTHS
AB The present cross-sectional study examines the relevance of the school setting for internalizing problems of pupils. Objectives: Does a negative class climate lead to increased levels of depression and anxiety in youth? Is this association between class climate and internalizing problems mediated by the pupils' self-concept? Methods: For this, 4367 girls and boys from 221 classes (grades 5, 7, and 9) in Saxony were surveyed by means of questionnaires. Results: Multilevel regression analyses show that symptoms of depression, anxiety and psychosomatic complaints are associated with class climate at the individual level. The strongest increases in problems can be found when pupils report being bullied or having overloading curricular demands. Self-cognition as a mediator can only partly account for this relation. Conclusions: Implications for the school-based prevention of internalizing problems are discussed.
C1 [Bilz, Ludwig] Tech Univ Dresden, D-01062 Dresden, Germany.
RP Bilz, L (reprint author), Tech Univ Dresden, Fak Erziehungswissensch, Inst Erziehungswissensch, Mommsenstr 13, D-01062 Dresden, Germany.
EM ludwig.bilz@tu-dresden.de
RI Bilz, Ludwig/AAB-8514-2019
OI Bilz, Ludwig/0000-0003-3017-0492
NR 46
TC 2
Z9 2
U1 0
U2 13
PU ERNST REINHARDT GMBH CO VERLAG
PI MUNICH 19
PA KEMNATENSTRASSE 46, D-80639 MUNICH 19, GERMANY
SN 0342-183X
J9 PSYCHOL ERZ UNTERR
JI Psychol. Erzieh. Unterr.
PY 2013
VL 60
IS 4
BP 282
EP 294
DI 10.2378/peu2013.art06d
PG 13
WC Psychology, Educational
SC Psychology
GA 250JK
UT WOS:000326848900004
DA 2020-02-16
ER

PT J
AU Wajda, Z
AF Wajda, Zbigniew
TI Perception of the relationship between parents, patterns of attachment
   and psychopathological symptoms in girls in late adolescence
SO PSYCHIATRIA POLSKA
LA English
DT Article
DE adolescence; relationship between parents; attachment
ID INTERPARENTAL CONFLICT; MENTAL-HEALTH; PREDICTORS; ANXIETY; CHILD
AB Aim. The paper presents a study concerning perception of relationship between parents, attachment patterns between adolescents and parents and their influence on intensity of psychopathology symptoms in nonclinical adolescent women.
   Method. The study examined 75 nonclinical women in late adolescent (17-19 years old). Participants completed Parental Bonding Instrument, Youth Self Report Form and simple survey containing additional questions.
   Results. The study revealed that the girls in late adolescence who perceived parents relationship as not good presented more psychopathology symptoms. The study also revealed that the adolescents who perceived their parents as less care and more controlled have more psychopathology symptoms. Maternal care was a predictor of lower levels of withdrawal, anxiety and depression. Paternal care was a predictor of lower levels of somatic complaints and thought disorders. Maternal control was a predictor of higher levels of attention disorders and aggressive behavior. Paternal control was a predictor of greater severity of social problems.
   Conclusions The results are generally consistent with the data from literature. Perceived by adolescents family aspects such as parents quality relationship and attachment have significant influenced on the intensity of psychopathology symptoms: internalizing and externalizing symptoms, withdrawal, anxiety and depression, social problems, thought disorder, impaired concentration and aggressive behavior.
C1 [Wajda, Zbigniew] Neurot & Eating Disorders Treatment Ctr Dabrowka, PL-44100 Gliwice, Poland.
   [Wajda, Zbigniew] Psychol Educ Counseling Ctr, Rybnik, Poland.
RP Wajda, Z (reprint author), Neurot & Eating Disorders Treatment Ctr Dabrowka, Adama Asnyka 10 St, PL-44100 Gliwice, Poland.
RI Wajda, Zbigniew/O-9183-2019
OI Wajda, Zbigniew/0000-0002-5987-0145
NR 29
TC 5
Z9 5
U1 0
U2 18
PU WYDAWNICZY POLSKIEGO TOWARZYSTWA
PI CRACOW
PA LENARTOWICZA 14 STRREET,, CRACOW, 31-138, POLAND
SN 0033-2674
J9 PSYCHIATR POL
JI Psychiatr. Pol.
PY 2013
VL 47
IS 5
BP 853
EP 864
PG 12
WC Psychiatry
SC Psychiatry
GA 235XX
UT WOS:000325757400007
PM 25011231
DA 2020-02-16
ER

PT J
AU Lara, BL
   Garcia, MVH
   Dekovic, M
AF Lorence Lara, Barbara
   Hidalgo Garcia, Ma Victoria
   Dekovic, Maja
TI Adolescent adjustment in at-risk families: The role of psychosocial
   stress and parental socialization
SO SALUD MENTAL
LA English
DT Article
DE Risk; family research; adolescent; mental health; Psycho-; logical
   stress; parental socialization
ID PROBLEM BEHAVIOR; CHILD; DISCIPLINE; MOTHERS; STYLE; PSYCHOPATHOLOGY;
   AUTHORITARIAN; UNEMPLOYMENT; DISADVANTAGE; COMORBIDITY
AB Introduction
   The study of factors associated with internalizing and externalizing problems in adolescents living in at-risk families is a subject of recent interest in mental health in Spain. The presence of mental health problems in children and adolescents is too frequent in these families due to their high exposure to a variety of risk factors and the lack of protection factors. However, few studies have examined the contribution of specific factors to each type of mental health problem in adolescents from at-risk Spanish families. This study strives to contribute to knowledge in this field, by analyzing the role of two important dimensions frequently linked to adolescents' adjustment: psychosocial stress and parental socialization. Likewise, this study seeks to identify whether both dimensions predict differently for two types of mental health problems in adolescents from at-risk families.
   Methodology
   The sample was composed by 134 Spanish adolescents (56 girls and 78 boys) with an average age of 13.52 (SD = 1.57). These adolescents grew up in families who were receiving psychosocial intervention from Social Services in Spain for family preservation reasons. This research is considered to be a cross-sectional descriptive study and the instruments administered allowed the collection of data about mental health problems, psychosocial stress, parental socialization and intervention data by Social Services.
   Results
   The hierarchical multiple regression models showed that both domains (psychosocial stress and parental socialization) were significantly related to mental health problems, but a different,pattern of findings emerged for each type of problem. When co-morbidity between both problems was controlled, psychosocial stress was mainly related to internalizing problems, whereas parental socialization predicted the externalizing ones.
   Discussion and conclusions
   This study underscores the importance of distinguishing between two types of mental health problems analyzed (internalizing and externalizing) and emphasizes that both, the enhancement in parental socialization as Well as:the training-of adolescents in positive social skills to cope better with stressful life events, should be part of at-risk family programs.
C1 [Lorence Lara, Barbara] Univ Huelva, Dpto Psicol Evolut & Educ, Huelva 21071, Spain.
   [Hidalgo Garcia, Ma Victoria] Univ Seville, Seville, Spain.
   [Dekovic, Maja] Univ Utrecht, Dept Child & Adolescent Studies, NL-3508 TC Utrecht, Netherlands.
RP Lara, BL (reprint author), Univ Huelva, Dpto Psicol Evolut & Educ, Campus Carmen,Avda Tres de Marzo S-N, Huelva 21071, Spain.
EM barbara.lorence@dpee.uhu.es
RI Lorence, Barbara/H-9808-2016; Hidalgo, Victoria/F-2357-2019
OI Lorence, Barbara/0000-0001-6154-8852; Hidalgo,
   Victoria/0000-0002-9179-2722
NR 64
TC 5
Z9 6
U1 0
U2 13
PU INST NAC PSIQUIATRIA RAMON FUENTE MUNIZ
PI MEXICO CITY
PA CALZ MEXICO-XOCHIMILCO #101, MEXICO CITY 22 DF, MEXICO
SN 0185-3325
J9 SALUD MENT
JI Salud Ment.
PD JAN-FEB
PY 2013
VL 36
IS 1
BP 49
EP 57
PG 9
WC Psychiatry
SC Psychiatry
GA 232RH
UT WOS:000325511200007
DA 2020-02-16
ER

PT J
AU Schipper, M
   Kullik, A
   Samson, AC
   Koglin, U
   Petermann, F
AF Schipper, Marc
   Kullik, Angelika
   Samson, Andrea C.
   Koglin, Ute
   Petermann, Franz
TI Emotion dysregulation in childhood
SO PSYCHOLOGISCHE RUNDSCHAU
LA German
DT Article
DE emotion dysregulation; internalizing and externalizing disorders; autism
   spectrum disorder (ASD); childhood
ID HIGH-FUNCTIONING AUTISM; SPECTRUM DISORDERS; ANXIETY DISORDERS;
   ASPERGER-SYNDROME; INDIVIDUAL-DIFFERENCES; AGGRESSIVE-BEHAVIOR;
   MATERNAL-BEHAVIOR; MIDDLE CHILDHOOD; YOUNG-PEOPLE; CHILDREN
AB Emotion dysregulation is considered in the context of anxiety disorders and aggressive behavior in childhood; an additional focus lies on the role of emotion regulation in autism spectrum disorder. Several dysfunctional regulation strategies are identified. A brief overview on emotion dysregulation in child psychopathology is provided. Based on the reported findings the question whether and in how far dysfunctional regulation strategies can be viewed as a transdiagnostical factor is raised.
C1 [Schipper, Marc; Kullik, Angelika; Koglin, Ute; Petermann, Franz] Univ Bremen, Zentrum Klin Psychol & Rehabil, D-28359 Bremen, Germany.
   [Samson, Andrea C.] Stanford Univ, Dept Psychol, Stanford, CA 94305 USA.
RP Schipper, M (reprint author), Univ Bremen, Zentrum Klin Psychol & Rehabil, Grazer Str 2 U 6, D-28359 Bremen, Germany.
EM marc.schipper@uni-bremen.de
RI Samson, Andrea/K-3928-2017
OI Samson, Andrea/0000-0001-6807-3132
NR 65
TC 6
Z9 6
U1 1
U2 49
PU HOGREFE & HUBER PUBLISHERS
PI GOTTINGEN
PA ROHNSWEG 25, D-37085 GOTTINGEN, GERMANY
SN 0033-3042
J9 PSYCHOL RUNDSCH
JI Psychol. Rundsch.
PY 2013
VL 64
IS 4
BP 228
EP 234
DI 10.1026/0033-3042/a000175
PG 7
WC Psychology, Multidisciplinary
SC Psychology
GA 226AO
UT WOS:000325006800005
DA 2020-02-16
ER

PT J
AU Lahat, A
   Schmidt, LA
AF Lahat, Ayelet
   Schmidt, Louis A.
TI Early Violence Exposure and Executive Function: Implications for
   Psychopathology and Other Cautionary Points Commentary on McCoy
SO HUMAN DEVELOPMENT
LA English
DT Editorial Material
DE Executive function; Externalizing; Internalizing; Psychopathology;
   Violence exposure
ID COMMUNITY VIOLENCE; BRAIN ACTIVITY; CHILD MALTREATMENT; DOMESTIC
   VIOLENCE; BEHAVIOR; RISK; METAANALYSIS; IMPAIRMENT; ASYMMETRY; SYMPTOMS
C1 [Lahat, Ayelet; Schmidt, Louis A.] McMaster Univ, Hamilton, ON L8S 4K1, Canada.
RP Lahat, A (reprint author), McMaster Univ, Dept Psychol Neurosci & Behav, 1280 Main St West, Hamilton, ON L8S 4K1, Canada.
EM lahata@mcmaster.ca
NR 33
TC 1
Z9 1
U1 0
U2 8
PU KARGER
PI BASEL
PA ALLSCHWILERSTRASSE 10, CH-4009 BASEL, SWITZERLAND
SN 0018-716X
EI 1423-0054
J9 HUM DEV
JI Hum. Dev.
PY 2013
VL 56
IS 4
BP 274
EP 279
DI 10.1159/000353803
PG 6
WC Psychology, Developmental
SC Psychology
GA 214MY
UT WOS:000324139100005
OA Bronze
DA 2020-02-16
ER

PT J
AU Elbheiry, A
   Emam, M
AF Elbheiry, Abd-Elraqeep
   Emam, Mahmoud
TI Associations between Psychosocial Problems and Personality Disorders
   among Egyptian Adolescents
SO SPANISH JOURNAL OF PSYCHOLOGY
LA English
DT Article
DE psychopathology; psychosocial problems; personality disorders; egyptian
   adolescents; gender differences
ID MENTAL-HEALTH-SERVICES; GENDER-DIFFERENCES; EXTERNALIZING
   PSYCHOPATHOLOGY; BEHAVIORAL DETERMINANTS; ANTISOCIAL-BEHAVIOR; ALCOHOL;
   PREVALENCE; AGGRESSION; ADULTHOOD; RISK
AB The study investigated the relationship between psychosocial problems and personality disorders among a sample of 817 Egyptian adolescents (408 males and 409 females). Using 15 subscales from the Adolescent Psychopathology Scale (APS-long form) we assessed prevalence rates of a number of internalizing and externalizing psychosocial disorders. Additionally, we investigated whether there are gender differences in psychopathology among Egyptian adolescents and to what extent can psychosocial problems predict specific personality disorders. Stepwise multiple regression analyses showed that the participants experienced higher levels of PD, AV, and BD. Gender differences were found in certain personality disorders as well as in externalizing and internalizing psychosocial problems. A number of externalizing and internalizing psychosocial problems were highly predictive of specific personality disorders.
C1 [Elbheiry, Abd-Elraqeep; Emam, Mahmoud] Assyut Univ, Assiut, Egypt.
RP Emam, M (reprint author), Assyut Univ, Sch Educ, Dept Psychol, Assiut, Egypt.
EM mamer@aun.edu.eg
NR 56
TC 1
Z9 1
U1 0
U2 2
PU CAMBRIDGE UNIV PRESS
PI NEW YORK
PA 32 AVENUE OF THE AMERICAS, NEW YORK, NY 10013-2473 USA
SN 1138-7416
EI 1988-2904
J9 SPAN J PSYCHOL
JI Span. J. Psychol.
PY 2013
VL 16
AR e78
DI 10.1017/sjp.2013.29
PG 9
WC Psychology; Psychology, Multidisciplinary
SC Psychology
GA 208RG
UT WOS:000323696200016
PM 24230941
DA 2020-02-16
ER

PT J
AU Knollmann, M
   Reissner, V
   Kiessling, S
   Hebebrand, J
AF Knollmann, Martin
   Reissner, Volker
   Kiessling, Susanne
   Hebebrand, Johannes
TI The differential classification of school avoidance - a cluster-analytic
   investigation
SO ZEITSCHRIFT FUR KINDER-UND JUGENDPSYCHIATRIE UND PSYCHOTHERAPIE
LA German
DT Article
DE school refusal; truancy; school avoidance; cluster analysis;
   internalizing/externalizing symptoms
ID PSYCHIATRIC-DISORDERS; REFUSAL BEHAVIOR; ATTEND SCHOOL; CHILDREN; PHOBIA
AB Objective: We investigated subtypes of school-avoiding children and adolescents in a German sample using cluster analysis. Method: 169 outpatients of a specialized outpatient unit for children and adolescents with school-avoiding behavior were subjected to cluster analysis using factor scores (principal factoring, varimax-rotation: measures of internalizing and externalizing symptoms, e. g., CBCL, YSR, and variables indicating the quality of school avoiding behavior, such as initial parental knowledge of school absence, activities during school absence). The resulting clusters were compared to other variables such as parental mental health problems, parental divorce, bullying in school, class repetition, and IQ. Results: Three groups were identified: "school refusers" with low externalizing symptoms who mainly stayed at home with their parents and were informed about their school absence from the beginning. Second, the "truants" with strong externalizing symptoms who spent school time alone or together with peers outside their home and were absent in school without initial parental knowledge. In a third cluster, children showed more externalizing problems than the school refusers and less externalizing problems than the truants. Most of their parents were informed about the school absence from the beginning, although the dominant activity was staying at home alone. Internalizing symptoms had no impact on cluster formation. Comparisons of the three groups, however, showed higher internalizing problems for school refusers and the third cluster, which was then labeled "school avoidance with mixed symptoms." Results and Conclusions: In most cases, significant differences regarding potential stressors at home (e. g., parental mental health problems) or in school (e. g., bullying, class repetition) were not obtained.
C1 [Knollmann, Martin; Reissner, Volker; Kiessling, Susanne; Hebebrand, Johannes] Kliniken & Inst Univ Duisburg Essen, LVR Klinikum Essen, Klin Psychiat Psychosomat & Psychotherapie Kindes, Essen, Germany.
RP Knollmann, M (reprint author), LVR Klin Essen, Klin Psychiat Psychosomat & Psychotherapie Kindes, Wickenburgstr 21, D-45147 Essen, Germany.
EM martin.knollmann@lvr.de
NR 30
TC 12
Z9 13
U1 2
U2 25
PU VERLAG HANS HUBER
PI BERN 9
PA LANGGASS-STRASSE 76, CH-3000 BERN 9, SWITZERLAND
SN 1422-4917
EI 1664-2880
J9 Z KINDER JUG-PSYCH
JI Z. Kinder-und Jugendpsy. Psychother.
PY 2013
VL 41
IS 5
BP 335
EP 345
DI 10.1024/1422-4917//a000248
PG 11
WC Psychiatry
SC Psychiatry
GA 211DU
UT WOS:000323885800005
PM 23988835
DA 2020-02-16
ER

PT J
AU Hess, ARB
   Teodoro, MLM
   Falcke, D
AF Binsfeld Hess, Adriana Raquel
   Martins Teodoro, Maycoln Leoni
   Falcke, Denise
TI Family Relations, Stressful Events and Internalizing Symptoms in
   Adolescence: a Longitudinal Study
SO SPANISH JOURNAL OF PSYCHOLOGY
LA English
DT Article
DE stressful events; internalizing symptoms; family relations
ID DEPRESSIVE SYMPTOMS; CONFLICT; CHILDREN; SUPPORT; HEALTH
AB This study aimed to examine how emotional and behavioral problems of parents and children and the characteristics of family relationships can be predictors of internalizing symptoms manifested by children after one year. This was a quantitative research study, of the longitudinal type, with a one year interval between the first and second evaluation. Participants were 139 adolescents, and their parents, with ages ranged from 11 to 16 years (M-age = 12.90, SD = 1.07). The instruments used were: a Socio-Demographic Data Sheet, Youth Self-Report of 11 to 18 years old (YSR), Adult Self-Report of 18 to 59 years old (ASR), Familiogram (FG), the Family Climate Inventory (FCI) and Inventory of Stressful Events in Adolescence (ISEA). Results indicated that family relationships did not have a significant explanatory power in relation to internalizing symptoms of the adolescent after a year. Based on this study, it is possible to think that during adolescence, the power of the family to influence becomes more restricted in comparison with social and peer influence.
C1 [Binsfeld Hess, Adriana Raquel] Univ Fed Rio Grande do Sul, BR-90046900 Porto Alegre, RS, Brazil.
   [Martins Teodoro, Maycoln Leoni] Univ Fed Minas Gerais, Belo Horizonte, MG, Brazil.
   [Falcke, Denise] Univ Vale do Rio dos Sinos, Sao Leopoldo, RS, Brazil.
RP Hess, ARB (reprint author), Curso Psicol, Fac Integradas Taquara FACCAT, Rua Oscar Martins Rangel,4500 RS 115, BR-95600000 Taquara, RS, Brazil.
EM adrianabinsfeld@gmail.com
NR 35
TC 0
Z9 0
U1 0
U2 8
PU CAMBRIDGE UNIV PRESS
PI NEW YORK
PA 32 AVENUE OF THE AMERICAS, NEW YORK, NY 10013-2473 USA
SN 1138-7416
EI 1988-2904
J9 SPAN J PSYCHOL
JI Span. J. Psychol.
PY 2013
VL 16
AR e57
DI 10.1017/sjp.2013.57
PG 7
WC Psychology; Psychology, Multidisciplinary
SC Psychology
GA 187HH
UT WOS:000322107000002
PM 24230920
DA 2020-02-16
ER

PT J
AU Correia, LL
   Linhares, MBM
AF Correia, Luciana Leonetti
   Martins Linhares, Maria Beatriz
TI Temperament and Behavioral Problems of Preschool Children with Headache
   - A Controlled Study
SO SPANISH JOURNAL OF PSYCHOLOGY
LA English
DT Article
DE headache; temperament; behavioral problems; children
ID FOLLOW-UP; CHILDHOOD; ADOLESCENTS; MIGRAINE; AGE; CLASSIFICATION; IMPACT
AB The purpose of this study was to compare differences in temperament and emotional and behavioral problems in a community sample of young children who experience headaches to those without such complaints. The whole sample was comprised 75 non-referred, preschool-aged children (3-5 years old), including 22 with headache complaints and 53 without headaches (control group). The children's headache symptoms were assessed with a questionnaire that was given to the mothers. Rothbart's Children's Behavior Questionnaire was used to assess temperament, and the Child Behavior Checklist 1 1/2-5 was used to assess emotional and behavioral problems. Compared with the control group, children with headache complaints showed more discomfort, which is the amount of negative affect induced by the sensory qualities of stimulation, including intensity, rate, or complexity of light, movement, sound, texture, or a combination of these modes of stimuli. These children also had higher scores for externalizing and internalizing emotional and behavioral problems compared to children without headaches. These findings show that the preschool-aged children with headaches presented more emotional and behavioral problems than the control group.
C1 [Correia, Luciana Leonetti; Martins Linhares, Maria Beatriz] Univ Sao Paulo, BR-14048900 Ribeirao Preto, Brazil.
RP Linhares, MBM (reprint author), Univ Sao Paulo, Fac Med Ribeirao Preto, Lab Pesquisa Prevencao Problemas Desenvolvimento, Ave Tenente Catao Roxo 2650 Sala 52 Campus Univ M, BR-14048900 Ribeirao Preto, Brazil.
EM linhares@fmrp.usp.br
NR 37
TC 1
Z9 1
U1 0
U2 6
PU CAMBRIDGE UNIV PRESS
PI NEW YORK
PA 32 AVENUE OF THE AMERICAS, NEW YORK, NY 10013-2473 USA
SN 1138-7416
EI 1988-2904
J9 SPAN J PSYCHOL
JI Span. J. Psychol.
PY 2013
VL 16
AR e34
DI 10.1017/sjp.2013.11
PG 9
WC Psychology; Psychology, Multidisciplinary
SC Psychology
GA 185FQ
UT WOS:000321952000034
PM 23866229
DA 2020-02-16
ER

PT J
AU Pluck, J
   Beiling, M
   Hautmann, C
   Kuschel, A
   Heinrichs, N
   Schmeck, K
   Dopfner, M
AF Plueck, Julia
   Beiling, Michele
   Hautmann, Christopher
   Kuschel, Annett
   Heinrichs, Nina
   Schmeck, Klaus
   Doepfner, Manfred
TI Assessment of behavior problems in preschool children using the German
   version of CBCL/11/2-5
SO DIAGNOSTICA
LA German
DT Article
DE Child Behavior Checklist; preschool; German version
ID PEDIATRIC SYMPTOM CHECKLIST; EMOTIONAL-PROBLEMS; PSYCHOPATHOLOGY;
   PREVALENCE; VALIDITY; PARENTS; PROGRAM; SAMPLE
AB The German Version of the Child Behavior Checklist for ages 11/2-5, which is part of the Achenbach System of Empirically based Assessment (ASEBA), is evaluated using data from German speaking countries. Factor structure, internal consistency of the scales as well as their intercorrelations and mean differences of subsamples are analyzed. Findings lead to the conclusion that the instrument can be used for group statistic analyses. The broadband scales Externalizing and Internalizing and the syndrome scales Attention Problems and Aggressive Behavior are realiable for use in clinical assessment of single cases too.
C1 [Plueck, Julia] Univ Cologne, Kinder & Jugendpsychiat Klin, D-50931 Cologne, Germany.
   [Beiling, Michele; Doepfner, Manfred] Univ Cologne, Klin & Poliklin Psychiat & Psychotherapie Kindes, D-50931 Cologne, Germany.
   [Kuschel, Annett] Humboldt Univ, Inst Rehabil Wissensch, D-10099 Berlin, Germany.
   [Heinrichs, Nina] Tech Univ Carolo Wilhelmina Braunschweig, Inst Psychol, D-38106 Braunschweig, Germany.
   [Schmeck, Klaus] Kinder & Jugendpsychiat Klin KJPK & Poliklin, CH-4058 Basel, Switzerland.
RP Pluck, J (reprint author), Univ Cologne, Kinder & Jugendpsychiat Klin, Robert Koch Str 10, D-50931 Cologne, Germany.
EM Julia.Plueck@uk-koeln.de
OI Heinrichs, Nina/0000-0002-8301-5798
NR 42
TC 3
Z9 3
U1 0
U2 5
PU HOGREFE & HUBER PUBLISHERS
PI GOTTINGEN
PA MERKELSTR 3, D-37085 GOTTINGEN, GERMANY
SN 0012-1924
EI 2190-622X
J9 DIAGNOSTICA
JI Diagnostica
PY 2013
VL 59
IS 3
BP 155
EP 166
DI 10.1026/0012-1924/a000087
PG 12
WC Psychology, Clinical
SC Psychology
GA 168MG
UT WOS:000320709600004
DA 2020-02-16
ER

PT J
AU Thompson, RSY
   Leadbeater, BJ
AF Thompson, Rachel S. Yeung
   Leadbeater, Bonnie J.
TI Peer Victimization and Internalizing Symptoms From Adolescence Into
   Young Adulthood: Building Strength Through Emotional Support
SO JOURNAL OF RESEARCH ON ADOLESCENCE
LA English
DT Article
ID PERCEIVED SOCIAL SUPPORT; DEPRESSIVE SYMPTOMS; RELATIONAL AGGRESSION;
   PSYCHOLOGICAL CONTROL; PHYSICAL AGGRESSION; EMERGING ADULTHOOD;
   GENDER-DIFFERENCES; PARENTAL SUPPORT; SEX-DIFFERENCES; TRADE-OFFS
AB This longitudinal study investigated how changes in peer victimization were associated with changes in internalizing symptoms among 662 adolescents across a 4-year period. The moderating effects of initial levels of father, mother, and friend emotional support on this association were also examined. Gender and age group differences (early adolescent group aged 1215years; late adolescent group aged 1618years) were tested. Increases in physical and relational victimization were related to increases in internalizing symptoms. Friend emotional support was more protective in reducing internalizing symptoms for adolescent males than adolescent females in both the early and late adolescent groups. Gender differences also moderated the effects of mother and father emotional support.
C1 [Thompson, Rachel S. Yeung; Leadbeater, Bonnie J.] Univ Victoria, Victoria, BC V8W 3P5, Canada.
RP Thompson, RSY (reprint author), Univ Victoria, Dept Psychol, STN CSC, POB 3050, Victoria, BC V8W 3P5, Canada.
EM rsyeung@uvic.ca
FU Canadian Institutes of Health ResearchCanadian Institutes of Health
   Research (CIHR) [79917-1, 43275-1]; PHS HHSUnited States Public Health
   Service [43275-1, 79917-1]
NR 49
TC 29
Z9 29
U1 0
U2 10
PU WILEY-BLACKWELL
PI HOBOKEN
PA 111 RIVER ST, HOBOKEN 07030-5774, NJ USA
SN 1050-8392
J9 J RES ADOLESCENCE
JI J. Res. Adolesc.
PY 2013
VL 23
IS 2
SI SI
BP 290
EP 303
DI 10.1111/j.1532-7795.2012.00827.x
PG 14
WC Family Studies; Psychology, Developmental
SC Family Studies; Psychology
GA 149PF
UT WOS:000319332400009
PM 27307688
OA Green Accepted
DA 2020-02-16
ER

PT J
AU Suing, M
   Petermann, F
   Schmidt, MH
   Jager, J
   Sinzig, J
AF Suing, Martina
   Petermann, Franz
   Schmidt, Martin H.
   Jaeger, Jan
   Sinzig, Judith
TI Resource-oriented assessment using the German Competence Analysis
   Questionnaire (Kompetenzanalyseverfahren, KANN) - verification of the
   KANN's validity as measured by the Child Behavior Checklist (CBCL/4-18)
   in the context of child and youth welfare
SO ZEITSCHRIFT FUR KINDER-UND JUGENDPSYCHIATRIE UND PSYCHOTHERAPIE
LA German
DT Article
DE Competence Analysis Questionnaire; KANN; resources; social competence;
   child and youth welfare
ID RESILIENCE; ADOLESCENTS; QUALITY
AB Objective: The German Competence Analysis Questionnaire (Kompetenzanalyseverfahren, KANN) is an external assessment tool used to determine observable personal resources (= competences) in children and adolescents. The present paper examines the validity of the KANN based on additionally collected data of behavior disorders as measured by the Child Behavior Checklist (CBCL/4-18). The main objective is to explore whether the KANN scales are able to differentiate between children and adolescents with or without internalizing and/or externalizing behavior disorders. Method: The sample consists of n = 450 young people (aged 6 to 22 years) under the care of child and youth welfare services assessed between 2010 and 2012 by their group careworkers using KANN and CBCL as part of the ongoing quality development system "moses." Results: According to the discriminant analysis the KANN scale "Empathy & Fairness" differentiates very well between youths with or without behavior disorders, particularly those with externalizing problems. The KANN scale "Leisure Behavior & Peer Groups" contributes the highest rate of differentiation of internalizing problems. The hit ratios of the discriminant analyses reach values of up to 76.2%. Conclusions: The ability of the KANN scales to differentiate behavior disorders underlines the validity of the KANN.
C1 [Suing, Martina; Jaeger, Jan; Sinzig, Judith] Stiftung Gute Hand, Inst Qualitat Erziehungshilfen, Kurten, Germany.
   [Petermann, Franz] Univ Bremen, Zentrum Klin Psychol & Rehabil, Bremen, Germany.
   [Schmidt, Martin H.] Zent Inst Seel Gesundheit, Mannheim, Germany.
   [Schmidt, Martin H.] Heidelberg Univ, Heidelberg, Germany.
   [Sinzig, Judith] LVR Klin Bonn, Abt Kinder & Jugendpsychiat & Psychotherapie, Bonn, Germany.
RP Suing, M (reprint author), Stiftung Gute Hand, Inst Qualitat Erziehungshilfen Quer, Jahnstr 31, D-51515 Kurten, Germany.
EM m.suing@die-gute-hand.de
OI Sinzig, Judith/0000-0002-3693-3318
NR 49
TC 2
Z9 2
U1 0
U2 7
PU VERLAG HANS HUBER
PI BERN 9
PA LANGGASS-STRASSE 76, CH-3000 BERN 9, SWITZERLAND
SN 1422-4917
EI 1664-2880
J9 Z KINDER JUG-PSYCH
JI Z. Kinder-und Jugendpsy. Psychother.
PY 2013
VL 41
IS 3
BP 181
EP 190
DI 10.1024/1422-4917/a000231
PG 10
WC Psychiatry
SC Psychiatry
GA 139AB
UT WOS:000318552500004
PM 23639926
DA 2020-02-16
ER

PT J
AU Escher, F
   Seiffge-Krenke, I
AF Escher, Fabian
   Seiffge-Krenke, Inge
TI Which influence do different types of fathers exert on their offspring's
   psychopathological development? A longitudinal study on 14 to 23 year
   olds
SO ZEITSCHRIFTE FUR FAMILIENFORSCHUNG-JOURNAL OF FAMILY RESEARCH
LA German
DT Article
DE Adolescents; young adults; fathers; gender; symptomatology
ID PARENT-CHILD RELATIONSHIPS; ADOLESCENT PSYCHOPATHOLOGY; INTERNALIZING
   SYMPTOMS; EMERGING ADULTHOOD; PROBLEM BEHAVIOR; TRAJECTORIES;
   PREDICTORS; INVOLVEMENT; DISORDERS; GENDER
AB In a longitudinal study, the influence of three types of fathers on their children's psychopathology in adolescence and young adulthood was analyzed. In a sample of 213 subjects, the symptomatology was evaluated at five points in adolescence (Youth Self-Report) and in young adulthood (Young Adult Self-Report). The results show elevated levels of internalizing symptomatology in females compared to males. Furthermore, the results point to significant problems in young adults who have described their father as increasingly negative or distant through adolescence. At all measurement points, these two groups show higher symptomatology than the group of young adults who have described their father as normative in adolescence.
C1 [Escher, Fabian; Seiffge-Krenke, Inge] Johannes Gutenberg Univ Mainz, Inst Psychol, Abt Entwicklungs & Padag Psychol, D-55099 Mainz, Germany.
RP Escher, F (reprint author), Johannes Gutenberg Univ Mainz, Inst Psychol, Abt Entwicklungs & Padag Psychol, Wallstr 3, D-55099 Mainz, Germany.
EM escherfa@uni-mainz.de; seiffge@uni-mainz.de
NR 56
TC 2
Z9 2
U1 0
U2 12
PU VERLAG BARBARA BUDRICH
PI LEVERKUSEN
PA STAUFFENBERGSTR 7, LEVERKUSEN, D-51379, GERMANY
SN 1437-2940
EI 2196-2154
J9 Z FAMILIENFORSCH
JI Z. Familienforsch.
PY 2013
VL 25
IS 1
BP 96
EP 117
PG 22
WC Family Studies
SC Family Studies
GA 135XT
UT WOS:000318324700007
DA 2020-02-16
ER

PT J
AU von Salisch, M
   Lupschen, N
   Kanevski, R
AF von Salisch, Maria
   Luepschen, Nadine
   Kanevski, Rimma
TI Having and Losing Friends: Necessary Social-Emotional Competencies in
   Adolescents
SO PRAXIS DER KINDERPSYCHOLOGIE UND KINDERPSYCHIATRIE
LA German
DT Article
DE friendship; adolescence; anger regulation; self-disclosure; aggressive
   behavior
ID INTERNALIZING SYMPTOMS; CHILDRENS FRIENDSHIP; ANGER REGULATION;
   ATTENTION; AGGRESSION; CHILDHOOD; FEELINGS; PATTERNS; QUALITY; CONTEXT
AB Having and Losing Friends: Necessary Social-Emotional Competencies in Adolescents, Supportive friendships are an invaluable resource for adolescents because of their various developmental tasks, but establishing and maintaining them requires particular interpersonal skills. In order to identify social-emotional competencies associated with having and losing friends, N = 206 early adolescents (12-14 years of age) were examined longitudinally right after the transition to secondary school in the beginning of grade 7 and again at the end of this school year. Adolescents who had at least one reciprocal friend at both times were compared to those who lost all their friends over the school year. Repeated-measures MANOVAs indicate effects of time (and development) that underline an increase of self-disclosure, explanations and humor as well as a general decrease of openly aggressive behavior when angry at the friend. Interaction effects suggest that adolescents who lost their friend(s) intensified their use of physically and relationally aggressive behavior and of fantasies of revenge over time while continuously befriended adolescents decreased in their aggressive behavior when coping with anger in their friendships. Adolescents who had friends at both times were more willing to disclose private information whereas the self-disclosure of adolescents who lost their friends stagnated. These results are discussed in terms of deficient social-emotional competencies as the cause and the consequence of losing friends. Prax. Kinderpsychol. Kinderpsychiat. 62/2013, 179-196
C1 [von Salisch, Maria; Luepschen, Nadine; Kanevski, Rimma] Univ Luneburg, D-21335 Luneburg, Germany.
RP von Salisch, M (reprint author), Univ Luneburg, Inst Psychol, Scharnhorststr 1, D-21335 Luneburg, Germany.
NR 40
TC 4
Z9 4
U1 2
U2 20
PU VANDENHOECK & RUPRECHT
PI GOTTINGEN
PA THEATERSTRASSE 13,, D-37073 GOTTINGEN, GERMANY
SN 0032-7034
EI 2196-8225
J9 PRAX KINDERPSYCHOL K
JI Prax. Kinderpsychol. Kinderpsychiatr.
PY 2013
VL 62
IS 3
BP 179
EP 196
DI 10.13109/prkk.2013.62.3.179
PG 18
WC Psychology, Developmental; Psychiatry
SC Psychology; Psychiatry
GA 119JL
UT WOS:000317093500003
PM 23596898
DA 2020-02-16
ER

PT J
AU Duberg, A
   Hagberg, L
   Sunvisson, H
   Moller, M
AF Duberg, Anna
   Hagberg, Lars
   Sunvisson, Helena
   Moller, Margareta
TI Influencing Self-rated Health Among Adolescent Girls With Dance
   Intervention A Randomized Controlled Trial
SO JAMA PEDIATRICS
LA English
DT Article
ID PHYSICAL-ACTIVITY; DEPRESSION; CHILDREN; EPIDEMIOLOGY; SYMPTOMS;
   EXERCISE; ESTEEM
AB Objective: To investigate whether dance intervention influenced self-rated health for adolescent girls with internalizing problems.
   Design: Randomized controlled intervention trial with follow-up measures at 8, 12, and 20 months after baseline.
   Setting: A Swedish city with a population of 130 000.
   Participants: Girls aged 13 to 18 years with internalizing problems, ie, stress and psychosomatic symptoms. A total of 59 girls were randomized to the intervention group and 53 were randomized to the control group.
   Intervention: The intervention comprised dance classes twice weekly during 8 months. Each dance class lasted 75 minutes and the focus was on the joy of movement, not on performance.
   Main Outcome Measures: Self-rated health was the primary outcome; secondary outcomes were adherence to and experience of the intervention.
   Results: The dance intervention group improved their self-rated health more than the control group at all follow-ups. At baseline, the mean score on a 5-point scale was 3.32 for the dance intervention group and 3.75 for the control group. The difference in mean change was 0.30 (95% CI, -0.01 to 0.61) at 8 months, 0.62 (95% CI, 0.25 to 0.99) at 12 months, and 0.40 (95% CI, 0.04 to 0.77) at 20 months. Among the girls in the intervention group, 67% had an attendance rate of 50% to 100%. A total of 91% of the girls rated the dance intervention as a positive experience.
   Conclusions: An 8-month dance intervention can improve self-rated health for adolescent girls with internalizing problems. The improvement remained a year after the intervention. JAMA Pediatr. 2013;167(1):27-31. Published online November 12, 2012. doi:10.1001/jamapediatrics.2013.421
C1 [Duberg, Anna; Hagberg, Lars] Ctr Hlth Care Sci, Orebro, Sweden.
   [Duberg, Anna; Hagberg, Lars; Moller, Margareta] Orebro Cty Council, SE-70113 Orebro, Sweden.
   [Duberg, Anna; Sunvisson, Helena; Moller, Margareta] Univ Orebro, SE-70113 Orebro, Sweden.
RP Duberg, A (reprint author), Orebro Cty Council, Ctr Hlth Care Sci, POB 1324, SE-70113 Orebro, Sweden.
EM anna.duberg2@orebroll.se
OI Duberg, Anna/0000-0002-5452-1923
FU Orebro County Council; municipality of Orebro
FX This work was supported by the Orebro County Council and the
   municipality of Orebro.
NR 31
TC 29
Z9 29
U1 1
U2 26
PU AMER MEDICAL ASSOC
PI CHICAGO
PA 330 N WABASH AVE, STE 39300, CHICAGO, IL 60611-5885 USA
SN 2168-6203
EI 2168-6211
J9 JAMA PEDIATR
JI JAMA Pediatr.
PD JAN
PY 2013
VL 167
IS 1
BP 27
EP 31
DI 10.1001/jamapediatrics.2013.421
PG 5
WC Pediatrics
SC Pediatrics
GA 115FH
UT WOS:000316797500007
PM 23403597
OA Bronze
DA 2020-02-16
ER

PT J
AU Georgiades, S
   Szatmari, P
   Zwaigenbaum, L
   Bryson, S
   Brian, J
   Roberts, W
   Smith, I
   Vaillancourt, T
   Roncadin, C
   Garon, N
AF Georgiades, Stelios
   Szatmari, Peter
   Zwaigenbaum, Lonnie
   Bryson, Susan
   Brian, Jessica
   Roberts, Wendy
   Smith, Isabel
   Vaillancourt, Tracy
   Roncadin, Caroline
   Garon, Nancy
TI A Prospective Study of Autistic-Like Traits in Unaffected Siblings of
   Probands With Autism Spectrum Disorder
SO JAMA PSYCHIATRY
LA English
DT Article
ID PERVASIVE DEVELOPMENTAL DISORDERS; FAMILY-HISTORY;
   PERSONALITY-CHARACTERISTICS; GENERAL-POPULATION; CHILDREN; PARENTS;
   HERITABILITY; INDIVIDUALS; PHENOTYPE; TODDLERS
AB Context: The presence of autistic-like traits in relatives of individuals with autism spectrum disorder (ASD) is well recognized, but, to our knowledge, the emergence of these traits early in development has not been studied.
   Objective: To prospectively investigate the emergence of autistic-like traits in unaffected (no ASD diagnosis) infant siblings of probands diagnosed as having ASD.
   Design: Two groups of children unaffected with ASD were assessed prospectively-siblings of probands diagnosed as having ASD (high risk [HR]) and control subjects with no family history of ASD (low risk [LR]). Scores on a measure of autistic-like traits at 12 months of age were used in a cluster analysis of the entire sample.
   Setting: A prospective study of infant siblings of probands with ASD from 3 diagnostic centers in Canada.
   Participants: The study included 170 HR and 90 LR children, none of whom was diagnosed as having ASD at age 3 years.
   Main Outcome Measures: The Autism Observation Scale for Infants was used to measure autistic-like traits and derive clusters at 12 months of age. Clusters were compared on ASD symptoms, cognitive abilities, and social- emotional difficulties at age 3 years.
   Results: Two clusters were identified. Cluster 1 (n= 37; 14.2% of total sample) had significantly higher levels of autistic-like traits compared with cluster 2. Within cluster 1, 33 children came from the siblings (19.4% of HR group) and only 4 came from the control subjects (4.5% of LR group). At age 3 years, children from cluster 1 had more social-communication impairment (effect size > 0.70; P < .001), lower cognitive abilities (effect size=-0.59; P < .005), and more internalizing problems (effect size = 0.55; P=. 01). Compared with control subjects, HR siblings had a relative risk of 4.3 (95% CI, 1.6-11.9) for membership in cluster 1.
   Conclusions: Study findings suggest the emergence of autistic-like traits resembling a broader autism phenotype by 12 months of age in approximately 19% of HR siblings who did not meet ASD diagnostic criteria at age 3 years.
C1 [Georgiades, Stelios; Szatmari, Peter] McMaster Univ, Offord Ctr Child Studies, Hamilton, ON L8S 4K1, Canada.
   [Georgiades, Stelios; Szatmari, Peter] McMaster Univ, McMaster Childrens Hosp, Hamilton, ON L8S 4K1, Canada.
   [Brian, Jessica; Roberts, Wendy] Bloorview Res Inst, Toronto, ON, Canada.
   [Brian, Jessica; Roberts, Wendy] Univ Toronto, Toronto, ON M5S 1A1, Canada.
   [Vaillancourt, Tracy] Univ Ottawa, Ottawa, ON K1N 6N5, Canada.
   [Roncadin, Caroline] Peel Childrens Ctr, Toronto, ON, Canada.
   [Zwaigenbaum, Lonnie] Univ Alberta, Edmonton, AB T6G 2M7, Canada.
   [Bryson, Susan; Smith, Isabel] Dalhousie Univ, IWK Hlth Ctr, Halifax, NS B3H 3J5, Canada.
   [Garon, Nancy] Mt Allison Univ, Sackville, NB, Canada.
RP Szatmari, P (reprint author), McMaster Univ, Offord Ctr Child Studies, Chedoke Site,1280 Main St W,Patterson Bldg, Hamilton, ON L8S 4K1, Canada.
EM szatmar@mcmaster.ca
RI Vaillancourt, Tracy/F-8949-2015
OI Smith, Isabel/0000-0001-5525-2123
FU Canadian Institutes of Health ResearchCanadian Institutes of Health
   Research (CIHR); Autism Speaks; NeuroDevNet; McMaster Children's
   Hospital; Stollery Children's Hospital Foundation Chair in Autism;
   Alberta Innovates-Health Solutions
FX This study was supported by the Canadian Institutes of Health Research,
   Autism Speaks, and NeuroDevNet. Mr Georgiades' work is supported by an
   Autism Research Training fellowship from the Canadian Institutes of
   Health Research. Dr Szatmari's work is supported by McMaster Children's
   Hospital. Dr Zwaigenbaum's work is supported by the Stollery Children's
   Hospital Foundation Chair in Autism and a Health Scholar Award from
   Alberta Innovates-Health Solutions.
NR 43
TC 73
Z9 73
U1 0
U2 53
PU AMER MEDICAL ASSOC
PI CHICAGO
PA 515 N STATE ST, CHICAGO, IL 60654-0946 USA
SN 2168-622X
J9 JAMA PSYCHIAT
JI JAMA Psychiatry
PD JAN
PY 2013
VL 70
IS 1
BP 42
EP 48
DI 10.1001/2013.jamapsychiatry.1
PG 7
WC Psychiatry
SC Psychiatry
GA 114GM
UT WOS:000316729100007
PM 22945359
OA Bronze
DA 2020-02-16
ER

PT J
AU Ozbaran, B
   Kose, S
   Ardic, UA
   Erermis, S
   Ergin, HK
   Bildik, T
   Yuncu, Z
   Ercan, ES
   Aydin, C
AF Ozbaran, Burcu
   Kose, Sezen
   Ardic, Ulku Akyol
   Erermis, Serpil
   Ergin, Hande Kesikci
   Bildik, Tezan
   Yuncu, Zeki
   Ercan, Eyup Sabri
   Aydin, Cahide
TI Psychiatric Evaluation of Children Born with Assisted Reproductive
   Technologies and Their Mothers: A Clinical Study
SO NOROPSIKIYATRI ARSIVI-ARCHIVES OF NEUROPSYCHIATRY
LA English
DT Article
DE Assisted reproductive technologies; children; anxiety; depression
ID IN-VITRO FERTILIZATION; INTRACYTOPLASMIC SPERM INJECTION;
   COGNITIVE-DEVELOPMENT; FOLLOW-UP; IVF; BEHAVIOR; QUALITY; FAMILY; WOMEN;
   ADOLESCENTS
AB Background: The number of parents who have children through assisted reproductive technologies (ART) is increasing. In this cross-sectional study, we aimed to evaluate the psychiatric diagnostic profiles and behavioral characteristics of children born after ART as well as to evaluate the anxiety and depressive symptoms in their mothers.
   Methods: Thirty-five children (13 girls and 22 boys) born after ART (ART group) were compared with 35 naturally conceived children, matched for gender and age (control group). The Kiddie Schedule for Affective Disorders and Schizophrenia, the Diagnostic and Statistical Manual of Mental Disorders, 4th. Edition (DSM-IV) criteria and the Child Behavior Checklist (CBCL) were used for evaluation of the children. The Beck Depression Inventory (BDI) and the State-Trait Anxiety Inventory (STAI) were used for evaluating their mothers..
   Results: The most common psychiatric diagnoses were attention deficit hyperactivity disorder, pervasive developmental disorders and anxiety disorders in both groups. Feeding disorders were significantly more frequent in children born following ART than in controls. Mothers of ART group had higher scores in BDI and STAI. Between both groups, there was a statistically significant difference in some CBCL subscales (e.g. withdrawn, social problems, internalizing and externalizing problems).
   Conclusion: It is important to know that children born after ART may have some behavioral and psychiatric problems and working with their mothers' psychologicalstatus is also important. (Archives of Neuropsychiatry 2013; 50: 59-64)
C1 [Ozbaran, Burcu; Kose, Sezen; Ardic, Ulku Akyol; Erermis, Serpil; Ergin, Hande Kesikci; Bildik, Tezan; Yuncu, Zeki; Ercan, Eyup Sabri; Aydin, Cahide] Ege Univ, Fac Med, Dept Child Psychiat, Izmir, Turkey.
RP Ozbaran, B (reprint author), Ege Univ, Fac Med, Dept Child Psychiat, Izmir, Turkey.
EM drbbeker@yahoo.com
RI Kose, Sezen/AAC-7008-2020
OI Kose, Sezen/0000-0001-6631-9549
NR 41
TC 1
Z9 2
U1 0
U2 16
PU GALENOS YAYINCILIK
PI FINDIKZADE
PA MOLLA GURANI CAD 22-2, FINDIKZADE, ISTANBUL 34093, TURKEY
SN 1300-0667
J9 NOROPSIKIYATRI ARS
JI Noropsikiyatri Ars.
PY 2013
VL 50
IS 1
BP 59
EP 64
DI 10.4274/Npa.y6327
PG 6
WC Clinical Neurology
SC Neurosciences & Neurology
GA 113GY
UT WOS:000316655800011
DA 2020-02-16
ER

PT J
AU Tubic, T
   Dordic, V
AF Tubic, Tatjana
   Dordic, Visnja
TI Exercise effects on mental health of preschool children
SO ANALES DE PSICOLOGIA
LA English
DT Article
DE Mental health; externalizing and internalizing behavior; movement
   program; preschool children
ID PHYSICAL-ACTIVITY PLAY; BEHAVIOR PROBLEMS; YOUNG-CHILDREN; PREVALENCE;
   CHILDHOOD; PSYCHOPATHOLOGY; TRAJECTORIES; ADOLESCENTS; OVERWEIGHT;
   DISORDERS
AB The study's purpose was to identify effects of 2.5-year movement program on mental health of preschool children, as measured by reduction in symptoms of externalizing and internalizing behavior. The sample consisted of 184 participants of both sexes, aged between 5 and 7 of which 17 were in the intervention movement program and the remaining 167 participants were chosen randomly and tested on one-time basis in their kindergartens as the comparison group. The Aberrant Behavior Questionnaire (HoSek, Momirovic, & Bala, 2003) was the measure utilized to examine the symptoms of externalizing and internalizing behavior. The results indicated that all indicators of externalizing behavior were reduced in intervention group of children with remarkable pattern of changes from the initial, through transitive to the final measurement. At the same time, the intervention program had significantly weaker effects on indicators of internalizing behavior. The obtained tendencies of reduction of children's problem behavior suggest that a preventive potential of continuous, planned and regular physical activity on mental health must not be overlooked.
C1 [Tubic, Tatjana; Dordic, Visnja] Univ Novi Sad, Fac Sport & Phys Educ, Novi Sad 21000, Serbia.
RP Dordic, V (reprint author), Univ Novi Sad, Fac Sport & Phys Educ, Lovcenska 16, Novi Sad 21000, Serbia.
EM visnja@uns.ac.rs
RI Djordjic, Visnja/T-3828-2018
OI Djordjic, Visnja/0000-0002-2788-493X
NR 38
TC 9
Z9 10
U1 1
U2 20
PU UNIV MURCIA
PI MURCIA
PA SERVICIO DE PUBLICACIONES, CALLE VISTALEGRE S/N, MURCIA, 30007, SPAIN
SN 0212-9728
J9 AN PSICOL-SPAIN
JI An. Psicol.
PD JAN
PY 2013
VL 29
IS 1
BP 249
EP 256
DI 10.6018/analesps.29.1.130721
PG 8
WC Psychology; Psychology, Multidisciplinary
SC Psychology
GA 051FG
UT WOS:000312111000029
OA DOAJ Gold, Green Published
DA 2020-02-16
ER

PT J
AU Koch, G
   Dieball, S
   Falk, C
   Weis, S
   Brahler, E
   Romer, G
   Bergelt, C
   Keller, M
   Flechtner, HH
   Weschenfelder-Stachwitz, H
   Resch, F
   von Klitzing, K
   Ernst, J
AF Koch, Gabriele
   Dieball, Stefanie
   Falk, Carina
   Weis, Sascha
   Braehler, Elmar
   Romer, Georg
   Bergelt, Corinna
   Keller, Monika
   Flechtner, Hans-Henning
   Weschenfelder-Stachwitz, Heike
   Resch, Franz
   von Klitzing, Kai
   Ernst, Jochen
TI How the Berkeley Puppet Interview may Reveal Self-Report of
   Psychological Symptoms of 4 to 8 Years Old Children Exposed to Parental
   Cancer
SO PRAXIS DER KINDERPSYCHOLOGIE UND KINDERPSYCHIATRIE
LA German
DT Article
DE children of cancer patients; age 4 to 8 years; psychological symptoms;
   child report vs. parent report; Berkeley Puppet Interview (BPI)
ID DIFFICULTIES QUESTIONNAIRE; KINDERGARTEN-CHILDREN; ADOLESCENTS;
   PERSPECTIVES; STRENGTHS; IMPACT
AB "I do Not Worry About...!" How the Berkeley Puppet Interview may Reveal Self-Report of Psychological Symptoms of 4 to 8 Years Old Children Exposed to Parental Cancer
   The Berkeley Puppet Interview (BPI) enables us to investigate psychological symptoms of children aged four to eight years under a multi-informant perspective by the means of self and parent report measures. 45 families with one parent suffering from cancer have been examined with regard to internalizing and externalizing symptoms of the children. Results have been compared to two different age-appropriate samples (Swiss preschool study of Basel and German KiGGS study). A small, highly selective sample of twelve children aged four to eight years could have been examined both from the self and parent perspective. Our results show, that four to eight year old children of cancer patients do not differ from other children of the same age in the way they express emotional symptoms in the BPI, but they are judged more emotionally burdened than other children by their parents (SDQ). Self and parent report do not significantly correlate. It seems as if parents in families struck by a cancer disease see their children's emotional symptoms more pronounced than the children themselves do express in the puppet interview. Implications for clinical and research practice will be discussed.
   Prax. Kinderpsychol. Kinderpsychiat. 62/2013, 113-127
C1 [Koch, Gabriele; Dieball, Stefanie; Weis, Sascha] Univ Klinikum Leipzig, Klin & Poliklin Psychiat Psychotherapie & Psychos, D-04103 Leipzig, Germany.
   [Falk, Carina] Hsch Magdeburg Stendal, Magdeburg, Germany.
   [Braehler, Elmar] Univ Leipzig, Abt Med Psychol & Med Soziol, Leipzig, Germany.
   [Romer, Georg] KJP Univ Klinikum Hamburg Eppendorf, Hamburg, Germany.
   [Bergelt, Corinna] Univ Klinikum Hamburg Eppendorf, Zentrum Psychosoziale Med, Inst Med Psychol, Hamburg, Germany.
   [Keller, Monika] Univ Klinikum Heidelberg, Heidelberg, Germany.
   [Flechtner, Hans-Henning] KJP Univ Magdeburg, Magdeburg, Germany.
   [Weschenfelder-Stachwitz, Heike] KJP Charite Univ Berlin, Berlin, Germany.
   [von Klitzing, Kai] KJP Univ Leipzig, Leipzig, Germany.
   [Ernst, Jochen] Univ Leipzig, Leipzig, Germany.
RP Koch, G (reprint author), Univ Klinikum Leipzig, Klin & Poliklin Psychiat Psychotherapie & Psychos, Liebigstr 20A, D-04103 Leipzig, Germany.
EM Ga.Koch@medizin.uni-leipzig.de
RI Braehler, Elmar/C-6535-2009
OI Braehler, Elmar/0000-0002-2648-2728; Bergelt,
   Corinna/0000-0003-1413-1872
NR 22
TC 2
Z9 2
U1 2
U2 11
PU VANDENHOECK & RUPRECHT
PI GOTTINGEN
PA THEATERSTRASSE 13,, D-37073 GOTTINGEN, GERMANY
SN 0032-7034
J9 PRAX KINDERPSYCHOL K
JI Prax. Kinderpsychol. Kinderpsychiatr.
PY 2013
VL 62
IS 2
BP 113
EP 127
DI 10.13109/prkk.2013.62.2.113
PG 15
WC Psychology, Developmental; Psychiatry
SC Psychology; Psychiatry
GA 099XJ
UT WOS:000315658900001
PM 23596908
DA 2020-02-16
ER

PT J
AU Muller, U
   Bruggemann, K
AF Mueller, Ulrike
   Brueggemann, Kai
TI Kinderpsychodrama in a Child Guidance Centre
SO PRAXIS DER KINDERPSYCHOLOGIE UND KINDERPSYCHIATRIE
LA German
DT Article
DE group therapy; children; psychodrama; self efficacy
AB Kinderpsychodrama in a Child Guidance Centre Kinderpsychodrama allows conflicts of children to become apparent in a specific sheltered environment. These conflicts often arise when children's needs for relationship, self esteem and self efficacy either are not sufficiently recognized by their caregivers and/or cannot be answered in a helpful way. This can lead to internalizing disorders like loss of self reliance, social fear, and depressive withdrawal on the one hand or to externalizing symptoms like oppositional, impulsive and aggressive behavior disorders on the other hand which endanger socio-emotional development. Kinderpsychodrama is seen to cushion children's dysfunctional conflict solutions and solve them with the therapists' help. Therapists realize the themes set on the scene during the play of the children's group; they mirror the scenes and encourage children to act in a different way making use of children's creativity during play as well as the support of the group. Children's chosen role serves as a secure base allowing them to find solutions for their conflicts. The development of each child as well as his/her themes becoming evident during the course of the group are made transparent to their parents during accompanying counseling sessions. We illustrate this therapeutic method by casuistics of our children therapy group. Prax. Kinderpsychol. Kinderpsychiat. 62/2013, 91-103
C1 [Mueller, Ulrike; Brueggemann, Kai] Psychol Beratungsstelle, Gummersbach, Germany.
   [Mueller, Ulrike] Katholischen Hsch Nordrhein Westfalen, Abt Koln, Cologne, Germany.
RP Muller, U (reprint author), Psychol Beratungsstelle, Gummersbach, Germany.
EM ulrikemueller@netcologne.de
NR 6
TC 1
Z9 1
U1 0
U2 0
PU VANDENHOECK & RUPRECHT
PI GOTTINGEN
PA THEATERSTRASSE 13,, D-37073 GOTTINGEN, GERMANY
SN 0032-7034
J9 PRAX KINDERPSYCHOL K
JI Prax. Kinderpsychol. Kinderpsychiatr.
PY 2013
VL 62
IS 1
BP 91
EP 103
PG 13
WC Psychology, Developmental; Psychiatry
SC Psychology; Psychiatry
GA 093EE
UT WOS:000315173700007
PM 23596907
DA 2020-02-16
ER

PT J
AU Gartstein, MA
   Bridgett, DJ
   Young, BN
   Panksepp, J
   Power, T
AF Gartstein, Maria A.
   Bridgett, David J.
   Young, Brandi N.
   Panksepp, Jaak
   Power, Thomas
TI Origins of Effortful Control: Infant and Parent Contributions
SO INFANCY
LA English
DT Review
ID STATES-OF-AMERICA; INDIVIDUAL-DIFFERENCES; VISUAL-ATTENTION; NEGATIVE
   EMOTIONALITY; MATERNAL DEPRESSION; PROBLEM BEHAVIORS; EARLY-CHILDHOOD;
   TEMPERAMENT; PERSONALITY; PRESCHOOLERS
AB Effortful control (EC) refers to the ability to inhibit a dominant response to perform a subdominant one and has been shown as protective against a myriad of difficulties. Research examining precursors of EC has been limited to date, and in this study, infancy contributors to toddler EC were examined. Specifically, parent/family background variables (e.g., education, income), maternal temperament, perceived stress, and internalizing symptoms were addressed, along with infant temperament: positive affectivity/surgency (PAS), negative emotionality (NE), and regulatory capacity/orienting (RCO); and laboratory observation-based indicators of attention. Infant attention indexed by the latency to look away after initially orienting to the presented stimuli emerged as an important predictor of later EC, after accounting for other child and parent/family attributes, with shorter latencies predicting higher levels of EC. Mothers' extraversion and parenting stress were the only parent/family attributes to significantly contribute to the prediction of toddler EC, with the former promoting and the latter undermining the development of EC. Infant temperament factors were also examined as a moderator of parent/family influences, with results indicating a significant interaction between mothers' EC and infant RCO, so that children with greater RCO and mothers high in EC exhibited the highest EC scores in toddlerhood.
C1 [Gartstein, Maria A.; Young, Brandi N.] Washington State Univ, Dept Psychol, Pullman, WA 99164 USA.
   [Bridgett, David J.] No Illinois Univ, Dept Psychol, De Kalb, IL 60115 USA.
   [Panksepp, Jaak; Power, Thomas] Washington State Univ, Pullman, WA 99164 USA.
RP Gartstein, MA (reprint author), Washington State Univ, Dept Psychol, POB 644820, Pullman, WA 99164 USA.
EM gartstma@wsu.edu
RI Bridgett, David/B-1963-2014
OI Bridgett, David/0000-0002-3138-5199; Gartstein,
   Maria/0000-0002-5866-7751
FU NIMH NIH HHSUnited States Department of Health & Human ServicesNational
   Institutes of Health (NIH) - USANIH National Institute of Mental Health
   (NIMH) [R03 MH067010, R03 MH067010-01A1, R03 MH067010-02]
NR 110
TC 33
Z9 35
U1 1
U2 56
PU WILEY
PI HOBOKEN
PA 111 RIVER ST, HOBOKEN 07030-5774, NJ USA
SN 1525-0008
EI 1532-7078
J9 INFANCY
JI Infancy
PY 2013
VL 18
IS 2
BP 149
EP 183
DI 10.1111/j.1532-7078.2012.00119.x
PG 35
WC Psychology, Developmental
SC Psychology
GA 087HW
UT WOS:000314753100001
PM 26269695
OA Green Accepted
DA 2020-02-16
ER

PT J
AU Nelson, TD
   Smith, TR
   Pick, R
   Epstein, MH
   Thompson, RW
   Tonniges, TF
AF Nelson, Timothy D.
   Smith, Tori R.
   Pick, Robert
   Epstein, Michael H.
   Thompson, Ronald W.
   Tonniges, Thomas F.
TI Psychopathology as a Predictor of Medical Service Utilization for Youth
   in Residential Treatment
SO JOURNAL OF BEHAVIORAL HEALTH SERVICES & RESEARCH
LA English
DT Article
ID HEALTH-CARE COSTS; CHILDREN; EXPENDITURES; ADOLESCENTS; COMORBIDITY;
   PERSISTENCE; ILLNESSES; STRESS; VISITS
AB Rising health care costs have led to an emphasis on identifying factors that contribute to medical service utilization. Previous research has suggested an association between youth psychopathology and service utilization; however, prospective studies among high-risk populations are needed. The current study examined youth psychopathology as a predictor of subsequent medical service utilization among a large sample (N = 536) of youth entering residential treatment. Youth psychopathology and medical status were assessed at intake, and medical service utilization was tracked across the duration of the residential placement. Results indicated that higher levels of psychopathology predicted greater youth medical service utilization, even after controlling for the presence of a diagnosed medical condition. Internalizing problems was a significant independent predictor of utilization, but externalizing problems was not. These findings highlight the association between mental health and medical service utilization and suggest that effective behavioral health services may be helpful in reducing costly medical service needs.
C1 [Nelson, Timothy D.; Smith, Tori R.] Univ Nebraska, Dept Psychol, Lincoln, NE 68588 USA.
   [Pick, Robert] Boys Town Nebraska Iowa Reg, Boys Town, NE USA.
   [Epstein, Michael H.] Univ Nebraska, Ctr Child & Family Well Being, Lincoln, NE 68588 USA.
   [Thompson, Ronald W.] Boys Town Natl Res Inst, Boys Town, NE USA.
   [Tonniges, Thomas F.] Boys Town Inst Child Hlth Improvement, Boys Town, NE USA.
RP Nelson, TD (reprint author), Univ Nebraska, Dept Psychol, 319 Burnett Hall, Lincoln, NE 68588 USA.
EM tnelson3@unl.edu
NR 35
TC 9
Z9 9
U1 0
U2 2
PU SPRINGER
PI NEW YORK
PA 233 SPRING ST, NEW YORK, NY 10013 USA
SN 1094-3412
EI 1556-3308
J9 J BEHAV HEALTH SER R
JI J. Behav. Health Serv. Res.
PD JAN
PY 2013
VL 40
IS 1
BP 36
EP 45
DI 10.1007/s11414-012-9301-3
PG 10
WC Health Care Sciences & Services; Health Policy & Services; Public,
   Environmental & Occupational Health
SC Health Care Sciences & Services; Public, Environmental & Occupational
   Health
GA 087IN
UT WOS:000314755000004
PM 23229521
DA 2020-02-16
ER

PT J
AU Burli, M
   Schmid, M
   In-Albon, T
AF Buerli, M.
   Schmid, M.
   In-Albon, T.
TI Emotion regulation and interpersonal relationships in adolescents with
   NSSI - emotion recognition and emotion expression
SO NERVENHEILKUNDE
LA German
DT Article
DE Self-injury; emotion regulation; emotion recognition; emotion expression
ID BORDERLINE PERSONALITY-DISORDER; NONSUICIDAL SELF-INJURY; FACIAL
   EXPRESSIONS; SUICIDE ATTEMPTS; SOCIAL-CONTEXT; MIMICRY; BEHAVIOR;
   DYSREGULATION; DEFICITS
AB Adolescents with non-suicidal self-injury (NSSI) are characterized by difficulties in emotion regulation. Difficulties in interpersonal relationships are directly and indirectly associated with NSSI through emotion dysregulation. Two important elements of a successful emotion regulation and functional interpersonal relationships are emotion recognition and emotion expression. Studies with patients with borderline personality disorder who often show NSSI indicate abnormalities in emotion recognition and a reduced emotion expression. In treatment programmes for adolescents with NSSI, the fostering of emotion regulation abilities and interpersonal skills are important. Trainings in emotion recognition and emotion expression might complement existing treatment concepts.
C1 [Buerli, M.; In-Albon, T.] Univ Basel, Fak Psychol, Abt Klin Psychol & Psychotherapie, CH-4003 Basel, Switzerland.
   [Schmid, M.] Univ Psychiat Kliniken Basel, Kinder & Jugendpsychiat Klin, Basel, Switzerland.
   [In-Albon, T.] Univ Koblenz Landau, Fachbereich Psychol, Landau, Germany.
RP In-Albon, T (reprint author), Fak Psychol, Abt Klin Psychol & Psychotherapie, Missionsstr 62, CH-4055 Basel, Switzerland.
EM tina.in-albon@unibas.ch
RI Schmid, Marc/O-4212-2017
NR 57
TC 1
Z9 1
U1 0
U2 37
PU SCHATTAUER GMBH-VERLAG MEDIZIN NATURWISSENSCHAFTEN
PI STUTTGART
PA HOLDERLINSTRASSE 3, D-70174 STUTTGART, GERMANY
SN 0722-1541
J9 NERVENHEILKUNDE
JI Nervenheilkunde
PY 2013
VL 32
IS 1-2
BP 24
EP 29
PG 6
WC Clinical Neurology; Psychiatry
SC Neurosciences & Neurology; Psychiatry
GA 083DP
UT WOS:000314443200005
DA 2020-02-16
ER

PT J
AU Liu, JH
   Leung, PWL
   McCauley, L
   Ai, YX
   Pinto-Martin, J
AF Liu, Jianghong
   Leung, Patrick W. L.
   McCauley, Linda
   Ai, Yuexian
   Pinto-Martin, Jennifer
TI Mother's environmental tobacco smoke exposure during pregnancy and
   externalizing behavior problems in children
SO NEUROTOXICOLOGY
LA English
DT Article
DE Environmental tobacco exposure; Second-hand smoke; Child behavior
   problem; Externalizing behavior; Pregnancy exposure
ID DEFICIT HYPERACTIVITY DISORDER; MATERNAL SMOKING; ANTISOCIAL-BEHAVIOR;
   PRESCHOOL-CHILDREN; PRENATAL EXPOSURE; CHINA; RISK; ASSOCIATION;
   PREVALENCE; CHECKLIST
AB Background: While the impact of active maternal smoking during pregnancy on child health has been well investigated, the association between maternal passive smoking, or environmental tobacco smoke (ETS), or second-hand smoke, and behavioral development of offspring is less clear. This study examines the association between maternal ETS exposure during pregnancy and child behavior problems.
   Methods: Cross-sectional data of 646 mother-child pairs from the Jintan China Cohort Study were used in the analyses. Mother's exposure to tobacco smoking at home, the workplace, and other places during pregnancy (for the determination of maternal ETS exposure) and children's behaviors (via Child Behavior Checklist) were assessed when the children were 5-6 years old. Logistic regression models were constructed to examine associations between maternal exposure to ETS during pregnancy and internalizing and externalizing behavior problems, adjusting for potential cofounders including child sex and parental characteristics.
   Results: 37% of mothers reported ETS during pregnancy. Children of mothers exposed to ETS during pregnancy had higher scores for externalizing and total behavior problems, with 25% of children whose mothers were exposed to ETS compared to 16% of children of unexposed mothers. After adjusting for potential confounders, ETS exposure was associated with a higher risk of externalizing behavior problems in offspring of exposed mothers (OR = 2.08, 95% confidence interval [CI] 1.27-3.43). Analysis after multiple imputations and sensitivity analysis further verified the association, but no dose-response relationship was found. ETS exposure, however, was not associated with internalizing or total behavior problems.
   Conclusion: This study suggests that maternal ETS exposure during pregnancy may impact child behavioral development, particularly externalizing behaviors. (C) 2012 Elsevier Inc. All rights reserved.
C1 [Liu, Jianghong; Pinto-Martin, Jennifer] Univ Penn, Sch Nursing, Philadelphia, PA 19104 USA.
   [Leung, Patrick W. L.] Chinese Univ Hong Kong, Hong Kong, Hong Kong, Peoples R China.
   [McCauley, Linda] Emory Univ, Nell Hodgson Woodruff Sch Nursing, Atlanta, GA 30322 USA.
   [Ai, Yuexian] Jintan Hosp, Jintan, Peoples R China.
RP Liu, JH (reprint author), Univ Penn, Sch Nursing, 418 Curie Blvd,Room 426, Philadelphia, PA 19104 USA.
EM jhliu@nursing.upenn.edu
FU National Institute of Environment Health Sciences (NIEHS)United States
   Department of Health & Human ServicesNational Institutes of Health (NIH)
   - USANIH National Institute of Environmental Health Sciences (NIEHS)
   [K01-ES015 877, R01-ES018858, K02-ES019878-01]
FX This study is supported, in part, by the National Institute of
   Environment Health Sciences (NIEHS, K01-ES015 877; R01-ES018858;
   K02-ES019878-01). Funders had no role in the design and conduct of the
   study; collection, management, analysis, and interpretation of the data;
   or preparation, review, or approval of the manuscript. No conflict of
   interest or competing financial interest has been declared by the
   authors.
NR 57
TC 23
Z9 23
U1 0
U2 33
PU ELSEVIER
PI AMSTERDAM
PA RADARWEG 29, 1043 NX AMSTERDAM, NETHERLANDS
SN 0161-813X
EI 1872-9711
J9 NEUROTOXICOLOGY
JI Neurotoxicology
PD JAN
PY 2013
VL 34
BP 167
EP 174
DI 10.1016/j.neuro.2012.11.005
PG 8
WC Neurosciences; Pharmacology & Pharmacy; Toxicology
SC Neurosciences & Neurology; Pharmacology & Pharmacy; Toxicology
GA 085PG
UT WOS:000314626100018
PM 23178460
OA Green Accepted
DA 2020-02-16
ER

PT J
AU Halfon, N
   Larson, K
   Slusser, W
AF Halfon, Neal
   Larson, Kandyce
   Slusser, Wendy
TI Associations Between Obesity and Comorbid Mental Health, Developmental,
   and Physical Health Conditions in a Nationally Representative Sample of
   US Children Aged 10 to 17
SO ACADEMIC PEDIATRICS
LA English
DT Article
DE behavior problems; children; chronic health conditions; comorbidity;
   obesity
ID ATTENTION-DEFICIT/HYPERACTIVITY DISORDER; QUALITY-OF-LIFE;
   UNITED-STATES; OVERWEIGHT CHILDREN; BEHAVIOR PROBLEMS; CHILDHOOD;
   WEIGHT; ADOLESCENTS; PREVALENCE; ASTHMA
AB OBJECTIVE: This large population-based study of US children considered the association of obesity with a broad range of comorbidities. This study examined relationships between weight status and health for US children.
   METHODS: We performed cross-sectional analysis of data on 43,297 children aged 10 to 17 from the 2007 National Survey of Children's Health. Weight status was calculated from parent report of child height and weight. Logistic regression models assessed associations between weight status and 21 indicators of general health, psychosocial functioning, and specific health disorders, adjusting for sociodemographic factors.
   RESULTS: Using body mass index (BMI) percentiles for age and sex, 15% of US children were considered overweight (BMI 85th to <95th percentile), and 16% were obese (BMI >= 95th percentile). Compared with children classified as not overweight, obese children were more likely to have reported good/fair/poor health (adjusted odds ratio [AOR] 2.18, 95% confidence interval [CI] 1.76-2.69), activity restrictions (AOR 1.39, 95% CI 1.10-1.75), internalizing problems (AOR 1.59, 95% CI 1.04-2.45), externalizing problems (AOR 1.33, 95% CI. 1.07-1.65), grade repetition (AOR 1.57, 95% CI 1.24-1.99), school problems, and missed school days. Attention deficit/hyperactivity disorder, conduct disorder, depression, learning disability, developmental delay, bone/joint/muscle problems, asthma, allergies, headaches, and ear infections were all more common in obese children.
   CONCLUSIONS: Obese children have increased odds of worse reported general health, psychosocial functioning, and specific health disorders. Physicians, parents, and teachers should be informed of the specific comorbidities associated with childhood obesity to target interventions that could enhance wellbeing. Future research should examine additional comorbidities and seek to confirm associations using longitudinal data and clinical measures of height and weight.
C1 [Halfon, Neal; Larson, Kandyce; Slusser, Wendy] Univ Calif Los Angeles, Ctr Healthier Children Families & Communities, Los Angeles, CA 90024 USA.
   [Halfon, Neal; Larson, Kandyce; Slusser, Wendy] Univ Calif Los Angeles, David Geffen Sch Med, Dept Pediat, Los Angeles, CA 90024 USA.
   [Halfon, Neal] Univ Calif Los Angeles, Dept Hlth Serv, Sch Publ Hlth, Los Angeles, CA 90024 USA.
   [Halfon, Neal] Univ Calif Los Angeles, Dept Publ Policy, Sch Publ Affairs, Los Angeles, CA 90024 USA.
   [Slusser, Wendy] Univ Calif Los Angeles, Dept Community Hlth Sci, Sch Publ Hlth, Los Angeles, CA 90024 USA.
RP Halfon, N (reprint author), Univ Calif Los Angeles, Ctr Healthier Children Families & Communities, 10990 Wilshire,Ste 900, Los Angeles, CA 90024 USA.
EM nhalfon@ucla.edu
FU Maternal and Child Health Bureau of the Health Resources and Services
   Administration Interdisciplinary Maternal and Child Health Training
   Program [2 T76M600014:11]; NIH LRPUnited States Department of Health &
   Human ServicesNational Institutes of Health (NIH) - USA
FX Supported in part by funding from the Maternal and Child Health Bureau
   of the Health Resources and Services Administration Interdisciplinary
   Maternal and Child Health Training Program (2 T76M600014:11) (Dr Halfon)
   and NIH LRP (Dr Larson). We also thank Dena Herman, PhD, for her
   comments; Louba Aaronson, who assisted with data analysis; and Amy
   Graber, who assisted with document preparation.
NR 62
TC 161
Z9 166
U1 1
U2 75
PU ELSEVIER SCIENCE INC
PI NEW YORK
PA STE 800, 230 PARK AVE, NEW YORK, NY 10169 USA
SN 1876-2859
EI 1876-2867
J9 ACAD PEDIATR
JI Acad. Pediatr.
PD JAN-FEB
PY 2013
VL 13
IS 1
BP 6
EP 13
DI 10.1016/j.acap.2012.10.007
PG 8
WC Pediatrics
SC Pediatrics
GA 076CA
UT WOS:000313932900003
PM 23200634
DA 2020-02-16
ER

PT J
AU Twomey, J
   LaGasse, L
   Derauf, C
   Newman, E
   Shah, R
   Smith, L
   Arria, A
   Huestis, M
   DellaGrotta, S
   Roberts, M
   Dansereau, L
   Neal, C
   Lester, B
AF Twomey, Jean
   LaGasse, Linda
   Derauf, Chris
   Newman, Elana
   Shah, Rizwan
   Smith, Lynne
   Arria, Amelia
   Huestis, Marilyn
   DellaGrotta, Sheri
   Roberts, Mary
   Dansereau, Lynne
   Neal, Charles
   Lester, Barry
TI Prenatal Methamphetamine Exposure, Home Environment, and Primary
   Caregiver Risk Factors Predict Child Behavioral Problems at 5 Years
SO AMERICAN JOURNAL OF ORTHOPSYCHIATRY
LA English
DT Article
DE infants; children; pregnant women; methamphetamine use; prenatal
   substance exposure; primary caregiver; caregiving environment; parenting
   stress
ID INFANT DEVELOPMENT; LIFE-STYLE; SUBSTANCE USE; PSYCHOSOCIAL
   CHARACTERISTICS; INTRAUTERINE GROWTH; DOMESTIC VIOLENCE; PREGNANT-WOMEN;
   AGE; AMPHETAMINE; ABUSE
AB This study investigated the prospective association between prenatal methamphetamine (MA) exposure and child behavioral problems at 5 years while also examining the home environment at 30 months and several primary caregiver (PC) risk factors. Participants were 97 MA-exposed and 117 comparison children and their PCs enrolled in the Infant Development, Environment and Lifestyle Study. Hypotheses were that child behaviors would be adversely impacted by (a) prenatal MA exposure, (b) home environments that provided less developmental stimulation and emotional responsiveness to the child, and (c) the presence of PC psychological symptoms and other risk factors. Prenatal MA exposure was associated with child externalizing behavioral problems at 5 years. Home environments that were more conducive to meeting children's developmental and emotional needs were associated with fewer internalizing and externalizing behavioral problems. Independent of prenatal MA exposure, PC parenting stress and psychological symptoms were associated with increased child behavioral problems. Findings suggest prenatal MA exposure may contribute to externalizing behavioral problems in early childhood and the importance of considering possible vulnerabilities related to prenatal MA exposure in the context of the child's caregiving environment.
C1 [Twomey, Jean; LaGasse, Linda; DellaGrotta, Sheri; Roberts, Mary; Dansereau, Lynne; Lester, Barry] Brown Univ, Warren Alpert Med Sch, Providence, RI 02905 USA.
   [Twomey, Jean] Brown Univ, Women & Infants Hosp, Brown Ctr Study Children Risk, Providence, RI 02905 USA.
   [Derauf, Chris] Mayo Clin, Rochester, MN 55905 USA.
   [Newman, Elana] Univ Tulsa, Tulsa, OK 74104 USA.
   [Arria, Amelia] Univ Maryland, College Pk, MD 20742 USA.
   [Neal, Charles] Univ Hawaii, Honolulu, HI 96822 USA.
RP Twomey, J (reprint author), Brown Univ, Warren Alpert Med Sch, 101 Dudley St, Providence, RI 02905 USA.
EM jtwomey@wihri.org
OI Newman, Elana/0000-0003-2050-863X; Arria, Amelia/0000-0002-6360-9265
FU Intramural NIH HHSUnited States Department of Health & Human
   ServicesNational Institutes of Health (NIH) - USA [Z01 DA000433-09, ZIA
   DA000433-11, Z01 DA000433-08, ZIA DA000433-10, ZIA DA000433-13, ZIA
   DA000433-12]; NCATS NIH HHSUnited States Department of Health & Human
   ServicesNational Institutes of Health (NIH) - USANIH National Center for
   Advancing Translational Sciences (NCATS) [UL1 TR000124]; NIDA NIH
   HHSUnited States Department of Health & Human ServicesNational
   Institutes of Health (NIH) - USANIH National Institute on Drug Abuse
   (NIDA) [R01 DA014948]
NR 41
TC 20
Z9 20
U1 0
U2 21
PU AMER PSYCHOLOGICAL ASSOC
PI WASHINGTON
PA 750 FIRST ST NE, WASHINGTON, DC 20002-4242 USA
SN 0002-9432
EI 1939-0025
J9 AM J ORTHOPSYCHIAT
JI Am. J. Orthopsychiatr.
PD JAN
PY 2013
VL 83
IS 1
BP 64
EP 72
DI 10.1111/ajop.12007
PG 9
WC Psychiatry; Social Work
SC Psychiatry; Social Work
GA 074MC
UT WOS:000313815600008
PM 23330624
OA Green Accepted
DA 2020-02-16
ER

PT J
AU Marganska, A
   Gallagher, M
   Miranda, R
AF Marganska, Anna
   Gallagher, Michelle
   Miranda, Regina
TI Adult Attachment, Emotion Dysregulation, and Symptoms of Depression and
   Generalized Anxiety Disorder
SO AMERICAN JOURNAL OF ORTHOPSYCHIATRY
LA English
DT Article
DE young adults; college students; adult attachment style; attachment
   anxiety; emotion dysregulation; generalized anxiety disorder;
   depression; rumination
ID REGULATION STRATEGIES; REGULATION DIFFICULTIES; INDIVIDUAL-DIFFERENCES;
   TRIPARTITE MODEL; PANIC DISORDER; SELF-REPORTS; STYLE; MOOD;
   SPECIFICITY; CHILDHOOD
AB Differences in attachment style have been linked to both emotion regulation and psychological functioning, but the emotion regulatory mechanism through which attachment style might impact symptoms of depression and anxiety is unclear. The present study examined the explanatory role of emotion dysregulation in the relation between adult attachment style and symptoms of depression and generalized anxiety disorder (GAD) in a sample of 284 adults. Secure attachment was associated with lower depression and GAD symptoms and lower emotion dysregulation, whereas insecure attachment styles were generally associated with higher depression and GAD scores and higher emotion dysregulation. Perceived inability to generate effective emotion regulation strategies mediated the relation between insecure attachment and both depression and GAD symptoms. Nonacceptance of negative emotions and inability to control impulsive behaviors emerged as additional mediators of the relation between insecure attachment styles and GAD symptoms. The differential contribution of attachment style and emotion regulation to the prediction of depression and GAD symptoms may reflect differences in vulnerability to depression and GAD.
C1 [Miranda, Regina] CUNY Hunter Coll, Dept Psychol, New York, NY 10065 USA.
RP Miranda, R (reprint author), CUNY Hunter Coll, Dept Psychol, 695 Pk Ave,Room 611 HN, New York, NY 10065 USA.
EM regina.miranda@hunter.cuny.edu
FU Hunter College Gender Equity Project, NSF ADVANCE Institutional
   Transformation Award [0123609]
FX This work was funded, in part, by the Hunter College Gender Equity
   Project, NSF ADVANCE Institutional Transformation Award 0123609. The
   authors thank Valerie Khait, Monique Fontes, Cary Chu, Dana Eiss, Lisa
   Lerner, Shama Goklani, and Alex Scilletta for their assistance with data
   collection, along with J. Blake Turner and Michelle Yakobson for
   comments on a previous draft of this article.
NR 73
TC 56
Z9 58
U1 4
U2 76
PU WILEY-BLACKWELL
PI HOBOKEN
PA 111 RIVER ST, HOBOKEN 07030-5774, NJ USA
SN 0002-9432
J9 AM J ORTHOPSYCHIAT
JI Am. J. Orthopsychiatr.
PD JAN
PY 2013
VL 83
IS 1
BP 131
EP 141
DI 10.1111/ajop.12001
PG 11
WC Psychiatry; Social Work
SC Psychiatry; Social Work
GA 074MC
UT WOS:000313815600015
PM 23330631
DA 2020-02-16
ER

PT J
AU Brittian, AS
   Toomey, RB
   Gonzales, NA
   Dumka, LE
AF Brittian, Aerika S.
   Toomey, Russell B.
   Gonzales, Nancy A.
   Dumka, Larry E.
TI Perceived Discrimination, Coping Strategies, and Mexican Origin
   Adolescents' Internalizing and Externalizing Behaviors: Examining the
   Moderating Role of Gender and Cultural Orientation
SO APPLIED DEVELOPMENTAL SCIENCE
LA English
DT Article
ID RACIAL-DISCRIMINATION; AMERICAN ADOLESCENTS; ETHNIC-IDENTITY;
   CO-RUMINATION; MENTAL-HEALTH; ACCULTURATION; STRESS; DEPRESSION; YOUTH;
   CHILDREN
AB The literature identifying effective coping strategies related to perceived discrimination has yielded mixed findings, suggesting that recommendations for effective coping may vary by individual and group differences. The current study examined the influence of perceived discrimination and coping strategies on Mexican origin adolescents' later internalizing symptoms and externalizing behaviors, and assessed the moderating roles of gender and cultural orientation. Participants included 189 adolescents (46% male, 54% female) interviewed at 7th and 8th grades. Results suggested that the associations between perceived discrimination and internalizing symptoms were buffered by distraction coping among youth that were low on Anglo orientation but not among youth high on Anglo orientation. In addition, the associations between perceived discrimination and externalizing behaviors were buffered by social support seeking, but only among youth that were low on Mexican orientation. Directions for future research and application of the current research are discussed.
C1 [Brittian, Aerika S.] Univ Illinois, Coll Educ, Chicago, IL 60607 USA.
   [Toomey, Russell B.; Gonzales, Nancy A.; Dumka, Larry E.] Arizona State Univ, Tempe, AZ 85287 USA.
RP Brittian, AS (reprint author), Univ Illinois, Coll Educ, 1040 W Harrison St, Chicago, IL 60607 USA.
EM brittian@uic.edu
OI Toomey, Russell/0000-0002-1828-9485; Brittian,
   Aerika/0000-0002-3865-534X
FU NIMH NIH HHSUnited States Department of Health & Human ServicesNational
   Institutes of Health (NIH) - USANIH National Institute of Mental Health
   (NIMH) [R01 MH064707, T32 MH018387]
NR 74
TC 34
Z9 34
U1 0
U2 24
PU ROUTLEDGE JOURNALS, TAYLOR & FRANCIS LTD
PI ABINGDON
PA 2-4 PARK SQUARE, MILTON PARK, ABINGDON OX14 4RN, OXON, ENGLAND
SN 1088-8691
EI 1532-480X
J9 APPL DEV SCI
JI Appl. Dev. Sci.
PD JAN 1
PY 2013
VL 17
IS 1
SI SI
BP 4
EP 19
DI 10.1080/10888691.2013.748417
PG 16
WC Psychology, Developmental
SC Psychology
GA 079JH
UT WOS:000314165900002
PM 23833550
OA Green Accepted
DA 2020-02-16
ER

PT J
AU Essau, CA
   Anastassiou-Hadjicharalambous, X
   Munoz, LC
AF Essau, Cecilia A.
   Anastassiou-Hadjicharalambous, Xenia
   Munoz, Luna C.
TI Psychometric Properties of the Screen for Child Anxiety Related
   Emotional Disorders (SCARED) in Cypriot Children and Adolescents
SO EUROPEAN JOURNAL OF PSYCHOLOGICAL ASSESSMENT
LA English
DT Article
DE Screen for Child Anxiety Related Emotional Disorders; anxiety disorder;
   psychometrics; children and adolescents
ID DEFINED ANXIETY; RELIABILITY; SYMPTOMS; QUESTIONNAIRE; POPULATION;
   VALIDITY; SCALE; TESTS; FIT
AB The Screen for Child Anxiety Related Emotional Disorders (SCARED) is a 41-item self-report questionnaire that measures symptoms of DSM-IV anxiety disorders (panic/somatic, generalized anxiety, separation anxiety, social phobia) and school phobia in children and adolescents. This study examined the psychometric properties of the Greek translation of SCARED in a large community sample of children and adolescents (N = 1,072), aged 12 to 17 years, in the nonoccupied territory of Cyprus. A subsample of these participants (N = 108) was retested an average of 8 weeks after the initial assessment. The SCARED demonstrated high internal consistency (alpha = .92) and test-retest reliability (r = .84, over 8 weeks). The SCARED total scores correlated significantly with the internalizing factor of the Youth Self-Report, the Columbia Impairment Scale, and with the emotional subscale of the Strength and Difficulty Questionnaire. Confirmatory factor analyses revealed the same five-factor structure as the original SCARED. The SCARED proved to be a reliable and valid measure of anxiety symptoms in the Cypriot context.
C1 [Essau, Cecilia A.] Univ Roehampton, Dept Psychol, London SW15 4JD, England.
   [Anastassiou-Hadjicharalambous, Xenia] Univ Nicosia, Dept Psychol, Nicosia, Cyprus.
   [Munoz, Luna C.] Univ Durham, Dept Psychol, Durham DH1 3HP, England.
RP Essau, CA (reprint author), Univ Roehampton, Whitelands Coll, Holybourne Ave, London SW15 4JD, England.
EM c.essau@roehampton.ac.uk
RI Centifanti, Luna C. Munoz/D-4962-2012; Centifanti, Luna
   Munoz/N-7687-2019
OI Centifanti, Luna C. Munoz/0000-0003-4562-8187; Centifanti, Luna
   Munoz/0000-0003-4562-8187; Essau, Cecilia/0000-0002-4098-4847; Xenia,
   Anastassiou Hadjicharambous/0000-0002-3993-8229
NR 30
TC 9
Z9 9
U1 0
U2 19
PU HOGREFE & HUBER PUBLISHERS
PI GOTTINGEN
PA MERKELSTR 3, D-37085 GOTTINGEN, GERMANY
SN 1015-5759
EI 2151-2426
J9 EUR J PSYCHOL ASSESS
JI Eur. J. Psychol. Assess.
PY 2013
VL 29
IS 1
BP 19
EP 27
DI 10.1027/1015-5759/a000116
PG 9
WC Psychology, Applied
SC Psychology
GA 080JD
UT WOS:000314237000004
DA 2020-02-16
ER

PT J
AU Bendayan, R
   Blanca, MJ
   Fernandez-Baena, JF
   Escobar, M
   Trianes, MV
AF Bendayan, Rebecca
   Blanca, Maria J.
   Fernandez-Baena, Javier F.
   Escobar, Milagros
   Victoria Trianes, Maria
TI New Empirical Evidence on the Validity of the Satisfaction with Life
   Scale in Early Adolescents
SO EUROPEAN JOURNAL OF PSYCHOLOGICAL ASSESSMENT
LA English
DT Article
DE life satisfaction; Satisfaction with Life Scale; validity; early
   adolescence; stress
ID FACTORIAL INVARIANCE; PERCEIVED STRESS; FIT INDEXES; STUDENTS;
   AGGRESSION; CHILDREN; BEHAVIOR; PARENTS; VERSION; EVENTS
AB This paper presents new empirical evidence regarding the validity of the Satisfaction with Life Scale (SWLS) in a large sample of early adolescents. A group of 903 Spanish adolescents aged 12 to 14 years completed a battery of questionnaires in order to assess life satisfaction, emotional and behavioral problems, trait aggressiveness, peer aggression, stress, and parental style. A moderately high level of life satisfaction was reported and no differences were found according to sex or school year. Confirmatory factor analysis supported a one-factor structure for the SWLS. Correlation analysis showed that life satisfaction had a moderate positive correlation with parental affect, and negative correlations with externalizing and internalizing behaviors, aggression, stress, and parental criticism. Regression analysis revealed that early adolescents report greater life satisfaction when they perceive high levels of maternal affect and low levels of internalizing problems, hostility, stress, and parental criticism. These results show that the inclusion of intrapersonal and environmental variables can further our understanding of life satisfaction in early adolescents and suggest that intervention programs designed to promote this should consider these variables.
C1 [Bendayan, Rebecca; Blanca, Maria J.; Fernandez-Baena, Javier F.; Escobar, Milagros; Victoria Trianes, Maria] Univ Malaga, Fac Psychol, E-29071 Malaga, Spain.
RP Bendayan, R (reprint author), Univ Malaga, Dept Psychobiol & Methodol Behav Sci, Fac Psychol, Campus Teatinos S-N, E-29071 Malaga, Spain.
EM bendayan@uma.es
RI Blanca, Maria J./G-1544-2011
OI Blanca, Maria J./0000-0003-4046-9308; Bendayan,
   Rebecca/0000-0003-1461-556X; Trianes Torres, Maria
   Victoria/0000-0001-5152-6000
NR 60
TC 23
Z9 23
U1 0
U2 26
PU HOGREFE & HUBER PUBLISHERS
PI GOTTINGEN
PA MERKELSTR 3, D-37085 GOTTINGEN, GERMANY
SN 1015-5759
EI 2151-2426
J9 EUR J PSYCHOL ASSESS
JI Eur. J. Psychol. Assess.
PY 2013
VL 29
IS 1
BP 36
EP 43
DI 10.1027/1015-5759/a000118
PG 8
WC Psychology, Applied
SC Psychology
GA 080JD
UT WOS:000314237000006
DA 2020-02-16
ER

PT J
AU Xing, XP
   Wang, MF
AF Xing, Xiaopei
   Wang, Meifang
TI Sex differences in the reciprocal relationships between mild and severe
   corporal punishment and children's internalizing problem behavior in a
   Chinese sample
SO JOURNAL OF APPLIED DEVELOPMENTAL PSYCHOLOGY
LA English
DT Article
DE Corporal punishment; Internalizing behavior; Children; Parents
ID GENDER-DIFFERENCES; PHYSICAL DISCIPLINE; EXTERNALIZING BEHAVIOR;
   PARENTAL DISCIPLINE; AFRICAN-AMERICAN; CONDUCT PROBLEMS; ADOLESCENTS;
   AGGRESSION; DEPRESSION; SYMPTOMS
AB The study aimed to investigate the sex differences in the reciprocal relations between parental corporal punishment and child internalizing problem behavior in China. Four hundred fifty-four Chinese elementary school-age children completed measures of their parental corporal punishment toward them and their own internalizing problem behavior at two time points, 6 months apart. Structural equation modeling revealed that both parental mild and severe corporal punishment significantly predicted child internalizing problem behavior for girls, but only parental severe corporal punishment marginally predicted child internalizing problem behavior for boys; child internalizing problem behavior predicted both mild and severe corporal punishment for boys but not for girls. The findings highlight the important role of severity of corporal punishment and child sex in understanding the relations between parental corporal punishment and child internalizing problem behavior and have implications for the intervention efforts aimed at reducing child internalizing symptoms or parental corporal punishment in China. (C) 2012 Elsevier Inc. All rights reserved.
C1 [Xing, Xiaopei; Wang, Meifang] Shandong Normal Univ, Dept Psychol, Jinan 250014, Peoples R China.
RP Wang, MF (reprint author), Shandong Normal Univ, Dept Psychol, 88 E Wenhua Rd, Jinan 250014, Peoples R China.
EM meifangw@hotmail.com
NR 63
TC 26
Z9 32
U1 4
U2 41
PU ELSEVIER SCIENCE INC
PI NEW YORK
PA STE 800, 230 PARK AVE, NEW YORK, NY 10169 USA
SN 0193-3973
EI 1873-7900
J9 J APPL DEV PSYCHOL
JI J. Appl. Dev. Psychol.
PD JAN-FEB
PY 2013
VL 34
IS 1
BP 9
EP 16
DI 10.1016/j.appdev.2012.09.004
PG 8
WC Psychology, Developmental
SC Psychology
GA 082ZB
UT WOS:000314431400002
DA 2020-02-16
ER

PT J
AU Lowe, SR
   Godoy, L
   Rhodes, JE
   Carter, AS
AF Lowe, Sarah R.
   Godoy, Leandra
   Rhodes, Jean E.
   Carter, Alice S.
TI Predicting mothers' reports of children's mental health three years
   after Hurricane Katrina
SO JOURNAL OF APPLIED DEVELOPMENTAL PSYCHOLOGY
LA English
DT Article
DE Natural disasters; Elementary school students; Low-income families;
   Maternal psychological distress; Child behavior problems
ID SERIOUS EMOTIONAL DISTURBANCE; POSTTRAUMATIC-STRESS-DISORDER;
   RESIDENTIAL-MOBILITY; BEHAVIORAL-PROBLEMS; NATURAL DISASTER; SCREENING
   SCALES; RISK-FACTORS; SCHOOL; PARENTS; FAMILY
AB This study explored pathways through which hurricane-related stressors affected the psychological functioning of elementary school aged children who survived Hurricane Katrina. Participants included 184 mothers from the New Orleans area who completed assessments one year pre-disaster (Time 1), and one and three years post-disaster (Time 2 and Time 3, respectively). Mothers rated their children's behavior problems at Time.3 only (n = 251 children; 53.0% male; mean age: 10.19 years, SD = 1.68 years). A path analytic model indicated that hurricane-related stressors were associated with increased maternal psychological distress and school mobility in the first post-disaster year, which were associated with higher child internalizing and externalizing symptoms three years post-disaster. Mediation analysis indicated that hurricane-related stressors were associated with child symptoms indirectly, through their impact on maternal psychological distress. Findings underscore the importance of interventions that boost maternal and child mental health and support children through post-disaster school transitions. (C) 2012 Elsevier Inc. All rights reserved.
C1 [Lowe, Sarah R.; Godoy, Leandra; Rhodes, Jean E.; Carter, Alice S.] Univ Massachusetts, Dept Psychol, Boston, MA 02125 USA.
RP Lowe, SR (reprint author), Univ Massachusetts, Dept Psychol, 100 Morrissey Blvd, Boston, MA 02125 USA.
EM srlowe@gmail.com
OI Carter, Alice/0000-0001-9861-1560
FU NICHD NIH HHSUnited States Department of Health & Human ServicesNational
   Institutes of Health (NIH) - USANIH Eunice Kennedy Shriver National
   Institute of Child Health & Human Development (NICHD) [R01 HD046162, R01
   HD057599]; NIMH NIH HHSUnited States Department of Health & Human
   ServicesNational Institutes of Health (NIH) - USANIH National Institute
   of Mental Health (NIMH) [T32 MH013043]
NR 80
TC 9
Z9 9
U1 0
U2 22
PU ELSEVIER SCIENCE INC
PI NEW YORK
PA STE 800, 230 PARK AVE, NEW YORK, NY 10169 USA
SN 0193-3973
EI 1873-7900
J9 J APPL DEV PSYCHOL
JI J. Appl. Dev. Psychol.
PD JAN-FEB
PY 2013
VL 34
IS 1
BP 17
EP 27
DI 10.1016/j.appdev.2012.09.002
PG 11
WC Psychology, Developmental
SC Psychology
GA 082ZB
UT WOS:000314431400003
PM 23471125
OA Green Accepted
DA 2020-02-16
ER

PT J
AU Yurdusen, S
   Erol, N
   Gencoz, T
AF Yurdusen, Sema
   Erol, Nese
   Gencoz, Tulin
TI The Effects of Parental Attitudes and Mothers' Psychological Well-Being
   on the Emotional and Behavioral Problems of Their Preschool Children
SO MATERNAL AND CHILD HEALTH JOURNAL
LA English
DT Article
DE Maternal depression; Maternal anxiety; Parenting styles; Preschool
   children; Internalizing problems; Externalizing problems
ID DEPRESSION; ANXIETY; PERSONALITY; MECHANISMS; INVENTORY
AB The aim of the present study was to examine the association between emotional and behavioral problems in preschool children and maternal attitudes. The predictor variables were parental attitudes, maternal depression and anxiety symptoms. Our sample consisted of the mothers of 204 preschool children attending different preschools in Ankara, Turkey. Mothers were asked to complete the parental attitude research instrument, the beck depression inventory, the trait anxiety inventory, and the child-behavior checklist. Hierarchical regression analysis revealed that when considered jointly, maternal anxiety but not maternal depression explained variability in preschool children internalizing and externalizing their problems. Mothers rejecting attitudes towards family life and child-raising styles were also found to be closely associated with the emotional and behavioral problems in their children. The findings demonstrate that the importance of maternal anxiety is above and beyond the importance of rejecting the maternal role when it comes to preschool problems in children.
C1 [Yurdusen, Sema] Hacettepe Univ, Sch Med, Ankara, Turkey.
   [Erol, Nese] Ankara Univ, Sch Med, TR-06100 Ankara, Turkey.
   [Gencoz, Tulin] Middle E Tech Univ, Dept Psychol, TR-06531 Ankara, Turkey.
RP Gencoz, T (reprint author), Middle E Tech Univ, Dept Psychol, TR-06531 Ankara, Turkey.
EM tgencoz@metu.edu.tr
NR 36
TC 10
Z9 10
U1 2
U2 32
PU SPRINGER/PLENUM PUBLISHERS
PI NEW YORK
PA 233 SPRING ST, NEW YORK, NY 10013 USA
SN 1092-7875
EI 1573-6628
J9 MATERN CHILD HLTH J
JI Matern. Child Health J.
PD JAN
PY 2013
VL 17
IS 1
BP 68
EP 75
DI 10.1007/s10995-012-0946-6
PG 8
WC Public, Environmental & Occupational Health
SC Public, Environmental & Occupational Health
GA 080ZC
UT WOS:000314282500011
PM 22273835
DA 2020-02-16
ER

PT J
AU van Vugt, ES
   Dekovic, M
   Prinzie, P
   Stams, GJJM
   Asscher, J
AF van Vugt, E. S.
   Dekovic, M.
   Prinzie, P.
   Stams, G. J. J. M.
   Asscher, Jj.
TI Evaluation of a group-based social skills training for children with
   problem behavior
SO CHILDREN AND YOUTH SERVICES REVIEW
LA English
DT Article
DE Social skills training; Internalizing and externalizing problem
   behavior; Continuation camp
ID ANTISOCIAL-BEHAVIOR; PEER RELATIONSHIPS; COMPETENCE; STUDENTS;
   INTERVENTIONS; DISORDERS; METAANALYSIS; ADOLESCENTS; STABILITY; PARENT
AB This study evaluated a group-based training program in social skills targeting reduction of problem behaviors in N=161 children between 7 and 13 years of age. The effects of the intervention were tested in a quasi-experimental study, with a follow-up assessment 12 months after an optional continuation camp. At the post-test, both the experimental and control group showed less social problems and internalizing problems, whereas only the experimental group showed a small and positive change in social anxiety. After a 12 month follow-up, a subsample of the experimental group (children who followed a continuation camp) showed large positive changes for all outcome measures, except for externalizing problems, showing a small effect. (C) 2012 Elsevier Ltd. All rights reserved.
C1 [van Vugt, E. S.; Stams, G. J. J. M.; Asscher, Jj.] Univ Amsterdam, Fac Social & Behav Sci, Dept Forens Child & Youth Care Sci, NL-1090 GE Amsterdam, Netherlands.
   [Dekovic, M.; Prinzie, P.] Univ Utrecht, Fac Social & Behav Sci, Dept Dev & Treatment Psychosocial Problems, NL-3508 TC Utrecht, Netherlands.
RP van Vugt, ES (reprint author), Univ Amsterdam, Fac Social & Behav Sci, Dept Forens Child & Youth Care Sci, POB 94208, NL-1090 GE Amsterdam, Netherlands.
EM E.S.vanvugt@uva.nl; M.Dekovic@uu.nl; P.Prinzie@uu.nl;
   G.J.J.M.Stams@uva.nl; J.J.Asscher@uva.nl
RI prinzie, peter/A-2942-2012
OI prinzie, peter/0000-0003-3441-7157
NR 41
TC 6
Z9 6
U1 0
U2 37
PU PERGAMON-ELSEVIER SCIENCE LTD
PI OXFORD
PA THE BOULEVARD, LANGFORD LANE, KIDLINGTON, OXFORD OX5 1GB, ENGLAND
SN 0190-7409
EI 1873-7765
J9 CHILD YOUTH SERV REV
JI Child. Youth Serv. Rev.
PD JAN
PY 2013
VL 35
IS 1
BP 162
EP 167
DI 10.1016/j.childyouth.2012.09.022
PG 6
WC Family Studies; Social Work
SC Family Studies; Social Work
GA 073VY
UT WOS:000313772400022
DA 2020-02-16
ER

PT J
AU Katsiaficas, D
   Suarez-Orozco, C
   Sirin, SR
   Gupta, T
AF Katsiaficas, Dalal
   Suarez-Orozco, Carola
   Sirin, Selcuk R.
   Gupta, Taveeshi
TI Mediators of the Relationship Between Acculturative Stress and
   Internalization Symptoms for Immigrant Origin Youth
SO CULTURAL DIVERSITY & ETHNIC MINORITY PSYCHOLOGY
LA English
DT Article
DE immigrant; adolescent; immigrant paradox; acculturative stress; mental
   health
ID BORN ASIAN-AMERICANS; MENTAL-HEALTH; SOCIAL SUPPORT; ACADEMIC
   ENGAGEMENT; MEXICAN-AMERICAN; PSYCHIATRIC-DISORDERS; MODERATED
   MEDIATION; URBAN ADOLESCENTS; NATIONAL-SURVEY; LANGUAGE
AB The present study examines the generational differences in the relation between acculturative stress and internalizing symptoms (i.e., anxiety and depression) with a sample of 304 urban residing first- and second-generation immigrant adolescents. In addition, the role of perceptions of social support-a critical element to healthy immigrant adolescent adaptation-is explored as a mediator of this relation. Results indicate that first-generation adolescents report more acculturative stress and internalizing symptoms than do second generation. Employing a moderated mediation framework (Preacher, Rucker, & Hayes, 2007), we find that perceptions of both emotional and academic social support mediate the relation between acculturative stress and internalizing symptoms for the first generation but not for the second. Our findings serve to expand the discourse of the "immigrant paradox" (Garcia Coll & Marks, 2011).
C1 [Katsiaficas, Dalal; Suarez-Orozco, Carola] Univ Calif Los Angeles, Grad Sch Educ & Informat Studies, Los Angeles, CA 90024 USA.
   [Sirin, Selcuk R.; Gupta, Taveeshi] NYU, Steinhardt Sch Culture Educ & Human Dev, New York, NY 10003 USA.
RP Katsiaficas, D (reprint author), Univ Calif Los Angeles, Grad Sch Educ & Informat Studies, Los Angeles, CA 90024 USA.
EM dalalkat@ucla.edu
RI Sirin, Selcuk/Q-8045-2019
NR 86
TC 29
Z9 30
U1 1
U2 38
PU EDUCATIONAL PUBLISHING FOUNDATION-AMERICAN PSYCHOLOGICAL ASSOC
PI WASHINGTON
PA 750 FIRST ST, NE, WASHINGTON, DC 20002-4242 USA
SN 1099-9809
J9 CULT DIVERS ETHN MIN
JI Cult. Divers. Ethn. Minor. Psychol.
PD JAN
PY 2013
VL 19
IS 1
BP 27
EP 37
DI 10.1037/a0031094
PG 11
WC Ethnic Studies; Psychology, Social
SC Ethnic Studies; Psychology
GA 077PB
UT WOS:000314038500003
PM 23356354
DA 2020-02-16
ER

PT J
AU Grasso, DJ
   Ford, JD
   Briggs-Gowan, MJ
AF Grasso, Damion J.
   Ford, Julian D.
   Briggs-Gowan, Margaret J.
TI Early Life Trauma Exposure and Stress Sensitivity in Young Children
SO JOURNAL OF PEDIATRIC PSYCHOLOGY
LA English
DT Article
DE posttraumatic stress disorder; stress sensitivity; trauma exposure;
   young children
ID EARLY-CHILDHOOD; COMMUNITY VIOLENCE; EVENTS; SENSITIZATION; DISORDER;
   PRESCHOOLERS; SAMPLE; MALTREATMENT; RELIABILITY; PREVALENCE
AB Objective The current study replicates and extends work with adults that highlights the relationship between trauma exposure and distress in response to subsequent, nontraumatic life stressors. Methods The sample included 213 2-4-year-old children in which 64.3% had a history of potential trauma exposure. Children were categorized into 4 groups based on trauma history and current life stress. Results In a multivariate analysis of variance, trauma-exposed children with current life stressors had elevated internalizing and externalizing problems compared with trauma-exposed children without current stress and nontrauma-exposed children with and without current stressors. The trauma-exposed groups with or without current stressors did not differ on posttraumatic stress disorder symptom severity. Accounting for number of traumatic events did not change these results. Conclusions These findings suggest that early life trauma exposure may sensitize young children and place them at risk for internalizing or externalizing problems when exposed to subsequent, nontraumatic life stressors.
C1 [Grasso, Damion J.; Ford, Julian D.; Briggs-Gowan, Margaret J.] Univ Connecticut, Dept Psychiat, Sch Med, Farmington, CT 06030 USA.
RP Briggs-Gowan, MJ (reprint author), Univ Connecticut, Dept Psychiat, Sch Med, 263 Farmington Ave, Farmington, CT 06030 USA.
EM mbriggsgowan@uchc.edu
FU NIMH NIH HHSUnited States Department of Health & Human ServicesNational
   Institutes of Health (NIH) - USANIH National Institute of Mental Health
   (NIMH) [R01MH66645, R01 MH066645, U01 MH090301, R01 MH090301]; PHS
   HHSUnited States Public Health Service [R01090301]
NR 52
TC 32
Z9 34
U1 0
U2 23
PU OXFORD UNIV PRESS INC
PI CARY
PA JOURNALS DEPT, 2001 EVANS RD, CARY, NC 27513 USA
SN 0146-8693
EI 1465-735X
J9 J PEDIATR PSYCHOL
JI J. Pediatr. Psychol.
PD JAN-FEB
PY 2013
VL 38
IS 1
BP 94
EP 103
DI 10.1093/jpepsy/jss101
PG 10
WC Psychology, Developmental
SC Psychology
GA 074PD
UT WOS:000313823800012
PM 23008502
OA Green Published, Bronze
DA 2020-02-16
ER

PT J
AU Alyanak, B
   Kilincaslan, A
   Kutlu, L
   Bozkurt, H
   Aydin, A
AF Alyanak, Behiye
   Kilincaslan, Aye
   Kutlu, Leman
   Bozkurt, Hasan
   Aydin, Atakan
TI Psychological Adjustment, Maternal Distress, and Family Functioning in
   Children With Obstetrical Brachial Plexus Palsy
SO JOURNAL OF HAND SURGERY-AMERICAN VOLUME
LA English
DT Article
DE Children; family functioning; maternal distress; obstetrical brachial
   plexus palsy
ID SELF-MUTILATION; MOTHERS; INJURY; DEPRESSION; ANXIETY; BIRTH
AB Purpose To examine emotional and behavioral characteristics of children with obstetrical brachial plexus palsy (OBPP), psychological distress of their mothers and their family functioning, and compare them with healthy peers.
   Methods Participants included 42 children with OBPP (22 boys, 20 girls; age range, 4-16 y; mean, 7 y 0 mo; SD, 3 y 3 mo) and 43 healthy controls (24 boys, 19 girls; age range, 4-15 y; mean, 8 y 0 m; SD, 3 y 0 mo). Childhood Behavior Checklist, Symptom Checklist 90, and Family Assessment Device were filled in by the mothers.
   Results Participants with OBPP displayed higher problem scores than the comparison children in most of the domains, including internalizing and externalizing problems. Maternal distress was higher in the OBPP group, and few differences in family functioning were noted. Maternal distress and having the diagnosis of OBPP were the strongest predictors of children's total problem scores and explained 26% of the variance when the effect of age, sex, and family functioning were controlled.
   Conclusions Children with OBPP and their mothers are at increased risk for a variety of psychological problems. Professionals should be aware of these children's and their caregivers' psychological adjustment and refer them for further psychological support when needed. (J Hand Surg 2013;38A:137-142. Copyright (C) 2013 by the American Society for Surgery of the Hand. All rights reserved.)
C1 [Bozkurt, Hasan] Istanbul Univ, Dept Child & Adolescent Psychiat, Istanbul Fac Med, TR-34093 Istanbul, Turkey.
   Istanbul Univ, Dept Plast Surg, Istanbul Fac Med, TR-34093 Istanbul, Turkey.
RP Bozkurt, H (reprint author), Istanbul Univ, Dept Child & Adolescent Psychiat, Istanbul Fac Med, TR-34093 Istanbul, Turkey.
EM drhasan33@yahoo.com
OI Kilincaslan, Ayse/0000-0002-7332-3658
NR 25
TC 16
Z9 16
U1 1
U2 12
PU W B SAUNDERS CO-ELSEVIER INC
PI PHILADELPHIA
PA 1600 JOHN F KENNEDY BOULEVARD, STE 1800, PHILADELPHIA, PA 19103-2899 USA
SN 0363-5023
EI 1531-6564
J9 J HAND SURG-AM
JI J. Hand Surg.-Am. Vol.
PD JAN
PY 2013
VL 38A
IS 1
BP 137
EP 142
DI 10.1016/j.jhsa.2012.09.036
PG 6
WC Orthopedics; Surgery
SC Orthopedics; Surgery
GA 071MP
UT WOS:000313597800024
PM 23218557
DA 2020-02-16
ER

PT J
AU Felix, E
   You, S
   Vernberg, E
   Canino, G
AF Felix, Erika
   You, Sukkyung
   Vernberg, Eric
   Canino, Glorisa
TI Family Influences on the Long Term Post-Disaster Recovery of Puerto
   Rican Youth
SO JOURNAL OF ABNORMAL CHILD PSYCHOLOGY
LA English
DT Article
DE Natural disaster; Family environment; Mental health; Internalizing
   symptoms; Latino
ID DIAGNOSTIC INTERVIEW SCHEDULE; CHILDRENS ADJUSTMENT; POSTTRAUMATIC
   STRESS; CULTURAL-ADAPTATION; DYADIC ADJUSTMENT; HURRICANE-ANDREW;
   COMMUNITY SURVEY; SEPTEMBER 11; TEST-RETEST; RELIABILITY
AB This study focused on characteristics of the family environment that may mediate the relationship between disaster exposure and the presence of symptoms that met DSM-IV diagnostic criteria for symptom count and duration for an internalizing disorder in children and youth. We also explored how parental history of mental health problems may moderate this mediational model. Approximately 18 months after Hurricane Georges hit Puerto Rico in 1998, participants were randomly selected based on a probability household sample using 1990 US Census block groups. Caregivers and children (N = 1,886 dyads) were interviewed with the Diagnostic Interview Schedule for Children and other questionnaires in Spanish. Areas of the family environment assessed include parent-child relationship quality, parent-child involvement, parental monitoring, discipline, parents' relationship quality and parental mental health. SEM models were estimated for parents and children, and by age group. For children (4-10 years old), parenting variables were related to internalizing psychopathology, but did not mediate the exposure-psychopathology relationship. Exposure had a direct relationship to internalizing psychopathology. For youth (11-17 years old), some parenting variables attenuated the relation between exposure and internalizing psychopathology. Family environment factors may play a mediational role in psychopathology post-disaster among youth, compared to an additive role for children. Hurricane exposure had a significant relation to family environment for families without parental history of mental health problems, but no influence for families with a parental history of mental health problems.
C1 [Felix, Erika] Univ Calif Santa Barbara, Gevirtz Grad Sch Educ, Santa Barbara, CA 93106 USA.
   [You, Sukkyung] Hankuk Univ Foreign Studies, Coll Educ, Seoul, South Korea.
   [Vernberg, Eric] Univ Kansas, Clin Child Psychol Program, Lawrence, KS 66045 USA.
   [Canino, Glorisa] Univ Puerto Rico, Behav Sci Res Inst, San Juan, PR 00936 USA.
RP Felix, E (reprint author), Univ Calif Santa Barbara, Gevirtz Grad Sch Educ, Santa Barbara, CA 93106 USA.
EM efelix@education.ucsb.edu; skyou@hufs.ac.kr
FU NIMH NIH HHSUnited States Department of Health & Human ServicesNational
   Institutes of Health (NIH) - USANIH National Institute of Mental Health
   (NIMH) [R03 MH085276, 5R03 MH085276-02]
NR 60
TC 15
Z9 15
U1 1
U2 22
PU SPRINGER/PLENUM PUBLISHERS
PI NEW YORK
PA 233 SPRING ST, NEW YORK, NY 10013 USA
SN 0091-0627
EI 1573-2835
J9 J ABNORM CHILD PSYCH
JI J. Abnorm. Child Psychol.
PD JAN
PY 2013
VL 41
IS 1
BP 111
EP 124
DI 10.1007/s10802-012-9654-3
PG 14
WC Psychology, Clinical; Psychology, Developmental
SC Psychology
GA 069BJ
UT WOS:000313409600009
PM 22688681
OA Green Accepted
DA 2020-02-16
ER

PT J
AU Rijlaarsdam, J
   Stevens, GWJM
   van der Ende, J
   Hofman, A
   Jaddoe, VWV
   Mackenbach, JP
   Verhulst, FC
   Tiemeier, H
AF Rijlaarsdam, Jolien
   Stevens, Gonneke W. J. M.
   van der Ende, Jan
   Hofman, Albert
   Jaddoe, Vincent W. V.
   Mackenbach, Johan P.
   Verhulst, Frank C.
   Tiemeier, Henning
TI Economic Disadvantage and Young Children's Emotional and Behavioral
   Problems: Mechanisms of Risk
SO JOURNAL OF ABNORMAL CHILD PSYCHOLOGY
LA English
DT Article
DE Poverty; Child behavior problems; Maternal depression; Parenting; Home
   environment; Prospective study
ID MATERNAL DEPRESSION; MENTAL-HEALTH; SOCIOECONOMIC-STATUS; INCOME
   INEQUALITY; FAMILY PROCESSES; POVERTY; ENVIRONMENT; CHILDHOOD; US
AB This study aimed to establish potential mechanisms through which economic disadvantage contributes to the development of young children's internalizing and externalizing problems. Prospective data from fetal life to age 3 years were collected in a total of 2,169 families participating in the Generation R Study. The observed physical home environment, the provision of learning materials in the home, maternal depressive symptoms, parenting stress, and harsh disciplining practices were all analyzed as potential mediators of the association between economic disadvantage and children's internalizing and externalizing problem scores. Findings from structural equation modeling showed that for both internalizing and externalizing problems, the mechanisms underlying the effect of economic disadvantage included maternal depressive symptoms, along with parenting stress and harsh disciplining. For internalizing but not for externalizing problem scores, the lack of provision of learning materials in the home was an additional mechanism explaining the effect of economic disadvantage. The current results suggest that interventions that focus solely on raising income levels may not adequately address problems in the family processes that emerge as a result of economic disadvantage. Policies to improve the mental health of mothers with young children but also their home environments are needed to change the economic gradient in child behavior.
C1 [Rijlaarsdam, Jolien; van der Ende, Jan; Verhulst, Frank C.; Tiemeier, Henning] Erasmus MC Univ Med Ctr Rotterdam, Dept Child & Adolescent Psychiat, Rotterdam, Netherlands.
   [Rijlaarsdam, Jolien; Jaddoe, Vincent W. V.] Erasmus MC Univ Med Ctr Rotterdam, Generat Study Grp R, Rotterdam, Netherlands.
   [Stevens, Gonneke W. J. M.] Univ Utrecht, Fac Social Sci, Utrecht, Netherlands.
   [Hofman, Albert; Jaddoe, Vincent W. V.; Tiemeier, Henning] Erasmus MC Univ Med Ctr Rotterdam, Dept Epidemiol, Rotterdam, Netherlands.
   [Jaddoe, Vincent W. V.] Erasmus MC Univ Med Ctr Rotterdam, Dept Paediat, Rotterdam, Netherlands.
   [Mackenbach, Johan P.] Erasmus MC Univ Med Ctr Rotterdam, Dept Publ Hlth, Rotterdam, Netherlands.
   [Tiemeier, Henning] Erasmus MC Univ Med Ctr Rotterdam, Dept Psychiat, Rotterdam, Netherlands.
RP Tiemeier, H (reprint author), Erasmus MC Univ Med Ctr Rotterdam, Dept Psychiat, Rotterdam, Netherlands.
EM h.tiemeier@erasmusmc.nl
OI Tiemeier, Henning/0000-0002-4395-1397
NR 46
TC 40
Z9 41
U1 0
U2 63
PU SPRINGER/PLENUM PUBLISHERS
PI NEW YORK
PA 233 SPRING ST, NEW YORK, NY 10013 USA
SN 0091-0627
EI 1573-2835
J9 J ABNORM CHILD PSYCH
JI J. Abnorm. Child Psychol.
PD JAN
PY 2013
VL 41
IS 1
BP 125
EP 137
DI 10.1007/s10802-012-9655-2
PG 13
WC Psychology, Clinical; Psychology, Developmental
SC Psychology
GA 069BJ
UT WOS:000313409600010
PM 22736330
OA Green Published, Other Gold
DA 2020-02-16
ER

PT J
AU Sanchez, YM
   Lambert, SF
   Cooley-Strickland, M
AF Sanchez, Yadira M.
   Lambert, Sharon F.
   Cooley-Strickland, Michele
TI Adverse Life Events, Coping and Internalizing and Externalizing
   Behaviors in Urban African American Youth
SO JOURNAL OF CHILD AND FAMILY STUDIES
LA English
DT Article
DE Adverse life events; Coping; Internalizing; Externalizing; African
   American youth; Urban; Violence
ID INNER-CITY ADOLESCENTS; DEPRESSIVE SYMPTOMS; COMMUNITY VIOLENCE;
   LOW-INCOME; PSYCHOLOGICAL SYMPTOMS; LONGITUDINAL ANALYSIS; YOUNG
   ADOLESCENTS; SOCIAL SUPPORT; FOLLOW-UP; STRESS
AB African American youth residing in low income urban neighborhoods are at increased risk of experiencing negative life events in multiple domains, increasing their risk for internalizing and externalizing behaviors. However, little is known about youth's differential responses to life event stress, or protective processes and coping strategies for urban African American youth exposed to adverse life events. Thus, the present study examined whether variability in predominantly low income, urban African American youth's responses to life event stress are accounted for by the type of life event experienced or the type of coping strategies used. Participants were a community sample of 353 urban African American youth (52.8 % girls; age range 8-12 years) who participated in the Multiple Opportunities to Reach Excellence (MORE) Project. Youth reported about their experiences with adverse life events, coping strategies, and internalizing and externalizing symptoms. Results indicated that violent life events were uniquely associated with externalizing behavior, while discrimination and economic stress were uniquely associated with internalizing behavior. The utility of coping strategies varied by gender, such that avoiding problems was protective for girls who experienced violent life events, but not for boys. For boys, exposure to violence was significantly positively associated with externalizing symptoms regardless of the amount of avoiding problems coping used. Findings suggest that interventions to develop coping strategies may need to be gender-specific as well as tailored for the types of stressors common for low income urban youth.
C1 [Sanchez, Yadira M.; Lambert, Sharon F.] George Washington Univ, Dept Psychol, Washington, DC 20052 USA.
   [Cooley-Strickland, Michele] Univ Calif Los Angeles, Ctr Culture & Hlth, Semel Inst, NPI, Los Angeles, CA 90024 USA.
   [Cooley-Strickland, Michele] Johns Hopkins Univ, Dept Mental Hlth, Bloomberg Sch Publ Hlth, Baltimore, MD 21205 USA.
RP Sanchez, YM (reprint author), George Washington Univ, Dept Psychol, Washington, DC 20052 USA.
EM ysanchez@gwmail.gwu.edu
NR 57
TC 29
Z9 29
U1 0
U2 20
PU SPRINGER
PI NEW YORK
PA 233 SPRING ST, NEW YORK, NY 10013 USA
SN 1062-1024
J9 J CHILD FAM STUD
JI J. Child Fam. Stud.
PD JAN
PY 2013
VL 22
IS 1
BP 38
EP 47
DI 10.1007/s10826-012-9590-4
PG 10
WC Family Studies; Psychology, Developmental; Psychiatry
SC Family Studies; Psychology; Psychiatry
GA 060NB
UT WOS:000312783900005
DA 2020-02-16
ER

PT J
AU Elmore, CA
   Gaylord-Harden, NK
AF Elmore, Corinn A.
   Gaylord-Harden, Noni K.
TI The Influence of Supportive Parenting and Racial Socialization Messages
   on African American Youth Behavioral Outcomes
SO JOURNAL OF CHILD AND FAMILY STUDIES
LA English
DT Article
DE Culturally-relevant parenting; Racial socialization; Parental support
ID LOW-INCOME; ETHNIC SOCIALIZATION; PROTECTIVE FACTORS; EUROPEAN-AMERICAN;
   PEER RELATIONS; IDENTITY; FAMILY; URBAN; DISCRIMINATION; ADOLESCENTS
AB A warm and supportive parent-child relationship is one of the most crucial determinants of positive outcomes in racially and socioeconomically diverse youth. There is, however, limited understanding of the diverse and unique parenting practices of racially diverse families, particularly those from under-resourced communities. Little empirical research has considered the utility of combining universal and culturally-specific parenting strategies to benefit under-resourced racially diverse youth outcomes. Thus, the purpose of our study was to examine the real-world impact of our proposed model of integrated parenting practices on under-resourced African American youth. We therefore examined parental perception of the direct and interactive effects of (culturally-specific) racial socialization messages and (universal) supportive parenting practices on behavioral outcomes in under-resourced African American youth. A community sample of 150 parents (mean age = 41.32, SD = 1.71) provided self-report responses regarding their use of supportive parenting behaviors, racial socialization messages and their observations of problem behaviors. Consistent with our hypotheses, supportive parenting was associated with fewer maladaptive child behaviors. Regression analyses indicated that the combination of racial pride messages and supportive parenting practices predicted parental reports of observed negative internalizing and externalizing behaviors. We discuss results in the context of their implications of our integrative model of racial socialization and supportive parenting in promoting adaptive functioning in under-resourced African American families.
C1 [Elmore, Corinn A.; Gaylord-Harden, Noni K.] Loyola Univ, Dept Psychol, Chicago, IL 60660 USA.
RP Elmore, CA (reprint author), Loyola Univ, Dept Psychol, Chicago, IL 60660 USA.
EM celmore1@luc.edu
NR 95
TC 25
Z9 25
U1 0
U2 29
PU SPRINGER
PI NEW YORK
PA 233 SPRING ST, NEW YORK, NY 10013 USA
SN 1062-1024
EI 1573-2843
J9 J CHILD FAM STUD
JI J. Child Fam. Stud.
PD JAN
PY 2013
VL 22
IS 1
BP 63
EP 75
DI 10.1007/s10826-012-9653-6
PG 13
WC Family Studies; Psychology, Developmental; Psychiatry
SC Family Studies; Psychology; Psychiatry
GA 060NB
UT WOS:000312783900007
DA 2020-02-16
ER

PT J
AU Ofonedu, ME
   Percy, WH
   Harris-Britt, A
   Belcher, HME
AF Ofonedu, Mirian E.
   Percy, William H.
   Harris-Britt, April
   Belcher, Harolyn M. E.
TI Depression in Inner City African American Youth: A Phenomenological
   Study
SO JOURNAL OF CHILD AND FAMILY STUDIES
LA English
DT Article
DE Depression; Adolescents; African American; Mental health;
   Phenomenological psychology
ID HELP-SEEKING BEHAVIORS; NEIGHBORHOOD DISADVANTAGE; LIFETIME PREVALENCE;
   BLACK-ADOLESCENTS; SOCIAL SUPPORT; SUICIDE; SYMPTOMS; URBAN; DISORDER;
   VIOLENCE
AB Depression can at times be under-identified, and misdiagnosed, especially in youth from under-represented ethnic and racial groups who live in urban environments. This study employed a qualitative phenomenological methodology to examine the subjective experience of depression among clinically diagnosed inner city African American adolescents, aged 13-17 years. Five super-ordinate themes emerged from the study analysis including, (a) the depth of depression, (b) life events and experiences as "root base", (c) the emotional sense of self, (d) the survival self, and (e) the healing self. Findings also demonstrated the essence of the lived experience of being depressed as including both externalizing and internalizing strategies for coping. The adolescents described depression as a part of life and did not describe suicide as a solution, suggesting the need to consider that these constructs may lead to a more informed understanding and identification of depression among African American youths. Methodological limitations and recommendations for future research are addressed.
C1 [Ofonedu, Mirian E.; Belcher, Harolyn M. E.] Kennedy Krieger Inst, Family Ctr, Baltimore, MD 21231 USA.
   [Percy, William H.; Harris-Britt, April] Capella Univ, Minneapolis, MN 55402 USA.
RP Ofonedu, ME (reprint author), Kennedy Krieger Inst, Family Ctr, 1750 E Fairmount Ave, Baltimore, MD 21231 USA.
EM ofonedu@kennedykrieger.org
NR 51
TC 9
Z9 9
U1 0
U2 23
PU SPRINGER
PI NEW YORK
PA 233 SPRING ST, NEW YORK, NY 10013 USA
SN 1062-1024
EI 1573-2843
J9 J CHILD FAM STUD
JI J. Child Fam. Stud.
PD JAN
PY 2013
VL 22
IS 1
BP 96
EP 106
DI 10.1007/s10826-012-9583-3
PG 11
WC Family Studies; Psychology, Developmental; Psychiatry
SC Family Studies; Psychology; Psychiatry
GA 060NB
UT WOS:000312783900010
DA 2020-02-16
ER

PT J
AU Harding, HG
   Morelen, D
   Thomassin, K
   Bradbury, L
   Shaffer, A
AF Harding, Hilary G.
   Morelen, Diana
   Thomassin, Kristel
   Bradbury, Laura
   Shaffer, Anne
TI Exposure to Maternal- and Paternal-Perpetrated Intimate Partner
   Violence, Emotion Regulation, and Child Outcomes
SO JOURNAL OF FAMILY VIOLENCE
LA English
DT Article
DE Exposure to intimate partner violence; Emotion regulation; Internalizing
   symptoms; Externalizing symptoms
ID ADULT DOMESTIC VIOLENCE; INTERPARENTAL VIOLENCE; GENDER-DIFFERENCES;
   BEHAVIOR PROBLEMS; ADJUSTMENT; AGGRESSION; ADOLESCENTS; MEDIATOR; YOUNG;
   AGE
AB The current study examined the relationship of maternal- and paternal-perpetrated intimate partner violence (IPV) to children's internalizing and externalizing symptomatology. Mother-child dyads (N = 53; child ages 8-11) reported maternal- and paternal-perpetrated IPV exposure and measures of child symptomatology. Results demonstrated that: (a) maternal- and paternal-perpetrated IPV have similar but not identical relations with child outcomes, (b) mothers' and children's reports of paternal-perpetrated IPV were positively related, (c) mother and child report of maternal- and paternal-perpetrated IPV related to child emotional and behavior problems, and (d) emotion dysregulation mediated the link between IPV exposure and child outcomes. Notably, findings differed by reporters. Results support emotion dysregulation as one mechanism through which IPV exposure may lead to child behavior problems, with implications for clinical intervention.
C1 [Harding, Hilary G.; Morelen, Diana; Thomassin, Kristel; Bradbury, Laura; Shaffer, Anne] Univ Georgia, Dept Psychol, Athens, GA 30602 USA.
RP Harding, HG (reprint author), Univ Georgia, Dept Psychol, Athens, GA 30602 USA.
EM hilary.harding@gmail.com
NR 48
TC 15
Z9 16
U1 1
U2 31
PU SPRINGER/PLENUM PUBLISHERS
PI NEW YORK
PA 233 SPRING ST, NEW YORK, NY 10013 USA
SN 0885-7482
EI 1573-2851
J9 J FAM VIOLENCE
JI J. Fam. Violence
PD JAN
PY 2013
VL 28
IS 1
BP 63
EP 72
DI 10.1007/s10896-012-9487-4
PG 10
WC Psychology, Clinical; Family Studies
SC Psychology; Family Studies
GA 061WI
UT WOS:000312880500007
DA 2020-02-16
ER

PT J
AU Geels, LM
   Vink, JM
   van Beijsterveldt, CEM
   Bartels, M
   Boomsma, DI
AF Geels, Lot M.
   Vink, Jacqueline M.
   van Beijsterveldt, Catharina E. M.
   Bartels, Meike
   Boomsma, Dorret I.
TI Developmental Prediction Model for Early Alcohol Initiation in Dutch
   Adolescents
SO JOURNAL OF STUDIES ON ALCOHOL AND DRUGS
LA English
DT Article
ID NETHERLANDS TWIN REGISTER; CHILDHOOD RISK-FACTORS; SUBSTANCE USE;
   MAXIMUM-LIKELIHOOD; MATERNAL SMOKING; USE DISORDERS; YOUNG-ADULTS;
   DRINKING; EXPOSURE; COMMON
AB Objective: Multiple factors predict early alcohol initiation in teenagers. Among these are genetic risk factors, childhood behavioral problems, life events, lifestyle, and family environment. We constructed a developmental prediction model for alcohol initiation below the Dutch legal drinking age (16 years), elaborating on the pathways identified by earlier studies. Method: A set of 22 prospectively measured variables, previously associated with alcohol initiation, was examined by path analytic techniques in a sample of 1,804 Dutch adolescents (ages 13-15 years, 56% girls). The predictors included genetic risk for alcohol initiation and behavioral/emotional problems; prenatal and childhood stressors and childhood behavioral/emotional problems; and adolescent behavioral/emotional problems, lifestyle, family functioning, and peer-related factors. Results: The model explained 66% of variance in early alcohol initiation. Subjects at higher genetic risk of alcohol initiation who had friends who drank alcohol and who had started smoking at an early age were at increased risk of initiating alcohol use before age 16. Behavioral (externalizing) problems were moderately and indirectly associated with early alcohol initiation, and emotional (internalizing) problems were marginally and indirectly associated with alcohol initiation. Conclusions: The Netherlands has relatively lenient alcohol laws. In this permissive environment, early alcohol initiation is explained by alcohol-specific genetic risk, smoking initiation, and peer-related factors, whereas behavioral and emotional problems are only indirectly related to early alcohol initiation. (J. Stud. Alcohol Drugs. 74, 59-70, 2013)
C1 [Geels, Lot M.; Vink, Jacqueline M.; van Beijsterveldt, Catharina E. M.; Bartels, Meike; Boomsma, Dorret I.] Vrije Univ Amsterdam, Dept Biol Psychol, NL-1081 BT Amsterdam, Netherlands.
   [Geels, Lot M.; Bartels, Meike; Boomsma, Dorret I.] Vrije Univ Amsterdam, EMGO Inst Hlth & Care Res, Med Ctr, NL-1081 BT Amsterdam, Netherlands.
   [Vink, Jacqueline M.; Bartels, Meike; Boomsma, Dorret I.] Neurosci Campus Amsterdam, Amsterdam, Netherlands.
RP Geels, LM (reprint author), Vrije Univ Amsterdam, Dept Biol Psychol, van der Boechorststr 1, NL-1081 BT Amsterdam, Netherlands.
EM L.M.Geels@vu.nl
RI Bartels, Meike/D-4492-2014
OI Bartels, Meike/0000-0002-9667-7555
FU Addiction program of ZonMW [31160008]; European Research CouncilEuropean
   Research Council (ERC) [ERC-230374]; Netherlands Organization for
   Scientific ResearchNetherlands Organization for Scientific Research
   (NWO) [NWO 463-06-001]; NWO-VENINetherlands Organization for Scientific
   Research (NWO) [451-04-034]; senior fellowship of the EMGO+ Institute
   for Health and Care Research; ERCEuropean Research Council (ERC)
   [284167]
FX This research was supported by the Addiction program of ZonMW
   (31160008): Genetic determinants of risk behavior in relation to alcohol
   use and alcohol use disorder; the European Research Council
   (ERC-230374): Genetics of Mental Illness; The Netherlands Organization
   for Scientific Research (NWO 463-06-001): Genetic and Family Influences
   on Adolescent Psychopathology and Wellness; and NWO-VENI 451-04-034: A
   twin-sib study of adolescent wellness. M. Bartels is supported by a
   senior fellowship of the EMGO+ Institute for Health and Care Research.
   J. M. Vink is supported by ERC Starting Grant 284167.
NR 69
TC 9
Z9 9
U1 1
U2 36
PU ALCOHOL RES DOCUMENTATION INC CENT ALCOHOL STUD RUTGERS UNIV
PI PISCATAWAY
PA C/O DEIRDRE ENGLISH, 607 ALLISON RD, PISCATAWAY, NJ 08854-8001 USA
SN 1937-1888
EI 1938-4114
J9 J STUD ALCOHOL DRUGS
JI J. Stud. Alcohol Drugs
PD JAN
PY 2013
VL 74
IS 1
BP 59
EP 70
DI 10.15288/jsad.2013.74.59
PG 12
WC Substance Abuse; Psychology
SC Substance Abuse; Psychology
GA 063UA
UT WOS:000313026300008
PM 23200151
DA 2020-02-16
ER

PT J
AU Blonigen, DM
   Burroughs, T
   Haber, JR
   Jacob, T
AF Blonigen, Daniel M.
   Burroughs, Thomas
   Haber, Jon Randolph
   Jacob, Theodore
TI Psychiatric Morbidity is Linked to Problem Drinking in Midlife Among
   Alcohol-Dependent Men: A Co-Twin Control Study
SO JOURNAL OF STUDIES ON ALCOHOL AND DRUGS
LA English
DT Article
ID VIETNAM COMBAT VETERANS; DRUG-USE; USE DISORDERS; SUBSTANCE;
   ADOLESCENCE; PERSONALITY; HISTORY; HEALTH; ABUSE/DEPENDENCE;
   TRAJECTORIES
AB Objective: Prior research on predictors of problem drinking has been limited because of an inability to attribute an unambiguous environmental explanation to observed findings. Using a prospective co-twin control design, we examined the extent to which a history of psychiatric symptoms exerts an environmental influence on problem drinking in midlife that is unconfounded by genetic underpinnings. Method: Participants were 367 complete male twin pairs (208 monozygotic, 159 dizygotic) from the Vietnam Era Twin Registry who were assessed in midlife as part of the Family Twin Study (M-age = 51.4 years, SD = 2.8). Twin pairs who were concordant for a lifetime diagnosis of an alcohol use disorder (AUD) in 1992 were selected for participation and were reinterviewed in 2001 to measure symptoms of AUD (i.e., problem drinking) since the prior assessment (past 10 years). Results: Within-pair differences in lifetime symptom counts of several psychiatric disorders measured in 1992 (i.e., major depression, dysthymia, generalized anxiety disorder, panic disorder, antisocial personality, mania, and posttraumatic stress disorder) were significantly associated with within-pair differences in AUD symptoms in the subsequent 10 years. Conclusions: A history of psychiatric problems, particularly one marked by internalizing symptoms, appears to be linked to problem drinking in midlife above and beyond the confounding influence of genetic effects and underscores the potential value of integrated interventions for comorbidity to address problem drinking among individuals during this period of the life course. (J. Stud. Alcohol Drugs, 74, 136-140, 2013)
C1 [Blonigen, Daniel M.] Vet Affairs Palo Alto Hlth Care Syst, Ctr Hlth Care Evaluat, Menlo Pk, CA 94025 USA.
   [Burroughs, Thomas] Palo Alto Univ, Palo Alto, CA USA.
   [Haber, Jon Randolph; Jacob, Theodore] Vet Affairs Palo Alto Hlth Care Syst, Family Res Ctr, Menlo Pk, CA 94025 USA.
RP Blonigen, DM (reprint author), Vet Affairs Palo Alto Hlth Care Syst, Ctr Hlth Care Evaluat, 795 Willow Rd,152 MPD, Menlo Pk, CA 94025 USA.
EM dmblonigen@gmail.com
FU Veterans Administration Merit Award; National Institute on Alcohol Abuse
   and AlcoholismUnited States Department of Health & Human
   ServicesNational Institutes of Health (NIH) - USANIH National Institute
   on Alcohol Abuse & Alcoholism (NIAAA) [R01-AA016402]; Veterans Affairs
   Office of Research and Development (Clinical Sciences Research
   Development); United States Department of Veterans AffairsUS Department
   of Veteran Affairs
FX This research was supported by the Veterans Administration Merit Award
   and National Institute on Alcohol Abuse and Alcoholism Grant
   R01-AA016402 (to Theodore Jacob). Daniel M. Blonigen was supported by a
   Career Development Award-2 from the Veterans Affairs Office of Research
   and Development (Clinical Sciences Research & Development).; The United
   States Department of Veterans Affairs has provided financial support for
   the development and maintenance of the VETR. Numerous organizations have
   provided invaluable assistance, including the VA Cooperative Study
   Program; the Department of Defense; the National Personnel Records
   Center, National Archives and Records Administration; the Internal
   Revenue Service; the National Institutes of Health; the National Opinion
   Research Center; the National Research Council, National Academy of
   Sciences; and the Institute for Survey Research, Temple University. Most
   importantly, the authors gratefully acknowledge the continued
   cooperation and participation of the members of the VETR and their
   families. Without their contribution, this research would not have been
   possible.
NR 37
TC 6
Z9 6
U1 0
U2 6
PU ALCOHOL RES DOCUMENTATION INC CENT ALCOHOL STUD RUTGERS UNIV
PI PISCATAWAY
PA C/O DEIRDRE ENGLISH, 607 ALLISON RD, PISCATAWAY, NJ 08854-8001 USA
SN 1937-1888
EI 1938-4114
J9 J STUD ALCOHOL DRUGS
JI J. Stud. Alcohol Drugs
PD JAN
PY 2013
VL 74
IS 1
BP 136
EP 140
DI 10.15288/jsad.2013.74.136
PG 5
WC Substance Abuse; Psychology
SC Substance Abuse; Psychology
GA 063UA
UT WOS:000313026300016
PM 23200159
OA Green Published
DA 2020-02-16
ER

PT J
AU Brosbe, MS
   Faust, J
   Gold, SN
AF Brosbe, Micah S.
   Faust, Jan
   Gold, Steven N.
TI Complex Traumatic Stress in the Pediatric Medical Setting
SO JOURNAL OF TRAUMA & DISSOCIATION
LA English
DT Article
DE child abuse; chronic illness; complex trauma; trauma-informed care;
   pediatric illness
ID EARLY-CHILDHOOD ADVERSITY; POSTTRAUMATIC STRESS; PSYCHOLOGICAL
   ADJUSTMENT; SEXUAL-ABUSE; CHRONIC PAIN; TRANSPLANT RECIPIENTS; TREATMENT
   ADHERENCE; SOMATIC COMPLAINTS; VIOLENCE EXPOSURE; CARE UTILIZATION
AB There has been a recent increase in research focusing on child complex traumatic stress following prolonged or repeated trauma. These traumatic stress reactions often affect many aspects of the child's functioning, including psychological, behavioral, and physical health. In addition, complex traumatic stress experienced by youth with serious medical conditions may influence health issues such as medical adherence, emotional adjustment to illness, and pain management. This article reviews and delineates the current state of the literature on the impact of complex traumatic stress in childhood on mental and physical health as well as on these pediatric health-related issues. To date, few empirical studies have directly addressed this association. Several features associated with complex traumatic stress, such as emotion regulation difficulties, disruptive behavior, and family conflict, have indirectly been demonstrated to interfere with pediatric adherence, medical coping, and pain management. This demonstrates the need for more focused research in this area.
C1 [Brosbe, Micah S.; Faust, Jan; Gold, Steven N.] Nova SE Univ, Ctr Psychol Studies, Ft Lauderdale, FL 33314 USA.
RP Brosbe, MS (reprint author), Nova SE Univ, Ctr Psychol Studies, 3301 Coll Ave, Ft Lauderdale, FL 33314 USA.
EM mbrosbe@gmail.com
NR 78
TC 0
Z9 0
U1 0
U2 24
PU ROUTLEDGE JOURNALS, TAYLOR & FRANCIS LTD
PI ABINGDON
PA 4 PARK SQUARE, MILTON PARK, ABINGDON OX14 4RN, OXFORDSHIRE, ENGLAND
SN 1529-9732
J9 J TRAUMA DISSOCIATIO
JI J. Trauma Dissociation
PD JAN 1
PY 2013
VL 14
IS 1
BP 97
EP 112
DI 10.1080/15299732.2012.724761
PG 16
WC Psychology, Clinical; Psychiatry
SC Psychology; Psychiatry
GA 063GK
UT WOS:000312984000008
PM 23282050
DA 2020-02-16
ER

PT J
AU Riina, EM
   Martin, A
   Gardner, M
   Brooks-Gunn, J
AF Riina, Elizabeth M.
   Martin, Anne
   Gardner, Margo
   Brooks-Gunn, Jeanne
TI Context Matters: Links Between Neighborhood Discrimination, Neighborhood
   Cohesion and African American Adolescents' Adjustment
SO JOURNAL OF YOUTH AND ADOLESCENCE
LA English
DT Article
DE Racial discrimination; African American adolescents; Externalizing;
   Internalizing; Neighborhood cohesion
ID PERCEIVED RACIAL-DISCRIMINATION; ETHNIC-IDENTITY; PSYCHOLOGICAL
   ADJUSTMENT; EVERYDAY DISCRIMINATION; COLLECTIVE EFFICACY; MULTILEVEL
   ANALYSIS; INTEGRATIVE MODEL; VIOLENCE EXPOSURE; SOCIAL SUPPORT;
   MENTAL-HEALTH
AB Racial discrimination has serious negative consequences for the adjustment of African American adolescents. Taking an ecological approach, this study examined the linkages between perceived racial discrimination within and outside of the neighborhood and urban adolescents' externalizing and internalizing behaviors, and tested whether neighborhood cohesion operated as a protective factor. Data came from 461 African American adolescents (mean age = 15.24 years, SD = 1.56; 50 % female) participating in the Project on Human Development in Chicago Neighborhoods. Multilevel models revealed that perceived discrimination within youth's neighborhoods was positively related to externalizing, and discrimination both within and outside of youth's neighborhoods predicted greater internalizing problems. Neighborhood cohesion moderated the association between within-neighborhood discrimination and externalizing. Specifically, high neighborhood cohesion attenuated the association between within-neighborhood discrimination and externalizing. The discussion centers on the implications of proximal stressors and neighborhood cohesion for African American adolescents' adjustment.
C1 [Riina, Elizabeth M.; Martin, Anne; Gardner, Margo; Brooks-Gunn, Jeanne] Columbia Univ, Teachers Coll, Natl Ctr Children & Families, New York, NY 10027 USA.
RP Riina, EM (reprint author), Columbia Univ, Teachers Coll, Natl Ctr Children & Families, 525 W 120th St,Box 39, New York, NY 10027 USA.
EM riina@tc.columbia.edu
FU NICHD NIH HHSUnited States Department of Health & Human ServicesNational
   Institutes of Health (NIH) - USANIH Eunice Kennedy Shriver National
   Institute of Child Health & Human Development (NICHD) [R01 HD060719,
   R01HD060719, R24 HD047879]
NR 42
TC 28
Z9 28
U1 0
U2 34
PU SPRINGER/PLENUM PUBLISHERS
PI NEW YORK
PA 233 SPRING ST, NEW YORK, NY 10013 USA
SN 0047-2891
J9 J YOUTH ADOLESCENCE
JI J. Youth Adolesc.
PD JAN
PY 2013
VL 42
IS 1
BP 136
EP 146
DI 10.1007/s10964-012-9804-5
PG 11
WC Psychology, Developmental
SC Psychology
GA 060NO
UT WOS:000312785200011
PM 22890902
OA Green Accepted
DA 2020-02-16
ER

PT J
AU Sportel, BE
   Nauta, MH
   de Hullu, E
   de Jong, PJ
AF Sportel, B. Esther
   Nauta, Maaike H.
   de Hullu, Eva
   de Jong, Peter J.
TI Predicting internalizing symptoms over a two year period by BIS, FFFS
   and attentional control
SO PERSONALITY AND INDIVIDUAL DIFFERENCES
LA English
DT Article
DE BIS; FFFS; Attentional control; Anxiety; Depression; Adolescents
ID DEPRESSIVE SYMPTOMS; ANXIETY SYMPTOMS; ADOLESCENCE; TEMPERAMENT;
   CHILDREN
AB Identifying risk factors for the development of internalizing disorders is of major importance. In this context, behavioral inhibition (BIS), the fight-flight-freeze-system (FFFS), and attentional control (AC) have been proposed as being possible risk factors for both anxiety disorders and depression. Even though related cross-sectionally, it is still unclear whether these factors are precursors for internalizing disorders. In this longitudinal study, 1811 participants (aged 12-15) completed questionnaires on BIS/FFFS. AC, and internalizing symptoms at pretest and at two year follow-up. Supporting the alleged importance of BIS/FFFS and AC in the development of internalizing symptoms, BIS/FFFS and AC showed predictive value for anxiety and depression symptoms at two year follow-up. For anxiety symptoms this predictive value was not independent of the level of symptoms at pretest. For depression symptoms, AC showed predictive value over and above pretest level of depression symptoms. In the context of early detection of at risk adolescents, results suggest that screening of current anxiety and depression symptoms is most relevant in addition to a focus on AC for the screening of depression. However, it cannot be ruled out that at a further extended follow-up also BIS/FFFS might show independent predictive value for symptoms of anxiety and/or depression. (C) 2012 Elsevier Ltd. All rights reserved.
C1 [Sportel, B. Esther; Nauta, Maaike H.] Univ Groningen, Univ Med Ctr Groningen, Dept Psychiat, NL-9700 RB Groningen, Netherlands.
   [Sportel, B. Esther; Nauta, Maaike H.; de Hullu, Eva; de Jong, Peter J.] Univ Groningen, Dept Clin Psychol, NL-9712 TS Groningen, Netherlands.
RP Sportel, BE (reprint author), Univ Groningen, Dept Clin Psychol, Grote Kruisstr 2-1, NL-9712 TS Groningen, Netherlands.
EM b.e.sportel@rug.nl; m.h.nauta@rug.nl; eva.dehullu@ou.nl;
   p.j.dejong@rug.nl
RI de Jong, Peter/E-9095-2014
OI de Jong, Peter/0000-0002-3512-3663; Nauta, Maaike/0000-0001-7694-1382
NR 28
TC 5
Z9 5
U1 0
U2 13
PU PERGAMON-ELSEVIER SCIENCE LTD
PI OXFORD
PA THE BOULEVARD, LANGFORD LANE, KIDLINGTON, OXFORD OX5 1GB, ENGLAND
SN 0191-8869
J9 PERS INDIV DIFFER
JI Pers. Individ. Differ.
PD JAN
PY 2013
VL 54
IS 2
BP 236
EP 240
DI 10.1016/j.paid.2012.08.043
PG 5
WC Psychology, Social
SC Psychology
GA 062NP
UT WOS:000312926900017
DA 2020-02-16
ER

PT J
AU Balottin, U
   Poli, PF
   Termine, C
   Molteni, S
   Galli, F
AF Balottin, Umberto
   Poli, Paolo Fusar
   Termine, Cristiano
   Molteni, Silvia
   Galli, Federica
TI Psychopathological symptoms in child and adolescent migraine and
   tension-type headache: A meta-analysis
SO CEPHALALGIA
LA English
DT Review
DE Migraine; tension-type headache; child; adolescent; CBCL;
   psychopathology
ID PSYCHIATRIC-SYMPTOMS; MAJOR DEPRESSION; CHRONIC PAIN; ASSOCIATION;
   RECEPTOR; COMORBIDITY; QUALITY; ANXIETY; TRIALS
AB Introduction: After decades of research, the importance of psychological factors in child and adolescent headache is no longer in doubt. However, it is not clearly understood whether different types of headache are comorbid with specific kinds of psychopathology. To address this issue, we set out to establish whether young patients with migraine do or do not show significant levels of psychopathological symptoms compared with age-matched healthy controls and patients with tension-type headache (TTH).
   Methods: Ten studies were selected on the basis of a widely used psychodiagnostic tool (the Child Behavior Checklist (CBCL)) and by applying rigorous criteria: The studies were compared in a meta-analysis in order to evaluate the presence of Internalizing (mainly anxiety and depression) and Externalizing (mainly behavioral problems) symptoms in different types of headache (and versus healthy controls).
   Findings: Patients with migraine showed more psychopathological symptoms than healthy controls. TTH patients also had more psychopathology than controls, although the difference was more marked in the area of Internalizing disorders. Finally, no differences emerged between migraine and TTH.
   Discussion and conclusion: Psychopathological symptoms affect children with migraine, but also children with TTH. Biological, pathophysiological and clinical links need to be established. Effective treatment of affected children and adolescents is imperative in order to prevent chronic evolution. In this context, the CBCL may be a good screening instrument with a view to developing a tailored clinical approach.
C1 [Galli, Federica] IRCCS, C Mondino Natl Inst Neurol Fdn, Headache Sci Ctr, I-27100 Pavia, Italy.
   [Balottin, Umberto] IRCCS, C Mondino Natl Inst Neurol Fdn, Dept Child Neurol & Psychiat, I-27100 Pavia, Italy.
   [Balottin, Umberto; Molteni, Silvia] Univ Pavia, Unit Child Neurol & Psychiat, Dept Publ Hlth Neurosci Expt & Forens Med, I-27100 Pavia, Italy.
   [Poli, Paolo Fusar] Univ Pavia, Dept Behav Hlth Sci, I-27100 Pavia, Italy.
   [Termine, Cristiano] Univ Insubria, Child Neuropsychiat Unit, Dept Clin & Biol Sci, Varese, Italy.
RP Galli, F (reprint author), IRCCS, C Mondino Natl Inst Neurol Fdn, Headache Sci Ctr, Via Mondino 2, I-27100 Pavia, Italy.
EM federica.galli@mondino.it
RI Mir, Pablo/C-8662-2013; Fusar-Poli, Paolo/D-8605-2011
OI Mir, Pablo/0000-0003-1656-302X; termine, cristiano/0000-0003-2325-8293;
   Balottin, Umberto/0000-0001-6317-7784; Fusar-Poli,
   Paolo/0000-0003-3582-6788; Galli, Federica/0000-0003-0491-0338
NR 62
TC 53
Z9 53
U1 0
U2 16
PU SAGE PUBLICATIONS LTD
PI LONDON
PA 1 OLIVERS YARD, 55 CITY ROAD, LONDON EC1Y 1SP, ENGLAND
SN 0333-1024
EI 1468-2982
J9 CEPHALALGIA
JI Cephalalgia
PD JAN
PY 2013
VL 33
IS 2
BP 112
EP 122
DI 10.1177/0333102412468386
PG 11
WC Clinical Neurology; Neurosciences
SC Neurosciences & Neurology
GA 057GC
UT WOS:000312550000005
PM 23203505
DA 2020-02-16
ER

PT J
AU Perren, S
   Ettekal, I
   Ladd, G
AF Perren, Sonja
   Ettekal, Idean
   Ladd, Gary
TI The impact of peer victimization on later maladjustment: mediating and
   moderating effects of hostile and self-blaming attributions
SO JOURNAL OF CHILD PSYCHOLOGY AND PSYCHIATRY
LA English
DT Article
DE Peer victimization; hostile attributions; self-blame; internalizing
   problems; externalizing problems
ID MAXIMUM-LIKELIHOOD-ESTIMATION; AGGRESSIVE-BEHAVIOR; DEPRESSIVE SYMPTOMS;
   CHILDREN; ADJUSTMENT; VICTIMS; STYLE; ADOLESCENTS; EMOTION; MODELS
AB Background: Evidence indicates that being a victim of bullying or peer aggression has negative short- and long-term consequences. In this study, we investigated the mediating and moderating role of two types of attributional mechanisms (hostile and self-blaming attributions) on childrens maladjustment (externalizing and internalizing problems). Methods: In total, 478 children participated in this longitudinal study from grade 5 to grade 7. Children, parents, and teachers repeatedly completed questionnaires. Peer victimization was assessed through peer reports (T1). Attributions were assessed through self-reports using hypothetical scenarios (T2). Parents and teachers reported on childrens maladjustment (T1 and T3). Results: Peer victimization predicted increases in externalizing and internalizing problems. Hostile attributions partially mediated the impact of victimization on increases in externalizing problems. Self-blame was not associated with peer victimization. However, for children with higher levels of self-blaming attributions, peer victimization was linked more strongly with increases in internalizing problems. Conclusions: Results imply that hostile attributions may operate as a potential mechanism through which negative experiences with peers lead to increases in childrens aggressive and delinquent behavior, whereas self-blame exacerbates victimizations effects on internalizing problems.
C1 [Perren, Sonja] Univ Zurich, Jacobs Ctr Prod Youth Dev, CH-8006 Zurich, Switzerland.
   [Ettekal, Idean; Ladd, Gary] Arizona State Univ, Dept Family & Human Dev, Tempe, AZ USA.
   [Ettekal, Idean; Ladd, Gary] Arizona State Univ, Dept Psychol, Tempe, AZ 85287 USA.
RP Perren, S (reprint author), Univ Zurich, Jacobs Ctr Prod Youth Dev, Culmannstr 1, CH-8006 Zurich, Switzerland.
EM perren@jacobs-center.uzh.ch
RI Perren, Sonja/B-8310-2013
OI Perren, Sonja/0000-0002-7916-4037
FU National Institutes of HealthUnited States Department of Health & Human
   ServicesNational Institutes of Health (NIH) - USA [1-RO1MH-49223,
   2-RO1MH-49223]
FX This study was conducted as part of the Pathways Project at the
   University of Illinois, a larger longitudinal investigation of
   children's social/psychological/scholastic adjustment in school
   contexts, which is supported by the National Institutes of Health
   (grants 1-RO1MH-49223 and 2-RO1MH-49223 to Gary W. Ladd). Special
   appreciation is expressed to all the children and parents who made this
   study possible, and to members of the Pathways Project for assistance
   with data collection. The authors declare there are no competing or
   potential conflicts of interest.
NR 51
TC 56
Z9 60
U1 3
U2 86
PU WILEY
PI HOBOKEN
PA 111 RIVER ST, HOBOKEN 07030-5774, NJ USA
SN 0021-9630
EI 1469-7610
J9 J CHILD PSYCHOL PSYC
JI J. Child Psychol. Psychiatry
PD JAN
PY 2013
VL 54
IS 1
BP 46
EP 55
DI 10.1111/j.1469-7610.2012.02618.x
PG 10
WC Psychology, Developmental; Psychiatry; Psychology
SC Psychology; Psychiatry
GA 058PV
UT WOS:000312646900005
PM 23057732
OA Green Accepted
DA 2020-02-16
ER

PT J
AU Gander, M
   Buchheim, A
AF Gander, Manuela
   Buchheim, Anna
TI Internalizing symptoms in depressive adolescents - manifestations and
   methods of identification in schools
SO ZEITSCHRIFT FUR KINDER-UND JUGENDPSYCHIATRIE UND PSYCHOTHERAPIE
LA German
DT Article
DE depressive symptoms; children and adolescents; school psychology;
   screening in schools; behavior problems
ID SUICIDAL IDEATION; MENTAL-HEALTH; PSYCHIATRIC-DISORDERS; MAJOR
   DEPRESSION; CHILDREN; COMORBIDITY; BEHAVIOR; PSYCHOPATHOLOGY;
   PERFECTIONISM; EXPECTATIONS
AB Internalizing symptoms in depressive adolescents - manifestations and methods of identification in schools Objective: In order to improve teacher-training programs it is important to analyze the different manifestations of depressive symptoms in adolescent students. This study examined the severity and frequency of internalizing symptoms in adolescents with depressive symptoms and the relationship thereof to an increased risk of suicide. Method: 403 students (212 girls and 191 boys) at Austrian secondary schools aged between 16 and 18 years completed the Reynolds Adolescent Depression Scale-2, the Youth Self-Report, and the Suicide Probability Scale. Results: 35%, and thus more than one third, of the students with depressive symptoms showed high scores on the internalizing scale while being in the normal range on the externalizing scale. Using regression analysis we found that adolescents with internalizing problems show higher levels of physical complaints, anxiety, and depression. Furthermore, attention problems and thought problems are predictors of depression. In addition to depression, anxiety and thought problems, social problems, and aggressive behavior are predictive of a higher suicide risk. Conclusions: These results are discussed with respect to existing studies concerning how to recognize behavioral problems in school. The integration of these results into teachers' education and training serves to raise their awareness of depressive students with internalizing problems and thus helps them when taking appropriate steps to facilitate treatment.
C1 [Gander, Manuela; Buchheim, Anna] Univ Innsbruck, Inst Psychol, A-6020 Innsbruck, Austria.
RP Gander, M (reprint author), Univ Innsbruck, Inst Psychol, Bruno Sander Haus Innrain 52, A-6020 Innsbruck, Austria.
EM manuela.gander@student.uibk.ac.at
NR 63
TC 3
Z9 3
U1 0
U2 30
PU VERLAG HANS HUBER
PI BERN 9
PA LANGGASS-STRASSE 76, CH-3000 BERN 9, SWITZERLAND
SN 1422-4917
EI 1664-2880
J9 Z KINDER JUG-PSYCH
JI Z. Kinder-und Jugendpsy. Psychother.
PY 2013
VL 41
IS 1
BP 11
EP 22
DI 10.1024/1422-4917/a000206
PG 12
WC Psychiatry
SC Psychiatry
GA 059OK
UT WOS:000312714700002
PM 23258434
DA 2020-02-16
ER

PT J
AU Cents, RAM
   Diamantopoulou, S
   Hudziak, JJ
   Jaddoe, VWV
   Hofman, A
   Verhulst, FC
   Lambregtse-van den Berg, MP
   Tiemeier, H
AF Cents, R. A. M.
   Diamantopoulou, S.
   Hudziak, J. J.
   Jaddoe, V. W. V.
   Hofman, A.
   Verhulst, F. C.
   Lambregtse-van den Berg, M. P.
   Tiemeier, H.
TI Trajectories of maternal depressive symptoms predict child problem
   behaviour: The Generation R Study
SO PSYCHOLOGICAL MEDICINE
LA English
DT Article
DE Child internalizing and externalizing problems; group-based trajectory
   modelling; trajectories of maternal depressive symptoms
ID DEVELOPMENTAL TRAJECTORIES; MENTAL-HEALTH; ADJUSTMENT; MOTHERS;
   ADOLESCENCE; SENSITIVITY; CHRONICITY; POPULATION; PREVALENCE; DISTINCT
AB Background. It is unclear how the course of maternal depressive symptoms affects child development. We modelled trajectories of maternal depressive symptoms from mid-pregnancy to 3 years after childbirth to better determine their associations with child problem behaviour.
   Method. Mother-child dyads (n=4167) participated in a population-based prospective cohort in The Netherlands. Depressive symptoms were assessed with the Brief Symptom Inventory during pregnancy and at 2, 6 and 36 months postnatally. When children were 3 years old, problem behaviour was assessed with the Child Behaviour Checklist completed by each parent. A group-based modelling technique was used to model trajectories of maternal depressive symptoms and to examine their association with child problem behaviour. The added value of trajectory modelling was determined with successive linear regressions.
   Results. We identified four trajectories of maternal depressive symptoms; 'no' (34%), 'low' (54%), 'moderate' (11%) and 'high' (1.5%). Child problem behaviour varied as a function of maternal trajectory membership. Whether rated by mother or father, children of mothers assigned to higher trajectories had significantly more problem behaviours than children of mothers assigned to lower trajectories. The model including trajectories had additive predictive value over a model relying only on a summed repeated measure of severity and a predefined chronicity variable.
   Conclusions. Depending on their course, maternal depressive symptoms have different effects on child problem behaviour. More information is gained by studying trajectories of symptoms, than only predefined measures of severity and chronicity. Moreover, trajectories can help identifying clinically depressed mothers who are possible candidates for early interventions.
C1 [Cents, R. A. M.; Jaddoe, V. W. V.] Erasmus MC Univ Med Ctr, Generat R Study Grp, NL-3000 CB Rotterdam, Netherlands.
   [Cents, R. A. M.; Diamantopoulou, S.; Hudziak, J. J.; Verhulst, F. C.; Lambregtse-van den Berg, M. P.; Tiemeier, H.] Erasmus MC Univ Med Ctr, Dept Child & Adolescent Psychiat, NL-3000 CB Rotterdam, Netherlands.
   [Hudziak, J. J.] Univ Vermont, Dept Psychiat, Burlington, VT USA.
   [Hudziak, J. J.] Univ Vermont, Dept Med & Paediat, Burlington, VT USA.
   [Jaddoe, V. W. V.; Hofman, A.; Tiemeier, H.] Erasmus MC Univ Med Ctr, Dept Epidemiol, NL-3000 CB Rotterdam, Netherlands.
   [Jaddoe, V. W. V.] Erasmus MC Univ Med Ctr, Dept Paediat, NL-3000 CB Rotterdam, Netherlands.
   [Lambregtse-van den Berg, M. P.; Tiemeier, H.] Erasmus MC Univ Med Ctr, Dept Psychiat, NL-3000 CB Rotterdam, Netherlands.
RP Tiemeier, H (reprint author), Erasmus MC Univ Med Ctr, Dept Child & Youth Psychiat, POB 2060, NL-3000 CB Rotterdam, Netherlands.
EM h.tiemeier@erasmusmc.nl
OI Tiemeier, Henning/0000-0002-4395-1397
FU Erasmus Medical Centre, Rotterdam, Erasmus University Rotterdam;
   Netherlands Organization for Health Research and Development
   (ZonMw)Netherlands Organization for Health Research and Development
   [10.000.1003]; Sophia Foundation for Scientific Research (SSWO) [547];
   VIDI grant [017-106-370]
FX The Generation R Study is conducted by the Erasmus Medical Centre in
   close collaboration with the Erasmus University Rotterdam, the Municipal
   Health Service Rotterdam area, Rotterdam, the Rotterdam Homecare
   Foundation, Rotterdam, and the Stichting Trombosedienst &
   Artsenlaboratorium Rijnmond (STAR), Rotterdam. The Generation R Study
   was made possible by financial support from the Erasmus Medical Centre,
   Rotterdam, Erasmus University Rotterdam and The Netherlands Organization
   for Health Research and Development (ZonMw) (grant no.10.000.1003). The
   present study was supported by an additional grant from the Sophia
   Foundation for Scientific Research (SSWO; grant 547, 2008) and a VIDI
   grant (017-106-370) to H.T.
NR 38
TC 58
Z9 58
U1 1
U2 41
PU CAMBRIDGE UNIV PRESS
PI NEW YORK
PA 32 AVENUE OF THE AMERICAS, NEW YORK, NY 10013-2473 USA
SN 0033-2917
J9 PSYCHOL MED
JI Psychol. Med.
PD JAN
PY 2013
VL 43
IS 1
BP 13
EP 25
DI 10.1017/S0033291712000657
PG 13
WC Psychology, Clinical; Psychiatry; Psychology
SC Psychology; Psychiatry
GA 053GX
UT WOS:000312260500002
PM 22490169
DA 2020-02-16
ER

PT J
AU Cuzen, NL
   Andrew, C
   Thomas, KGF
   Stein, DJ
   Fein, G
AF Cuzen, Natalie L.
   Andrew, Colin
   Thomas, Kevin G. F.
   Stein, Dan J.
   Fein, George
TI Absence of P300 Reduction in South African Treatment-Naive Adolescents
   with Alcohol Dependence
SO ALCOHOLISM-CLINICAL AND EXPERIMENTAL RESEARCH
LA English
DT Article
DE Event-Related Potentials; P300; Alcoholism; Treatment-Naive; Adolescents
AB Background Event-related potential studies show reduced P300 amplitudes in alcohol use disorders (AUDs). Alcohol exposure, genetic vulnerability to alcoholism, and comorbid psychopathology may contribute to this reduction. Most previous research has studied treated adult AUD samples, which have more severe alcoholism, a greater family history of AUDs, and more comorbidity than untreated samples. Untreated AUD samples tend to have little or no P300 amplitude reduction. We compared P300 between treatment-naive alcohol-dependent (TNAD) adolescents with no diagnosable substance abuse or psychiatric comorbidity and nonsubstance-abusing control (NSAC) adolescents. Methods Individuals between the ages of 13 and 18 years were recruited into either TNAD (n = 45) or NSAC (n = 64) groups. Alcohol use variables, family history density of alcohol problems, and psychiatric symptom counts were assessed in a clinician-administered evaluation. EEGs were recorded during performance of a 3-condition visual target detection task. Results P300 amplitudes were of comparable size in TNAD adolescents and NSAC adolescents. Boys demonstrated larger P3a and P3b amplitudes than girls. Within TNAD, P3b amplitude was reduced in those who drank more frequently, and P3a latency was more prolonged in subjects with higher internalizing symptom counts. Conclusions The P300 deficit was not present in TNAD adolescents without comorbidities. In comparison to results of reduced P300 in treated adolescent AUD samples, this finding likely reflects moderate alcohol exposure, lower genetic vulnerability to alcoholism, and lack of comorbidity in our sample. Further work is needed to determine the relative contributions of these factors to changes in the P300.
C1 [Cuzen, Natalie L.; Andrew, Colin] Univ Stellenbosch, Dept Psychiat, ZA-7505 Tygerberg, South Africa.
   [Cuzen, Natalie L.; Thomas, Kevin G. F.] Univ Cape Town, ACSENT Lab, Dept Psychol, ZA-7700 Rondebosch, South Africa.
   [Andrew, Colin] Univ Cape Town, Dept Human Biol, Fac Hlth Sci, Observatory, South Africa.
   [Andrew, Colin; Fein, George] Neurobehav Res Inc, Honolulu, HI 96814 USA.
   [Stein, Dan J.] Univ Cape Town, Dept Psychiat, Observatory, South Africa.
RP Fein, G (reprint author), Neurobehav Res Inc, 1585 Kapiolani Blvd,Ste 1030, Honolulu, HI 96814 USA.
EM george@nbresearch.com
RI Thomas, Kevin Garth Flusk/AAA-8655-2020; Stein, Dan J/A-1752-2008
OI Thomas, Kevin Garth Flusk/0000-0002-0807-6101; Stein, Dan
   J/0000-0001-7218-7810
FU NIHUnited States Department of Health & Human ServicesNational
   Institutes of Health (NIH) - USA [RO1 AA016303-01]
FX This research was supported by NIH grant RO1 AA016303-01 (PI: G. Fein).
NR 0
TC 5
Z9 5
U1 0
U2 7
PU WILEY-BLACKWELL
PI HOBOKEN
PA 111 RIVER ST, HOBOKEN 07030-5774, NJ USA
SN 0145-6008
J9 ALCOHOL CLIN EXP RES
JI Alcoholism (NY)
PD JAN
PY 2013
VL 37
IS 1
BP 40
EP 48
DI 10.1111/j.1530-0277.2012.01837.x
PG 9
WC Substance Abuse
SC Substance Abuse
GA 064ZN
UT WOS:000313115200007
PM 22676302
OA Green Accepted
DA 2020-02-16
ER

PT J
AU Graham, DM
   Crocker, N
   Deweese, BN
   Roesch, SC
   Coles, CD
   Kable, JA
   May, PA
   Kalberg, WO
   Sowell, ER
   Jones, KL
   Riley, EP
   Mattson, SN
AF Graham, Diana M.
   Crocker, Nicole
   Deweese, Benjamin N.
   Roesch, Scott C.
   Coles, Claire D.
   Kable, Julie A.
   May, Philip A.
   Kalberg, Wendy O.
   Sowell, Elizabeth R.
   Jones, Kenneth L.
   Riley, Edward P.
   Mattson, Sarah N.
CA CIFASD
TI Prenatal Alcohol Exposure, Attention-Deficit/Hyperactivity Disorder, and
   Sluggish Cognitive Tempo
SO ALCOHOLISM-CLINICAL AND EXPERIMENTAL RESEARCH
LA English
DT Article
DE Fetal Alcohol Spectrum Disorder; Fetal Alcohol Syndrome;
   Attention-Deficit; Hyperactivity Disorder; Sluggish Cognitive Tempo;
   Neurobehavioral Profile
ID DEFICIT-HYPERACTIVITY DISORDER; SPECTRUM DISORDER; INTERNALIZING
   PROBLEMS; ADAPTIVE-BEHAVIOR; CHILDREN; ADHD; PREVALENCE; DIAGNOSIS;
   FEATURES; SCHOOL
AB Background Children with heavy prenatal alcohol exposure often meet criteria for attention-deficit/hyperactivity disorder (ADHD). ADHD research has examined subtype differences in symptomatology, including sluggish cognitive tempo (SCT). This construct is defined by behavioral symptoms including hypoactivity and daydreaming and has been linked to increased internalizing behaviors. The current study examined whether similar findings are displayed in children with prenatal alcohol exposure. Methods As part of a multisite study, caregivers of 272 children (8 to 16 years) completed the SCT Scale and Child Behavior Checklist (CBCL). Four groups were included: alcohol-exposed children with ADHD (ALC+; n = 75), alcohol-exposed children without ADHD (ALC-; n = 35), nonexposed children with ADHD (ADHD; n = 60), and nonexposed children without ADHD (CON; n = 102). SCT and CBCL scores were analyzed using 2 (exposure) X 2 (ADHD) analyses of variance. Pearson's correlations measured the relationships between SCT, CBCL, and Full Scale IQ (FSIQ). Discriminant function analysis examined whether SCT items could accurately classify groups. Results Analyses revealed significant main effects of exposure and ADHD on SCT and internalizing and externalizing scores and significant interaction effects on SCT and internalizing scores. SCT significantly correlated with internalizing, externalizing, and attention ratings in all groups and with FSIQ in ALC+. Discriminant function analysis indicated that specific SCT items could distinguish ALC- from CON. Conclusions Alcohol-exposed children exhibited elevated SCT scores. Elevations were related to increased parent ratings of internalizing and externalizing behaviors and attention. These findings are observed in alcohol-exposed children regardless of ADHD symptoms and specific SCT items proved useful in distinguishing exposed children, suggesting clinical utility for this measure in further defining the neurobehavioral profile related to prenatal alcohol exposure.
C1 [Graham, Diana M.; Crocker, Nicole; Deweese, Benjamin N.; Riley, Edward P.; Mattson, Sarah N.] San Diego State Univ, Ctr Behav Teratol, San Diego, CA 92182 USA.
   [Roesch, Scott C.; Riley, Edward P.; Mattson, Sarah N.] San Diego State Univ, Dept Psychol, San Diego, CA 92182 USA.
   [Coles, Claire D.] Emory Univ, Sch Med, Dept Psychiat & Behav Sci, Atlanta, GA USA.
   [Coles, Claire D.; Kable, Julie A.] Emory Univ, Sch Med, Dept Pediat, Atlanta, GA USA.
   [May, Philip A.] Univ N Carolina, Inst Nutr Res, Gillings Sch Global Publ Hlth, Dept Nutr, Kannapolis, NC USA.
   [May, Philip A.; Kalberg, Wendy O.] Univ New Mexico, Ctr Alcoholism Subst Abuse & Addict, Albuquerque, NM 87131 USA.
   [Sowell, Elizabeth R.] Univ So Calif, Keck Sch Med, Dev Cognit Neuroimaging Lab, Dept Pediat, Los Angeles, CA 90033 USA.
   [Sowell, Elizabeth R.] Childrens Hosp Los Angeles, Dept Pediat, Div Res Children Youth & Families, Los Angeles, CA 90027 USA.
   [Jones, Kenneth L.] Univ Calif San Diego, Sch Med, Dept Pediat, San Diego, CA 92103 USA.
RP Mattson, SN (reprint author), 6330 Alvarado Court,Suite 100, San Diego, CA 92120 USA.
EM smattson@sunstroke.sdsu.edu; smattson@sunstroke.sdsu.edu
RI Mattson, Sarah N/G-5344-2011; Riley, Edward P/E-6369-2013; Kable,
   Julie/A-3725-2016
OI Mattson, Sarah N/0000-0001-8499-9605; Riley, Edward
   P/0000-0001-8747-891X; Kable, Julie/0000-0001-5008-0887; May,
   Philip/0000-0003-1939-8701
FU National Institute on Alcohol and Alcohol Abuse (NIAAA)United States
   Department of Health & Human ServicesNational Institutes of Health (NIH)
   - USANIH National Institute on Alcohol Abuse & Alcoholism (NIAAA) [U01
   AA014834, U24 AA014811, U24 AA014818, U24 AA014815]; NIAAAUnited States
   Department of Health & Human ServicesNational Institutes of Health (NIH)
   - USANIH National Institute on Alcohol Abuse & Alcoholism (NIAAA)
FX Research described in this paper was supported by National Institute on
   Alcohol and Alcohol Abuse (NIAAA) grant numbers U01 AA014834 (SNM), U24
   AA014811 (EPR), U24 AA014818 (W. K. Barnett), and U24 AA014815 (KLJ).
   All or part of this work was done in conjunction with the Collaborative
   Initiative on Fetal Alcohol Spectrum Disorders (CIFASD), which is funded
   by grants from the NIAAA. Additional information about CIFASD can be
   found at www.cifasd.org. The authors thank the families who graciously
   participate in our studies and the members of the Center for Behavioral
   Teratology for ongoing assistance and support.
NR 46
TC 25
Z9 25
U1 2
U2 25
PU WILEY
PI HOBOKEN
PA 111 RIVER ST, HOBOKEN 07030-5774, NJ USA
SN 0145-6008
EI 1530-0277
J9 ALCOHOL CLIN EXP RES
JI Alcoholism (NY)
PD JAN
PY 2013
VL 37
SU 1
BP E338
EP E346
DI 10.1111/j.1530-0277.2012.01886.x
PG 9
WC Substance Abuse
SC Substance Abuse
GA 073BT
UT WOS:000313719000041
PM 22817778
OA Green Accepted
DA 2020-02-16
ER

PT J
AU Barlow, A
   Mullany, B
   Neault, N
   Compton, S
   Carter, A
   Hastings, R
   Billy, T
   Coho-Mescal, V
   Lorenzo, S
   Walkup, JT
AF Barlow, Allison
   Mullany, Britta
   Neault, Nicole
   Compton, Scott
   Carter, Alice
   Hastings, Ranelda
   Billy, Trudy
   Coho-Mescal, Valerie
   Lorenzo, Sherilynn
   Walkup, John T.
TI Effect of a Paraprofessional Home-Visiting Intervention on American
   Indian Teen Mothers' and Infants' Behavioral Risks: A Randomized
   Controlled Trial
SO AMERICAN JOURNAL OF PSYCHIATRY
LA English
DT Article
ID CONDUCT PROBLEMS; EARLY-CHILDHOOD; MENTAL-HEALTH; SUBSTANCE USE;
   DRUG-USE; CHILDREN; ANTECEDENTS; TRAJECTORIES; ADOLESCENCE; PREVENTION
AB Objective: The authors sought to examine the effectiveness of Family Spirit, a pa ra professional-delivered, home-visiting pregnancy and early childhood intervention, in improving American Indian teen mothers' parenting outcomes and mothers' and children's emotional and behavioral functioning 12 months postpartum.
   Method: Pregnant American Indian teens (N=322) from four southwestern tribal reservation communities were randomly assigned in equal numbers to the Family Spirit intervention plus optimized standard care or to optimized standard care alone. Parent and child emotional and behavioral outcome data were collected at baseline and at 2, 6, and 12 months postpartum using self-reports, interviews, and observational measures.
   Results: At 12 months postpartum, mothers in the intervention group had significantly greater parenting knowledge, parenting self-efficacy, and home safety attitudes and fewer externalizing behaviors, and their children had fewer externalizing problems. In a subsample of mothers with any lifetime substance use at baseline (N=285; 88.5%), children in the intervention group had fewer externalizing and dysregulation problems than those in the standard care group, and fewer scored in the clinically "at risk" range (>= 10th percentile) for externalizing and internalizing problems. No between-group differences were observed for outcomes measured by the Home Observation for Measurement of the Environment scale.
   Conclusions: Outcomes 12 months postpartum suggest that the Family Spirit intervention improves parenting and infant outcomes that predict lower lifetime behavioral and drug use risk for participating teen mothers and children. (Am) Psychiatry 2013; 170:83-93)
C1 [Barlow, Allison] Johns Hopkins Bloomberg Sch Publ Hlth, Ctr Amer Indian Hlth, Baltimore, MD 21205 USA.
   Duke Univ, Med Ctr, Dept Psychiat & Behav Sci, Durham, NC USA.
   Univ Massachusetts, Dept Psychol, Boston, MA 02125 USA.
   Weill Cornell Med Coll, Dept Psychiat, New York, NY USA.
RP Barlow, A (reprint author), Johns Hopkins Bloomberg Sch Publ Hlth, Ctr Amer Indian Hlth, Baltimore, MD 21205 USA.
EM abarlow@jhsph.edu
OI Carter, Alice/0000-0001-9861-1560
FU Eli LillyEli Lilly; PfizerPfizer; National Institute on Drug AbuseUnited
   States Department of Health & Human ServicesNational Institutes of
   Health (NIH) - USANIH National Institute on Drug Abuse (NIDA) [R01
   DA019042]; Office of Behavioral and Social Sciences ResearchUnited
   States Department of Health & Human ServicesNational Institutes of
   Health (NIH) - USA
FX Dr. Compton has served as a consultant for Shire Pharmaceuticals, as a
   principal investigator on a study for Shire Pharmaceuticals, and as an
   associate editor for the Journal of Consulting and Clinical Psychology
   and the Journal of Child and Adolescent Psychopharmacology. Dr. Carter
   receives royalties for the Infant-Toddler Social and Emotional
   Assessment. Dr. Walkup has served as a consultant for Shire
   Pharmaceuticals and has received research support from, served on the
   advisory board of, and received travel support and honoraria from the
   Tourette Syndrome Association; he has received free medication and
   placebo for NIH-funded studies from Eli Lilly and from Pfizer; and he
   receives royalties from Guilford Press and Oxford University Press. The
   other authors report no financial relationships with commercial
   interests.; Supported by grant R01 DA019042 from the National Institute
   on Drug Abuse and the Office of Behavioral and Social Sciences Research
   (principal investigator, John T. Walkup).
NR 49
TC 38
Z9 38
U1 0
U2 31
PU AMER PSYCHIATRIC PUBLISHING, INC
PI ARLINGTON
PA 1000 WILSON BOULEVARD, STE 1825, ARLINGTON, VA 22209-3901 USA
SN 0002-953X
J9 AM J PSYCHIAT
JI Am. J. Psychiat.
PD JAN
PY 2013
VL 170
IS 1
BP 83
EP 93
DI 10.1176/appi.ajp.2012.12010121
PG 11
WC Psychiatry
SC Psychiatry
GA 064OZ
UT WOS:000313086200011
PM 23409290
OA Green Accepted
DA 2020-02-16
ER

PT S
AU Hussong, AM
   Curran, PJ
   Bauer, DJ
AF Hussong, Andrea M.
   Curran, Patrick J.
   Bauer, Daniel J.
BE NolenHoeksema, S
TI Integrative Data Analysis in Clinical Psychology Research
SO ANNUAL REVIEW OF CLINICAL PSYCHOLOGY, VOL 9
SE Annual Review of Clinical Psychology
LA English
DT Article; Book Chapter
DE measurement harmonization; pooled data analysis; collaborative science;
   data sharing; research methods; cumulative science
ID ITEM RESPONSE THEORY; MEASUREMENT INVARIANCE; SUBSTANCE USE;
   INTERNALIZING SYMPTOMS; FACTORIAL INVARIANCE; PARENT ALCOHOLISM; POOLED
   ANALYSIS; BREAST-CANCER; CHILDREN; RISK
AB Integrative data analysis (IDA), a novel framework for conducting the simultaneous analysis of raw data pooled from multiple studies, offers many advantages including economy (i.e., reuse of extant data), power (i.e., large combined sample sizes), the potential to address new questions not answerable by a single contributing study (e. g., combining longitudinal studies to cover a broader swath of the lifespan), and the opportunity to build a more cumulative science (i.e., examining the similarity of effects across studies and potential reasons for dissimilarities). There are also methodological challenges associated with IDA, including the need to account for sampling heterogeneity across studies, to develop commensurate measures across studies, and to account for multiple sources of study differences as they impact hypothesis testing. In this review, we outline potential solutions to these challenges and describe future avenues for developing IDA as a framework for studies in clinical psychology.
C1 [Hussong, Andrea M.; Curran, Patrick J.; Bauer, Daniel J.] Univ N Carolina, Dept Psychol, Chapel Hill, NC 27599 USA.
RP Hussong, AM (reprint author), Univ N Carolina, Dept Psychol, CB 3270, Chapel Hill, NC 27599 USA.
EM hussong@unc.edu; curran@unc.edu; dbauer@email.unc.edu
FU National Institute on Drug AbuseUnited States Department of Health &
   Human ServicesNational Institutes of Health (NIH) - USANIH National
   Institute on Drug Abuse (NIDA) [R01DA015398]
FX The project described was supported by award number R01DA015398 from the
   National Institute on Drug Abuse. The content is solely the
   responsibility of the authors and does not represent the official views
   of the National Institute on Drug Abuse or the National Institutes of
   Health. This work owes its strengths to the team efforts of the Cross
   Study research group, including its current research assistants and
   postdoctoral fellows who commented on this manuscript (Sierra Bainter,
   Alison Burns, Andrea Howard, Jim McGinely, and Jess Solis),
   collaborating investigators (Laurie Chassin, Ken Sher, and Bob Zucker),
   and numerous research assistants and postdoctoral fellows over the last
   ten years of productivity.
NR 66
TC 58
Z9 58
U1 2
U2 22
PU ANNUAL REVIEWS
PI PALO ALTO
PA 4139 EL CAMINO WAY, PO BOX 10139, PALO ALTO, CA 94303-0897 USA
SN 1548-5943
BN 978-0-8243-3909-8
J9 ANNU REV CLIN PSYCHO
JI Annu. Rev. Clin. Psychol.
PY 2013
VL 9
BP 61
EP 89
DI 10.1146/annurev-clinpsy-050212-185522
PG 29
WC Psychology, Clinical; Psychology
SC Psychology
GA BFX16
UT WOS:000321742100005
PM 23394226
OA Green Accepted
DA 2020-02-16
ER

PT J
AU Guenole, F
   Louis, J
   Creveuil, C
   Baleyte, JM
   Montlahuc, C
   Fourneret, P
   Revol, O
AF Guenole, Fabian
   Louis, Jacqueline
   Creveuil, Christian
   Baleyte, Jean-Marc
   Montlahuc, Claire
   Fourneret, Pierre
   Revol, Olivier
TI Behavioral Profiles of Clinically Referred Children with Intellectual
   Giftedness
SO BIOMED RESEARCH INTERNATIONAL
LA English
DT Article
ID MENTAL-DISORDERS; ADJUSTMENT; CLASSIFICATION; ADOLESCENTS; PERFORMANCE;
   PSYCHIATRY; CHECKLIST; TEACHER; PARENT; RISK
AB It is common that intellectually gifted children-that is, children with an IQ >= 130-are referred to paediatric or child neuropsychiatry clinics for socio-emotional problems and/or school underachievement or maladjustment. These clinically-referred children with intellectual giftedness are thought to typically display internalizing problems (i.e., self-focused problems reflecting overcontrol of emotion and behavior), and to be more behaviorally impaired when "highly" gifted (IQ >= 145) or displaying developmental asynchrony (i.e., a heterogeneous developmental pattern, reflected in a significant verbal-performance discrepancy on IQ tests). We tested all these assumptions in 143 clinically-referred gifted children aged 8 to 12, using Wechsler's intelligence profile and the Child Behavior Checklist. Compared to a normative sample, gifted children displayed increased behavioral problems in the whole symptomatic range. Internalizing problems did not predominate over externalizing ones (i.e., acted-out problems, reflecting undercontrol of emotion and behavior), revealing a symptomatic nature of behavioral syndromes more severe than expected. "Highly gifted" children did not display more behavioral problems than the "low gifted." Gifted children with a significant verbal-performance discrepancy displayed more externalizing problems and mixed behavioral syndromes than gifted children without such a discrepancy. These results suggest that developmental asynchrony matters when examining emotional and behavioral problems in gifted children.
C1 [Guenole, Fabian; Baleyte, Jean-Marc] CHU Caen, Serv Psychiat Enfant & Adolescent, F-14033 Caen 9, France.
   [Louis, Jacqueline; Montlahuc, Claire; Fourneret, Pierre; Revol, Olivier] Serv Hosp Univ Psychiat Enfant & Adolescent, Hosp Civils Lyon, Hop Femme Mere Enfant, F-69500 Bron, France.
   [Creveuil, Christian] CHU Caen, Unit Biostat & Rech Clin, F-14033 Caen 9, France.
   [Creveuil, Christian; Baleyte, Jean-Marc] Univ Normandie, Fac Med, F-14032 Caen 5, France.
   [Fourneret, Pierre] Univ Lyon 1, Fac Med Lyon Est, F-69373 Lyon 8, France.
RP Guenole, F (reprint author), CHU Caen, Serv Psychiat Enfant & Adolescent, Ave Clemenceau, F-14033 Caen 9, France.
EM guenole_fabian@yahoo.fr
RI CREVEUIL, Christian/L-7215-2015
FU Hospices Civils de Lyon [AO HCL 2004-UF 31245]
FX This research has been supported by a Grant from the "Hospices Civils de
   Lyon" (AO HCL 2004-UF 31245). The authors thank Pr. Eric Fombonne, Pr.
   Frank Verhulst, and Dr. Jan van der Ende for answering questions and Mr.
   Mathieu Grives, archivist at the Department of Child and Adolescent
   Psychiatry of the Caen University Hospital, for documentary search. They
   also thank the anonymous reviewers, whose comments helped improve the
   paper, and finally they thank the children who participated to the study
   and their parents.
NR 56
TC 13
Z9 13
U1 2
U2 61
PU HINDAWI LTD
PI LONDON
PA ADAM HOUSE, 3RD FLR, 1 FITZROY SQ, LONDON, W1T 5HF, ENGLAND
SN 2314-6133
EI 2314-6141
J9 BIOMED RES INT
JI Biomed Res. Int.
PY 2013
AR 540153
DI 10.1155/2013/540153
PG 7
WC Biotechnology & Applied Microbiology; Medicine, Research & Experimental
SC Biotechnology & Applied Microbiology; Research & Experimental Medicine
GA 189IB
UT WOS:000322259600001
PM 23956988
OA DOAJ Gold, Green Published
DA 2020-02-16
ER

PT J
AU Evans, EH
   Tovee, MJ
   Boothroyd, LG
   Drewett, RF
AF Evans, Elizabeth H.
   Tovee, Martin J.
   Boothroyd, Lynda G.
   Drewett, Robert F.
TI Body dissatisfaction and disordered eating attitudes in 7- to
   11-year-old girls: Testing a sociocultural model
SO BODY IMAGE
LA English
DT Article
DE Thin-ideal internalization; Body dissatisfaction; Eating; Child
ID THIN-IDEAL INTERNALIZATION; ADOLESCENT GIRLS; GENDER-DIFFERENCES;
   RISK-FACTORS; APPEARANCE QUESTIONNAIRE; PREADOLESCENT CHILDREN; FIGURE
   PERCEPTIONS; PREVENTION PROGRAM; BULIMIC BEHAVIORS; IMAGE DISTURBANCE
AB We examined the sociocultural model of body dissatisfaction and disordered eating attitude development in young girls for the first time. According to the model, internalizing an unrealistically thin ideal body increases the risk of disordered eating via body dissatisfaction, dietary restraint, and depression. Girls aged 7-11 years (N=127) completed measures of thin-ideal internalization, body dissatisfaction, dieting, depression, and disordered eating attitudes. Participants' height and weight were measured and their body mass index calculated. Thin-ideal internalization predicted disordered eating attitudes indirectly via body dissatisfaction, dietary restraint, and depression; it also predicted disordered eating attitudes directly. Path analyses showed that a revised sociocultural model fit well with the data. These data show that a sociocultural framework for understanding disordered eating and body dissatisfaction in adults is useful, with minor modifications, in understanding the development of related attitudes in young girls. (C) 2012 Elsevier Ltd. All rights reserved.
C1 [Evans, Elizabeth H.; Boothroyd, Lynda G.; Drewett, Robert F.] Univ Durham, Sci Labs, Dept Psychol, Durham DH1 3LE, England.
   [Tovee, Martin J.] Newcastle Univ, Inst Neurosci, Newcastle Upon Tyne NE2 4HH, Tyne & Wear, England.
RP Evans, EH (reprint author), Inst Hlth & Aging, Clin Aging Res Unit, Newcastle Upon Tyne NE4 5PL, Tyne & Wear, England.
EM Elizabeth.Evans@newcastle.ac.uk
RI Boothroyd, Lynda/B-9168-2009
OI Boothroyd, Lynda/0000-0001-6660-5828; Tovee, Martin/0000-0001-9642-4462
NR 83
TC 34
Z9 36
U1 0
U2 53
PU ELSEVIER SCIENCE BV
PI AMSTERDAM
PA PO BOX 211, 1000 AE AMSTERDAM, NETHERLANDS
SN 1740-1445
J9 BODY IMAGE
JI Body Image
PD JAN
PY 2013
VL 10
IS 1
BP 8
EP 15
DI 10.1016/j.bodyim.2012.10.001
PG 8
WC Psychology, Clinical; Psychiatry; Psychology, Multidisciplinary
SC Psychology; Psychiatry
GA 084RW
UT WOS:000314557800002
PM 23137857
DA 2020-02-16
ER

PT J
AU Agnafors, S
   Comasco, E
   Bladh, M
   Sydsjo, G
   DeKeyser, L
   Oreland, L
   Svedin, CG
AF Agnafors, Sara
   Comasco, Erika
   Bladh, Marie
   Sydsjo, Gunilla
   DeKeyser, Linda
   Oreland, Lars
   Svedin, Carl Goran
TI Effect of gene, environment and maternal depressive symptoms on
   pre-adolescence behavior problems - a longitudinal study
SO CHILD AND ADOLESCENT PSYCHIATRY AND MENTAL HEALTH
LA English
DT Article
DE Child; Depression; 5-HTTLPR; BDNF; Longitudinal; SESBiC-study
AB Background: Depression is a common and disabling condition with a high relapse frequency. Maternal mental health problems and experience of traumatic life events are known to increase the risk of behavior problems in children. Recently, genetic factors, in particular gene-by-environment interaction models, have been implicated to explain depressive etiology. However, results are inconclusive.
   Methods: Study participants were members of the SESBiC-study. A total of 889 mothers and their children were followed during the child's age of 3 months to 12 years. Information on maternal depressive symptoms was gathered postpartum and at a 12 year follow-up. Mothers reported on child behavior and traumatic life events experienced by the child at age 12. Saliva samples were obtained from children for analysis of 5-HTTLPR and BDNF Val66Met polymorphisms.
   Results: Multivariate analysis showed a significant association between maternal symptoms of depression and anxiety, and internalizing problems in 12-year-old children (OR 5.72, 95% CI 3.30-9.91). Furthermore, carriers of two short alleles (s/s) of the 5-HTTLPR showed a more than 4-fold increased risk of internalizing problems at age 12 compared to l/l carriers (OR 4.73, 95% CI 2.14-10.48). No gene-by-environment interaction was found and neither depressive symptoms postpartum or traumatic experiences during childhood stayed significant in the final model.
   Conclusions: Concurrent maternal symptoms of depression and anxiety are significant risk factors for behavior problems in children, which need to be taken into account in clinical practice. Furthermore, we found a main effect of 5-HTTLPR on internalizing symptoms in 12-year-old children, a finding that needs to be confirmed in future studies.
C1 [Agnafors, Sara; Svedin, Carl Goran] Linkoping Univ, Fac Hlth Sci, IKE, Div Child & Adolescent Psychiat, S-58185 Linkoping, Sweden.
   [Comasco, Erika; Oreland, Lars] Uppsala Univ, Div Pharmacol, Dept Neurosci, BMC, S-75124 Uppsala, Sweden.
   [Bladh, Marie; Sydsjo, Gunilla; DeKeyser, Linda] Linkoping Univ, Div Obstet & Gynecol IKE, Fac Hlth Sci, S-58185 Linkoping, Sweden.
RP Agnafors, S (reprint author), Linkoping Univ, Fac Hlth Sci, IKE, Div Child & Adolescent Psychiat, S-58185 Linkoping, Sweden.
EM sara.agnafors@liu.se
RI Comasco, Erika/H-9337-2019
OI Comasco, Erika/0000-0002-2174-2068; Bladh, Marie/0000-0002-6681-8601
FU Swedish Council for Working Life and Social Research (FAS)Swedish
   Research CouncilSwedish Research Council for Health Working Life &
   Welfare (Forte); Swedish Research Council (VR)Swedish Research Council;
   Clas Groschinsky memorial foundation; Hallsten research foundation; ALF,
   County council of Ostergotland
FX We thank the Swedish Council for Working Life and Social Research (FAS),
   the Swedish Research Council (VR), Clas Groschinsky memorial foundation,
   Hallsten research foundation and ALF, County council of Ostergotland,
   for financial support, Professor emerita Marianne Cederblad for her work
   with the earlier waves of the study and Dr Niklas Nordquist for the
   skillful technical assistance.
NR 63
TC 15
Z9 15
U1 0
U2 6
PU BIOMED CENTRAL LTD
PI LONDON
PA 236 GRAYS INN RD, FLOOR 6, LONDON WC1X 8HL, ENGLAND
EI 1753-2000
J9 CHILD ADOL PSYCH MEN
JI Child Adolesc. Psychiatry Ment. Health
PY 2013
VL 7
AR 10
DI 10.1186/1753-2000-7-10
PG 9
WC Pediatrics; Psychiatry
SC Pediatrics; Psychiatry
GA V42VC
UT WOS:000209640300009
PM 23518193
OA DOAJ Gold, Green Published
DA 2020-02-16
ER

PT J
AU Imbach, D
   Aebi, M
   Metzke, CW
   Bessler, C
   Steinhausen, HC
AF Imbach, Daniela
   Aebi, Marcel
   Metzke, Christa Winkler
   Bessler, Cornelia
   Steinhausen, Hans Christoph
TI Internalizing and externalizing problems, depression, and self-esteem in
   non-detained male juvenile offenders
SO CHILD AND ADOLESCENT PSYCHIATRY AND MENTAL HEALTH
LA English
DT Article
DE Juvenile offenders; Internalizing and externalizing problems;
   Depression; Self-esteem
AB Background: High rates of mental disorders have been found in detained juvenile offenders, whereas the role of psychopathology in non-detained offenders is less clear. Therefore, the present study compared psychopathology in male non-detained delinquent juveniles and two matched samples from the community and an adolescent psychiatric clinic.
   Methods: 125 male adolescents aged 11 to 19 years (m = 16.2 years, SD = 1.5 years) from an outpatient adolescent forensic clinic were compared to a community sample from the Zurich Adolescent Psychology and Psychopathology Study (ZAPPS) and a referred sample from a psychiatric clinic matched for age and nationality. All subjects responded to questionnaires measuring internalizing and externalizing problems, depressive symptoms and self-esteem.
   Results: The sample of non-detained juvenile offenders showed similar rates of self-reported internalizing and externalizing problems when compared to the community sample, whereas the clinic sample displayed an increased rate of various disturbances. Similar results were found also for self-esteem. In agreement with these findings, non-detained juvenile offenders less frequently had a psychiatric diagnosis after full clinical assessment when compared to the clinical sample. However, a diagnosis of conduct disorders and a lower IQ range was found more frequently in non-detained juvenile offenders. Offenders with serious delinquent acts and involving weapons showed higher depression scores than the rest of the offenders.
   Conclusion: In non-detained assessment situations before court examination, juvenile offenders present rather normal behaviour. Their lack of awareness of potential behavioural problems should be considered during assessment and treatment of this group of offenders.
C1 [Imbach, Daniela; Aebi, Marcel; Metzke, Christa Winkler; Bessler, Cornelia; Steinhausen, Hans Christoph] Univ Zurich, Dept Child & Adolescent Psychiat, Forens Child & Adolescent Psychiat, Zurich, Switzerland.
   [Steinhausen, Hans Christoph] Univ Basel, Clin Psychol & Epidemiol, Basel, Switzerland.
   [Steinhausen, Hans Christoph] Aalborg Univ Hosp, Hosp Psychiat, Res Unit Child & Adolescent Psychiat, Aalborg, Denmark.
RP Imbach, D (reprint author), Univ Zurich, Dept Child & Adolescent Psychiat, Forens Child & Adolescent Psychiat, Zurich, Switzerland.
EM daniela.imbach@kjpdzh.ch
OI Aebi, Marcel/0000-0001-7901-9801
FU Swiss National Science FoundationSwiss National Science Foundation
   (SNSF)
FX Parts of the present study originating from the Zurich Adolescent
   Psychiatry and Psychology Study (ZAPPS) had been supported by grants
   from the Swiss National Science Foundation to the senior author.
NR 44
TC 9
Z9 9
U1 0
U2 5
PU BIOMED CENTRAL LTD
PI LONDON
PA 236 GRAYS INN RD, FLOOR 6, LONDON WC1X 8HL, ENGLAND
EI 1753-2000
J9 CHILD ADOL PSYCH MEN
JI Child Adolesc. Psychiatry Ment. Health
PY 2013
VL 7
AR 7
DI 10.1186/1753-2000-7-7
PG 8
WC Pediatrics; Psychiatry
SC Pediatrics; Psychiatry
GA V42VC
UT WOS:000209640300006
PM 23445953
OA DOAJ Gold, Green Published, Green Accepted
DA 2020-02-16
ER

PT J
AU Jung, E
   Pick, O
   Schluter-Muller, S
   Schmeck, K
   Goth, K
AF Jung, Emanuel
   Pick, Oliver
   Schlueter-Mueller, Susanne
   Schmeck, Klaus
   Goth, Kirstin
TI Identity development in adolescents with mental problems
SO CHILD AND ADOLESCENT PSYCHIATRY AND MENTAL HEALTH
LA English
DT Article
DE Identity; Assessment; Personality disorder; Adolescence; Psychopathology
AB Background: In the revision of the Diagnostic and Statistical Manual (DSM-5), "Identity" is an essential diagnostic criterion for personality disorders (self-related personality functioning) in the alternative approach to the diagnosis of personality disorders in Section III of DSM-5. Integrating a broad range of established identity concepts, AIDA (Assessment of Identity Development in Adolescence) is a new questionnaire to assess pathology-related identity development in healthy and disturbed adolescents aged 12 to 18 years. Aim of the present study is to investigate differences in identity development between adolescents with different psychiatric diagnoses.
   Methods: Participants were 86 adolescent psychiatric in-and outpatients aged 12 to 18 years. The test set includes the questionnaire AIDA and two semi-structured psychiatric interviews (SCID-II, K-DIPS). The patients were assigned to three diagnostic groups (personality disorders, internalizing disorders, externalizing disorders). Differences were analyzed by multivariate analysis of variance MANOVA.
   Results: In line with our hypotheses, patients with personality disorders showed the highest scores in all AIDA scales with T>70. Patients with externalizing disorders showed scores in an average range compared to population norms, while patients with internalizing disorders lay in between with scores around T=60. The AIDA total score was highly significant between the groups with a remarkable effect size of f=0.44.
   Conclusion: Impairment of identity development differs between adolescent patients with different forms of mental disorders. The AIDA questionnaire is able to discriminate between these groups. This may help to improve assessment and treatment of adolescents with severe psychiatric problems.
C1 [Jung, Emanuel; Pick, Oliver; Schmeck, Klaus; Goth, Kirstin] Psychiat Univ Hosp, Child & Adolescent Psychiat Hosp, Basel, Switzerland.
   [Schlueter-Mueller, Susanne] Univ Appl Sci FHNW, Basel, Switzerland.
RP Jung, E (reprint author), Psychiat Univ Hosp, Child & Adolescent Psychiat Hosp, Basel, Switzerland.
EM Emanuel.Jung@upkbs.ch
FU Deutsche Forschungsgemeinschaft (DFG)German Research Foundation (DFG)
FX The Article processing charge (APC) of this manuscript has been funded
   by the Deutsche Forschungsgemeinschaft (DFG).
NR 42
TC 10
Z9 12
U1 0
U2 11
PU BIOMED CENTRAL LTD
PI LONDON
PA 236 GRAYS INN RD, FLOOR 6, LONDON WC1X 8HL, ENGLAND
EI 1753-2000
J9 CHILD ADOL PSYCH MEN
JI Child Adolesc. Psychiatry Ment. Health
PY 2013
VL 7
AR 26
DI 10.1186/1753-2000-7-26
PG 8
WC Pediatrics; Psychiatry
SC Pediatrics; Psychiatry
GA V42VC
UT WOS:000209640300025
PM 23899433
OA DOAJ Gold, Green Published
DA 2020-02-16
ER

PT J
AU Brown, S
   Groza, V
AF Brown, Suzanne
   Groza, Victor
TI A Comparison of Adoptive Parents' Perceptions of their Child's Behavior
   among Indian Children Adopted to Norway, the United States, and Within
   Country: Implications for Adoption Policy
SO CHILD WELFARE
LA English
DT Article
ID MAJORITY CHILDREN; ETHNIC-MINORITY
AB The Hague Convention on the Protection of Children suggests that intercountry adoption be considered as a permanent care option only after other solutions within the child's country of origin have been exhausted. Data from the Child Behavior Checklist (CBCL) were examined for 478 Indian children ages 4-18 adopted domestically, adopted to Norway, and adopted to the United States. The CBCL has a reported reliability of.9 (Achenbach, 1991; Achenbach & Edelbrock, 1983) and contains five subscales assessing internalizing problems plus a summative Internalizing Scale, and three subscales assessing externalizing problems plus a summative Externalizing Scale. Perceptions of Norwegian, American, and Indian adoptive parents regarding their child's functioning were compared. Children adopted to Norway and the United States were perceived by their parents to be functioning significantly better behaviorally than children adopted within country while controlling for age of child and gender of adoptive parent completing the CBCL. Policymakers should examine the evidence prioritizing within country adoption over intercountry adoption.
C1 [Brown, Suzanne] Wayne State Univ, Detroit, MI 48202 USA.
   [Groza, Victor] Case Western Reserve Univ, Cleveland, OH 44106 USA.
RP Brown, S (reprint author), Wayne State Univ, Detroit, MI 48202 USA.
OI Groza, Victor/0000-0001-9844-9006
NR 58
TC 1
Z9 1
U1 0
U2 0
PU CHILD WELFARE LEAGUE AMER INC
PI WASHINGTON
PA 1726 M ST, STE 500, WASHINGTON, DC 20009 USA
SN 0009-4021
J9 CHILD WELFARE
JI Child Welf.
PY 2013
VL 92
IS 3
BP 119
EP 143
PG 25
WC Family Studies; Social Work
SC Family Studies; Social Work
GA V36EE
UT WOS:000209195200007
PM 24818433
DA 2020-02-16
ER

PT J
AU Thommessen, S
   Laghi, F
   Cerrone, C
   Baiocco, R
   Todd, BK
AF Thommessen, S.
   Laghi, F.
   Cerrone, C.
   Baiocco, R.
   Todd, B. K.
TI Internalizing and externalizing symptoms among unaccompanied refugee and
   Italian adolescents
SO CHILDREN AND YOUTH SERVICES REVIEW
LA English
DT Article
DE Unaccompanied refugee adolescents; Internalizing and externalizing
   problems; Psychological adjustment; Adolescence
ID BEHAVIORAL-PROBLEMS; MENTAL-HEALTH; CHILDREN; RISK; WAR
AB This study investigated the prevalence of emotional and behavioral symptoms in unaccompanied refugee adolescents living in Italy; an area which remains under-researched despite the relatively high number of asylum seekers registered in Italy compared to other industrialized countries. The Child Behavior Checklist (CBCL) for 6-18 year-olds was completed by a social worker or parent for each of the 120 participating adolescents; sixty male unaccompanied refugee adolescents and sixty male native Italian adolescents. The paper presents findings that illustrate high levels of emotional and behavioral problems in unaccompanied refugee youth living in Italy. On all components of the CBCL, unaccompanied refugee adolescents were found to present with significantly more problems, as reported by social workers, compared to the Italian group of adolescents. In the light of these results, the importance of interventions and culturally sensitive therapeutic programs for refugee youth is discussed. (C) 2012 Elsevier Ltd. All rights reserved.
C1 [Thommessen, S.; Todd, B. K.] City Univ London, Dept Psychol, London, England.
   [Laghi, F.; Cerrone, C.; Baiocco, R.] Univ Roma La Sapienza, Dept Dev & Social Psychol, Rome, Italy.
RP Laghi, F (reprint author), Via Marsi 78, I-00185 Rome, Italy.
EM fiorenzo.laghi@uniroma1.it
RI Laghi, Fiorenzo/AAA-9780-2019; Baiocco, Roberto/B-2728-2010
OI Laghi, Fiorenzo/0000-0003-3969-4292; Baiocco,
   Roberto/0000-0002-6372-3762
NR 25
TC 22
Z9 22
U1 1
U2 42
PU PERGAMON-ELSEVIER SCIENCE LTD
PI OXFORD
PA THE BOULEVARD, LANGFORD LANE, KIDLINGTON, OXFORD OX5 1GB, ENGLAND
SN 0190-7409
EI 1873-7765
J9 CHILD YOUTH SERV REV
JI Child. Youth Serv. Rev.
PD JAN
PY 2013
VL 35
IS 1
BP 7
EP 10
DI 10.1016/j.childyouth.2012.10.007
PG 4
WC Family Studies; Social Work
SC Family Studies; Social Work
GA 073VY
UT WOS:000313772400003
OA Green Accepted
DA 2020-02-16
ER

PT J
AU Pulgaron, ER
AF Pulgaron, Elizabeth R.
TI Childhood Obesity: A Review of Increased Risk for Physical and
   Psychological Comorbidities
SO CLINICAL THERAPEUTICS
LA English
DT Review
DE childhood obesity; medical comorbidities; psychological comorbidities
ID BODY-MASS INDEX; FATTY LIVER-DISEASE; ATTENTION-DEFICIT/HYPERACTIVITY
   DISORDER; INTIMA-MEDIA THICKNESS; METABOLIC SYNDROME; DENTAL-CARIES;
   UNITED-STATES; US CHILDREN; AMERICAN CHILDREN; BEHAVIOR PROBLEMS
AB Background: Worldwide estimates of childhood overweight and obesity are as high as 43 million, and rates continue to increase each year. Researchers have taken interest in the childhood obesity epidemic and the impact of this condition across health domains. The consequences of childhood and adolescent obesity are extensive, including both medical and psychosocial comorbidities.
   Objective: The purpose of this review was to consolidate and highlight the recent literature on the comorbidities associated with childhood obesity, both nationally and internationally.
   Methods: PubMed and PsychINFO searches were conducted on childhood obesity and comorbidities.
   Results: The initial search of the terms obesity and comorbidity yielded >5000 published articles. Limits were set to include studies on children and adolescents that were published in peer-reviewed journals from 2002 to 2012. These limits narrowed the search to 938. Review of those articles resulted in 79 that are included in this review. The major medical comorbidities associated with childhood obesity in the current literature are metabolic risk factors, asthma, and dental health issues. Major psychological comorbidities include internalizing and externalizing disorders, attention-deficit hyperactivity disorder, and sleep problems.
   Conclusions: The high prevalence rates of childhood obesity have resulted in extensive research in this area. Limitations to the current childhood obesity literature include differential definitions of weight status and cut-off levels for metabolic risk factors across studies. Additionally, some results are based on self-report of diagnoses rather than chart reviews or physician diagnosis. Even so, there is substantial support for metabolic risk factors, internalizing disorders, attention-deficit hyperactivity disorder, and decreased health-related quality of life as comorbidities to obesity in childhood. Additional investigations on other diseases and conditions that might be associated with child-hood obesity are warranted and intervention research in this area is critical. (Clin Ther. 2013;35:A18-A32) (C) 2013 Elsevier HS Journals, Inc. All rights reserved.
C1 Univ Miami, Miller Sch Med, Dept Pediat, Div Clin Psychol, Miami, FL 33101 USA.
RP Pulgaron, ER (reprint author), Univ Miami, Miller Sch Med, Dept Pediat, Div Clin Psychol, POB 016820 D-820, Miami, FL 33101 USA.
EM epulgaron@med.miami.edu
FU National Heart, Lung, and Blood InstituteUnited States Department of
   Health & Human ServicesNational Institutes of Health (NIH) - USANIH
   National Heart Lung & Blood Institute (NHLBI) [3R01HL 102130-02S1]
FX The author would like to thank the Pediatric Research Team at the
   University of Miami for their technical support in preparing this
   manuscript, especially Ashley Marchante for her assistance with
   reviewing the literature. The author would also like to recognize Drs
   Alan Delamater, John Elder, and Sarah Messiah for their guidance on this
   manuscript. This work was supported in part by National Heart, Lung, and
   Blood Institute grant number 3R01HL 102130-02S1.
NR 115
TC 225
Z9 232
U1 4
U2 176
PU ELSEVIER
PI BRIDGEWATER
PA 685 ROUTE 202-206, BRIDGEWATER, NJ 08807 USA
SN 0149-2918
EI 1879-114X
J9 CLIN THER
JI Clin. Ther.
PD JAN
PY 2013
VL 35
IS 1
BP A18
EP A32
DI 10.1016/j.clinthera.2012.12.014
PG 15
WC Pharmacology & Pharmacy
SC Pharmacology & Pharmacy
GA 134GA
UT WOS:000318197200012
PM 23328273
OA Green Accepted
HC Y
HP N
DA 2020-02-16
ER

PT J
AU El-Sheikh, M
   Keiley, M
   Erath, S
   Dyer, WJ
AF El-Sheikh, Mona
   Keiley, Margaret
   Erath, Stephen
   Dyer, W. Justin
TI Marital Conflict and Growth in Children's Internalizing Symptoms: The
   Role of Autonomic Nervous System Activity
SO DEVELOPMENTAL PSYCHOLOGY
LA English
DT Article
DE marital conflict; skin conductance; respiratory sinus arrhythmia;
   depression; anxiety
ID RESPIRATORY SINUS ARRHYTHMIA; CARDIAC VAGAL TONE; INTERPARENTAL
   CONFLICT; PHYSICAL HEALTH; GENDER DIFFERENCES; YOUNG ADOLESCENTS;
   ALLOSTATIC LOAD; ADJUSTMENT; VULNERABILITY; DEPRESSION
AB We assessed trajectories of children's internalizing symptoms, indexed through anxiety and depression, with a focus on the role of interactions between interparental marital conflict, children's sympathetic nervous system activity indexed by skin conductance level (SCL), and parasympathetic nervous system activity indexed by respiratory sinus arrhythmia (RSA) as predictors of growth. Children participated in 3 waves of data collection with a 1-year lag between each wave. At T1, 128 girls and 123 boys participated (M age = 8.23 years; SD = 0.73). The most important findings reveal that girls with either low RSA in conjunction with low SCL (i.e., coinhibition) at baseline or with increasing RSA and decreasing SCL in response to a challenging task (i.e., reciprocal parasympathetic activation) are susceptible to high or escalating anxiety and depression symptoms, particularly in the context of marital conflict. Findings support the importance of concurrent examinations of environmental risk factors and physiological activity for better prediction of the development of anxiety and depression symptoms.
C1 [El-Sheikh, Mona; Keiley, Margaret; Erath, Stephen] Auburn Univ, Dept Human Dev & Family Studies, Auburn, AL 36849 USA.
   [Dyer, W. Justin] Brigham Young Univ, Dept Human Dev & Family Studies, Provo, UT 84602 USA.
RP El-Sheikh, M (reprint author), Auburn Univ, Dept Human Dev & Family Studies, 203 Spidle Hall, Auburn, AL 36849 USA.
EM elshemm@auburn.edu
RI Dyer, W. Justin/P-3851-2019; Dyer, William/E-8170-2013
FU NICHD NIH HHSUnited States Department of Health & Human ServicesNational
   Institutes of Health (NIH) - USANIH Eunice Kennedy Shriver National
   Institute of Child Health & Human Development (NICHD) [R01 HD046795,
   R01-HD046795]
NR 76
TC 40
Z9 40
U1 0
U2 28
PU AMER PSYCHOLOGICAL ASSOC
PI WASHINGTON
PA 750 FIRST ST NE, WASHINGTON, DC 20002-4242 USA
SN 0012-1649
EI 1939-0599
J9 DEV PSYCHOL
JI Dev. Psychol.
PD JAN
PY 2013
VL 49
IS 1
BP 92
EP 108
DI 10.1037/a0027703
PG 17
WC Psychology, Developmental
SC Psychology
GA 069YC
UT WOS:000313472000011
PM 22448986
OA Green Accepted
DA 2020-02-16
ER

PT J
AU Dierkhising, CB
   Ko, SJ
   Woods-Jaeger, B
   Briggs, EC
   Lee, R
   Pynoos, RS
AF Dierkhising, Carly B.
   Ko, Susan J.
   Woods-Jaeger, Briana
   Briggs, Ernestine C.
   Lee, Robert
   Pynoos, Robert S.
TI Trauma histories among justice-involved youth: findings from the
   National Child Traumatic Stress Network
SO EUROPEAN JOURNAL OF PSYCHOTRAUMATOLOGY
LA English
DT Article
DE Juvenile justice; trauma; post-traumatic stress; delinquency; mental
   health; age of onset; adolescent; NCTSN
ID POSTTRAUMATIC-STRESS; VICTIMIZATION; DISORDER; VIOLENCE; SAMPLE; RISK
AB Background: Up to 90% of justice-involved youth report exposure to some type of traumatic event. On average, 70% of youth meet criteria for a mental health disorder with approximately 30% of youth meeting criteria for post-traumatic stress disorder (PTSD). Justice-involved youth are also at risk for substance use and academic problems, and child welfare involvement. Yet, less is known about the details of their trauma histories, and associations among trauma details, mental health problems, and associated risk factors.
   Objective: This study describes detailed trauma histories, mental health problems, and associated risk factors (i.e., academic problems, substance/alcohol use, and concurrent child welfare involvement) among adolescents with recent involvement in the juvenile justice system. Method: The National Child Traumatic Stress Network Core Data Set (NCTSN-CDS) is used to address these aims, among which 658 adolescents report recent involvement in the juvenile justice system as indexed by being detained or under community supervision by the juvenile court.
   Results: Age of onset of trauma exposure was within the first 5 years of life for 62% of youth and approximately one-third of youth report exposure to multiple or co-occurring trauma types each year into adolescence. Mental health problems are prevalent with 23.6% of youth meeting criteria for PTSD, 66.1% in the clinical range for externalizing problems, and 45.5% in the clinical range for internalizing problems. Early age of onset of trauma exposure was differentially associated with mental health problems and related risk factors among males and females.
   Conclusions: The results indicate that justice-involved youth report high rates of trauma exposure and that this trauma typically begins early in life, is often in multiple contexts, and persists over time. Findings provide support for establishing trauma-informed juvenile justice systems that can respond to the needs of traumatized youth.
C1 [Dierkhising, Carly B.; Ko, Susan J.; Pynoos, Robert S.] Univ Calif Los Angeles, Natl Ctr Child Traumat Stress, Los Angeles, CA 90064 USA.
   [Woods-Jaeger, Briana; Briggs, Ernestine C.; Lee, Robert] Duke Univ, Sch Med, Natl Ctr Child Traumat Stress, Durham, NC USA.
RP Dierkhising, CB (reprint author), Univ Calif Los Angeles, Duke Univ, Natl Ctr Child Traumat Stress, Dept Psychiat & Biobehav Sci, Los Angeles 11150 West Olymp Blvd Suite 650, Los Angeles, CA 90064 USA.
EM cdierkhising@mednet.ucla.edu
NR 47
TC 109
Z9 109
U1 2
U2 20
PU TAYLOR & FRANCIS LTD
PI ABINGDON
PA 2-4 PARK SQUARE, MILTON PARK, ABINGDON OR14 4RN, OXON, ENGLAND
SN 2000-8198
EI 2000-8066
J9 EUR J PSYCHOTRAUMATO
JI Eur. J. Psychotraumatol.
PY 2013
VL 4
AR 20274
DI 10.3402/ejpt.v4i0.20274
PG 12
WC Psychology, Clinical; Psychiatry
SC Psychology; Psychiatry
GA AB9GI
UT WOS:000332098600001
PM 23869252
OA DOAJ Gold, Green Published
DA 2020-02-16
ER

PT J
AU Broeren, S
   Muris, P
   Diamantopoulou, S
   Baker, JR
AF Broeren, Suzanne
   Muris, Peter
   Diamantopoulou, Sofia
   Baker, Jess R.
TI The Course of Childhood Anxiety Symptoms: Developmental Trajectories and
   Child-Related Factors in Normal Children
SO JOURNAL OF ABNORMAL CHILD PSYCHOLOGY
LA English
DT Article
DE Childhood anxiety; Developmental trajectories; Child factors;
   Prospective study
ID DIFFICULTIES QUESTIONNAIRE SDQ; BEHAVIORAL-INHIBITION; FOLLOW-UP;
   PSYCHOSOCIAL IMPAIRMENT; PSYCHOMETRIC PROPERTIES; PSYCHIATRIC-DISORDERS;
   COGNITIVE-DEVELOPMENT; DEPRESSIVE-DISORDERS; DUTCH CHILDREN; SOCIAL
   ANXIETY
AB This three-wave longitudinal study explored developmental trajectories for various types of childhood anxiety symptoms (i.e., specific fears, social anxiety, generalized anxiety, and separation anxiety) and examined how these trajectories were associated with several factors thought to be involved in the pathogenesis of anxiety. Parents of a community sample of 224 children aged 4 to 11 years repeatedly completed a standardized questionnaire of anxiety symptoms during a 2-year period. At Time 1, parents also filled out scales for measuring children's level of behavioral inhibition (BI), internalizing and externalizing symptoms, and prosocial behaviors, while an interview was conducted with children to assess Theory-of-Mind (TOM) ability. Growth Mixture Modeling identified multiple developmental trajectories in childhood anxiety symptoms of which the 'stable-low' or 'stable-medium' reflected the normative trajectories. Further, multinomial regression analyses indicated that the higher developmental trajectories of anxiety were associated with higher levels of BI and internalizing symptoms at Time 1. In sum, results show heterogeneity in the development of anxiety symptoms and underline the importance of early prevention programs for children at high risk for developing an anxiety disorder.
C1 [Broeren, Suzanne; Muris, Peter] Erasmus Univ, Inst Psychol, Rotterdam, Netherlands.
   [Diamantopoulou, Sofia] Sophia Childrens Univ Hosp, Dept Child & Adolescent Psychiat, Erasmus Med Ctr, Rotterdam, Netherlands.
RP Broeren, S (reprint author), Macquarie Univ, Ctr Emot Hlth, Dept Psychol, Room C3A 701, Sydney, NSW 2109, Australia.
EM suzanne.broeren@mq.edu.au
NR 82
TC 47
Z9 48
U1 1
U2 94
PU SPRINGER/PLENUM PUBLISHERS
PI NEW YORK
PA 233 SPRING ST, NEW YORK, NY 10013 USA
SN 0091-0627
J9 J ABNORM CHILD PSYCH
JI J. Abnorm. Child Psychol.
PD JAN
PY 2013
VL 41
IS 1
BP 81
EP 95
DI 10.1007/s10802-012-9669-9
PG 15
WC Psychology, Clinical; Psychology, Developmental
SC Psychology
GA 069BJ
UT WOS:000313409600007
PM 22836287
DA 2020-02-16
ER

PT J
AU Jones, DJ
   Lewis, T
   Litrownik, A
   Thompson, R
   Proctor, LJ
   Isbell, P
   Dubowitz, H
   English, D
   Jones, B
   Nagin, D
   Runyan, D
AF Jones, Deborah J.
   Lewis, Terri
   Litrownik, Alan
   Thompson, Richard
   Proctor, Laura J.
   Isbell, Patricia
   Dubowitz, Howard
   English, Diana
   Jones, Bobby
   Nagin, Daniel
   Runyan, Desmond
TI Linking Childhood Sexual Abuse and Early Adolescent Risk Behavior: The
   Intervening Role of Internalizing and Externalizing Problems
SO JOURNAL OF ABNORMAL CHILD PSYCHOLOGY
LA English
DT Article
DE Childhood sexual abuse; Adolescence; Risk behavior; Internalizing
   problems; Externalizing problems; Gender
ID GENDER-DIFFERENCES; SUBSTANCE USE; DEFINING MALTREATMENT; CHILDREN;
   PSYCHOPATHOLOGY; MEDIATION; IMPACT; HIV/AIDS; VICTIMS; NEGLECT
AB A robust literature links childhood sexual abuse (CSA) to later substance use and sexual risk behavior; yet, relatively little empirical attention has been devoted to identifying the mechanisms linking CSA to risky behavior among youth, with even less work examining such processes in boys. With the aim of addressing this gap in the literature, the current study examined the indirect effect of childhood sexual abuse (CSA; from age 2 to 12) trajectory group on risky behavior at age 14 (alcohol use & sexual intercourse) via the intervening role of caregiver-reported internalizing and externalizing problems at age 12. Analyses were conducted with a subsample of youth (n = 657 sexual intercourse; n = 667 alcohol use) from the Longitudinal Studies of Child Abuse and Neglect (LONGSCAN), a multisite prospective study of youth at risk for maltreatment. For boys and girls, there was an indirect effect from CSA to sexual intercourse through externalizing problems. The same pattern emerged for alcohol use, but only for girls. Findings did not support an indirect path through internalizing problems for either boys or girls for either outcome. Findings suggest more focal targets for prevention efforts aimed at maintaining the health and safety of maltreated boys and girls during the adolescent transition.
C1 [Jones, Deborah J.] Univ N Carolina, Dept Psychol, Chapel Hill, NC 27599 USA.
   [Lewis, Terri] Univ Alabama Birmingham, Sch Publ Hlth, Dept Hlth Behav, Birmingham, AL 35294 USA.
   [Litrownik, Alan] San Diego State Univ, Dept Psychol, San Diego, CA 92182 USA.
   [Thompson, Richard] Juvenile Protect Assoc, Chicago, IL USA.
   [Proctor, Laura J.] Harvard Univ, Sch Med, Judge Baker Childrens Ctr, Boston, MA USA.
   [Isbell, Patricia] Univ N Carolina, Gillings Sch Publ Hlth, Chapel Hill, NC USA.
   [Dubowitz, Howard] Univ Maryland, Sch Med, Dept Pediat, Baltimore, MD 21201 USA.
   [English, Diana] Univ Washington, Sch Social Work, Seattle, WA 98195 USA.
   [Jones, Bobby] Univ Pittsburgh, Sch Med, Dept Psychiat, Pittsburgh, PA USA.
   [Nagin, Daniel] Carnegie Mellon Univ, Heinz Coll, Pittsburgh, PA 15213 USA.
   [Runyan, Desmond] Univ Colorado, Kempe Ctr Prevent & Treatment Child Abuse & Negle, Denver Sch Med, Denver, CO 80202 USA.
RP Jones, DJ (reprint author), Univ N Carolina, Dept Psychol, Chapel Hill, NC 27599 USA.
EM djjones@email.unc.edu
RI Runyan, Desmond/S-3974-2016
OI Runyan, Desmond/0000-0001-5571-9029; Jones, Deborah/0000-0002-5168-9245
FU NIDA NIH HHSUnited States Department of Health & Human ServicesNational
   Institutes of Health (NIH) - USANIH National Institute on Drug Abuse
   (NIDA) [R01 DA031189, K01 DA021674]; NIMHD NIH HHSUnited States
   Department of Health & Human ServicesNational Institutes of Health (NIH)
   - USANIH National Institute on Minority Health & Health Disparities
   (NIMHD) [L60 MD000605]; NIMH NIH HHSUnited States Department of Health &
   Human ServicesNational Institutes of Health (NIH) - USANIH National
   Institute of Mental Health (NIMH) [R34 MH082956]; NCHHSTP CDC HHS [K01
   PS000795]
NR 100
TC 39
Z9 39
U1 5
U2 109
PU SPRINGER/PLENUM PUBLISHERS
PI NEW YORK
PA 233 SPRING ST, NEW YORK, NY 10013 USA
SN 0091-0627
J9 J ABNORM CHILD PSYCH
JI J. Abnorm. Child Psychol.
PD JAN
PY 2013
VL 41
IS 1
BP 139
EP 150
DI 10.1007/s10802-012-9656-1
PG 12
WC Psychology, Clinical; Psychology, Developmental
SC Psychology
GA 069BJ
UT WOS:000313409600011
PM 22752719
OA Green Accepted
DA 2020-02-16
ER

PT J
AU Schwerdtfeger, KL
   Larzelere, RE
   Werner, D
   Peters, C
   Oliver, M
AF Schwerdtfeger, Kami L.
   Larzelere, Robert E.
   Werner, Deidre
   Peters, Christopher
   Oliver, Melissa
TI Intergenerational Transmission of Trauma: The Mediating Role of
   Parenting Styles on Toddlers' DSM-Related Symptoms
SO JOURNAL OF AGGRESSION MALTREATMENT & TRAUMA
LA English
DT Article
DE early childhood; externalizing and internalizing symptoms; mental health
   risks; parenting; psychological trauma
ID CHILDHOOD; IMPACT; PRESCHOOL; AGGRESSION; SELECTION; BEHAVIOR; MOTHERS
AB Although the intergenerational transmission of trauma has been well documented, the pathways by which trauma symptoms are passed between parents and children remain unclear. This study examined the mediating role of parenting styles in the transmission of maternal trauma to children. Participants were a sample of 105 mothers of toddlers (18-30 months old). Mothers who had experienced interpersonal trauma were more likely to have an authoritarian parenting style, including verbal hostility, physical coercion, and low nurturance. Verbal hostility especially predicted more prevalent and increasing toddler symptoms associated with affective, hyperactive, and oppositional defiant disorders. Thus, the verbal hostility component of authoritarian parenting could serve as a major intergenerational pathway between maternal trauma and early child symptoms.
C1 [Schwerdtfeger, Kami L.; Larzelere, Robert E.; Werner, Deidre; Peters, Christopher; Oliver, Melissa] Oklahoma State Univ, Dept Human Dev & Family Sci, Stillwater, OK 74078 USA.
RP Schwerdtfeger, KL (reprint author), Oklahoma State Univ, Dept Human Dev & Family Sci, Stillwater, OK 74078 USA.
EM kami.schwerdtfeger@okstate.edu
OI Gallus, Kami/0000-0003-1644-1479
NR 43
TC 14
Z9 14
U1 1
U2 17
PU ROUTLEDGE JOURNALS, TAYLOR & FRANCIS LTD
PI ABINGDON
PA 2-4 PARK SQUARE, MILTON PARK, ABINGDON OX14 4RN, OXON, ENGLAND
SN 1092-6771
EI 1545-083X
J9 J AGGRESS MALTREAT T
JI J. Aggress. Maltreatment Trauma
PY 2013
VL 22
IS 2
BP 211
EP 229
DI 10.1080/10926771.2013.743941
PG 19
WC Psychology, Clinical; Criminology & Penology; Family Studies; Psychiatry
SC Psychology; Criminology & Penology; Family Studies; Psychiatry
GA V37VL
UT WOS:000209303200007
DA 2020-02-16
ER

PT J
AU Schnurr, MP
   Lohman, BJ
AF Schnurr, Melissa P.
   Lohman, Brenda J.
TI Longitudinal Impact of Toddlers' Exposure to Domestic Violence
SO JOURNAL OF AGGRESSION MALTREATMENT & TRAUMA
LA English
DT Article
DE early childhood; middle childhood; well-being
AB This study assessed how exposure to domestic violence (DV) during early childhood and increases in exposure over time influenced toddlers' behavior and peer problems, physical health, and cognitive abilities in middle childhood. Data from three waves of the survey component of "Welfare, Children, and Families: A Three-City Study" were assessed. Thirty-five percent of the 2- to 4-year-olds had mothers who reported DV victimization; 16% reported an increase in DV victimization over 2 years. Opposing past literature, none of the middle childhood outcomes were significantly influenced by early DV exposure. However, increases in mother's DV victimization from 1999 to 2001 significantly increased children's internalizing and externalizing problems and marginally decreased their school engagement in middle childhood in 2005.
C1 [Schnurr, Melissa P.] Univ Wisconsin, Dept Human Dev, Green Bay, WI 54302 USA.
   [Lohman, Brenda J.] Iowa State Univ, Dept Human Dev & Family Studies, Ames, IA 50011 USA.
RP Lohman, BJ (reprint author), Iowa State Univ, Dept Human Dev & Family Studies, 4389 Palmer Suite 2356, Ames, IA 50011 USA.
EM blohman@iastate.edu
FU National Institute of Child Health and Human DevelopmentUnited States
   Department of Health & Human ServicesNational Institutes of Health (NIH)
   - USANIH Eunice Kennedy Shriver National Institute of Child Health &
   Human Development (NICHD) [R01 HD36093]; Office of the Assistant
   Secretary of Planning and Evaluation; Administration on Developmental
   Disabilities; Administration for Children and FamiliesUnited States
   Department of Health & Human Services; Social Security Administration;
   National Institute of Mental HealthUnited States Department of Health &
   Human ServicesNational Institutes of Health (NIH) - USANIH National
   Institute of Mental Health (NIMH); Boston Foundation; Annie E. Casey
   Foundation; Edna McConnell Clark Foundation; Lloyd A. Fry Foundation;
   Hogg Foundation for Mental Health; Robert Wood Johnson FoundationRobert
   Wood Johnson Foundation (RWJF); Joyce Foundation; Henry J. Kaiser Family
   Foundation; W. K. Kellogg Foundation; Kronkosky Charitable Foundation;
   John D. and Catherine T. MacArthur Foundation; Charles Stewart Mott
   Foundation; David and Lucile Packard FoundationThe David & Lucile
   Packard Foundation; Searle Fund for Policy Research; Woods Fund of
   Chicago
FX We gratefully acknowledge the support of the following organizations:
   the National Institute of Child Health and Human Development (R01
   HD36093 "Welfare Reform and the Well-Being of Children"), Office of the
   Assistant Secretary of Planning and Evaluation, Administration on
   Developmental Disabilities, Administration for Children and Families,
   Social Security Administration, National Institute of Mental Health, the
   Boston Foundation, Annie E. Casey Foundation, Edna McConnell Clark
   Foundation, Lloyd A. Fry Foundation, Hogg Foundation for Mental Health,
   Robert Wood Johnson Foundation, Joyce Foundation, Henry J. Kaiser Family
   Foundation, W. K. Kellogg Foundation, Kronkosky Charitable Foundation,
   John D. and Catherine T. MacArthur Foundation, Charles Stewart Mott
   Foundation, David and Lucile Packard Foundation, Searle Fund for Policy
   Research, and The Woods Fund of Chicago.
NR 40
TC 10
Z9 10
U1 0
U2 6
PU ROUTLEDGE JOURNALS, TAYLOR & FRANCIS LTD
PI ABINGDON
PA 4 PARK SQUARE, MILTON PARK, ABINGDON OX14 4RN, OXFORDSHIRE, ENGLAND
SN 1092-6771
EI 1545-083X
J9 J AGGRESS MALTREAT T
JI J. Aggress. Maltreatment Trauma
PY 2013
VL 22
IS 9
BP 1015
EP 1031
DI 10.1080/10926771.2013.834019
PG 17
WC Psychology, Clinical; Criminology & Penology; Family Studies; Psychiatry
SC Psychology; Criminology & Penology; Family Studies; Psychiatry
GA V37VS
UT WOS:000209303900006
DA 2020-02-16
ER

PT J
AU Alyanak, B
   Kilincaslan, A
   Harmanci, HS
   Demirkaya, SK
   Yurtbay, T
   Vehid, HE
AF Alyanak, Behiye
   Kilincaslan, Ayse
   Harmanci, Hahme Sozen
   Demirkaya, Sevcan Karakoc
   Yurtbay, Tulin
   Vehid, Hayriye Ertem
TI Parental adjustment, parenting attitudes and emotional and behavioral
   problems in children with selective mutism
SO JOURNAL OF ANXIETY DISORDERS
LA English
DT Article
DE Selective mutism; Psychopathology; Fathers; Mothers; Parenting attitudes
ID ANXIETY DISORDER; ELECTIVE MUTISM; SOCIAL PHOBIA; PREVALENCE; FAMILIES
AB The present study investigated emotional and behavioral problems in children with selective mutism (SM) along with the psychological adjustment and parenting attitudes of their mothers and fathers. Participants included 26 children with SM (mean age = 8.11 +/- 2.11 years), 32 healthy controls (mean age = 8.18 +/- 2.55 years) and the parents of all children. Children with SM displayed higher problem scores than controls in a variety of emotional and behavioral parameters. They predominantly displayed internalizing problems, whereas aggressive and delinquent behavior was described among a subsample of the children. Significant differences existed between the SM and control groups only in paternal psychopathology, which included anxiety and depression. They did not differ with respect to maternal psychological distress or mother or father reported parental attitudes. Another important result of the present study was that the severity of emotional and behavioral problems of children with SM was correlated with maternal psychopathology but not paternal psychopathology. (C) 2012 Elsevier Ltd. All rights reserved.
C1 [Alyanak, Behiye; Kilincaslan, Ayse; Harmanci, Hahme Sozen; Yurtbay, Tulin] Istanbul Univ, Dept Child & Adolescent Psychiat, Istanbul Fac Med, Istanbul, Turkey.
   [Demirkaya, Sevcan Karakoc] Aydin State Hosp, Aydin, Turkey.
   [Vehid, Hayriye Ertem] Istanbul Univ, Inst Child Hlth, Dept Family Hlth, Istanbul, Turkey.
RP Kilincaslan, A (reprint author), Istanbul Univ, Dept Child & Adolescent Psychiat, Istanbul Fac Med, Istanbul, Turkey.
EM ayse.ka@windowslive.com
OI Kilincaslan, Ayse/0000-0002-7332-3658
NR 38
TC 16
Z9 16
U1 1
U2 59
PU PERGAMON-ELSEVIER SCIENCE LTD
PI OXFORD
PA THE BOULEVARD, LANGFORD LANE, KIDLINGTON, OXFORD OX5 1GB, ENGLAND
SN 0887-6185
EI 1873-7897
J9 J ANXIETY DISORD
JI J. Anxiety Disord.
PD JAN
PY 2013
VL 27
IS 1
BP 9
EP 15
DI 10.1016/j.janxdis.2012.10.001
PG 7
WC Psychology, Clinical; Psychiatry
SC Psychology; Psychiatry
GA 096US
UT WOS:000315430700002
PM 23247199
DA 2020-02-16
ER

PT J
AU Cooper, SM
   Brown, C
   Metzger, I
   Clinton, Y
   Guthrie, B
AF Cooper, Shauna M.
   Brown, Charity
   Metzger, Isha
   Clinton, Yvette
   Guthrie, Barbara
TI Racial Discrimination and African American Adolescents' Adjustment:
   Gender Variation in Family and Community Social Support, Promotive and
   Protective Factors
SO JOURNAL OF CHILD AND FAMILY STUDIES
LA English
DT Article
DE African American; Racial discrimination; Adolescence; Gender;
   Psychological adjustment; School adjustment
ID PSYCHOLOGICAL ADJUSTMENT; DEPRESSIVE SYMPTOMS; MENTAL-HEALTH; SUBSTANCE
   USE; SELF-ESTEEM; INNER-CITY; INTERNALIZING SYMPTOMS;
   ACADEMIC-ACHIEVEMENT; SCHOOL ENGAGEMENT; INTEGRATIVE MODEL
AB The current investigation explores the promotive and protective role of family and community-specific social support on the association between perceived racial discrimination and African American adolescents' adjustment (e.g., depressive symptoms, school suspensions, school engagement). One thousand nine-hundred forty-two African American adolescents (ages 12-18, M = 15.12; SD = 1.83; 59 % female) from a large Midwestern city participated in this investigation. Regression analyses revealed that perceived racial discrimination was associated with less positive adjustment outcomes for boys and girls. Additionally, there was partial support for gender variation in the promotive role of social support and adolescent adjustment. In particular, while only maternal support was associated with boys' adjustment, both maternal and paternal support was associated with girls' adjustment. Also, there was partial support for gender differentiation in the strength and directionality of protective factors. Though in an unpredicted direction, father support moderated the relationship between perceived racial discrimination and girls' adjustment. Community supports (religious connection and mentor presence) emerged as protective factors for boys'. Findings highlight the role of gender in understanding potential promotive and protective factors for African American adolescents.
C1 [Cooper, Shauna M.; Brown, Charity; Metzger, Isha] Univ S Carolina, Dept Psychol, Columbia, SC 29208 USA.
   [Clinton, Yvette] CNA Corp, Alexandria, VA USA.
   [Guthrie, Barbara] Yale Univ, Sch Nursing, New Haven, CT 06536 USA.
RP Cooper, SM (reprint author), Univ S Carolina, Dept Psychol, Columbia, SC 29208 USA.
EM smcooper@sc.edu
NR 86
TC 33
Z9 35
U1 0
U2 22
PU SPRINGER
PI NEW YORK
PA 233 SPRING ST, NEW YORK, NY 10013 USA
SN 1062-1024
J9 J CHILD FAM STUD
JI J. Child Fam. Stud.
PD JAN
PY 2013
VL 22
IS 1
BP 15
EP 29
DI 10.1007/s10826-012-9608-y
PG 15
WC Family Studies; Psychology, Developmental; Psychiatry
SC Family Studies; Psychology; Psychiatry
GA 060NB
UT WOS:000312783900003
DA 2020-02-16
ER

PT J
AU Betancourt, TS
   Borisova, I
   Williams, TP
   Meyers-Ohki, SE
   Rubin-Smith, JE
   Annan, J
   Kohrt, BA
AF Betancourt, Theresa S.
   Borisova, Ivelina
   Williams, Timothy P.
   Meyers-Ohki, Sarah E.
   Rubin-Smith, Julia E.
   Annan, Jeannie
   Kohrt, Brandon A.
TI Research Review: Psychosocial adjustment and mental health in former
   child soldiers - a systematic review of the literature and
   recommendations for future research
SO JOURNAL OF CHILD PSYCHOLOGY AND PSYCHIATRY
LA English
DT Review
DE Violence; resilience; risk factors; child soldiers; war
ID POSTTRAUMATIC-STRESS-DISORDER; NORTHERN UGANDA; RISK-FACTORS; ARMED
   GROUPS; WAR; REINTEGRATION; TRAUMA; ASSOCIATION; CONFLICT; PARTICIPATION
AB Aims and scope: This article reviews the available quantitative research on psychosocial adjustment and mental health among children (age <18 years) associated with armed forces and armed groups (CAAFAG) commonly referred to as child soldiers. Methods: PRISMA standards for systematic reviews were used to search PubMed, PsycInfo, JSTOR, and Sociological Abstracts in February 2012 for all articles on former child soldiers and CAAFAG. Twenty-one quantitative studies from 10 countries were analyzed for author, year of publication, journal, objectives, design, selection population, setting, instruments, prevalence estimates, and associations with war experiences. Opinion pieces, editorials, and qualitative studies were deemed beyond the scope of this study. Quality of evidence was rated according to the Systematic Assessment of Quality in Observational Research (SAQOR). Findings: According to SAQOR criteria, among the available published studies, eight studies were of high quality, four were of moderate quality, and the remaining nine were of low quality. Common limitations were lack of validated mental health measures, unclear methodology including undefined sampling approaches, and failure to report missing data. Only five studies included a comparison group of youth not involved with armed forces/armed groups, and only five studies assessed mental health at more than one point in time. Across studies, a number of risk and protective factors were associated with postconflict psychosocial adjustment and social reintegration in CAAFAG. Abduction, age of conscription, exposure to violence, gender, and community stigma were associated with increased internalizing and externalizing mental health problems. Family acceptance, social support, and educational/economic opportunities were associated with improved psychosocial adjustment. Conclusions: Research on the social reintegration and psychosocial adjustment of former child soldiers is nascent. A number of gaps in the available literature warrant future study. Recommendations to bolster the evidence base on psychosocial adjustment in former child soldiers and other war-affected youth include more studies comprising longitudinal study designs, and validated cross-cultural instruments for assessing mental health, as well as more integrated community-based approaches to study design and research monitoring.
C1 [Betancourt, Theresa S.] Harvard Univ, Sch Publ Hlth, Francois Xavier Bagnoud Ctr Hlth & Human Rights, Dept Global Hlth & Populat, Boston, MA 02115 USA.
   [Borisova, Ivelina] Save Children, Dept Educ & Child Dev, Washington, DC USA.
   [Williams, Timothy P.] Univ Bath, Dept Social & Policy Sci, Bath BA2 7AY, Avon, England.
   [Rubin-Smith, Julia E.] Ben Gurion Univ Negev, Fac Hlth Sci, Columbia Univ Med Ctr, Med Sch Int Hlth, Beer Sheva, Israel.
   [Annan, Jeannie] Harvard Univ, Sch Publ Hlth, Francois Xavier Bagnoud Ctr Hlth & Human Rights, Int Rescue Comm, Boston, MA 02115 USA.
   [Kohrt, Brandon A.] George Washington Univ, Sch Med, Dept Psychiat & Behav Sci, Washington, DC USA.
RP Betancourt, TS (reprint author), Harvard Univ, Sch Publ Hlth, Francois Xavier Bagnoud Ctr Hlth & Human Rights, Dept Global Hlth & Populat, 651 Huntington Ave, Boston, MA 02115 USA.
EM theresa_betancourt@harvard.edu
FU National Institute of Mental HealthUnited States Department of Health &
   Human ServicesNational Institutes of Health (NIH) - USANIH National
   Institute of Mental Health (NIMH) [1K01MH077246-01A2]; National Center
   for Minority Health and DisparitiesUnited States Department of Health &
   Human ServicesNational Institutes of Health (NIH) - USANIH National
   Institute on Minority Health & Health Disparities (NIMHD) [P60 MD002261]
FX We thank the Harvard School of Public Health and the Francois-Xavier
   Bagnoud Center for Health and Human Rights. This study was supported by
   Grant 1K01MH077246-01A2 from the National Institute of Mental Health and
   Grant P60 MD002261 from the National Center for Minority Health and
   Disparities. For her kind review and feedback, we are grateful to
   Jennifer Leaning. We also thank Lori Ross and Lana Mamisashvili for
   sharing the SAQOR companion guide to assessment. This work would not be
   possible without our research staff in Boston, including Ryan McBain,
   Grace Lilienthal, Elizabeth Newnham, and Alexandra Charrow. No conflicts
   of interest for any authors are declared.
NR 92
TC 83
Z9 85
U1 1
U2 131
PU WILEY
PI HOBOKEN
PA 111 RIVER ST, HOBOKEN 07030-5774, NJ USA
SN 0021-9630
EI 1469-7610
J9 J CHILD PSYCHOL PSYC
JI J. Child Psychol. Psychiatry
PD JAN
PY 2013
VL 54
IS 1
BP 17
EP 36
DI 10.1111/j.1469-7610.2012.02620.x
PG 20
WC Psychology, Developmental; Psychiatry; Psychology
SC Psychology; Psychiatry
GA 058PV
UT WOS:000312646900003
PM 23061830
OA Green Accepted, Green Published
DA 2020-02-16
ER

PT J
AU Loman, MM
   Johnson, AE
   Westerlund, A
   Pollak, SD
   Nelson, CA
   Gunnar, MR
AF Loman, Michelle M.
   Johnson, Anna E.
   Westerlund, Alissa
   Pollak, Seth D.
   Nelson, Charles A.
   Gunnar, Megan R.
TI The effect of early deprivation on executive attention in middle
   childhood
SO JOURNAL OF CHILD PSYCHOLOGY AND PSYCHIATRY
LA English
DT Article
DE Attention; event-related potentials; executive function; international
   adoption; institutional care
ID INTERNATIONALLY ADOPTED-CHILDREN; DEFICIT HYPERACTIVITY DISORDER;
   DEFICIT/HYPERACTIVITY DISORDER; RESPONSE-INHIBITION; INSTITUTIONALIZED
   CHILDREN; ANTERIOR CINGULATE; BEHAVIOR PROBLEMS; ADHD; CONFLICT;
   SYMPTOMS
AB Background: Children reared in deprived environments, such as institutions for the care of orphaned or abandoned children, are at increased risk for attention and behavior regulation difficulties. This study examined the neurobehavioral correlates of executive attention in post institutionalized (PI) children. Methods: The performance and event-related potentials (ERPs) of 10- and 11-year-old internationally adopted PI children on two executive attention tasks, Go/No-go and Flanker, were compared with two groups: children internationally adopted early from foster care (PF) and nonadopted children (NA). Results: Behavioral measures suggested problems with sustained attention, with PIs performing more poorly on Go trials and not on No-go trials of the Go/No-go and made more errors on both congruent and incongruent trials on the Flanker. ERPs suggested differences in inhibitory control and error monitoring, as PIs had smaller N2 amplitude on Go/No-go and smaller error-related negativity on Flanker. Conclusions: This pattern of results raises questions regarding the nature of attention difficulties for PI children. The behavioral errors are not specific to executive attention and instead likely reflect difficulties in overall sustained attention. The ERP results are consistent with neural activity related to deficits in inhibitory control (N2) and error monitoring (error-related negativity). Questions emerge regarding the similarity of attention regulatory difficulties in PIs to those experienced by non-PI children with ADHD.
C1 [Loman, Michelle M.; Johnson, Anna E.; Gunnar, Megan R.] Univ Minnesota, Inst Child Dev, Minneapolis, MN 55455 USA.
   [Westerlund, Alissa; Nelson, Charles A.] Childrens Hosp, Boston, MA 02115 USA.
   [Pollak, Seth D.] Univ Wisconsin, Waisman Ctr, Madison, WI 53705 USA.
   [Pollak, Seth D.] Univ Wisconsin, Dept Psychol, Madison, WI 53706 USA.
   [Westerlund, Alissa; Nelson, Charles A.] Harvard Univ, Sch Med, Boston, MA USA.
RP Loman, MM (reprint author), Univ Minnesota, Inst Child Dev, 51 E River Rd, Minneapolis, MN 55455 USA.
EM loman004@umn.edu
RI Pollak, Seth D/G-2345-2011
FU National Institute of Mental Health (NIMH)United States Department of
   Health & Human ServicesNational Institutes of Health (NIH) - USANIH
   National Institute of Mental Health (NIMH) [RO1 MH068858, 1RO1 MH091363,
   R01 MH068857]; Center for Cognitive Sciences at the University of
   Minnesota through NIH [T32HD007151]
FX This research was supported by grants from the National Institute of
   Mental Health (NIMH) to S Pollak (RO1 MH068858), CA Nelson (1RO1
   MH091363), and M Gunnar (R01 MH068857). Additional support was provided
   by predoctoral fellowships to M Loman and A Johnson from the Center for
   Cognitive Sciences at the University of Minnesota through NIH
   T32HD007151. None of the authors have conflicts of interest to declare
   with respect to this manuscript. The authors thank the children and
   families who participated, Kristin Frenn, Sandi Wewerka, and the
   University of Minnesota Center for Neurobehavioral Development. This
   study was presented in part at the Society for Research in Child
   Development Biennial meeting, Montreal, March 31, 2011.
NR 45
TC 61
Z9 61
U1 1
U2 71
PU WILEY-BLACKWELL
PI HOBOKEN
PA 111 RIVER ST, HOBOKEN 07030-5774, NJ USA
SN 0021-9630
EI 1469-7610
J9 J CHILD PSYCHOL PSYC
JI J. Child Psychol. Psychiatry
PD JAN
PY 2013
VL 54
IS 1
BP 37
EP 45
DI 10.1111/j.1469-7610.2012.02602.x
PG 9
WC Psychology, Developmental; Psychiatry; Psychology
SC Psychology; Psychiatry
GA 058PV
UT WOS:000312646900004
PM 22924462
OA Green Accepted
DA 2020-02-16
ER

PT J
AU Marmorstein, NR
AF Marmorstein, Naomi R.
TI Associations Between Dispositions to Rash Action and Internalizing and
   Externalizing Symptoms in Children
SO JOURNAL OF CLINICAL CHILD AND ADOLESCENT PSYCHOLOGY
LA English
DT Article
ID DEVELOPMENTAL PSYCHOPATHOLOGY; SHORT QUESTIONNAIRE; SENSATION-SEEKING;
   COLLEGE DRINKING; NEGATIVE URGENCY; RATING-SCALE; PERSONALITY; BEHAVIOR;
   IMPULSIVITY; ADOLESCENTS
AB Impulsivity is not a unitary construct; instead, dispositions to rash action can be divided into five moderately-correlated dimensions. However, the associations between these dimensions and symptoms of psychopathology among youth remain unclear. The goal of this study was to examine associations between different dispositions to rash action and psychopathology in a community sample of middle school youth. One hundred forty-four youth (M age = 11.9; 65% Hispanic, 30% African American; 50% male; 81% qualifying for free school lunches) participated in this study. Self-reported questionnaire measures of dispositions to rash action (lack of planning, lack of perseverance, sensation seeking, negative urgency, and positive urgency) and psychopathology symptoms (conduct disorder [CD], alcohol use, depression, overall anxiety, panic, generalized anxiety, social anxiety, and separation anxiety, as well as teacher reports of attention deficit/hyperactivity disorder [ADHD] inattentive and hyperactive symptoms) were used. Negative and positive urgency were positively associated with all symptom types examined except certain anxiety subtypes (and positive urgency was not associated with ADHD symptoms). Lack of planning was positively associated with externalizing and depressive symptoms. Lack of perseverance was positively associated with CD. Sensation seeking was positively associated with both CD and alcohol use. When other dispositions were adjusted for, negative urgency remained a positive predictor of CD, whereas positive urgency remained a positive predictor of depressive and panic symptoms. Sensation seeking was negatively associated with separation anxiety. Psychopathology symptoms are differentially related to dispositions to rash action in children; emotion-based dispositions to rash action may be particularly important targets for future research.
C1 Rutgers State Univ, Dept Psychol, Camden, NJ 08102 USA.
RP Marmorstein, NR (reprint author), Rutgers State Univ, Dept Psychol, 311 N 5th St, Camden, NJ 08102 USA.
EM marmorst@camden.rutgers.edu
OI Marmorstein, Naomi/0000-0003-4394-3474
FU NIDA NIH HHSUnited States Department of Health & Human ServicesNational
   Institutes of Health (NIH) - USANIH National Institute on Drug Abuse
   (NIDA) [DA-022456, K01 DA022456]
NR 39
TC 16
Z9 16
U1 0
U2 10
PU ROUTLEDGE JOURNALS, TAYLOR & FRANCIS LTD
PI ABINGDON
PA 4 PARK SQUARE, MILTON PARK, ABINGDON OX14 4RN, OXFORDSHIRE, ENGLAND
SN 1537-4416
J9 J CLIN CHILD ADOLESC
JI J. Clin. Child Adolesc. Psychol.
PD JAN 1
PY 2013
VL 42
IS 1
BP 131
EP 138
DI 10.1080/15374416.2012.734021
PG 8
WC Psychology, Clinical; Psychology, Developmental
SC Psychology
GA 061DS
UT WOS:000312828000012
PM 23095038
OA Green Accepted
DA 2020-02-16
ER

PT J
AU Zablotsky, B
   Bradshaw, CP
   Anderson, C
   Law, PA
AF Zablotsky, Benjamin
   Bradshaw, Catherine P.
   Anderson, Connie
   Law, Paul A.
TI The Association Between Bullying and the Psychological Functioning of
   Children with Autism Spectrum Disorders
SO JOURNAL OF DEVELOPMENTAL AND BEHAVIORAL PEDIATRICS
LA English
DT Article
DE autism spectrum disorder; bullying; national survey; consequences
ID PEER VICTIMIZATION; EARLY ADOLESCENTS; RISK BEHAVIORS; SELF-ESTEEM;
   SCHOOL; PREVALENCE; DEPRESSION; ANXIETY; FRIENDSHIP; INTERVENTIONS
AB Objective: Bullying has become a major national concern, particularly as it affects children with disabilities. The current study aimed to determine the association between psychiatric comorbid conditions, involvement in bullying (victim, bully, or bully-victim), and the immediate psychological correlates of bullying among children with autism spectrum disorders (ASDs). Methods: A national sample of 1221 parents completed a survey dedicated to the bullying and school experiences of their child with ASD, reporting on the immediate consequences of bullying involvement, including their child's psychological well-being and any psychiatric comorbidity. Multivariate logistic regressions were performed to determine whether specific psychiatric comorbidities were associated with an increased risk of involvement as victim, bully, or bully-victim. Analyses of variance determined the relationship between bullying frequency and psychological functioning. All models adjusted for child and school covariates. Results: Children who were frequently victimized were more likely to present with internalizing symptoms, whereas children who frequently bullied others were more likely to exhibit emotion regulation problems. Children who were identified as frequent bully-victims presented with both internalizing symptoms and emotion regulation problems. Children with attention-deficit hyperactivity disorder (ADHD) and depression were more likely to have been victimized, whereas children with conduct disorder (CD) or oppositional defiant disorder (ODD) were more likely to have bullied other children. Children identified as bully-victims were more likely to have ADHD, CD, or ODD. Conclusions: Children with ASDs who had displayed bullying behaviors in the past month exhibited psychological impairments, including psychiatric comorbidity. The frequency of bullying behaviors was significantly associated with the level of impairment. (J Dev Behav Pediatr 34:1-8, 2013)
C1 [Zablotsky, Benjamin; Bradshaw, Catherine P.] Johns Hopkins Bloomberg Sch Publ Hlth, Dept Mental Hlth, Baltimore, MD 21205 USA.
   [Anderson, Connie] Towson Univ, Coll Hlth Profess, Towson, MD USA.
   [Law, Paul A.] Kennedy Krieger Inst, Dept Informat, Baltimore, MD USA.
RP Zablotsky, B (reprint author), Johns Hopkins Bloomberg Sch Publ Hlth, Dept Mental Hlth, 624 North Broadway, Baltimore, MD 21205 USA.
EM bzablots@jhsph.edu
FU Centers for Disease Control and PreventionUnited States Department of
   Health & Human ServicesCenters for Disease Control & Prevention - USA
   [K01CE001333-01]; Wendy Klag Fund for Developmental Disabilities
   Research
FX This research was supported in part by grants from the Centers for
   Disease Control and Prevention (K01CE001333-01 to C.P.B.) and the Wendy
   Klag Fund for Developmental Disabilities Research (to B.Z.).
NR 51
TC 45
Z9 45
U1 4
U2 109
PU LIPPINCOTT WILLIAMS & WILKINS
PI PHILADELPHIA
PA TWO COMMERCE SQ, 2001 MARKET ST, PHILADELPHIA, PA 19103 USA
SN 0196-206X
EI 1536-7312
J9 J DEV BEHAV PEDIATR
JI J. Dev. Behav. Pediatr.
PD JAN
PY 2013
VL 34
IS 1
BP 1
EP 8
DI 10.1097/DBP.0b013e31827a7c3a
PG 8
WC Behavioral Sciences; Psychology, Developmental; Pediatrics
SC Behavioral Sciences; Psychology; Pediatrics
GA 063QS
UT WOS:000313015500001
PM 23275052
DA 2020-02-16
ER

PT J
AU Boeninger, DK
   Masyn, KE
   Conger, RD
AF Boeninger, Daria K.
   Masyn, Katherine E.
   Conger, Rand D.
TI Testing Alternative Explanations for the Associations Between Parenting
   and Adolescent Suicidal Problems
SO JOURNAL OF RESEARCH ON ADOLESCENCE
LA English
DT Article
ID RISK-FACTORS; ANTISOCIAL-BEHAVIOR; EARLY ADULTHOOD; YOUNG-PEOPLE;
   FOLLOW-UP; FAMILY; CHILD; IDEATION; MODEL; PSYCHOPATHOLOGY
AB Although studies have established associations between parenting characteristics and adolescent suicidality, the strength of the evidence for these links remains unclear, largely because of methodological limitations, including lack of accounting for possible child effects on parenting. This study addresses these issues by using autoregressive cross-lag models with data on 802 adolescents and their parents across 5years. Observed parenting behaviors predicted change in adolescent suicidal problems across 1-year intervals even after controlling for adolescents' effects on parenting. Nurturant-involved parenting continued to demonstrate salutary effects after controlling for adolescent and parent internalizing psychopathology: over time, observed nurturant-involved parenting reduced the likelihood of adolescent suicidal problems. This study increases the empirical support implicating parenting behaviors in the developmental course of adolescent suicidality.
C1 [Boeninger, Daria K.] Family Res Grp, Davis, CA 95618 USA.
   [Masyn, Katherine E.] Harvard Univ, Cambridge, MA 02138 USA.
   [Conger, Rand D.] Univ Calif Davis, Davis, CA 95616 USA.
RP Boeninger, DK (reprint author), Family Res Grp, 202 Cousteau Pl, Davis, CA 95618 USA.
EM Daria.Boeninger@asu.edu
FU NICHD NIH HHSUnited States Department of Health & Human ServicesNational
   Institutes of Health (NIH) - USANIH Eunice Kennedy Shriver National
   Institute of Child Health & Human Development (NICHD) [R01 HD064687, R01
   HD051746, R01 HD047573]; NIMH NIH HHSUnited States Department of Health
   & Human ServicesNational Institutes of Health (NIH) - USANIH National
   Institute of Mental Health (NIMH) [T32 MH018387, K05 MH000567, R01
   MH062989, T32 MH019734, R01 MH051361]
NR 55
TC 11
Z9 11
U1 0
U2 14
PU WILEY
PI HOBOKEN
PA 111 RIVER ST, HOBOKEN 07030-5774, NJ USA
SN 1050-8392
EI 1532-7795
J9 J RES ADOLESCENCE
JI J. Res. Adolesc.
PY 2013
VL 23
IS 2
SI SI
BP 331
EP 344
DI 10.1111/jora.12015
PG 14
WC Family Studies; Psychology, Developmental
SC Family Studies; Psychology
GA 149PF
UT WOS:000319332400012
PM 24244079
OA Green Accepted
DA 2020-02-16
ER

PT J
AU Nunes, SAN
   Faraco, AMX
   Vieira, ML
   Rubin, KH
AF Neves Nunes, Sandra Adriana
   Faraco, Ana Maria Xavier
   Vieira, Mauro Luis
   Rubin, Kenneth H.
TI Externalizing and Internalizing Problems: Contributions of Attachment
   and Parental Practices
SO PSICOLOGIA-REFLEXAO E CRITICA
LA English
DT Article
DE Externalizing problems; internalizing problems; attachment; rejection;
   parental control
ID EARLY-ADOLESCENCE; MENTAL-HEALTH; ASSOCIATIONS; CHILDHOOD; SYMPTOMS;
   BEHAVIOR; MOTHERS; MIDDLE; FATHER; MULTIVARIATE
AB The relation between attachment and parental practices with externalizing (aggression and delinquency) and internalizing (social withdrawal and anxiety/depression) behavioral problems were investigated in this study. Participants were 289 children (from 9 to 12 years old) and 205 caregivers who answered distinct questionnaires: the formers on attachment and the later on parental practices. Results indicated that poor maternal attachment relationships, high levels of parental rejection and being a boy predicted aggression. Moreover, poor paternal attachment and father's low education predicted social withdrawal. Finally, parental rejection was marginally associated with anxiety/depression. The results reinforce, partially, the existing literature and help to understand the complex relationship between parenting and behavioral problems.
C1 [Neves Nunes, Sandra Adriana; Faraco, Ana Maria Xavier; Vieira, Mauro Luis] Univ Fed Santa Catarina, BR-88040970 Florianopolis, SC, Brazil.
   [Rubin, Kenneth H.] Univ Maryland, College Pk, MD 20742 USA.
RP Nunes, SAN (reprint author), Univ Fed Santa Catarina, Ctr Filosofia Ciencias Humanas, Dept Psicol, Campus Univ Reitor Joao David Ferreira Lima, BR-88040970 Florianopolis, SC, Brazil.
EM psandranunes7@hotmail.com
RI Rubin, Kenneth H/M-5276-2018
OI Rubin, Kenneth H/0000-0002-2608-2484
NR 41
TC 7
Z9 8
U1 0
U2 29
PU SPRINGER INTERNATIONAL PUBLISHING AG
PI CHAM
PA GEWERBESTRASSE 11, CHAM, CH-6330, SWITZERLAND
SN 0102-7972
EI 1678-7153
J9 PSICOL-REFLEX CRIT
JI Psicol.-Reflex. Crit.
PY 2013
VL 26
IS 3
BP 617
EP 625
PG 9
WC Psychology, Multidisciplinary
SC Psychology
GA 262CE
UT WOS:000327710900022
OA DOAJ Gold
DA 2020-02-16
ER

PT J
AU Wiegand-Grefe, S
   Cronemeyer, B
   Plass, A
   Schulte-Markwort, M
   Petermann, F
AF Wiegand-Grefe, Silke
   Cronemeyer, Benjamin
   Plass, Angela
   Schulte-Markwort, Michael
   Petermann, Franz
TI Comparison of mental abnormalities in children of mentally ill parents
   from different points of view: Effects of a manualized family
   intervention
SO KINDHEIT UND ENTWICKLUNG
LA German
DT Article
DE children of mentally ill parents; evaluation; mental problems;
   family-oriented intervention
ID BEHAVIORAL-DISORDERS; RANDOMIZED-TRIAL; RISK; LIFE; ADOLESCENTS;
   DEPRESSION; IMPACT; ASSOCIATIONS
AB The central criterion to evaluate the intervention program CHIMPs is the mental health of the participating children. To collect data concerning parents' views of children's mental problems the Child Behavior Checklist (CBCL/4-18) by Achenbach (1991) was used, from the perspective of the children themselves the Youth Self Report (YSR) was used, and mental impairment from therapists' point of view was measured using the Beeintranchtigungs-Schwere-Score fur Kinder (BSS-K). After the CHIMPs intervention program children's mental problems were reduced according to all three scales of the CBCL from the perspective of the patient (N = 43) and remained stable until follow up. In terms of overall mental abnormalities and internalizing disorders spouses too (n = 37) reported an improvement in the children. The children (N = 17) themselves experienced fewer internalizing disorders. The overall mental impairment was also improved from the perspective of the therapist. The findings serve as evidence for an improvement in the mental health of children of mentally ill parents after the CHIMPs intervention.
C1 [Wiegand-Grefe, Silke; Cronemeyer, Benjamin; Plass, Angela; Schulte-Markwort, Michael] Univ Klin Hamburg Eppendorf, Klin Kinder & Jugendpsychiat Psychotherapie & Psy, D-20246 Hamburg, Germany.
   [Petermann, Franz] Univ Bremen, Zentrum Klin Psychol & Rehabil, D-28359 Bremen, Germany.
   [Wiegand-Grefe, Silke] MSH Med Sch Hamburg, D-20457 Hamburg, Germany.
RP Wiegand-Grefe, S (reprint author), Univ Klin Hamburg Eppendorf, Klin Kinder & Jugendpsychiat Psychotherapie & Psy, Martinistr 52,W 35, D-20246 Hamburg, Germany.
EM s.wiegand-grefe@uke.de
NR 35
TC 7
Z9 7
U1 2
U2 31
PU HOGREFE & HUBER PUBLISHERS
PI GOTTINGEN
PA MERKELSTR 3, D-37085 GOTTINGEN, GERMANY
SN 0942-5403
EI 2190-6246
J9 KINDH ENTWICKL
JI Kindh. Entwickl.
PY 2013
VL 22
IS 1
BP 31
EP 40
DI 10.1026/0942-5403/a000096
PG 10
WC Psychology, Developmental
SC Psychology
GA 048DQ
UT WOS:000311890800005
DA 2020-02-16
ER

PT J
AU Perle, JG
   Levine, AB
   Odland, AP
   Ketterer, JL
   Cannon, MA
   Marker, CD
AF Perle, Jonathan G.
   Levine, Alison B.
   Odland, Anthony P.
   Ketterer, Jessica L.
   Cannon, Megan A.
   Marker, Craig D.
TI The Association Between Internalizing Symptomology and Risky Behaviors
SO JOURNAL OF CHILD & ADOLESCENT SUBSTANCE ABUSE
LA English
DT Article
DE aggression; externalizing; internalizing; risky behavior; substance
   abuse
ID ADOLESCENT SUBSTANCE-ABUSE; EXTERNALIZING BEHAVIOR; SOCIAL COMPETENCE;
   CONTINGENCY MANAGEMENT; DEPRESSIVE SYMPTOMS; GENDER-DIFFERENCES; CHILD
   HEALTH; ALCOHOL-USE; DISORDERS; MODEL
AB Internalizing symptoms (withdrawn/depressed and anxious/ depressed), measured by the Child Behavior Checklist (CBCL), were examined as related to the development of externalizing problems, a pathway to risky behavior. A cross-section of children ages 6 to 15 was drawn from the National Institute of Child Health and Human Development's (NICHD) Study of Early Child Care and Youth Development (SECCYD) longitudinal data set of 1,364 families with full-term, healthy newborns throughout the United States. Internalizing and externalizing scores were determined through mothers' reports on the CBCL. When considered separately and together, internalizing symptoms significantly related to externalizing behaviors, with "anxious/depressed" accounting for the greatest proportion of variance. As age increased, internalizing symptoms accounted for a greater degree of externalizing problem variance. Sex was a significant moderator. Results suggest the utility of identifying and treating internalizing problems early, which may reduce the occurrence of externalizing and risky behaviors such as substance abuse.
C1 [Perle, Jonathan G.] Nova SE Univ, Ctr Psychol Studies, Ft Lauderdale, FL 33314 USA.
   [Marker, Craig D.] Univ Miami, Coral Gables, FL 33124 USA.
RP Perle, JG (reprint author), Nova SE Univ, Ctr Psychol Studies, 3301 Coll Ave, Ft Lauderdale, FL 33314 USA.
EM perle@nova.edu
NR 68
TC 7
Z9 7
U1 0
U2 20
PU ROUTLEDGE JOURNALS, TAYLOR & FRANCIS LTD
PI ABINGDON
PA 2-4 PARK SQUARE, MILTON PARK, ABINGDON OX14 4RN, OXON, ENGLAND
SN 1067-828X
EI 1547-0652
J9 J CHILD ADOLES SUBST
JI J. Child Adolesc. Subst. Abus.
PY 2013
VL 22
IS 1
BP 1
EP 24
DI 10.1080/1067828X.2012.724289
PG 24
WC Substance Abuse
SC Substance Abuse
GA 041EI
UT WOS:000311379500001
DA 2020-02-16
ER

PT J
AU Markovic, A
   Rose-Krasnor, L
   Coplan, RJ
AF Markovic, Andrea
   Rose-Krasnor, Linda
   Coplan, Robert J.
TI Shy children's coping with a social conflict: The role of personality
   self-theories
SO PERSONALITY AND INDIVIDUAL DIFFERENCES
LA English
DT Article
DE Shyness; Personality self-theories; Coping
ID MIDDLE CHILDHOOD; SOCIOEMOTIONAL ADJUSTMENT; WITHDRAWN CHILDREN;
   IMPLICIT THEORIES; SHYNESS; STRATEGIES; SCHOOL; FRIENDSHIP;
   SHY/WITHDRAWN; INTELLIGENCE
AB Shy children's risk for psychosocial difficulties may result partly from ineffective coping with social stressors. Little is known about which shy children are most susceptible to maladaptive coping styles. Personality self-theories may be one source of individual differences in shy children's coping with social stressors. The purpose of this study was to examine whether the links between shyness and coping were moderated by personality self-theories. Participants were 175 children (M-age = 10.11 years), who completed self-report assessments of shyness, personality self-theories, and coping strategies. Self-theories moderated links between shyness and coping, sometimes differentially for boys and girls. For example, shyness was most strongly related to internalizing coping among entity-oriented children. However, shyness was most strongly negatively related to approach coping (social support, problem-solving) among incrementally-oriented boys and entity-oriented girls. (C) 2012 Elsevier Ltd. All rights reserved.
C1 [Markovic, Andrea; Rose-Krasnor, Linda] Brock Univ, Dept Psychol, St Catharines, ON L2S 3A1, Canada.
   [Coplan, Robert J.] Carleton Univ, Dept Psychol, Ottawa, ON K1S 5B6, Canada.
RP Markovic, A (reprint author), SUNY Buffalo, Dept Psychol, Pk Hall 305, Buffalo, NY 14260 USA.
EM am228@buffalo.edu; linda.rose-krasnor@brocku.ca;
   robert_coplan@carleton.ca
NR 36
TC 4
Z9 4
U1 1
U2 23
PU PERGAMON-ELSEVIER SCIENCE LTD
PI OXFORD
PA THE BOULEVARD, LANGFORD LANE, KIDLINGTON, OXFORD OX5 1GB, ENGLAND
SN 0191-8869
J9 PERS INDIV DIFFER
JI Pers. Individ. Differ.
PD JAN
PY 2013
VL 54
IS 1
BP 64
EP 69
DI 10.1016/j.paid.2012.08.002
PG 6
WC Psychology, Social
SC Psychology
GA 038OE
UT WOS:000311183200012
DA 2020-02-16
ER

PT J
AU Mathyssek, CM
   Olino, TM
   Verhulst, FC
   van Oort, FVA
AF Mathyssek, Christina M.
   Olino, Thomas M.
   Verhulst, Frank C.
   van Oort, Floor V. A.
TI Childhood Internalizing and Externalizing Problems Predict the Onset of
   Clinical Panic Attacks over Adolescence: The TRAILS Study
SO PLOS ONE
LA English
DT Article
ID ANXIETY; PHENOMENOLOGY; EPIDEMIOLOGY; SYMPTOMS; DISORDER; SAMPLE
AB Background: Panic attacks are a source of individual suffering and are an independent risk factor for later psychopathology. However, much less is known about risk factors for the development of panic attacks, particularly during adolescence when the incidence of panic attacks increases dramatically. We examined whether internalizing and externalizing problems in childhood predict the onset of panic attacks in adolescence.
   Method: This study is part of the TRacking Adolescents' Individual Lives Survey (TRAILS), a Dutch longitudinal population cohort study (N = 1,584). Internalizing and Externalizing Problems were collected using the Youth Self-Report (YSR) and the parent-report Child Behavior Checklist (CBCL) at baseline (age 10-12). At age 18-20, DSM-IV defined panic attacks since baseline were assessed with the Composite International Diagnostic Interview (CIDI). We investigated whether early adolescent Internalizing and Externalizing Problems predicted panic attacks between ages 10-20 years, using survival analysis in univariate and multivariate models.
   Results: There were N = 314 (19.8%) cases who experienced at least one DSM-IV defined panic attack during adolescence and N = 18 (1.2%) who developed panic disorder during adolescence. In univariate analyses, CBCL Total Problems, Internalizing Problems and three of the eight syndrome scales predicted panic attack onset, while on the YSR all broad-band problem scales and each narrow-band syndrome scale predicted panic attack onset. In multivariate analyses, CBCL Social Problems (HR 1.19, p<.05), and YSR Thought Problems (HR 1.15, p<.05) and Social Problems (HR 1.26, p<.01) predicted panic attack onset.
   Conclusion: Risk indicators of panic attack include the wide range of internalizing and externalizing problems. Yet, when adjusted for co-occurring problem behaviors, Social Problems were the most consistent risk factor for panic attack onsets in adolescence.
C1 [Mathyssek, Christina M.; Verhulst, Frank C.; van Oort, Floor V. A.] Erasmus Univ, Med Ctr, Dept Child & Adolescent Psychiat Psychol, Rotterdam, Netherlands.
   [Olino, Thomas M.] Univ Pittsburgh, Dept Psychiat, Pittsburgh, PA USA.
RP van Oort, FVA (reprint author), Erasmus Univ, Med Ctr, Dept Child & Adolescent Psychiat Psychol, Rotterdam, Netherlands.
EM f.vanoort@erasmusmc.nl
RI Olino, Thomas/H-8377-2019; van Oort, Floor/G-2811-2013
OI Olino, Thomas/0000-0001-5139-8571; 
FU Netherlands Organization for Scientific Research (NWO), Medical Research
   CouncilMedical Research Council UK (MRC)Netherlands Organization for
   Scientific Research (NWO) [GB-MW 940-38-011]; Netherlands Organization
   for Scientific Research (NWO), ZonMWNetherlands Organization for
   Scientific Research (NWO)Netherlands Organization for Health Research
   and Development [100-001-004, 60-60600-97-118, 261-98-710]; Netherlands
   Organization for Scientific Research (NWO), Social Sciences
   CouncilNetherlands Organization for Scientific Research (NWO) [GB-MaGW
   480-01-006, GB-MaGW 480-07-001, GB-MaGW 452-04-314, GB-MaGW 452-06-004];
   Netherlands Organization for Scientific Research (NWO)Netherlands
   Organization for Scientific Research (NWO) [175.010.2003.005,
   481-08-013]; Dutch Ministry of Justice (WODC); European Science
   Foundation (EuroSTRESS project) [FP-006]; Biobanking and Biomolecular
   Resources Research Infrastructure BBMRI-NL [CP 32]
FX TRAILS has been financially supported by various grants from the
   Netherlands Organization for Scientific Research (NWO; Medical Research
   Council program grant GB-MW 940-38-011; ZonMW Brainpower grant
   100-001-004; ZonMw Risk Behavior and Dependence grants 60-60600-97-118;
   ZonMw Culture and Health grant 261-98-710; Social Sciences Council
   medium-sized investment grants GB-MaGW 480-01-006 and GB-MaGW
   480-07-001; Social Sciences Council project grants GB-MaGW 452-04-314
   and GB-MaGW 452-06-004; NWO large-sized investment grant
   175.010.2003.005; NWO Longitudinal Survey and Panel Funding 481-08-013),
   the Dutch Ministry of Justice (WODC), the European Science Foundation
   (EuroSTRESS project FP-006), Biobanking and Biomolecular Resources
   Research Infrastructure BBMRI-NL (CP 32), and the participating
   universities. The funders had no role in study design, data collection
   and analysis, decision to publish, or preparation of the manuscript.
NR 37
TC 11
Z9 11
U1 0
U2 25
PU PUBLIC LIBRARY SCIENCE
PI SAN FRANCISCO
PA 1160 BATTERY STREET, STE 100, SAN FRANCISCO, CA 94111 USA
SN 1932-6203
J9 PLOS ONE
JI PLoS One
PD DEC 12
PY 2012
VL 7
IS 12
AR e51564
DI 10.1371/journal.pone.0051564
PG 6
WC Multidisciplinary Sciences
SC Science & Technology - Other Topics
GA 066QV
UT WOS:000313236200134
PM 23251576
OA DOAJ Gold, Green Published
DA 2020-02-16
ER

PT J
AU Lund, LK
   Vik, T
   Lydersen, S
   Lohaugen, GCC
   Skranes, J
   Brubakk, AM
   Indredavik, MS
AF Lund, Line K.
   Vik, Torstein
   Lydersen, Stian
   Lohaugen, Gro C. C.
   Skranes, Jon
   Brubakk, Ann-Mari
   Indredavik, Marit S.
TI Mental health, quality of life and social relations in young adults born
   with low birth weight
SO HEALTH AND QUALITY OF LIFE OUTCOMES
LA English
DT Article
DE Mental health; Quality of life; Social interaction; Very low birth
   weight; Small for gestational age; Young adult
ID SELF-PERCEIVED HEALTH; SPECTRUM QUOTIENT AQ; FOLLOW-UP; FETAL-GROWTH;
   PSYCHIATRIC-DISORDERS; BEHAVIORAL-PROBLEMS; GESTATIONAL-AGE; PRETERM;
   ADOLESCENTS; CHILDREN
AB Background: Being born with low birth weight may have an impact on different aspects of mental health, psychosocial functioning and well-being; however results from studies in young adulthood have so far yielded mixed findings. The aim of this study was to assess the long-term impact in young adulthood on self-reported mental health, health-related quality of life, self-esteem and social relations by investigating differences between two low birth weight groups and a control group.
   Methods: In a follow-up at 20 years of age, 43 preterm VLBW (birth weight <= 1500 g), 55 term SGA (birth weight < 10th percentile) and 74 control subjects completed the Adult Self-Report (ASR) of the Achenbach System of Empirically Based Assessment, the Adult Autism Spectrum Quotient (AQ), the Short Form 36 Health Survey, the Self-Perception Profile for Adolescents-Revised, and the Wechsler Adult Intelligent Scale III assessment.
   Results: The VLBW and SGA groups reported significantly more mental health problems than controls. The VLBW group predominantly had internalizing problems, and the non-significant association with ASR Total score was reduced by the Intelligence Quotient (IQ). The SGA group had increased scores on both internalizing and externalizing problems, and the association with ASR Total score remained significant after adjusting for IQ in this group. Both low birth weight groups reported less interaction with friends and lower quality of life related to mental health domains than controls. Self-esteem scores were lower than in the control group for athletic competence (VLBW) and social acceptance (SGA).
   Conclusion: Our findings suggest that self-reported mental health and well-being in young adulthood may be adversely affected by low birth weight, irrespective of whether this is the result of premature birth or being born SGA at term.
C1 [Lund, Line K.; Lydersen, Stian; Indredavik, Marit S.] Norwegian Univ Sci & Technol, Reg Ctr Child & Adolescent Mental Hlth, N-7034 Trondheim, Norway.
   [Vik, Torstein; Lohaugen, Gro C. C.; Skranes, Jon; Brubakk, Ann-Mari] Norwegian Univ Sci & Technol, Dept Lab Med Childrens & Womens Hlth, N-7034 Trondheim, Norway.
   [Lund, Line K.; Indredavik, Marit S.] St Olavs Univ Hosp, Dept Child & Adolescent Psychiat, Trondheim, Norway.
   [Lohaugen, Gro C. C.; Skranes, Jon] Sorlandet Hosp, Dept Paediat & Rehabil, Arendal, Norway.
   [Brubakk, Ann-Mari] St Olavs Univ Hosp, Dept Paediat, Trondheim, Norway.
RP Lund, LK (reprint author), Norwegian Univ Sci & Technol, Reg Ctr Child & Adolescent Mental Hlth, N-7034 Trondheim, Norway.
EM line.k.lund@ntnu.no
FU The Research Council of Norway, Norwegian University of Science and
   Technology and Liaison Committee between the Central Norway Regional
   Health Authority (RHA); US National Institute of Child Health and Human
   Development (NICHD)United States Department of Health & Human
   ServicesNational Institutes of Health (NIH) - USANIH Eunice Kennedy
   Shriver National Institute of Child Health & Human Development (NICHD)
   [1-HD-4-2803]; NIHUnited States Department of Health & Human
   ServicesNational Institutes of Health (NIH) - USA [1-HD-1-3127];
   Norwegian University of Science and Technology (NTNU)
FX We would like to thank the young adults and their parents for their
   cooperation and interest in the study, and Dr. Weidle for cooperation in
   the translation of the AQ questionnaire. The study was funded by The
   Research Council of Norway, Norwegian University of Science and
   Technology and Liaison Committee between the Central Norway Regional
   Health Authority (RHA) and the Norwegian University of Science and
   Technology (NTNU). Part of the study population was recruited from a
   multicenter study sponsored by the US National Institute of Child Health
   and Human Development, NIH (NICHD contract No. 1-HD-4-2803 and No.
   1-HD-1-3127).
NR 52
TC 42
Z9 42
U1 0
U2 31
PU BMC
PI LONDON
PA CAMPUS, 4 CRINAN ST, LONDON N1 9XW, ENGLAND
SN 1477-7525
J9 HEALTH QUAL LIFE OUT
JI Health Qual. Life Outcomes
PD DEC 5
PY 2012
VL 10
AR 146
DI 10.1186/1477-7525-10-146
PG 10
WC Health Care Sciences & Services; Health Policy & Services
SC Health Care Sciences & Services
GA 069JZ
UT WOS:000313433200001
PM 23216805
OA DOAJ Gold, Green Published, Green Accepted
DA 2020-02-16
ER

PT J
AU Spencer-Smith, MM
   Spittle, AJ
   Doyle, LW
   Lee, KJ
   Lorefice, L
   Suetin, A
   Pascoe, L
   Anderson, PJ
AF Spencer-Smith, Megan M.
   Spittle, Alicia J.
   Doyle, Lex W.
   Lee, Katherine J.
   Lorefice, Lucy
   Suetin, Anastasiya
   Pascoe, Leona
   Anderson, Peter J.
TI Long-term Benefits of Home-based Preventive Care for Preterm Infants: A
   Randomized Trial
SO PEDIATRICS
LA English
DT Article
DE preterm infants; developmental care; randomized controlled trial;
   cognitive and motor outcomes; early intervention
ID LOW-BIRTH-WEIGHT; EARLY-INTERVENTION PROGRAM; NEUROBEHAVIORAL OUTCOMES;
   PARENTING STRESS; DEPRESSION SCALE; HOSPITAL ANXIETY; CHILDREN BORN;
   MOTHERS; AGE; METAANALYSIS
AB BACKGROUND: We have previously reported improved caregiver mental health and infant behavior at 2 years following a home-based preventive care program for very preterm infants and their caregivers. This study aimed to determine the longer-term effectiveness of the program by reviewing caregivers and children at preschool age.
   METHODS: One hundred twenty very preterm infants (<30 weeks' gestation) were randomly allocated to intervention (n = 61) or control (n = 59) groups. The intervention included 9 home visits over the first year of life targeting infant development, parent mental health, and the parent-infant relationship. The control group received standard care. At 4 years' corrected age, child cognitive, behavioral, and motor functioning and caregiver mental health were assessed.
   RESULTS: At age 4 years, 105 (89%) children were reviewed. There was little evidence of differences in cognitive or motor functioning between groups. The intervention group had lower scores for child internalizing behaviors than the control group (mean difference -5.3, 95% confidence interval [CI] -9.6 to -0.9, P = .02). Caregivers in the intervention group had fewer anxiety symptoms (mean difference -1.8, 95% CI -3.3 to -0.4, P = .01) and were less likely to exhibit "at-risk" anxiety (odds ratio 0.3, 95% CI 0.1 to 0.7, P = .01) than those in the control group.
   CONCLUSIONS: This home-based preventive care program for very preterm infants has selective long-term benefits, including less caregiver anxiety and reduced preschooler internalizing behaviors. Pediatrics 2012;130:1094-1101
C1 [Spencer-Smith, Megan M.; Spittle, Alicia J.; Doyle, Lex W.; Lorefice, Lucy; Suetin, Anastasiya; Pascoe, Leona; Anderson, Peter J.] Murdoch Childrens Res Inst, Parkville, Vic 3052, Australia.
   [Spittle, Alicia J.; Lorefice, Lucy] Univ Melbourne, Dept Physiotherapy, Melbourne, Vic 3010, Australia.
   [Doyle, Lex W.] Univ Melbourne, Dept Obstet & Gynaecol, Melbourne, Vic 3010, Australia.
   [Doyle, Lex W.] Royal Hosp Women, Res Off, Melbourne, Vic, Australia.
   [Lee, Katherine J.] Murdoch Childrens Res Inst, Clin Epidemiol & Biostat Unit, Parkville, Vic 3052, Australia.
   [Lee, Katherine J.; Suetin, Anastasiya; Anderson, Peter J.] Univ Melbourne, Dept Paediat, Melbourne, Vic 3010, Australia.
RP Spencer-Smith, MM (reprint author), Murdoch Childrens Res Inst, Flemington Rd, Parkville, Vic 3052, Australia.
EM megan.spencer-smith@mcri.edu.au
RI Lee, Katherine J/A-2519-2016; Anderson, Peter John/O-5302-2019;
   Anderson, Peter J/B-6839-2015
OI Anderson, Peter John/0000-0001-7430-868X; Anderson, Peter
   J/0000-0001-7430-868X; Spencer-Smith, Megan/0000-0002-1047-0829; Doyle,
   Lex/0000-0002-7667-7312; Spittle, Alicia/0000-0002-6535-661X
FU National Health and Medical Council [284512, 628371]; Cerebral Palsy
   Alliance; Murdoch Childrens Research Institute; Myer Foundation; Allens
   Arthur Robinson; Thyne Reid Foundation; Victorian Government's
   Operational Infrastructure Support Program
FX This study was funded by grants from the National Health and Medical
   Council (Project Grant ID 284512; Senior Research Fellowship (to Dr
   Anderson) ID 628371), the Cerebral Palsy Alliance (Project Grant;
   Postdoctoral Research Fellowship (to Dr Spittle)), Murdoch Childrens
   Research Institute, Myer Foundation, Allens Arthur Robinson, Thyne Reid
   Foundation and the Victorian Government's Operational Infrastructure
   Support Program.
NR 37
TC 37
Z9 37
U1 1
U2 29
PU AMER ACAD PEDIATRICS
PI ELK GROVE VILLAGE
PA 141 NORTH-WEST POINT BLVD,, ELK GROVE VILLAGE, IL 60007-1098 USA
SN 0031-4005
J9 PEDIATRICS
JI Pediatrics
PD DEC
PY 2012
VL 130
IS 6
BP 1094
EP 1101
DI 10.1542/peds.2012-0426
PG 8
WC Pediatrics
SC Pediatrics
GA 087YZ
UT WOS:000314802000059
PM 23129084
DA 2020-02-16
ER

PT J
AU Bada, HS
   Bann, CM
   Whitaker, TM
   Bauer, CR
   Shankaran, S
   LaGasse, L
   Lester, BM
   Hammond, J
   Higgins, R
AF Bada, Henrietta S.
   Bann, Carla M.
   Whitaker, Toni M.
   Bauer, Charles R.
   Shankaran, Seetha
   LaGasse, Linda
   Lester, Barry M.
   Hammond, Jane
   Higgins, Rosemary
TI Protective Factors Can Mitigate Behavior Problems After Prenatal Cocaine
   and Other Drug Exposures
SO PEDIATRICS
LA English
DT Article
DE behavior problems; cumulative risks; prenatal cocaine exposure;
   protective factors
ID MATERNAL LIFE-STYLE; CHILD-BEHAVIOR; COMMUNITY VIOLENCE;
   AGGRESSIVE-BEHAVIOR; SUBSTANCE EXPOSURE; INHIBITORY CONTROL; EARLY
   ADOLESCENCE; PARENT REPORT; RISK; GENDER
AB BACKGROUND: We determined the role of risk and protective factors on the trajectories of behavior problems associated with high prenatal cocaine exposure (PCE)/polydrug exposure.
   METHODS: The Maternal Lifestyle Study enrolled 1388 children with or without PCE, assessed through age 15 years. Because most women using cocaine during pregnancy also used other substances, we analyzed for the effects of 4 categories of prenatal drug exposure: high PCE/other drugs (OD), some PCE/OD, OD/no PCE, and no PCE/no OD. Risks and protective factors at individual, family, and community levels that may be associated with behavior outcomes were entered stepwise into latent growth curve models, then replaced by cumulative risk and protective indexes, and finally by a combination of levels of risk and protective indexes. Main outcome measures were the trajectories of externalizing, internalizing, total behavior, and attention problems scores from the Child Behavior Checklist (parent).
   RESULTS: A total of 1022 (73.6%) children had known outcomes. High PCE/OD significantly predicted externalizing, total, and attention problems when considering the balance between risk and protective indexes. Some PCE/OD predicted externalizing and attention problems. OD/no PCE also predicted behavior outcomes except for internalizing behavior. High level of protective factors was associated with declining trajectories of problem behavior scores over time, independent of drug exposure and risk index scores.
   CONCLUSIONS: High PCE/OD is a significant risk for behavior problems in adolescence; protective factors may attenuate its detrimental effects. Clinical practice and public health policies should consider enhancing protective factors while minimizing risks to improve outcomes of drug-exposed children. Pediatrics 2012;130:e1479-e1488
C1 [Bada, Henrietta S.] Univ Kentucky, Dept Pediat, Coll Med, Lexington, KY 40536 USA.
   [Bann, Carla M.; Hammond, Jane] RTI Int, Res Triangle Pk, NC USA.
   [Whitaker, Toni M.] Univ Tennessee, Ctr Hlth Sci, Dept Pediat, Memphis, TN 38163 USA.
   [Bauer, Charles R.] Univ Miami, Sch Med, Dept Pediat, Miami, FL USA.
   [Shankaran, Seetha] Wayne State Univ, Sch Med, Dept Pediat, Detroit, MI 48201 USA.
   [LaGasse, Linda; Lester, Barry M.] Brown Univ, Sch Med, Dept Pediat, Providence, RI 02912 USA.
   [Higgins, Rosemary] Eunice Kennedy Shriver Natl Inst Child Hlth & Hum, Rockville, MD USA.
RP Bada, HS (reprint author), Univ Kentucky, Dept Pediat, 800 Rose St,Room MN 470, Lexington, KY 40536 USA.
EM hbada2@uky.edu
FU National Institutes of Health through the National Institute on Drug
   AbuseUnited States Department of Health & Human ServicesNational
   Institutes of Health (NIH) - USANIH National Institute on Drug Abuse
   (NIDA); Eunice Kennedy Shriver National Institute of Child Health and
   Human DevelopmentUnited States Department of Health & Human
   ServicesNational Institutes of Health (NIH) - USANIH Eunice Kennedy
   Shriver National Institute of Child Health & Human Development (NICHD)
   [U10 HD42638, U10 DA024128, GCRC M01 RR16587, U10 HD21397, U10 HD21385,
   U10 HD27904, N01 HD23159, U10 HD36790]; National Institute of Mental
   HealthUnited States Department of Health & Human ServicesNational
   Institutes of Health (NIH) - USANIH National Institute of Mental Health
   (NIMH); Administration on Children, Youth, and Families; Center for
   Substance Abuse and Treatment, US Department of Health and Human
   Services; National Institutes of Health (NIH)United States Department of
   Health & Human ServicesNational Institutes of Health (NIH) - USA; Brown
   University; Brown University Warren Alpert Medical School Women &
   Infants Hospital of Rhode Island [U10 HD27904, N01 HD23159]; Eunice
   Kennedy Shriver National Institute of Child Health and Human
   DevelopmentUnited States Department of Health & Human ServicesNational
   Institutes of Health (NIH) - USANIH Eunice Kennedy Shriver National
   Institute of Child Health & Human Development (NICHD); National
   Institute on Drug AbuseUnited States Department of Health & Human
   ServicesNational Institutes of Health (NIH) - USANIH National Institute
   on Drug Abuse (NIDA); RTI International [U10 HD36790]; University of
   Miami Holtz Children's Hospital [GCRC M01 RR16587, U10 HD21397]; MSN;
   ARNP; MSW; University of Tennessee [U10 HD42638, U10 DA024128]; Wayne
   State University Hutzel Women's Hospital and Children's Hospital of
   Michigan [U10 HD21385]
FX Support for the Maternal Lifestyle Study was provided by the National
   Institutes of Health through the National Institute on Drug Abuse and
   the Eunice Kennedy Shriver National Institute of Child Health and Human
   Development (U10 HD42638, U10 DA024128 to Dr Bada; GCRC M01 RR16587, U10
   HD21397 to Dr Bauer; U10 HD21385 to Dr Shankaran; U10 HD27904, N01
   HD23159 to Dr Lester; U10 HD36790 to Dr Hammond) with supplemental
   funding from the National Institute of Mental Health; the Administration
   on Children, Youth, and Families; and the Center for Substance Abuse and
   Treatment, US Department of Health and Human Services. Funded by the
   National Institutes of Health (NIH).; The following individuals, in
   addition to those listed as authors, and federal funding grants
   contributed to this study: Steering Committee Chair: Barry M. Lester,
   PhD, Brown University; Brown University Warren Alpert Medical School
   Women & Infants Hospital of Rhode Island (U10 HD27904, N01 HD23159),
   Cynthia Miller-Loncar, PhD, and Jean E. Twomey, PhD; Eunice Kennedy
   Shriver National Institute of Child Health and Human Development,
   Rosemary D. Higgins, MD; National Institute on Drug Abuse: Nicolette
   Borek, PhD, and Vincent Smeriglio, PhD (for his involvement during
   Phases 1 to 4); RTI International (U10 HD36790), Abhik Das, PhD, Debra
   Fleischmann, BS, and Sylvia Tan, MS; University of Miami Holtz
   Children's Hospital (GCRC M01 RR16587, U10 HD21397), Ann L. Graziotti,
   MSN, ARNP, Rafael Guzman, MSW, and Carmel Azemar, MSW; University of
   Tennessee (U10 HD42638, U10 DA024128), Charlotte Bursi, MSSW, Kimberly
   A. Yolton, PhD, Deloris Lee, MSSW, Lillie Hughey, MSSW, Sara Jean Ivy,
   AA, Leanne Pollard, BS, Jonathan Rowland, BS, Pam Lenoue, RN, Chandra
   Ward, MSW, and Marilyn G. Williams, EdDLCSW; and Wayne State University
   Hutzel Women's Hospital and Children's Hospital of Michigan (U10
   HD21385), Eunice Woldt, RN, MSN, Jay Ann Nelson, BSN, Catherine
   Bartholomay, BA, Lisa Sulkowski, BS, and Nicole Walker, BA.
NR 67
TC 21
Z9 22
U1 1
U2 10
PU AMER ACAD PEDIATRICS
PI ELK GROVE VILLAGE
PA 141 NORTH-WEST POINT BLVD,, ELK GROVE VILLAGE, IL 60007-1098 USA
SN 0031-4005
J9 PEDIATRICS
JI Pediatrics
PD DEC
PY 2012
VL 130
IS 6
BP E1479
EP E1488
DI 10.1542/peds.2011-3306
PG 10
WC Pediatrics
SC Pediatrics
GA 087YZ
UT WOS:000314802000008
PM 23184114
OA Green Published
DA 2020-02-16
ER

PT J
AU Bouman, T
   van der Meulen, M
   Goossens, FA
   Olthof, T
   Vermande, MM
   Aleva, EA
AF Bouman, Thijs
   van der Meulen, Matty
   Goossens, Frits A.
   Olthof, Tjeert
   Vermande, Marjolijn M.
   Aleva, Elisabeth A.
TI Peer and self-reports of victimization and bullying: Their differential
   association with internalizing problems and social adjustment
SO JOURNAL OF SCHOOL PSYCHOLOGY
LA English
DT Article
DE Victimization; Bullying; Peer reports; Self-reports; Internalizing
   problems; Social adjustment
ID PERCEIVED POPULARITY; EARLY ADOLESCENCE; MIDDLE SCHOOL; PREVALENCE;
   DEPRESSION; VICTIMS; ESTEEM; PERCEPTIONS; INVOLVEMENT; AGGRESSION
AB Researchers typically employ either peer or self-reports to assess involvement in bullying. In this study, we examined the merits of each method for the identification of child characteristics related to victimization and bullying others. Accordingly, we investigated the difference between these two methods with regard to their relationship with social adjustment (i.e., perceived popularity, likeability, and self-perceived social acceptance) and internalizing problems (i.e., anxiety, depression, and self-worth) in 1192 Dutch school children, aged 9 to 12 years. Perceived popularity and likeability were more strongly correlated with peer reports than self-reports, for both victimization and for bullying others. Self-perceived social acceptance correlated equally strong with peer and self-reports of victimization. Furthermore, peer reports of bullying were also correlated with self-perceived social acceptance, whereas self-reports of bullying were not. All internalizing problems showed stronger relations with self-reports than peer reports; although only the relation between self-reported victimization and internalizing problems was of practical significance. Despite our findings indicating that using only one type of report could be efficient for examining the relation between bullying behaviors and separate child characteristics, both types of report are necessary for a complete understanding of the personal and social well-being of the children involved. (C) 2012 Society for the Study of School Psychology. Published by Elsevier Ltd. All rights reserved.
C1 [Bouman, Thijs] Univ Groningen, Dept Social Psychol, NL-9712 TS Groningen, Netherlands.
   [van der Meulen, Matty] Univ Groningen, Dept Dev Psychol, NL-9712 TS Groningen, Netherlands.
   [Goossens, Frits A.] Vrije Univ Amsterdam, Dept Special Educ, Amsterdam, Netherlands.
   [Olthof, Tjeert] Vrije Univ Amsterdam, Dept Dev Psychol, Amsterdam, Netherlands.
   [Vermande, Marjolijn M.] Univ Utrecht, Dept Pedag & Educ Sci, NL-3508 TC Utrecht, Netherlands.
   [Aleva, Elisabeth A.] Univ Utrecht, Dept Dev Psychol, NL-3508 TC Utrecht, Netherlands.
RP Bouman, T (reprint author), Univ Groningen, Dept Social Psychol, Grote Kruisstr 2-1, NL-9712 TS Groningen, Netherlands.
EM t.bouman@rug.nl
OI Bouman, Thijs/0000-0001-7940-892X
NR 68
TC 52
Z9 53
U1 0
U2 85
PU PERGAMON-ELSEVIER SCIENCE LTD
PI OXFORD
PA THE BOULEVARD, LANGFORD LANE, KIDLINGTON, OXFORD OX5 1GB, ENGLAND
SN 0022-4405
EI 1873-3506
J9 J SCHOOL PSYCHOL
JI J. Sch. Psychol.
PD DEC
PY 2012
VL 50
IS 6
BP 759
EP 774
DI 10.1016/j.jsp.2012.08.004
PG 16
WC Psychology, Educational
SC Psychology
GA 073XC
UT WOS:000313775400003
PM 23245499
DA 2020-02-16
ER

PT J
AU Haller, M
   Chassin, L
AF Haller, Moira
   Chassin, Laurie
TI A Test of Adolescent Internalizing and Externalizing Symptoms as
   Prospective Predictors of Type of Trauma Exposure and Posttraumatic
   Stress Disorder
SO JOURNAL OF TRAUMATIC STRESS
LA English
DT Article
ID DIAGNOSTIC INTERVIEW SCHEDULE; RISK-FACTORS; LIFE-EVENTS; COMMUNITY;
   COMORBIDITY; ALCOHOLICS; CHILDREN; HISTORY
AB The present study utilized longitudinal data from a high-risk community sample (N = 377; 166 trauma-exposed; 202 males; 175 females; 73% non-Hispanic Caucasian) to test pretrauma measures of adolescent internalizing and externalizing symptoms as unique prospective predictors of type of trauma exposure and PTSD over and above the influence of correlated family adversity (a composite of family conflict, stress, and parental psychopathology). Data were analyzed with logistic and multinomial logistic regressions. Results indicated that females, but not males, with higher levels of internalizing (OR = 2.91) and externalizing (OR = 2.37) symptoms during adolescence were significantly more likely to be exposed to assaultive violence (over and above family adversity). In fact, males with higher levels of internalizing symptoms were significantly less likely to be exposed to assaultive violence (OR = 0.54). Neither internalizing nor externalizing symptoms uniquely predicted exposure to traumatic events that did not involve assaultive violence. Among trauma-exposed participants, the unique association between internalizing symptoms and later PTSD yielded an odds ratio of 1.79 (p = .07) over and above the influences of family adversity, type of trauma exposure, and gender. Assaultive violence exposure fully mediated the association between females externalizing symptoms and future PTSD. Findings may help inform the prevention of both assaultive violence exposure and PTSD.
C1 [Haller, Moira; Chassin, Laurie] Arizona State Univ, Dept Psychol, Tempe, AZ 85287 USA.
RP Haller, M (reprint author), Arizona State Univ, Dept Psychol, 950 S McAllister,POB 871104, Tempe, AZ 85287 USA.
EM moira.haller@asu.edu
FU NIAAA NIH HHSUnited States Department of Health & Human ServicesNational
   Institutes of Health (NIH) - USANIH National Institute on Alcohol Abuse
   & Alcoholism (NIAAA) [AA016213, F31AA020698]
NR 33
TC 7
Z9 7
U1 0
U2 18
PU WILEY
PI HOBOKEN
PA 111 RIVER ST, HOBOKEN 07030-5774, NJ USA
SN 0894-9867
EI 1573-6598
J9 J TRAUMA STRESS
JI J. Trauma Stress
PD DEC
PY 2012
VL 25
IS 6
BP 691
EP 699
DI 10.1002/jts.21751
PG 9
WC Psychology, Clinical; Psychiatry
SC Psychology; Psychiatry
GA 051TW
UT WOS:000312151400011
PM 23129251
DA 2020-02-16
ER

PT J
AU Tyrka, AR
   Lee, JK
   Graber, JA
   Clement, AM
   Kelly, MM
   DeRose, L
   Warren, MP
   Brooks-Gunn, J
AF Tyrka, Audrey R.
   Lee, Janet K.
   Graber, Julia A.
   Clement, Ashley M.
   Kelly, Megan M.
   DeRose, Laura
   Warren, Michelle P.
   Brooks-Gunn, Jeanne
TI Neuroendocrine predictors of emotional and behavioral adjustment in
   boys: Longitudinal follow-up of a community sample
SO PSYCHONEUROENDOCRINOLOGY
LA English
DT Article
DE Children; Adolescents; Boys; Depression; Anxiety; HPA axis; Cortisol;
   Stress reactivity; Longitudinal; Prospective
ID DEPRESSION; CORTISOL; CHILDREN; STRESS
AB Background: Dysregulation of the hypothalamic-pituitary-adrenal (HPA) axis has been observed in adults and children with mood and anxiety disorders and is thought to be involved in the pathogenesis of these disorders. We recently studied a diverse community sample of boys and found associations of behavioral problems, including symptoms of depression and anxiety, with basal and stress-induced cortisol concentrations. Here we examine cortisol-emotional/behavioral associations at a two-year follow-up and test whether initial cortisol is predictive of worsening emotional/behavioral problems two years later.
   Method: Seventy-eight 10-14-year-old boys and their mothers completed a battery of psychosocial assessments, provided morning and afternoon saliva samples, and participated in a home visit involving mildly stressful tasks and saliva collection for cortisol assay during a two-year follow-up assessment.
   Results: Consistent with the findings from our time 1 assessment, greater declines in cortisol across the home-visit challenge task were significantly associated with internalizing and externalizing behaviors as well as attention problems and social problems at the two-year follow-up. In addition, morning and afternoon cortisol concentrations at the initial assessment were significant positive predictors of the later development of child depressive symptoms at follow-up after controlling for initial depressive symptoms.
   Conclusion: These findings demonstrate that children in the community with internalizing and externalizing behavior problems have altered patterns of HPA axis stress reactivity. In addition, our prospective findings suggest that elevated cortisol concentrations may influence the later development of emotional/behavioral problems in boys. (C) 2012 Elsevier Ltd. All rights reserved.
C1 [Tyrka, Audrey R.; Lee, Janet K.; Clement, Ashley M.] Butler Hosp, Mood Disorders Res Program, Providence, RI 02906 USA.
   [Tyrka, Audrey R.; Lee, Janet K.; Clement, Ashley M.] Butler Hosp, Lab Clin Neurosci, Providence, RI 02906 USA.
   [Tyrka, Audrey R.] Brown Univ, Dept Psychiat & Human Behav, Warren Alpert Med Sch, Providence, RI 02912 USA.
   [Graber, Julia A.] Univ Florida, Dept Psychol, Gainesville, FL 32611 USA.
   [Kelly, Megan M.] Univ Massachusetts, Sch Med, Dept Psychiat, Worcester, MA 01655 USA.
   [Kelly, Megan M.] Edith Nourse Rogers Mem Vet Hosp, Bedford, MA USA.
   [DeRose, Laura] Adelphi Univ, Derner Inst Psychol, Garden City, NY 11530 USA.
   [Warren, Michelle P.; Brooks-Gunn, Jeanne] Columbia Univ, Coll Phys & Surg, New York, NY USA.
   [Brooks-Gunn, Jeanne] Columbia Univ, Teachers Coll, New York, NY 10027 USA.
RP Tyrka, AR (reprint author), Butler Hosp, Mood Disorders Res Program, 345 Blackstone Blvd, Providence, RI 02906 USA.
EM Audrey_Tyrka@Brown.edu
RI Tyrka, Audrey/L-2504-2014
FU NIMHUnited States Department of Health & Human ServicesNational
   Institutes of Health (NIH) - USANIH National Institute of Mental Health
   (NIMH) [K23 MH067947, R01 MH083704-01, MH56557]
FX Supported by NIMH Grants K23 MH067947 (ART) and R01 MH083704-01 (ART)
   and MH56557 (JBG).
NR 15
TC 14
Z9 15
U1 0
U2 12
PU PERGAMON-ELSEVIER SCIENCE LTD
PI OXFORD
PA THE BOULEVARD, LANGFORD LANE, KIDLINGTON, OXFORD OX5 1GB, ENGLAND
SN 0306-4530
J9 PSYCHONEUROENDOCRINO
JI Psychoneuroendocrinology
PD DEC
PY 2012
VL 37
IS 12
BP 2042
EP 2046
DI 10.1016/j.psyneuen.2012.04.004
PG 5
WC Endocrinology & Metabolism; Neurosciences; Psychiatry
SC Endocrinology & Metabolism; Neurosciences & Neurology; Psychiatry
GA 056SF
UT WOS:000312511000017
PM 22575356
OA Green Accepted
DA 2020-02-16
ER

PT J
AU Baer, S
   Saran, K
   Green, DA
   Hong, I
AF Baer, Susan
   Saran, Kelly
   Green, David A.
   Hong, Irene
TI Electronic Media Use and Addiction Among Youth in Psychiatric Clinic
   Versus School Populations
SO CANADIAN JOURNAL OF PSYCHIATRY-REVUE CANADIENNE DE PSYCHIATRIE
LA English
DT Article
DE computer addiction; Internet addiction; adolescence; video games;
   psychiatric disorders; electronic media
ID INTERNET ADDICTION; ATTENTION-DEFICIT; COLLEGE-STUDENTS; VIDEO GAMES;
   SCREEN TIME; STATION USE; ADOLESCENTS; SYMPTOMS; DEPRESSION; COMPUTER
AB Objective: Electronic media use is highly prevalent among today's youth, and its overuse in the general population has been consistently associated with the presence of psychiatric symptoms. In contrast, little information exists about electronic media use among youth with psychiatric disorders. Our study aims to compare patterns of television and computer and gaming station use among youth in psychiatric clinic and community-based school populations.
   Method: Surveys were completed by 210 youth and parents, from school (n = 110) and psychiatric clinic (n = 100) populations. Duration and frequency of television, video gaming, and nongaming computer activities were ascertained, along with addictive features of use. Descriptive and comparative analyses were conducted, with a statistical threshold of P < 0.05.
   Results: Quantitative and qualitative differences were identified between the patterns of use reported by the 2 groups. The mean reported daily duration of exposure to electronic media use was 6.6 hours (SD 4.1) for the clinic sample and 4.6 hours (SD 2.6) for the school sample (P < 0.01). Self-reported rates of addictive patterns related to computer and gaming station use were similar between the 2 populations. However, the clinically based sample favoured more violent games, with 29% reporting playing mature-rated games, compared with 13% reported by the school-based sample (P = 0.02). Youth with externalizing disorders expended greater time video gaming, compared with youth with internalizing disorders (P = 0.01).
   Conclusions: Clinically based samples of youth with mental illnesses spend more time engaged in electronic media activities and are more likely to play violent video games, compared with youth in the general population. Further research is needed to determine the long-term implications of these differences.
C1 [Baer, Susan; Saran, Kelly] Univ British Columbia, British Columbia Childrens Hosp, Vancouver, BC V6H 3N1, Canada.
   [Green, David A.] Univ British Columbia, Vancouver, BC V6H 3N1, Canada.
   [Hong, Irene] Univ Calif Berkeley, Berkeley, CA 94720 USA.
RP Baer, S (reprint author), Univ British Columbia, British Columbia Childrens Hosp, Box 141,4500 Oak St, Vancouver, BC V6H 3N1, Canada.
EM sbaer@cw.bc.ca
OI Baer, Susan/0000-0002-4627-9030
FU British Columbia Mental Health and Addiction Services, Child and
   Adolescent Division
FX Thanks to Dr S E Stewart for helpful comments and to Blake Allen and
   Eleanor Battison for research support. Our study was funded by a
   research grant from British Columbia Mental Health and Addiction
   Services, Child and Adolescent Division. The authors have no financial
   relationships to disclose.
NR 66
TC 3
Z9 3
U1 1
U2 32
PU SAGE PUBLICATIONS INC
PI THOUSAND OAKS
PA 2455 TELLER RD, THOUSAND OAKS, CA 91320 USA
SN 0706-7437
EI 1497-0015
J9 CAN J PSYCHIAT
JI Can. J. Psychiat.-Rev. Can. Psychiat.
PD DEC
PY 2012
VL 57
IS 12
BP 728
EP 735
DI 10.1177/070674371205701204
PG 8
WC Psychiatry
SC Psychiatry
GA 056TJ
UT WOS:000312514000004
PM 23228231
OA Bronze
DA 2020-02-16
ER

PT J
AU Louthrenoo, O
   Krairojananan, J
   Chartapisak, W
   Opastirakul, S
AF Louthrenoo, Orawan
   Krairojananan, Jomkwan
   Chartapisak, Wattana
   Opastirakul, Sauwalak
TI Psychosocial functioning of children with systemic lupus erythematosus
SO JOURNAL OF PAEDIATRICS AND CHILD HEALTH
LA English
DT Article
DE childhood; dysfunction; psychosocial; psychological; systemic lupus
   erythematosus
ID MULTIDIMENSIONAL ANXIETY SCALE; QUALITY-OF-LIFE; DISEASE-ACTIVITY;
   RELIABILITY; DEPRESSION; CHILDHOOD
AB Aims: Systemic lupus erythematosus (SLE) is a chronic illness in children. Involvement of multiple systems; the chronicity, as well as the treatment, has had great impact on children and their families. The objective of this study was to assess emotional and behavioural problems in childhood lupus during disease remission. Methods: Children with SLE and healthy controls, aged 815 years, were studied. Disease remission was confirmed by using the SLE Disease Activity Index (SLEDAI). The Children's Depression Inventory (CDI) and Multidimensional Anxiety Scale for Children (MASC) were rated by the children themselves. The Child Behaviour Checklist was completed by their parents. Results: The sample included 40 children with SLE and 40 controls. Their mean age was 12.9 +/- 2.1 and 12.1 +/- 1.8 years in the SLE and control groups, respectively. The average duration of the disease was 2.6 years. The SLEDAI in the SLE group ranged from 01, indicating inactive disease. The mean CDI scores were 8.9 and 10.9 in lupus children and controls, respectively. The mean MASC score was 44.7 in children with SLE and 48.4 in controls. The internalizing, externalizing and total behavioural scores were not significantly different in both groups (9.0 vs. 10.6; 6.6 vs. 8.1; 27.3 vs. 32.5). Only the social competence score was lower in children with SLE (P= 0.03). Conclusions: SLE is a multi-system involvement disease with wide ranging effects on children's physical and psychosocial functioning. However, children with SLE, during inactive disease, were not found to be at increased risk of psychosocial dysfunctions.
C1 [Louthrenoo, Orawan; Krairojananan, Jomkwan; Chartapisak, Wattana; Opastirakul, Sauwalak] Chiang Mai Univ, Dept Paediat, Fac Med, Chiang Mai 50200, Thailand.
RP Louthrenoo, O (reprint author), Chiang Mai Univ, Dept Paediat, Fac Med, Chiang Mai 50200, Thailand.
EM olouthre@med.cmu.ac.th
OI Louthrenoo, Orawan/0000-0002-7728-1117
NR 21
TC 5
Z9 5
U1 0
U2 15
PU WILEY
PI HOBOKEN
PA 111 RIVER ST, HOBOKEN 07030-5774, NJ USA
SN 1034-4810
EI 1440-1754
J9 J PAEDIATR CHILD H
JI J. Paediatr. Child Health
PD DEC
PY 2012
VL 48
IS 12
BP 1091
EP 1094
DI 10.1111/j.1440-1754.2012.02499.x
PG 4
WC Pediatrics
SC Pediatrics
GA 053WT
UT WOS:000312306700010
PM 22735025
DA 2020-02-16
ER

PT J
AU Lindahl, KM
   Bregman, HR
   Malik, NM
AF Lindahl, Kristin M.
   Bregman, Hallie R.
   Malik, Neena M.
TI Family Boundary Structures and Child Adjustment: The Indirect Role of
   Emotional Reactivity
SO JOURNAL OF FAMILY PSYCHOLOGY
LA English
DT Article
DE family; family subsystems; emotional reactivity; adjustment; gender
ID MARITAL CONFLICT; INTERPARENTAL CONFLICT; FIT INDEXES; TRIANGULATION;
   APPRAISALS; ALLIANCES; MEDIATORS; SECURITY; PATTERNS; DISORDER
AB Structural and system theories propose that disruptions in family subsystem functioning increase risk for youth maladjustment. While there is growing evidence to support this proposition, studies that specifically focus on the larger family system remain relatively rare. Furthermore, the pathways that connect problems in family subsystem alliances to externalizing or internalizing problems in youth are as yet largely unexplored. This study examined youth emotional reactivity (anger and sadness) to family conflict as an indirect pathway of the association between family boundary disturbances and youth adjustment in a sample of two-parent families (N = 270). Observational coding was used to group families into Balanced, Dyadic, or Disengaged family alliance structures and to assess youth emotional reactivity, and parent-report was used to assess youth psychopathology. Structural equation modeling indicated both anger and sadness served as indirect pathways through which family boundary disturbances are linked with youth adjustment. In addition, gender was tested as a moderator and important gender differences were found. Specifically, boys were directly impacted by dyadic disturbances while girls were directly impacted by family disengagement. The findings help target goals for intervention and indicate that worthwhile objectives may include realigning family subsystem boundaries, changing family communication patterns, and improving affective coping skills for youth.
C1 [Lindahl, Kristin M.; Bregman, Hallie R.] Univ Miami, Dept Psychol, Coral Gables, FL 33124 USA.
   [Malik, Neena M.] Univ Miami, Dept Pediat, Miller Sch Med, Coral Gables, FL 33124 USA.
RP Lindahl, KM (reprint author), Univ Miami, Dept Psychol, POB 249229, Coral Gables, FL 33124 USA.
EM klindahl@miami.edu
FU NIMH NIH HHSUnited States Department of Health & Human ServicesNational
   Institutes of Health (NIH) - USANIH National Institute of Mental Health
   (NIMH) [R03 MH54631]
NR 46
TC 6
Z9 7
U1 0
U2 30
PU AMER PSYCHOLOGICAL ASSOC
PI WASHINGTON
PA 750 FIRST ST NE, WASHINGTON, DC 20002-4242 USA
SN 0893-3200
EI 1939-1293
J9 J FAM PSYCHOL
JI J. Fam. Psychol.
PD DEC
PY 2012
VL 26
IS 6
BP 839
EP 847
DI 10.1037/a0030444
PG 9
WC Psychology, Clinical; Family Studies
SC Psychology; Family Studies
GA 052AT
UT WOS:000312170800001
PM 23106101
DA 2020-02-16
ER

PT J
AU Jia, RF
   Kotila, LE
   Schoppe-Sullivan, SJ
AF Jia, Rongfang
   Kotila, Letitia E.
   Schoppe-Sullivan, Sarah J.
TI Transactional Relations Between Father Involvement and Preschoolers'
   Socioemotional Adjustment
SO JOURNAL OF FAMILY PSYCHOLOGY
LA English
DT Article
DE socioemotional adjustment; father-child relationships; coparenting;
   preschool children; transactional relations
ID CHILDRENS PEER RELATIONSHIPS; DEVELOPMENTAL OUTCOMES; SOCIAL COMPETENCE;
   BEHAVIOR PROBLEMS; MOTHER-CHILD; FAMILIES; MODEL; CONSEQUENCES; IMPACT;
   MECHANISMS
AB Children's socioemotional development is child as well as parent driven. Yet, transactional frameworks are rarely applied to studies of father-child relations. This study examined reciprocal associations between father involvement in play and caregiving and children's adjustment and tested supportive coparenting behavior as a moderator of these associations. One hundred twelve families participated in a 1-year longitudinal study. Fathers reported on their involvement and mothers and teachers reported on preschoolers' behavior at two time points, and supportive coparenting behavior was observed at the second time point. Results showed that father involvement in play predicted relative decreases in externalizing behaviors, and also relative decreases in internalizing behaviors and relative increases in social competence at school only when accompanied by supportive coparenting behavior; reciprocally, fathers showed relative reductions in their play with children initially high in internalizing behaviors perceived by teachers. Father involvement in caregiving predicted relative increases in children's internalizing behaviors, but reciprocal effects indicated that these associations may be driven by children. The presence of reciprocal associations between father involvement and child behaviors that differed for play and caregiving domains and were moderated by supportive coparenting behavior suggests the importance of a transactional, domain-specific, and systemic approach to understanding father-child relations and the implementation of relevant intervention practices.
C1 [Jia, Rongfang; Kotila, Letitia E.; Schoppe-Sullivan, Sarah J.] Ohio State Univ, Dept Human Dev & Family Sci, Columbus, OH 43210 USA.
RP Jia, RF (reprint author), Ohio State Univ, Dept Human Dev & Family Sci, 1787 Neil Ave, Columbus, OH 43210 USA.
EM jia.31@osu.edu
RI Schoppe-Sullivan, Sarah/F-7137-2013
FU NICHD NIH HHSUnited States Department of Health & Human ServicesNational
   Institutes of Health (NIH) - USANIH Eunice Kennedy Shriver National
   Institute of Child Health & Human Development (NICHD) [R03 HD050235]
NR 55
TC 24
Z9 26
U1 0
U2 31
PU AMER PSYCHOLOGICAL ASSOC
PI WASHINGTON
PA 750 FIRST ST NE, WASHINGTON, DC 20002-4242 USA
SN 0893-3200
J9 J FAM PSYCHOL
JI J. Fam. Psychol.
PD DEC
PY 2012
VL 26
IS 6
BP 848
EP 857
DI 10.1037/a0030245
PG 10
WC Psychology, Clinical; Family Studies
SC Psychology; Family Studies
GA 052AT
UT WOS:000312170800002
PM 23066678
DA 2020-02-16
ER

PT J
AU Achenbach, TM
   Rescorla, LA
   Ivanova, MY
AF Achenbach, Thomas M.
   Rescorla, Leslie A.
   Ivanova, Masha Y.
TI International Epidemiology of Child and Adolescent Psychopathology I:
   Diagnoses, Dimensions, and Conceptual Issues
SO JOURNAL OF THE AMERICAN ACADEMY OF CHILD AND ADOLESCENT PSYCHIATRY
LA English
DT Review
DE international; psychopathology; epidemiology; diagnoses; dimensions
ID DIFFICULTIES QUESTIONNAIRE SDQ; CONFIRMATORY FACTOR-ANALYSIS;
   SELF-REPORT STRENGTHS; PSYCHIATRIC-DISORDERS; COMMUNITY SAMPLE;
   MENTAL-HEALTH; PSYCHOMETRIC PROPERTIES; INTERVIEW SCHEDULE; PREVALENCE
   RATES; RISK-FACTORS
AB Objectives: To review international findings on the prevalence of diagnosed disorders, generalizability of dimensional scales, and distributions of dimensional scores for school-age children and to address the conceptual and clinical issues raised by the findings. Method: A review of findings for interviews (Development and Well-Being Assessment, Diagnostic Interview Schedule for Children) and dimensional rating instruments (Conners Rating Scales, Strengths and Difficulties Questionnaire [SDQ]) that have been used to assess general population samples of at least 300 children in at least five societies. Results: Prevalence estimates for diagnosed disorders varied greatly, owing at least in part to methodologic variations. A Goodman five-dimension model for the SDQ received some support, whereas a three-dimension internalizing-externalizing-prosocial model for the SDQ was supported for epidemiologic studies. The SDQ total difficulties scores varied less than the prevalence estimates for diagnoses, but population-specific norms may be needed. Conclusions: Numerous studies have shown the feasibility of assessing children in diverse societies with diagnostic interviews and dimensional ratings. However, the findings disclose challenges to be met to help clinicians take account of the similarities and differences found for psychopathology in different societies J. Am. Acad. Child Adolesc. Psychiatry; 2012; 51(12):1261-1272.
C1 [Achenbach, Thomas M.; Ivanova, Masha Y.] Univ Vermont, Burlington, VT 05401 USA.
   [Rescorla, Leslie A.] Bryn Mawr Coll, Bryn Mawr, PA 19010 USA.
RP Achenbach, TM (reprint author), Univ Vermont, 1 S Prospect St, Burlington, VT 05401 USA.
EM Thomas.Achenbach@uvm.edu
FU nonprofit Research Center for Children, Youth, and Families (RCCYF)
FX This work was supported by the nonprofit Research Center for Children,
   Youth, and Families (RCCYF), which publishes the Achenbach System of
   Empirically Based Assessment (ASEBA).
NR 63
TC 32
Z9 33
U1 4
U2 72
PU ELSEVIER SCIENCE INC
PI NEW YORK
PA STE 800, 230 PARK AVE, NEW YORK, NY 10169 USA
SN 0890-8567
EI 1527-5418
J9 J AM ACAD CHILD PSY
JI J. Am. Acad. Child Adolesc. Psychiatr.
PD DEC
PY 2012
VL 51
IS 12
BP 1261
EP 1272
DI 10.1016/j.jaac.2012.09.010
PG 12
WC Psychology, Developmental; Pediatrics; Psychiatry
SC Psychology; Pediatrics; Psychiatry
GA 050IH
UT WOS:000312046500006
PM 23200283
DA 2020-02-16
ER

PT J
AU Rescorla, L
   Ivanova, MY
   Achenbach, TM
   Begovac, I
   Chahed, M
   Drugli, MB
   Emerich, DR
   Fung, DSS
   Haider, M
   Hansson, K
   Hewitt, N
   Jaimes, S
   Larsson, B
   Maggiolini, A
   Markovic, J
   Mitrovic, D
   Moreira, P
   Oliveira, JT
   Olsson, M
   Ooi, YP
   Petot, D
   Pisa, C
   Pomalima, R
   da Rocha, MM
   Rudan, V
   Sekulic, S
   Shahini, M
   Silvares, EFD
   Szirovicza, L
   Valverde, J
   Vera, LA
   Villa, MC
   Viola, L
   Woo, BSC
   Zhang, EY
AF Rescorla, Leslie
   Ivanova, Masha Y.
   Achenbach, Thomas M.
   Begovac, Ivan
   Chahed, Myriam
   Drugli, May Britt
   Emerich, Deisy Ribas
   Fung, Daniel S. S.
   Haider, Mariam
   Hansson, Kjell
   Hewitt, Nohelia
   Jaimes, Stefanny
   Larsson, Bo
   Maggiolini, Alfio
   Markovic, Jasminka
   Mitrovic, Dragon
   Moreira, Paulo
   Oliveira, Joao Tiago
   Olsson, Martin
   Ooi, Yoon Phaik
   Petot, Djaouida
   Pisa, Cecilia
   Pomalima, Rolando
   da Rocha, Marina Monzani
   Rudan, Vlasta
   Sekulic, Slobodan
   Shahini, Mimoza
   de Mattos Silvares, Edwiges Ferreira
   Szirovicza, Lajos
   Valverde, Jose
   Vera, Luis Anderssen
   Villa, Maria Clara
   Viola, Laura
   Woo, Bernardine S. C.
   Zhang, Eugene Yuqing
TI International Epidemiology of Child and Adolescent Psychopathology II:
   Integration and Applications of Dimensional Findings From 44 Societies
SO JOURNAL OF THE AMERICAN ACADEMY OF CHILD AND ADOLESCENT PSYCHIATRY
LA English
DT Review
DE international; psychopathology; epidemiology; syndromes; confirmatory
   factor analysis (CFA)
ID BEHAVIOR CHECKLIST; EMOTIONAL-PROBLEMS; REPORT FORM; TEACHER; PARENTS;
   RELIABILITY; SAMPLE
AB Objective: To build on Achenbach, Rescorla, and Ivanova (2012) by (a) reporting new international findings for parent, teacher, and self-ratings on the Child Behavior Checklist, Youth Self-Report, and Teacher's Report Form; (b) testing the fit of syndrome models to new data from 17 societies, including previously underrepresented regions; (c) testing effects of society gender, and age in 44 societies by integrating new and previous data; (d) testing cross-society correlations between mean item ratings; (e) describing the construction of multisociety norms; (f) illustrating clinical applications. Method: Confirmatory factor analyses (CFAs) of parent, teacher, and self-ratings, performed separately for each society; tests of societal, gender, and age effects on dimensional syndrome scales, DSM-oriented scales, Internalizing, Externalizing, and Total Problems scales; tests of agreement between low, medium, and high ratings of problem items across societies. Results: CFAs supported the tested syndrome models in all societies according to the primary fit index (Root Mean Square Error of Approximation [RMSEA]), but less consistently according to other indices; effect sizes were small-to-medium for societal differences in scale scores, but very small for gender, age, and interactions with society; items received similarly low, medium, or high ratings in different societies; problem scores from 44 societies fit three sets of multisociety norms. Conclusions: Statistically derived syndrome models fit parent, teacher, and self-ratings when tested individually in all 44 societies according to RMSEAs (but less consistently according to other indices). Small to medium differences in scale scores among societies supported the use of low-, medium-, and high-scoring norms in clinical assessment of individual children. J. Am. Acad. Child Aclolesc. Psychiatry; 2012; 51(12):1273-1283.
C1 [Rescorla, Leslie] Bryn Mawr Coll, Bryn Mawr, PA 19010 USA.
   [Ivanova, Masha Y.; Achenbach, Thomas M.] Univ Vermont, Burlington, VT 05405 USA.
   [Begovac, Ivan; Rudan, Vlasta] Univ Zagreb, Sch Med, Zagreb 41000, Croatia.
   [Chahed, Myriam; Petot, Djaouida] Paris Ouest Nanterre La Def Univ, Paris, France.
   [Drugli, May Britt] Norwegian Univ Sci & Technol, Trondheim, Norway.
   [Emerich, Deisy Ribas; da Rocha, Marina Monzani; de Mattos Silvares, Edwiges Ferreira] Univ Sao Paulo, BR-05508 Sao Paulo, Brazil.
   [Ooi, Yoon Phaik; Woo, Bernardine S. C.] Inst Mental Hlth, Singapore, Singapore.
   [Haider, Mariam] Sir Mortimer B Davis Jewish Hosp, Montreal, PQ, Canada.
   [Hansson, Kjell; Olsson, Martin] Lund Univ, S-22100 Lund, Sweden.
   [Hewitt, Nohelia; Jaimes, Stefanny; Vera, Luis Anderssen; Villa, Maria Clara] Univ San Buenaventura, Bogota, Colombia.
   [Maggiolini, Alfio; Pisa, Cecilia] Psicologo Minotauro Ist Anal Cod Affettivi, Milan, Italy.
   [Markovic, Jasminka; Mitrovic, Dragon; Sekulic, Slobodan] Univ Novi Sad, Novi Sad 21000, Serbia.
   [Moreira, Paulo; Oliveira, Joao Tiago] Oporto Lusiada Univ, Oporto, Portugal.
   [Pomalima, Rolando; Valverde, Jose] Inst Nacl Salud Mental, Lima, Peru.
   [Szirovicza, Lajos] Inst Anthropol Res, Zagreb, Croatia.
   [Viola, Laura] Childrens Hosp Pereira Rossell, Montevideo, Uruguay.
   [Zhang, Eugene Yuqing] Chinese Acad Sci, Inst Psychol, Beijing 100101, Peoples R China.
RP Rescorla, L (reprint author), Bryn Mawr Coll, 101 N Merion Ave, Bryn Mawr, PA 19010 USA.
EM lrescorl@brynnmawr.edu
RI Oliveira, Joao Tiago/M-7042-2018; Shahini, Mimoza/M-6466-2019; Oliveira,
   Joao Tiago/N-8758-2019; Oliveira, Joao Tiago/F-4891-2012; Ooi, Yoon
   Phaik/D-3944-2015; Rocha, Marina M/E-4207-2013; Fung, Daniel S
   S/W-6915-2019
OI Oliveira, Joao Tiago/0000-0001-6624-8816; Oliveira, Joao
   Tiago/0000-0001-6624-8816; Rocha, Marina M/0000-0003-4995-7906; Moreira,
   Paulo/0000-0002-5454-7971
FU nonprofit Research Center for Children, Youth, and Families (RCCYF);
   Singapore Ministry of Health's National Medical Research CouncilNational
   Medical Research Council, Singapore [NMRC/0745-2003]; Fundacao
   Minerva-Cultura-Ensino e Invesligocao Cientifica, the founding
   organization of the Lusiada Universities
FX This work was supported by the nonprofit Research Center for Children,
   Youth, and Families (RCCYF), which publishes the Achenbach System of
   Empirically Based Assessment (ASEBA), and the Singapore Ministry of
   Health's National Medical Research Council under its Individual Research
   Grant NMRC/0745-2003 (D.S.S.F., Y.P.O., B.S.C.W). The Portuguese study
   was supported by the Fundacao Minerva-Cultura-Ensino e Invesligocao
   Cientifica, the founding organization of the Lusiada Universities (P.M.,
   J.T.O.).
NR 37
TC 67
Z9 74
U1 1
U2 49
PU ELSEVIER SCIENCE INC
PI NEW YORK
PA STE 800, 230 PARK AVE, NEW YORK, NY 10169 USA
SN 0890-8567
EI 1527-5418
J9 J AM ACAD CHILD PSY
JI J. Am. Acad. Child Adolesc. Psychiatr.
PD DEC
PY 2012
VL 51
IS 12
BP 1273
EP 1283
DI 10.1016/j.jaac.2012.09.012
PG 11
WC Psychology, Developmental; Pediatrics; Psychiatry
SC Psychology; Pediatrics; Psychiatry
GA 050IH
UT WOS:000312046500007
PM 23200284
DA 2020-02-16
ER

PT J
AU Claudius, I
   Mahrer, N
   Nager, AL
   Gold, JI
AF Claudius, Ilene
   Mahrer, Nicole
   Nager, Alan L.
   Gold, Jeffrey I.
TI Occult Psychosocial Impairment in a Pediatric Emergency Department
   Population
SO PEDIATRIC EMERGENCY CARE
LA English
DT Article
DE psychosocial; internalizing; externalizing; attention
ID HEALTH-CARE UTILIZATION; DEPRESSION; OUTCOMES; MORBIDITY; SYMPTOMS;
   CHILDREN; IMPACT
AB Objectives: We compared the degree of psychosocial impairment in patients seen in the emergency department (ED) for acute complaints with that of patients presenting with chronic complaints using the Youth Pediatric Symptom Checklist (PSC-Y). Our hypothesis was that patients with multiple visits for chronic complaints (93 health care visits for the chief complaint during the previous 12 months) would be more likely than patients with acute complaints to test positive for psychosocial issues.
   Methods: The PSC-Y was administered to patients aged 8 to 18 years presenting to a pediatric ED for nonpsychiatric complaints. We compared proportions of patients testing positive for psychosocial impairment on the PSC-Y or any of its subscales.
   Results: In the 442 patients enrolled, 25% endorsed chronic symptoms. There was a significant difference in the proportion of patients scoring positive for psychosocial impairment between the acute and chronic group (13.8% vs 18.1%, P = 0.002) as well as in the proportion of patients testing positive for attentional issues (6.4% vs 13.9%, P = 0.02). Each subscale was analyzed independently, and there were no statistically significant intergroup differences in internalizing symptoms (anxiety, depression) or externalizing symptoms (conduct issues).
   Conclusions: Patients with recurrent presentations for the same complaint had significantly higher rates of overall psychosocial impairment. Regardless of complaint acuity, impairment rates were notable, with 20% of patients reporting internalizing symptoms, such as anxiety and depression. Psychosocial issues should be considered in all pediatric ED patients but particularly those with greater than 3 health care visits for the same presenting complaint.
C1 [Claudius, Ilene; Nager, Alan L.] Univ So Calif, Keck Sch Med, Div Emergency & Transport Med, Dept Pediat,Childrens Hosp Los Angeles, Los Angeles, CA 90033 USA.
   [Mahrer, Nicole; Gold, Jeffrey I.] Univ So Calif, Keck Sch Med, Childrens Hosp Los Angeles, Dept Anesthesiol Crit Care Med, Los Angeles, CA 90033 USA.
RP Claudius, I (reprint author), Univ So Calif, Keck Sch Med, Dept Pediat, Div Emergency & Transport Med, 1200 N State St,1011, Los Angeles, CA 90033 USA.
EM iclaudius@chla.usc.edu
NR 22
TC 5
Z9 5
U1 0
U2 1
PU LIPPINCOTT WILLIAMS & WILKINS
PI PHILADELPHIA
PA TWO COMMERCE SQ, 2001 MARKET ST, PHILADELPHIA, PA 19103 USA
SN 0749-5161
EI 1535-1815
J9 PEDIATR EMERG CARE
JI Pediatr. Emerg. Care
PD DEC
PY 2012
VL 28
IS 12
BP 1334
EP 1337
DI 10.1097/PEC.0b013e318276b0bc
PG 4
WC Emergency Medicine; Pediatrics
SC Emergency Medicine; Pediatrics
GA 049TG
UT WOS:000312005700013
PM 23187992
DA 2020-02-16
ER

PT J
AU Turner, HA
   Finkelhor, D
   Shattuck, A
   Hamby, S
AF Turner, Heather A.
   Finkelhor, David
   Shattuck, Anne
   Hamby, Sherry
TI Recent Victimization Exposure and Suicidal Ideation in Adolescents
SO ARCHIVES OF PEDIATRICS & ADOLESCENT MEDICINE
LA English
DT Article
ID ADVERSE CHILDHOOD EXPERIENCES; RISK-FACTORS; NATIONAL SAMPLE;
   SEXUAL-ABUSE; POLY-VICTIMIZATION; COMMUNITY SAMPLE; HOPELESSNESS;
   BEHAVIOR; DEPRESSION; WOMEN
AB Objective: To examine the independent and cumulative effects of past-year exposure to several different types of child victimization (peer victimization, witnessing family violence, community violence, sexual assault, and maltreatment) on suicidal ideation in a nationally representative sample of adolescents.
   Design: The study used 2 waves of longitudinal data from the National Survey of Children's Exposure to Violence.
   Setting: Conducted in 2008 and 2010 on the telephone with respondents from the contiguous United States.
   Participants: National sample of 1186 youth aged 10 to 17 years in wave 1.
   Main Exposures: Peer victimization, sexual assault, witnessing family violence, exposure to community violence, and maltreatment by a parent/caregiver.
   Outcome Measure: Self-report suicidal ideation in the past month.
   Results: Controlling for demographic characteristics, internalizing disorder diagnoses, and wave 1 suicidal ideation, findings showed independent effects of peer victimization, sexual assault, and maltreatment by a parent/caregiver on suicidal ideation at wave 2. The risk of suicidal ideation was 2.4 times greater among youth who experienced peer victimization in the past year, 3.4 times greater among those who were sexually assaulted, and 4.4 times greater among those exposed to maltreatment, relative to children who were not exposed to these types of victimization. Findings also showed substantial effects of polyvictimization (exposure to 7 or more individual types of victimization in the past year), with polyvictims almost 6 times more likely to report suicidal ideation.
   Conclusion: Findings point to the importance of recent victimization in increasing risk of suicidal ideation in adolescents and suggest the need for victimization assessments among all youth who are believed to be at risk for suicidal ideation.
C1 [Turner, Heather A.; Finkelhor, David; Shattuck, Anne] Univ New Hampshire, Crimes Children Res Ctr, Durham, NH 03824 USA.
   [Hamby, Sherry] Univ South, Sewanee, TN USA.
RP Turner, HA (reprint author), Univ New Hampshire, Crimes Children Res Ctr, 126 Horton Social Sci Ctr,20 Acad Way, Durham, NH 03824 USA.
EM heather.turner@unh.edu
RI Hamby, Sherry/Z-5357-2019
OI Hamby, Sherry/0000-0002-1197-0534
FU Office of Juvenile Justice and Delinquency Prevention, Office of Justice
   Programs, US Department of Justice;  [2006-JW-BX-003];  [2009-JWBX-0018]
FX For the purposes of compliance with section 507 of Public Law 104-208
   (Stevens Amendment), readers are advised that 100% of the funds for this
   program are derived from federal sources (this project was supported by
   grants 2006-JW-BX-003 and 2009-JWBX-0018 awarded by the Office of
   Juvenile Justice and Delinquency Prevention, Office of Justice Programs,
   US Department of Justice). The total amount of federal funding involved
   is $2 848 809.
NR 50
TC 47
Z9 49
U1 0
U2 28
PU AMER MEDICAL ASSOC
PI CHICAGO
PA 515 N STATE ST, CHICAGO, IL 60654-0946 USA
SN 1072-4710
J9 ARCH PEDIAT ADOL MED
JI Arch. Pediatr. Adolesc. Med.
PD DEC
PY 2012
VL 166
IS 12
BP 1149
EP 1154
DI 10.1001/archpediatrics.2012.1549
PG 6
WC Pediatrics
SC Pediatrics
GA 046ZR
UT WOS:000311805300012
PM 23090641
OA Bronze
DA 2020-02-16
ER

PT J
AU Comer, JS
   Gallo, KP
   Korathu-Larson, P
   Pincus, DB
   Brown, TA
AF Comer, Jonathan S.
   Gallo, Kaitlin P.
   Korathu-Larson, Priya
   Pincus, Donna B.
   Brown, Timothy A.
TI SPECIFYING CHILD ANXIETY DISORDERS NOT OTHERWISE SPECIFIED IN THE DSM-IV
SO DEPRESSION AND ANXIETY
LA English
DT Article
DE anxiety disorders; children; classification; diagnosis; diagnostic and
   statistical manual of mental disorders; DSM-5
ID NATIONAL-COMORBIDITY-SURVEY; REPLICATION-ADOLESCENT SUPPLEMENT;
   OBSESSIVE-COMPULSIVE DISORDER; DIAGNOSING MENTAL-DISORDERS;
   QUALITY-OF-LIFE; EPIDEMIOLOGIC SURVEY; UNITED-STATES; PRIMARY-CARE;
   CLINICAL CHARACTERISTICS; PEER VICTIMIZATION
AB Background Anxiety disorder not otherwise specified (ADNOS) is one of the more common and impairing DSM-IV diagnoses assigned in child practice settings, but it is not clear what percentage of these assignments simply reflect poor diagnostic practices. Methods The present study evaluated patterns and correlates of child ADNOS in a large outpatient treatment seeking sample of anxious youth (N = 650), utilizing structured diagnostic interviewing procedures. Results Roughly, 15% of youth met diagnostic criteria for ADNOS. Overall, these youth exhibited comparable levels of clinical problems relative to youth with DSM-IVspecified anxiety disorders (AD), and roughly two-thirds of ADNOS cases exhibited symptom presentations closely resembling generalized anxiety disorder (GAD). Among ADNOS presentations resembling GAD, those failing to meet the "worries more days than not" or "worries across multiple domains" criteria showed lower internalizing symptoms than GAD youth, but comparable anxious/depressed symptoms, somatic symptoms, social problems, externalizing problems, and total problems as measured by the Child Behavior Checklist. Conclusions Childhood ADNOS cases are prevalent and warrant clinical attention. In many cases there are only a couple, if any, clinical differences between these disorders and the ADs they closely resemble. Future work is needed to improve upon the current taxonomy of childhood ADs to specify a larger proportion of affected youth needing care. Depression and Anxiety 29: 1004-1013, 2012. (C) 2012 Wiley Periodicals, Inc.
C1 [Comer, Jonathan S.; Gallo, Kaitlin P.; Pincus, Donna B.; Brown, Timothy A.] Boston Univ, Ctr Anxiety & Related Disorders, Dept Psychol, Boston, MA 02446 USA.
   [Korathu-Larson, Priya] Univ Calif Los Angeles, Dept Psychol, Los Angeles, CA 90024 USA.
RP Comer, JS (reprint author), Boston Univ, Ctr Anxiety & Related Disorders, Dept Psychol, 648 Beacon St,6th Floor, Boston, MA 02446 USA.
EM jcomer@bu.edu
FU National Institutes of Health (NIH)United States Department of Health &
   Human ServicesNational Institutes of Health (NIH) - USA [K23 MH090247]
FX Contract grant sponsor: National Institutes of Health (NIH); Contract
   grant number: K23 MH090247.
NR 60
TC 6
Z9 6
U1 0
U2 9
PU WILEY-BLACKWELL
PI HOBOKEN
PA 111 RIVER ST, HOBOKEN 07030-5774, NJ USA
SN 1091-4269
J9 DEPRESS ANXIETY
JI Depress. Anxiety
PD DEC
PY 2012
VL 29
IS 12
BP 1004
EP 1013
DI 10.1002/da.21981
PG 10
WC Psychology, Clinical; Psychiatry; Psychology
SC Psychology; Psychiatry
GA 048KT
UT WOS:000311911000003
PM 22807226
OA Green Accepted
DA 2020-02-16
ER

PT J
AU Guilfoyle, SM
   Wagner, JL
   Smith, G
   Modi, AC
AF Guilfoyle, Shanna M.
   Wagner, Janelle L.
   Smith, Gigi
   Modi, Avani C.
TI Early screening and identification of psychological comorbidities in
   pediatric epilepsy is necessary
SO EPILEPSY & BEHAVIOR
LA English
DT Article
DE Internalizing symptoms; BASC-2; Children; Adolescents; Intervention;
   Seizures; Depression; Activities of daily living; Withdrawal
ID NEW-ONSET EPILEPSY; CHILD-BEHAVIOR CHECKLIST; QUALITY-OF-LIFE;
   DEPRESSIVE SYMPTOMS; ADOLESCENTS; SEIZURE; ANXIETY; PSYCHOPATHOLOGY;
   DISORDERS; VALIDITY
AB Youth with epilepsy often have co-occurring psychological symptoms that are due to underlying brain pathology, seizures, and/or antiepileptic drug side effects. The primary study aim was to compare the psychological comorbidities of youth with new-onset epilepsy versus chronic epilepsy. Primary caregivers of youth with either new-onset (n=82; M-age=9.9+/-2.9) or chronic epilepsy (n=76; M-age=12.8+/-3.3) completed the Behavioral Assessment Scale for Children-2nd Edition. Compared to those with new-onset epilepsy, the chronic group had significantly higher depressive and withdrawal symptoms, as well as lower activities of daily living. A higher proportion of youth with chronic epilepsy exhibited at-risk/clinically elevated depressive symptoms and difficulties with activities of daily living compared to the new-onset group. Proactive screening in youth with epilepsy to ensure timely identification of psychological symptoms and to guide early psychological intervention is warranted. (C) 2012 Elsevier Inc. All rights reserved.
C1 [Guilfoyle, Shanna M.; Modi, Avani C.] Cincinnati Childrens Hosp Med Ctr, Div Behav Med & Clin Psychol, Ctr Promot Treatment Adherence & Self Management, Cincinnati, OH 45229 USA.
   [Guilfoyle, Shanna M.; Modi, Avani C.] Univ Cincinnati, Coll Med, Dept Pediat, Cincinnati, OH 45229 USA.
   [Wagner, Janelle L.; Smith, Gigi] Med Univ S Carolina, Coll Nursing, Charleston, SC 29425 USA.
   [Wagner, Janelle L.; Smith, Gigi] Med Univ S Carolina, Comprehens Epilepsy Ctr, Charleston, SC 29425 USA.
RP Guilfoyle, SM (reprint author), Cincinnati Childrens Hosp Med Ctr, Div Behav Med & Clin Psychol, Ctr Promot Treatment Adherence & Self Management, 3333 Burnet Ave,MLC 3015, Cincinnati, OH 45229 USA.
EM shanna.guilfoyle@cchmc.org
FU NICHD NIH HHSUnited States Department of Health & Human ServicesNational
   Institutes of Health (NIH) - USANIH Eunice Kennedy Shriver National
   Institute of Child Health & Human Development (NICHD) [K23 HD057333]
NR 50
TC 22
Z9 24
U1 0
U2 13
PU ACADEMIC PRESS INC ELSEVIER SCIENCE
PI SAN DIEGO
PA 525 B ST, STE 1900, SAN DIEGO, CA 92101-4495 USA
SN 1525-5050
J9 EPILEPSY BEHAV
JI Epilepsy Behav.
PD DEC
PY 2012
VL 25
IS 4
BP 495
EP 500
DI 10.1016/j.yebeh.2012.09.041
PG 6
WC Behavioral Sciences; Clinical Neurology; Psychiatry
SC Behavioral Sciences; Neurosciences & Neurology; Psychiatry
GA 046SH
UT WOS:000311784200005
PM 23153713
DA 2020-02-16
ER

PT J
AU Petts, RJ
   Kysar-Moon, AE
AF Petts, Richard J.
   Kysar-Moon, Ashleigh E.
TI Child Discipline and Conservative Protestantism: Why the Relationship
   Between Corporal Punishment and Child Behavior Problems May Vary by
   Religious Context
SO REVIEW OF RELIGIOUS RESEARCH
LA English
DT Article
DE Corporal punishment; Conservative Protestantism; Children's problem
   behavior; Parenting practices
ID PHYSICAL DISCIPLINE; SPANKING; ADJUSTMENT; SAMPLE; NORMATIVENESS;
   METAANALYSIS; ASSOCIATION; AGGRESSION; AMERICAN; TODDLERS
AB Using data on 1,214 families from the Fragile Families and Child Wellbeing Study, this study explored why and under what conditions parental conservative Protestant affiliation moderates the relationship between corporal punishment and children's problem behavior. Previous scholars suggest that children raised by conservative Protestants may be less likely to experience negative outcomes associated with corporal punishment due to (1) adherence to guidelines that may minimize the risk of harm from corporal punishment, and (2) corporal punishment being used as part of a consistent parenting strategy. This study extended previous research by testing these hypotheses. Overall, corporal punishment was associated with increased externalizing and internalizing problem behavior among children. However, there was some support for our hypotheses. Specifically, children raised by conservative Protestant parents were less likely to display problem behavior if only the father spanked and if the father spanked infrequently, and were less likely to display externalizing behavior only if both parents were conservative Protestant.
C1 [Petts, Richard J.] Ball State Univ, Dept Sociol, Muncie, IN 47306 USA.
   [Kysar-Moon, Ashleigh E.] Purdue Univ, Dept Sociol, W Lafayette, IN 47907 USA.
RP Petts, RJ (reprint author), Ball State Univ, Dept Sociol, N Quad 222, Muncie, IN 47306 USA.
EM rjpetts@bsu.edu
RI Petts, Richard J./W-2745-2019
OI Petts, Richard J./0000-0001-6658-1387; Kysar-Moon,
   Ashleigh/0000-0002-9083-9154
NR 50
TC 3
Z9 3
U1 0
U2 29
PU SPRINGER HEIDELBERG
PI HEIDELBERG
PA TIERGARTENSTRASSE 17, D-69121 HEIDELBERG, GERMANY
SN 0034-673X
J9 REV RELIG RES
JI Rev. Relig. Res.
PD DEC
PY 2012
VL 54
IS 4
BP 445
EP 468
DI 10.1007/s13644-012-0080-3
PG 24
WC Sociology; Religion
SC Sociology; Religion
GA 046VN
UT WOS:000311792600003
DA 2020-02-16
ER

PT J
AU Yoo, JA
   Huang, CC
AF Yoo, Jeong Ah
   Huang, Chien-Chung
TI The effects of domestic violence on children's behavior problems:
   Assessing the moderating roles of poverty and marital status
SO CHILDREN AND YOUTH SERVICES REVIEW
LA English
DT Article
DE Domestic violence; Children; Externalizing behavior problems;
   Internalizing behavior problems; Poverty status; Marital status
ID INTIMATE PARTNER VIOLENCE; MENTAL-HEALTH; WOMEN; ADJUSTMENT; DEPRESSION;
   FAMILIES; EXPOSURE; MOTHERS; SINGLE; IMPACT
AB Using four waves across 5 years of a recent longitudinal dataset, this study examined whether the effects of domestic violence at Year 1 on children's behavior problems at Year 5 differed by poverty and marital status. Findings from multiple-group structural equation modeling revealed that children in poor families were less affected by domestic violence than those in non-poor families, for both externalizing and internalizing behavior problems. Children in unmarried-mother families were more affected by domestic violence for externalizing behavior problems. whereas they were less affected for internalizing behavior problems, compared to children in married-mother families. Findings from this study highlight that the effects of domestic violence on the behavior problems of children vary by socioeconomic categories, such as poverty and marital status, and, therefore, that children's and their mothers' needs in violent families may vary widely as well. (C) 2012 Elsevier Ltd. All rights reserved.
C1 [Yoo, Jeong Ah; Huang, Chien-Chung] Rutgers State Univ, Sch Social Work, New Brunswick, NJ 08901 USA.
RP Yoo, JA (reprint author), Rutgers State Univ, Sch Social Work, 536 George St, New Brunswick, NJ 08901 USA.
EM jeongah@eden.rutgers.edu; huangc@rci.rutgers.edu
NR 31
TC 6
Z9 6
U1 0
U2 51
PU PERGAMON-ELSEVIER SCIENCE LTD
PI OXFORD
PA THE BOULEVARD, LANGFORD LANE, KIDLINGTON, OXFORD OX5 1GB, ENGLAND
SN 0190-7409
EI 1873-7765
J9 CHILD YOUTH SERV REV
JI Child. Youth Serv. Rev.
PD DEC
PY 2012
VL 34
IS 12
BP 2464
EP 2473
DI 10.1016/j.childyouth.2012.09.014
PG 10
WC Family Studies; Social Work
SC Family Studies; Social Work
GA 042KZ
UT WOS:000311471400026
DA 2020-02-16
ER

PT J
AU Schreiber, H
AF Schreiber, Hope
TI Pilot Study on Executive Function and Adaptive Skills in Adolescents and
   Young Adults With Mitochondrial Disease
SO JOURNAL OF CHILD NEUROLOGY
LA English
DT Article
DE mitochondrial disease; executive function; postsecondary education;
   depression; BRIEF; BASC-2; anxiety; academic
ID CHILDREN; MANIFESTATIONS; DYSFUNCTION; DISORDERS; MUTATION; BEHAVIOR;
   MELAS
AB High-functioning adolescents and young adults with mitochondrial disease are now attempting transitions to postsecondary environments. This pilot and case study explores factors that interfere with their successful transition through behavior-rating scales addressing academic skills and behavior. In the Behavior Assessment System for Children, Second Edition, Spearman correlation matrices showed that students' attitude to school was associated with depression and anxiety. Mothers' reports linked internalizing disorders with somatic symptoms. Two case studies, with Behavior Rating Inventory of Executive Function profiles, show the role executive functions play in academic success. Attention to both cognitive and psychiatric concerns may increase success in academics and enhance the sense of well-being in older students with mitochondrial disease.
[truncated: 1,112,107 more chars]
