# Supplementary material for: Mapping Phenomena Relevant to Adolescent Emotion Regulation: A Text-Mining Systematic Review
Source: Adolesc Res Rev. 2021 May 21;7(1):127–39. doi: 10.1007/s40894-021-00160-7 (PMC8138847; doi:10.1007/s40894-021-00160-7)
Supplement: Supplementary file 1 — Supplementary file1 (ZIP 54379 kb) [file 40894_2021_160_MOESM1_ESM.zip › veni_sysrev-master/recs/savedrecs13.txt]

FN Clarivate Analytics Web of Science
VR 1.0
PT J
AU Luebbe, AM
   Elledge, LC
   Kiel, EJ
   Stoppelbein, L
AF Luebbe, Aaron M.
   Elledge, L. Christian
   Kiel, Elizabeth J.
   Stoppelbein, Laura
TI Cortisol Predicts Behavioral Dysregulation and Length of Stay Among
   Children Admitted for Psychiatric Inpatient Treatment
SO JOURNAL OF CLINICAL CHILD AND ADOLESCENT PSYCHOLOGY
LA English
DT Article
ID SALIVARY CORTISOL; EXTERNALIZING BEHAVIOR; DISRUPTIVE BEHAVIOR;
   SELF-REGULATION; MENTAL-HEALTH; BIOLOGICAL SENSITIVITY; YOUNG-CHILDREN;
   CHRONIC STRESS; ADOLESCENTS; CARE
AB Individual differences in behavioral regulation system (BRS) and stress response system (SRS) functioning may reflect greater biological sensitivity to context. The current study tested whether children's cortisol, a measure of the SRS, was related to observed dysregulated behavior, an indicator of the BRS, in a sample of children admitted for acute psychiatric inpatient care. In addition, cortisol and dysregulated behavior were tested as unique predictors of length of hospitalization over and above demographic factors, prior treatment history, and caretaker-reported psychiatric symptoms. The latter variables were tested as potential moderators of the relations of BRS and SRS functioning to length of hospitalization. Plasma cortisol was collected on the morning following hospital admission for 544 children (ages 6-12; 73% boys; 61% ethnic minority). Dysregulated behavior was operationalized as the mean number of timeouts administered by staff for noncompliant behavior per day of hospitalization. Caretakers reported on youth internalizing and externalizing symptomatology. Higher cortisol was modestly associated with greater dysregulated behavior. In a model including both cortisol and dysregulated behavior, each predicted longer hospitalization. Cortisol was positively related to length of stay only for children previously hospitalized, and the relation of dysregulated behavior to length of stay was stronger for older children. Dysregulated behavior and cortisol are related but independent predictors of acute psychiatric hospitalization duration. Direct measures of the SRS can add to the clinical picture regarding hospitalization in ways that observed behavior and caretaker report alone cannot.
C1 [Luebbe, Aaron M.; Kiel, Elizabeth J.] Miami Univ, Dept Psychol, Oxford, OH 45056 USA.
   [Elledge, L. Christian] Univ Kansas, Clin Child Psychol Program, Lawrence, KS 66045 USA.
   [Stoppelbein, Laura] Univ Alabama Birmingham, Dept Psychol, Birmingham, AL USA.
RP Luebbe, AM (reprint author), 90 N Patterson Ave, Oxford, OH 45056 USA.
EM Luebbea2@muohio.edu
NR 50
TC 2
Z9 2
U1 0
U2 5
PU ROUTLEDGE JOURNALS, TAYLOR & FRANCIS LTD
PI ABINGDON
PA 2-4 PARK SQUARE, MILTON PARK, ABINGDON OX14 4RN, OXON, ENGLAND
SN 1537-4416
EI 1537-4424
J9 J CLIN CHILD ADOLESC
JI J. Clin. Child Adolesc. Psychol.
PY 2012
VL 41
IS 2
BP 227
EP 238
DI 10.1080/15374416.2012.652000
PG 12
WC Psychology, Clinical; Psychology, Developmental
SC Psychology
GA 945TD
UT WOS:000304298000010
PM 22417195
DA 2020-02-16
ER

PT J
AU Sauder, CL
   Beauchaine, TP
   Gatzke-Kopp, LM
   Shannon, KE
   Aylward, E
AF Sauder, Colin L.
   Beauchaine, Theodore P.
   Gatzke-Kopp, Lisa M.
   Shannon, Katherine E.
   Aylward, Elizabeth
TI Neuroanatomical Correlates of Heterotypic Comorbidity in Externalizing
   Male Adolescents
SO JOURNAL OF CLINICAL CHILD AND ADOLESCENT PSYCHOLOGY
LA English
DT Article
ID ATTENTION-DEFICIT/HYPERACTIVITY DISORDER; ANTERIOR CINGULATE CORTEX;
   VOXEL-BASED MORPHOMETRY; NEUROIMAGING FINDINGS; BEHAVIOR DISORDERS;
   PREFRONTAL CORTEX; CONDUCT DISORDER; MOOD DISORDERS; CHILDREN; ADHD
AB Children and adolescents with externalizing behavior disorders including attention-deficit/hyperactivity disorder (ADHD) and conduct disorder (CD) often present with symptoms of comorbid internalizing psychopathology. However, few studies have examined central nervous system correlates of such comorbidity. We evaluated interactions between externalizing and internalizing symptoms in predicting mesolimbic, septo-hippocampal, and anterior cingulate volumes among 12- to 16-year-old boys with either ADHD, ADHD and CD, or no psychiatric condition (n = 35). These regions were chosen given established links to trait impulsivity, trait anxiety, and behavior regulation, respectively. Collapsed across groups, Externalizing x Internalizing symptom interactions accounted for individual differences in gray matter densities in each region. Externalizing youth with comorbid internalizing symptoms showed smaller reductions in gray matter than individuals with externalizing psychopathology alone. These results suggest that internalizing symptoms are associated with less severe structural compromises in brain regions subserving motivation and behavior regulation among externalizing boys.
C1 [Beauchaine, Theodore P.] Washington State Univ, Dept Psychol, Pullman, WA 99164 USA.
   [Sauder, Colin L.] SUNY Stony Brook, Dept Psychol, Stony Brook, NY USA.
   [Gatzke-Kopp, Lisa M.] Penn State Univ, Dept Human Dev & Family Studies, University Pk, PA 16802 USA.
   [Shannon, Katherine E.] Univ Wisconsin, Waisman Ctr, Madison, WI 53706 USA.
   [Aylward, Elizabeth] Seattle Childrens Res Inst, Seattle, WA USA.
RP Beauchaine, TP (reprint author), Washington State Univ, Dept Psychol, POB 644820,Johnson Tower 233, Pullman, WA 99164 USA.
EM ted.beauchaine@wsu.edu
RI Sauder, Colin/X-6344-2019
OI Sauder, Colin/0000-0002-0151-5191; Gatzke-Kopp, Lisa/0000-0003-4470-4555
NR 36
TC 18
Z9 18
U1 0
U2 4
PU LAWRENCE ERLBAUM ASSOC INC-TAYLOR & FRANCIS
PI PHILADELPHIA
PA 325 CHESTNUT STREET, STE 800, PHILADELPHIA, PA 19106 USA
SN 1537-4416
J9 J CLIN CHILD ADOLESC
JI J. Clin. Child Adolesc. Psychol.
PY 2012
VL 41
IS 3
BP 346
EP 352
DI 10.1080/15374416.2012.658612
PG 7
WC Psychology, Clinical; Psychology, Developmental
SC Psychology
GA 945SV
UT WOS:000304297200008
PM 22432457
DA 2020-02-16
ER

PT J
AU Stefan, CA
   Miclea, M
AF Stefan, Catrinel Alice
   Miclea, Mircea
TI Classroom Effects of a Hybrid Universal and Indicated Prevention Program
   for Preschool Children: A Comparative Analysis Based on Social and
   Emotional Competence Screening
SO EARLY EDUCATION AND DEVELOPMENT
LA English
DT Article
ID EXTERNALIZING BEHAVIOR PROBLEMS; ONSET CONDUCT PROBLEMS; EARLY
   INTERVENTION; ANXIETY DISORDERS; YOUNG-CHILDREN; ANTISOCIAL-BEHAVIOR;
   PROSOCIAL BEHAVIOR; TREATING CHILDREN; SCHOOL READINESS; INITIAL IMPACT
AB Research Findings: The current study's main aim was to implement a multifocused, community-based intervention for preventing conduct problems in preschool children. Our assumption was that the same intervention program could be delivered concomitantly as a universal prevention program for all children as well as an indicated prevention program for high-risk children selected after screening for social and emotional competencies development. We used a quasi-experimental design with a between-subjects variable (intervention vs. comparison) and a within-subjects variable (preintervention, postintervention, and 3-month follow-up). The efficacy of the intervention was assessed for high-risk children targeted by the indicated intervention as well as for moderate-and low-risk children, who received the universal intervention. Practice or Policy: First, our results demonstrate the capacity of classroom-based interventions, without added pull-out sessions, to generate significant changes in high-risk children's competencies as well as externalizing and internalizing problems. Second, similar results were found for the moderate-risk, but not the low-risk, group, and these data suggest that marginally at-risk children are the most likely to benefit from participating in universal interventions. And third, comparing data from social and emotional competence risk groups indicates that underdeveloped emotional competencies might have a prolonged negative effect on children's social skills, which increases as a function of higher risk status.
C1 [Stefan, Catrinel Alice; Miclea, Mircea] Univ Babes Bolyai, Dept Psychol, Cluj Napoca 400015, Romania.
RP Stefan, CA (reprint author), Univ Babes Bolyai, Dept Psychol, Republicii 37, Cluj Napoca 400015, Romania.
EM catrinelstefan@psychology.ro
NR 70
TC 5
Z9 5
U1 1
U2 22
PU ROUTLEDGE JOURNALS, TAYLOR & FRANCIS LTD
PI ABINGDON
PA 4 PARK SQUARE, MILTON PARK, ABINGDON OX14 4RN, OXFORDSHIRE, ENGLAND
SN 1040-9289
J9 EARLY EDUC DEV
JI Early Educ. Dev.
PY 2012
VL 23
IS 3
BP 393
EP 426
DI 10.1080/10409289.2011.554756
PG 34
WC Education & Educational Research; Psychology, Educational; Psychology,
   Developmental
SC Education & Educational Research; Psychology
GA 936FH
UT WOS:000303575800007
DA 2020-02-16
ER

PT J
AU Brook, JS
   Zhang, CS
   Balka, EB
   Brook, DW
AF Brook, Judith S.
   Zhang, Chenshu
   Balka, Elinor B.
   Brook, David W.
TI Pathways to Children's Externalizing Behavior: A Three-Generation Study
SO JOURNAL OF GENETIC PSYCHOLOGY
LA English
DT Article
DE externalizing; intergenerational transmission; parenting; smoking
ID ADOLESCENT DRUG-USE; CIGARETTE-SMOKING; PARENTAL SMOKING;
   INTERGENERATIONAL TRANSMISSION; INTERNALIZING SYMPTOMS; DEPRESSIVE
   SYMPTOMS; ASSOCIATIONS; DISORDERS; CHILDHOOD; EXPOSURE
AB In this study, based on Family Interactional Theory (FIT), the authors tested a longitudinal model of the intergenerational effects of the grandmothers' parent-child relationships and the grandparents' smoking on the grandchildren's externalizing behavior via parents' psychological symptoms, tobacco use, and child rearing. Using Mplus, the authors obtained a structural equation model that demonstrated generational associations from grandmothers (G1) to parents (G2) to their oldest children (G3) and thus was in accord with FIT. They identified a pathway from the grandmothers' parenting to the grandchildren's externalizing behavior via the parents' psychological symptoms, their smoking, and their child rearing. Parents' psychological symptoms in adolescence were associated with their tobacco use in their late twenties, controlling for the continuity of their psychological symptoms and their tobacco use. This 3-generational model adds to the literature on parent-child relationships (G1), smoking from adolescence to early adulthood (G2), and externalizing behavior in the G3 child.
C1 [Brook, Judith S.] NYU, Sch Med, Dept Psychiat, New York, NY 10016 USA.
RP Brook, JS (reprint author), NYU, Sch Med, Dept Psychiat, 215 Lexington Ave,15th Floor, New York, NY 10016 USA.
EM judith.brook@nyumc.org
OI Zhang, Chenshu/0000-0002-3233-3905
FU National Institute on Drug AbuseUnited States Department of Health &
   Human ServicesNational Institutes of Health (NIH) - USANIH National
   Institute on Drug Abuse (NIDA) [DA00244, DA03188]; National Cancer
   InstituteUnited States Department of Health & Human ServicesNational
   Institutes of Health (NIH) - USANIH National Cancer Institute (NCI)
   [CA094845]
FX This research was supported by Research Scientist Award DA00244 and
   research grant DA03188, both from the National Institute on Drug Abuse,
   and research grant CA094845 from the National Cancer Institute, all
   awarded to Dr. Judith S. Brook.
NR 58
TC 10
Z9 10
U1 0
U2 21
PU ROUTLEDGE JOURNALS, TAYLOR & FRANCIS LTD
PI ABINGDON
PA 4 PARK SQUARE, MILTON PARK, ABINGDON OX14 4RN, OXFORDSHIRE, ENGLAND
SN 0022-1325
J9 J GENET PSYCHOL
JI J. Genet. Psychol.
PY 2012
VL 173
IS 2
BP 175
EP 197
DI 10.1080/00221325.2011.594821
PG 23
WC Psychology, Developmental; Psychology; Psychology, Multidisciplinary
SC Psychology
GA 936LZ
UT WOS:000303593200004
PM 22708480
OA Green Accepted
DA 2020-02-16
ER

PT J
AU O'Connor, EE
   Collins, BA
   Supplee, L
AF O'Connor, Erin E.
   Collins, Brian A.
   Supplee, Lauren
TI Behavior problems in late childhood: the roles of early maternal
   attachment and teacher-child relationship trajectories
SO ATTACHMENT & HUMAN DEVELOPMENT
LA English
DT Article
DE maternal attachment; teacher-child relationships; behavior problems;
   insecure/other attachment; longitudinal
ID EARLY SCHOOL-AGE; AGGRESSIVE-BEHAVIOR; DISORGANIZED ATTACHMENT; MIDDLE
   CHILDHOOD; MOTHER; KINDERGARTEN; CARE; REPRESENTATIONS; ADJUSTMENT;
   PRESCHOOL
AB The purposes of the current study were: (1) to examine the roles of early maternal attachment relationships and teacher-child relationships during childhood for externalizing and internalizing behaviors in late childhood, and (2) to investigate teacher-child relationships, as well as externalizing and internalizing behaviors in early childhood as possible mechanisms linking early maternal attachment relationships to behavior problems in late childhood. Longitudinal data from the National Institute of Child Health and Human Development Early Child Care Research Network Study of Early Child Care and Youth Development (N = 1140 mothers and children) were used in this investigation. There were three main findings. First, insecure/other maternal attachment relationships in early childhood (i.e., 36 months) were associated with externalizing and internalizing behaviors in late childhood (Grade 5). Second, elevated levels of teacher-child conflict during childhood were associated with externalizing behaviors in late childhood whereas low levels of teacher-child closeness were associated with internalizing behaviors. Third, the effects of insecure/other attachment on externalizing and internalizing behaviors in late childhood were mediated through teacher-child relationships during childhood and early externalizing and internalizing behaviors. Implications for attachment theory are discussed.
C1 [O'Connor, Erin E.] NYU, Dept Teaching & Learning, New York, NY 10003 USA.
   [Collins, Brian A.] CUNY Hunter Coll, Dept Teaching & Curriculum, New York, NY 10021 USA.
RP O'Connor, EE (reprint author), NYU, Dept Teaching & Learning, New York, NY 10003 USA.
EM eoc2@nyu.edu
NR 92
TC 47
Z9 51
U1 2
U2 77
PU ROUTLEDGE JOURNALS, TAYLOR & FRANCIS LTD
PI ABINGDON
PA 2-4 PARK SQUARE, MILTON PARK, ABINGDON OX14 4RN, OXON, ENGLAND
SN 1461-6734
EI 1469-2988
J9 ATTACH HUM DEV
JI Attach. Hum. Dev.
PY 2012
VL 14
IS 3
SI SI
BP 265
EP 288
DI 10.1080/14616734.2012.672280
PG 24
WC Psychology, Developmental
SC Psychology
GA 935YS
UT WOS:000303558700005
PM 22537524
DA 2020-02-16
ER

PT J
AU Miles-Mason, ES
   Culang-Reinlieb, ME
   Campbell, M
   Whitman, L
   Esquivel, GB
   MacAllister, WS
AF Miles-Mason, E. S.
   Culang-Reinlieb, M. E.
   Campbell, M.
   Whitman, L.
   Esquivel, G. B.
   MacAllister, W. S.
TI Does Seizure Severity Moderate the Relationship between Seizure
   Self-Efficacy and Internalizing Problems in Adolescents with Epilepsy?
SO CLINICAL NEUROPSYCHOLOGIST
LA English
DT Meeting Abstract
NR 0
TC 0
Z9 0
U1 0
U2 0
PU TAYLOR & FRANCIS INC
PI PHILADELPHIA
PA 325 CHESTNUT ST, SUITE 800, PHILADELPHIA, PA 19106 USA
SN 1385-4046
J9 CLIN NEUROPSYCHOL
JI Clin. Neuropsychol.
PY 2012
VL 26
IS 3
MA 160S
BP 465
EP 466
PG 2
WC Psychology, Clinical; Clinical Neurology; Psychology
SC Psychology; Neurosciences & Neurology
GA 936ER
UT WOS:000303574200152
DA 2020-02-16
ER

PT J
AU Dorrepaal, E
   Thomaes, K
   Smit, JH
   Hoogendoorn, A
   Veltman, DJ
   van Balkom, AJLM
   Draijer, N
AF Dorrepaal, Ethy
   Thomaes, Kathleen
   Smit, Johannes H.
   Hoogendoorn, Adriaan
   Veltman, Dick J.
   van Balkom, Anton J. L. M.
   Draijer, Nel
TI Clinical Phenomenology of Childhood Abuse-Related Complex PTSD in a
   Population of Female Patients: Patterns of Personality Disturbance
SO JOURNAL OF TRAUMA & DISSOCIATION
LA English
DT Article
DE posttraumatic stress disorders; personality assessment; child abuse;
   adult survivors of child abuse
ID POSTTRAUMATIC-STRESS-DISORDER; PARENTAL BONDING INSTRUMENT; EXTREME
   STRESS; SEXUAL-ABUSE; CLUSTER-ANALYSIS; INTERNALIZING SUBTYPES;
   AFFECT-MANAGEMENT; INPATIENT WOMEN; TRAUMA; HISTORIES
AB Objective: Complex posttraumatic stress disorder (PTSD) involves a variety of personality disturbances presumed to result from repeated interpersonal trauma such as child abuse. As Complex PTSD patients are a heterogeneous population, we searched for clinically relevant personality-based subtypes. Method: This study used a cluster analysis of Diagnostic and Statistical Manual of Mental Disorders, Fourth Edition (DSM-IV), Axis II features within a sample of 71 female outpatients with systematically assessed child abuse-related Complex PTSD. Results: Two main subtypes were found: adaptive and nonadaptive. The latter was further differentiated into withdrawn, alienated, suffering, and aggressive subtypes, characterized by different levels of introversion and disinhibition. Among the nonadaptive subtypes, the severity of Complex PTSD symptoms was lowest in the withdrawn (introverted only) subtype. The subtypes differed in their level of dissociation and depression but did not differ regarding PTSD symptoms, trauma history, or parental bonding characteristics. Conclusion: Confirming earlier findings, our study found personality-based Complex PTSD subtypes, which could implicate differential treatment needs and results.
C1 [Dorrepaal, Ethy; Thomaes, Kathleen; Smit, Johannes H.; Hoogendoorn, Adriaan; Veltman, Dick J.; van Balkom, Anton J. L. M.; Draijer, Nel] GGZ InGeest, NL-1081 HL Amsterdam, Netherlands.
   [Dorrepaal, Ethy; Smit, Johannes H.; van Balkom, Anton J. L. M.; Draijer, Nel] Vrije Univ Amsterdam, Med Ctr, EMGO Inst, Amsterdam, Netherlands.
   [Dorrepaal, Ethy; Thomaes, Kathleen; Smit, Johannes H.; Hoogendoorn, Adriaan; Veltman, Dick J.; van Balkom, Anton J. L. M.; Draijer, Nel] Vrije Univ Amsterdam, Med Ctr, Dept Psychiat, Amsterdam, Netherlands.
   [Dorrepaal, Ethy] ParnassiaBavogrp, PsyQ, The Hague, Netherlands.
RP Dorrepaal, E (reprint author), GGZ InGeest, AJ Ernststr 887, NL-1081 HL Amsterdam, Netherlands.
EM E.Dorrepaal@ggzingeest.nl
NR 48
TC 7
Z9 8
U1 0
U2 20
PU ROUTLEDGE JOURNALS, TAYLOR & FRANCIS LTD
PI ABINGDON
PA 4 PARK SQUARE, MILTON PARK, ABINGDON OX14 4RN, OXFORDSHIRE, ENGLAND
SN 1529-9732
J9 J TRAUMA DISSOCIATIO
JI J. Trauma Dissociation
PY 2012
VL 13
IS 3
BP 271
EP 290
DI 10.1080/15299732.2011.641496
PG 20
WC Psychology, Clinical; Psychiatry
SC Psychology; Psychiatry
GA 936FB
UT WOS:000303575200002
PM 22545563
DA 2020-02-16
ER

PT J
AU Lahaye, M
   Luminet, O
   Van Broeck, N
   Bodart, E
AF Lahaye, M.
   Luminet, O.
   Van Broeck, N.
   Bodart, E.
TI PSYCHOLOGICAL, SOCIAL AND SCHOOL IMPLICATIONS OF ASTHMA: A COMPARISON OF
   BELGIAN FRENCH-SPEAKING CHILDREN HAVING ASTHMA WITH HEALTHY CHILDREN
SO ACTA CLINICA BELGICA
LA English
DT Article
DE Asthma; child; psychological functioning
ID QUALITY-OF-LIFE; CHILDHOOD ASTHMA; PHYSICAL-ACTIVITY; DISEASE SEVERITY;
   FOLLOW-UP; ADOLESCENTS; DEPRESSION; ASSOCIATION; ADJUSTMENT; ADULTHOOD
AB The present study aimed to explore the psychosocial implications of asthma among Belgian French-speaking children. Ninety-nine parents of children having asthma (Mage = 11.40, SD = 2.35) and 102 parents of children without asthma (Mage = 11.25, SD = .81) participated in the study. Parents filled in the Child Behaviour Checklist and a demographic questionnaire. Results showed that children having asthma were assessed by their parents as having more internalizing, social and attention problems and as having less competence in doing activities (e.g., sports, hobbies, jobs ) than their healthy peers. Significant differences also appeared between genders for attention problems, anxiety/depression, activities, social and school competences, indicating that boys were more vulnerable to psychological and social difficulties than girls but they had better school competences than girls. Finally, results showed no difference for psychological, social, and school adjustment between children who controlled and partly controlled their asthma. These findings emphasize the importance of screening children who would be at risk for having psychosocial problems and developing multidisciplinary interventions for children with asthma and for their families.
C1 [Lahaye, M.; Luminet, O.; Van Broeck, N.] Catholic Univ Louvain, Res Inst Psychol Sci, B-1348 Louvain, Belgium.
   [Lahaye, M.; Luminet, O.] Belgian Natl Fund Sci Res FNRS FRS, Brussels, Belgium.
   [Van Broeck, N.] Katholieke Univ Leuven, Dept Psychol, Louvain, Belgium.
   [Bodart, E.] Catholic Univ Louvain, Dept Paediat, Clin Univ Mt Godinne, Yvoir, Belgium.
RP Lahaye, M (reprint author), Catholic Univ Louvain, Res Inst Psychol Sci, B-1348 Louvain, Belgium.
EM magali.lahaye@uclouvain.be
NR 42
TC 1
Z9 2
U1 0
U2 7
PU TAYLOR & FRANCIS LTD
PI ABINGDON
PA 2-4 PARK SQUARE, MILTON PARK, ABINGDON OR14 4RN, OXON, ENGLAND
SN 1784-3286
EI 2295-3337
J9 ACTA CLIN BELG
JI Acta Clin. Belg.
PD JAN-FEB
PY 2012
VL 67
IS 1
BP 25
EP 29
DI 10.2143/ACB.67.1.2062622
PG 5
WC Medicine, General & Internal
SC General & Internal Medicine
GA 920GJ
UT WOS:000302392000005
PM 22480035
DA 2020-02-16
ER

PT J
AU Ballespi, S
   Jane, MC
   Riba, MD
AF Ballespi, Sergi
   Claustre Jane, M.
   Dolors Riba, M.
TI Parent and Teacher Ratings of Temperamental Disposition to Social
   Anxiety: The BIS 3-6
SO JOURNAL OF PERSONALITY ASSESSMENT
LA English
DT Article
ID CHILDHOOD BEHAVIORAL-INHIBITION; PRESCHOOL-CHILDREN; MIDDLE CHILDHOOD;
   FOLLOW-UP; DEPRESSION; SAMPLE; SYMPTOMS; DISORDER; SHYNESS; STABILITY
AB Behavioral inhibition (BI) discourages children from interacting, predisposing them to isolation, social anxiety, and depression. We have created the Behavioral Inhibition Scale for Children Aged 3 to 6 (BIS 3-6) to detect this trait early. Parents and teachers of 365 preschoolers completed different versions of the BIS 3-6 and provided measures of psychopathology. Both versions are structured into 1 factor that explains over 40% of total variability and displays excellent internal consistency (alpha = .95). The moderate correlations with measures of internalizing symptoms (r = .50) and nonexistent correlations with externalizing measures suggest adequate convergent and discriminant validity. A new scoring system is proposed.
C1 [Ballespi, Sergi] Univ Autonoma Barcelona, Fac Psicol, Dept Clin & Hlth Psychol, E-08193 Barcelona, Spain.
   [Dolors Riba, M.] Univ Autonoma Barcelona, Dept Psychobiol & Methodol Hlth Sci, E-08193 Barcelona, Spain.
RP Ballespi, S (reprint author), Univ Autonoma Barcelona, Fac Psicol, Dept Clin & Hlth Psychol, Edifici B,Campus Bellaterra, E-08193 Barcelona, Spain.
EM sergi.ballespi@uab.es
RI Ballespi, Sergi/L-6492-2014
OI Ballespi, Sergi/0000-0002-6584-4138
NR 59
TC 11
Z9 11
U1 0
U2 3
PU ROUTLEDGE JOURNALS, TAYLOR & FRANCIS LTD
PI ABINGDON
PA 2-4 PARK SQUARE, MILTON PARK, ABINGDON OX14 4RN, OXON, ENGLAND
SN 0022-3891
EI 1532-7752
J9 J PERS ASSESS
JI J. Pers. Assess.
PY 2012
VL 94
IS 2
BP 164
EP 174
DI 10.1080/00223891.2011.645929
PG 11
WC Psychology, Clinical; Psychology, Social
SC Psychology
GA 915XI
UT WOS:000302060500005
PM 22339309
DA 2020-02-16
ER

PT J
AU Foran-Tuller, K
   O'Hea, EL
   Moon, S
   Miller, SJ
AF Foran-Tuller, Kelly
   O'Hea, Erin L.
   Moon, Simon
   Miller, Sarah J.
TI Posttraumatic Stress Symptoms in Children of Mothers Diagnosed with
   Breast Cancer
SO JOURNAL OF PSYCHOSOCIAL ONCOLOGY
LA English
DT Article
DE cancer; posttraumatic stress disorder; adjustment; children; mothers
ID PSYCHOSOCIAL ADJUSTMENT; PSYCHOLOGICAL DISTRESS; AGE-CHILDREN;
   PRIMARY-CARE; IMPACT; PARENT; DEPRESSION; FAMILIES; BEHAVIOR; SCHOOL
AB There are inconsistent findings regarding whether a mother's diagnosis of cancer affects her child's psychological health. The aim of this study was to compare maternally perceived symptoms of post-traumatic stress disorder (PTSD) in children of women with and without breast cancer. Forty mothers with breast cancer (assessed within 8 weeks of diagnosis) and 39 mothers without breast cancer were administered the Child Behavior Checklist (CBCL/6-18), UCLA Post Traumatic Stress Disorder (PTSD) Index, and Patient Health Questionnaire (PHQ-9). Descriptive discriminant analysis revealed that mothers with cancer perceived their children to have significantly greater symptoms of PTSD and internalizing distress than the mothers without cancer. No significant difference was found in maternal perception of externalizing symptoms in their children. Results revealed the importance of the assessment of PTSD in children whose mothers have cancer and the discussion includes implications for future research and clinical interventions.
C1 [Foran-Tuller, Kelly] Connecticut VA Med Ctr, West Haven, CT 06516 USA.
   [O'Hea, Erin L.] Univ Massachusetts, Sch Med, Worcester, MA USA.
   [Moon, Simon] LaSalle Univ, Philadelphia, PA USA.
   [Miller, Sarah J.] Mt Sinai Sch Med, New York, NY USA.
RP Foran-Tuller, K (reprint author), Connecticut VA Med Ctr, 950 Cambell Ave, West Haven, CT 06516 USA.
EM kforan.tuller@gmail.com
NR 27
TC 9
Z9 9
U1 0
U2 10
PU ROUTLEDGE JOURNALS, TAYLOR & FRANCIS LTD
PI ABINGDON
PA 4 PARK SQUARE, MILTON PARK, ABINGDON OX14 4RN, OXFORDSHIRE, ENGLAND
SN 0734-7332
J9 J PSYCHOSOC ONCOL
JI J. Psychosoc. Oncol.
PY 2012
VL 30
IS 1
BP 41
EP 56
DI 10.1080/07347332.2011.633979
PG 16
WC Psychology, Social
SC Psychology
GA 918AU
UT WOS:000302222000003
PM 22269075
DA 2020-02-16
ER

PT J
AU Chen, P
   Coccaro, EF
   Jacobson, KC
AF Chen, Pan
   Coccaro, Emil F.
   Jacobson, Kristen C.
TI Hostile Attributional Bias, Negative Emotional Responding, and
   Aggression in Adults: Moderating Effects of Gender and Impulsivity
SO AGGRESSIVE BEHAVIOR
LA English
DT Article
DE hostile attributional bias; negative emotional responding; gender
   differences; impulsivity; aggression
ID INFORMATION-PROCESSING MECHANISMS; PROACTIVE AGGRESSION; RELATIONAL
   AGGRESSION; INTENT ATTRIBUTIONS; EFFORTFUL CONTROL; SOCIAL COGNITION;
   EARLY-CHILDHOOD; BEHAVIOR; ANGER; MODEL
AB The current study examined the main effects of hostile attributional bias (HAB) and negative emotional responding on a variety of aggressive behaviors in adults, including general aggression, physical aggression, relational aggression, and verbal aggression. Effects of both externalizing (anger) and internalizing (embarrassment/upset) negative emotions were considered. In addition, the moderating roles of gender and impulsivity on the effects of HAB and negative emotional responding were explored. Multilevel models were fitted to data from 2,749 adult twins aged 20-55 from the PennTwins cohort. HAB was positively associated with all four forms of aggression. There was also a significant interaction between impulsivity and HAB for general aggression. Specifically, the relationship between HAB and general aggression was only significant for individuals with average or above-average levels of impulsivity. Negative emotional responding was also found to predict all measures of aggression, although in different ways. Anger was positively associated with all forms of aggression, whereas embarrassment/upset predicted decreased levels of general, physical, and verbal aggression but increased levels of relational aggression. The associations between negative emotional responding and aggression were generally stronger for males than females. The current study provides evidence for the utility of HAB and negative emotional responding as predictors of adult aggression and further suggests that gender and impulsivity may moderate their links with aggression. Aggr. Behav. 38: 47-63, 2012. (C) 2011 Wiley Periodicals, Inc.
C1 [Chen, Pan; Coccaro, Emil F.; Jacobson, Kristen C.] Univ Chicago, Dept Psychiat & Behav Neurosci, CNPRU, Chicago, IL 60637 USA.
RP Chen, P (reprint author), Univ Chicago, Dept Psychiat & Behav Neurosci, CNPRU, L-607,5841 S Maryland Ave,MC3077, Chicago, IL 60637 USA.
EM pchen2@yoda.bsd.uchicago.edu
RI Jacobson, Kristen C/D-2064-2009
FU National Institute of Mental HealthUnited States Department of Health &
   Human ServicesNational Institutes of Health (NIH) - USANIH National
   Institute of Mental Health (NIMH) [R01 MH063262]; NIHUnited States
   Department of Health & Human ServicesNational Institutes of Health (NIH)
   - USA [DP2 OD003021]
FX Grant sponsor: National Institute of Mental Health; Grant number: R01
   MH063262.; Drs. Chen and Jacobson were partially supported by an NIH
   Director's New Innovator Award (DP2 OD003021) to Dr. Jacobson.
NR 99
TC 30
Z9 30
U1 1
U2 39
PU WILEY
PI HOBOKEN
PA 111 RIVER ST, HOBOKEN 07030-5774, NJ USA
SN 0096-140X
EI 1098-2337
J9 AGGRESSIVE BEHAV
JI Aggressive Behav.
PD JAN-FEB
PY 2012
VL 38
IS 1
BP 47
EP 63
DI 10.1002/ab.21407
PG 17
WC Behavioral Sciences; Psychology, Multidisciplinary
SC Behavioral Sciences; Psychology
GA 904YG
UT WOS:000301234700004
PM 24833604
OA Green Accepted
DA 2020-02-16
ER

PT J
AU Bulotsky-Shearer, RJ
   Bell, ER
   Romero, SL
   Carter, TM
AF Bulotsky-Shearer, Rebecca J.
   Bell, Elizabeth R.
   Romero, Sandy L.
   Carter, Tracy M.
TI Preschool interactive peer play mediates problem behavior and learning
   for low-income children
SO JOURNAL OF APPLIED DEVELOPMENTAL PSYCHOLOGY
LA English
DT Article
DE Preschool classroom; Problem behavior; School readiness; Head Start;
   Interactive peer play; Mediation
ID HEAD-START; SOCIAL COMPETENCE; EARLY-CHILDHOOD; ADJUSTMENT PROBLEMS;
   OBSERVATION RECORD; SCHOOL READINESS; YOUNG-CHILDREN; FIT INDEXES;
   SAME-SEX; LANGUAGE
AB The study employed a developmental, ecological, and resiliency framework to examine whether interactive peer play competencies mediated associations between teacher reported problem behavior and learning outcomes for a representative sample of urban low-income children (N = 507 across 46 Head Start classrooms). Structural equation models provided evidence for full mediation, whereby associations between internalizing and externalizing problem behavior and learning outcomes were fully explained through their effects on interactive peer play skills. An alternate model was also tested (whether problem behavior mediated the effects of interactive peer play on spring learning outcomes); however, this alternate model was not supported in these data. A third model testing whether mediation was conditional on child sex was also not supported. Implications for developmental theory, research, and practice are discussed as they relate to opportunities to build on children's strengths and promote learning within early childhood educational programs serving children living in urban poverty. (C) 2011 Elsevier Inc. All rights reserved.
C1 [Bulotsky-Shearer, Rebecca J.; Bell, Elizabeth R.; Romero, Sandy L.; Carter, Tracy M.] Univ Miami, Dept Psychol, Child Div, Coral Gables, FL 33124 USA.
RP Bulotsky-Shearer, RJ (reprint author), Univ Miami, Dept Psychol, Child Div, POB 248185, Coral Gables, FL 33124 USA.
EM rshearer@miami.edu
OI Bell, Elizabeth/0000-0002-5011-508X
NR 125
TC 28
Z9 29
U1 0
U2 25
PU ELSEVIER SCIENCE INC
PI NEW YORK
PA STE 800, 230 PARK AVE, NEW YORK, NY 10169 USA
SN 0193-3973
EI 1873-7900
J9 J APPL DEV PSYCHOL
JI J. Appl. Dev. Psychol.
PD JAN-FEB
PY 2012
VL 33
IS 1
BP 53
EP 65
DI 10.1016/j.appdev.2011.09.003
PG 13
WC Psychology, Developmental
SC Psychology
GA 904TG
UT WOS:000301220200006
DA 2020-02-16
ER

PT J
AU Barr, SC
   Hanson, R
   Begle, AM
   Kilpatrick, DG
   Saunders, B
   Resnick, H
   Amstadter, A
AF Barr, Simone C.
   Hanson, Rochelle
   Begle, Angela M.
   Kilpatrick, Dean G.
   Saunders, Benjamin
   Resnick, Heidi
   Amstadter, Ananda
TI Examining the Moderating Role of Family Cohesion on the Relationship
   Between Witnessed Community Violence and Delinquency in a National
   Sample of Adolescents
SO JOURNAL OF INTERPERSONAL VIOLENCE
LA English
DT Article
DE community violence; violence exposure; family issues and mediators;
   child abuse
ID CHILD MALTREATMENT; EXPOSURE; PREVALENCE; YOUTH; RISK
AB Witnessed community violence has been linked to a number of internalizing and externalizing problems in adolescents. Guided by Cicchetti and Lynch's (1993) ecological-transactional model, this study aimed to examine the impact that family-level factors had on negative outcomes associated with witnessed community violence. Using a nationally representative sample, we explored the moderational role of family cohesion in the relationship between witnessing community violence and delinquent behavior while taking demographic variables into account. Results from the investigation suggested that low levels of family cohesion were predictive of delinquency after controlling for race, gender, past delinquency, and direct trauma. In addition, the findings suggested that family cohesion moderated the impact of witnessed community violence on future delinquent behavior. Future directions for research and implications for practice were also discussed.
C1 [Barr, Simone C.; Hanson, Rochelle; Kilpatrick, Dean G.] Med Univ S Carolina, NCVC, Charleston, SC 29425 USA.
   [Resnick, Heidi] Med Univ S Carolina, Dept Psychiat, Charleston, SC 29425 USA.
   [Amstadter, Ananda] Virginia Commonwealth Univ, Richmond, VA USA.
RP Barr, SC (reprint author), Med Univ S Carolina, NCVC, 165 Cannon St,Box 250852, Charleston, SC 29425 USA.
EM barrsc@musc.edu
FU NICHD NIH HHSUnited States Department of Health & Human ServicesNational
   Institutes of Health (NIH) - USANIH Eunice Kennedy Shriver National
   Institute of Child Health & Human Development (NICHD) [R01 HD046830,
   1R01 HD046830-01]; NIDA NIH HHSUnited States Department of Health &
   Human ServicesNational Institutes of Health (NIH) - USANIH National
   Institute on Drug Abuse (NIDA) [R01DA023099-03S1, R01 DA023099]
NR 25
TC 19
Z9 19
U1 4
U2 17
PU SAGE PUBLICATIONS INC
PI THOUSAND OAKS
PA 2455 TELLER RD, THOUSAND OAKS, CA 91320 USA
SN 0886-2605
EI 1552-6518
J9 J INTERPERS VIOLENCE
JI J. Interpers. Violence
PD JAN
PY 2012
VL 27
IS 2
BP 239
EP 262
DI 10.1177/0886260511416477
PG 24
WC Criminology & Penology; Family Studies; Psychology, Applied
SC Criminology & Penology; Family Studies; Psychology
GA 899AM
UT WOS:000300783700003
PM 21920873
OA Green Accepted
DA 2020-02-16
ER

PT J
AU Perkins, S
   Graham-Bermann, S
AF Perkins, Suzanne
   Graham-Bermann, Sandra
TI Violence exposure and the development of school-related functioning:
   Mental health, neurocognition, and learning
SO AGGRESSION AND VIOLENT BEHAVIOR
LA English
DT Article
DE Child maltreatment; Language impairment; Disability; Externalizing
   behavior; Internalizing behavior; Self-regulation
ID POSTTRAUMATIC-STRESS-DISORDER; CHILD MALTREATMENT; ACADEMIC-ACHIEVEMENT;
   LANGUAGE IMPAIRMENT; PHYSICAL AGGRESSION; BEHAVIOR PROBLEMS;
   SEXUAL-ABUSE; BRAIN; YOUTH; PERFORMANCE
AB The relation between history of violence exposure and the development of academic and mental health problems is explored. Violence exposed children have an increased risk of developing school-related problems including: mental health problems, learning disabilities, language impairments, and other neurocognitive problems. These problems interact to create a complex web of deficits and disabilities where intervention access points are difficult to assess. Often mental health problems and academic problems develop in parallel. Timing of violence exposure and the developmental stage of the child during exposure complicate our understanding of the underlying mechanism. A model is presented that explores pathways linking violence exposure to aspects of school-related functioning, both academically and behaviorally. Early life stress, in the form of violence exposure, is related to neurocognitive deficits, including executive functioning and problems in self-regulation. Deficits in self-regulation at the level of behavior, and cognitive control and executive functioning, at the level of brain processing, are related to both academic and mental health problems, suggesting a possible psychological mechanism. Biological mechanisms are also included in the model to illustrate the contribution of the stress response, neuroendocrine system response, and neuroanatomical structural and functional impairments associated with violence exposure. (C) 2011 Elsevier Ltd All rights reserved.
C1 [Perkins, Suzanne] Univ Michigan, Dept Psychiat, Psychiat Affect Neuroimaging Program, Ann Arbor, MI 48109 USA.
   [Graham-Bermann, Sandra] Univ Michigan, Dept Psychol, Ann Arbor, MI 48109 USA.
RP Perkins, S (reprint author), Univ Michigan, Dept Psychiat, Psychiat Affect Neuroimaging Program, 2709 Rachel Upjohn Bldg,4250 Plymouth Rd, Ann Arbor, MI 48109 USA.
EM sperkinz@umich.edu
RI Perkins, Suzanne/AAE-3406-2019
OI Graham-Bermann, Sandra A/0000-0002-3811-7330
FU NCRR NIH HHSUnited States Department of Health & Human ServicesNational
   Institutes of Health (NIH) - USANIH National Center for Research
   Resources (NCRR) [UL1 RR024986]
NR 82
TC 39
Z9 39
U1 0
U2 33
PU PERGAMON-ELSEVIER SCIENCE LTD
PI OXFORD
PA THE BOULEVARD, LANGFORD LANE, KIDLINGTON, OXFORD OX5 1GB, ENGLAND
SN 1359-1789
EI 1873-6335
J9 AGGRESS VIOLENT BEH
JI Aggress. Violent Behav.
PD JAN-FEB
PY 2012
VL 17
IS 1
BP 89
EP 98
DI 10.1016/j.avb.2011.10.001
PG 10
WC Criminology & Penology; Psychology, Multidisciplinary
SC Criminology & Penology; Psychology
GA 890FT
UT WOS:000300131200009
PM 22837647
OA Green Accepted
DA 2020-02-16
ER

PT J
AU Caporino, NE
   Morgan, J
   Beckstead, J
   Phares, V
   Murphy, TK
   Storch, EA
AF Caporino, Nicole E.
   Morgan, Jessica
   Beckstead, Jason
   Phares, Vicky
   Murphy, Tanya K.
   Storch, Eric A.
TI A Structural Equation Analysis of Family Accommodation in Pediatric
   Obsessive-Compulsive Disorder
SO JOURNAL OF ABNORMAL CHILD PSYCHOLOGY
LA English
DT Article
DE Obsessive-compulsive disorder; Children; Treatment; Assessment; Family
   accommodation
ID THERAPY; IDENTIFICATION; RELIABILITY; CHILDREN; BEHAVIOR; EMPATHY
AB Family accommodation of symptoms is counter to the primary goals of cognitive-behavioral therapy for pediatric obsessive-compulsive disorder (OCD) and can pose an obstacle to positive treatment outcomes. Although increased attention has been given to family accommodation in pediatric OCD, relatively little is known about associated child and parent characteristics, and their mediating/moderating effects. This study examined a structural equation model of parent and child variables related to parent reports of family accommodation. Sixty-one children with OCD (ages 6-17 years, 39% female) and their parents were recruited from a university-based clinic. They were administered clinician- and parent-rated measures of child OCD symptom severity, OCD-specific impairment, internalizing problems, and externalizing problems as well as parent anxiety, depression, empathy, consideration of future consequences, and accommodation. Results generally supported the hypothesized model. Family accommodation mediated the relationship between OCD symptom severity and parent-rated functional impairment; child internalizing problems mediated the relationship between parent anxiety and family accommodation; and parent empathy and consideration of future consequences interacted to predict family accommodation. Child externalizing problems were significantly associated with family accommodation but neither of these two variables was associated with parent depression. Findings suggest that reductions in family accommodation might be maximized by routinely screening for comorbid psychopathology in children with OCD and their parents, and using prescriptive or modular approaches to intervention. Directions for future research are discussed.
C1 [Storch, Eric A.] Univ S Florida, Dept Pediat, St Petersburg, FL 33701 USA.
   [Caporino, Nicole E.; Phares, Vicky; Storch, Eric A.] Univ S Florida, Dept Psychol, Tampa, FL 33620 USA.
   [Caporino, Nicole E.; Morgan, Jessica; Murphy, Tanya K.; Storch, Eric A.] Univ S Florida, Dept Pediat, Tampa, FL 33620 USA.
   [Beckstead, Jason] Univ S Florida, Coll Nursing, Tampa, FL 33620 USA.
   [Murphy, Tanya K.; Storch, Eric A.] Univ S Florida, Dept Psychiat, Tampa, FL 33620 USA.
RP Storch, EA (reprint author), Univ S Florida, Dept Pediat, 800 6th St S 4th Floor, St Petersburg, FL 33701 USA.
EM estorch@health.usf.edu
RI Storch, Eric/I-4935-2012; Lopes, Angelica/A-4548-2016; Murphy, Tanya
   K/J-7079-2013
OI Lopes, Angelica/0000-0001-7987-9713; 
NR 47
TC 58
Z9 58
U1 2
U2 24
PU SPRINGER/PLENUM PUBLISHERS
PI NEW YORK
PA 233 SPRING ST, NEW YORK, NY 10013 USA
SN 0091-0627
EI 1573-2835
J9 J ABNORM CHILD PSYCH
JI J. Abnorm. Child Psychol.
PD JAN
PY 2012
VL 40
IS 1
BP 133
EP 143
DI 10.1007/s10802-011-9549-8
PG 11
WC Psychology, Clinical; Psychology, Developmental
SC Psychology
GA 887KO
UT WOS:000299926500012
PM 21842196
OA Green Published
DA 2020-02-16
ER

PT J
AU Lambert, SF
   Boyd, RC
   Cammack, NL
   Ialongo, NS
AF Lambert, Sharon F.
   Boyd, Rhonda C.
   Cammack, Nicole L.
   Ialongo, Nicholas S.
TI Relationship Proximity to Victims of Witnessed Community Violence:
   Associations With Adolescent Internalizing and Externalizing Behaviors
SO AMERICAN JOURNAL OF ORTHOPSYCHIATRY
LA English
DT Article
DE adolescents; community violence exposure; witnessed community violence;
   relationship proximity to violence; externalizing behaviors;
   Family-School Partnership intervention
ID INNER-CITY YOUTH; ELEMENTARY-SCHOOL; MIDDLE SCHOOL; RISK-FACTORS;
   INTERPERSONAL STRESS; AGGRESSIVE-BEHAVIOR; CHILDRENS EXPOSURE;
   GENDER-DIFFERENCES; SOCIAL COGNITION; SUBSTANCE-ABUSE
AB Witnessing community violence has been linked with several adverse outcomes for adolescents, including emotional and behavioral problems. Among youth who have witnessed community violence, proximity to the victim of community violence is one factor that may determine, in part, the nature of adolescents responses to community violence exposure. The present study examines whether relationship proximity to the victim of community violence is associated with internalizing and externalizing behaviors among a sample of urban and predominantly African American adolescents (N = 501) who have witnessed community violence. In 10th grade, participants reported whether they had witnessed 10 community violence events during the past year, and, if so, whether the victim of the violence was a family member, close friend, acquaintance, or stranger. Witnessed community violence against a family member or close friend was associated with depressive symptoms, and witnessed community violence against known individuals was associated with anxiety symptoms. Witnessing community violence against familiar persons and strangers was linked with aggressive behavior. Gender differences in these associations and implications for assessment and intervention with community violence-exposed youth are discussed.
C1 [Lambert, Sharon F.] George Washington Univ, Dept Psychol, Washington, DC 20052 USA.
   [Boyd, Rhonda C.] Childrens Hosp Philadelphia, Philadelphia, PA USA.
   [Ialongo, Nicholas S.] Johns Hopkins Univ, Baltimore, MD 21218 USA.
RP Lambert, SF (reprint author), George Washington Univ, Dept Psychol, Washington, DC 20052 USA.
EM slambert@gwu.edu
RI Boyd, Rhonda/D-5268-2009
OI Boyd, Rhonda/0000-0001-8799-229X
FU National Institute of Mental HealthUnited States Department of Health &
   Human ServicesNational Institutes of Health (NIH) - USANIH National
   Institute of Mental Health (NIMH) [MH078995, K01 MH68619, MH057005];
   National Institute on Drug AbuseUnited States Department of Health &
   Human ServicesNational Institutes of Health (NIH) - USANIH National
   Institute on Drug Abuse (NIDA) [DA011796]
FX This research was supported by grants from the National Institute of
   Mental Health (MH078995: PI Lambert; K01 MH68619: PI Boyd; MH057005: PI
   Ialongo) and the National Institute on Drug Abuse (DA011796: PI
   Ialongo). The authors thank the youth, parents, and teachers who
   participated in this research.
NR 58
TC 39
Z9 40
U1 0
U2 19
PU WILEY-BLACKWELL
PI MALDEN
PA COMMERCE PLACE, 350 MAIN ST, MALDEN 02148, MA USA
SN 0002-9432
J9 AM J ORTHOPSYCHIAT
JI Am. J. Orthopsychiatr.
PD JAN
PY 2012
VL 82
IS 1
BP 1
EP 9
DI 10.1111/j.1939-0025.2011.01135.x
PG 9
WC Psychiatry; Social Work
SC Psychiatry; Social Work
GA 875XV
UT WOS:000299069400001
PM 22239388
OA Green Accepted
DA 2020-02-16
ER

PT J
AU Godfrey, EB
   Yoshikawa, H
AF Godfrey, Erin B.
   Yoshikawa, Hirokazu
TI Caseworker-Recipient Interaction: Welfare Office Differences, Economic
   Trajectories, and Child Outcomes
SO CHILD DEVELOPMENT
LA English
DT Article
ID FAMILY INCOME; POVERTY; POLICY; IMPLEMENTATION; PSYCHOPATHOLOGY;
   ASSOCIATIONS; DISCRETION; SANCTIONS; HARDSHIP; SUPPORT
AB Drawing on developmental and policy research, this study examined whether 3 dimensions of caseworkerrecipient interaction in welfare offices functioned as critical ecological contexts for recipient families. The sample consisted of 1,098 families from 10 welfare offices in National Evaluation of Welfare to Work Strategies (NEWWS). In multilevel analyses, caseworker support, caseload size, and emphasis on employment predicted 5-year quarterly trajectories of earnings, income, and welfare receipt. Recipients in offices characterized by high support had steeper increases in earnings and income; those in offices with high caseload size had steeper decreases in income and welfare receipt; and those in offices with high emphasis on employment had steeper decreases in welfare receipt. These economic trajectories were associated with childrens reading and math achievement and internalizing behavior at ages 810.
C1 [Godfrey, Erin B.] NYU, Dept Appl Psychol, New York, NY 10003 USA.
   [Yoshikawa, Hirokazu] Harvard Univ, Cambridge, MA 02138 USA.
RP Godfrey, EB (reprint author), NYU, Dept Appl Psychol, 246 Greene St,406W, New York, NY 10003 USA.
EM erin.godfrey@nyu.edu
NR 58
TC 7
Z9 7
U1 0
U2 5
PU WILEY
PI HOBOKEN
PA 111 RIVER ST, HOBOKEN 07030-5774, NJ USA
SN 0009-3920
EI 1467-8624
J9 CHILD DEV
JI Child Dev.
PD JAN-FEB
PY 2012
VL 83
IS 1
BP 382
EP 398
DI 10.1111/j.1467-8624.2011.01697.x
PG 17
WC Psychology, Educational; Psychology, Developmental
SC Psychology
GA 881EV
UT WOS:000299465000026
PM 22181014
DA 2020-02-16
ER

PT J
AU Lewis, KM
   Byrd, DA
   Ollendick, TH
AF Lewis, Krystal M.
   Byrd, Devin A.
   Ollendick, Thomas H.
TI Anxiety symptoms in African-American and Caucasian youth: Relations to
   negative life events, social support, and coping
SO JOURNAL OF ANXIETY DISORDERS
LA English
DT Article
DE Adolescent anxiety; Coping; Negative life events; Race; Social support;
   Mental health
ID CONFIRMATORY FACTOR-ANALYSIS; INNER-CITY YOUTH; INTERNALIZING PROBLEMS;
   EMOTION REGULATION; PROTECTIVE FACTORS; VIOLENCE EXPOSURE; SOMATIC
   SYMPTOMS; DISORDERS; ADOLESCENTS; CHILDHOOD
AB The purpose of the present study was to determine the relations among negative life events, social support, coping and anxiety symptoms in 709 Caucasian and African-American youth between 11 and 14 years of age. Results indicated that more negative life events, less social support, more coping efforts, and African-American status were related to more anxiety symptoms. Additionally, although active coping moderated the relationship between negative life events and anxiety, these relations were qualified in separate analyses for the African-American and Caucasian youth. Negative life events were related to anxiety symptoms only for the African-American participants. When these findings were explored further for males and females of each racial group, negative life events remained significant for African-American males but not African-American females. Implications of these findings are examined and future directions for research to understand the processes underlying these relations with both Caucasian and African-American youth are addressed. (C) 2011 Elsevier Ltd. All rights reserved.
C1 [Lewis, Krystal M.; Ollendick, Thomas H.] Virginia Polytech Inst & State Univ, Ctr Child Study, Dept Psychol, Blacksburg, VA 24061 USA.
   [Lewis, Krystal M.; Ollendick, Thomas H.] State Univ, Blacksburg, VA 24061 USA.
   [Byrd, Devin A.] Univ South, Dept Behav Sci, Savannah, GA 31406 USA.
RP Lewis, KM (reprint author), Virginia Polytech Inst & State Univ, Ctr Child Study, Dept Psychol, Blacksburg, VA 24061 USA.
EM klewis07@vt.edu; dbyrd@southuniversity.edu
NR 63
TC 33
Z9 33
U1 1
U2 14
PU PERGAMON-ELSEVIER SCIENCE LTD
PI OXFORD
PA THE BOULEVARD, LANGFORD LANE, KIDLINGTON, OXFORD OX5 1GB, ENGLAND
SN 0887-6185
EI 1873-7897
J9 J ANXIETY DISORD
JI J. Anxiety Disord.
PD JAN
PY 2012
VL 26
IS 1
BP 32
EP 39
DI 10.1016/j.janxdis.2011.08.007
PG 8
WC Psychology, Clinical; Psychiatry
SC Psychology; Psychiatry
GA 879VU
UT WOS:000299361800005
PM 21930362
DA 2020-02-16
ER

PT J
AU Mian, ND
   Godoy, L
   Briggs-Gowan, MJ
   Carter, AS
AF Mian, Nicholas D.
   Godoy, Leandra
   Briggs-Gowan, Margaret J.
   Carter, Alice S.
TI Patterns of anxiety symptoms in toddlers and preschool-age children:
   Evidence of early differentiation
SO JOURNAL OF ANXIETY DISORDERS
LA English
DT Article
DE Anxiety; Preschool; Nosology; DSM; Factor analysis; Internalizing
ID EMOTIONAL ASSESSMENT ITSEA; INTERNALIZING PROBLEMS; YOUNG-CHILDREN; FIT
   INDEXES; DISORDERS; CHILDHOOD; BEHAVIORS; PSYCHOPATHOLOGY; TRAJECTORIES;
   VALIDITY
AB The degree to which young children's anxiety symptoms differentiate according to diagnostic groupings is under-studied, especially in children below the age of 4 years. Theoretical (confirmatory factor analysis, CFA) and statistical (exploratory factor analysis, EFA) analytical methods were employed to test the hypothesis that anxiety symptoms among 2-3-year-old children from a non-clinical, representative sample would differentiate in a manner consistent with current diagnostic nosology. Anxiety symptom items were selected from two norm-referenced parent-report scales of child behavior. CFA and EFA results suggested that anxiety symptoms aggregate in a manner consistent with generalized anxiety, obsessive-compulsive symptoms, separation anxiety, and social phobia. Multi-dimensional models achieved good model fit and fit the data significantly better than undifferentiated models. Results from EFA and CFA methods were predominantly consistent and supported the grouping of early childhood anxiety symptoms into differentiated, diagnostic-specific categories. (C) 2011 Elsevier Ltd. All rights reserved.
C1 [Mian, Nicholas D.; Godoy, Leandra; Carter, Alice S.] Univ Massachusetts, Dept Psychol, Boston, MA 02125 USA.
   [Briggs-Gowan, Margaret J.] Univ Connecticut, Ctr Hlth, Dept Psychiat, Farmington, CT 06032 USA.
RP Mian, ND (reprint author), Univ Massachusetts, Dept Psychol, 100 Morrissey Blvd, Boston, MA 02125 USA.
EM nicholas.mian001@umb.edu; leandra.godoy001@umb.edu;
   mbriggsgowan@uchc.edu; AliceS.Carter@umb.edu
OI Carter, Alice/0000-0001-9861-1560
FU NIMH NIH HHSUnited States Department of Health & Human ServicesNational
   Institutes of Health (NIH) - USANIH National Institute of Mental Health
   (NIMH) [R01MH55278, R01 MH055278]
NR 47
TC 25
Z9 25
U1 0
U2 25
PU PERGAMON-ELSEVIER SCIENCE LTD
PI OXFORD
PA THE BOULEVARD, LANGFORD LANE, KIDLINGTON, OXFORD OX5 1GB, ENGLAND
SN 0887-6185
J9 J ANXIETY DISORD
JI J. Anxiety Disord.
PD JAN
PY 2012
VL 26
IS 1
BP 102
EP 110
DI 10.1016/j.janxdis.2011.09.006
PG 9
WC Psychology, Clinical; Psychiatry
SC Psychology; Psychiatry
GA 879VU
UT WOS:000299361800014
PM 22018968
OA Green Published, Green Accepted
DA 2020-02-16
ER

PT J
AU Briggs-Gowan, MJ
   Carter, AS
   Ford, JD
AF Briggs-Gowan, Margaret J.
   Carter, Alice S.
   Ford, Julian D.
TI Parsing the Effects Violence Exposure in Early Childhood: Modeling
   Developmental Pathways
SO JOURNAL OF PEDIATRIC PSYCHOLOGY
LA English
DT Article
DE longitudinal; post-traumatic stress; preschool; trauma; violence
ID POSTTRAUMATIC-STRESS-DISORDER; HEALTHY BIRTH COHORT; DOMESTIC VIOLENCE;
   TRAUMATIC EVENTS; ANXIETY DISORDERS; CHILDREN; NEUROBIOLOGY;
   MALTREATMENT; PREVALENCE; BEHAVIOR
AB Objective To prospectively examine pathways from early childhood violence exposure and trauma-related symptoms to school-age emotional health. Methods A longitudinal, birth cohort (N = 437) was assessed with parent reports of lifetime violence exposure and trauma-related symptoms at 3 years of age and later, internalizing and externalizing symptoms, and social competence at school age. Results Early family and neighborhood violence correlated significantly with early trauma-related symptoms and also significantly predicted school-age internalizing and externalizing symptoms and poorer competence, independent of sociodemographic risk and past-year violence exposure. Longitudinal pathways were significantly mediated by arousal and avoidance symptoms at 3 years of age, which increased risk for clinically significant emotional problems and lower competence at school age (adjusted odds ratios = 3.1-6.1, p < 0.01). Conclusions Trauma-related symptoms may mediate developmental pathways from early violence exposure to later emotional health. Interventions that prevent or reduce early trauma-related symptoms may ameliorate the long-term deleterious impact of violence exposure.
C1 [Briggs-Gowan, Margaret J.; Ford, Julian D.] Univ Connecticut, Ctr Hlth, Dept Psychiat, Farmington, CT 06030 USA.
   [Carter, Alice S.] Univ Massachusetts Boston, Dept Psychol, Boston, MA USA.
RP Briggs-Gowan, MJ (reprint author), Univ Connecticut, Ctr Hlth, Dept Psychiat, 263 Farmington Ave,MC-1410, Farmington, CT 06030 USA.
EM mbriggsgowan@uchc.edu
OI Carter, Alice/0000-0001-9861-1560
FU NIMH NIH HHSUnited States Department of Health & Human ServicesNational
   Institutes of Health (NIH) - USANIH National Institute of Mental Health
   (NIMH) [R01 MH090301, R01MH55278, U01 MH090301, R01MH090301, R01
   MH055278]
NR 41
TC 44
Z9 45
U1 0
U2 20
PU OXFORD UNIV PRESS INC
PI CARY
PA JOURNALS DEPT, 2001 EVANS RD, CARY, NC 27513 USA
SN 0146-8693
J9 J PEDIATR PSYCHOL
JI J. Pediatr. Psychol.
PD JAN-FEB
PY 2012
VL 37
IS 1
BP 11
EP 22
DI 10.1093/jpepsy/jsr063
PG 12
WC Psychology, Developmental
SC Psychology
GA 885NT
UT WOS:000299786400002
PM 21903730
OA Green Published, Bronze
DA 2020-02-16
ER

PT J
AU Madaus, MR
   Ruberto, LM
AF Madaus, Melissa Root
   Ruberto, Laura M.
TI Application of self-modeling to externalizing and internalizing
   disorders
SO PSYCHOLOGY IN THE SCHOOLS
LA English
DT Article
ID CLASSROOM-BEHAVIOR; CHILDREN; INTERVENTION; PERFORMANCE
AB The self-modeling intervention has been studied for more than 40 years, most often through single-subject research design. This article evaluates the use of the intervention with behaviors associated with both externalizing and internalizing disorders. It compares and summarizes the use of the self-modeling intervention with behaviors such as: disruptive classroom and social-setting behaviors. Attention-Deficit/Hyperactivity Disorder-associated behaviors, anxiety, depression, fear, and self-efficacy. Behaviors associated with disorders such as stuttering, selective mutism, and autism are not included in this review as they are covered more in-depth in other articles contained within this special issue. In general, the self-modeling intervention is supported for use in a variety of behaviors associated with both internalizing and externalizing disorders. Practitioners are advised to use the methods outlined in this article as support for incorporating the self-modeling intervention for school-aged children with both internalizing and externalizing disorders. (C) 2011 Wiley Periodicals, Inc.
C1 [Madaus, Melissa Root] Univ Connecticut, Dept Educ Psychol, Sch Psychol Program, Storrs, CT 06269 USA.
RP Madaus, MR (reprint author), Univ Connecticut, Dept Educ Psychol, Sch Psychol Program, 249 Glenbrook Rd,U-2064 Storrs, Storrs, CT 06269 USA.
EM melissa.madaus@uconn.edu
NR 22
TC 1
Z9 1
U1 0
U2 11
PU WILEY-BLACKWELL
PI MALDEN
PA COMMERCE PLACE, 350 MAIN ST, MALDEN 02148, MA USA
SN 0033-3085
J9 PSYCHOL SCHOOLS
JI Psychol. Schools
PD JAN
PY 2012
VL 49
IS 1
SI SI
BP 42
EP 51
DI 10.1002/pits.20619
PG 10
WC Psychology, Educational
SC Psychology
GA 869ER
UT WOS:000298579600006
DA 2020-02-16
ER

PT J
AU Rask, CU
   Elberling, H
   Skovgaard, AM
   Thomsen, PH
   Fink, P
AF Rask, Charlotte Ulrikka
   Elberling, Hanne
   Skovgaard, Anne Mette
   Thomsen, Per Hove
   Fink, Per
TI Parental-Reported Health Anxiety Symptoms in 5- to 7-Year-Old Children:
   The Copenhagen Child Cohort CCC 2000
SO PSYCHOSOMATICS
LA English
DT Article
ID INTERGENERATIONAL TRANSMISSION; SOMATIZATION DISORDER; SOMATOFORM
   DISORDERS; ILLNESS BEHAVIOR; HYPOCHONDRIASIS; ADOLESCENTS; CARE; ORIGINS
AB Objectives: Hypochondriasis, now often designated as health anxiety, is important in terms of prevalence, levels of suffering, and health services cost in adults. Whereas the DSM-IV-TR suggests that the condition primarily begins in adulthood, retrospective reports point to a possible origin in childhood with onset as early as preschool age. However, little research has addressed health anxiety in children. In the present study we explored parental-reported health anxiety symptoms (HAS) and their association with physical and mental health in a population-based sample of 5- to 7-year-old children. Methods: Parents of 1323 children (49.7% boys), recruited from the birth cohort: Copenhagen Child Cohort CCC 2000, completed questionnaires regarding their child's HAS, and physical and mental health. Associations were examined using multiple logistic regression analyses adjusted for concurrent chronic physical disease. Results: HAS were present in 17.6% and present 'a lot' (categorized as considerable HAS) in 2.4% of the children. Children with considerable HAS demonstrated more physical health problems and internalizing disorders than children with no or non-considerable HAS, but in the majority (71.9%) no associated chronic physical disease or other mental disorder was reported. In a subsample of children with functional somatic symptoms (FSS), impairing FSS were more likely among children who reported HAS. Conclusions: The findings suggest that HAS present as primary complaints early in life and are associated with impairing child health problems in the area of FSS and internalizing disorders. These aspects may be important to understand and also to prevent the development of severe health anxiety. (Psychosomatics 2012; 53:58-67)
C1 [Rask, Charlotte Ulrikka; Fink, Per] Aarhus Univ Hosp, Res Clin Funct Disorders & Psychosomat, Aarhus C, Denmark.
   [Rask, Charlotte Ulrikka; Thomsen, Per Hove] Aarhus Univ Hosp, Reg Ctr Child & Adolescent Psychiat, Risskov, Denmark.
   [Elberling, Hanne; Skovgaard, Anne Mette] Copenhagen Univ Hosp, Reg Ctr Child & Adolescent Psychiat, Glostrup, Denmark.
RP Rask, CU (reprint author), Aarhus Univ Hosp, Res Clin Funct Disorders & Psychosomat, Aarhus C, Denmark.
EM charrask@rm.dk
OI Skovgaard, Anne Mette/0000-0002-8793-8303; Fink,
   Per/0000-0003-2921-4099; Rask, Charlotte Ulrikka/0000-0002-7426-0353
FU The Pharmaceutical Fund: Beatrice Surovel Haskell Fund for Child Mental
   Health Research of Copenhagen; Mrs C. Hermansens Memorial Fund; Lily
   Beth me Lunds Fund; The Research Initiative of Aarhus University
   Hospital; Clinical Institute, Aarhus University
FX The authors thank senior researcher E. M. Olsen for her help with
   attrition analyses and statistician E. Ornbol for statistical advice.
   The study was supported by The Pharmaceutical Fund: Beatrice Surovel
   Haskell Fund for Child Mental Health Research of Copenhagen; Mrs C.
   Hermansens Memorial Fund; Lily Beth me Lunds Fund; The Research
   Initiative of Aarhus University Hospital; Clinical Institute, Aarhus
   University; The Research Fund of 2004, Medical Association in Aarhus;
   The Pool for Psychiatric Research, Aarhus County; Dagmar Marshalls Fund;
   King Christian X Fund; The Fund of Research in Mental Disorders; Rosalie
   Petersens Fund; The Research Fund of the Danish Medical Association; The
   Fund of Research in Public Health, Aarhus County and The Augustinus
   Fund.
NR 37
TC 13
Z9 13
U1 1
U2 21
PU AMER PSYCHIATRIC PUBLISHING, INC
PI ARLINGTON
PA 1000 WILSON BOULEVARD, STE 1825, ARLINGTON, VA 22209-3901 USA
SN 0033-3182
J9 PSYCHOSOMATICS
JI Psychosomatics
PD JAN-FEB
PY 2012
VL 53
IS 1
BP 58
EP 67
DI 10.1016/j.psym.2011.05.006
PG 10
WC Psychiatry; Psychology
SC Psychiatry; Psychology
GA 882TB
UT WOS:000299585700008
PM 22221722
DA 2020-02-16
ER

PT J
AU Wright, EM
   Fagan, AA
AF Wright, Emily M.
   Fagan, Abigail A.
TI EXPOSURE TO INTIMATE PARTNER VIOLENCE Does the Gender of the Perpetrator
   Matter for Adolescent Mental Health Outcomes?
SO CRIMINAL JUSTICE AND BEHAVIOR
LA English
DT Article
DE intimate partner violence; domestic violence; gender differences;
   exposure to violence; mental health; depression; anxiety; aggression
ID GENERAL STRAIN THEORY; CHILD-BEHAVIOR PROBLEMS; DOMESTIC VIOLENCE;
   INTERGENERATIONAL TRANSMISSION; SOCIOECONOMIC-STATUS; COMMUNITY
   VIOLENCE; NATIONAL SAMPLE; FAMILY CONFLICT; AGGRESSION; ADJUSTMENT
AB Research on exposure to intimate partner violence (IPV) among children and adolescents has rarely examined whether the gender of the perpetrator (e. g., mother-perpetrated vs. father-perpetrated IPV) elicits differential effects on male and female adolescents' mental health outcomes. This study examined whether exposure to severe IPV affected male and female youths' mental health internalizing (i.e., withdrawn, somatic, and depressed or anxiety problems) and externalizing (i.e., aggression) outcomes differently, as well as whether the effects of IPV exposure depended on the gender of the perpetrator of violence. Results indicated that female-only-perpetrated IPV had a detrimental impact on some of girls' internalizing mental health problems more so than on the internalizing mental health problems of males. Male-only-perpetrated IPV did not yield similar results, perhaps because the measure did not capture the larger context of violence between partners. Potential policy implications for law enforcement, school counselors, and other mental health service providers are discussed.
C1 [Wright, Emily M.; Fagan, Abigail A.] Univ S Carolina, Dept Criminol & Criminal Justice, Columbia, SC 29208 USA.
RP Wright, EM (reprint author), Univ S Carolina, Dept Criminol & Criminal Justice, 112 Currell Coll, Columbia, SC 29208 USA.
EM EWright@mailbox.sc.edu
NR 45
TC 5
Z9 5
U1 5
U2 20
PU SAGE PUBLICATIONS INC
PI THOUSAND OAKS
PA 2455 TELLER RD, THOUSAND OAKS, CA 91320 USA
SN 0093-8548
J9 CRIM JUSTICE BEHAV
JI Crim. Justice Behav.
PD JAN
PY 2012
VL 39
IS 1
BP 26
EP 41
DI 10.1177/0093854811425649
PG 16
WC Psychology, Clinical; Criminology & Penology
SC Psychology; Criminology & Penology
GA 868XW
UT WOS:000298560800002
DA 2020-02-16
ER

PT J
AU Solomon, M
   Miller, M
   Taylor, SL
   Hinshaw, SP
   Carter, CS
AF Solomon, Marjorie
   Miller, Meghan
   Taylor, Sandra L.
   Hinshaw, Stephen P.
   Carter, Cameron S.
TI Autism Symptoms and Internalizing Psychopathology in Girls and Boys with
   Autism Spectrum Disorders
SO JOURNAL OF AUTISM AND DEVELOPMENTAL DISORDERS
LA English
DT Article
DE Sex differences; Autism; Girls; Internalizing psychopathology; Gender
   paradox
ID ATTENTION-DEFICIT/HYPERACTIVITY DISORDER; HIGH-FUNCTIONING AUTISM;
   SEX-DIFFERENCES; GENDER-DIFFERENCES; DEVELOPMENTAL DISORDERS; DIAGNOSTIC
   INTERVIEW; CHILDHOOD AUTISM; OXYTOCIN; CHILDREN; ADOLESCENCE
AB Findings regarding phenotypic differences between boys and girls with ASD are mixed. We compared autism and internalizing symptoms in a sample of 8-18 year-old girls (n = 20) and boys (n = 20) with ASD and typically developing (TYP) girls (n = 19) and boys (n = 17). Girls with ASD were more impaired than TYP girls but did not differ from boys with ASD in autism symptoms. In adolescence, girls with ASD had higher internalizing symptoms than boys with ASD and TYP girls, and higher symptoms of depression than TYP girls. Girls ages 8-18 with ASD resemble boys with ASD and not TYP girls, and appear to be at increased risk for affective symptoms in the teen years.
C1 [Solomon, Marjorie; Carter, Cameron S.] Univ Calif Davis, Dept Psychiat & Behav Sci, Davis, CA 95616 USA.
   [Solomon, Marjorie; Miller, Meghan] Univ Calif Davis, MIND Inst, Davis, CA 95616 USA.
   [Miller, Meghan; Hinshaw, Stephen P.] Univ Calif Berkeley, Dept Psychol, Berkeley, CA 94720 USA.
   [Taylor, Sandra L.] Univ Calif Davis, Clin & Translat Sci Ctr, Davis Sch Med, Davis, CA 95616 USA.
RP Solomon, M (reprint author), 2825 50th St, Sacramento, CA 95817 USA.
EM marjorie.solomon@ucdmc.ucdavis.edu
RI Solomon, Marjorie/W-9015-2019
OI Miller, Meghan/0000-0002-1260-4149; Taylor, Sandra/0000-0001-7811-812X
FU NCRR NIH HHSUnited States Department of Health & Human ServicesNational
   Institutes of Health (NIH) - USANIH National Center for Research
   Resources (NCRR) [UL1 RR024246]; NICHD NIH HHSUnited States Department
   of Health & Human ServicesNational Institutes of Health (NIH) - USANIH
   Eunice Kennedy Shriver National Institute of Child Health & Human
   Development (NICHD) [K12 HD051958]; NIMH NIH HHSUnited States Department
   of Health & Human ServicesNational Institutes of Health (NIH) - USANIH
   National Institute of Mental Health (NIMH) [K08 MH074967, 1-K-08
   MH074967-01]
NR 56
TC 110
Z9 111
U1 0
U2 36
PU SPRINGER/PLENUM PUBLISHERS
PI NEW YORK
PA 233 SPRING ST, NEW YORK, NY 10013 USA
SN 0162-3257
EI 1573-3432
J9 J AUTISM DEV DISORD
JI J. Autism Dev. Disord.
PD JAN
PY 2012
VL 42
IS 1
BP 48
EP 59
DI 10.1007/s10803-011-1215-z
PG 12
WC Psychology, Developmental
SC Psychology
GA 866DE
UT WOS:000298359600005
PM 21442362
OA Other Gold, Green Published
DA 2020-02-16
ER

PT J
AU Camacho, K
   Ehrensaft, MK
   Cohen, P
AF Camacho, Kathleen
   Ehrensaft, Miriam K.
   Cohen, Patricia
TI Exposure to Intimate Partner Violence, Peer Relations, and Risk for
   Internalizing Behaviors: A Prospective Longitudinal Study
SO JOURNAL OF INTERPERSONAL VIOLENCE
LA English
DT Article
DE violence exposure; children exposed to domestic violence; domestic
   violence; bullying
ID CHILDRENS ADJUSTMENT; DOMESTIC VIOLENCE; MARITAL CONFLICT; INTERPARENTAL
   CONFLICT; MODERATING ROLE; AGGRESSION; DEPRESSION; METAANALYSIS;
   ADOLESCENCE; FRIENDSHIPS
AB The present study examines the quality of peer relations as a mediator between exposure to IPV (intimate partner violence) and internalizing behaviors in a sample of 129 preadolescents and adolescents (ages 10-18), who were interviewed via telephone as part of a multigenerational, prospective, longitudinal study. Relational victimization is also examined as a moderator of IPV exposure on internalizing behaviors. Results demonstrate a significant association of exposure to severe IPV and internalizing behaviors. Relational victimization is found to moderate the effects of exposure to severe IPV on internalizing behaviors. The present findings suggest that the effects of exposure to IPV had a particularly important effect on the risk for internalizing problems if the adolescent also experienced relational victimization. Conversely, the receipt of prosocial behaviors buffer against the effects of IPV exposure on internalizing symptoms in teen girls.
C1 [Camacho, Kathleen; Ehrensaft, Miriam K.] CUNY John Jay Coll Criminal Justice, New York, NY 10019 USA.
   [Cohen, Patricia] Columbia Univ, New York State Psychiat Inst, New York, NY USA.
RP Ehrensaft, MK (reprint author), CUNY John Jay Coll Criminal Justice, 445 W 59th St, New York, NY 10019 USA.
EM mehrensaft@jjay.cuny.edu
FU NIMH NIH HHSUnited States Department of Health & Human ServicesNational
   Institutes of Health (NIH) - USANIH National Institute of Mental Health
   (NIMH) [MH-49191, K08-MH-01913, MH-38916, MH-36971, MH-60911]
NR 35
TC 10
Z9 10
U1 1
U2 36
PU SAGE PUBLICATIONS INC
PI THOUSAND OAKS
PA 2455 TELLER RD, THOUSAND OAKS, CA 91320 USA
SN 0886-2605
EI 1552-6518
J9 J INTERPERS VIOLENCE
JI J. Interpers. Violence
PD JAN
PY 2012
VL 27
IS 1
BP 125
EP 141
DI 10.1177/0886260511416474
PG 17
WC Criminology & Penology; Family Studies; Psychology, Applied
SC Criminology & Penology; Family Studies; Psychology
GA 861RM
UT WOS:000298036900007
PM 21859759
DA 2020-02-16
ER

PT J
AU Amstadter, AB
   Daughters, SB
   MacPherson, L
   Reynolds, EK
   Danielson, CK
   Wang, F
   Potenza, MN
   Gelernter, J
   Lejuez, CW
AF Amstadter, Ananda B.
   Daughters, Stacey B.
   MacPherson, Laura
   Reynolds, Elizabeth K.
   Danielson, Carla Kmett
   Wang, Frances
   Potenza, Marc N.
   Gelernter, Joel
   Lejuez, C. W.
TI Genetic associations with performance on a behavioral measure of
   distress intolerance
SO JOURNAL OF PSYCHIATRIC RESEARCH
LA English
DT Article
DE COMT; 5-HTTLPR; Distress tolerance
ID CATECHOL-O-METHYLTRANSFERASE; PREFRONTAL CORTEX; VAL(158)MET
   POLYMORPHISM; VAL158MET POLYMORPHISM; PERSONALITY-DISORDER; BASOLATERAL
   AMYGDALA; SUBSTANCE-ABUSE; PANIC DISORDER; TOLERANCE; GENOTYPE
AB Both theory and empirical evidence support possible associations between two candidate genetic polymorphisms (SLC6A4 5-HTTLPR l/s and COMT Val(158)Met -rs4680 variants) and emotion-regulation difficulties. One particular form of emotion-regulation difficulty, distress intolerance, has been measured using a behavioral assessment in youth; data indicate a relationship with poor psychological functioning. No prior study has investigated genetic influences on emotion-regulation difficulties in youth. As part of a larger longitudinal study on adolescent risk behaviors, 218 10-14 year-old youths from the metropolitan Washington, D.C., area completed a measure of distress intolerance, the Behavioral Indicator of Resilience to Distress (BIRD), and provided saliva samples for DNA extraction and geno-typing. Results indicate that those with one or two copies of the s allele of the 5-HTTLPR polymorphism were more likely to perform poorly on the task (i.e., choose to quit) than were those homozygous for the I allele. Participants who were Val allele carriers of the COMT Val(158)Met polymorphism were also more likely to quit the task compared to Met homozygotes. A summative risk allele score was created to combine the two polymorphisms, and each risk allele was associated with a 1.75 fold increased likelihood of quitting the task. Exploratory analyses revealed that emotional abuse moderated the relationship between the 5-HTTLPR and BIRD performance, as well as the genetic risk allele and the BIRD. This is the first investigation of genetic predictors of a behavioral measure of tolerance to distress. Results suggest that distress tolerance is at least partially regulated by specific genetic variants. Implications are discussed. (C) 2011 Elsevier Ltd. All rights reserved.
C1 [Amstadter, Ananda B.] Virginia Commonwealth Univ, Virginia Inst Psychiat & Behav Genet, Dept Psychiat, Richmond, VA 23298 USA.
   [Daughters, Stacey B.; MacPherson, Laura; Reynolds, Elizabeth K.; Lejuez, C. W.] Univ Maryland, College Pk, MD 20742 USA.
   [Danielson, Carla Kmett] Med Univ S Carolina, Charleston, SC USA.
   [Wang, Frances] Arizona State Univ, Tempe, AZ 85287 USA.
   [Gelernter, Joel] Yale Univ, Sch Med, New Haven, CT 06520 USA.
RP Amstadter, AB (reprint author), Virginia Commonwealth Univ, Virginia Inst Psychiat & Behav Genet, Dept Psychiat, 800 E Leigh St,POB 980126, Richmond, VA 23298 USA.
EM abamstadter@vcu.edu
RI Wang, Frances/M-1995-2019
OI Gelernter, Joel/0000-0002-4067-1859; Lejuez, Carl/0000-0003-2772-7835
FU US-NICHD [HD055885]; National Institutes of HealthUnited States
   Department of Health & Human ServicesNational Institutes of Health (NIH)
   - USA; Veteran's AdministrationUS Department of Veteran Affairs; Mohegan
   Sun Casino; National Center for Responsible Gaming;  [R01
   DA018647-02S1];  [RL1 AA017539];  [P20 DA027844];  [US- HD055885]; 
   [DA018730-04A1];  [DA029445];  [K23DA023143-01];  [DA 022741]; 
   [DA018686];  [MH086313]
FX This work was supported by R01 DA018647-02S1, RL1 AA017539, P20
   DA027844, and US- HD055885. The NIH had no further role in study design;
   in the collection, analysis and interpretation of data; in the writing
   of the report; or in the decision to submit the paper for publication.
   Dr. Amstadter is supported by US-NICHD HD055885, Dr. MacPherson is
   supported by DA018730-04A1, DA029445, and K23DA023143-01, Dr. Daughters
   is supported by DA 022741, Dr. Danielson is supported by DA018686 and
   MH086313.; Dr. Potenza has consulted for and advised Boehringer
   Ingelheim; has received research support from the National Institutes of
   Health, Veteran's Administration, Mohegan Sun Casino, the National
   Center for Responsible Gaming and its affiliated Institute for Research
   on Gambling Disorders, and Forest Laboratories pharmaceuticals; has
   participated in surveys, mailings or telephone consultations related to
   drug addiction, impulse control disorders or other health topics; has
   consulted for law offices on issues related to addictions or impulse
   control disorders; has provided clinical care in the Connecticut
   Department of Mental Health and Addiction Services Problem Gambling
   Services Program; has performed grant reviews for the National
   Institutes of Health and other agencies; has guest-edited journal
   sections; has given academic lectures in grand rounds, CME events and
   other clinical or scientific venues; and has generated books or book
   chapters for publishers of mental health texts. All other authors
   declare they have no conflicts of interest.
NR 62
TC 31
Z9 32
U1 0
U2 8
PU PERGAMON-ELSEVIER SCIENCE LTD
PI OXFORD
PA THE BOULEVARD, LANGFORD LANE, KIDLINGTON, OXFORD OX5 1GB, ENGLAND
SN 0022-3956
J9 J PSYCHIATR RES
JI J. Psychiatr. Res.
PD JAN
PY 2012
VL 46
IS 1
BP 87
EP 94
DI 10.1016/j.jpsychires.2011.09.017
PG 8
WC Psychiatry
SC Psychiatry
GA 868MR
UT WOS:000298527900012
PM 22024485
OA Green Accepted
DA 2020-02-16
ER

PT J
AU Pardini, D
   Stepp, S
   Hipwell, A
   Stouthamer-Loeber, M
   Loeber, R
AF Pardini, Dustin
   Stepp, Stephanie
   Hipwell, Alison
   Stouthamer-Loeber, Magda
   Loeber, Rolf
TI The Clinical Utility of the Proposed DSM-5 Callous-Unemotional Subtype
   of Conduct Disorder in Young Girls
SO JOURNAL OF THE AMERICAN ACADEMY OF CHILD AND ADOLESCENT PSYCHIATRY
LA English
DT Article
DE callous-unemotional; conduct disorder; longitudinal; DSM-5
ID OPPOSITIONAL DEFIANT DISORDER; EVIDENCE BASE; ANTISOCIAL-BEHAVIOR;
   PREDICTIVE-VALIDITY; UNIQUE PREDICTORS; TRAITS; CHILDREN; ADOLESCENCE;
   AGGRESSION; DIMENSIONS
AB Objective: A callous-unemotional (CU) subtype of conduct disorder (CD) has been proposed as an addition to the fifth edition of the Diagnostic and Statistic Manual of Mental Disorders (DSM-5). This study tested the hypothesis that young girls with the CU subtype of CD would exhibit more severe antisocial behavior and less severe internalizing problems over time relative to girls with CD alone. Second, the developmental outcomes of girls with CU traits in the absence of CD was examined because these girls would be overlooked by the proposed CU subtyping scheme. Method: Theses issues were examined in a community sample of 1,862 girls 6 to 8 years of age at study onset. Outcomes included internalizing and externalizing problems, academic achievement, and global impairment assessed concurrently and at a 6-year follow-up. Results: Girls with the CU subtype of CD had higher levels of externalizing disorder symptoms, bullying, relational aggression, and global impairment than girls with CD alone. Girls with CD alone tended to have more anxiety problems than girls with the CU subtype of CD. Girls with high CU traits without CD exhibited higher ODD and attention-deficit/hyperactivity disorder (ADHD) symptoms and lower academic achievement at the 6-year follow-up relative to girls without CU traits and CD. Group differences at the 6-year follow-up were primarily accounted for by baseline differences on the outcomes. Conclusions: The proposed DSM-5 CU subtype of CD identifies young girls who exhibit lower anxiety problems and more severe aggression, CD symptoms, academic problems and global impairment across time than girls with CD alone. J. Am. Acad. Child Adolesc. Psychiatry, 2012;51(1):62-73.
C1 [Pardini, Dustin; Stepp, Stephanie; Hipwell, Alison; Stouthamer-Loeber, Magda; Loeber, Rolf] Univ Pittsburgh, Med Ctr, Pittsburgh, PA 15213 USA.
RP Pardini, D (reprint author), Univ Pittsburgh, Med Ctr, Sterling Plaza,Suite 408,201 N Craig St, Pittsburgh, PA 15213 USA.
EM dap38@pitt.edu
RI Pardini, Dustin/E-3615-2013; Hipwell, Alison/F-2405-2014; /D-4571-2014
OI Hipwell, Alison/0000-0001-7179-1151; 
FU National Institute of Mental HealthUnited States Department of Health &
   Human ServicesNational Institutes of Health (NIH) - USANIH National
   Institute of Mental Health (NIMH) [MH056630, K01MH071790, K01MH078039];
   National Institute on Drug AbuseUnited States Department of Health &
   Human ServicesNational Institutes of Health (NIH) - USANIH National
   Institute on Drug Abuse (NIDA) [DA012237]; Federation of Independent
   School Alumnae Foundation; Falk Foundation
FX This study is funded by the National Institute of Mental Health
   (MH056630), National Institute on Drug Abuse (DA012237), the Federation
   of Independent School Alumnae Foundation, and the Falk Foundation.
   Salary support provided to Drs. Hipwell (K01MH071790) and Pardini
   (K01MH078039) from the National Institute of Mental Health was used to
   complete work on this manuscript.
NR 32
TC 63
Z9 64
U1 0
U2 34
PU ELSEVIER SCIENCE BV
PI AMSTERDAM
PA PO BOX 211, 1000 AE AMSTERDAM, NETHERLANDS
SN 0890-8567
J9 J AM ACAD CHILD PSY
JI J. Am. Acad. Child Adolesc. Psychiatr.
PD JAN
PY 2012
VL 51
IS 1
BP 62
EP 73
DI 10.1016/j.jaac.2011.10.005
PG 12
WC Psychology, Developmental; Pediatrics; Psychiatry
SC Psychology; Pediatrics; Psychiatry
GA 868NP
UT WOS:000298530300008
PM 22176940
OA Green Accepted
DA 2020-02-16
ER

PT J
AU Pandolfi, V
   Magyar, CI
   Dill, CA
AF Pandolfi, Vincent
   Magyar, Caroline I.
   Dill, Charles A.
TI An initial psychometric evaluation of the CBCL 6-18 in a sample of youth
   with autism spectrum disorders
SO RESEARCH IN AUTISM SPECTRUM DISORDERS
LA English
DT Article
DE CBCL; Child Behavior Checklist; Autism spectrum disorder; Reliability;
   Validity; Psychometrics
ID COVARIANCE STRUCTURE-ANALYSIS; ABERRANT BEHAVIOR CHECKLIST;
   PSYCHIATRIC-SYMPTOMS; ASPERGER-SYNDROME; RATING FORM; CHILDREN;
   IDENTIFICATION; INDIVIDUALS; RELIABILITY; SCALE
AB Individuals with an autism spectrum disorder (ASD) often present with co-occurring emotional and behavioral disorders (EBD). The Child Behavior Checklist 6-18 (CBCL: Achenbach & Rescorla, 2001) is an EBD measure that contains several norm-referenced scales derived through factor analysis of data from the general pediatric population. The psychometric properties of this widely used and well-researched measure have not been evaluated in samples of youth with ASD. This study evaluated the CBCL's internal structure, scale reliability, criterion-related validity, and diagnostic accuracy using archival data from a well-characterized sample of youth with ASD (N = 122). Confirmatory factor analyses supported the unidimensionality of the CBCL's syndrome scales and its internalizing-externalizing factor structure. Significance tests indicated that many scales discriminated between two subgroups: a group of individuals with ASD + EBD and a group with ASD alone. Diagnostic accuracy analyses indicated that the CBCL had good sensitivity but low specificity for detecting co-occurring disorders. Results supported the use of the CBCL in conjunction with other clinical data when assessing for EBD in youth with ASD. (C) 2011 Elsevier Ltd. All rights reserved.
C1 [Pandolfi, Vincent] Rochester Inst Technol, Sch Psychol Dept, Rochester, NY 14623 USA.
   [Magyar, Caroline I.] Univ Rochester, Sch Med & Dent, Dept Pediat, Strong Ctr Dev Disabil,Golisano Childrens Hosp St, Rochester, NY 14642 USA.
   [Dill, Charles A.] Hofstra Univ, Dept Psychol, Hempstead, NY 11550 USA.
RP Pandolfi, V (reprint author), Rochester Inst Technol, Sch Psychol Dept, 18 Lomb Mem Dr, Rochester, NY 14623 USA.
EM vxpgla@rit.edu
FU NCRR NIH HHSUnited States Department of Health & Human ServicesNational
   Institutes of Health (NIH) - USANIH National Center for Research
   Resources (NCRR) [M01 RR000044, M01 RR000044-37S1]; NIMH NIH HHSUnited
   States Department of Health & Human ServicesNational Institutes of
   Health (NIH) - USANIH National Institute of Mental Health (NIMH) [U54
   MH066397, U54 MH066397-01A1]
NR 82
TC 54
Z9 54
U1 0
U2 24
PU ELSEVIER SCI LTD
PI OXFORD
PA THE BOULEVARD, LANGFORD LANE, KIDLINGTON, OXFORD OX5 1GB, OXON, ENGLAND
SN 1750-9467
EI 1878-0237
J9 RES AUTISM SPECT DIS
JI Res. Autism Spectr. Disord.
PD JAN-MAR
PY 2012
VL 6
IS 1
BP 96
EP 108
DI 10.1016/j.rasd.2011.03.009
PG 13
WC Education, Special; Psychology, Developmental; Psychiatry;
   Rehabilitation
SC Education & Educational Research; Psychology; Psychiatry; Rehabilitation
GA 858TU
UT WOS:000297826400012
PM 22059091
OA Green Accepted
DA 2020-02-16
ER

PT J
AU Tomeny, TS
   Barry, TD
   Bader, SH
AF Tomeny, Theodore S.
   Barry, Tammy D.
   Bader, Stephanie H.
TI Are typically-developing siblings of children with an autism spectrum
   disorder at risk for behavioral, emotional, and social maladjustment?
SO RESEARCH IN AUTISM SPECTRUM DISORDERS
LA English
DT Article
DE Autism spectrum disorders; Siblings; Externalizing; Internalizing;
   Social functioning
ID COGNITIVE PHENOTYPE; PROPENSITY SCORE; ADJUSTMENT; QUESTIONNAIRE;
   DISABILITIES; ELEMENTARY; FAMILIES; PARENTS; STRESS; SCHOOL
AB Existing literature regarding the adjustment of siblings of children with an autism spectrum disorder (ASD) remains inconclusive, with some studies showing positive adjustment, others showing negative adjustment, and others showing no difference when compared to siblings of typically-developing children. For the current study, 42 parents of a child with an ASD and a typically-developing sibling (ASD group) and 42 parents of two typically-developing siblings (control group) provided data via online questionnaires. Both diagnostic category and autism symptom severity were tested as possible moderators, but neither produced significant interactions with either externalizing behaviors or internalizing symptoms in the target child when predicting externalizing behaviors, internalizing symptoms, or social problems in the sibling. However, across the overall sample (ASD and control groups), maladjustment - particularly internalizing symptoms - in the target children significantly related to maladjustment in their siblings. Thus, these findings suggest that having a sibling with an ASD is neither a risk nor protective factor for maladjustment among typically-developing siblings above and beyond the relation between maladjustment among siblings in general. Given some of the mixed findings in the literature, other possible moderators that may put siblings of a child with an ASD at specific risk should be considered in future research. (C) 2011 Elsevier Ltd. All rights reserved.
C1 [Tomeny, Theodore S.; Barry, Tammy D.; Bader, Stephanie H.] Univ So Mississippi, Dept Psychol, Hattiesburg, MS 39406 USA.
RP Barry, TD (reprint author), Univ So Mississippi, Dept Psychol, 118 Coll Dr 5025, Hattiesburg, MS 39406 USA.
EM tammy.barry@usm.edu
RI Tomeny, Theodore/P-7344-2015
OI Tomeny, Theodore/0000-0003-1703-2976
NR 41
TC 23
Z9 24
U1 1
U2 19
PU ELSEVIER SCI LTD
PI OXFORD
PA THE BOULEVARD, LANGFORD LANE, KIDLINGTON, OXFORD OX5 1GB, OXON, ENGLAND
SN 1750-9467
J9 RES AUTISM SPECT DIS
JI Res. Autism Spectr. Disord.
PD JAN-MAR
PY 2012
VL 6
IS 1
BP 508
EP 518
DI 10.1016/j.rasd.2011.07.012
PG 11
WC Education, Special; Psychology, Developmental; Psychiatry;
   Rehabilitation
SC Education & Educational Research; Psychology; Psychiatry; Rehabilitation
GA 858TU
UT WOS:000297826400060
DA 2020-02-16
ER

PT J
AU Thaler, NS
   Mayfield, J
   Reynolds, CR
   Hadland, C
   Allen, DN
AF Thaler, Nicholas S.
   Mayfield, Joan
   Reynolds, Cecil R.
   Hadland, Cora
   Allen, Daniel N.
TI Teacher-Reported Behavioral Disturbances in Children With Traumatic
   Brain Injury: An Examination of the BASC-2
SO APPLIED NEUROPSYCHOLOGY-CHILD
LA English
DT Article
DE assessment/diagnosis; child/clinical/pediatric; school; tests; trauma
AB Pediatric traumatic brain injury (TBI) is associated with behavioral disturbances that can interfere with adjustment in the classroom. As such, standardized assessments of behavioral disturbances following TBI are useful in treatment planning and rehabilitation, although few studies have examined the sensitivity of standardized behavior assessments to behavioral abnormalities in this population. The present study compared the Behavior Assessment System for Children-Second Edition Teacher Rating Scale (BASC-2 TRS) profiles of 25 children who sustained TBI to those of 25 matched controls and to the BASC-2 standardization sample. Results indicated that teachers endorsed externalizing and school-related problems more severely and frequently than internalizing problems, with the greatest elevations on the Hyperactivity, Attention Problems, and Learning Problems subscales. In addition, BASC-2 scores appeared unrelated to IQ but were influenced by achievement functioning. Findings are consistent with previous studies of behavioral abnormalities in children with TBI and provide support for the usefulness of the BASC-2 TRS in evaluating behavioral disturbances in children that result from TBI.
C1 [Thaler, Nicholas S.; Hadland, Cora; Allen, Daniel N.] Univ Nevada, Dept Psychol, Las Vegas, NV 89154 USA.
   [Mayfield, Joan] Our Childrens House Baylor, Dallas, TX USA.
   [Reynolds, Cecil R.] Texas A&M Univ, Dept Educ Psychol, College Stn, TX 77843 USA.
   [Reynolds, Cecil R.] Texas A&M Univ, Dept Neurosci, College Stn, TX USA.
RP Allen, DN (reprint author), Univ Nevada, Dept Psychol, Neuropsychol Res Program, 4505 Maryland Pkwy, Las Vegas, NV 89154 USA.
EM daniel.allen@unlv.edu
NR 39
TC 3
Z9 3
U1 0
U2 10
PU ROUTLEDGE JOURNALS, TAYLOR & FRANCIS LTD
PI ABINGDON
PA 2-4 PARK SQUARE, MILTON PARK, ABINGDON OX14 4RN, OXON, ENGLAND
SN 2162-2965
EI 2162-2973
J9 APPL NEUROPSYCH-CHIL
JI Appl. Neuropsychol.-Child
PY 2012
VL 1
IS 1
BP 30
EP 37
DI 10.1080/21622965.2012.665776
PG 8
WC Clinical Neurology; Psychology
SC Neurosciences & Neurology; Psychology
GA V31KD
UT WOS:000208881600005
PM 23428275
DA 2020-02-16
ER

PT J
AU Waxler, EG
   Martinez-Torteya, C
   Busuito, A
   Broderick, A
   Abelson, JL
   Muzik, M
AF Waxler, Ellen Gabrielle
   Martinez-Torteya, Cecilia
   Busuito, Alex
   Broderick, Amanda
   Abelson, James L.
   Muzik, Maria
TI Early cortisol awakening response as a biological risk marker in young
   children
SO EUROPEAN JOURNAL OF PSYCHOTRAUMATOLOGY
LA English
DT Meeting Abstract
DE preschoolers; cortisol awakening response; stress; risk factors;
   internalizing problems; externalizing problems
C1 [Waxler, Ellen Gabrielle; Martinez-Torteya, Cecilia; Busuito, Alex; Broderick, Amanda; Abelson, James L.; Muzik, Maria] Univ Michigan, Dept Psychiat, Ann Arbor, MI 48109 USA.
NR 0
TC 0
Z9 0
U1 0
U2 2
PU CO-ACTION PUBLISHING
PI JARFALLA
PA RIPVAGEN 7, JARFALLA, SE-175 64, SWEDEN
SN 2000-8066
J9 EUR J PSYCHOTRAUMATO
JI Eur. J. Psychotraumatol.
PY 2012
VL 3
SU 1
DI 10.3402/ejpt.v3i0.19349
PG 1
WC Psychology, Clinical; Psychiatry
SC Psychology; Psychiatry
GA V31FC
UT WOS:000208868500138
OA DOAJ Gold
DA 2020-02-16
ER

PT J
AU Losel, F
   Stemmler, M
AF Loesel, Friedrich
   Stemmler, Mark
TI Preventing Child Behavior Problems in the Erlangen-Nuremberg Development
   and Prevention Study: Results from Preschool to Secondary School Age
SO INTERNATIONAL JOURNAL OF CONFLICT AND VIOLENCE
LA English
DT Article
ID ANTISOCIAL-BEHAVIOR; PARENTING PRACTICES; CONDUCT PROBLEMS;
   INTERVENTION; PROGRAMS; OUTCOMES
AB A brief overview of the prevention part of the long-term Erlangen-Nuremberg Development and Prevention Study, which combines a prospective longitudinal and experimental design. Findings up to five years after intervention are reported. From a sample of 609 families with kindergarten children, subgroups participated in the universal prevention program EFFEKT (child social skills training, a parent training and a combination of both) or were assigned to equivalent control groups. The short-term evaluation showed significant effects in mediating constructs (social problem solving and parenting behavior) and in educators' ratings of children's social behavior. In a follow-up after two to three years, school report cards showed fewer children with multiple behavior problems. In a further follow up after four to five years program children reported fewer externalizing and internalizing problems than the control group. There were no significant effects in the mothers' reports on their children's behavior. Most significant effect sizes ranged between d = 0.20 and d = 0.40. The findings suggest various positive long-term effects of the intervention. However, one need to be cautious with regard to over-generalizing the positive findings, because effect sizes vary over time and the positive findings could not be replicated in all investigated variables.
C1 [Loesel, Friedrich] Univ Cambridge, Inst Criminol, Cambridge CB2 1TN, England.
   [Loesel, Friedrich; Stemmler, Mark] Univ Erlangen Nurnberg, Inst Psychol, Nurnberg, Germany.
RP Losel, F (reprint author), Univ Cambridge, Inst Criminol, Cambridge CB2 1TN, England.
EM fal23@cam.ac.uk; mark.stemmler@psy.phil.uni-erlangen.de
OI Stemmler, Mark/0000-0003-4321-1302
NR 71
TC 18
Z9 18
U1 0
U2 17
PU INST INTERDISCIPLINARY RES
PI BIELEFELD
PA BIELEFELD UNIV, UNIVERSITATSSTR 25, BIELEFELD, 33615, GERMANY
SN 1864-1385
J9 INT J CONFL VIOLENCE
JI Int. J. Confl. Violence
PY 2012
VL 6
IS 2
BP 214
EP 224
PG 11
WC International Relations; Political Science
SC International Relations; Government & Law
GA 076MR
UT WOS:000313961100005
OA DOAJ Gold
DA 2020-02-16
ER

PT J
AU McLaughlin, KA
   Zeanah, CH
   Fox, NA
   Nelson, CA
AF McLaughlin, Katie A.
   Zeanah, Charles H.
   Fox, Nathan A.
   Nelson, Charles A.
TI Attachment security as a mechanism linking foster care placement to
   improved mental health outcomes in previously institutionalized children
SO JOURNAL OF CHILD PSYCHOLOGY AND PSYCHIATRY
LA English
DT Article
DE Institutionalization; childhood adversity; attachment; internalizing;
   depression; anxiety
ID EARLY INTERVENTION PROJECT; INFANT ATTACHMENT; MATERNAL SENSITIVITY;
   INTERNATIONAL RESEARCH; INSECURE ATTACHMENT; EARLY ADOLESCENCE; BEHAVIOR
   PROBLEMS; YOUNG-CHILDREN; FOLLOW-UP; DEPRIVATION
AB Background: Children reared in institutions experience elevated rates of psychiatric disorders. Inability to form a secure attachment relationship to a primary caregiver is posited to be a central mechanism in this association. We determined whether the ameliorative effect of a foster care (FC) intervention on internalizing disorders in previously institutionalized children was explained by the development of secure attachment among children placed in FC. Second we evaluated the role of lack of attachment in an institutionalized sample on the etiology of internalizing disorders within the context of a randomized trial. Methods: A sample of 136 children (aged 6-30 months) residing in institutions was recruited in Bucharest, Romania. Children were randomized to FC (n = 68) or to care as usual (CAU; n = 68). Foster parents were recruited, trained, and overseen by the investigative team. Attachment security at 42 months was assessed using the Strange Situation Procedure, and internalizing disorders at 54 months were assessed using the Preschool Age Psychiatric Assessment. Results: Girls in FC had fewer internalizing disorders than girls in CAU (OR = 0.17, p = .006). The intervention had no effect on internalizing disorders in boys (OR = 0.47, p = .150). At 42 months, girls in FC were more likely to have secure attachment than girls in CAU (OR = 12.5, p < .001), but no difference was observed in boys (OR = 2.0, p = .205). Greater attachment security predicted lower rates of internalizing disorders in both sexes. Development of attachment security fully mediated intervention effects on internalizing disorders in girls. Conclusion: Placement into FC facilitated the development of secure attachment and prevented the onset of internalizing disorders in institutionalized girls. The differential effects of FC on attachment security in boys and girls explained gender differences in the intervention effects on psychopathology. Findings provide evidence for the critical role of disrupted attachment in the etiology of internalizing disorders in children exposed to institutionalization.
C1 [McLaughlin, Katie A.] Harvard Univ, Sch Med, Childrens Hosp Boston, Div Gen Pediat, Boston, MA 02115 USA.
   [Zeanah, Charles H.] Tulane Univ, Sch Med, Dept Psychiat & Behav Sci, New Orleans, LA 70112 USA.
   [Fox, Nathan A.] Univ Maryland, Dept Human Dev, College Pk, MD 20742 USA.
RP McLaughlin, KA (reprint author), Harvard Univ, Sch Med, Childrens Hosp Boston, Div Gen Pediat, 300 Longwood Ave, Boston, MA 02115 USA.
EM katie.mclaughlin@childrens.harvard.edu
OI McLaughlin, Katie/0000-0002-1362-2410
FU John D. and Catherine T. MacArthur Foundation Research Network on Early
   Experience and Brain Development; National Institutes of HealthUnited
   States Department of Health & Human ServicesNational Institutes of
   Health (NIH) - USA [1R01MH0913-6301]; Robert Wood Johnson
   FoundationRobert Wood Johnson Foundation (RWJF) [053572]
FX This research was supported by a grant from the John D. and Catherine T.
   MacArthur Foundation Research Network on Early Experience and Brain
   Development (Charles A. Nelson, Network Chair), the National Institutes
   of Health (to Charles A. Nelson; 1R01MH0913-6301), and research support
   from the Robert Wood Johnson Foundation to Kate McLaughlin (Grant Number
   053572). These funders provided support for all data collection and
   analysis. We thank Sebastian Koga for overseeing the project in Romania;
   Hermi Woodward and members of the MacArthur Foundation Research Network
   on Early Experience and Brain Development for input regarding the
   conceptualization, design, and implementation of the project; the
   caregivers and children who participated in this project; and the
   Bucharest Early Intervention Project staff for their tireless work on
   our behalf.
NR 56
TC 46
Z9 47
U1 3
U2 65
PU WILEY-BLACKWELL
PI MALDEN
PA COMMERCE PLACE, 350 MAIN ST, MALDEN 02148, MA USA
SN 0021-9630
J9 J CHILD PSYCHOL PSYC
JI J. Child Psychol. Psychiatry
PD JAN
PY 2012
VL 53
IS 1
BP 46
EP 55
DI 10.1111/j.1469-7610.2011.02437.x
PG 10
WC Psychology, Developmental; Psychiatry; Psychology
SC Psychology; Psychiatry
GA 861EZ
UT WOS:000298003300007
PM 21733136
OA Green Accepted
DA 2020-02-16
ER

PT J
AU Sigal, AB
   Wolchik, SA
   Tein, JY
   Sandler, IN
AF Sigal, Amanda B.
   Wolchik, Sharlene A.
   Tein, Jenn-Yun
   Sandler, Irwin N.
TI Enhancing Youth Outcomes Following Parental Divorce: A Longitudinal
   Study of the Effects of the New Beginnings Program on Educational and
   Occupational Goals
SO JOURNAL OF CLINICAL CHILD AND ADOLESCENT PSYCHOLOGY
LA English
DT Article
ID SELF-ESTEEM; FAMILY-STRUCTURE; PREVENTIVE INTERVENTION; SOCIOECONOMIC
   SUCCESS; TRAINING INTERVENTION; DEPRESSIVE SYMPTOMS; ACHIEVEMENT GOALS;
   CONDUCT PROBLEMS; MENTAL-HEALTH; MISSING DATA
AB This study examined whether the New Beginnings Program for divorced families led to improvements in youth's educational goals and job aspirations 6 years following participation and tested whether several parenting and youth variables mediated the program effects. Participants were 240 youth aged 9 to 12 years at the initial assessment, and data were part of a randomized, experimental trial of a parenting skills preventive intervention targeting children's postdivorce adjustment. The results revealed positive effects of the program on youth's educational goals and job aspirations 6 years after participation for those who were at high risk for developing later problems at program entry. Further, intervention-induced changes in mother-child relationship quality and youth externalizing problems, internalizing problems, self-esteem, and academic competence at the 6-year follow-up mediated the effects of the program on the educational expectations of high-risk youth. Intervention-induced changes in youth externalizing problems and academic competence at the 6-year follow-up mediated the effects of the program on the job aspirations of high-risk youth.
C1 [Sigal, Amanda B.] Arizona State Univ, Prevent Res Ctr, Dept Psychol, Tempe, AZ 85287 USA.
RP Sigal, AB (reprint author), Arizona State Univ, Prevent Res Ctr, Dept Psychol, POB 876005, Tempe, AZ 85287 USA.
EM amanda.sigal@asu.edu
FU NIDA NIH HHSUnited States Department of Health & Human ServicesNational
   Institutes of Health (NIH) - USANIH National Institute on Drug Abuse
   (NIDA) [R01 DA009757]; NIMH NIH HHSUnited States Department of Health &
   Human ServicesNational Institutes of Health (NIH) - USANIH National
   Institute of Mental Health (NIMH) [R01 MH071707-01A2, R01 MH071707-02,
   R01 MH071707-04, R01 MH071707, R01 MH071707-03]
NR 111
TC 15
Z9 15
U1 2
U2 40
PU ROUTLEDGE JOURNALS, TAYLOR & FRANCIS LTD
PI ABINGDON
PA 2-4 PARK SQUARE, MILTON PARK, ABINGDON OX14 4RN, OXON, ENGLAND
SN 1537-4416
EI 1537-4424
J9 J CLIN CHILD ADOLESC
JI J. Clin. Child Adolesc. Psychol.
PY 2012
VL 41
IS 2
BP 150
EP 165
DI 10.1080/15374416.2012.651992
PG 16
WC Psychology, Clinical; Psychology, Developmental
SC Psychology
GA 945TD
UT WOS:000304298000004
PM 22417189
OA Green Accepted
DA 2020-02-16
ER

PT J
AU Swisher, RR
   Roettger, ME
AF Swisher, Raymond R.
   Roettger, Michael E.
TI Father's Incarceration and Youth Delinquency and Depression: Examining
   Differences by Race and Ethnicity
SO JOURNAL OF RESEARCH ON ADOLESCENCE
LA English
DT Article
ID PARENTAL IMPRISONMENT; LIFE-COURSE; INVOLVEMENT; CRIME
AB This article examines associations between biological father's incarceration and internalizing and externalizing outcomes of depression and serious delinquency, across White, Black, and Hispanic subsamples of youth in the National Longitudinal Study of Adolescent Health. Among respondents whose father was first incarcerated during childhood or adolescence, father's incarceration is found to be associated with increased depression and delinquency. On the whole, results indicate that associations between father's incarceration and depression and delinquency do not vary by race and ethnicity or gender. One exception is among Hispanic respondents, for whom having a biological father incarcerated is associated with an even higher propensity of delinquency than among White and Black respondents with incarcerated fathers.
C1 [Swisher, Raymond R.] Bowling Green State Univ, Bowling Green, OH 43403 USA.
   [Roettger, Michael E.] Univ Colorado, Boulder, CO 80309 USA.
RP Swisher, RR (reprint author), Bowling Green State Univ, 214 Williams Hall, Bowling Green, OH 43403 USA.
EM rswishe@bgsu.edu
OI Roettger, Michael/0000-0002-8253-5927
FU NICHD NIH HHSUnited States Department of Health & Human ServicesNational
   Institutes of Health (NIH) - USANIH Eunice Kennedy Shriver National
   Institute of Child Health & Human Development (NICHD) [R24 HD050959, P01
   HD031921]
NR 25
TC 26
Z9 26
U1 1
U2 22
PU WILEY-BLACKWELL
PI HOBOKEN
PA 111 RIVER ST, HOBOKEN 07030-5774, NJ USA
SN 1050-8392
J9 J RES ADOLESCENCE
JI J. Res. Adolesc.
PY 2012
VL 22
IS 4
BP 597
EP 603
DI 10.1111/j.1532-7795.2012.00810.x
PG 7
WC Family Studies; Psychology, Developmental
SC Family Studies; Psychology
GA 037LS
UT WOS:000311107000002
PM 23264723
OA Green Accepted
DA 2020-02-16
ER

PT J
AU Siegenthaler, E
   Munder, T
   Egger, M
AF Siegenthaler, Eliane
   Munder, Thomas
   Egger, Matthias
TI Effect of Preventive Interventions in Mentally Ill Parents on the Mental
   Health of the Offspring: Systematic Review and Meta-Analysis
SO JOURNAL OF THE AMERICAN ACADEMY OF CHILD AND ADOLESCENT PSYCHIATRY
LA English
DT Review
DE preventive intervention; mentally ill parents; internalizing and
   externalizing symptoms; randomized controlled trials; meta-analysis
ID SUBSTANCE USE DISORDERS; CHILD PSYCHOPATHOLOGY; POSTNATAL DEPRESSION;
   MATERNAL DEPRESSION; RANDOMIZED-TRIAL; FAMILIES; THERAPY; ANXIETY; RISK;
   SYMPTOMS
AB Objective: Mental illness in parents affects the mental health of their children. A systematic review and a meta-analysis of the effectiveness of interventions to prevent mental disorders or psychological symptoms in the offspring were performed. Method: The Cochrane, MEDLINE, EMBASE, and PsycINFO databases were searched for randomized controlled trials of interventions in parents with mental disorders. Outcomes in the child included incident mental disorders of the same nature and internalizing (negative emotions, depressive symptoms, anxiety) or externalizing (hyperactivity, aggressiveness, behavioral problems) symptoms. Relative risks and standardized mean differences in symptom scores were combined in random-effects meta-analysis. Results: Thirteen trials including 1,490 children were analyzed. Interventions included cognitive, behavioral, or psychoeducational components. Seven trials assessed the incidence of mental disorders and seven trials assessed symptoms. In total 161 new diagnoses of mental illness were recorded, with interventions decreasing the risk by 40% (combined relative risk 0.60, 95% Cl 0.45-0.79). Symptom scores were lower in the intervention groups: standardized mean differences were -0.22 (95% CI -0.37 to -0.08) for internalizing symptoms (p = .003) and -0.16 (95% confidence interval -0.36 to 0.04) for externalizing symptoms (p = .12). Conclusions: Interventions to prevent mental disorders and psychological symptoms in the offspring of parents with mental disorders appear to be effective. J. Am. Acad. Child Adolesc. Psychiatry, 2012;51(1):8-17.
C1 [Siegenthaler, Eliane] Univ Bern, Univ Psychiat Hosp, Univ Child Serv, CH-3010 Bern, Switzerland.
   [Munder, Thomas; Egger, Matthias] Univ Bern, Inst Social & Prevent Med, CH-3010 Bern, Switzerland.
   [Egger, Matthias] Univ Bristol, Bristol BS8 1TH, Avon, England.
RP Siegenthaler, E (reprint author), Univ Bern, Univ Psychiat Hosp, Univ Child Serv, CH-3010 Bern, Switzerland.
EM eliane.siegenthaler@gef.be.ch
OI Egger, Matthias/0000-0001-7462-5132
NR 46
TC 172
Z9 172
U1 4
U2 68
PU ELSEVIER SCIENCE INC
PI NEW YORK
PA STE 800, 230 PARK AVE, NEW YORK, NY 10169 USA
SN 0890-8567
EI 1527-5418
J9 J AM ACAD CHILD PSY
JI J. Am. Acad. Child Adolesc. Psychiatr.
PD JAN
PY 2012
VL 51
IS 1
BP 8
EP 17
DI 10.1016/j.jaac.2011.10.018
PG 10
WC Psychology, Developmental; Pediatrics; Psychiatry
SC Psychology; Pediatrics; Psychiatry
GA 868NP
UT WOS:000298530300003
PM 22176935
DA 2020-02-16
ER

PT J
AU Conroy, S
   Pariante, CM
   Marks, MN
   Davies, HA
   Farrelly, S
   Schacht, R
   Moran, P
AF Conroy, Susan
   Pariante, Carmine M.
   Marks, Maureen N.
   Davies, Helen A.
   Farrelly, Simone
   Schacht, Robin
   Moran, Paul
TI Maternal Psychopathology and Infant Development at 18 Months: The Impact
   of Maternal Personality Disorder and Depression
SO JOURNAL OF THE AMERICAN ACADEMY OF CHILD AND ADOLESCENT PSYCHIATRY
LA English
DT Article
DE infant development; personality disorder; depression
ID EMOTION REGULATION; MAJOR DEPRESSION; MOTHERS; BEHAVIOR; CHILDREN; RISK;
   DYSREGULATION; COMORBIDITY; ATTACHMENT; OUTCOMES
AB Objective: No previous longitudinal study has examined the impact of comorbid maternal personality disorder (PD) and depression on child development. We set out to examine whether maternal PD and depression assessed at 2 months post partum would be independently associated with adverse developmental outcomes at 18 months of age. Method: Women were recruited into the study shortly after delivery and screened for depression and PD. Those meeting criteria for depression, PD, or both conditions, were selected for assessment at 2 months post partum, together with a comparison group with neither condition (total sample, N = 200). Assessments of cognitive, social and emotional development were conducted with their children at 18 months of age. Results: Maternal postpartum depression and PD were both associated with higher levels of dysregulated infant behavior. There was a significant interaction between depression and PD in the model of dysregulated behavior and the detrimental effects of maternal depression and PD were evident only among mothers with both conditions. Maternal depression was independently associated with impaired infant cognitive scores and higher levels of internalizing behavior. Conclusions: Future studies of the effects of maternal depression should also take into account the effects of comorbid maternal PD. Health professionals need to be aware of the possible co-occurrence of PD among mothers presenting with postnatal depression and that mothers with these co-occurring disorders are likely to require greater support. J. Am. Acad. Child Adolesc. Psychiatry, 2012; 51(1):51-61.
C1 [Conroy, Susan; Pariante, Carmine M.; Marks, Maureen N.; Davies, Helen A.; Farrelly, Simone; Schacht, Robin; Moran, Paul] Kings Coll London, Inst Psychiat, London SE5 8AF, England.
RP Conroy, S (reprint author), Kings Coll London, Inst Psychiat, PO71, London SE5 8AF, England.
EM susan.conroy@kcl.ac.uk
RI Pariante, Carmine Maria/B-1297-2011; Moran, Paul A/B-1740-2010
OI Pariante, Carmine Maria/0000-0002-9132-5091; Moran, Paul
   A/0000-0002-9257-8699; Conroy, Susan/0000-0001-5058-9026; Farrelly,
   Simone/0000-0001-8991-6178
FU Foundation for the Study of Infant Deaths, U.K; Nuffield Foundation,
   U.K; Kings College London
FX The study was funded by the Foundation for the Study of Infant Deaths,
   U.K. and the Nuffield Foundation, U.K.; We are grateful to the mothers
   and children who took part in the study and to staff at Kings College
   Hospital for facilitating participant recruitment. We thank Laura Jones
   of Kings College London for assistance with recruitment and screening,
   Avshalom Caspi of Kings College London for his support and
   encouragement, and Michael Dewey of Kings College London for statistical
   advice.
NR 47
TC 59
Z9 60
U1 1
U2 54
PU ELSEVIER SCIENCE INC
PI NEW YORK
PA STE 800, 230 PARK AVE, NEW YORK, NY 10169 USA
SN 0890-8567
EI 1527-5418
J9 J AM ACAD CHILD PSY
JI J. Am. Acad. Child Adolesc. Psychiatr.
PD JAN
PY 2012
VL 51
IS 1
BP 51
EP 61
DI 10.1016/j.jaac.2011.10.007
PG 11
WC Psychology, Developmental; Pediatrics; Psychiatry
SC Psychology; Pediatrics; Psychiatry
GA 868NP
UT WOS:000298530300007
PM 22176939
DA 2020-02-16
ER

PT J
AU Hahm, HC
   Kolaczyk, E
   Lee, Y
   Jang, J
   Ng, L
AF Hahm, Hyeouk Chris
   Kolaczyk, Eric
   Lee, Yookyong
   Jang, Jisun
   Ng, Lisa
TI Do Asian-American Women Who Were Maltreated as Children Have a Higher
   Likelihood for HIV Risk Behaviors and Adverse Mental Health Outcomes?
SO WOMENS HEALTH ISSUES
LA English
DT Article
ID SEXUAL-ABUSE; CHILDHOOD MALTREATMENT; PHYSICAL ABUSE; MULTIPLE FORMS;
   PREVALENCE; DEPRESSION; SYMPTOMS; FAMILIES; IMPACT; ADOLESCENTS
AB Objectives: This study is the first to systematically investigate whether multiple child maltreatment is associated with HIV risk behaviors and adverse mental health outcomes among Asian-American women.
   Methods: We conducted a cross-sectional study of unmarried Chinese, Korean, and Vietnamese women (n = 400), aged 18 to 35, who are identified as children of immigrants, using computer-assisted survey interviews.
   Results: Approximately 7 in 10 women reported having been maltreated as a child and 6.8% reported any type of sexual abuse. Only 15% of our sample reported having sex at age 16 or before, yet almost 60% had ever engaged with potentially risky sexual partners. Contrary to the findings from previous studies of White and Black women, sexual abuse plus other maltreatment was not associated with HIV risk behaviors among Asian-American women. However, it was associated with a marked increase in depression, lifetime suicidal ideation, and suicide attempts. A higher education level was associated with increased odds of HIV risk behaviors, including ever having had anal sex and ever having potentially risky sexual partners.
   Conclusion: There was no evidence indicating that multiple child maltreatment was linked with HIV risk behaviors, but it exhibited a robust association with poor mental health outcomes. These empirical patterns of internalizing trauma, suffering alone, and staying silent are in accord with Asian-cultural norms of saving face and maintaining family harmony. The prevention of multiple child maltreatment may reduce high levels of depression and suicidal behaviors in this population. It is urgent to identify victims of multiple child maltreatment and provide culturally appropriate interventions. Copyright (C) 2012 by the Jacobs Institute of Women's Health. Published by Elsevier Inc.
C1 [Hahm, Hyeouk Chris] Boston Univ, Sch Social Work, Boston, MA 02215 USA.
   [Kolaczyk, Eric] Boston Univ, Dept Math & Stat, Program Stat, Boston, MA 02215 USA.
   [Lee, Yookyong] Temple Univ, Coll Hlth Profess & Social Work, Sch Social Work, Philadelphia, PA 19122 USA.
   [Jang, Jisun] Childrens Hosp Boston, Boston, MA USA.
   [Ng, Lisa] New York City Teaching Fellows, New York, NY USA.
RP Hahm, HC (reprint author), Boston Univ, Sch Social Work, 264 Bay State Rd, Boston, MA 02215 USA.
EM hahm@bu.edu
FU NIMH NIH HHSUnited States Department of Health & Human ServicesNational
   Institutes of Health (NIH) - USANIH National Institute of Mental Health
   (NIMH) [1K01 MH086366-01A1, K01 MH086366-01A1, K01 MH086366]
NR 49
TC 16
Z9 16
U1 0
U2 7
PU ELSEVIER SCIENCE INC
PI NEW YORK
PA STE 800, 230 PARK AVE, NEW YORK, NY 10169 USA
SN 1049-3867
EI 1878-4321
J9 WOMEN HEALTH ISS
JI Womens Health Iss.
PD JAN-FEB
PY 2012
VL 22
IS 1
BP E35
EP E43
DI 10.1016/j.whi.2011.07.003
PG 9
WC Public, Environmental & Occupational Health; Women's Studies
SC Public, Environmental & Occupational Health; Women's Studies
GA V33SP
UT WOS:000209038800005
PM 21872488
OA Green Accepted
DA 2020-02-16
ER

PT J
AU Cosi, S
   Hernandez-Martinez, C
   Canals, J
   Vigil-Colet, A
AF Cosi, Sandra
   Hernandez-Martinez, Carmen
   Canals, Josepa
   Vigil-Colet, Andreu
TI Impulsivity and internalizing disorders in childhood
SO PSYCHIATRY RESEARCH
LA English
DT Article
DE Impulsivity; Assessment; Anxiety; Depression; Children
ID PSYCHOMETRIC PROPERTIES; ANXIETY DISORDERS; DYSFUNCTIONAL IMPULSIVITY;
   AGGRESSION QUESTIONNAIRE; PREMEDITATED AGGRESSION; PROACTIVE AGGRESSION;
   DEPRESSIVE-DISORDERS; ANTISOCIAL-BEHAVIOR; EXECUTIVE FUNCTION;
   PERSONALITY
AB Impulsivity has often been related to externalizing disorders, but little is known about how it is related to symptoms of internalizing disorders. This study aims to examine the relationship between impulsivity and depression and anxiety symptoms of depression and anxiety in childhood, and compare it with its relationship with a measure of aggressive behavior, which is present in many externalizing disorders. We administered the Barratt Impulsiveness Scale-11 for children, the Children's Depression Inventory and the Screen for Children's Anxiety Related Emotional Disorders to a case-control sample of 562 children aged between 9 and 13 who were selected from an epidemiological study of anxiety and depression and whose teachers provided information about their proactive and reactive aggression. Impulsivity was related to measures of anxiety, depression and aggressive behavior, and showed higher relationships with measures of internalizing symptoms than with aggression. Motor impulsivity, a component of impulsivity related to inhibition deficits, was the component most related to anxiety and depression. Cognitive impulsivity, on the other hand, was negatively related to anxiety and depression. The relationships between impulsivity and symptoms of internalizing disorders seem to indicate that impulsivity should be taken into account not only in externalizing problems, but also in depression and anxiety in children and adolescents. (C) 2011 Elsevier Ireland Ltd. All rights reserved.
C1 [Cosi, Sandra; Hernandez-Martinez, Carmen; Canals, Josepa; Vigil-Colet, Andreu] Univ Rovira & Virgili, Dept Psychol, Res Ctr Behav Assessment, Tarragona 43007, Spain.
RP Cosi, S (reprint author), Univ Rovira & Virgili, Dept Psychol, Res Ctr Behav Assessment, Ctra Valls S-N, Tarragona 43007, Spain.
EM alexandra.cosi@urv.cat
RI Hernandez-Martinez, Carmen/H-6019-2015; Vigil-Colet, Andreu/B-8650-2011;
   Cosi, Alexandra/F-4777-2011; Vigil-Colet, Andreu/N-9273-2013
OI Hernandez-Martinez, Carmen/0000-0001-6328-8679; Cosi,
   Alexandra/0000-0003-2426-0993; Vigil-Colet, Andreu/0000-0003-3818-4514
FU Spanish Ministry of Education and Science; Direccion General de
   Investigacion [PSI2008-00236]; Fondo de Investigaciones Sanitarias
   [PI07/0839]; Spanish Ministry of Health and Consumption
FX This research was partially supported by a grant from the Spanish
   Ministry of Education and Science and the "Direccion General de
   Investigacion" (PSI2008-00236) and by two grants from the "Fondo de
   Investigaciones Sanitarias" (PI07/0839) and the Spanish Ministry of
   Health and Consumption.
NR 72
TC 12
Z9 14
U1 1
U2 31
PU ELSEVIER IRELAND LTD
PI CLARE
PA ELSEVIER HOUSE, BROOKVALE PLAZA, EAST PARK SHANNON, CO, CLARE, 00000,
   IRELAND
SN 0165-1781
J9 PSYCHIAT RES
JI Psychiatry Res.
PD DEC 30
PY 2011
VL 190
IS 2-3
BP 342
EP 347
DI 10.1016/j.psychres.2011.05.036
PG 6
WC Psychiatry
SC Psychiatry
GA 871FI
UT WOS:000298722900031
PM 21665292
DA 2020-02-16
ER

PT J
AU Haavisto, A
   Jalanko, H
   Sintonen, H
   Holmberg, C
   Qvist, E
AF Haavisto, Anu
   Jalanko, Hannu
   Sintonen, Harri
   Holmberg, Christer
   Qvist, Erik
TI Quality of Life in Adult Survivors of Pediatric Kidney Transplantation
SO TRANSPLANTATION
LA English
DT Article
DE Kidney transplantation; Child; Outcome; Psychosocial adjustment; Quality
   of life
ID STAGE RENAL-DISEASE; LONG-TERM OUTCOMES; EARLY-CHILDHOOD; CHILDREN;
   TRANSITION; RECIPIENTS; IMPACT
AB Background. There are few studies assessing long-term adult outcome and health-related quality of life (HRQOL) in former pediatric high-risk kidney transplant (TX) recipients.
   Methods. Twenty-one patients were assessed at mean age of 21.1 years. Mean age at first TX was 2.4 years. Brain arterial border zone infarcts had been documented in 54% of the children. HRQOL was assessed with the general 15-dimensional (15D) instrument generating an index on a 0 and 1 scale (1 for best). The results were compared with the corresponding childhood 17-dimensional instrument and an adult control group from the general population. Psychosocial adjustment was assessed with the ASEBA Adult Self Report (ASR) and compared with the childhood Child Behavior Checklist assessments.
   Results. Half of the patients (52%) had a secondary level general or vocational education. The educational outcome was evenly distributed (compulsory vs. secondary) regardless of previous childhood brain ischemia. The ASR Total Problems score was in the normal range for all patients. Four patients had scores in the pathological range for Externalizing or Internalizing Problems. There was a correlation between the childhood Child Behavior Checklist problem scores and the adult ASR scores for Internalizing and Total Problems but not for Externalizing Problems. Their mean 15D HRQOL index was 0.94 and lower than for the control group (0.97, P=0.04). There was a strong correlation between the childhood 17-dimensional and the adult 15D HRQOL index (r=0.63, P=0.003).
   Conclusion. The long-term outcome is fair in former high-risk pediatric TX patients with neurological comorbidity. Childhood psychosocial adjustment and HRQOL may predict the outcome in adults.
C1 [Jalanko, Hannu; Holmberg, Christer; Qvist, Erik] Univ Helsinki, Childrens Hosp, FIN-00290 Helsinki, Finland.
   [Haavisto, Anu] Univ Helsinki, Inst Behav Sci, FIN-00290 Helsinki, Finland.
   [Sintonen, Harri] Univ Helsinki, Hjelt Inst, FIN-00290 Helsinki, Finland.
RP Qvist, E (reprint author), Univ Helsinki, Childrens Hosp, Stenbackinkatu 11, FIN-00290 Helsinki, Finland.
EM erik.qvist@kolumbus.fi
RI kavukcu, salih/B-3417-2012
FU Foundation for Pediatric Research; Arvo and Lea Ylppo Foundation; Signe
   and Ane Gyllenberg Foundation; Perklen Foundation; Liv och halsa
   foundation
FX This work was supported by grants from the Foundation for Pediatric
   Research, the Arvo and Lea Ylppo Foundation, the Signe and Ane
   Gyllenberg Foundation, the Perklen Foundation, and the Liv och halsa
   foundation (A.H.).
NR 26
TC 11
Z9 12
U1 0
U2 6
PU LIPPINCOTT WILLIAMS & WILKINS
PI PHILADELPHIA
PA 530 WALNUT ST, PHILADELPHIA, PA 19106-3621 USA
SN 0041-1337
J9 TRANSPLANTATION
JI Transplantation
PD DEC 27
PY 2011
VL 92
IS 12
BP 1322
EP 1326
DI 10.1097/TP.0b013e318237062b
PG 5
WC Immunology; Surgery; Transplantation
SC Immunology; Surgery; Transplantation
GA 863FW
UT WOS:000298149200010
PM 22075528
DA 2020-02-16
ER

PT J
AU Bol, L
   Garner, JK
AF Bol, Linda
   Garner, Joanna K.
TI Challenges in supporting self-regulation in distance education
   environments
SO JOURNAL OF COMPUTING IN HIGHER EDUCATION
LA English
DT Article
DE Self-regulated learning; Calibration; Executive functioning;
   Instructional design; Distance education
ID CALIBRATION ACCURACY; EXECUTIVE FUNCTION; CHILDREN; PERFORMANCE;
   ABSOLUTE; SKILLS
AB This article considers the application of selected components of self-regulated learning (SRL; Zimmerman 2000) to student-content interaction in online learning and distance education (DE). In particular we discuss how, when interacting with electronically enhanced text, students must carefully employ self-regulated learning strategies that include planning, goal setting, self-monitoring processes, and calibration judgments. Because the student is often learning independently in DE courses, and because of the potential for non-linear navigation through online learning materials, we argue that the careful deployment of SRL skills is especially critical for successful outcomes. Consequently we discuss examples of how the demands of student-content interactions put students with self-regulation difficulties at risk of failure. We highlight research on learners who have poor SRL skills, inadequate calibration capabilities, and low executive functions in order to highlight areas of particular difficulty and areas in which support might be most beneficial. We conclude with the recognition that while support strategies can be derived from the research literature, there is a great need for research that addresses questions about student-content interaction in DE course settings specifically, and pertains to the increasingly diverse group of learners who take these courses.
C1 [Bol, Linda] Old Dominion Univ, Darden Coll Educ, Educ Fdn & Leadership, Norfolk, VA 23508 USA.
   [Garner, Joanna K.] Old Dominion Univ, Darden Coll Educ, Ctr Educ Partnerships, Norfolk, VA 23508 USA.
RP Bol, L (reprint author), Old Dominion Univ, Darden Coll Educ, Educ Fdn & Leadership, Norfolk, VA 23508 USA.
EM lbol@odu.edu
NR 61
TC 32
Z9 33
U1 1
U2 31
PU SPRINGER
PI NEW YORK
PA 233 SPRING ST, NEW YORK, NY 10013 USA
SN 1042-1726
EI 1867-1233
J9 J COMPUT HIGH EDUC
JI J. Comput. High. Educ.
PD DEC
PY 2011
VL 23
IS 2-3
SI SI
BP 104
EP 123
DI 10.1007/s12528-011-9046-7
PG 20
WC Education & Educational Research
SC Education & Educational Research
GA 022WB
UT WOS:000309993800003
DA 2020-02-16
ER

PT J
AU Malone, JC
   Westen, D
   Levendosky, AA
AF Malone, Johanna C.
   Westen, Drew
   Levendosky, Alytia A.
TI Personalities of Adults With Traumatic Childhood Separations
SO JOURNAL OF CLINICAL PSYCHOLOGY
LA English
DT Article
DE personality; subtypes; separations; attachment disruptions; SWAP-II;
   emotional dysregulation
ID EARLY SEVERE DEPRIVATION; RESIDENTIAL GROUP CARE; ASSESSING AXIS II;
   BORDERLINE PERSONALITY; SEXUAL-ABUSE; ATTACHMENT DISTURBANCES; ROMANIAN
   ORPHANAGES; 2-PARENT FAMILIES; GREEK CHILDREN; PARENTAL LOSS
AB Objectives: This study examined personality characteristics and identified personality subtypes of adults with childhood histories of traumatic separations from a parent. Previous work from attachment theory and developmental psychopathology suggests that distinct developmental trajectories might lead to different styles of personality adaptation after an attachment disruption. Design: Randomly selected psychologists and psychiatrists provided data on 203 adults with histories of traumatic separations using a personality pathology instrument designed for use by clinically experienced observers, the Shedler-Westen Assessment Procedure (SWAP-II). Results: Using a Q-factor analysis, 5 distinct personality subtypes were identified: internalizing/avoidant, psychopathic, emotionally dysregulated, hostile/paranoid, and resilient. Initial support for the validity of the subtypes was established, based on Axis I and Axis II pathology, adaptive functioning, developmental history, and family history variables. Conclusions: Both therapeutic interventions and case formulation might be strengthened by considering an individual's personality features and match to one of the identified subtypes. (C) 2011 Wiley Periodicals, Inc. J Clin Psychol 67: 1259-1282, 2011.
C1 [Malone, Johanna C.] Harvard Univ, Massachusetts Gen Hosp, Sch Med, Boston, MA 02114 USA.
   [Westen, Drew] Emory Univ, Atlanta, GA 30322 USA.
   [Levendosky, Alytia A.] Michigan State Univ, E Lansing, MI 48824 USA.
RP Malone, JC (reprint author), Harvard Univ, Massachusetts Gen Hosp, Sch Med, 1 Bowdoin Sq,7th Floor, Boston, MA 02114 USA.
EM johanna.malone@gmail.com
FU NIMH NIH HHSUnited States Department of Health & Human ServicesNational
   Institutes of Health (NIH) - USANIH National Institute of Mental Health
   (NIMH) [R01-MH62377, R01-MH62378]
NR 96
TC 6
Z9 6
U1 0
U2 22
PU WILEY-BLACKWELL
PI MALDEN
PA COMMERCE PLACE, 350 MAIN ST, MALDEN 02148, MA USA
SN 0021-9762
J9 J CLIN PSYCHOL
JI J. Clin. Psychol.
PD DEC
PY 2011
VL 67
IS 12
BP 1259
EP 1282
DI 10.1002/jclp.20844
PG 24
WC Psychology, Clinical
SC Psychology
GA 855PJ
UT WOS:000297576400009
PM 22072534
DA 2020-02-16
ER

PT J
AU Lyon, AR
   Charlesworth-Attie, S
   Stoep, A
   McCauley, E
AF Lyon, Aaron R.
   Charlesworth-Attie, Sarah
   Vander Stoep, Ann
   McCauley, Elizabeth
TI Modular Psychotherapy for Youth With Internalizing Problems:
   Implementation With Therapists in School-Based Health Centers
SO SCHOOL PSYCHOLOGY REVIEW
LA English
DT Article
ID CHILDRENS MENTAL-HEALTH; EMPIRICALLY SUPPORTED TREATMENTS; SERVICES
   RESEARCH; CARE; CONTEXT; SYSTEM; INTERVENTIONS; ADOLESCENTS; ELEMENTARY;
   PROVIDERS
AB This article describes the training and consultation procedures implemented to adapt and pilot modular psychotherapy for use by therapists treating youth with depression and anxiety in school-based health centers (SBHCs). Module selection and adaptation decisions were data driven and intended to increase compatibility with the school context. Seven SBHC therapists in the district participated in the yearlong training and consultation program. Findings indicated that participating therapists were able to successfully select appropriate students for treatment, systematically track their use of treatment modules, and administer standardized measures to monitor symptom change in 94% of their sessions. In the context of these findings, we discuss practitioner engagement barriers and solutions, school-based therapist use of standardized assessment tools, and the utility of a brief SBHC intervention model.
C1 [Lyon, Aaron R.] Univ Washington, Inst Child Hlth, Dept Psychiat & Behav Sci, Seattle, WA 98115 USA.
   [Charlesworth-Attie, Sarah] Univ Washington, Sch Publ Hlth, Seattle, WA 98115 USA.
   [Vander Stoep, Ann] Univ Washington, Dept Epidemiol, Seattle, WA 98115 USA.
RP Lyon, AR (reprint author), Univ Washington, Inst Child Hlth, Dept Psychiat & Behav Sci, 6200 NE 74th St,Suite 100, Seattle, WA 98115 USA.
EM lyona@uw.edu
NR 42
TC 32
Z9 32
U1 0
U2 12
PU NATL ASSOC SCHOOL PSYCHOLOGISTS
PI BETHESDA
PA 4340 EAST WEST HWY, STE 402, BETHESDA, MD 20814 USA
SN 0279-6015
J9 SCHOOL PSYCHOL REV
JI Sch. Psychol. Rev.
PD DEC
PY 2011
VL 40
IS 4
BP 569
EP 581
PG 13
WC Psychology, Educational
SC Psychology
GA 875HN
UT WOS:000299021100007
DA 2020-02-16
ER

PT J
AU Delgado, AO
   Flores, MCR
   Vega, MAP
   Antolin-Suarez, L
AF Oliva Delgado, Alfredo
   Reina Flores, Ma Carmen
   Pertegal Vega, Miguel Angel
   Antolin-Suarez, Lucia
TI Sleep routines and adolescent adjustment
SO BEHAVIORAL PSYCHOLOGY-PSICOLOGIA CONDUCTUAL
LA Spanish
DT Article
DE adolescents; sleep routines; substance use; internalizing and
   externalizing problems
ID SCHOOL-CHILDREN; US ADOLESCENTS; DELAYED PHASE; BEHAVIOR; TIME;
   PATTERNS; DEPRESSION; ASSOCIATIONS; AGGRESSION; PREDICTORS
AB This paper presents the results of a study that describes the sleep routines in a sample of 2400 Andalusian adolescents aged between 12 and 17 years and its relation to three indicators of psychological adjustment such as substance use, and internalizing and externalizing problems, both assessed by the Youth Self Report (YSR; Achenbach, 1991). The results indicate that, particularly among older teens, there is a significant sleep deprivation during school days, and a delay in bedtime hours during weekends. These sleep routines were significantly related to psychological adjustment, since those boys and girls who reported sleeping fewer hours and going to bed later on weekends had a worse emotional and behavioral adjustment. The article suggests the importance of developing some measures to allow teens healthier sleep routines.
C1 [Oliva Delgado, Alfredo] Univ Seville, Fac Psicol, Seville 41018, Spain.
RP Delgado, AO (reprint author), Univ Seville, Fac Psicol, Seville 41018, Spain.
EM oliva@us.es
RI Oliva Delgado, Alfredo/C-6135-2011; Flores, Carmen Reina/G-4707-2015;
   Antolin-Suarez, Lucia/H-6128-2013
OI Flores, Carmen Reina/0000-0003-4183-7037; Antolin-Suarez,
   Lucia/0000-0001-7333-7569
NR 49
TC 0
Z9 0
U1 0
U2 17
PU FUNDACION VECA PARA AVANCE PSICOLOGIA
PI GRANADA
PA APARTADO CORREOS 1245, GRANADA, 18080, SPAIN
SN 1132-9483
J9 BEHAV PSYCHOL
JI Behav. Psychol.
PD DEC
PY 2011
VL 19
IS 3
BP 541
EP 555
PG 15
WC Psychology, Clinical
SC Psychology
GA 858SC
UT WOS:000297822000003
DA 2020-02-16
ER

PT J
AU Farahmand, FK
   Grant, KE
   Polo, AJ
   Duffy, SN
   DuBois, DL
AF Farahmand, Farahnaz K.
   Grant, Kathryn E.
   Polo, Antonio J.
   Duffy, Sophia N.
   DuBois, David L.
TI School-Based Mental Health and Behavioral Programs for Low-Income, Urban
   Youth: A Systematic and Meta-Analytic Review
SO CLINICAL PSYCHOLOGY-SCIENCE AND PRACTICE
LA English
DT Review
DE interventions; low-income; mental health services; schools; urban; youth
ID DEPRESSIVE SYMPTOMS; PREVENTION PROGRAM; AFRICAN-AMERICAN; CHILDREN;
   SERVICES; VIOLENCE; PSYCHOTHERAPY; INTERVENTION; PROJECT; STRESS
AB A systematic and meta-analytic review was conducted of the effectiveness of school-based mental health and behavioral programs for low-income, urban youth. Applying criteria from an earlier systematic review (Rones & Hoagwood, 2000) of such programs for all populations indicated substantially fewer effective programs for low-income, urban youth. The meta-analysis similarly failed to indicate effects of the typical program on primary outcomes. Effectiveness was evident, however, for programs that targeted internalizing problems or had a broader socio-emotional focus and those delivered to all youth (i.e., universal). In contrast, negative effects were apparent for programs that targeted externalizing problems and were delivered selectively to youth with existing problems. Distinctive characteristics of low-income, urban schools and nonschool environments are emphasized as potential explanations for the findings.
C1 [Farahmand, Farahnaz K.] Depaul Univ, Dept Psychol, Chicago, IL 60614 USA.
   [DuBois, David L.] Univ Illinois, Chicago, IL 60680 USA.
RP Farahmand, FK (reprint author), Depaul Univ, Dept Psychol, 2219 N Kenmore Ave, Chicago, IL 60614 USA.
EM ffarahma@depaul.edu
RI Polo, Antonio/V-4026-2019; DuBois, David/F-9967-2013
OI DuBois, David/0000-0002-9955-7954
NR 76
TC 53
Z9 53
U1 0
U2 19
PU WILEY
PI HOBOKEN
PA 111 RIVER ST, HOBOKEN 07030-5774, NJ USA
SN 0969-5893
EI 1468-2850
J9 CLIN PSYCHOL-SCI PR
JI Clin. Psychol.-Sci. Pract.
PD DEC
PY 2011
VL 18
IS 4
BP 372
EP 390
DI 10.1111/j.1468-2850.2011.01265.x
PG 19
WC Psychology, Clinical
SC Psychology
GA 866BR
UT WOS:000298355100009
DA 2020-02-16
ER

PT J
AU Topol, D
   Girard, N
   St Pierre, L
   Tucker, R
   Vohr, B
AF Topol, Deborah
   Girard, Nicole
   St. Pierre, Lucille
   Tucker, Richard
   Vohr, Betty
TI The effects of maternal stress and child language ability on behavioral
   outcomes of children with congenital hearing loss at 18-24 months
SO EARLY HUMAN DEVELOPMENT
LA English
DT Article
DE Hearing loss; Maternal stress; Child behavior
ID PARENTING STRESS; COCHLEAR IMPLANTS; IMPAIRED CHILDREN; DEAF;
   PREVALENCE; COMMUNICATION; ADOLESCENTS; TODDLERS; VALIDITY; INFANTS
AB Background: Prior studies have shown that children with congenital hearing loss have increased rates of behavior disorders. Child hearing loss has also been reported to be associated with increased maternal stress. Little is known about the behavior or the predictors of behavioral outcomes of children with hearing loss identified early and receiving Early Intervention services.
   Aim: The objective of this study was to identify the behavioral outcomes in early identified children with hearing loss and control hearing children at 18-24 months of age and to examine the impact of stress on early behavior development. It was hypothesized that children with hearing loss will have more behavior problems, and maternal stress will be associated with child behavior problems.
   Study design: Prospective observational.
   Subjects: Children with and without congenital hearing loss and their mothers.
   Outcome measures: The Parenting Stress Index and the Child Behavior Checklist.
   Results: Children with hearing loss had increased scores for withdrawn and internalizing behavior. In multivariate analyses after adjusting for hearing loss, Neonatal Intensive Care Unit stay, and socioeconomic status, maternal stress independently contributed to higher scores for internalizing behavior, externalizing behavior, and total behavior problems.
   Conclusion: Maternal stress is an important correlate of behavior problems for children with hearing loss and should be considered by Early Intervention providers. (C) 2011 Elsevier Ireland Ltd. All rights reserved.
C1 [Topol, Deborah; Girard, Nicole; St. Pierre, Lucille; Tucker, Richard; Vohr, Betty] Brown Univ, Dept Pediat, Women & Infants Hosp, Warren Alpert Med Sch, Providence, RI 02905 USA.
RP Vohr, B (reprint author), Brown Univ, Dept Pediat, Women & Infants Hosp, Warren Alpert Med Sch, 101 Dudley St, Providence, RI 02905 USA.
EM Bvohr@wihri.org
FU Centers for Disease Control 82 Prevention [UR3/CCU120033-01];
   Association of University Centers on Disabilities [AUCD-RTOI
   2006-06-07-1]
FX Funded by a Cooperative Agreement from the Centers for Disease Control
   82 Prevention #UR3/CCU120033-01 and the Association of University
   Centers on Disabilities #AUCD-RTOI 2006-06-07-1.
NR 38
TC 16
Z9 16
U1 1
U2 21
PU ELSEVIER IRELAND LTD
PI CLARE
PA ELSEVIER HOUSE, BROOKVALE PLAZA, EAST PARK SHANNON, CO, CLARE, 00000,
   IRELAND
SN 0378-3782
J9 EARLY HUM DEV
JI Early Hum. Dev.
PD DEC
PY 2011
VL 87
IS 12
BP 807
EP 811
DI 10.1016/j.earlhumdev.2011.06.006
PG 5
WC Obstetrics & Gynecology; Pediatrics
SC Obstetrics & Gynecology; Pediatrics
GA 863XZ
UT WOS:000298202900008
PM 21745720
DA 2020-02-16
ER

PT J
AU Liava, A
AF Liava, Alexandra
TI Internalizing disorders and psychosocial functioning in the context of
   successful epilepsy surgery in children: Implications for a
   comprehensive approach and a global perspective of treatment
SO EPILEPSY & BEHAVIOR
LA English
DT Letter
ID TEMPORAL-LOBE EPILEPSY; QUALITY-OF-LIFE; DRUG-RESISTANT EPILEPSY;
   SURGICAL INTERVENTION; INTRACTABLE EPILEPSY; EARLY-CHILDHOOD;
   YOUNG-ADULTS; RESECTION; LOBECTOMY; OUTCOMES
C1 Osped Niguarda Ca Granda, Complex Unit Infantile Neuropsychiat, Pediat Neurol Serv, Milan, Italy.
RP Liava, A (reprint author), Osped Niguarda Ca Granda, Complex Unit Infantile Neuropsychiat, Pediat Neurol Serv, Milan, Italy.
EM alexandra_liava@yahoo.it
NR 45
TC 1
Z9 1
U1 0
U2 4
PU ACADEMIC PRESS INC ELSEVIER SCIENCE
PI SAN DIEGO
PA 525 B ST, STE 1900, SAN DIEGO, CA 92101-4495 USA
SN 1525-5050
J9 EPILEPSY BEHAV
JI Epilepsy Behav.
PD DEC
PY 2011
VL 22
IS 4
BP 815
EP 817
DI 10.1016/j.yebeh.2011.09.027
PG 3
WC Behavioral Sciences; Clinical Neurology; Psychiatry
SC Behavioral Sciences; Neurosciences & Neurology; Psychiatry
GA 862CO
UT WOS:000298067600032
PM 22036466
DA 2020-02-16
ER

PT J
AU Moore, SK
   Marsch, LA
   Badger, GJ
   Solhkhah, R
   Hofstein, Y
AF Moore, Sarah K.
   Marsch, Lisa A.
   Badger, Gary J.
   Solhkhah, Ramon
   Hofstein, Yariv
TI Improvement in Psychopathology Among Opioid-dependent Adolescents During
   Behavioral-pharmacological Treatment
SO JOURNAL OF ADDICTION MEDICINE
LA English
DT Article
DE adolescents; opioid-dependence; psychopathology; treatment
ID SUBSTANCE USE DISORDERS; HEROIN USE; CLINICAL CHARACTERISTICS; ABUSE
   TREATMENT; YOUNG-ADULTS; BUPRENORPHINE; COMORBIDITY; COMMUNITY;
   OUTCOMES; TRIAL
AB Objective: To examine changes in behavioral and emotional problems among opioid-dependent adolescents during a 4-week combined behavioral and pharmacological treatment.
   Methods: We examined scales of behavioral and emotional problems in youth using the Youth Self-Report measure at the time of substance abuse treatment intake and changes in scale scores during treatment participants were 36 adolescents (aged 13-18 years, eligible) who met Diagnostic and Statistical Manual of Mental Disorders, Fourth Edition criteria for opioid dependence. Participants received a 28-day outpatient, medication-assisted withdrawal with either buprenorphine, or clonidine, as part of a double-blind, double dummy comparison of these medications. All participants received a common behavioral intervention, composed of 3 individual counseling sessions per week, and incentives contingent on opioid-negative urine samples (collected 3 times/week) attendance and completion of weekly assessments.
   Results: Although a markedly greater number of youth who received buprenorphine remained in treatment relative to those who received clonidine, youth who remained in treatment showed significant reductions during treatment on 2 Youth Self-Report grouping scales (internalizing problems and total problems) and 4 of the empirically based syndrome scales (somatic, social, attention, and thought). On Youth Self-Report competence and adaptive scales, no significant changes were observed. There was no evidence that changes in any scales differed across medication condition.
   Conclusions: Youth who were retained demonstrated substantive improvements in a number of clinically meaningful behavioral and emotional problems, irrespective of pharmacotherapy provided to them.
C1 [Moore, Sarah K.; Marsch, Lisa A.] Natl Dev & Res Inst Inc, New York, NY 10010 USA.
   [Badger, Gary J.] Univ Vermont, Burlington, VT USA.
   [Solhkhah, Ramon] Jersey Shore Univ Med Ctr, Dept Psychiat, Brooklyn, NY USA.
   [Solhkhah, Ramon] UMDNJ Robert Wood Johnson Med Sch, Dept Psychiat, Brooklyn, NY USA.
   [Hofstein, Yariv] St Lukes Roosevelt Hosp, Child & Family Inst, New York, NY 10025 USA.
RP Moore, SK (reprint author), Natl Dev & Res Inst Inc, 71 W 23rd St,8th Floor, New York, NY 10010 USA.
EM Moore@ndri.org
OI Marsch, Lisa/0000-0001-6429-0965
FU National Institute on Drug Abuse, National Institutes of HealthUnited
   States Department of Health & Human ServicesNational Institutes of
   Health (NIH) - USANIH National Institute on Drug Abuse (NIDA) [R03 DA
   14570, 1R01 DA 018297]
FX Supported by grants from the National Institute on Drug Abuse, National
   Institutes of Health (Grants R03 DA 14570, 1R01 DA 018297; Principal
   Investigator: Lisa A. Marsch, PhD).
NR 26
TC 6
Z9 6
U1 0
U2 4
PU LIPPINCOTT WILLIAMS & WILKINS
PI PHILADELPHIA
PA 530 WALNUT ST, PHILADELPHIA, PA 19106-3621 USA
SN 1932-0620
J9 J ADDICT MED
JI J. Addict. Med.
PD DEC
PY 2011
VL 5
IS 4
BP 264
EP 271
DI 10.1097/ADM.0b013e3182191099
PG 8
WC Substance Abuse
SC Substance Abuse
GA 852FF
UT WOS:000297339400004
PM 22107875
OA Green Accepted
DA 2020-02-16
ER

PT J
AU White, CP
   King, K
AF White, Carmel Parker
   King, Kathleen
TI Is Maternal Fatigue Mediating the Relationship Between Maternal
   Depression and Child Outcomes?
SO JOURNAL OF CHILD AND FAMILY STUDIES
LA English
DT Article
DE Child externalizing problems; Child internalizing problems; Maternal
   depression; Maternal fatigue; Prosocial behavior
ID MULTIPLE-SCLEROSIS; RHEUMATOID-ARTHRITIS; SLEEP PROBLEMS; RISK-FACTORS;
   BEHAVIOR; SYMPTOMS; WOMEN; MOTHERS; ADJUSTMENT; MANAGEMENT
AB Fatigue, a subjective state that has been defined as a decreased capacity for physical or mental activity, has many behavioral similarities to depression (e.g., weariness, difficulty concentrating, diminished motivation). We hypothesized that fatigue might mediate the relationship between depression and poor child outcomes. A sample of mothers (14 well women, 57 with multiple sclerosis, and 36 with rheumatoid arthritis) completed an online survey where they reported on their fatigue (using the Modified Fatigue Impact Scale), depression (using the 20-item Center for Epidemiological Studies Depression Scale), child internalizing and externalizing behaviors (using the Child Behavior Checklist), and child prosocial behaviors (using a 10-item abbreviated Positive Behavior Scale). Maternal fatigue mediated the relationship between maternal depression and the total problems T-score on the Child Behavior Checklist but a mediated relationship was not found for the Positive Behavior Scale. Findings are discussed in light of the need to elucidate the relationship between maternal fatigue, depression, and child outcomes.
C1 [White, Carmel Parker] E Carolina Univ, Dept Child Dev & Family Relat, Greenville, NC 27858 USA.
   [King, Kathleen] Seattle Pacific Univ, Clin Psychol Doctoral Program, Seattle, WA 98119 USA.
RP White, CP (reprint author), E Carolina Univ, Dept Child Dev & Family Relat, Greenville, NC 27858 USA.
EM whitec@ecu.edu
NR 58
TC 4
Z9 4
U1 0
U2 9
PU SPRINGER
PI NEW YORK
PA 233 SPRING ST, NEW YORK, NY 10013 USA
SN 1062-1024
J9 J CHILD FAM STUD
JI J. Child Fam. Stud.
PD DEC
PY 2011
VL 20
IS 6
SI SI
BP 844
EP 853
DI 10.1007/s10826-011-9452-5
PG 10
WC Family Studies; Psychology, Developmental; Psychiatry
SC Family Studies; Psychology; Psychiatry
GA 856FR
UT WOS:000297624300014
DA 2020-02-16
ER

PT J
AU Pace, U
   Zappulla, C
AF Pace, Ugo
   Zappulla, Carla
TI Problem Behaviors in Adolescence: The Opposite Role Played by Insecure
   Attachment and Commitment Strength
SO JOURNAL OF CHILD AND FAMILY STUDIES
LA English
DT Article
DE Adolescence; Internalizing behavior; Externalizing behavior; Insecure
   attachment styles; Commitment
ID IDENTITY DEVELOPMENT; ANTISOCIAL-BEHAVIOR; DEVELOPMENTAL TASKS;
   EMOTIONAL AUTONOMY; GENDER-DIFFERENCES; PEER ATTACHMENT; DEPRESSION;
   STYLE; SELF; PERSPECTIVE
AB In this study we examined the relations between insecure attachment styles, commitment and behavioral problems, focusing on the unique and common contribution that avoidant and anxious styles and commitment made to internalizing and externalizing problems. 535 adolescents, 267 boys and 268 girls, aged from 16 to 18 years, completed self-report measures of attachment, identity and problem behaviors. The data showed that both internalizing and externalizing problems were positively related to insecure attachment styles and negatively to commitment. Results supported a unique contribution of both insecure styles to the prediction of internalizing and externalizing problems, whereas commitment negatively predicted only internalizing behaviors. The data supported a joint effect of avoidant attachment and commitment such that commitment contributed to moderate the display of internalizing and externalizing problems among avoidant adolescents.
C1 [Pace, Ugo] UKE, I-94100 Enna, Italy.
   [Zappulla, Carla] Univ Palermo, Dept Psychol, Palermo, Italy.
RP Pace, U (reprint author), UKE, I-94100 Enna, Italy.
EM ugopax@gmail.it
OI pace, ugo/0000-0003-0168-8153
NR 61
TC 19
Z9 19
U1 0
U2 30
PU SPRINGER
PI NEW YORK
PA 233 SPRING ST, NEW YORK, NY 10013 USA
SN 1062-1024
EI 1573-2843
J9 J CHILD FAM STUD
JI J. Child Fam. Stud.
PD DEC
PY 2011
VL 20
IS 6
SI SI
BP 854
EP 862
DI 10.1007/s10826-011-9453-4
PG 9
WC Family Studies; Psychology, Developmental; Psychiatry
SC Family Studies; Psychology; Psychiatry
GA 856FR
UT WOS:000297624300015
DA 2020-02-16
ER

PT J
AU Coyne, LW
   Thompson, AD
AF Coyne, Lisa W.
   Thompson, Alysha D.
TI Maternal Depression, Locus of Control, and Emotion Regulatory Strategy
   as Predictors of Preschoolers' Internalizing Problems
SO JOURNAL OF CHILD AND FAMILY STUDIES
LA English
DT Article
DE Child internalizing problems; Maternal depression locus of control;
   Emotion regulation; Experiential avoidance
ID EXPERIENTIAL AVOIDANCE; COGNITIVE VULNERABILITY; CHILDHOOD DEPRESSION;
   PARENTING BEHAVIOR; NEGATIVE EMOTIONS; MAJOR DEPRESSION; EXTERNAL
   CONTROL; RISK-FACTORS; CHILDREN; ANXIETY
AB Childhood internalizing problems may occur as early as preschool, tend to be stable over time, and undermine social and academic functioning. Parent emotion regulatory behaviors may contribute to child internalizing problems and may be especially important during the preschool years when parents model emotion coping and regulation for their children. Parents who feel out of control of their preschoolers' behavior and emotional states may adopt avoidant emotion regulatory strategies. We proposed that parent depression, perceived locus of control, and experiential avoidance would be linked with internalizing symptoms in a high-risk sample of preschool-aged children. We also expected that locus of control would mediate the relationship between maternal depression, experiential avoidance, and child internalizing problems. Seventy-four urban, low-income, diverse mothers of Head Start preschool children completed rating scales measuring their own depression, locus of control, experiential avoidance, and their children's internalizing behaviors. Correlational analyses revealed that mothers reporting higher levels of depression were more likely to report experiential avoidance, feeling out of control in their parenting role, and internalizing symptoms in their children. Hierarchical multiple regressions showed that locus of control explained additional unique variance in child internalizing problems over and above that explained by maternal depression. Locus of control mediated the relationship between maternal depression and child internalizing symptoms. The importance of considering parent locus of control and its relation to children's internalizing symptoms is discussed as a potential target for early childhood prevention programs.
C1 [Coyne, Lisa W.; Thompson, Alysha D.] Suffolk Univ, Dept Psychol, Boston, MA 02114 USA.
RP Coyne, LW (reprint author), Suffolk Univ, Dept Psychol, Boston, MA 02114 USA.
EM lcoyne@suffolk.edu
OI Thompson, Alysha/0000-0002-8494-8573
NR 71
TC 22
Z9 24
U1 1
U2 61
PU SPRINGER
PI NEW YORK
PA 233 SPRING ST, NEW YORK, NY 10013 USA
SN 1062-1024
EI 1573-2843
J9 J CHILD FAM STUD
JI J. Child Fam. Stud.
PD DEC
PY 2011
VL 20
IS 6
SI SI
BP 873
EP 883
DI 10.1007/s10826-011-9455-2
PG 11
WC Family Studies; Psychology, Developmental; Psychiatry
SC Family Studies; Psychology; Psychiatry
GA 856FR
UT WOS:000297624300017
DA 2020-02-16
ER

PT J
AU Kim, HK
   Leve, LD
AF Kim, Hyoun K.
   Leve, Leslie D.
TI Substance Use and Delinquency Among Middle School Girls in Foster Care:
   A Three-Year Follow-Up of a Randomized Controlled Trial
SO JOURNAL OF CONSULTING AND CLINICAL PSYCHOLOGY
LA English
DT Article
DE foster care; girls; drug use; delinquency; intervention
ID JUVENILE JUSTICE; CHILD-WELFARE; MENTAL-HEALTH; EXTERNALIZING PROBLEMS;
   PLACEMENT INSTABILITY; EARLY ADOLESCENCE; BEHAVIOR; INTERVENTION;
   ASSOCIATION; OUTCOMES
AB Objective: The present study evaluated the efficacy of the Middle School Success intervention (MSS) for reducing substance use and delinquency among girls in foster care, using a randomized controlled trial design. The program was designed to fill a service gap during the summer prior to the middle school transition and to prevent delinquency, substance use, and related problems. Method: One hundred girls in foster care and their caregivers were randomly assigned either to the intervention (n = 48) or to a regular foster care control (n = 52) condition. The girls completed a baseline (T1) assessment and follow-up assessments at 6 months (T2), 12 months (T3), 24 months (T4), and 36 months (T5) postbaseline. Caregivers participated in assessments from T1 through T4. This study is a follow-up to Smith, Leve, and Chamberlain's (2011) study, which examined immediate outcomes at T2. Results: Girls in the intervention condition showed significantly lower levels of substance use than did girls in the control condition at 36 months postbaseline. The group difference was only marginally significant for delinquency. Further analyses indicated significant indirect effects of the intervention through increased prosocial behaviors that led to decreased internalizing and externalizing symptoms and then to lower levels of substance use. The direct effect of the intervention on substance use remained significant in the presence of the indirect effects. For delinquency, the intervention had positive effects mainly through increased prosocial skills. Conclusions: Findings highlight the importance of providing preventive intervention services for early adolescent girls in foster care.
C1 [Kim, Hyoun K.; Leve, Leslie D.] Oregon Social Learning Ctr, Eugene, OR 97401 USA.
RP Kim, HK (reprint author), Oregon Social Learning Ctr, 10 Shelton McMurphey Blvd, Eugene, OR 97401 USA.
EM hyounk@oslc.org
OI Leve, Leslie/0000-0003-3061-4524
FU NIDA NIH HHSUnited States Department of Health & Human ServicesNational
   Institutes of Health (NIH) - USANIH National Institute on Drug Abuse
   (NIDA) [P30 DA023920, P30 DA023920-01A1, R01 DA024672-01A1, R21
   DA027091, R21 DA027091-01A1, DA023920, R01 DA024672, DA024672,
   DA027091]; NIMH NIH HHSUnited States Department of Health & Human
   ServicesNational Institutes of Health (NIH) - USANIH National Institute
   of Mental Health (NIMH) [R01 MH054257, R01 MH054257-06, MH054257]
NR 53
TC 24
Z9 25
U1 0
U2 20
PU AMER PSYCHOLOGICAL ASSOC
PI WASHINGTON
PA 750 FIRST ST NE, WASHINGTON, DC 20002-4242 USA
SN 0022-006X
EI 1939-2117
J9 J CONSULT CLIN PSYCH
JI J. Consult. Clin. Psychol.
PD DEC
PY 2011
VL 79
IS 6
BP 740
EP 750
DI 10.1037/a0025949
PG 11
WC Psychology, Clinical
SC Psychology
GA 855FG
UT WOS:000297548600003
PM 22004305
OA Green Accepted
DA 2020-02-16
ER

PT J
AU Ginsburg, GS
   Kendall, PC
   Sakolsky, D
   Compton, SN
   Piacentini, J
   Albano, AM
   Walkup, JT
   Sherrill, J
   Coffey, KA
   Rynn, MA
   Keeton, CP
   McCracken, JT
   Bergman, L
   Iyengar, S
   Birmaher, B
   March, J
AF Ginsburg, Golda S.
   Kendall, Philip C.
   Sakolsky, Dara
   Compton, Scott N.
   Piacentini, John
   Albano, Anne Marie
   Walkup, John T.
   Sherrill, Joel
   Coffey, Kimberly A.
   Rynn, Moira A.
   Keeton, Courtney P.
   McCracken, James T.
   Bergman, Lindsey
   Iyengar, Satish
   Birmaher, Boris
   March, John
TI Remission After Acute Treatment in Children and Adolescents With Anxiety
   Disorders: Findings From the CAMS
SO JOURNAL OF CONSULTING AND CLINICAL PSYCHOLOGY
LA English
DT Article
DE anxiety; children; adolescents; treatment; remission
ID TRIAL; YOUTH
AB Objective: To report on remission rates in anxious youth who participated in the Child/Adolescent Anxiety Multimodal Study (CAMS). The CAMS, a multisite clinical trial, randomized 488 children and adolescents (ages 7-17 years; 79% Caucasian; 50% female) with separation, social, and/or generalized anxiety disorder to a 12-week treatment of sertraline (SRT), cognitive behavioral therapy (CBT), their combination (COMB), or clinical management with pill placebo (PBO). Method: The primary definition of remission was loss of all study-entry anxiety disorder diagnoses; additional definitions of remission were used. All outcomes were rated by independent evaluators blind to treatment assignment. Predictors of remission were also examined. Results: Remission rates after 12 weeks of treatment ranged from 46% to 68% for COMB, 34% to 46% for SRT, 20% to 46% for CBT, and 15% to 27% for PBO. Rates of remission (i.e., achieving a nearly symptom-free state) were significantly lower than rates of response (i.e., achieving a clinically meaningful improvement relative to baseline) for the entire sample. Youth who received COMB had significantly higher rates of remission compared to all other treatment groups. Both monotherapies had higher remission rates compared to PBO, but rates were not different from each other. Predictors of remission were younger age, nonminority status, lower baseline anxiety severity, absence of other internalizing disorders (e. g., anxiety, depression), and absence of social phobia. Conclusions: For the majority of children, some symptoms of anxiety persisted, even among those showing improvement after 12 weeks of treatment, suggesting a need to augment or extend current treatments for some children.
C1 [Ginsburg, Golda S.; Keeton, Courtney P.] Johns Hopkins Univ, Sch Med, Div Child & Adolescent Psychiat, Baltimore, MD 21205 USA.
   [Kendall, Philip C.] Temple Univ, Dept Psychol, Philadelphia, PA 19122 USA.
   [Sakolsky, Dara; Iyengar, Satish; Birmaher, Boris] Univ Pittsburgh, Dept Psychiat, Pittsburgh, PA 15260 USA.
   [Sakolsky, Dara; Birmaher, Boris] Univ Pittsburgh, Western Psychiat Inst & Clin, Med Ctr, Pittsburgh, PA 15260 USA.
   [Compton, Scott N.; Coffey, Kimberly A.; March, John] Duke Univ, Dept Psychiat, Med Ctr, Durham, NC 27706 USA.
   [Piacentini, John; McCracken, James T.; Bergman, Lindsey] UCLA Semel Inst Neurosci & Human Behav, Div Child & Adolescent Psychiat, Los Angeles, CA USA.
   [Albano, Anne Marie; Rynn, Moira A.] Columbia Univ, Dept Psychiat, New York State Psychiat Inst, Med Ctr, New York, NY 10027 USA.
   [Walkup, John T.] Weill Cornell Med Coll, Dept Psychiat, New York, NY USA.
   [Walkup, John T.] New York Presbyterian Hosp, Div Child & Adolescent Psychiat, New York, NY USA.
   [Sherrill, Joel] NIMH, Div Serv & Intervent Res, Bethesda, MD USA.
   [Iyengar, Satish] Univ Pittsburgh, Dept Stat, Pittsburgh, PA 15260 USA.
RP Ginsburg, GS (reprint author), Johns Hopkins Univ, Sch Med, Div Child & Adolescent Psychiat, 550 N Broadway,Suite 202, Baltimore, MD 21205 USA.
EM gginsbu@jhmi.edu
FU NIMH NIH HHSUnited States Department of Health & Human ServicesNational
   Institutes of Health (NIH) - USANIH National Institute of Mental Health
   (NIMH) [U01 MH064092, R01 MH064088, R01 MH064003, MH064092, R01
   MH064107, MH64088, U01 MH064089, U01 MH064107, U01 MH064003, R01
   MH064089, MH64003, R01 MH064092, U01 MH064088, MH64089, U01 MH063747,
   MH63747, MH64107, R01 MH063747]
NR 13
TC 140
Z9 140
U1 3
U2 20
PU AMER PSYCHOLOGICAL ASSOC
PI WASHINGTON
PA 750 FIRST ST NE, WASHINGTON, DC 20002-4242 USA
SN 0022-006X
J9 J CONSULT CLIN PSYCH
JI J. Consult. Clin. Psychol.
PD DEC
PY 2011
VL 79
IS 6
BP 806
EP 813
DI 10.1037/a0025933
PG 8
WC Psychology, Clinical
SC Psychology
GA 855FG
UT WOS:000297548600010
PM 22122292
OA Green Accepted
DA 2020-02-16
ER

PT J
AU Raval, VV
   Martini, TS
AF Raval, Vaishali V.
   Martini, Tanya S.
TI "Making the Child Understand:" Socialization of Emotion in Urban India
SO JOURNAL OF FAMILY PSYCHOLOGY
LA English
DT Article
DE culture; socialization; emotion; behavior problems; mixed-methods
ID NEGATIVE EMOTIONS; PARENTING STYLES; PHYSICAL PAIN; FAMILIES;
   EXPRESSIVENESS; AMERICAN; QUALITY; SADNESS; ANXIETY; GOALS
AB Using a combination of quantitative and qualitative methods, this study examined mothers' socialization of child emotion in suburban middle-class families in Gujarat, India. In particular, a community sample of 602 children, 6 to 8 years, was screened for emotional/behavioral problems using a parent-report measure standardized with this population. Based on the screening, four groups of children were formed: those with internalizing problems (n = 31), externalizing problems (n = 32), and somatic complaints (n = 25), and an asymptomatic control group (n = 32). Mothers of children across groups completed a previously pilot-tested, forced-choice, self-report questionnaire of their emotions and behaviors in response to their children's anger, sadness, and physical pain, and an individual open-ended interview further exploring their socialization behaviors, immediate goals, and expectations from their children. Quantitative data revealed that mothers of children in internalizing, externalizing, and somatic complaints groups reported more negative emotions (anger, disappointment, embarrassment, restlessness) and punitive/ minimizing behaviors than the control group, with the somatic-complaints group also reporting less sympathy and emotion-/ problem-focused behaviors than the control group. Qualitative data provided a culturally grounded overarching framework to understand emotion socialization in this sample, and suggested variation across groups with respect to the type of mothers' behaviors, along with expectations for appropriate behavior.
C1 [Raval, Vaishali V.; Martini, Tanya S.] Univ Windsor, Dept Psychol, Oxford, OH 45069 USA.
   [Martini, Tanya S.] Brock Univ, Dept Psychol, St Catharines, ON L2S 3A1, Canada.
RP Raval, VV (reprint author), Univ Windsor, Dept Psychol, 90 N Patterson Ave, Oxford, OH 45069 USA.
EM ravalvv@muohio.edu
NR 38
TC 15
Z9 15
U1 0
U2 10
PU AMER PSYCHOLOGICAL ASSOC
PI WASHINGTON
PA 750 FIRST ST NE, WASHINGTON, DC 20002-4242 USA
SN 0893-3200
J9 J FAM PSYCHOL
JI J. Fam. Psychol.
PD DEC
PY 2011
VL 25
IS 6
BP 847
EP 856
DI 10.1037/a0025240
PG 10
WC Psychology, Clinical; Family Studies
SC Psychology; Family Studies
GA 861UZ
UT WOS:000298046200006
PM 21875203
DA 2020-02-16
ER

PT J
AU Winter, MA
   Fiese, BH
   Spagnola, M
   Anbar, RD
AF Winter, Marcia A.
   Fiese, Barbara H.
   Spagnola, Mary
   Anbar, Ran D.
TI Asthma Severity, Child Security, and Child Internalizing: Using Story
   Stem Techniques to Assess the Meaning Children Give to Family and
   Disease-Specific Events
SO JOURNAL OF FAMILY PSYCHOLOGY
LA English
DT Article
DE pediatric asthma; family relationships; emotional security; child
   behavior; narratives
ID PREDICT BEHAVIOR PROBLEMS; PEDIATRIC ASTHMA; INTERPARENTAL CONFLICT;
   EMOTIONAL SECURITY; SCHOOL ADJUSTMENT; ATTACHMENT THEORY; NARRATIVES;
   REPRESENTATIONS; ANXIETY; CONTEXT
AB Children with persistent asthma are at increased risk for mental health problems. Although mechanisms of effect are not yet known, it may be that children are less trusting of the family as a source of support and security when they have more severe asthma. This study tested whether asthma severity is related to children's perceptions of insecurity in the family, and whether insecurity is in turn associated with child adjustment. Children (N = 168; mean age = 8 years) completed story stems pertaining to routine family events (e.g., mealtimes) and ambiguous but potentially threatening asthma events such as tightness in the chest. Responses were evaluated for the extent to which appraisals portrayed the family as responding in cohesive, security-provoking ways. Asthma severity was assessed by both objective lung function testing and primary caregiver report. Caregivers reported child symptomatology. Beyond medication adherence, caregiver education, and child age and gender, greater asthma severity predicted more internalizing and externalizing symptoms. Greater asthma severity, assessed using spirometry (but not parent report), was related to less secure child narratives of the family, which in turn related to more child internalizing symptoms. Results suggest that asthma can take a considerable toll on children's feelings of security and mental health. Furthermore, given the difficulty in assessing young children's perceptions, this study helps demonstrate the potential of story stem techniques in assessing children's appraisals of illness threat and management in the family.
C1 [Winter, Marcia A.; Spagnola, Mary] Univ Rochester, Dept Psychiat, Rochester, NY 14642 USA.
   [Fiese, Barbara H.] Univ Illinois, Dept Human & Community Dev, Urbana, IL USA.
   [Anbar, Ran D.] SUNY Upstate Med Univ, Syracuse, NY USA.
RP Winter, MA (reprint author), Univ Rochester, Dept Psychiat, Box Psych 1-9010,300 Crittenden Blvd, Rochester, NY 14642 USA.
EM marcia_winter@urmc.rochester.edu
RI Winter, Marcia/M-3895-2018
OI Winter, Marcia/0000-0002-2849-4263; Fiese, Barbara/0000-0003-2935-8682
FU NIMH NIH HHSUnited States Department of Health & Human ServicesNational
   Institutes of Health (NIH) - USANIH National Institute of Mental Health
   (NIMH) [R01 MH051771, R01MH051771]
NR 51
TC 11
Z9 12
U1 0
U2 8
PU AMER PSYCHOLOGICAL ASSOC
PI WASHINGTON
PA 750 FIRST ST NE, WASHINGTON, DC 20002-4242 USA
SN 0893-3200
J9 J FAM PSYCHOL
JI J. Fam. Psychol.
PD DEC
PY 2011
VL 25
IS 6
BP 857
EP 867
DI 10.1037/a0026191
PG 11
WC Psychology, Clinical; Family Studies
SC Psychology; Family Studies
GA 861UZ
UT WOS:000298046200007
PM 22059557
OA Green Accepted
DA 2020-02-16
ER

PT J
AU Nada-Raja, S
   Skegg, K
AF Nada-Raja, Shyamala
   Skegg, Keren
TI Victimization, Posttraumatic Stress Disorder Symptomatology, and Later
   Nonsuicidal Self-Harm in a Birth Cohort
SO JOURNAL OF INTERPERSONAL VIOLENCE
LA English
DT Article
DE self-injurious behavior; posttraumatic stress disorder; child sexual
   abuse; attempted suicide; crime victims
ID CHILDHOOD SEXUAL-ABUSE; SUICIDAL-BEHAVIOR; ASSAULT VICTIMIZATION;
   PHYSICAL ASSAULT; MENTAL-HEALTH; YOUNG-ADULTS; RISK-FACTORS;
   NEW-ZEALAND; REVICTIMIZATION; SAMPLE
AB This longitudinal population-based study examined pathways to nonsuicidal self-harm (NSSH) in relation to childhood sexual abuse (CSA), assault victimization in early adulthood, posttraumatic stress disorder symptomatology (PTSD), and other mental disorders. At age 21, 476 men and 455 women completed interviews on assault victimization, PTSD, and other mental disorders. At age 26, they completed independent interviews on self-harm and childhood sexual abuse (CSA). Multivariate logistic regression analyses were conducted to determine predictors for NSSH at age 26. For men, anxiety and depressive disorders at age 21 were the only significant predictors of NSSH at age 26. For women, victimization, PTSD, and other anxiety disorders at age 21 all significantly predicted NSSH. CSA predicted later NSSH only indirectly, by increasing the risk of anxiety disorders among men and of assault victimization among women. In conclusion, pathways to nonsuicidal self-harm differed by sex. For women there were direct links with assault victimization and PTSD in early adulthood, whereas for men only internalizing disorders predicted future NSSH.
C1 [Nada-Raja, Shyamala] Univ Otago, Dept Prevent & Social Med, Injury Prevent Res Unit, Dunedin, New Zealand.
   [Skegg, Keren] Univ Otago, Sch Med, Dept Psychol Med, Dunedin, New Zealand.
RP Nada-Raja, S (reprint author), Univ Otago, Dept Prevent & Social Med, Injury Prevent Res Unit, POB 56, Dunedin, New Zealand.
EM shyamala.nada-raja@ipru.otago.ac.nz
FU NIMH NIH HHSUnited States Department of Health & Human ServicesNational
   Institutes of Health (NIH) - USANIH National Institute of Mental Health
   (NIMH) [R0I-MH45070, 1-23-MH42723-01]
NR 29
TC 14
Z9 14
U1 0
U2 7
PU SAGE PUBLICATIONS INC
PI THOUSAND OAKS
PA 2455 TELLER RD, THOUSAND OAKS, CA 91320 USA
SN 0886-2605
J9 J INTERPERS VIOLENCE
JI J. Interpers. Violence
PD DEC
PY 2011
VL 26
IS 18
BP 3667
EP 3681
DI 10.1177/0886260511403757
PG 15
WC Criminology & Penology; Family Studies; Psychology, Applied
SC Criminology & Penology; Family Studies; Psychology
GA 861RC
UT WOS:000298035900004
PM 21602204
DA 2020-02-16
ER

PT J
AU Schechter, DS
   Willheim, E
   Mccaw, J
   Turner, JB
   Myers, MM
   Zeanah, CH
AF Schechter, Daniel S.
   Willheim, Erica
   McCaw, Jaime
   Turner, J. Blake
   Myers, Michael M.
   Zeanah, Charles H.
TI The Relationship of Violent Fathers, Posttraumatically Stressed Mothers
   and Symptomatic Children in a Preschool-Age Inner-City Pediatrics Clinic
   Sample
SO JOURNAL OF INTERPERSONAL VIOLENCE
LA English
DT Article
DE domestic violence; posttraumatic stress disorder (PTSD); parenting;
   infant and early childhood mental health; developmental psychopathology
ID INTIMATE PARTNER VIOLENCE; MENTAL REPRESENTATIONS; DOMESTIC VIOLENCE;
   PTSD; TRAUMA; ATTACHMENT; BEHAVIOR; EXPOSURE; SPANISH; HEALTH
AB This study aims to understand if greater severity of maternal posttraumatic stress symptoms (PTSS), related to maternal report of interpersonal violence, mediates the effects of such violence on (a) child PTSS as well as on (b) child externalizing and internalizing symptoms. Study participants were mothers (N = 77) and children 18 to 48 months recruited from community pediatric clinics. Data were analyzed continuously via bivariate correlations and then multiple linear regression. Post hoc Sobel tests were performed to confirm mediation. Paternal violence accounted for 15% of the variance of child PTSS on the PCIP-OR (beta = .39, p <= .001). While the child's father being violent significantly predicts child PTSS related to domestic violence, as mentioned, when maternal PTSS is included in the multiple regression model, father's being violent becomes less significant, while maternal PTSS remains strongly predictive. Sobel tests confirmed that maternal PTSS severity mediated effects of paternal violence on clinician-assessed child PTSS as well as on maternal report of child externalizing and internalizing symptoms. When presented with a preschool-aged child who is brought to consultation for behavioral difficulties, dysregulated aggression, and/or unexplained fears, clinicians should evaluate maternal psychological functioning as well as assess and treat the effects of interpersonal violence, which otherwise may be avoided during the consultation.
C1 [Schechter, Daniel S.] Univ Geneva, Geneva, Switzerland.
   [McCaw, Jaime] Columbia Univ Coll Phys & Surg, Dept Psychiat, Div Dev Neurosci & Behav, New York, NY 10032 USA.
   [Zeanah, Charles H.] Tulane Univ, Sch Med, Dept Psychiat & Neurol, New Orleans, LA 70112 USA.
   [Turner, J. Blake] Columbia Univ Coll Phys & Surg, Div Child & Adolescent Psychiat, New York, NY 10032 USA.
RP Schechter, DS (reprint author), Univ Hosp Geneva, Div Child & Adolescent Psychiat, Consult Liaison Unit, 51 Blvd Cluse,2e Etage, CH-1205 Geneva, Switzerland.
EM daniel.schechter@hcuge.ch
RI ibrahim, raquib/F-5078-2012
OI Willheim, Erica/0000-0002-5518-7293
FU PHS HHSUnited States Public Health Service [K23-068405]
NR 35
TC 9
Z9 9
U1 1
U2 19
PU SAGE PUBLICATIONS INC
PI THOUSAND OAKS
PA 2455 TELLER RD, THOUSAND OAKS, CA 91320 USA
SN 0886-2605
EI 1552-6518
J9 J INTERPERS VIOLENCE
JI J. Interpers. Violence
PD DEC
PY 2011
VL 26
IS 18
BP 3699
EP 3719
DI 10.1177/0886260511403747
PG 21
WC Criminology & Penology; Family Studies; Psychology, Applied
SC Criminology & Penology; Family Studies; Psychology
GA 861RC
UT WOS:000298035900006
PM 22170456
DA 2020-02-16
ER

PT J
AU Liu, J
   Chen, X
   Lewis, G
AF Liu, J.
   Chen, X.
   Lewis, G.
TI Childhood internalizing behaviour: analysis and implications
SO JOURNAL OF PSYCHIATRIC AND MENTAL HEALTH NURSING
LA English
DT Article
DE behaviour problems; children; internalizing behaviour
ID CHILDRENS DEPRESSION INVENTORY; MEDICALLY UNEXPLAINED SYMPTOMS; ANXIETY
   DISORDERS; SUICIDE-PREVENTION; ADOLESCENT SUICIDE; MAJOR DEPRESSION;
   SOMATIC SYMPTOMS; BIRTH-COHORT; PSYCHOMETRIC PROPERTIES; CHINESE
   CHILDREN
AB The concept of 'internalizing behaviour' reflects a child's emotional or psychological state and typically includes depressive disorders, anxiety disorders, somatic complaints and teenage suicide. Genetic and environmental causes have been largely implicated, although research continues to explore social etiological factors. Some research suggests females may be especially vulnerable to internalizing disorders, while data across ethnicities are somewhat variable. Regarding treatment, cognitive-behavioural therapies and use of pharmacological approaches (i.e. selective serotonin reuptake inhibitors) have both shown great promise in reducing symptoms of internalizing disorders. However, given the role of the social environment, prevention programmes aimed at reducing exposure to drugs, violence/abuse and environmental toxins are highly important. Internalizing disorders are associated with a host of deleterious outcomes ( e. g. school drop-out, substance use and potentially suicide) as well as psychopathological outcomes ( e. g. co-morbid anxiety or depression, externalizing disorders - including suicide). Children with mental health problems suffer educationally and are more likely to become entangled in the justice and welfare systems. Clearly, early treatment and prevention programmes for internalizing disorders need to be a priority from a public health perspective as well as from a family and community perspective.
C1 [Liu, J.; Lewis, G.] Univ Penn, Sch Nursing, Family & Community Hlth Dept, Philadelphia, PA 19104 USA.
   [Chen, X.] Univ Penn, Grad Sch Educ, Philadelphia, PA 19104 USA.
RP Liu, J (reprint author), Univ Penn, Sch Nursing, Family & Community Hlth Dept, 418 Curie Blvd,Room 426 Claire M Fagin Hall, Philadelphia, PA 19104 USA.
EM jhliu@nursing.upenn.edu
FU NIEHS NIH HHSUnited States Department of Health & Human ServicesNational
   Institutes of Health (NIH) - USANIH National Institute of Environmental
   Health Sciences (NIEHS) [K02 ES019878, K01-ES015 877]
NR 113
TC 21
Z9 22
U1 0
U2 45
PU WILEY
PI HOBOKEN
PA 111 RIVER ST, HOBOKEN 07030-5774, NJ USA
SN 1351-0126
EI 1365-2850
J9 J PSYCHIATR MENT HLT
JI J. Psychiatr. Ment. Health Nurs.
PD DEC
PY 2011
VL 18
IS 10
BP 884
EP 894
DI 10.1111/j.1365-2850.2011.01743.x
PG 11
WC Nursing; Psychiatry
SC Nursing; Psychiatry
GA 861JY
UT WOS:000298016400008
PM 22070805
OA Green Accepted
DA 2020-02-16
ER

PT J
AU Carter, AS
   Ben-Sasson, A
   Briggs-Gowan, MJ
AF Carter, Alice S.
   Ben-Sasson, Ayelet
   Briggs-Gowan, Margaret J.
TI Sensory Over-Responsivity, Psychopathology, and Family Impairment in
   School-Aged Children
SO JOURNAL OF THE AMERICAN ACADEMY OF CHILD AND ADOLESCENT PSYCHIATRY
LA English
DT Article
DE sensory over-responsivity; psychopathology; internalizing;
   externalizing; family impairment
ID AUTISM SPECTRUM DISORDERS; PROCESSING DISORDERS; BEHAVIORAL-PROBLEMS;
   PREVALENCE; VALIDITY; IV; ADOLESCENTS; RELIABILITY; PREDICTORS;
   MODULATION
AB Objective: To establish the diagnostic validity of sensory overresponsivity (SOR), there is a need to document rates of SOR and the co-occurrence of SOR with other psychiatric disorders. Although this was not a diagnostic study of SOR, this study was designed to investigate rates of elevated SOR symptoms and associations between elevated SOR symptoms, psychiatric disorder status, and family impairment. Method: From a larger birth cohort followed from infancy to school age, 338 children aged 7 to 10 years (51% boys, 49% girls) and their parents participated in an intensive assessment. Parents were interviewed with the Diagnostic Interview Schedule for Children (DISC) and completed the SensOR inventory and the Family Life Impairment Scale. Results: Approximately one-fifth (21.2%) of children had elevated SOR symptoms. One-fourth (24.3%) of those with an elevated SOR score met criteria for a DSM-IV diagnosis, and 25.4% of children with a DSM-IV diagnosis had an elevated SOR score. Parents of children with elevated SOR alone reported a similar number of restrictions in family life as parents of those with an internalizing and/or externalizing diagnosis. SOR predicted concurrent family impairment above and beyond DSM diagnostic status and socio-demo-graphic risk. Conclusions: Elevated SOR occurs in the absence of other psychiatric conditions and is associated with impairment in family life. Services for children with comorbid elevated SOR and an externalizing disorder are needed to address the extremely high level of family impairment reported. J. Am. Acad. Child Adolesc. Psychiatry, 2011;50(12): 1210-1219.
C1 [Carter, Alice S.] Univ Massachusetts, Dept Psychol, Boston, MA 02125 USA.
   [Ben-Sasson, Ayelet] Univ Haifa, Ctr Study Child Dev, IL-31999 Haifa, Israel.
   [Briggs-Gowan, Margaret J.] Univ Connecticut, Ctr Hlth, Storrs, CT 06269 USA.
RP Carter, AS (reprint author), Univ Massachusetts, Dept Psychol, 100 Morrissey Blvd, Boston, MA 02125 USA.
EM alice.carter@umb.edu
OI Carter, Alice/0000-0001-9861-1560
FU National Institute of Mental HealthUnited States Department of Health &
   Human ServicesNational Institutes of Health (NIH) - USANIH National
   Institute of Mental Health (NIMH) [R01MH55278]; Wallace Foundation
FX Support for this research came from grants from the National Institute
   of Mental Health (R01MH55278) and the Wallace Foundation (ASC).
NR 38
TC 29
Z9 29
U1 2
U2 30
PU ELSEVIER SCIENCE BV
PI AMSTERDAM
PA PO BOX 211, 1000 AE AMSTERDAM, NETHERLANDS
SN 0890-8567
J9 J AM ACAD CHILD PSY
JI J. Am. Acad. Child Adolesc. Psychiatr.
PD DEC
PY 2011
VL 50
IS 12
BP 1210
EP 1219
DI 10.1016/j.jaac.2011.09.010
PG 10
WC Psychology, Developmental; Pediatrics; Psychiatry
SC Psychology; Pediatrics; Psychiatry
GA 857KA
UT WOS:000297716200005
PM 22115142
OA Green Accepted
DA 2020-02-16
ER

PT J
AU Oshri, A
   Rogosch, FA
   Burnette, ML
   Cicchetti, D
AF Oshri, Assaf
   Rogosch, Fred A.
   Burnette, Mandi L.
   Cicchetti, Dante
TI Developmental Pathways to Adolescent Cannabis Abuse and Dependence:
   Child Maltreatment, Emerging Personality, and Internalizing Versus
   Externalizing Psychopathology
SO PSYCHOLOGY OF ADDICTIVE BEHAVIORS
LA English
DT Article
DE developmental psychopathology; child personality; child maltreatment;
   transactional-ecological model; cannabis abuse; adolescent risk
ID DIAGNOSTIC INTERVIEW SCHEDULE; SUBSTANCE USE DISORDER; VERSION DISC-R;
   SEXUAL-ABUSE; PARENT PSYCHOTHERAPY; YOUNG ADULTHOOD; NEUROBEHAVIOR
   DISINHIBITION; RISK BEHAVIORS; ALCOHOL; ASSOCIATION
AB Child maltreatment is strongly associated with adolescent psychopathology and substance abuse and dependence. However, developmental processes unfolding from childhood into adolescence that delineate this trajectory are not well understood. The current study used path analysis in a structural equation modeling framework to examine multiple mediator models, including ego control, ego resiliency, and internalizing and externalizing symptoms to investigate this developmental process. Participants were 415 children, assessed across 3 waves of data, (i.e., at ages 7 to 9, 10 to 12, and 13 to 15). The sample included maltreated (n = 259) and nonmaltreated (n = 156) children; groups were comparable in sociodemographic characteristics. Findings support an transactional ecological model by revealing a developmental sequence in which severity of early childhood maltreatment potentiates less adaptive childhood personality functioning, followed by externalizing problems in preadolescence, and ultimately adolescent cannabis abuse and dependence symptoms. A developmental pathway from child maltreatment to adolescent cannabis abuse and dependence symptoms via personality and preadolescent internalizing problems was not supported. Understanding developmental pathways by which maltreatment experiences increase risk for substance abuse and dependence symptoms in youth has far-reaching implications for the treatment and prevention of substance use disorders.
C1 [Oshri, Assaf; Rogosch, Fred A.; Burnette, Mandi L.; Cicchetti, Dante] Univ Rochester, Mt Hope Family Ctr, Rochester, NY 14608 USA.
   [Oshri, Assaf; Rogosch, Fred A.; Burnette, Mandi L.] Univ Rochester, Dept Clin & Social Sci Psychol, Rochester, NY 14608 USA.
   [Cicchetti, Dante] Univ Minnesota, Inst Child Dev, Minneapolis, MN 55455 USA.
RP Oshri, A (reprint author), Univ Rochester, Mt Hope Family Ctr, 187 Edinburgh St, Rochester, NY 14608 USA.
EM assafoshri@rochester.edu
RI Cicchetti, Dante/C-4560-2015
OI Cicchetti, Dante/0000-0002-6347-1278
FU NIDA NIH HHSUnited States Department of Health & Human ServicesNational
   Institutes of Health (NIH) - USANIH National Institute on Drug Abuse
   (NIDA) [DA17741, R01 DA017741-02, R01 DA012903-03, R01 DA017741, R01
   DA012903, DA12903]
NR 71
TC 63
Z9 63
U1 0
U2 37
PU EDUCATIONAL PUBLISHING FOUNDATION-AMERICAN PSYCHOLOGICAL ASSOC
PI WASHINGTON
PA 750 FIRST ST, NE, WASHINGTON, DC 20002-4242 USA
SN 0893-164X
EI 1939-1501
J9 PSYCHOL ADDICT BEHAV
JI Psychol. Addict. Behav.
PD DEC
PY 2011
VL 25
IS 4
BP 634
EP 644
DI 10.1037/a0023151
PG 11
WC Substance Abuse; Psychology, Multidisciplinary
SC Substance Abuse; Psychology
GA 862AM
UT WOS:000298062200007
PM 21534646
OA Green Accepted
DA 2020-02-16
ER

PT J
AU Larsson, B
   Drugli, MB
AF Larsson, Bo
   Drugli, May Britt
TI School competence and emotional/behavioral problems among Norwegian
   school children as rated by teachers on the Teacher Report Form
SO SCANDINAVIAN JOURNAL OF PSYCHOLOGY
LA English
DT Article
DE Epidemiology; school children; social competence; emotional; behavioral
   problems; teacher
ID BEHAVIOR CHECKLIST; EMOTIONAL-PROBLEMS; SOCIETIES
AB Of 1,409 eligible children aged 6-13 years in grades 1 to 7 who were randomly selected from a national sample of Norwegian schools, 858 participated in the present study (60.9%). The sample was stratified by school centrality, region and size of grade cohort. The teachers assessed their children's academic performance, adaptive school functioning, and levels of emotional/behavioral problems using the 2001 version of the Teacher Report Form (TRF). Only one child was randomly selected from each grade cohort. Girls had significantly higher scores than boys in the Working Hard, Appropriate Behavior, Learning, and Total Adaptive Functioning domains. For girls, only the Working Hard domain was of medium effect size. While boys had significantly higher scores than girls on Attention, Thought Problems, Rule-Breaking, Aggression, Externalizing Problems and Total problems, only Attention Problems showed a medium effect size. Significant sex by age interaction effects were also found for Rule-Breaking, Externalizing, Internalizing, Anxious-Depressed and Total Problems. In all these comparisons, 10-13-year-old boys had significantly higher scores than 6-9-year olds, while girls had similar problem levels across age groups. Our mean Total Problems score (17.2) was lower than the grand mean (21.6) reported in a multi-country comparison but higher than in another Norwegian large-scale survey. Overall, our findings indicate that teachers in Scandinavia report, just as do parents, relatively low levels of emotional/behavioral problems among school-aged children.
C1 [Drugli, May Britt] Norwegian Univ Sci & Technol NTNU, Trondheim, Norway.
RP Larsson, B (reprint author), RBUP Midt, Klostergat 46-48, N-7489 Trondheim, Norway.
EM bo.larsson@ntnu.no
NR 18
TC 17
Z9 17
U1 0
U2 10
PU WILEY-BLACKWELL
PI MALDEN
PA COMMERCE PLACE, 350 MAIN ST, MALDEN 02148, MA USA
SN 0036-5564
J9 SCAND J PSYCHOL
JI Scand. J. Psychol.
PD DEC
PY 2011
VL 52
IS 6
BP 553
EP 559
DI 10.1111/j.1467-9450.2011.00889.x
PG 7
WC Psychology, Multidisciplinary
SC Psychology
GA 859AT
UT WOS:000297847000006
PM 21605120
DA 2020-02-16
ER

PT J
AU Farmer, TW
   Hall, CM
   Leung, MC
   Estell, DB
   Brooks, D
AF Farmer, Thomas W.
   Hall, Cristin M.
   Leung, Man-Chi
   Estell, David B.
   Brooks, Debra
TI Social Prominence and the Heterogeneity of Rejected Status in Late
   Elementary School
SO SCHOOL PSYCHOLOGY QUARTERLY
LA English
DT Article
DE peer rejection; social prominence; bullying; perceived popularity;
   social dynamics
ID PERCEIVED POPULARITY; SOCIOMETRIC STATUS; EARLY ADOLESCENTS;
   SELF-PERCEPTIONS; PEER REJECTION; AGGRESSION; BEHAVIOR; SUBTYPES; BOYS;
   CONFIGURATIONS
AB The heterogeneity of peer rejection was examined as a function of social prominence in fifth grade classrooms. From an overall sample of 3,891 (1,931 girls) students, 721 youth (424 boys) were identified with rejected status. Social prominence was determined from the aggregation of peer nominations for leader, athletic, cool, and popular. Students with rejected sociometric status were classified into one of three prominence subtypes: high, medium, and low. Prominence subtypes were differentially linked to social behavior and peer affiliations. Although relatively few rejected students had high prominence, those who did tended to have higher levels of peer-assessed aggression, were more likely to be identified as bullies, had lower levels of internalizing behavior, and were less likely to be socially isolated and more likely to associate with socially prominent peers as compared to youth in other rejected status social prominence subtypes.
C1 [Farmer, Thomas W.; Hall, Cristin M.; Brooks, Debra] Penn State Univ, Dept Counseling & Educ Psychol & Special Educ, University Pk, PA 16802 USA.
   [Leung, Man-Chi] Univ N Carolina, Ctr Dev Sci, Chapel Hill, NC USA.
   [Estell, David B.] Indiana Univ, Sch Educ, Bloomington, IN 47405 USA.
RP Farmer, TW (reprint author), 227 CEDAR Bldg, University Pk, PA 16802 USA.
EM twf2@psu.edu
NR 47
TC 9
Z9 9
U1 0
U2 15
PU AMER PSYCHOLOGICAL ASSOC
PI WASHINGTON
PA 750 FIRST ST NE, WASHINGTON, DC 20002-4242 USA
SN 1045-3830
J9 SCHOOL PSYCHOL QUART
JI Sch. Psychol. Q.
PD DEC
PY 2011
VL 26
IS 4
BP 260
EP 274
DI 10.1037/a0025624
PG 15
WC Psychology, Educational
SC Psychology
GA 874SW
UT WOS:000298979400002
DA 2020-02-16
ER

PT J
AU Petts, RJ
AF Petts, Richard J.
TI Parental Religiosity, Religious Homogamy, and Young Children's
   Well-Being
SO SOCIOLOGY OF RELIGION
LA English
DT Article
DE children; family; well-being
ID CONSERVATIVE PROTESTANTISM; CORPORAL PUNISHMENT; MENTAL-HEALTH;
   FAMILIES; STABILITY; HETEROGAMY; SANCTIFICATION; PARTICIPATION;
   SOCIALIZATION; INVOLVEMENT
AB Using longitudinal data on fragile families, this study examines the relationships between parents' religiosity, religious homogamy, and young children's well-being, and whether these relationships vary by family structure. Results suggest that weekly service attendance by both parents is associated with lower externalizing problem behavior among young children. Results also suggest that being raised by a mother who believes that religion is important to family life is associated with higher well-being among young children raised by married parents. In contrast, having only one parent who believes religion is important to family life is associated with lower well-being among children raised in cohabiting or single-parent families. Moreover, having parents with strict religious beliefs is associated with increased internalizing problem behavior, but is also associated with a decrease in externalizing problem behavior for children raised by cohabiting parents. Overall, this study contributes to our understanding of the role of religion within fragile families, as well as the role that religion may play in early child development.
C1 Ball State Univ, Dept Sociol, Muncie, IN 47306 USA.
RP Petts, RJ (reprint author), Ball State Univ, Dept Sociol, N Quad 205, Muncie, IN 47306 USA.
EM rjpetts@bsu.edu
RI Petts, Richard J./W-2745-2019
OI Petts, Richard J./0000-0001-6658-1387
NR 54
TC 11
Z9 11
U1 0
U2 21
PU OXFORD UNIV PRESS INC
PI CARY
PA JOURNALS DEPT, 2001 EVANS RD, CARY, NC 27513 USA
SN 1069-4404
J9 SOCIOL RELIG
JI Sociol. Relig.
PD WIN
PY 2011
VL 72
IS 4
BP 389
EP 414
DI 10.1093/socrel/srr021
PG 26
WC Sociology; Religion
SC Sociology; Religion
GA 859II
UT WOS:000297869700001
DA 2020-02-16
ER

PT J
AU Varela, M
   Liakopoulou, M
   Alexiou, GA
   Pitsouni, D
   Alevizopoulos, GA
AF Varela, Maria
   Liakopoulou, Magda
   Alexiou, George A.
   Pitsouni, Dimitra
   Alevizopoulos, Giorgos A.
TI Presurgical neuropsychological and behavioral evaluation of children
   with posterior fossa tumors Clinical article
SO JOURNAL OF NEUROSURGERY-PEDIATRICS
LA English
DT Article
DE posterior fossa tumor; neuropsychological impairment; behavioral
   impairment; Wechsler Intelligence Scale for Children; Bender-Gestalt
   Test; Benton Visual Retention Test; Child Behavior Checklist
ID COGNITIVE-AFFECTIVE SYNDROME; BRAIN-TUMORS; RISK-FACTORS; CHILDHOOD;
   CONSEQUENCES; IMPAIRMENT; CEREBELLUM; RESECTION; SEQUELAE; INJURY
AB Object. Brain tumors are associated with behavioral and neuropsychological effects. Most available data are focused on the posttreatment neurological and cognitive deficits of these patients. The aim of the present study was to investigate the pretreatment neuropsychological and behavioral impairment in children with posterior fossa tumors.
   Methods. The authors studied 24 children with posterior fossa tumors who were between 4 and 15 years of age, and who were surgically treated at the authors' institute. During the period prior to the tumor excision, neuropsychological and behavioral assessments were performed. A control group of age-matched children was also studied. The children's executive functions were assessed using the short form of the Wechsler Intelligence Scale for Children (WISC). For the assessment of visuospatial functions, spatial memory, and visuomotor integration skills, the Bender-Gestalt Test (BGT) was used. For assessment of the visual perception and visual memory, the authors used the Benton Visual Retention Test (BVRT). Furthermore, parents or caregivers completed the Child Behavior Checklist (CBCL).
   Results. The WISC revealed no significant difference between patients and the control group. The CBCL revealed significant somatic concerns compared with the measure's norms. Furthermore, the patients differed in aggressiveness, somatic concerns, anxiety symptoms, internalizing of problems, and total problems. In the BGT and the BVRT results, no significant difference was observed between patients and the control group. Furthermore, no significant correlation was found between neuropsychological scores and sex, age at diagnosis, histological diagnosis, presence of hydrocephalus, degree of hydrocephalus, tumor size, and tumor location.
   Conclusions. Children with posterior fossa tumors suffer more frequently from somatic concerns, aggressiveness, anxiety, and internalizing disorders compared with controls. No difference was found with respect to intelligence scores. (DOI: 10.3171/2011.8.PEDS11223)
C1 [Varela, Maria; Alexiou, George A.] Childrens Hosp Agia Sofia, Dept Neurosurg, Athens, Greece.
   [Liakopoulou, Magda; Pitsouni, Dimitra] Childrens Hosp Agia Sofia, Dept Child Psychiat, Athens, Greece.
   [Alevizopoulos, Giorgos A.] Univ Athens, Fac Nursing, Athens, Greece.
RP Alexiou, GA (reprint author), Aetideon 52, Holargos 11561, Attikis, Greece.
EM alexiougr@gmail.com
NR 24
TC 6
Z9 6
U1 0
U2 8
PU AMER ASSOC NEUROLOGICAL SURGEONS
PI ROLLING MEADOWS
PA 5550 MEADOWBROOK DRIVE, ROLLING MEADOWS, IL 60008 USA
SN 1933-0707
J9 J NEUROSURG-PEDIATR
JI J. Neurosurg.-Pediatr.
PD DEC
PY 2011
VL 8
IS 6
BP 548
EP 553
DI 10.3171/2011.8.PEDS11223
PG 6
WC Clinical Neurology; Pediatrics; Surgery
SC Neurosciences & Neurology; Pediatrics; Surgery
GA 853UC
UT WOS:000297450200005
PM 22132911
DA 2020-02-16
ER

PT J
AU Helweg-Larsen, K
   Frederiksen, ML
   Larsen, HB
AF Helweg-Larsen, Karin
   Frederiksen, Marie Louise
   Larsen, Helmer Boving
TI Violence, a risk factor for poor mental health in adolescence: A Danish
   nationally representative youth survey
SO SCANDINAVIAN JOURNAL OF PUBLIC HEALTH
LA English
DT Article
DE Denmark; gender; mental health; physical violence; risk assessment;
   youth survey
ID TRAUMATIC STRESS SYMPTOMS; COMMUNITY VIOLENCE; DEPRESSIVE SYMPTOMS;
   SEXUAL EXPERIENCES; DOMESTIC VIOLENCE; YOUNG ADULTHOOD; EXPOSURE;
   CHILDREN; CHILDHOOD; SAMPLE
AB Aims: To analyze mental health associations between youth's exposure to physical violence outside the home and at home, including witnessing domestic violence, and to describe gender differences in the associations. Methods: A multimedia computer-based survey among a nationally representative sample of 6,200 9th grade pupils included data on violence victimization, symptoms of anxiety and depression, psychosocial and health behaviour factors. Analyses included gender stratified cross-tabulations and logistic regressions. Results: Direct associations were found for both sexes between anxiety and depression and exposure to mild and severe physical violence both outside the home and at home. Adjusted for possible confounding factors, associations for severe violence exposure both at home and outside the home were found only among girls; odds ratio (OR): 2.4 [1.3-4.7]) and OR: 3.0 [1.1-8.6], respectively. Exposure to severe violence at home remained a strong risk factor for internalizing symptoms for boys, OR: 3.6 [1.4-9.2]. In the adjusted model, a stronger association was found between bad relationships with peers and poor mental health for boys than for girls; OR: 2.0 [1.6-2.3] and OR: 1.4 [1.3-1.6], respectively. For both sexes, witnessing physical violence against mother at home was associated with mental health problems, but did not remain a risk factor when adjusted for confounders. Conclusions: Gender differences exist in harmful mental health associations with regard to exposure to violence. For girls, violence outside the home is a stronger risk factor than violence at home, compared with boys.
C1 [Helweg-Larsen, Karin] Univ So Denmark, Natl Inst Publ Hlth, DK-1353 Copenhagen, Denmark.
   [Larsen, Helmer Boving] Univ Copenhagen, Dept Psychol, DK-1168 Copenhagen, Denmark.
RP Helweg-Larsen, K (reprint author), Univ So Denmark, Natl Inst Publ Hlth, Oster Farimagsgade 5 A, DK-1353 Copenhagen, Denmark.
EM khl@niph.dk
FU Ministry of Social Affairs
FX This research received funding from the Ministry of Social Affairs.
NR 28
TC 8
Z9 11
U1 0
U2 6
PU SAGE PUBLICATIONS LTD
PI LONDON
PA 1 OLIVERS YARD, 55 CITY ROAD, LONDON EC1Y 1SP, ENGLAND
SN 1403-4948
J9 SCAND J PUBLIC HEALT
JI Scand. J. Public Health
PD DEC
PY 2011
VL 39
IS 8
BP 849
EP 856
DI 10.1177/1403494811421638
PG 8
WC Public, Environmental & Occupational Health
SC Public, Environmental & Occupational Health
GA 853KB
UT WOS:000297423600008
PM 22031482
DA 2020-02-16
ER

PT J
AU Burnett, AC
   Anderson, PJ
   Cheong, J
   Doyle, LW
   Davey, CG
   Wood, SJ
AF Burnett, A. C.
   Anderson, P. J.
   Cheong, J.
   Doyle, L. W.
   Davey, C. G.
   Wood, S. J.
TI Prevalence of psychiatric diagnoses in preterm and full-term children,
   adolescents and young adults: a meta-analysis
SO PSYCHOLOGICAL MEDICINE
LA English
DT Article
DE Adolescence; anxiety; depression; meta-analysis; prematurity
ID LOW-BIRTH-WEIGHT; PITUITARY-ADRENAL AXIS; NEONATAL INTENSIVE-CARE;
   BEHAVIORAL OUTCOMES; NEUROBEHAVIORAL OUTCOMES; INTERNALIZING SYMPTOMS;
   MATTER ABNORMALITIES; SOCIAL COMPETENCES; GROWTH-RETARDATION;
   MENTAL-HEALTH
AB Background. Preterm (PT) birth and low birth weight (LBW) are high-prevalence events that are associated with adverse outcomes in the longer term, with vulnerability increasing as maturity at birth decreases. Psychiatric symptomatology appears heightened in PT/LBW survivors, though there are some discordant findings from studies using questionnaire measures, particularly with respect to anxiety and depressive symptoms.
   Method. This article synthesises findings from research using clinical psychiatric diagnostic criteria in PT/LBW individuals aged 10-25 years compared with term-born peers. Key outcomes of interest were the rates of individuals receiving any psychiatric diagnosis and the number of diagnoses of anxiety or depressive disorders.
   Results. A literature search for studies reporting prevalence of 'any diagnosis' yielded five studies that met inclusion criteria, with a total of 565 PT/LBW and 533 control individuals. Also, five studies were found that reported rates of anxiety/depression (692 PT/LBW and 605 control individuals). The risk of these outcomes was increased for PT/LBW individuals compared with controls [any diagnosis : odds ratio (OR) 3.66, 95% confidence interval (CI) 2.57-5.21; anxiety or depressive disorder : OR 2.86, 95% CI 1.73-4.73].
   Conclusions. The studies reviewed here indicate that, in addition to monitoring and management of medical and cognitive sequelae, the psychological well-being of PT/LBW individuals should be a key part of ongoing care.
C1 [Burnett, A. C.] Univ Melbourne, Dept Psychol, Parkville, Vic 3010, Australia.
   [Burnett, A. C.; Davey, C. G.; Wood, S. J.] Univ Melbourne, Dept Psychiat, Melbourne Neuropsychiat Ctr, Parkville, Vic 3010, Australia.
   [Burnett, A. C.; Davey, C. G.; Wood, S. J.] Melbourne Hlth, Melbourne, Vic, Australia.
   [Burnett, A. C.; Anderson, P. J.; Cheong, J.; Doyle, L. W.] Murdoch Childrens Res Inst, Parkville, Vic, Australia.
   [Anderson, P. J.; Doyle, L. W.] Univ Melbourne, Dept Paediat, Parkville, Vic 3010, Australia.
   [Cheong, J.; Doyle, L. W.] Univ Melbourne, Royal Womens Hosp, Dept Obstet & Gynaecol, Parkville, Vic 3010, Australia.
   [Cheong, J.; Doyle, L. W.] Royal Womens Hosp, Neonatal Serv, Melbourne, Vic, Australia.
   [Davey, C. G.] Univ Melbourne, Ctr Youth Mental Hlth, Parkville, Vic 3010, Australia.
   [Wood, S. J.] Univ Birmingham, Sch Psychol, Birmingham B15 2TT, W Midlands, England.
RP Burnett, AC (reprint author), Univ Melbourne, Dept Psychol, Parkville, Vic 3010, Australia.
EM aburnett@unimelb.edu.au
RI Davey, Christopher/B-3517-2011; Anderson, Peter J/B-6839-2015; Wood,
   Stephen J/M-8652-2014; Anderson, Peter John/O-5302-2019
OI Davey, Christopher/0000-0003-1431-3852; Anderson, Peter
   J/0000-0001-7430-868X; Wood, Stephen J/0000-0003-4186-5919; Anderson,
   Peter John/0000-0001-7430-868X; Doyle, Lex/0000-0002-7667-7312; Cheong,
   Jeanie/0000-0001-5901-0455
FU Australian Postgraduate AwardAustralian Government; Australian National
   Health and Medical Research Council (NHMRC) Centre of Clinical Research
   Excellence (CCRE) in Newborn MedicineNational Health and Medical
   Research Council of Australia [546549]; NHMRCNational Health and Medical
   Research Council of Australia [628371, 491246, 628922, 628711]
FX A.C.B. is supported by an Australian Postgraduate Award. J.C. receives
   salary support from the Australian National Health and Medical Research
   Council (NHMRC) Centre of Clinical Research Excellence (CCRE) in Newborn
   Medicine (no. 546549). P.J.A. acknowledges support from the NHMRC for a
   Senior Research Fellowship (no. 628371) and project grant (no 491246).
   C.G.D. is supported by a NHMRC Training (Postdoctoral) Fellowship (no.
   628922). S.J.W. was supported by a Clinical Career Development Award
   from the NHMRC (no. 628711).
NR 96
TC 37
Z9 37
U1 0
U2 23
PU CAMBRIDGE UNIV PRESS
PI NEW YORK
PA 32 AVENUE OF THE AMERICAS, NEW YORK, NY 10013-2473 USA
SN 0033-2917
EI 1469-8978
J9 PSYCHOL MED
JI Psychol. Med.
PD DEC
PY 2011
VL 41
IS 12
BP 2463
EP 2474
DI 10.1017/S003329171100081X
PG 12
WC Psychology, Clinical; Psychiatry; Psychology
SC Psychology; Psychiatry
GA 851TA
UT WOS:000297292600001
PM 21733218
DA 2020-02-16
ER

PT J
AU Stewart, T
   Suldo, S
AF Stewart, Tiffany
   Suldo, Shannon
TI RELATIONSHIPS BETWEEN SOCIAL SUPPORT SOURCES AND EARLY ADOLESCENTS'
   MENTAL HEALTH: THE MODERATING EFFECT OF STUDENT ACHIEVEMENT LEVEL
SO PSYCHOLOGY IN THE SCHOOLS
LA English
DT Article
ID DUAL-FACTOR MODEL; LIFE SATISFACTION; MIDDLE SCHOOL; INTERNALIZING
   SYMPTOMS; ACADEMIC-ACHIEVEMENT; PROTECTIVE FACTORS; ADJUSTMENT;
   PSYCHOPATHOLOGY; OUTCOMES; STRESS
AB This study examined how perceived social support from parents, classmates, and teachers jointly and uniquely predicted psychopathology (i.e., internalizing and externalizing symptoms) and wellness (i.e., life satisfaction) in a sample of 390 middle-school students. This study also explored the protective nature of high student academic achievement in the relationship between social support and mental health. Social support was a significant predictor of all mental health outcomes, particularly life satisfaction. Although classmate and teacher support were significant unique predictors of students' internalizing and externalizing symptoms, respectively, parent support emerged as the strongest predictor of all indicators of mental health. Academic achievement moderated the direction and strength of the relationships between externalizing behavior and (a) classmate support, and (b) parent support, respectively. Specifically, classmate support emerged as adaptive for average-and high-achieving students only, whereas academic achievement functioned as a protective factor against the manifestation of externalizing psychopathology among students with low parental support. Implications for school psychologists and directions for future research are discussed. (C) 2011 Wiley Periodicals, Inc.
C1 [Suldo, Shannon] Univ S Florida, Dept Psychol & Social Fdn, Tampa, FL 33620 USA.
RP Suldo, S (reprint author), Univ S Florida, Dept Psychol & Social Fdn, 4202 E Fowler Ave,EDU 105, Tampa, FL 33620 USA.
EM suldo@usf.edu
NR 83
TC 42
Z9 43
U1 1
U2 15
PU WILEY-BLACKWELL
PI MALDEN
PA COMMERCE PLACE, 350 MAIN ST, MALDEN 02148, MA USA
SN 0033-3085
J9 PSYCHOL SCHOOLS
JI Psychol. Schools
PD DEC
PY 2011
VL 48
IS 10
BP 1016
EP 1033
DI 10.1002/pits.20607
PG 18
WC Psychology, Educational
SC Psychology
GA 848NU
UT WOS:000297059100007
DA 2020-02-16
ER

PT J
AU Yeh, KH
AF Yeh, Kuang-Hui
TI Mediating effects of negative emotions in parent-child conflict on
   adolescent problem behavior
SO ASIAN JOURNAL OF SOCIAL PSYCHOLOGY
LA English
DT Article
DE externalizing problem; internalizing problem; mediator; parent-child
   conflict; rage; resentment
ID PSYCHOLOGICAL SYMPTOMS; SELF-BLAME; VIOLENCE; CONSEQUENCES; AGGRESSION;
   DEPRESSION; SCHOOL
AB Hierarchical regression analyses were used to study four types of negative emotions (rage, resentment, perceived threat, and self-blame) as possible mediators of the effect of parentchild conflict on internalizing (psychosomatic symptoms and social withdrawal) and externalizing (violent aggression and deviance) behavior in 724 adolescents. After controlling for demographic variables, the results showed that for both parents conflict had a positive main effect on internalizing and externalizing behavior. Of the four types of negative emotions, rage was the strongest mediator to mediate the effect of conflict on violent aggression, and resentment was the strongest mediator to mediate the effect of conflict on psychosomatic symptoms, social withdrawal, and deviant behavior. Implications and limitations of the study are discussed, and suggestions for future research are offered.
C1 Acad Sinica, Inst Ethnol, Taipei 115, Taiwan.
RP Yeh, KH (reprint author), Acad Sinica, Inst Ethnol, Taipei 115, Taiwan.
EM ykh01@gate.sinica.edu.tw
RI Yeh, Kuang-Hui/AAH-3183-2019
NR 43
TC 16
Z9 16
U1 0
U2 13
PU WILEY-BLACKWELL
PI HOBOKEN
PA 111 RIVER ST, HOBOKEN 07030-5774, NJ USA
SN 1367-2223
J9 ASIAN J SOC PSYCHOL
JI Asian J. Soc. Psychol.
PD DEC
PY 2011
VL 14
IS 4
BP 236
EP 245
DI 10.1111/j.1467-839X.2011.01350.x
PG 10
WC Psychology, Social
SC Psychology
GA 853FL
UT WOS:000297411500002
DA 2020-02-16
ER

PT J
AU Epkins, CC
   Heckler, DR
AF Epkins, Catherine C.
   Heckler, David R.
TI Integrating Etiological Models of Social Anxiety and Depression in
   Youth: Evidence for a Cumulative Interpersonal Risk Model
SO CLINICAL CHILD AND FAMILY PSYCHOLOGY REVIEW
LA English
DT Article
DE Children's social anxiety; Children's depression; Parent-child
   relationships; Peer relationships; Internalizing problems; Comorbidity
ID COGNITIVE-BEHAVIORAL THERAPY; ADOLESCENT PEER RELATIONS;
   COMPETENCE-BASED MODEL; 1ST 3 DECADES; CHILDHOOD ANXIETY;
   MIDDLE-CHILDHOOD; PSYCHIATRIC-DISORDERS; PARENTAL ANXIETY; DEVELOPMENTAL
   PSYCHOPATHOLOGY; LONGITUDINAL ASSOCIATIONS
AB Models of social anxiety and depression in youth have been developed separately, and they contain similar etiological influences. Given the high comorbidity of social anxiety and depression, we examine whether the posited etiological constructs are a correlate of, or a risk factor for, social anxiety and/or depression at the symptom level and the diagnostic level. We find core risk factors of temperament, genetics, and parent psychopathology (i.e., depression and anxiety) are neither necessary nor sufficient for the development of social anxiety and/or depression. Instead, aspects of children's relationships with parents and/or peers either mediates (i.e., explains) or moderates (i.e., interacts with) these core risks being related to social anxiety and/or depression. We then examine various parent- and peer-related constructs contained in the separate models of social anxiety and depression (i.e., parent-child attachment, parenting, social skill deficits, peer acceptance and rejection, peer victimization, friendships, and loneliness). Throughout our review, we report evidence for a Cumulative Interpersonal Risk model that incorporates both core risk factors and specific interpersonal risk factors. Most studies fail to consider comorbidity, thus little is known about the specificity of these various constructs to depression and/or social anxiety. However, we identify shared, differential, and cumulative risks, correlates, consequences, and protective factors. We then put forth demonstrated pathways for the development of depression, social anxiety, and their comorbidity. Implications for understanding comorbidity are highlighted throughout, as are theoretical and research directions for developing and refining models of social anxiety, depression, and their comorbidity. Prevention and treatment implications are also noted.
C1 [Epkins, Catherine C.; Heckler, David R.] Texas Tech Univ, Dept Psychol, Lubbock, TX 79409 USA.
RP Epkins, CC (reprint author), Texas Tech Univ, Dept Psychol, MS 42051, Lubbock, TX 79409 USA.
EM catherine.epkins@ttu.edu
NR 308
TC 88
Z9 90
U1 3
U2 92
PU SPRINGER/PLENUM PUBLISHERS
PI NEW YORK
PA 233 SPRING ST, NEW YORK, NY 10013 USA
SN 1096-4037
EI 1573-2827
J9 CLIN CHILD FAM PSYCH
JI Clin. Child Fam. Psychol. Rev.
PD DEC
PY 2011
VL 14
IS 4
BP 329
EP 376
DI 10.1007/s10567-011-0101-8
PG 48
WC Psychology, Clinical
SC Psychology
GA 852HB
UT WOS:000297346800001
PM 22080334
DA 2020-02-16
ER

PT J
AU Zona, K
   Milan, S
AF Zona, Kate
   Milan, Stephanie
TI Gender Differences in the Longitudinal Impact of Exposure to Violence on
   Mental Health in Urban Youth
SO JOURNAL OF YOUTH AND ADOLESCENCE
LA English
DT Article
DE Gender; Violence; PTSD; Dissociation; Internalizing; Externalizing
ID POSTTRAUMATIC-STRESS-DISORDER; DISSOCIATIVE EXPERIENCES SCALE;
   AFRICAN-AMERICAN YOUTH; INNER-CITY YOUTH; COMMUNITY VIOLENCE;
   PSYCHOLOGICAL TRAUMA; DEPRESSIVE SYMPTOMS; CHILDHOOD TRAUMA;
   PERITRAUMATIC DISSOCIATION; DEPERSONALIZATION DISORDER
AB There is evidence of gender differences in psychopathology during adolescence, but little research has investigated gender differences in trauma-related symptoms. Exposure to violence is a commonly experienced potentially traumatic event among urban adolescents, and the few studies examining gender differences in its mental health impact have produced inconsistent findings. The present study examines the moderating effects of gender on the longitudinal association between exposure to violence and a variety of mental health symptoms (externalizing, internalizing, PTSD, dissociation) in a racially diverse urban adolescent sample (N = 615; 50.6% female; Time 1 mean age = 14.15; Time 2 mean age = 16.70). For both genders, exposure to violence prospectively predicted increases in all types of symptoms. Although boys reported more exposure to violence on average, girls experiencing violence were more likely to experience dissociative (but not PTSD, internalizing, or externalizing) symptoms. The results suggest that adolescent girls exposed to potentially traumatic events may be especially vulnerable to experiencing certain trauma-related symptoms and imply gender-specific pathways to trauma-related psychopathology.
C1 [Zona, Kate; Milan, Stephanie] Univ Connecticut, Dept Psychol, Storrs, CT 06269 USA.
RP Zona, K (reprint author), Univ Connecticut, Dept Psychol, 406 Babbidge Rd,Unit 1020, Storrs, CT 06269 USA.
EM Kate.zona@uconn.edu
NR 97
TC 56
Z9 56
U1 0
U2 20
PU SPRINGER/PLENUM PUBLISHERS
PI NEW YORK
PA 233 SPRING ST, NEW YORK, NY 10013 USA
SN 0047-2891
J9 J YOUTH ADOLESCENCE
JI J. Youth Adolesc.
PD DEC
PY 2011
VL 40
IS 12
BP 1674
EP 1690
DI 10.1007/s10964-011-9649-3
PG 17
WC Psychology, Developmental
SC Psychology
GA 843AS
UT WOS:000296645100010
PM 21400207
DA 2020-02-16
ER

PT J
AU Forgeron, PA
   McGrath, P
   Stevens, B
   Evans, J
   Dick, B
   Finley, GA
   Carlson, T
AF Forgeron, Paula A.
   McGrath, Patrick
   Stevens, Bonnie
   Evans, Joan
   Dick, Bruce
   Finley, G. Allen
   Carlson, Torie
TI Social information processing in adolescents with chronic pain: My
   friends don't really understand me
SO PAIN
LA English
DT Article
DE Adolescent chronic pain; Friendships; Peer relationships; Social
   information processing; Pediatric pain; Social relationships
ID PEER RELATIONSHIPS; FIBROMYALGIA SYNDROME; DEPRESSION SCALE; CHILDREN;
   LONELINESS; PREDICTORS; ANXIETY; VICTIMIZATION; POPULATION; BEHAVIOR
AB Adolescents with chronic pain are at risk for impairment in their friendships. They miss out on leisure activities, have increased school absence, may have fewer friends, are at an increased risk for victimization, and may be perceived by peers as less likeable. To help determine the source of these problems, the Social Information Processing Model (SIP) was adapted using narrative vignettes to determine if adolescents with chronic pain interpret friendship interactions differently in terms of supportive and nonsupportive behaviors compared to healthy peers. One hundred seven adolescents, 45 with chronic pain, completed the vignette questionnaire and a battery of measures. The vignette questionnaire included 12 vignettes to capture 3 steps in SIP processing: interpretation of cues, response construction, and response decision. Participants with chronic pain rated nonsupportive vignettes more negatively than healthy controls and indicated they would enact supportive behaviors towards the chronic pain character more often if they had been the healthy character. Age, sex, and internalizing measures did not significantly contribute to the findings. Chronic pain explained 6.5% of variance in the ratings of nonsupportive vignettes and 10.1% of the variance in supportive behavior selection. Adolescents with chronic pain may interpret nonsupportive social situations with close friends as more distressing. The endorsement of more supportive behaviors may indicate a need for, and expectation of, supportive behaviors from friends. When adolescents with chronic pain do not perceive friends as providing support, they may avoid these social situations. (C) 2011 International Association for the Study of Pain. Published by Elsevier B. V. All rights reserved.
C1 [Forgeron, Paula A.; McGrath, Patrick; Finley, G. Allen] Dalhousie Univ, IWK Hlth Ctr, Halifax, NS B3N 1H8, Canada.
   [Stevens, Bonnie] Univ Toronto, Hosp Sick Children, Toronto, ON M5G 1X8, Canada.
   [Dick, Bruce] Univ Alberta, Stollery Childrens Hosp, Edmonton, AB, Canada.
   [Carlson, Torie] Univ Calgary, Alberta Childrens Hosp, Calgary, AB, Canada.
RP Forgeron, PA (reprint author), Dalhousie Univ, IWK Hlth Ctr, 2 Hart Rd, Halifax, NS B3N 1H8, Canada.
EM pforgero@dal.ca
RI Finley, Allen/AAD-7583-2020
OI Finley, G. Allen/0000-0003-4579-7749; McGrath,
   Patrick/0000-0002-9568-2571
FU CIHRCanadian Institutes of Health Research (CIHR); Clinical Research
   Initiative; Ruby Blois Nursing Research Award; IWK Health Centre
FX This study is part of Ms. Forgeron's doctoral work; she is supported
   through a CIHR Doctoral Fellowship, Clinical Research Initiative, and
   the Ruby Blois Nursing Research Award. The study was supported by a
   research allowance attached to Ms. Forgeron's CIHR Fellowship and by a
   grant from the IWK Health Centre.
NR 53
TC 28
Z9 29
U1 0
U2 28
PU ELSEVIER SCIENCE BV
PI AMSTERDAM
PA PO BOX 211, 1000 AE AMSTERDAM, NETHERLANDS
SN 0304-3959
J9 PAIN
JI Pain
PD DEC
PY 2011
VL 152
IS 12
BP 2773
EP 2780
DI 10.1016/j.pain.2011.09.001
PG 8
WC Anesthesiology; Clinical Neurology; Neurosciences
SC Anesthesiology; Neurosciences & Neurology
GA 846PV
UT WOS:000296916600017
PM 21963240
DA 2020-02-16
ER

PT J
AU Grisham, JR
   Fullana, MA
   Mataix-Cols, D
   Moffitt, TE
   Caspi, A
   Poulton, R
AF Grisham, J. R.
   Fullana, M. A.
   Mataix-Cols, D.
   Moffitt, T. E.
   Caspi, A.
   Poulton, R.
TI Risk factors prospectively associated with adult obsessive-compulsive
   symptom dimensions and obsessive-compulsive disorder
SO PSYCHOLOGICAL MEDICINE
LA English
DT Article
DE Anxiety disorders; longitudinal; obsessive-compulsive disorder;
   prospective
ID SEROTONIN REUPTAKE INHIBITORS; NEUROLOGICAL SOFT SIGNS; AFFECTED SIBLING
   PAIRS; QUALITY-OF-LIFE; PERSONALITY DIMENSIONS; YOUNG ADULTHOOD; BIRTH
   COHORT; PREVALENCE; CHILDHOOD; COMORBIDITY
AB Background. Very few longitudinal studies have evaluated prospective neurodevelopmental and psychosocial risk factors for obsessive-compulsive disorder (OCD). Furthermore, despite the heterogeneous nature of OCD, no research has examined risk factors for its primary symptom dimensions, such as contamination/washing.
   Method. Potential risk factors for symptoms or diagnosis of OCD in adulthood and for specific adult obsessive-compulsive (OC) symptom dimensions were examined in the Dunedin Study birth cohort. The presence of obsessions and compulsions and psychological disorders was assessed using the Diagnostic Interview Schedule (DIS) at ages 26 and 32 years. Individuals with a diagnosis of OCD at either age (n=36) were compared to both a healthy control group (n=613) and an anxious control group (n=310) to determine whether associations between a risk factor and an OCD diagnosis were specific.
   Results. Childhood neurodevelopmental, behavioral, personality and environmental risk factors were associated with a diagnosis of OCD and with OC symptoms at ages 26 and 32. Social isolation, retrospectively reported physical abuse and negative emotionality were specific predictors of an adult OCD diagnosis. Of note, most risk factors were associated with OC symptoms in adulthood and several risk factors predicted specific OCD dimensions. Perinatal insults were linked to increased risk for symmetry/ordering and shameful thoughts dimensions, whereas poor childhood motor skills predicted the harm/checking dimension. Difficult temperament, internalizing symptoms and conduct problems in childhood also predicted specific symptom dimensions and lower IQ non-specifically predicted increased risk for most dimensions.
   Conclusions. The current findings underscore the need for a dimensional approach in evaluating childhood risk factors for obsessions and compulsions.
C1 [Grisham, J. R.] Univ New S Wales, Sch Psychol, Sydney, NSW 2052, Australia.
   [Fullana, M. A.; Mataix-Cols, D.] Kings Coll London, Div Psychol Med, Inst Psychiat, London, England.
   [Fullana, M. A.] Hosp Mar IAPS, Anxiety Unit, Barcelona, Spain.
   [Fullana, M. A.] Autonomous Univ Barcelona, Dept Psychiat, E-08193 Barcelona, Spain.
   [Moffitt, T. E.; Caspi, A.] Kings Coll London, Inst Psychiat, Social Genet & Dev Psychiat Ctr, London, England.
   [Moffitt, T. E.; Caspi, A.] Duke Univ, Dept Psychol & Neurosci, Dept Psychiat & Behav Sci, Inst Genome Sci & Policy, Durham, NC USA.
   [Poulton, R.] Univ Otago, Dunedin Sch Med, Dunedin Multidisciplinary Hlth & Dev Res Unit, Dunedin, New Zealand.
RP Grisham, JR (reprint author), Univ New S Wales, Sch Psychol, Sydney, NSW 2052, Australia.
EM jgrisham@psy.unsw.edu.au
RI caspi, avshalom/D-5294-2011; Moffitt, Terrie E/D-5295-2011; Fullana,
   Miguel/D-3288-2011; Mataix-Cols, David/G-3843-2010
OI caspi, avshalom/0000-0003-0082-4600; Moffitt, Terrie
   E/0000-0002-8589-6760; Fullana, Miguel/0000-0003-3863-5223; Mataix-Cols,
   David/0000-0002-4545-0924; Grisham, Jessica/0000-0002-5035-1744
FU New Zealand Health Research CouncilHealth Research Council of New
   Zealand; Australian Research CouncilAustralian Research Council
   [DP0984560]; Medical Research Council, UKMedical Research Council UK
   (MRC) [G0100527, G0601483]; U.S. National Institute on AgingUnited
   States Department of Health & Human ServicesNational Institutes of
   Health (NIH) - USANIH National Institute on Aging (NIA) [AG032282]; U.S.
   National Institutes of HealthUnited States Department of Health & Human
   ServicesNational Institutes of Health (NIH) - USA [MH45070, MH49414];
   William T. Grant Foundation; Hebrew University; Caselberg Trust; Royal
   SocietyRoyal Society of London; Medical Research CouncilMedical Research
   Council UK (MRC) [G0100527, G0601483, G9817803B]
FX We thank the Dunedin Study members, their parents and teachers, Unit
   research staff, and Study founder P. Silva. The Dunedin
   Multidisciplinary Health and Development Research Unit is supported by
   the New Zealand Health Research Council. This research received support
   from the Australian Research Council (grant DP0984560), the Medical
   Research Council, UK (grants G0100527 and G0601483), the U.S. National
   Institute on Aging (grant AG032282) and the U.S. National Institutes of
   Health (grants MH45070 and MH49414), the William T. Grant Foundation,
   the Lady Davis Fellowship of the Hebrew University, and the Caselberg
   Trust. A. Caspi is a Royal Society Wolfson Merit Award holder.
NR 89
TC 41
Z9 42
U1 0
U2 37
PU CAMBRIDGE UNIV PRESS
PI NEW YORK
PA 32 AVENUE OF THE AMERICAS, NEW YORK, NY 10013-2473 USA
SN 0033-2917
EI 1469-8978
J9 PSYCHOL MED
JI Psychol. Med.
PD DEC
PY 2011
VL 41
IS 12
BP 2495
EP 2506
DI 10.1017/S0033291711000894
PG 12
WC Psychology, Clinical; Psychiatry; Psychology
SC Psychology; Psychiatry
GA 851TA
UT WOS:000297292600004
PM 21672296
DA 2020-02-16
ER

PT J
AU Curto, BM
   Paula, CS
   do Nascimento, R
   Murray, J
   Bordin, IA
AF Curto, Bartira Marques
   Paula, Cristiane Silvestre
   do Nascimento, Rosimeire
   Murray, Joseph
   Bordin, Isabel A.
TI Environmental factors associated with adolescent antisocial behavior in
   a poor urban community in Brazil
SO SOCIAL PSYCHIATRY AND PSYCHIATRIC EPIDEMIOLOGY
LA English
DT Article
DE Adolescent; Mental health; Brazil; Cross-sectional studies; Poverty
ID LIFE-COURSE-PERSISTENT; PARENT-CHILD CONFLICT; PAST 10 YEARS; CONDUCT
   DISORDER; RISK-FACTORS; MENTAL-HEALTH; PSYCHOLOGICAL SYMPTOMS;
   PSYCHIATRIC-DISORDERS; OPPOSITIONAL DEFIANT; FOLLOW-UP
AB Investigating risk factors for anti-social behavior (ASB) is particularly relevant in a poor urban and violent community of a developing country where homicide is the primary cause of death among 15-24-year olds.
   To identify individual and environmental factors associated with ASB in adolescents from an urban poor community in the outskirts of So Paulo City, Brazil.
   This cross-sectional study was based on a probabilistic sample of clusters that included all eligible households (women aged 15-49 years with a son or daughter < 18 years of age). One mother-child pair was randomly selected per household (n = 813; response rate: 82.4%). This study is focused on the age group 11-17 years (n = 248). ASB was identified by externalizing scores in the clinical range on the Child Behavior Checklist and/or the Youth Self Report. Potential correlates included individual, maternal, paternal, and familial characteristics. Backward logistic regression analysis identified independent correlates and significant interactions.
   Youths with high ASB scores were more likely to be victims of severe physical punishment and have an absent father/substitute. Maternal anxiety/depression was a risk factor only among older adolescents (15-17 years), while the presence of internalizing problems was a risk factor only among younger adolescents (11-14 years). Having a non-working mother increased the risk for ASB only among low-income adolescents.
   The recognition that certain environmental factors may have harmful effects on adolescents' mental health, and the identification of more vulnerable groups can contribute to the development of effective strategies for prevention and treatment of ASB.
C1 [Curto, Bartira Marques; Paula, Cristiane Silvestre; do Nascimento, Rosimeire; Bordin, Isabel A.] Univ Fed Sao Paulo, Dept Psiquiatria, BR-04038030 Sao Paulo, Brazil.
   [Paula, Cristiane Silvestre] Univ Prebiteriana Mackenzie, Dev Disorder Post Grad Program, Sao Paulo, Brazil.
   [Murray, Joseph] Univ Cambridge, Inst Criminol, Cambridge CB3 9DA, England.
RP Curto, BM (reprint author), Univ Fed Sao Paulo, Dept Psiquiatria, Rua Borges Lagoa 570,Cj 51, BR-04038030 Sao Paulo, Brazil.
EM mbartira@yahoo.com.br; csilvestrep@uol.com.br; rosimeiren@yahoo.com.br;
   jm335@cam.ac.uk; iasbordin@gmail.com
RI Psiquiatria, Inct/I-1060-2013; Murray, Joseph/Z-6274-2019; Bordin,
   Isabel A./O-7640-2015
OI Murray, Joseph/0000-0002-5511-3454; Bordin, Isabel
   A./0000-0002-3173-5419
NR 64
TC 14
Z9 15
U1 1
U2 37
PU SPRINGER HEIDELBERG
PI HEIDELBERG
PA TIERGARTENSTRASSE 17, D-69121 HEIDELBERG, GERMANY
SN 0933-7954
EI 1433-9285
J9 SOC PSYCH PSYCH EPID
JI Soc. Psychiatry Psychiatr. Epidemiol.
PD DEC
PY 2011
VL 46
IS 12
BP 1221
EP 1231
DI 10.1007/s00127-010-0291-2
PG 11
WC Psychiatry
SC Psychiatry
GA 849VT
UT WOS:000297154100003
PM 20931327
DA 2020-02-16
ER

PT J
AU Fite, PJ
   Stoppelbein, L
   Greening, L
   Preddy, TM
AF Fite, Paula J.
   Stoppelbein, Laura
   Greening, Leilani
   Preddy, Teresa M.
TI Associations Between Relational Aggression, Depression, and Suicidal
   Ideation in a Child Psychiatric Inpatient Sample
SO CHILD PSYCHIATRY & HUMAN DEVELOPMENT
LA English
DT Article
DE Relational aggression; Suicide; Depression
ID INTERNALIZING SYMPTOMS; REACTIVE AGGRESSION; GENDER-DIFFERENCES; OVERT
   AGGRESSION; SUBSTANCE USE; RISK; BEHAVIOR; PSYCHOPATHOLOGY; ADOLESCENTS;
   PARENT
AB The current study examined relations between relational aggression, depressive symptoms, and suicidal ideation in a child clinical population. Participants included 276 children (M (age) = 9.55 years; 69% Male) who were admitted to a child psychiatric inpatient facility. Findings suggested that relational aggression was associated with depressive symptoms, which in turn was associated with suicidal ideation. The test of indirect effects suggested that depressive symptoms fully accounted for the link between relational aggression and suicidal ideation. Moreover, these relations were found when also controlling for the variance associated with overt aggression, history of abuse, and social problems. Current findings appear to suggest that relational aggression is linked to depressive symptoms, which is linked to suicidal ideation within a clinical population, and as such there may be clinical utility in assessing relational aggression.
C1 [Fite, Paula J.] Univ Kansas, Dept Psychol, Lawrence, KS 66045 USA.
   [Fite, Paula J.] Univ Kansas, Dept Appl Behav Sci, Lawrence, KS 66045 USA.
   [Stoppelbein, Laura; Greening, Leilani] Univ Mississippi, Med Ctr, Dept Psychiat & Human Behav, Jackson, MS 39216 USA.
   [Preddy, Teresa M.] Univ Tennessee, Dept Psychol, Knoxville, TN 37996 USA.
RP Fite, PJ (reprint author), Univ Kansas, Dept Psychol, Lawrence, KS 66045 USA.
EM pfite@utk.edu
NR 55
TC 14
Z9 14
U1 0
U2 8
PU SPRINGER
PI NEW YORK
PA 233 SPRING ST, NEW YORK, NY 10013 USA
SN 0009-398X
EI 1573-3327
J9 CHILD PSYCHIAT HUM D
JI Child Psychiat. Hum. Dev.
PD DEC
PY 2011
VL 42
IS 6
BP 666
EP 678
DI 10.1007/s10578-011-0243-4
PG 13
WC Psychology, Developmental; Pediatrics; Psychiatry
SC Psychology; Pediatrics; Psychiatry
GA 846EE
UT WOS:000296879200004
PM 21701908
DA 2020-02-16
ER

PT J
AU De Bolle, M
   De Clercq, B
   Decuyper, M
   De Fruyt, F
AF De Bolle, Marleen
   De Clercq, Barbara
   Decuyper, Mieke
   De Fruyt, Filip
TI Affective Determinants of Anxiety and Depression Development in Children
   and Adolescents: An Individual Growth Curve Analysis
SO CHILD PSYCHIATRY & HUMAN DEVELOPMENT
LA English
DT Article
DE Development; Anxiety; Depression; Predictors; Tripartite model
ID TRIPARTITE MODEL; NEGATIVE AFFECTIVITY; INTERNALIZING DISORDERS;
   PSYCHIATRIC-DISORDERS; GENDER-DIFFERENCES; EARLY-CHILDHOOD; MOOD
   DISORDERS; RISK-FACTORS; SYMPTOMS; PERSONALITY
AB The tripartite model (in Clark and Watson, J Abnorm Psychol 100:316-336, 1991) comprises Negative Affect (NA), Positive Affect (PA), and Physiological Hyperarousal (PH), three temperamental-based dimensions. The current study examined the tripartite model's assumptions that (a) NA interacts with PA to predict subsequent depressive (but not anxiety) symptom developments and (b) NA interacts with PH to predict subsequent anxiety (but not depressive) symptom developments in a sample of 243 community and referred children and adolescents (42.8% boys; M age = 10.87 years, SD = 1.83). Results confirmed that individuals with a combined high NA/low PA profile display the least favorable course of depressive -but not anxiety- symptoms. In contrast with the model, the combination of NA and PH influenced the development of depression, but not anxiety. Relations were not moderated by sex or sample. Results revealed that the assessment of the tripartite components is warranted as it can help to identify children at risk for an unfavorable depressive symptom course.
C1 [De Bolle, Marleen; De Clercq, Barbara; Decuyper, Mieke; De Fruyt, Filip] Univ Ghent, B-9000 Ghent, Belgium.
RP De Bolle, M (reprint author), Univ Ghent, B-9000 Ghent, Belgium.
EM Marleen.DeBolle@Ugent.be
RI De Fruyt, Filip/A-3083-2009
NR 38
TC 5
Z9 5
U1 0
U2 11
PU SPRINGER
PI NEW YORK
PA 233 SPRING ST, NEW YORK, NY 10013 USA
SN 0009-398X
J9 CHILD PSYCHIAT HUM D
JI Child Psychiat. Hum. Dev.
PD DEC
PY 2011
VL 42
IS 6
BP 694
EP 711
DI 10.1007/s10578-011-0241-6
PG 18
WC Psychology, Developmental; Pediatrics; Psychiatry
SC Psychology; Pediatrics; Psychiatry
GA 846EE
UT WOS:000296879200006
PM 21701909
DA 2020-02-16
ER

PT J
AU Padilla-Walker, LM
   Hardy, SA
   Christensen, KJ
AF Padilla-Walker, Laura M.
   Hardy, Sam A.
   Christensen, Katherine J.
TI Adolescent Hope as a Mediator Between Parent-Child Connectedness and
   Adolescent Outcomes
SO JOURNAL OF EARLY ADOLESCENCE
LA English
DT Article
DE cognitive development/critical thinking/reasoning; motivation;
   parenting; path analysis; positive youth development; structural
   equation modeling (AMOS, LISREL, MPLUS, EQS)
ID AFRICAN-AMERICAN ADOLESCENTS; SELF-ESTEEM; SOCIAL CONNECTEDNESS; RISK
   BEHAVIOR; SUBSTANCE USE; OPTIMISM; SCHOOL; ENGAGEMENT; EFFICACY; VALUES
AB This study examines adolescent hope as a mediator between connectedness to mother and father, and positive and negative child outcomes. Participants included 489 adolescents aged 9 to 14 years (M = 11.29; SD = 1.01) and their parents from the Flourishing Families Project, and data were analyzed using structural equation modeling. Results suggested that hope mediated the relation between child-reported parent-child connectedness and adolescents' prosocial behavior, school engagement, and internalizing behavior. Mother-and father-reported connectedness were not related to adolescent hope but were directly related to behavioral outcomes. This study highlights the importance of adolescents' cognitive-motivational processes for both positive and negative outcomes and has important implications for prevention and intervention programs.
C1 [Padilla-Walker, Laura M.] Brigham Young Univ, Sch Family Life, Provo, UT 84602 USA.
   [Hardy, Sam A.] Brigham Young Univ, Dept Psychol, Provo, UT 84602 USA.
RP Padilla-Walker, LM (reprint author), Brigham Young Univ, Sch Family Life, 2097 JFSB, Provo, UT 84602 USA.
EM laura_walker@byu.edu
RI Hardy, Sam/G-9068-2013
NR 63
TC 15
Z9 15
U1 0
U2 16
PU SAGE PUBLICATIONS INC
PI THOUSAND OAKS
PA 2455 TELLER RD, THOUSAND OAKS, CA 91320 USA
SN 0272-4316
EI 1552-5449
J9 J EARLY ADOLESCENCE
JI J. Early Adolesc.
PD DEC
PY 2011
VL 31
IS 6
BP 853
EP 879
DI 10.1177/0272431610376249
PG 27
WC Family Studies; Psychology, Developmental
SC Family Studies; Psychology
GA 843BO
UT WOS:000296647500004
DA 2020-02-16
ER

PT J
AU McLaughlin, KA
   Fox, NA
   Zeanah, CH
   Nelson, CA
AF McLaughlin, Katie A.
   Fox, Nathan A.
   Zeanah, Charles H.
   Nelson, Charles A.
TI Adverse Rearing Environments and Neural Development in Children: The
   Development of Frontal Electroencephalogram Asymmetry
SO BIOLOGICAL PSYCHIATRY
LA English
DT Article
DE Brain development; childhood adversity; deprivation;
   electroencephalogram (EEG); frontal EEG asymmetry; institutionalization
ID EEG ALPHA ASYMMETRY; BRAIN ASYMMETRY; MATERNAL-CARE; INTERNATIONAL
   RESEARCH; BIOLOGICAL SUBSTRATE; COMMUNITY CHILDREN; CEREBRAL ASYMMETRY;
   YOUNG-CHILDREN; FOSTER-CARE; INFANTS
AB Background: Children raised in institutional settings experience marked deprivation in social and environmental stimulation. This deprivation may disrupt brain development in ways that increase risk for psychopathology. Differential hemispheric activation of the frontal cortex is an established biological substrate of affective style that is associated with internalizing psychopathology. Previous research has never characterized the development of frontal electroencephalogram asymmetry in children or evaluated whether adverse rearing environments alter developmental trajectories.
   Methods: A sample of 136 children (mean age = 23 months) residing in institutions in Bucharest, Romania, and a sample of community control subjects (n = 72) participated. Half of institutionalized children were randomized to a foster care intervention. Electroencephalogram data were acquired at study entry and at ages 30, 42, and 96 months. A structured diagnostic interview of psychiatric disorders was completed at 54 months.
   Results: Children exhibited increases in right relative to left hemisphere frontal activation between the second and fourth years of life, followed by an increase in left relative to right hemisphere activation. Children reared in institutions experienced a prolonged period of increased right hemisphere activation and a blunted rebound in left frontal activation. Foster care placement was associated with improved developmental trajectories but onlyamongchildren placed before 24 months. The development trajectory of frontal electroencephalogram asymmetry in early childhood predicted internalizing symptoms at 54 months.
   Conclusions: Exposure to adverse rearing environments can alter brain development, culminating in heightened risk for psychopathology. Interventions delivered early in life have the greatest potential to mitigate the long-term effects of these environments.
C1 [McLaughlin, Katie A.; Nelson, Charles A.] Harvard Univ, Sch Med, Childrens Hosp Boston, Div Gen Pediat, Boston, MA 02115 USA.
   [McLaughlin, Katie A.; Nelson, Charles A.] Harvard Univ, Ctr Developing Child, Cambridge, MA 02138 USA.
   [Fox, Nathan A.] Univ Maryland, Dept Human Dev, College Pk, MD 20742 USA.
   [Zeanah, Charles H.] Tulane Univ, Sch Med, Dept Psychiat, New Orleans, LA 70112 USA.
RP McLaughlin, KA (reprint author), Harvard Univ, Sch Med, Childrens Hosp Boston, Div Gen Pediat, 300 Longwood Ave, Boston, MA 02115 USA.
EM katie.mclaughlin@childrens.harvard.edu
OI McLaughlin, Katie/0000-0002-1362-2410
FU John D. and Catherine T. MacArthur Foundation Research Network on Early
   Experience and Brain Development (Charles A. Nelson, Network Chair);
   National Institute of Mental HealthUnited States Department of Health &
   Human ServicesNational Institutes of Health (NIH) - USANIH National
   Institute of Mental Health (NIMH) [MH091363, MH092526]
FX This research was supported by a grant from the John D. and Catherine T.
   MacArthur Foundation Research Network on Early Experience and Brain
   Development (Charles A. Nelson, Network Chair) and research support from
   the National Institute of Mental Health (MH091363 to CAN and MH092526 to
   KAM).
NR 65
TC 51
Z9 51
U1 1
U2 26
PU ELSEVIER SCIENCE INC
PI NEW YORK
PA STE 800, 230 PARK AVE, NEW YORK, NY 10169 USA
SN 0006-3223
EI 1873-2402
J9 BIOL PSYCHIAT
JI Biol. Psychiatry
PD DEC 1
PY 2011
VL 70
IS 11
BP 1008
EP 1015
DI 10.1016/j.biopsych.2011.08.006
PG 8
WC Neurosciences; Psychiatry
SC Neurosciences & Neurology; Psychiatry
GA 842FL
UT WOS:000296578800004
PM 21962332
OA Green Accepted
DA 2020-02-16
ER

PT J
AU Babinski, DE
   Pelham, WE
   Molina, BSG
   Waschbusch, DA
   Gnagy, EM
   Yu, JH
   Sibley, MH
   Biswas, A
AF Babinski, Dara E.
   Pelham, William E., Jr.
   Molina, Brooke S. G.
   Waschbusch, Daniel A.
   Gnagy, Elizabeth M.
   Yu, Jihnhee
   Sibley, Margaret H.
   Biswas, Aparajita
TI Women with Childhood ADHD: Comparisons by Diagnostic Group and Gender
SO JOURNAL OF PSYCHOPATHOLOGY AND BEHAVIORAL ASSESSMENT
LA English
DT Article
DE ADHD; Gender
ID ATTENTION-DEFICIT/HYPERACTIVITY DISORDER; DEFICIT HYPERACTIVITY
   DISORDER; SUBSTANCE USE; SELF-PERCEPTIONS; FOLLOW-UP; CHILDREN; GIRLS;
   FEMALE; SCALE; METAANALYSIS
AB This study compared adult women with childhood ADHD to adult women without childhood ADHD and to adult men with childhood ADHD. The participants, all from a larger longitudinal study, included 30 women and 30 men (approximately age 23 to 24) with childhood ADHD, and 27 women without ADHD. Women with childhood ADHD were matched to comparison women on age, ethnicity, and parental education, and to men with childhood ADHD on age, ethnicity, and IQ. Self- and parent-reports of internalizing, interpersonal, academic, and job impairment, as well as substance use and delinquency indicated group differences on measures of self-esteem, interpersonal and vocational functioning, as well as substance use. Follow-up planned comparison tests revealed that almost all of these differences emerged by diagnostic status, and not by gender. This study adds to research on the negative adult outcomes of ADHD and demonstrates that the outcomes of men and women with childhood ADHD are relatively similar.
C1 [Babinski, Dara E.; Pelham, William E., Jr.; Waschbusch, Daniel A.; Gnagy, Elizabeth M.; Sibley, Margaret H.; Biswas, Aparajita] Florida Int Univ, Ctr Children & Families, Miami, FL 33186 USA.
   [Babinski, Dara E.; Yu, Jihnhee; Sibley, Margaret H.] SUNY Buffalo, Buffalo, NY 14260 USA.
   [Molina, Brooke S. G.] Univ Pittsburgh, Med Ctr, Pittsburgh, PA USA.
RP Babinski, DE (reprint author), Florida Int Univ, Ctr Children & Families, AHC 1,Room 146,11200 SW 8th St, Miami, FL 33186 USA.
EM dbabinsk@fiu.edu
RI Waschbusch, Daniel A/B-6433-2013
OI Waschbusch, Daniel A/0000-0002-8115-1286
FU NIAAA NIH HHSUnited States Department of Health & Human ServicesNational
   Institutes of Health (NIH) - USANIH National Institute on Alcohol Abuse
   & Alcoholism (NIAAA) [R01 AA000626, P50 AA008746, R37 AA011873, R01
   AA011873, R01 AA012342, R37 AA011873-14, K21 AA000202]; NIDA NIH
   HHSUnited States Department of Health & Human ServicesNational
   Institutes of Health (NIH) - USANIH National Institute on Drug Abuse
   (NIDA) [F31 DA017546, R01 DA012414, R01 DA012414-09, P50 DA005605]; NIMH
   NIH HHSUnited States Department of Health & Human ServicesNational
   Institutes of Health (NIH) - USANIH National Institute of Mental Health
   (NIMH) [R01 MH069614, N01MH12010, U01 MH050467, R01 MH045576, R29
   MH047390, R01 MH053554]
NR 52
TC 19
Z9 20
U1 0
U2 9
PU SPRINGER/PLENUM PUBLISHERS
PI NEW YORK
PA 233 SPRING ST, NEW YORK, NY 10013 USA
SN 0882-2689
EI 1573-3505
J9 J PSYCHOPATHOL BEHAV
JI J. Psychopathol. Behav. Assess.
PD DEC
PY 2011
VL 33
IS 4
BP 420
EP 429
DI 10.1007/s10862-011-9247-4
PG 10
WC Psychology, Clinical
SC Psychology
GA 838KV
UT WOS:000296290300002
PM 22228922
OA Green Accepted
DA 2020-02-16
ER

PT J
AU Kim, M
   Park, IJK
AF Kim, May
   Park, Irene J. K.
TI Testing the Moderating Effect of Parent-Adolescent Communication on the
   Acculturation Gap-Distress Relation in Korean American Families
SO JOURNAL OF YOUTH AND ADOLESCENCE
LA English
DT Article
DE Acculturation gap; Enculturation; Korean American families; Adolescent
   adjustment; Internalizing symptoms; Externalizing problems
ID CHINESE IMMIGRANT FAMILIES; UNITED-STATES; CULTURAL ORIENTATION; CHILD
   ACCULTURATION; DEPRESSIVE SYMPTOMS; ETHNIC-IDENTITY; ADJUSTMENT;
   CONFLICT; DISSONANCE; REGRESSION
AB Although the acculturation gap generally has been associated with poor mental health outcomes among Asian American children, some studies have failed to find a significant relationship between the gap and distress. Using two different methods of operationalizing the gap between mothers and their children, the current study addressed this tension in the literature by testing the following hypotheses in a sample of Korean American families. It was hypothesized that mother-adolescent discrepancies in acculturation and enculturation levels would be associated with youth internalizing and externalizing symptoms and that parent-adolescent communication would moderate the gap-distress relationship. Multi-informant questionnaires were administered to 77 Korean American mother-adolescent dyads from the Midwest. Surprisingly, results indicated that consonance in low levels of mother-adolescent enculturation was associated with the highest levels of externalizing symptoms (interaction term method). Adolescents' perception of communication with their fathers significantly moderated the relationship between the enculturation gap and internalizing symptoms, such that in dyads with a greater enculturation gap, less perceived open communication with fathers was associated with more internalizing symptoms (difference score method). Clinically, the findings indicate a potential target (i.e., parent-adolescent communication) for treatment programs that aim to improve family relations and youth adjustment in immigrant families.
C1 [Kim, May; Park, Irene J. K.] Univ Notre Dame, Dept Psychol, Notre Dame, IN 46556 USA.
RP Park, IJK (reprint author), Univ Notre Dame, Dept Psychol, 118 Haggar Hall, Notre Dame, IN 46556 USA.
EM ikim1@nd.edu
FU NIMH NIH HHSUnited States Department of Health & Human ServicesNational
   Institutes of Health (NIH) - USANIH National Institute of Mental Health
   (NIMH) [P50 MH073511-04, R03MH071407, 1P50MH073511-01A2, P50 MH073511,
   R03 MH071407-01A2, P50 MH073511-01A2, R03 MH071407]
NR 44
TC 19
Z9 19
U1 0
U2 20
PU SPRINGER/PLENUM PUBLISHERS
PI NEW YORK
PA 233 SPRING ST, NEW YORK, NY 10013 USA
SN 0047-2891
J9 J YOUTH ADOLESCENCE
JI J. Youth Adolesc.
PD DEC
PY 2011
VL 40
IS 12
BP 1661
EP 1673
DI 10.1007/s10964-011-9648-4
PG 13
WC Psychology, Developmental
SC Psychology
GA 843AS
UT WOS:000296645100009
PM 21404109
OA Green Accepted
DA 2020-02-16
ER

PT J
AU Enlow, MB
   Kitts, RL
   Blood, E
   Bizarro, A
   Hofmeister, M
   Wright, RJ
AF Enlow, Michelle Bosquet
   Kitts, Robert L.
   Blood, Emily
   Bizarro, Andrea
   Hofmeister, Michelle
   Wright, Rosalind J.
TI Maternal posttraumatic stress symptoms and infant emotional reactivity
   and emotion regulation
SO INFANT BEHAVIOR & DEVELOPMENT
LA English
DT Article
DE Infant; Emotion regulation; Reactivity; Maternal PTSD
ID TRAUMATIC STRESS; STILL-FACE; POSTPARTUM DEPRESSION; POSTNATAL
   DEPRESSION; BEHAVIOR PROBLEMS; SELF-REGULATION; DISORDER; COMMUNITY;
   EXPOSURE; RISK
AB The current study examined associations between maternal posttraumatic stress disorder (PTSD) symptoms and infant emotional reactivity and emotion regulation during the first year of life in a primarily low-income, urban, ethnic/racial minority sample of 52 mother-infant dyads. Mothers completed questionnaires assessing their own trauma exposure history and current PTSD and depressive symptoms and their infants' temperament when the infants were 6 months old. Dyads participated in the repeated Still-Face Paradigm (SFP-R) when the infants were 6 months old, and infant affective states were coded for each SFP-R episode. Mothers completed questionnaires assessing infant trauma exposure history and infant current emotional and behavioral symptoms when the infants were 13 months old. Maternal PTSD symptoms predicted infants' emotion regulation at 6 months as assessed by (a) infant ability to recover from distress during the SFP-R and (b) maternal report of infant rate of recovery from distress/arousal in daily life. Maternal PTSD symptoms also predicted maternal report of infant externalizing, internalizing, and dysregulation symptoms at 13 months. Maternal PTSD was not associated with measures of infant emotional reactivity. Neither maternal depressive symptoms nor infant direct exposure to trauma accounted for the associations between maternal PTSD symptoms and infant outcomes. These findings suggest that maternal PTSD is associated with offspring emotion regulation difficulties as early as infancy. Such difficulties may contribute to increased risk of mental health problems among children of mothers with PTSD. (C) 2011 Elsevier Inc. All rights reserved.
C1 [Enlow, Michelle Bosquet; Kitts, Robert L.; Bizarro, Andrea; Hofmeister, Michelle] Childrens Hosp Boston, Dept Psychiat, Boston, MA 02115 USA.
   [Enlow, Michelle Bosquet; Kitts, Robert L.] Harvard Univ, Sch Med, Dept Psychiat, Cambridge, MA 02138 USA.
   [Blood, Emily] Childrens Hosp Boston, Clin Res Program, Boston, MA 02115 USA.
   [Blood, Emily] Harvard Univ, Sch Med, Dept Pediat, Cambridge, MA 02138 USA.
   [Wright, Rosalind J.] Brigham & Womens Hosp, Dept Med, Channing Lab, Boston, MA 02115 USA.
   [Wright, Rosalind J.] Harvard Univ, Sch Publ Hlth, Dept Environm Hlth, Cambridge, MA 02138 USA.
RP Enlow, MB (reprint author), Childrens Hosp Boston, Dept Psychiat, 21 Autumn St,1st Floor, Boston, MA 02115 USA.
EM michelle.bosquet@childrens.harvard.edu
OI Bosquet Enlow, Michelle/0000-0003-2598-3894
FU NHLBI NIH HHSUnited States Department of Health & Human ServicesNational
   Institutes of Health (NIH) - USANIH National Heart Lung & Blood
   Institute (NHLBI) [R01 HL080674, R01 HL080674-05, R01HL080674]; NIMH NIH
   HHSUnited States Department of Health & Human ServicesNational
   Institutes of Health (NIH) - USANIH National Institute of Mental Health
   (NIMH) [K08 MH074588-04, K08MH074588, K08 MH074588]
NR 86
TC 56
Z9 56
U1 0
U2 28
PU ELSEVIER SCIENCE INC
PI NEW YORK
PA STE 800, 230 PARK AVE, NEW YORK, NY 10169 USA
SN 0163-6383
EI 1879-0453
J9 INFANT BEHAV DEV
JI Infant Behav. Dev.
PD DEC
PY 2011
VL 34
IS 4
BP 487
EP 503
DI 10.1016/j.infbeh.2011.07.007
PG 17
WC Psychology, Developmental
SC Psychology
GA 836PA
UT WOS:000296122400001
PM 21862136
OA Green Accepted
DA 2020-02-16
ER

PT J
AU Pesonen, AK
   Raikkonen, K
   Paavonen, EJ
   Heinonen, K
   Komsi, N
   Lahti, J
   Kajantie, E
   Jarvenpaa, AL
   Strandberg, T
AF Pesonen, Anu-Katriina
   Raikkonen, Katri
   Paavonen, E. Juulia
   Heinonen, Kati
   Komsi, Niina
   Lahti, Jari
   Kajantie, Eero
   Jarvenpaa, Anna-Liisa
   Strandberg, Timo
TI Sleep Duration and Regularity are Associated with Behavioral Problems in
   8-year-old Children
SO INTERNATIONAL JOURNAL OF BEHAVIORAL MEDICINE
LA English
DT Article
DE Actigraphy; ADHD; Behavioral problems; Epidemiological study; Sleep
ID ATTENTION-DEFICIT/HYPERACTIVITY DISORDER; SCHOOL-AGE-CHILDREN;
   PSYCHIATRIC-SYMPTOMS; ADOLESCENTS; CHILDHOOD; PATTERNS; DSM;
   RESTRICTION; INFORMANTS; PRESCHOOL
AB Background Relatively little is known about the significance of normal variation in objectively assessed sleep duration and its regularity in children's psychological well-being.
   Purpose We explored the associations between sleep duration and regularity and behavioral and emotional problems in 8-year-old children.
   Methods A correlational design was applied among an epidemiological sample of children born in 1998. Sleep was registered with an actigraph for seven nights (range 3 to 14) in 2006. Mothers (n=280) and fathers (n=190) rated their child's behavioral problems with the Child Behavior Checklist.
   Results Children with short sleep duration had an increased risk for behavioral problems, thought problems, and Diagnostic and Statistical Manual of Mental Disorders, 4th Edition-based attention-deficit hyperactivity problems according to maternal ratings. Based on paternal ratings, short sleep duration was associated with more rule-breaking and externalizing symptoms. Irregularity in sleep duration from weekdays to weekends was associated with an increased risk for specifically internalizing symptoms in paternal ratings.
   Conclusions The results highlight the importance of sufficient sleep duration and regular sleep patterns from weekdays to weekends. Short sleep duration was associated specifically with problems related to attentional control and externalizing behaviors, whereas irregularity in sleep duration was, in particular, associated with internalizing problems.
C1 [Pesonen, Anu-Katriina; Raikkonen, Katri; Heinonen, Kati; Komsi, Niina; Lahti, Jari] Univ Helsinki, Dept Psychol, Helsinki 00014, Finland.
   [Pesonen, Anu-Katriina] Univ Helsinki, Inst Clin Med, FIN-00014 Helsinki, Finland.
   [Paavonen, E. Juulia; Kajantie, Eero] Natl Inst Hlth & Welf, Helsinki, Finland.
   [Jarvenpaa, Anna-Liisa] Univ Helsinki, Hosp Children & Adolescents, FIN-00014 Helsinki, Finland.
   [Strandberg, Timo] Univ Oulu, Dept Hlth Sci Geriatr, Unit Gen Practice, Oulu, Finland.
   [Strandberg, Timo] Oulu Univ Hosp, Oulu, Finland.
   [Kajantie, Eero] Univ Helsinki, Cent Hosp, Hosp Children & Adolescents, Helsinki 00014, Finland.
RP Pesonen, AK (reprint author), Univ Helsinki, Dept Psychol, POB 9, Helsinki 00014, Finland.
EM anukatriina.pesonen@helsinki.fi
RI Lahti, Jari/P-7987-2018; Lahti, Jari/P-2283-2019; Paavonen, E.
   Juulia/AAD-3528-2019
OI Lahti, Jari/0000-0002-4310-5297; Lahti, Jari/0000-0002-4310-5297;
   Paavonen, E. Juulia/0000-0002-1421-9877; Heinonen,
   Kati/0000-0002-1262-5599; Pesonen, Anu-Katriina/0000-0002-0662-6261;
   Raikkonen, Katri/0000-0003-3124-3470
NR 32
TC 71
Z9 71
U1 0
U2 27
PU SPRINGER
PI NEW YORK
PA 233 SPRING ST, NEW YORK, NY 10013 USA
SN 1070-5503
J9 INT J BEHAV MED
JI Int. J. Behav. Med.
PD DEC
PY 2011
VL 17
IS 4
BP 298
EP 305
DI 10.1007/s12529-009-9065-1
PG 8
WC Psychology, Clinical
SC Psychology
GA 762LA
UT WOS:000290478100008
PM 19844792
DA 2020-02-16
ER

PT J
AU Bangirana, P
   Musisi, S
   Boivin, MJ
   Ehnvall, A
   John, CC
   Bergemann, TL
   Allebeck, P
AF Bangirana, Paul
   Musisi, Seggane
   Boivin, Michael J.
   Ehnvall, Anna
   John, Chandy C.
   Bergemann, Tracy L.
   Allebeck, Peter
TI Malaria with neurological involvement in Ugandan children: effect on
   cognitive ability, academic achievement and behaviour
SO MALARIA JOURNAL
LA English
DT Article
DE malaria; cognition; behaviour; academic achievement; neuropsychology
ID SHORT-TERM-MEMORY; WORKING-MEMORY; CEREBRAL MALARIA; FALCIPARUM-MALARIA;
   PLASMODIUM-FALCIPARUM; SCHOOL PERFORMANCE; ENDEMIC AREA; IMPAIRMENTS;
   IMPACT; SKILLS
AB Background: Malaria is a leading cause of ill health and neuro-disability in children in sub-Saharan Africa. Impaired cognition is a common outcome of malaria with neurological involvement. There is also a possibility that academic achievement may be affected by malaria with neurological involvement given the association between cognitive ability and academic achievement. This study investigated the effect of malaria with neurological involvement on cognitive ability, behaviour and academic achievement.
   Methods: This prospective case-control study was carried out in Kampala City, Uganda between February 2008 and October 2010. Sixty-two children with a history of malaria with neurological involvement were followed up and given assessments for cognitive ability (working memory, reasoning, learning, visual spatial skills and attention), behaviour (internalizing and externalizing problems) and academic achievement (arithmetic, spelling and reading) three months after the illness. Sixty-one community controls recruited from the homes or neighbouring families of the cases were also given the same assessments. Tests scores of the two groups were compared using analysis of covariance with age, sex, level of education, nutritional status and quality of the home environment as covariates. This study was approved by the relevant ethical bodies and informed consent sought from the caregivers.
   Results: Children in the malaria group had more behavioural problems than the community controls for internalizing problems (estimated mean difference = -3.71, 95% confidence interval (CI), = -6.34 to -1.08, p = 0.007). There was marginal evidence of lower attention scores (0.40, CI = -0.05 to 0.86, p = 0.09). However, excluding one child from the analyses who was unable to perform the tests affected the attention scores to borderline significance (0.32, CI, = 0.01 to 0.62, p = 0.05). No significant differences were observed in other cognitive abilities or in academic achievement scores.
   Conclusion: Malaria with neurological involvement affects behaviour, with a minimal effect on attention but no detectable effect on academic achievement at three months post discharge. This study provides evidence that development of cognitive deficits after malaria with neurological involvement could be gradual with less effect observed in the short term compared to the long term.
C1 [Bangirana, Paul; Musisi, Seggane] Makerere Univ, Coll Hlth Sci, Dept Psychiat, Kampala, Uganda.
   [Bangirana, Paul; Allebeck, Peter] Karolinska Inst, Dept Publ Hlth Sci, Stockholm, Sweden.
   [Boivin, Michael J.] Michigan State Univ, Dept Psychiat, E Lansing, MI 48824 USA.
   [Boivin, Michael J.] Michigan State Univ, Dept Neurol Ophthalmol, E Lansing, MI 48824 USA.
   [Boivin, Michael J.] Univ Michigan, Dept Psychiat, Neuropsychol Sect, Ann Arbor, MI 48109 USA.
   [Ehnvall, Anna] Gothenburg Univ, Dept Psychiat, Inst Clin Neurosci, Gothenburg, Sweden.
   [John, Chandy C.] Univ Minnesota, Dept Pediat, Minneapolis, MN 55455 USA.
   [Bergemann, Tracy L.] Univ Minnesota, Div Biostat, Sch Publ Hlth, Minneapolis, MN 55455 USA.
RP Bangirana, P (reprint author), Makerere Univ, Coll Hlth Sci, Dept Psychiat, Kampala, Uganda.
EM pbangirana@yahoo.com
OI Bangirana, Paul/0000-0002-7136-0594; Bergemann,
   Tracy/0000-0003-3902-2605
FU The Swedish Institute through SIDA/Sarec; Michigan State University
   Department of Neurology; National Institute of Neurological Disorders
   and StrokeUnited States Department of Health & Human ServicesNational
   Institutes of Health (NIH) - USANIH National Institute of Neurological
   Disorders & Stroke (NINDS) [5R01NS055349]
FX This study was funded in part by grants from The Swedish Institute
   through SIDA/Sarec to Paul Bangirana for the Joint Makerere
   University/Karolinska Institutet PhD Programme; Michigan State
   University Department of Neurology faculty start-up funding to Michael J
   Boivin and National Institute of Neurological Disorders and Stroke award
   (5R01NS055349) to Chandy C John.
NR 47
TC 20
Z9 20
U1 0
U2 12
PU BMC
PI LONDON
PA CAMPUS, 4 CRINAN ST, LONDON N1 9XW, ENGLAND
EI 1475-2875
J9 MALARIA J
JI Malar. J.
PD NOV 3
PY 2011
VL 10
AR 334
DI 10.1186/1475-2875-10-334
PG 7
WC Infectious Diseases; Parasitology; Tropical Medicine
SC Infectious Diseases; Parasitology; Tropical Medicine
GA 853CW
UT WOS:000297404800001
PM 22047193
OA DOAJ Gold, Green Published
DA 2020-02-16
ER

PT J
AU Caraveo-Anduaga, JJ
   Lopez-Jimenez, JL
   Soriano-Rodriguez, A
   Lopez-Hernandez, JC
   Contreras-Garza, A
   Reyes-Mejia, A
AF Javier Caraveo-Anduaga, Jorge
   Luis Lopez-Jimenez, Jorge
   Soriano-Rodriguez, Alejandra
   Cesar Lopez-Hernandez, Julio
   Contreras-Garza, Aurora
   Reyes-Mejia, Arlet
TI Concurrent validity and efficiency of the CBTD for the surveillance of
   mental health on children and adolescents at a primary health care
   center in Mexico
SO REVISTA DE INVESTIGACION CLINICA-CLINICAL AND TRANSLATIONAL
   INVESTIGATION
LA Spanish
DT Article
DE Screening; Behaviour problems; Infancy; Adolescence; Mental health
ID DIFFICULTIES QUESTIONNAIRE; BEHAVIOR CHECKLIST; CHILDHOOD; DISORDERS;
   EPIDEMIOLOGY; PREVALENCE; PSYCHOPATHOLOGY; STRENGTHS
AB Background. Child psychopathology can be understood as normal development gone awry Attention to psychosocial and behavioural problems has long been recommended as a critical component of well-child care. Likewise, screening for emotional and behavioural problems has been recommended as a routine part of health supervision visits. Different screening instruments have been developed and are widely used. Most of them include a dimensional measurement for internalizing, externalizing, and attention problems, but there is also the need to develop screening algorithms for specific psychiatric syndromes. Objective. To present the concurrent validity and efficiency indicators of the Brief Screening and Diagnostic Questionnaire, CBTD, in a primary care health center (PCHC) at Mexico City, as a tool for the surveillance of mental health on children and adolescents. Materials and method. A sample of 667 consecutive patients (4-16 years old) whose parents responded the CBTD. All patients who obtained a score of five or more symptoms were clinically interviewed using the MINI-KID, together with one of every ten subjects with a lower score. Results. Efficiency showed a sensitivity of 68%, specificity of 82%, positive predictive value (PPV) of 88% and a negative predictive value (NPV) of 57%. When two or more CBTD syndromes are present the PPV is almost 100%. Concurrent validity showed a fair agreement for most of the CBTD syndromes as compared to DSM-IV diagnoses. Syndromes suggesting brain abnormalities, not included in scales of other widely used screening instruments, showed a PPV of 92% and NPV of 96.4%. Conclusions. The screening results from the CBTD can be used either categorically or dimensionally facilitating the surveillance of mental health on children and adolescents as different syndromatic profiles can be identified and followed for evaluation, along with complementary familial and psychosocial information.
C1 [Javier Caraveo-Anduaga, Jorge; Luis Lopez-Jimenez, Jorge; Soriano-Rodriguez, Alejandra] Inst Nacl Psiquiatria Ramon Fuente Muniz, Div Invest Epidemiol & Psicosociales, Mexico City 14370, DF, Mexico.
RP Caraveo-Anduaga, JJ (reprint author), Inst Nacl Psiquiatria Ramon Fuente Muniz, Div Invest Epidemiol & Psicosociales, Calz Mexico Xochimilco 101, Mexico City 14370, DF, Mexico.
EM caraveoj@imp.edu.mx
NR 42
TC 2
Z9 2
U1 0
U2 7
PU INST NACIONAL NUTRICION
PI MEXICO
PA VASCO DE QUIROZA 15, COLONIA SECCION XVI, TLALPAN, MEXICO 14000 D F,
   MEXICO
SN 0034-8376
EI 2564-8896
J9 REV INVEST CLIN
JI Rev. Investig. Clin.
PD NOV-DEC
PY 2011
VL 63
IS 6
BP 590
EP 600
PG 11
WC Medicine, General & Internal
SC General & Internal Medicine
GA 917RB
UT WOS:000302195200005
PM 23650671
DA 2020-02-16
ER

PT J
AU Kiff, CJ
   Lengua, LJ
   Bush, NR
AF Kiff, Cara J.
   Lengua, Liliana J.
   Bush, Nicole R.
TI Temperament Variation in Sensitivity to Parenting: Predicting Changes in
   Depression and Anxiety
SO JOURNAL OF ABNORMAL CHILD PSYCHOLOGY
LA English
DT Article
DE Temperament; Parenting; Child depression; Child anxiety
ID LATENT CURVE ANALYSIS; DEVELOPMENTAL PSYCHOPATHOLOGY; PSYCHOLOGICAL
   CONTROL; GENDER-DIFFERENCES; CHILDHOOD ANXIETY; SELF-REGULATION;
   CHILDREN; ADJUSTMENT; VULNERABILITY; METAANALYSIS
AB Temperament was examined as a moderator of maternal parenting behaviors, including warmth, negativity, autonomy granting, and guidance. Observations of parenting and questionnaire measures of temperament and adjustment were obtained from a community sample (N=214; ages 8-12). Trajectories of depression and anxiety were assessed across 3 years. The pattern of parenting as a predictor of internalizing symptoms depended on temperament. Maternal negativity predicted increases in depression for children low in fear. Effortful control moderated sensitivity to maternal negativity, autonomy granting, and guidance. Children low in effortful control reported more symptoms in the presence of negative or poor-fitting parenting. The results support differential responding, but also suggest that temperament may render children vulnerable for the development of problems regardless of parenting.
C1 [Kiff, Cara J.; Lengua, Liliana J.] Univ Washington, Dept Psychol, Seattle, WA 98195 USA.
   [Bush, Nicole R.] Univ Calif San Francisco, Ctr Hlth & Commun, San Francisco, CA 94143 USA.
RP Kiff, CJ (reprint author), Univ Washington, Dept Psychol, Box 351525, Seattle, WA 98195 USA.
EM cjkiff@uw.edu
FU NIMH NIH HHSUnited States Department of Health & Human ServicesNational
   Institutes of Health (NIH) - USANIH National Institute of Mental Health
   (NIMH) [F31MH086171, F31 MH086171, F31 MH086171-02, R29 MH057703]
NR 48
TC 33
Z9 35
U1 4
U2 34
PU SPRINGER/PLENUM PUBLISHERS
PI NEW YORK
PA 233 SPRING ST, NEW YORK, NY 10013 USA
SN 0091-0627
J9 J ABNORM CHILD PSYCH
JI J. Abnorm. Child Psychol.
PD NOV
PY 2011
VL 39
IS 8
BP 1199
EP 1212
DI 10.1007/s10802-011-9539-x
PG 14
WC Psychology, Clinical; Psychology, Developmental
SC Psychology
GA 887KW
UT WOS:000299927300010
PM 21800017
OA Green Accepted
DA 2020-02-16
ER

PT J
AU Rieffe, C
   Oosterveld, P
   Terwogt, MM
   Mootz, S
   Van Leeuwen, E
   Stockmann, L
AF Rieffe, Carolien
   Oosterveld, Paul
   Terwogt, Mark Meerum
   Mootz, Saskia
   Van Leeuwen, Edwin
   Stockmann, Lex
TI Emotion regulation and internalizing symptoms in children with autism
   spectrum disorders
SO AUTISM
LA English
DT Article
DE alexithymia; adolescents; autism spectrum disorder; children; coping;
   depression; emotion awareness; health; rumination; somatic complaints;
   worry
ID HIGH-FUNCTIONING CHILDREN; AWARENESS QUESTIONNAIRE; ANXIETY;
   INDIVIDUALS; ALEXITHYMIA; ADOLESCENTS; STRATEGIES; VALIDATION
AB The aim of this study was to examine the unique contribution of two aspects of emotion regulation (awareness and coping) to the development of internalizing problems in 11-year-old high-functioning children with an autism spectrum disorder (HFASD) and a control group, and the moderating effect of group membership on this. The results revealed overlap between the two groups, but also significant differences, suggesting a more fragmented emotion regulation pattern in children with HFASD, especially related to worry and rumination. Moreover, in children with HFASD, symptoms of depression were unrelated to positive mental coping strategies and the conviction that the emotion experience helps in dealing with the problem, suggesting that a positive approach to the problem and its subsequent emotion experience are less effective in the HFASD group.
C1 [Rieffe, Carolien; Oosterveld, Paul; Mootz, Saskia; Van Leeuwen, Edwin] Leiden Univ, NL-2300 RB Leiden, Netherlands.
   [Stockmann, Lex] Ctr Autism, Oegstgeest, Netherlands.
RP Rieffe, C (reprint author), Leiden Univ, Postbus 9555, NL-2300 RB Leiden, Netherlands.
EM crieffe@fsw.leidenuniv.nl
RI Oosterveld, Paul/D-3455-2012
OI Rieffe, Carolien/0000-0002-7584-6698
NR 35
TC 61
Z9 61
U1 1
U2 82
PU SAGE PUBLICATIONS LTD
PI LONDON
PA 1 OLIVERS YARD, 55 CITY ROAD, LONDON EC1Y 1SP, ENGLAND
SN 1362-3613
EI 1461-7005
J9 AUTISM
JI Autism
PD NOV
PY 2011
VL 15
IS 6
BP 655
EP 670
DI 10.1177/1362361310366571
PG 16
WC Psychology, Developmental
SC Psychology
GA 878TD
UT WOS:000299278700002
PM 21733959
DA 2020-02-16
ER

PT J
AU Newland, RP
   Crnic, KA
AF Newland, Rebecca P.
   Crnic, Keith A.
TI Mother-child affect and emotion socialization processes across the late
   preschool period: predictions of emerging behaviour problems
SO INFANT AND CHILD DEVELOPMENT
LA English
DT Article
DE emotion socialization; parenting; behaviour problems; child development
ID PARENTAL SOCIALIZATION; MENTAL-RETARDATION; DEVELOPMENTAL DELAYS;
   NEGATIVE EMOTIONS; SOCIAL COMPETENCE; INTELLECTUAL DISABILITIES;
   EXTERNALIZING PROBLEMS; EXPRESSION; FAMILIES; FATHERS
AB The current study examined concurrent and longitudinal relations between maternal negative affective behaviour and child negative emotional expression in preschool age children with (n=96) or without (n=126) an early developmental risk, as well as the predictions of later behaviour problems. Maternal negative affective behaviour, child externalizing emotional expression, and child internalizing emotional expression were observed during a number of lab tasks at child ages 4 and 5, and child externalizing and internalizing behaviour problems were assessed via maternal questionnaire at age 6. Path analyses using structural equation modeling were utilized to test the relations among the variables at ages 4, 5, and 6. A parent-driven model of emotion socialization emerged, wherein stronger relations were found among maternal negative affect and child externalizing emotions and behaviours than among maternal negative affect and child internalizing emotions and behaviours. Early child risk did not appear to alter the overall emotion socialization process, although higher levels of maternal and child negativity were observed for the children with a developmental risk. Results underscore the complexity of emotion socialization processes throughout the preschool period. Copyright (c) 2011 John Wiley & Sons, Ltd.
C1 [Newland, Rebecca P.] Arizona State Univ, Dept Psychol, Tempe, AZ 85287 USA.
RP Newland, RP (reprint author), Arizona State Univ, Dept Psychol, 950 S McAllister Ave,POB 871104, Tempe, AZ 85287 USA.
EM rebecca.newland@asu.edu
NR 57
TC 18
Z9 18
U1 0
U2 29
PU WILEY-BLACKWELL
PI MALDEN
PA COMMERCE PLACE, 350 MAIN ST, MALDEN 02148, MA USA
SN 1522-7227
J9 INFANT CHILD DEV
JI Infant Child Dev.
PD NOV-DEC
PY 2011
VL 20
IS 6
BP 371
EP 388
DI 10.1002/icd.729
PG 18
WC Psychology, Developmental
SC Psychology
GA 865TR
UT WOS:000298333700002
OA Green Accepted
DA 2020-02-16
ER

PT J
AU Diler, RS
   Birmaher, B
   Axelson, D
   Obreja, M
   Monk, K
   Hickey, MB
   Goldstein, B
   Goldstein, T
   Sakolsky, D
   Iyengar, S
   Brent, D
   Kupfer, D
AF Diler, Rasim Somer
   Birmaher, Boris
   Axelson, David
   Obreja, Mihaela
   Monk, Kelly
   Hickey, Mary Beth
   Goldstein, Benjamin
   Goldstein, Tina
   Sakolsky, Dara
   Iyengar, Satish
   Brent, David
   Kupfer, David
TI Dimensional psychopathology in offspring of parents with bipolar
   disorder
SO BIPOLAR DISORDERS
LA English
DT Article
DE bipolar disorder; bipolar offspring; Child Behavior Checklist;
   dysregulation profile; mood lability; psychopathology
ID CHILD-BEHAVIOR CHECKLIST; SPECTRUM DISORDERS; PSYCHIATRIC-DISORDERS;
   DEPRESSIVE SYMPTOMS; HIGH-RISK; STEP-BD; CBCL; PHENOTYPE; ADOLESCENTS;
   PREVALENCE
AB Objectives: To compare the dimensional psychopathology in offspring of parents with bipolar disorder (BP) with offspring of community control parents as assessed by the Child Behavior Checklist (CBCL).
   Methods: Offspring of parents with BP, who were healthy or had non-BP disorders (any psychiatric disorder other than BP; n = 319) or who had bipolar spectrum disorders (n = 35), and offspring of community controls (n = 235) ages 6-18 years were compared using the CBCL, the CBCL-Dysregulation Profile (CBCL-DP), and a sum of the CBCL items associated with mood lability. The results were adjusted for multiple comparisons and for any significant between-group demographic and clinical differences in both biological parents and offspring.
   Results: With few exceptions, several CBCL (e. g., Total, Internalizing, and Aggression Problems), CBCL-DP, and mood lability scores in non-BP offspring of parents with BP were significantly higher than in offspring of control parents. In addition, both groups of offspring showed significantly lower scores in most scales when compared with offspring of parents with BP who had already developed BP. Similar results were obtained when analyzing the rates of subjects with CBCL T-scores that were two standard deviations or higher above the mean.
   Conclusions: Even before developing BP, offspring of parents with BP had more severe and higher rates of dimensional psychopathology than offspring of control parents. Prospective follow-up studies in non-BP offspring of parents with BP are warranted to evaluate whether these dimensional profiles are prodromal manifestations of mood or other disorders, and can predict those who are at higher risk to develop BP.
C1 [Diler, Rasim Somer] Univ Pittsburgh, Western Psychiat Inst & Clin, Dept Psychiat, Div Child Psychiat,Sch Med, Pittsburgh, PA 15213 USA.
   [Goldstein, Benjamin] Univ Toronto, Dept Psychiat, Sunnybrook Hlth Sci Ctr, Toronto, ON, Canada.
   [Iyengar, Satish] Univ Pittsburgh, Dept Stat, Sch Med, Pittsburgh, PA 15213 USA.
RP Diler, RS (reprint author), Univ Pittsburgh, Western Psychiat Inst & Clin, Dept Psychiat, Div Child Psychiat,Sch Med, 3811 OHara St, Pittsburgh, PA 15213 USA.
EM dilerrs@upmc.edu
RI Goldstein, Benjamin I/L-9004-2013
OI Diler, Rasim Somer/0000-0001-5895-6572
FU Forest Laboratories; Shire Pharmaceuticals; Jazz Pharmaceuticals; Random
   House; Lippincott Williams Wilkins; National Institute of Mental Health
   (NIMH)United States Department of Health & Human ServicesNational
   Institutes of Health (NIH) - USANIH National Institute of Mental Health
   (NIMH) [MH60952]
FX BB has participated in forums sponsored by Forest Laboratories, Shire
   Pharmaceuticals, and Jazz Pharmaceuticals; and has received or will
   receive royalties from Random House and Lippincott Williams & Wilkins.
   BG has received an honorarium from Purdue Pharma. DK has served on
   advisory boards for Pfizer, Eli Lilly & Co., Forest Pharmaceuticals, and
   Solvay/Wyeth Pharmaceuticals; and has served as a consultant for Servier
   Amerique. RSD, DA, MO, KM, MBH, TG, DS, SI, and DB do not have any
   commercial associations that might pose a conflict of interest in
   connection with this manuscript.; The project described was supported by
   grant #MH60952 from the National Institute of Mental Health (NIMH). The
   content is solely the responsibility of the authors and does not
   necessarily represent the official views of NIMH or the National
   Institutes of Health.
NR 56
TC 27
Z9 27
U1 1
U2 12
PU WILEY-BLACKWELL
PI MALDEN
PA COMMERCE PLACE, 350 MAIN ST, MALDEN 02148, MA USA
SN 1398-5647
J9 BIPOLAR DISORD
JI Bipolar Disord.
PD NOV-DEC
PY 2011
VL 13
IS 7-8
BP 670
EP 678
DI 10.1111/j.1399-5618.2011.00966.x
PG 9
WC Clinical Neurology; Neurosciences; Psychiatry
SC Neurosciences & Neurology; Psychiatry
GA 848LO
UT WOS:000297053300010
PM 22085480
OA Green Accepted
DA 2020-02-16
ER

PT J
AU Shamama-tus-Sabah, S
   Gilani, N
   Wachs, TD
AF Shamama-tus-Sabah, Syeda
   Gilani, Nighat
   Wachs, Theodore D.
TI Relation of home chaos to cognitive performance and behavioral
   adjustment of Pakistani primary school children
SO INTERNATIONAL JOURNAL OF BEHAVIORAL DEVELOPMENT
LA English
DT Article
DE city; externalizing problems; gender; home chaos; intelligence;
   internalizing problems; Pakistan
ID HOUSEHOLD CHAOS; ENVIRONMENTAL MEDIATORS; GENDER-DIFFERENCES;
   EARLY-CHILDHOOD; PARENTS; HEALTH; TRAJECTORIES; PERCEPTIONS;
   PERSPECTIVE; CONDUCT
AB Recent findings from Western developed countries have linked home chaos to children's cognitive performance and behavioral problems. In the present paper we test whether the same pattern of associations can be replicated in a non-Western developing country. Our sample was 203 Pakistani primary school children. To assess home chaos the Confusion, Hubbub, and Order Scale (CHAOS) was translated into Urdu and administered to mothers. Children were assessed using the parent and teachers rating forms of the Behavioral Assessment System for Children and the Raven's Standard Progressive Matrices. Home chaos was not related to children's cognitive performance. However, replicating previous findings from Western developed countries, greater home chaos uniquely predicted higher levels of internalizing and externalizing behavioral problems as well as lower levels of adaptive behavior in Pakistani children, as rated by both mothers and teachers.
C1 [Wachs, Theodore D.] Purdue Univ, Dept Psychol Sci, W Lafayette, IN 47907 USA.
   [Gilani, Nighat] Quaid i Azam Univ, Islamabad, Pakistan.
RP Wachs, TD (reprint author), Purdue Univ, Dept Psychol Sci, W Lafayette, IN 47907 USA.
EM wachs@psych.purdue.edu
NR 60
TC 6
Z9 6
U1 0
U2 15
PU SAGE PUBLICATIONS LTD
PI LONDON
PA 1 OLIVERS YARD, 55 CITY ROAD, LONDON EC1Y 1SP, ENGLAND
SN 0165-0254
EI 1464-0651
J9 INT J BEHAV DEV
JI Int. J. Behav. Dev.
PD NOV
PY 2011
VL 35
IS 6
BP 507
EP 516
DI 10.1177/0165025411406852
PG 10
WC Psychology, Developmental
SC Psychology
GA 851ZV
UT WOS:000297312300006
DA 2020-02-16
ER

PT J
AU Wu, LT
   Gersing, K
   Burchett, B
   Woody, GE
   Blazer, DG
AF Wu, Li-Tzy
   Gersing, Ken
   Burchett, Bruce
   Woody, George E.
   Blazer, Dan G.
TI Substance use disorders and comorbid Axis I and II psychiatric disorders
   among young psychiatric patients: Findings from a large electronic
   health records database
SO JOURNAL OF PSYCHIATRIC RESEARCH
LA English
DT Article
DE Attention deficit/hyperactivity disorder; Comorbidity; Comparative
   effectiveness research; Electronic health records; Mood disorder;
   Personality disorder; Relational disorder; Substance use disorder
ID CHILDHOOD PSYCHOPATHOLOGY; INTERNALIZING DISORDERS;
   PERSONALITY-DISORDER; LIFETIME PREVALENCE; SURVEY REPLICATION; EVIDENCE
   BASE; DRUG-USE; ADOLESCENT; ABUSE; POPULATION
AB This study examined the prevalence of substance use disorders (SUDS) among psychiatric patients aged 2-17 years in an electronic health records database (N = 11,457) and determined patterns of comorbid diagnoses among patients with a SUD to inform emerging comparative effectiveness research (CER) efforts. DSM-IV diagnoses of all inpatients and outpatients at a large university-based hospital and its associated psychiatric clinics were systematically captured between 2000 and 2010: SUD, anxiety (AD), mood (MD), conduct (CD), attention deficit/hyperactivity (ADHD), personality (PD), adjustment, eating, impulse-control, psychotic, learning, mental retardation, and relational disorders. The prevalence of SUD in the 2-12-year age group (n = 6210) was 1.6% and increased to 25% in the 13-17-year age group (n = 5247). Cannabis diagnosis was the most prevalent SUD, accounting for more than 80% of all SUD cases. Among patients with a SUD (n = 1423), children aged 2-12 years (95%) and females (75-100%) showed high rates of comorbidities; blacks were more likely than whites to be diagnosed with CD, impulse-control, and psychotic diagnoses, while whites had elevated odds of having AD, ADHD, MD, PD, relational, and eating diagnoses. Patients with a SUD used more inpatient treatment than patients without a SUD (43% vs. 21%); children, females, and blacks had elevated odds of inpatient psychiatric treatment. Collectively, results add clinical evidence on treatment needs and diagnostic patterns for understudied diagnoses. (C) 2011 Elsevier Ltd. All rights reserved.
C1 [Wu, Li-Tzy; Gersing, Ken; Burchett, Bruce; Blazer, Dan G.] Duke Univ, Med Ctr, Dept Psychiat & Behav Sci, Sch Med, Durham, NC 27710 USA.
   [Woody, George E.] Univ Penn, Sch Med, Dept Psychiat, Philadelphia, PA 19106 USA.
   [Woody, George E.] Treatment Res Inst, Philadelphia, PA 19106 USA.
RP Wu, LT (reprint author), Duke Univ, Med Ctr, Dept Psychiat & Behav Sci, Sch Med, Box 3419, Durham, NC 27710 USA.
EM litzy.wu@duke.edu
RI WU, LI-TZY/I-7481-2012
OI WU, LI-TZY/0000-0002-5909-2259
FU U.S. National Institute on Drug Abuse of the National Institutes of
   HealthUnited States Department of Health & Human ServicesNational
   Institutes of Health (NIH) - USANIH National Institute on Drug Abuse
   (NIDA) [R33DA027503, R01DA019623, R01DA019901]; RADARS; 
   [HHSN271200522071C];  [K05DA017009];  [U10DA013043]
FX George E. Woody is a member of the RADARS post-marketing study
   scientific advisory group, whose job is to assess abuse of prescription
   medications. Denver Health administers RADARS, and pharmaceutical
   companies support its work. The other authors have no conflicts of
   interest to disclose.; This work was made possible by Department of
   Psychiatry of Duke University and research grants from the U.S. National
   Institute on Drug Abuse of the National Institutes of Health
   (R33DA027503, R01DA019623, and R01DA019901 to Li-Tzy Wu). Dan G. Blazer
   was supported by HHSN271200522071C; George E. Woody was supported by
   K05DA017009 and U10DA013043. The National Institutes of Health had no
   role in design and conduct of the study; collection, management,
   analysis, and interpretation of the data; and preparation, review, or
   approval of the manuscript. Its contents are solely the responsibility
   of the authors and do not necessarily represent the official views of
   the National Institutes of Health and the Department of Psychiatry of
   Duke University Medical Center.
NR 59
TC 33
Z9 33
U1 0
U2 7
PU PERGAMON-ELSEVIER SCIENCE LTD
PI OXFORD
PA THE BOULEVARD, LANGFORD LANE, KIDLINGTON, OXFORD OX5 1GB, ENGLAND
SN 0022-3956
EI 1879-1379
J9 J PSYCHIATR RES
JI J. Psychiatr. Res.
PD NOV
PY 2011
VL 45
IS 11
BP 1453
EP 1462
DI 10.1016/j.jpsychires.2011.06.012
PG 10
WC Psychiatry
SC Psychiatry
GA 843QU
UT WOS:000296688100007
PM 21742345
OA Green Accepted
DA 2020-02-16
ER

PT J
AU Berkout, OV
   Young, JN
   Gross, AM
AF Berkout, Olga V.
   Young, John N.
   Gross, Alan M.
TI Mean girls and bad boys: Recent research on gender differences in
   conduct disorder
SO AGGRESSION AND VIOLENT BEHAVIOR
LA English
DT Article
DE Conduct disorder; Gender differences; Antisocial behavior
ID OPPOSITIONAL DEFIANT DISORDER; CALLOUS-UNEMOTIONAL TRAITS;
   PSYCHIATRIC-DISORDERS; ANTISOCIAL-BEHAVIOR; DISRUPTIVE BEHAVIOR;
   SEX-DIFFERENCES; CHILDREN; ADOLESCENTS; CHILDHOOD; AGE
AB Research on conduct disorder has historically used primarily male samples. More recently, researchers have made an effort to include female participants. This article examines research published between the years of 2000 and 2011, providing a review of similarities and differences in development and expression of conduct disorder across gender. Many contextual variables, such as negative parenting and impoverished environment, appear to serve as risk factors for both males and females. Girls with conduct disorder differ from boys in associations with internalizing disorders and temperamental variables. Implications for theory and treatment are discussed. Methodological issues and potential ways to improve upon the current body of literature are addressed. (C) 2011 Elsevier Ltd. All rights reserved.
C1 [Berkout, Olga V.; Young, John N.; Gross, Alan M.] Univ Mississippi, University, MS 38677 USA.
RP Gross, AM (reprint author), Univ Mississippi, POB 1848, University, MS 38677 USA.
EM pygross@olemiss.edu
NR 54
TC 52
Z9 54
U1 1
U2 37
PU PERGAMON-ELSEVIER SCIENCE LTD
PI OXFORD
PA THE BOULEVARD, LANGFORD LANE, KIDLINGTON, OXFORD OX5 1GB, ENGLAND
SN 1359-1789
J9 AGGRESS VIOLENT BEH
JI Aggress. Violent Behav.
PD NOV-DEC
PY 2011
VL 16
IS 6
BP 503
EP 511
DI 10.1016/j.avb.2011.06.001
PG 9
WC Criminology & Penology; Psychology, Multidisciplinary
SC Criminology & Penology; Psychology
GA 848WN
UT WOS:000297085900006
DA 2020-02-16
ER

PT J
AU Howell, KH
AF Howell, Kathryn H.
TI Resilience and psychopathology in children exposed to family violence
SO AGGRESSION AND VIOLENT BEHAVIOR
LA English
DT Article
DE Intimate partner violence; Domestic violence; Preschool children;
   Resilient functioning; Developmental psychopathology
ID POSTTRAUMATIC-STRESS-DISORDER; INTIMATE PARTNER VIOLENCE; DOMESTIC
   VIOLENCE; INTERPARENTAL CONFLICT; TRAUMA SYMPTOMS; COMPETENCE; IMPACT;
   ADJUSTMENT; WITNESSES; RISK
AB Little research exists on how young children cope with traumatic events, including exposure to intimate partner violence (IPV). Available research reveals that many young children who witness IPV suffer greater adjustment problems than non-exposed children, while others appear to fare well despite violence exposure. Taking a developmental psychopathology perspective, this review seeks to consolidate current research on the impact of IPV exposure, focusing on relevant developmental domains of the preschool years. Specifically, it addresses the psychological functioning of preschool children following IPV exposure, including problematic internalizing and externalizing behaviors, as well as posttraumatic stress. This review also explores cognitive and physical functioning following exposure to interpersonal violence, as well as the socio-emotional consequences of witnessing violence. Following an examination of the impact of IPV exposure on preschool children, this review evaluates resilient coping and those children who seem to function well despite witnessing violence in the home. Finally, potential future research directions, as well as clinical implications, are suggested to provide a complete picture of the role IPV exposure plays in young children's development. (C) 2011 Elsevier Ltd. All rights reserved.
C1 Univ Michigan, Dept Psychol, Ann Arbor, MI 48109 USA.
RP Howell, KH (reprint author), Univ Michigan, Dept Psychol, 530 Church St, Ann Arbor, MI 48109 USA.
EM howellkh@umich.edu
NR 79
TC 48
Z9 51
U1 4
U2 93
PU PERGAMON-ELSEVIER SCIENCE LTD
PI OXFORD
PA THE BOULEVARD, LANGFORD LANE, KIDLINGTON, OXFORD OX5 1GB, ENGLAND
SN 1359-1789
EI 1873-6335
J9 AGGRESS VIOLENT BEH
JI Aggress. Violent Behav.
PD NOV-DEC
PY 2011
VL 16
IS 6
BP 562
EP 569
DI 10.1016/j.avb.2011.09.001
PG 8
WC Criminology & Penology; Psychology, Multidisciplinary
SC Criminology & Penology; Psychology
GA 848WN
UT WOS:000297085900011
DA 2020-02-16
ER

PT J
AU Leventhal, T
   Brooks-Gunn, J
AF Leventhal, Tama
   Brooks-Gunn, Jeanne
TI Changes in Neighborhood Poverty From 1990 to 2000 and Youth's Problem
   Behaviors
SO DEVELOPMENTAL PSYCHOLOGY
LA English
DT Article
DE neighborhood; poverty; problem behaviors; gender; policy
ID RESIDENTIAL-MOBILITY; PROPENSITY SCORE; LATE ADOLESCENCE;
   GENTRIFICATION; DELINQUENCY; CHILDRENS; CITY; DISPLACEMENT; CHILDHOOD;
   FAMILIES
AB This study used data from the Project on Human Development in Chicago Neighborhoods, a multilevel, longitudinal study of children sampled from 80 diverse neighborhoods, to explore associations among changes in neighborhood poverty from 1990 to 2000 and changes in youth's internalizing problems and property and violent offenses over 6 years (N = 3,324; mean age across waves = 12.6 years). After accounting for a host of background characteristics and weighting for the propensity to stay in the original sampled neighborhood, results indicated that neighborhood poverty dynamics were unfavorably linked to boys' problem behaviors. In high-poverty (>30% in 1990) neighborhoods, decreasing poverty was associated with boys' greater internalizing problems and higher probability of increasing in violent behavior than stable neighborhood poverty. In moderate-poverty (20%-30% in 1990) neighborhoods, boys in neighborhoods that got poorer had more internalizing problems than boys in stably poor neighborhoods. Likewise, in low-poverty (<20% in 1990) neighborhoods, increasing poverty was associated with boys' higher probability of increasing in violent behavior than stable neighborhood poverty. Effect sizes were larger in high-and moderate-poverty neighborhoods than in low-poverty neighborhoods. This study complements the neighborhood mobility literature and has implications for interventions aimed at community revitalization.
C1 [Leventhal, Tama] Tufts Univ, Eliot Pearson Dept Child Dev, Medford, MA 02155 USA.
   [Brooks-Gunn, Jeanne] Columbia Univ, Teachers Coll, Natl Ctr Children & Families, New York, NY 10027 USA.
   [Brooks-Gunn, Jeanne] Columbia Univ, Coll Phys & Surg, New York, NY 10027 USA.
RP Leventhal, T (reprint author), Tufts Univ, Eliot Pearson Dept Child Dev, 105 Coll Ave, Medford, MA 02155 USA.
EM tama.leventhal@tufts.edu
NR 86
TC 32
Z9 32
U1 0
U2 24
PU AMER PSYCHOLOGICAL ASSOC
PI WASHINGTON
PA 750 FIRST ST NE, WASHINGTON, DC 20002-4242 USA
SN 0012-1649
J9 DEV PSYCHOL
JI Dev. Psychol.
PD NOV
PY 2011
VL 47
IS 6
BP 1680
EP 1698
DI 10.1037/a0025314
PG 19
WC Psychology, Developmental
SC Psychology
GA 842QH
UT WOS:000296613600016
PM 21910537
DA 2020-02-16
ER

PT J
AU Broekman, BFP
   Chan, YH
   Goh, L
   Fung, D
   Gluckman, PD
   Saw, SM
   Meaney, MJ
AF Broekman, Birit F. P.
   Chan, Yiong Huak
   Goh, Liang
   Fung, Daniel
   Gluckman, Peter D.
   Saw, Seang Mei
   Meaney, Michael J.
TI Influence of Birth Weight on Internalizing Traits Modulated by
   Serotonergic Genes
SO PEDIATRICS
LA English
DT Article
DE genes; genomic polymorphisms; serotonin; internalizing traits; child
   development; birth weight
ID BIPOLAR AFFECTIVE-DISORDER; STRESSFUL LIFE EVENTS; 2A RECEPTOR GENE;
   MAJOR DEPRESSION; TRANSPORTER GENE; HPA AXIS; TRYPTOPHAN HYDROXYLASE-2;
   SUSCEPTIBILITY GENE; BEHAVIORAL-PROBLEMS; SUICIDAL-BEHAVIOR
AB OBJECTIVE: Fetal growth predicts childhood behavioral problems associated with brain serotonergic systems. We hypothesized that allelic variations in genes involved in serotonergic function would moderate associations between birth weight (BW) and internalizing traits in childhood.
   METHODS: The Child Behavior Checklist was administered to 545 healthy Singaporean children at 8 to 12 years. BW, corrected for gestational age, and candidate single-nucleotide polymorphisms (SNPs) in the TPH2, HTR2A, and SCL6A4 genes were investigated.
   RESULTS: There was no significant main effect of BW on internalizing T scores (F = 1.08; P = .36). After multiple corrections, significant main effects on internalizing T scores were found for HTR2A rs2296972 (adjusted: F = 2.85; P = .019) and HTR2A rs6313 (adjusted: F = 5.91; P = .0002). Significant interactions were found between BW and SNPs for the TPH2 gene (rs2171363: P = .008; rs7305115: P = .007) and the HTR2A gene (rs2770304: P = .001; rs6313: P = .026) for internalizing T scores. The CC genotype of TPH2 rs2171363, GG genotype of TPH2 rs7305115, CC genotype of HTR2A rs2770304, and CC genotype of HTR2A rs6313 were associated with reduced internalizing scores for children born in the quartile above the midpoint. No significant main effects or interactions were found for SCL6A4 SNPs.
   CONCLUSIONS: These findings suggest that sequence variations in genes involved in serotonergic functions modulate relationships between BW and internalizing traits and might be candidates for plasticity mechanisms that determine individual differences in responses to environmental influences over the course of development. Pediatrics 2011; 128: e1250-e1258
C1 [Broekman, Birit F. P.] Natl Univ Singapore, Natl Univ Hosp, Dept Psychol Med, Singapore 119228, Singapore.
   [Chan, Yiong Huak] Natl Univ Singapore, Yong Loo Lin Sch Med, Dept Stat, Singapore 119228, Singapore.
   [Saw, Seang Mei] Natl Univ Singapore, Yong Loo Lin Sch Med, Dept Epidemiol & Publ Hlth, Singapore 119228, Singapore.
   [Goh, Liang] Duke Natl Univ Singapore, Dept Canc & Stem Cell Biol, Grad Sch Med, Singapore, Singapore.
   [Fung, Daniel] Inst Mental Hlth, Dept Child & Adolescent Psychiat, Singapore, Singapore.
   [Fung, Daniel] Nanyang Technol Univ, Sch Humanities & Social Sci, Div Psychol, Singapore, Singapore.
   [Gluckman, Peter D.] Univ Auckland, Liggins Inst, Natl Res Ctr Growth & Dev, Auckland 1, New Zealand.
   [Gluckman, Peter D.; Meaney, Michael J.] Singapore Inst Clin Sci, Growth Dev & Metab Program, Singapore, Singapore.
   [Saw, Seang Mei] Singapore Eye Res Inst, Singapore, Singapore.
   [Meaney, Michael J.] McGill Univ, Dept Psychiat, Douglas Hosp, Res Ctr, Montreal, PQ, Canada.
   [Meaney, Michael J.] McGill Univ, Dept Neurol & Neurosurg, Douglas Hosp, Res Ctr, Montreal, PQ, Canada.
RP Broekman, BFP (reprint author), Natl Univ Singapore, Natl Univ Hosp, Dept Psychol Med, 1E Kent Ridge Rd, Singapore 119228, Singapore.
EM pcmle@nus.edu.sg
RI Fung, Daniel S S/W-6915-2019; Meaney, Michael/N-5931-2019
FU National Medical Research Council (Singapore)National Medical Research
   Council, Singapore [NMRC/0975/2005]
FX This work was supported by National Medical Research Council (Singapore)
   grant NMRC/0975/2005 (to Dr Saw).
NR 69
TC 7
Z9 7
U1 0
U2 4
PU AMER ACAD PEDIATRICS
PI ELK GROVE VILLAGE
PA 141 NORTH-WEST POINT BLVD,, ELK GROVE VILLAGE, IL 60007-1098 USA
SN 0031-4005
EI 1098-4275
J9 PEDIATRICS
JI Pediatrics
PD NOV
PY 2011
VL 128
IS 5
BP E1250
EP E1258
DI 10.1542/peds.2010-3714
PG 9
WC Pediatrics
SC Pediatrics
GA 843YO
UT WOS:000296714000026
PM 21969281
DA 2020-02-16
ER

PT J
AU Kalberg, JR
   Lane, KL
   Driscoll, S
   Wehby, J
AF Kalberg, Jemma Robertson
   Lane, Kathleen Lynne
   Driscoll, Steven
   Wehby, Joseph
TI Systematic Screening for Emotional and Behavioral Disorders at the High
   School Level: A Formidable and Necessary Task
SO REMEDIAL AND SPECIAL EDUCATION
LA English
DT Article
DE systematic screenings; three-tiered models of prevention; emotional or
   behavioral disorders
ID DIFFICULTIES QUESTIONNAIRE; SPECIAL-EDUCATION; SCORE RELIABILITY;
   STUDENTS; YOUTH; DISABILITIES; TRANSITION; STRENGTHS; MIDDLE;
   DISTURBANCES
AB The authors examined the utility of a modified version of the Systematic Screening for Behavior Disorders for use at the high school level to address issues of comorbidity. Results suggested that the modified version was able to discriminate among students with varying degrees of risk in terms of academic performance as measured by GPA. In terms of convergent validity, teachers were able to differentiate between the social skills of students rated with typical behaviors and those at risk for externalizing or comorbid behaviors in terms of cooperation, self-control, school adjustment, and empathy skills. Furthermore, teachers were better able to discriminate externalizing behaviors relative to internalizing behaviors. Overall, solely relying on teacher nominations may be sufficient for discriminating between the presence versus absence of risk. However, it may not be sufficient to discriminate among the presence of different types of risk, particularly internalizing behaviors. Limitations and educational implications are discussed.
C1 [Lane, Kathleen Lynne; Wehby, Joseph] Vanderbilt Univ, Peabody Coll, Dept Special Educ, Nashville, TN 37203 USA.
RP Lane, KL (reprint author), Vanderbilt Univ, Peabody Coll, Dept Special Educ, Nashville, TN 37203 USA.
EM Kathleen.lane@vanderbilt.edu
NR 49
TC 14
Z9 14
U1 1
U2 6
PU SAGE PUBLICATIONS INC
PI THOUSAND OAKS
PA 2455 TELLER RD, THOUSAND OAKS, CA 91320 USA
SN 0741-9325
J9 REM SPEC EDUC
JI Remedial Spec. Educ.
PD NOV-DEC
PY 2011
VL 32
IS 6
BP 506
EP 520
DI 10.1177/0741932510362508
PG 15
WC Education, Special
SC Education & Educational Research
GA 846ER
UT WOS:000296880500006
DA 2020-02-16
ER

PT J
AU McCoy, DC
   Raver, CC
AF McCoy, Dana Charles
   Raver, C. Cybele
TI Caregiver Emotional Expressiveness, Child Emotion Regulation, and Child
   Behavior Problems among Head Start Families
SO SOCIAL DEVELOPMENT
LA English
DT Article
DE Behavior problems; emotion regulation; socialization; poverty
ID AFRICAN-AMERICAN FAMILIES; LOW-INCOME PRESCHOOLERS; SELF-REGULATION;
   SOCIALIZATION PRACTICES; SOCIAL COMPETENCE; CONTEXT; ADJUSTMENT;
   ASSOCIATIONS; AGGRESSION; CONSTRUCT
AB The present study examined the relationships between caregivers' self-reported positive and negative emotional expressiveness, observer assessments of children's emotion regulation, and teachers' reports of children's internalizing and externalizing behaviors in a sample of 97 primarily African American and Hispanic Head Start families. Results indicated that higher caregiver negativity and lower child emotion regulation independently predicted more internalizing behavior problems in children. Additionally, children's externalizing behavior problems were negatively predicted by caregivers' self-reports of positive emotional expressiveness. Importantly, results also suggested that caregivers' emotional expressiveness and children's behavioral problems may be non-linearly related, and that child gender may play an important moderating role. These results emphasize the importance of family emotional climate and child emotion regulation in the behavioral development of preschool-age children, and highlight the need for improved theoretical and practical understanding of socioemotional development in diverse populations.
C1 [McCoy, Dana Charles] NYU, Inst Human Dev & Social Change, New York, NY 10003 USA.
RP McCoy, DC (reprint author), NYU, Inst Human Dev & Social Change, 246 Greene St,614E-B, New York, NY 10003 USA.
EM dana.charles@nyu.edu
NR 62
TC 26
Z9 26
U1 1
U2 40
PU WILEY
PI HOBOKEN
PA 111 RIVER ST, HOBOKEN 07030-5774, NJ USA
SN 0961-205X
EI 1467-9507
J9 SOC DEV
JI Soc. Dev.
PD NOV
PY 2011
VL 20
IS 4
BP 741
EP 761
DI 10.1111/j.1467-9507.2011.00608.x
PG 21
WC Psychology, Developmental
SC Psychology
GA 835IK
UT WOS:000296029800006
DA 2020-02-16
ER

PT J
AU Kelley, SJ
   Whitley, DM
   Campos, PE
AF Kelley, Susan J.
   Whitley, Deborah M.
   Campos, Peter E.
TI Behavior problems in children raised by grandmothers: The role of
   caregiver distress, family resources, and the home environment
SO CHILDREN AND YOUTH SERVICES REVIEW
LA English
DT Article
DE Children raised by grandparents; Kinship care; Child behavior problems
ID FOSTER-CARE; RAISING GRANDCHILDREN; SOCIAL SUPPORT; KINSHIP CARE;
   GRANDPARENTS; PLACEMENT; HEALTH; WELFARE; SERVICES; YOUTH
AB Over the past few decades there has been a dramatic increase in children being raised by grandparents due to a variety of factors including child maltreatment, parental abandonment, substance abuse, and incarceration. The purpose of this study is to examine the extent of behavior problems in children being raised by grandmothers and to determine factors in their current environment that are related to child behavior problems. The study draws on McCubbin's resiliency model of family stress, adjustment and adaptation.
   The sample comprised of 230 children ages 2 to 16 years who were being raised by grandmothers in parent-absent homes. The families were predominantly low income and African American. The grandmothers ranged in age from 37 to 80 years. Grandmothers responded to several self-report measures pertaining to child behavior problems, family resources, social support, and caregiver psychological distress. Trained research assistants completed a standardized observational measure of the home environment.
   Results indicated that 31.3% of child participants scored in the clinically elevated range for total behavior problems, with 21.3% and 32.6% scoring in the elevated range for internalizing and externalizing behaviors, respectively. Hierarchical regression analyses revealed that of the variables examined, increased psychological distress in grandmothers was most predictive of child behavior problems, followed by less supportive home environments and fewer family resources.
   Results of the present study underscore the need for interventions that focus on reducing child behavior problems, as well as enhancing the parenting skills of grandmothers raising grandchildren. Findings also support the need for strategies to reduce stress in grandmother caregivers and to improve access to resources needed to provide supportive home environments for their grandchildren. (C) 2011 Elsevier Ltd. All rights reserved.
C1 [Kelley, Susan J.] Georgia State Univ, Byrdine F Lewis Sch Nursing, Atlanta, GA 30303 USA.
   [Whitley, Deborah M.] Georgia State Univ, Sch Social Work, Andrew Young Sch Policy Studies, Atlanta, GA 30303 USA.
   [Campos, Peter E.] Georgia State Univ, Project Hlth Grandparents, Atlanta, GA 30303 USA.
RP Kelley, SJ (reprint author), Georgia State Univ, POB 3995, Atlanta, GA 30302 USA.
EM skelley@gsu.edu
NR 50
TC 53
Z9 53
U1 1
U2 52
PU PERGAMON-ELSEVIER SCIENCE LTD
PI OXFORD
PA THE BOULEVARD, LANGFORD LANE, KIDLINGTON, OXFORD OX5 1GB, ENGLAND
SN 0190-7409
EI 1873-7765
J9 CHILD YOUTH SERV REV
JI Child. Youth Serv. Rev.
PD NOV
PY 2011
VL 33
IS 11
BP 2138
EP 2145
DI 10.1016/j.childyouth.2011.06.021
PG 8
WC Family Studies; Social Work
SC Family Studies; Social Work
GA 839KV
UT WOS:000296365500009
DA 2020-02-16
ER

PT J
AU Van Ryzin, MJ
   Mills, D
   Kelban, S
   Vars, MR
   Chamberlain, P
AF Van Ryzin, Mark J.
   Mills, Donna
   Kelban, Steven
   Vars, Masiel Rodriquez
   Chamberlain, Patricia
TI Using the bridges transition framework for youth in foster care:
   Measurement development and preliminary outcomes
SO CHILDREN AND YOUTH SERVICES REVIEW
LA English
DT Article
DE Transitions framework; Foster care; Adolescence; Internalizing behavior;
   Externalizing behavior
ID FIT INDEXES; PLACEMENT
AB Youth in foster care often undergo multiple transitions before reaching adulthood, and these transitions often create significant stress and can exacerbate emotional and behavioral problems. A measurement instrument (the Youth Experience of Transitions, or YET) was designed to assess foster care youths' understanding of transitions, and this instrument was tested on a group of youth undergoing an intervention program designed to assist them in coping with the stress of these transitions while in foster care. The intervention was based on the Transitions Framework by William Bridges and was implemented in multiple community agencies with funding from the Andrus Family Fund. Using factor analysis, we found that the YET contained two factors representing (1) openness and (2) determination. For youth in the participating foster care programs, growth in openness from baseline to 6 months was linked to a significant decrease in internalizing symptoms; no significant links were found for externalizing symptoms. Implications for foster care intervention programs are discussed. (C) 2011 Elsevier Ltd. All rights reserved.
C1 [Van Ryzin, Mark J.; Chamberlain, Patricia] Ctr Res Practice, Eugene, OR 97401 USA.
   [Mills, Donna; Kelban, Steven; Vars, Masiel Rodriquez] Andrus Family Fund, New York, NY 10017 USA.
RP Van Ryzin, MJ (reprint author), Ctr Res Practice, 12 Shelton McMurphey Blvd, Eugene, OR 97401 USA.
EM markv@oslc.org
NR 39
TC 3
Z9 3
U1 0
U2 5
PU PERGAMON-ELSEVIER SCIENCE LTD
PI OXFORD
PA THE BOULEVARD, LANGFORD LANE, KIDLINGTON, OXFORD OX5 1GB, ENGLAND
SN 0190-7409
EI 1873-7765
J9 CHILD YOUTH SERV REV
JI Child. Youth Serv. Rev.
PD NOV
PY 2011
VL 33
IS 11
BP 2267
EP 2272
DI 10.1016/j.childyouth.2011.07.013
PG 6
WC Family Studies; Social Work
SC Family Studies; Social Work
GA 839KV
UT WOS:000296365500024
DA 2020-02-16
ER

PT J
AU MacKenzie, MJ
   Kotch, JB
   Lee, LC
   Augsberger, A
   Hutto, N
AF MacKenzie, Michael J.
   Kotch, Jonathan B.
   Lee, Lee-Ching
   Augsberger, Astraea
   Hutto, Nathan
TI A cumulative ecological-transactional risk model of child maltreatment
   and behavioral outcomes: Reconceptualizing early maltreatment report as
   risk factor
SO CHILDREN AND YOUTH SERVICES REVIEW
LA English
DT Article
DE Cumulative risk; Ecological model; Transactional model; Externalizing
   problems; Internalizing problems; Behavioral problems; Child
   maltreatment; Abuse; Neglect
ID LOW-INCOME; ABUSE; FAMILY; CONSEQUENCES; NEGLECT; STRESS; LIFE
AB The current analysis was designed to critically examine the tendency to focus on child maltreatment as a unique risk factor and test the resulting assumption of a direct causal relationship between early maltreatment and later behavioral problems. The variation seen in behavioral outcomes among children reported for maltreatment early in life led us to hypothesize that the cumulative level of risk facing children and their families can, at least in part, account for that variation in outcome. Participants were 242 mothers of predominantly at-risk newborn infants who were interviewed shortly after giving birth. The State Central Registry of Maltreatment was then reviewed over each child's first four years of life to assess for early maltreatment. Following the neonatal interviews, mothers completed the Child Behavior Checklist when their children were 4, 6, 8, 10 and 12 years-of-age. Although early maltreatment report does appear to be important to early child functioning, the cumulative level of risk more strongly predicts long-term clinical behavioral difficulty. High-risk children who were not reported for maltreatment by age 4 demonstrate greater behavioral problem trajectories than did low-risk children with a maltreatment report. Maltreatment itself may be best conceptualized as an important, but not singularly so, risk factor for later behavioral problems. In focusing directly on reported maltreatment, our child protective systems may be paying too little attention to what else is going wrong in the lives of children and targeting intervention efforts in the wrong direction. When it comes to early maltreatment our child protective policy and practice need to broaden their lenses to include greater emphasis on overall family functioning, stress and well-being. Early maltreatment, it seems, may be a symptom of more profound problems in the early environments of our most vulnerable children, rather than the problem itself. (C) 2011 Elsevier Ltd. All rights reserved.
C1 [MacKenzie, Michael J.; Augsberger, Astraea; Hutto, Nathan] Columbia Univ, New York, NY 10027 USA.
   [Kotch, Jonathan B.] Univ N Carolina, Chapel Hill, NC 27515 USA.
   [Lee, Lee-Ching] Johns Hopkins Univ, Baltimore, MD 21218 USA.
RP MacKenzie, MJ (reprint author), Columbia Univ, New York, NY 10027 USA.
EM mm3038@columbia.edu
RI MacKenzie, Michael/E-1589-2013
NR 46
TC 25
Z9 25
U1 1
U2 34
PU PERGAMON-ELSEVIER SCIENCE LTD
PI OXFORD
PA THE BOULEVARD, LANGFORD LANE, KIDLINGTON, OXFORD OX5 1GB, ENGLAND
SN 0190-7409
EI 1873-7765
J9 CHILD YOUTH SERV REV
JI Child. Youth Serv. Rev.
PD NOV
PY 2011
VL 33
IS 11
BP 2392
EP 2398
DI 10.1016/j.childyouth.2011.08.030
PG 7
WC Family Studies; Social Work
SC Family Studies; Social Work
GA 839KV
UT WOS:000296365500039
DA 2020-02-16
ER

PT J
AU Stanger, C
   Ryan, SR
   Fu, HY
   Budney, AJ
AF Stanger, Catherine
   Ryan, Stacy R.
   Fu, Hongyun
   Budney, Alan J.
TI Parent training plus contingency management for substance abusing
   families: A Complier Average Causal Effects (CACE) analysis
SO DRUG AND ALCOHOL DEPENDENCE
LA English
DT Article
DE Contingency management; Preschool; Children of substance abusers; Parent
   training; Complier Average Causal Effects
ID RELATIONAL PSYCHOTHERAPY MOTHERS; PREVENTING CONDUCT PROBLEMS; CLINICAL
   SUPPORT TOOLS; HEAD-START CHILDREN; DRUG-USE; INTERVENTION; ABSTINENCE;
   RISK; PROGRAM; TRIAL
AB Background: Children of substance abusers are at risk for behavioral/emotional problems. To improve outcomes for these children, we developed and tested an intervention that integrated a novel contingency management (CM) program designed to enhance compliance with an empirically-validated parent training curriculum. CM provided incentives for daily monitoring of parenting and child behavior, completion of home practice assignments, and session attendance.
   Methods: Forty-seven mothers with substance abuse or dependence were randomly assigned to parent training + incentives (PTI) or parent training without incentives (PT). Children were 55% male, ages 2-7 years.
   Results: Homework completion and session attendance did not differ between PTI and PT mothers, but PTI mothers had higher rates of daily monitoring. PTI children had larger reductions in child externalizing problems in all models. Complier Average Causal Effects (CACE) analyses showed additional significant effects of PTI on child internalizing problems, parent problems and parenting. These effects were not significant in standard Intent-to-Treat analyses.
   Conclusion: Results suggest our incentive program may offer a method for boosting outcomes. (C) 2011 Elsevier Ireland Ltd. All rights reserved.
C1 [Stanger, Catherine; Ryan, Stacy R.; Budney, Alan J.] Univ Arkansas Med Sci, Addict Res Ctr, Little Rock, AR 72205 USA.
   [Fu, Hongyun] Populat Serv Int China, Kunming 650021, Yunnan Province, Peoples R China.
RP Stanger, C (reprint author), Univ Arkansas Med Sci, Addict Res Ctr, 4301 W Markham St 843, Little Rock, AR 72205 USA.
EM cstanger@uams.edu
FU NIDAUnited States Department of Health & Human ServicesNational
   Institutes of Health (NIH) - USANIH National Institute on Drug Abuse
   (NIDA) [DA016609, DA015186, T32 DA022981]; NIAAAUnited States Department
   of Health & Human ServicesNational Institutes of Health (NIH) - USANIH
   National Institute on Alcohol Abuse & Alcoholism (NIAAA) [AA016917];
   National Center For Research ResourcesUnited States Department of Health
   & Human ServicesNational Institutes of Health (NIH) - USANIH National
   Center for Research Resources (NCRR) [1UL1RR029884]
FX This study was supported by NIDA grants DA016609, DA015186, and T32
   DA022981, and NIAAA grant AA016917. The project described was also
   supported by Award Number 1UL1RR029884 from the National Center For
   Research Resources. The content is solely the responsibility of the
   authors and does not necessarily represent the official views of the
   National Center For Research Resources or the National Institutes of
   Health. There was no involvement of the sponsors in study design;
   collection, analysis and interpretation of data; writing of the report;
   nor in the decision to submit the paper for publication.
NR 50
TC 10
Z9 10
U1 0
U2 14
PU ELSEVIER IRELAND LTD
PI CLARE
PA ELSEVIER HOUSE, BROOKVALE PLAZA, EAST PARK SHANNON, CO, CLARE, 00000,
   IRELAND
SN 0376-8716
J9 DRUG ALCOHOL DEPEN
JI Drug Alcohol Depend.
PD NOV 1
PY 2011
VL 118
IS 2-3
BP 119
EP 126
DI 10.1016/j.drugalcdep.2011.03.007
PG 8
WC Substance Abuse; Psychiatry
SC Substance Abuse; Psychiatry
GA 837EL
UT WOS:000296173800005
PM 21466925
OA Green Accepted
DA 2020-02-16
ER

PT J
AU Buss, KA
   Davis, EL
   Kiel, EJ
AF Buss, Kristin A.
   Davis, Elizabeth L.
   Kiel, Elizabeth J.
TI Allostatic and environmental load in toddlers predicts anxiety in
   preschool and kindergarten
SO DEVELOPMENT AND PSYCHOPATHOLOGY
LA English
DT Article
ID LOW-BIRTH-WEIGHT; BEHAVIORAL-INHIBITION; BIOLOGICAL SENSITIVITY; STRESS
   REACTIVITY; DEVELOPMENTAL PSYCHOPATHOLOGY; DIFFERENTIAL SUSCEPTIBILITY;
   FEARFUL TEMPERAMENT; SALIVARY CORTISOL; VAGAL REGULATION; NEGATIVE
   AFFECT
AB Psychobiological models of allostatic load have delineated the effects of multiple processes that contribute to risk for psychopathology. This approach has been fruitful, but the interactive contributions of allostatic and environmental load remain understudied in early childhood. Because this developmental period encompasses the emergence of internalizing problems and biological sensitivity to early experiences, this is an important time to examine this process. In two studies, we examined allostatic and environmental load and links to subsequent internalizing and externalizing problems. Study 1 examined relations between load indices and maladjustment, concurrently and at multiple times between age 2 and kindergarten; Study 2 added more comprehensive risk indices in a sample following a group of highly fearful toddlers from 2 to 3 years of age. Results from both studies showed that increased allostatic load related to internalizing problems as environmental risk also increased. Study 2, in addition, showed that fearfulness interacted with allostatic and environmental load indices to predict greater anxiety among the fearful children who had high levels of allostatic and environmental load. Taken together, the findings support a model of risk for internalizing characterized by the interaction of biological and environmental stressors, and demonstrate the importance of considering individual differences and environmental context in applying models of allostatic load to developmental change in early childhood.
C1 [Buss, Kristin A.] Penn State Univ, Dept Psychol, University Pk, PA 16802 USA.
   [Kiel, Elizabeth J.] Miami Univ, Oxford, OH 45056 USA.
RP Buss, KA (reprint author), Penn State Univ, Dept Psychol, 113 Moore Bldg, University Pk, PA 16802 USA.
EM kbuss@psu.edu
FU NIMH NIH HHSUnited States Department of Health & Human ServicesNational
   Institutes of Health (NIH) - USANIH National Institute of Mental Health
   (NIMH) [R03 MH067797, R01MH75750, R03MH67797, R01 MH075750]
NR 80
TC 14
Z9 14
U1 1
U2 17
PU CAMBRIDGE UNIV PRESS
PI NEW YORK
PA 32 AVENUE OF THE AMERICAS, NEW YORK, NY 10013-2473 USA
SN 0954-5794
EI 1469-2198
J9 DEV PSYCHOPATHOL
JI Dev. Psychopathol.
PD NOV
PY 2011
VL 23
IS 4
SI SI
BP 1069
EP 1087
DI 10.1017/S0954579411000502
PN 2
PG 19
WC Psychology, Developmental
SC Psychology
GA 842NQ
UT WOS:000296606600007
PM 22018082
OA Green Accepted
DA 2020-02-16
ER

PT J
AU Kang, E
   Mellins, CA
   Dolezal, C
   Elkington, KS
   Abrams, EJ
AF Kang, Ezer
   Mellins, Claude A.
   Dolezal, Curtis
   Elkington, Katherine S.
   Abrams, Elaine J.
TI DISADVANTAGED NEIGHBORHOOD INFLUENCES ON DEPRESSION AND ANXIETY IN YOUTH
   WITH PERINATALLY ACQUIRED HUMAN IMMUNODEFICIENCY VIRUS: HOW LIFE
   STRESSORS MATTER
SO JOURNAL OF COMMUNITY PSYCHOLOGY
LA English
DT Article
ID MENTAL-HEALTH PROBLEMS; PSYCHIATRIC-DISORDERS; ADOLESCENT OUTCOMES;
   PROTECTIVE FACTORS; VIOLENCE EXPOSURE; INFECTED YOUTH; FAMILY POVERTY;
   EFFECTS MODEL; HIV DISEASE; CHILDREN
AB Children living with perinatal HIV illness (PHIV+) disproportionately reside in disadvantaged neighborhoods and contend with persistent mental health challenges. This study examined the influences of disadvantaged residential neighborhood on anxiety and depression, and potential resources that buffer against internalizing problems when youths were exposed to neighborhood stressors. Multilevel analysis of 196 PHIV+ and 129 perinatally HIV-exposed but uninfected youth (PHIV-) in New York City found that higher exposure to neighborhood disorder was associated with higher levels of depression and anxiety for PHIV+ and PHIV- youths. Stressful events unrelated to residential neighborhoods significantly mediated the relationship between neighborhood disorder and anxiety and depression. Social problem solving and religiosity did not moderate the relationship between neighborhood disorder and internalizing problems. Our findings highlighted that interventions that attenuate the negative effects of stressful life events were equally critical in addressing the broader impact of disadvantaged neighborhoods on the mental health of youth affected by HIV. (C) 2011 Wiley Periodicals, Inc.
C1 [Kang, Ezer] Wheaton Coll, Dept Psychol, Wheaton, IL 60187 USA.
   [Mellins, Claude A.; Dolezal, Curtis; Elkington, Katherine S.] Columbia Univ, New York State Psychiat Inst, New York, NY 10027 USA.
   [Abrams, Elaine J.] Columbia Univ, Mailman Sch Publ Hlth, New York, NY 10027 USA.
RP Kang, E (reprint author), Wheaton Coll, Dept Psychol, 501 Coll Ave, Wheaton, IL 60187 USA.
EM ezer.kang@wheaton.edu
OI Kang, Ezer/0000-0001-7857-2656
FU NIMH NIH HHSUnited States Department of Health & Human ServicesNational
   Institutes of Health (NIH) - USANIH National Institute of Mental Health
   (NIMH) [R01 MH069133, T32 MH019139, K01 MH089832, P30 MH043520]
NR 68
TC 20
Z9 20
U1 1
U2 18
PU WILEY-BLACKWELL
PI HOBOKEN
PA 111 RIVER ST, HOBOKEN 07030-5774, NJ USA
SN 0090-4392
J9 J COMMUNITY PSYCHOL
JI J. Community Psychol.
PD NOV
PY 2011
VL 39
IS 8
BP 956
EP 971
DI 10.1002/jcop.20483
PG 16
WC Public, Environmental & Occupational Health; Psychology,
   Multidisciplinary; Social Work
SC Public, Environmental & Occupational Health; Psychology; Social Work
GA 840QZ
UT WOS:000296457000006
PM 23472046
OA Green Accepted
DA 2020-02-16
ER

PT J
AU Hastings, PD
   Ruttle, PL
   Serbin, LA
   Mills, RSL
   Stack, DM
   Schwartzman, AE
AF Hastings, Paul D.
   Ruttle, Paula L.
   Serbin, Lisa A.
   Mills, Rosemary S. L.
   Stack, Dale M.
   Schwartzman, Alex E.
TI Adrenocortical Responses to Strangers in Preschoolers: Relations With
   Parenting, Temperament, and Psychopathology
SO DEVELOPMENTAL PSYCHOBIOLOGY
LA English
DT Article
DE cortisol; internalizing problems; externalizing problems; preschoolers;
   punishment; temperamental inhibition
ID SALIVARY CORTISOL RESPONSE; BIOLOGICAL SENSITIVITY;
   INDIVIDUAL-DIFFERENCES; GENDER-DIFFERENCES; STRESS REACTIVITY;
   CHILD-CARE; EXTERNALIZING BEHAVIOR; CONDUCT DISORDER; SEX-DIFFERENCES;
   PEER REJECTION
AB Previous research has provided inconsistent evidence for the relations between young children's hypothalamic-pituitary-adrenal (HPA) functioning and their temperament, parenting, and adjustment. Building biopsychosocial models of adjustment, we examined how temperamental inhibition and maternal punishment contributed to preschoolers' adrenocortical activity while interacting with adult strangers. We also examined whether HPA functioning moderated relations between dispositional and familial factors and children's internalizing and externalizing problems. A total of 402 preschool-aged children from three independent samples with parallel and overlapping measures were studied. Salivary cortisol levels were measured twice while interacting with adult strangers during testing protocols. Mothers reported on temperamental inhibition, maternal punishment and children's problems. Maternal punishment predicted higher cortisol levels 20 and 65 min after meeting adult strangers. Prolonged cortisol elevation was associated with having fewer externalizing problems. Boys who experienced more maternal punishment and had higher cortisol 20 min after meeting strangers manifested more externalizing problems. Girls who were more inhibited and had prolonged cortisol elevations had more internalizing problems. In accord with biopsychosocial models of psychopathology, HPA functioning in preschoolers was sensitive to variations in socialization experiences, and moderated children's risk for emotional and behavioral problems. (C) 2011 Wiley Periodicals, Inc. Dev Psychobiol 53: 694-710, 2011.
C1 [Hastings, Paul D.] Univ Calif Davis, Ctr Mind & Brain, Davis, CA 95618 USA.
   [Ruttle, Paula L.; Serbin, Lisa A.; Stack, Dale M.; Schwartzman, Alex E.] Concordia Univ, Ctr Res Human Dev, Montreal, PQ, Canada.
   [Mills, Rosemary S. L.] Univ Manitoba, Dept Family Social Sci, Winnipeg, MB, Canada.
RP Hastings, PD (reprint author), Univ Calif Davis, Ctr Mind & Brain, Davis 267 Cousteau Ave, Davis, CA 95618 USA.
EM pdhastings@ucdavis.edu
FU Canadian Institutes of Health ResearchCanadian Institutes of Health
   Research (CIHR); Social Sciences and Humanities Research Council of
   CanadaSocial Sciences and Humanities Research Council of Canada (SSHRC)
FX This research was supported through funding by the Canadian Institutes
   of Health Research and the Social Sciences and Humanities Research
   Council of Canada. The authors would like to thank the participants, Dr.
   Elizabeth Shirtcliff for feedback on the manuscript, and Jonathan Helm
   for statistical assistance.
NR 96
TC 33
Z9 33
U1 0
U2 12
PU WILEY
PI HOBOKEN
PA 111 RIVER ST, HOBOKEN 07030-5774, NJ USA
SN 0012-1630
EI 1098-2302
J9 DEV PSYCHOBIOL
JI Dev. Psychobiol.
PD NOV
PY 2011
VL 53
IS 7
BP 694
EP 710
DI 10.1002/dev.20545
PG 17
WC Developmental Biology; Psychology
SC Developmental Biology; Psychology
GA 840DZ
UT WOS:000296419800005
PM 21432849
DA 2020-02-16
ER

PT J
AU Hale, WW
   Keijsers, L
   Klimstra, TA
   Raaijmakers, QAW
   Hawk, S
   Branje, SJT
   Frijns, T
   Wijsbroek, SAM
   van Lier, P
   Meeus, WHJ
AF Hale, William W., III
   Keijsers, Loes
   Klimstra, Theo A.
   Raaijmakers, Quinten A. W.
   Hawk, Skyler
   Branje, Susan J. T.
   Frijns, Tom
   Wijsbroek, Saskia A. M.
   van Lier, Pol
   Meeus, Wim H. J.
TI How does longitudinally measured maternal expressed emotion affect
   internalizing and externalizing symptoms of adolescents from the general
   community?
SO JOURNAL OF CHILD PSYCHOLOGY AND PSYCHIATRY
LA English
DT Article
DE Adolescents; expressed emotion; mother; longitudinal; perception
ID NONSPECIFIC CORRELATE; MISSING-DATA; RISK FACTOR; CHILD;
   PSYCHOPATHOLOGY; DEPRESSION; LEVEL; SCALE; QUESTIONNAIRE; BEHAVIOR
AB Background: In previous studies, maternal expressed emotion (EE) has been found to be a good predictor of the course of adolescent internalizing and externalizing symptoms. However, these studies have been cross-section as opposed to longitudinal. The goal of this study is to examine longitudinal data of perceived maternal EE and adolescent internalizing and externalizing symptoms to determine if maternal EE affected the course of adolescent symptoms (a parent effect model), or if the course of adolescent symptoms affected maternal EE (a child effect model), or if maternal EE and adolescent symptoms affected one another bidirectionally. Methods: Dutch adolescents (N = 497; 57% boys; M = 13 years) from the general community and their mothers were prospectively studied annually for three years. At all waves the mothers completed the Level of Expressed Emotion (LEE) questionnaire and the adolescents completed self-rated measures of internalizing and externalizing symptoms. Structural equation modeling (SEM) was used to analyze the longitudinal data. Results: The results of the SEM analyses clearly demonstrate that a child effect model best describes the relationship between maternal EE and the course of adolescent internalizing and externalizing symptoms. Conclusions: This longitudinal study of the mothers' EE perceptions suggests that it is the course of the internalizing and externalizing symptoms of adolescents from the general community that affects maternal EE, and not the mothers' perceived EE influencing the course of the adolescents' symptoms. Since this study was based on adolescents from the general community, it is suggested that these findings should also be replicated in clinical samples of adolescents.
C1 [Hale, William W., III; Keijsers, Loes; Klimstra, Theo A.; Raaijmakers, Quinten A. W.; Hawk, Skyler; Branje, Susan J. T.; Frijns, Tom; Wijsbroek, Saskia A. M.; Meeus, Wim H. J.] Univ Utrecht, Res Ctr Adolescent Dev, NL-3508 TC Utrecht, Netherlands.
   [Klimstra, Theo A.] Katholieke Univ Leuven, Ctr Sch Psychol & Child & Adolescent Dev, Louvain, Belgium.
   [van Lier, Pol] Vrije Univ Amsterdam, Dept Dev Psychol, Amsterdam, Netherlands.
RP Hale, WW (reprint author), Univ Utrecht, Res Ctr Adolescent Dev, POB 80-140, NL-3508 TC Utrecht, Netherlands.
EM b.hale@uu.nl
RI Meeus, Wim/H-8099-2013; Klimstra, Theo/H-2503-2013; Branje,
   Susan/A-7813-2010; Keijsers, Loes/F-4326-2010
OI Branje, Susan/0000-0002-9999-5313; Keijsers, Loes/0000-0001-8580-6000;
   Frijns, Tom/0000-0002-0632-3682
FU Netherlands Organisation for Scientific ResearchNetherlands Organization
   for Scientific Research (NWO) [GB-MAGW 480-03-005, GB-MAGW 480-08-006];
   Stichting Achmea Slachtoffer en Samenleving (SASS); Netherlands
   Organisation for Scientific ResearchNetherlands Organization for
   Scientific Research (NWO); VU University Amsterdam; Utrecht University
FX This study was financially supported by main grants from the Netherlands
   Organisation for Scientific Research (GB-MAGW 480-03-005, GB-MAGW
   480-08-006) and Stichting Achmea Slachtoffer en Samenleving (SASS), and
   various other grants from the Netherlands Organisation for Scientific
   Research, the VU University Amsterdam and Utrecht University. None of
   the authors have financial ties with for-profit enterprises and have no
   competing interests.
NR 45
TC 17
Z9 17
U1 0
U2 14
PU WILEY-BLACKWELL
PI HOBOKEN
PA 111 RIVER ST, HOBOKEN 07030-5774, NJ USA
SN 0021-9630
J9 J CHILD PSYCHOL PSYC
JI J. Child Psychol. Psychiatry
PD NOV
PY 2011
VL 52
IS 11
BP 1174
EP 1183
DI 10.1111/j.1469-7610.2011.02400.x
PG 10
WC Psychology, Developmental; Psychiatry; Psychology
SC Psychology; Psychiatry
GA 837VG
UT WOS:000296232800009
PM 21401595
DA 2020-02-16
ER

PT J
AU Kotov, R
   Chang, SW
   Fochtmann, LJ
   Mojtabai, R
   Carlson, GA
   Sedler, MJ
   Bromet, EJ
AF Kotov, Roman
   Chang, Su-Wei
   Fochtmann, Laura J.
   Mojtabai, Ramin
   Carlson, Gabrielle A.
   Sedler, Mark J.
   Bromet, Evelyn J.
TI Schizophrenia in the Internalizing-Externalizing Framework: A Third
   Dimension?
SO SCHIZOPHRENIA BULLETIN
LA English
DT Article
DE nosology; classification; DSM; confirmatory factor analysis; validation
ID PROPOSED META-STRUCTURE; COMMON MENTAL-DISORDERS; SUBSTANCE USE
   DISORDERS; ANXIETY DISORDERS; DSM-V; ADOLESCENT PSYCHOPATHOLOGY;
   SCHIZOTYPAL PERSONALITY; ROSCOMMON FAMILY; FIT INDEXES; DEPRESSION
AB Background: Prior studies of common disorders in community-dwelling adults identified internalizing and externalizing spectra of mental illness. We investigated the placement of schizophrenia and schizotypal personality disorder in this framework and tested the validity of the resulting organization in a clinical population. Methods: The data came from the Suffolk County Mental Health Project cohort (N = 628), which consists of first-admission patients with psychosis recruited from inpatient units throughout Suffolk County, NY (72% response rate). The sample was reassessed multiple times over the following 10 years. Complete diagnostic data were available for 469 participants. Mental health professionals diagnosed 11 target conditions based on semistructured clinical interviews, review of medical records, and reports of significant others. Two validators were included: family history of schizophrenia and 10-year illness course. Results: Confirmatory factor analysis revealed that the The Diagnostic and Statistical Manual of Mental Disorders-IV grouping of conditions fit the data poorly. The best alternative classification consisted of three clusters: internalizing, externalizing, and schizophrenic. Both validators supported the coherence and distinctiveness of the schizophrenic cluster. Conclusions: We replicated internalizing and externalizing spectra in a clinical population, identified a schizophrenic spectrum, and provided initial evidence of its validity. These findings suggest that schizotypal personality disorder may be better placed with schizophrenia, antisocial conditions with substance use disorders, and major depression with anxiety disorders.
C1 [Kotov, Roman; Fochtmann, Laura J.; Carlson, Gabrielle A.; Sedler, Mark J.; Bromet, Evelyn J.] SUNY Stony Brook, Dept Psychiat & Behav Sci, Stony Brook, NY 11794 USA.
   [Chang, Su-Wei] Acad Sinica, Inst Biomed Sci, Taipei, Taiwan.
   [Mojtabai, Ramin] Johns Hopkins Bloomberg Sch Publ Hlth, Dept Mental Hlth, Baltimore, MD USA.
RP Kotov, R (reprint author), SUNY Stony Brook, Dept Psychiat & Behav Sci, Putnam Hall S Campus, Stony Brook, NY 11794 USA.
EM roman.kotov@stonybrook.edu
FU National Institutes of HealthUnited States Department of Health & Human
   ServicesNational Institutes of Health (NIH) - USA [MH-44801]; Stony
   Brook University
FX National Institutes of Health (MH-44801 to E.J.B.); Stony Brook
   University (Clinical Research Scholar Award to R. K.).
NR 70
TC 70
Z9 70
U1 0
U2 11
PU OXFORD UNIV PRESS
PI OXFORD
PA GREAT CLARENDON ST, OXFORD OX2 6DP, ENGLAND
SN 0586-7614
EI 1745-1701
J9 SCHIZOPHRENIA BULL
JI Schizophr. Bull.
PD NOV
PY 2011
VL 37
IS 6
BP 1168
EP 1178
DI 10.1093/schbul/sbq024
PG 11
WC Psychiatry
SC Psychiatry
GA 836ZD
UT WOS:000296158100013
PM 20357134
OA Green Published, Bronze
DA 2020-02-16
ER

PT J
AU Oshri, A
   Tubman, JG
   Jaccard, J
AF Oshri, Assaf
   Tubman, Jonathan G.
   Jaccard, James
TI Psychiatric Symptom Typology in a Sample of Youth Receiving Substance
   Abuse Treatment Services: Associations with Self-Reported Child
   Maltreatment and Sexual Risk Behaviors
SO AIDS AND BEHAVIOR
LA English
DT Article
DE Adolescent risk; Substance abuse; Psychiatric disorders; HIV; Sexual
   risk behavior; Child maltreatment; Person-centered; Sexual abuse;
   Neglect
ID DIAGNOSTIC INTERVIEW CIDI; LATENT CLASS ANALYSIS; ALCOHOL-USE;
   SOCIOECONOMIC-STATUS; DEPRESSIVE SYMPTOMS; SUPERVISORY NEGLECT;
   COMMUNITY SAMPLE; CLUSTER-ANALYSIS; PHYSICAL ABUSE; MULTIPLE FORMS
AB Latent profile analysis (LPA) was used to classify 394 adolescents undergoing substance use treatment, based on past year psychiatric symptoms. Relations between profile membership and (a) self-reported childhood maltreatment experiences and (b) current sexual risk behavior were examined. LPA generated three psychiatric symptom profiles: Low-, High- Alcohol-, and High- Internalizing Symptoms profiles. Analyses identified significant associations between profile membership and childhood sexual abuse and emotional neglect ratings, as well as co-occurring sex with substance use and unprotected intercourse. Profiles with elevated psychiatric symptom scores (e.g., internalizing problems, alcohol abuse and dependence symptoms) and more severe maltreatment histories reported higher scores for behavioral risk factors for HIV/STI exposure. Heterogeneity in psychiatric symptom patterns among youth receiving substance use treatment services, and prior histories of childhood maltreatment, have significant implications for the design and delivery of HIV/STI prevention programs to this population.
C1 [Oshri, Assaf] Univ Rochester, Mt Hope Family Ctr, Rochester, NY 14608 USA.
   [Oshri, Assaf; Tubman, Jonathan G.; Jaccard, James] Florida Int Univ FIU, Miami, FL USA.
RP Oshri, A (reprint author), Univ Rochester, Mt Hope Family Ctr, 187 Edinburgh St, Rochester, NY 14608 USA.
EM Assaf_Oshri@urmc.rochester.edu
OI Tubman, Jonathan/0000-0002-9235-8450
FU NIAAA NIH HHSUnited States Department of Health & Human ServicesNational
   Institutes of Health (NIH) - USANIH National Institute on Alcohol Abuse
   & Alcoholism (NIAAA) [R01 AA014322, R01 AA14322, R01 AA13825, R01
   AA13369]
NR 92
TC 12
Z9 12
U1 0
U2 6
PU SPRINGER/PLENUM PUBLISHERS
PI NEW YORK
PA 233 SPRING ST, NEW YORK, NY 10013 USA
SN 1090-7165
EI 1573-3254
J9 AIDS BEHAV
JI AIDS Behav.
PD NOV
PY 2011
VL 15
IS 8
BP 1844
EP 1856
DI 10.1007/s10461-011-9890-5
PG 13
WC Public, Environmental & Occupational Health; Social Sciences, Biomedical
SC Public, Environmental & Occupational Health; Biomedical Social Sciences
GA 831MN
UT WOS:000295735200026
PM 21301951
DA 2020-02-16
ER

PT J
AU Hagan-Burke, S
   Kwok, OM
   Zou, YY
   Johnson, C
   Simmons, D
   Coyne, MD
AF Hagan-Burke, Shanna
   Kwok, Oi-Man
   Zou, Yuanyuan
   Johnson, Caitlin
   Simmons, Deborah
   Coyne, Michael D.
TI An Examination of Problem Behaviors and Reading Outcomes in Kindergarten
   Students
SO JOURNAL OF SPECIAL EDUCATION
LA English
DT Article
DE problem behavior; early reading intervention; Tier 2 reading
   intervention
ID ACADEMIC UNDERACHIEVEMENT; EXTERNALIZING BEHAVIOR; ATTENTION PROBLEMS;
   YOUNG-CHILDREN; RISK-FACTORS; INSTRUCTION; DISORDERS; SKILLS;
   INTERVENTION; DEFICITS
AB This study examined the influences of problem behaviors on kindergarten reading outcomes and investigated the extent to which explicit, code-based reading instruction moderated those relations among 206 children identified as being at risk of reading difficulty. Children from the classrooms of 57 kindergarten teachers in 12 schools were randomly assigned to an early reading intervention program or school-determined comparison intervention. In both conditions, children received 30 minutes of small-group supplementary reading instruction for 21 weeks. Findings from multilevel modeling revealed many associations between problem behaviors and reading outcomes for children in both conditions. Interaction analyses indicated that explicit, code-based reading intervention moderated the negative impact of externalizing problem behavior on end-of-kindergarten measures of alphabet knowledge, phonemic blending, and word reading. This type of intensive systematic reading instruction also moderated the influence of hyperactivity on children's alphabet knowledge and phonemic blending. There were no moderator effects for internalizing problem behavior.
C1 [Hagan-Burke, Shanna; Kwok, Oi-Man; Zou, Yuanyuan; Johnson, Caitlin; Simmons, Deborah] Texas A&M Univ, College Stn, TX USA.
   [Coyne, Michael D.] Univ Connecticut, Storrs, CT USA.
RP Hagan-Burke, S (reprint author), 4225 Texas A&M Univ, Coll Educ & Human Dev, Dept Educ Psychol, College Stn, TX 77843 USA.
EM shaganburke@tamu.edu
OI Hagan-Burke, Shanna/0000-0003-2764-0473
NR 63
TC 18
Z9 18
U1 0
U2 5
PU SAGE PUBLICATIONS INC
PI THOUSAND OAKS
PA 2455 TELLER RD, THOUSAND OAKS, CA 91320 USA
SN 0022-4669
J9 J SPEC EDUC
JI J. Spec. Educ.
PD NOV
PY 2011
VL 45
IS 3
BP 131
EP 148
DI 10.1177/0022466909359425
PG 18
WC Education, Special
SC Education & Educational Research
GA 829QU
UT WOS:000295600000001
DA 2020-02-16
ER

PT J
AU Reynolds, BM
   Juvonen, J
AF Reynolds, Bridget M.
   Juvonen, Jaana
TI The Role of Early Maturation, Perceived Popularity, and Rumors in the
   Emergence of Internalizing Symptoms Among Adolescent Girls
SO JOURNAL OF YOUTH AND ADOLESCENCE
LA English
DT Article
DE Pubertal development; Pubertal timing; Peers; Relational victimization;
   Perceived popularity; Internalizing symptoms
ID NATIONAL COMORBIDITY SURVEY; PUBERTAL DEVELOPMENT; PEER VICTIMIZATION;
   AFRICAN-AMERICAN; PHYSICAL VICTIMIZATION; RELATIONAL AGGRESSION;
   SOCIAL-DEVELOPMENT; GENDER-DIFFERENCES; YOUNG ADOLESCENTS;
   SEXUAL-HARASSMENT
AB Despite the widely reported link between early pubertal timing and internalizing symptoms among girls, less is known about the peer reputation of earlier maturing girls. The current study assesses whether early maturation is associated with perceived popularity and/or rumors, and whether these reputational factors help account for earlier maturing girls' vulnerability to emotional distress. Drawing on three waves of data collected from an ethnically diverse sample of middle school girls (n = 912), hierarchical multiple regression analyses revealed that more advanced development at the start of middle school predicted peer- and teacher-reported popularity as well as increased risk of being targeted for rumors. Mediation analyses suggested that popularity among boys can put earlier developing girls at risk for rumors. Finally, rumors acted as a partial mechanism through which early maturation was associated with subsequent internalizing symptoms. Knowledge of the peer mechanisms putting earlier developing girls at risk for psychosocial maladjustment can inform intervention and prevention efforts aimed at improving adolescent well-being.
C1 [Reynolds, Bridget M.; Juvonen, Jaana] Univ Calif Los Angeles, Dept Psychol, Los Angeles, CA 90095 USA.
RP Reynolds, BM (reprint author), Univ Calif Los Angeles, Dept Psychol, 1285 Franz Hall, Los Angeles, CA 90095 USA.
EM BReynol1@ucla.edu; Juvonen@psych.ucla.edu
OI Reynolds, Bridget/0000-0002-5143-5261
FU NIMH NIH HHSUnited States Department of Health & Human ServicesNational
   Institutes of Health (NIH) - USANIH National Institute of Mental Health
   (NIMH) [F31 MH074244]
NR 79
TC 25
Z9 25
U1 2
U2 15
PU SPRINGER/PLENUM PUBLISHERS
PI NEW YORK
PA 233 SPRING ST, NEW YORK, NY 10013 USA
SN 0047-2891
EI 1573-6601
J9 J YOUTH ADOLESCENCE
JI J. Youth Adolesc.
PD NOV
PY 2011
VL 40
IS 11
BP 1407
EP 1422
DI 10.1007/s10964-010-9619-1
PG 16
WC Psychology, Developmental
SC Psychology
GA 832EX
UT WOS:000295786300001
PM 21132522
OA Green Published, Other Gold
DA 2020-02-16
ER

PT J
AU Linares, MCG
   Rusillo, MTC
   Cruz, MJD
   Fernandez, MDC
   Arias, PFC
AF Garcia Linares, Ma Cruz
   Cerezo Rusillo, Ma Teresa
   de la Torre Cruz, Manuel Jesus
   Carpio Fernandez, Ma de la Villa
   Casanova Arias, Pedro Felix
TI Parenting practices and internalizing and externalizing problems in
   Spanish adolescents
SO PSICOTHEMA
LA Spanish
DT Article
ID BEHAVIORAL-PROBLEMS; ADJUSTMENT; STYLE; FAMILIES; MODEL
AB Parenting practices and internalizing and externalizing problems in Spanish adolescents. The goal of this study was to analyze the relationship between parenting practices and internalizing and externalizing problems presented by a group of adolescents according to their gender. Four hundred and sixty-nine secondary school students (aged between 12 and 18) participated in this study. The adolescents presented differences in perception of the educational practices of both parents as a function of their gender. Negative parenting practices were positively related to adolescents' internalizing and externalizing problems, whereas positive practices were negatively related to externalizing problems. Moreover, differences between boys and girls were found in predictor variables of problems, and the predictive power of the variables was higher for externalizing problems.
C1 [Garcia Linares, Ma Cruz] Univ Jaen, Fac Humanidades & Ciencias Educ, Jaen 23071, Spain.
RP Linares, MCG (reprint author), Univ Jaen, Fac Humanidades & Ciencias Educ, Jaen 23071, Spain.
EM mcgarcia@ujaen.es
RI De la Torre Cruz, Manuel Jesus/G-6130-2011
OI De la Torre Cruz, Manuel Jesus/0000-0002-8355-7239
NR 40
TC 13
Z9 14
U1 0
U2 16
PU COLEGIO OFICIAL DE PSICOLOGOS DE ASTURIAS
PI OVIEDO
PA ILDEFONSO S. DEL RIO, 4-1 B, 33001 OVIEDO, SPAIN
SN 0214-9915
EI 1886-144X
J9 PSICOTHEMA
JI Psicothema
PD NOV
PY 2011
VL 23
IS 4
BP 654
EP 659
PG 6
WC Psychology, Multidisciplinary
SC Psychology
GA 833VQ
UT WOS:000295913400020
PM 22047854
OA DOAJ Gold
DA 2020-02-16
ER

PT J
AU de Ancos, ET
   Ascaso, LE
AF Trepat de Ancos, Esther
   Ezpeleta Ascaso, Lourdes
TI Sex differences in oppositional defiant disorder
SO PSICOTHEMA
LA English
DT Article
ID ATTENTION-DEFICIT/HYPERACTIVITY DISORDER; DISRUPTIVE BEHAVIOR DISORDERS;
   PSYCHOSOCIAL TREATMENTS; GENDER-DIFFERENCES; CONDUCT DISORDER; SPANISH
   CHILDREN; ADOLESCENTS; SOCIALIZATION; EPIDEMIOLOGY; COMORBIDITY
AB The goal was to analyze the sex differences in symptoms, comorbidity and functional impairment in outpatient children with Oppositional Defiant Disorder (ODD). A sample of 343 children, aged 8 to 17 years and diagnosed with ODD, were assessed with a semi-structured diagnostic interview and dimensional measures of psychopathology and functional impairment. Boys with ODD more frequently displayed the symptoms deliberately annoys and blames others, presented comorbid ADHD, and had greater functional impairment in school and community contexts; girls presented higher comorbidity with internalizing symptomatology (anxiety, depression and somatic complaints). Given that some clinical differences are apparent in ODD between boys and girls, it is necessary to consider the sex of the patient in order to identify and treat this disorder efficiently and effectively in boys and in girls.
C1 [Trepat de Ancos, Esther] Univ Autonoma Barcelona, Fac Psicol, E-08193 Barcelona, Spain.
RP de Ancos, ET (reprint author), Univ Autonoma Barcelona, Fac Psicol, E-08193 Barcelona, Spain.
EM etrepat@ipsicologia.cat
NR 37
TC 11
Z9 12
U1 0
U2 9
PU COLEGIO OFICIAL DE PSICOLOGOS DE ASTURIAS
PI OVIEDO
PA ILDEFONSO S. DEL RIO, 4-1 B, 33001 OVIEDO, SPAIN
SN 0214-9915
J9 PSICOTHEMA
JI Psicothema
PD NOV
PY 2011
VL 23
IS 4
BP 666
EP 671
PG 6
WC Psychology, Multidisciplinary
SC Psychology
GA 833VQ
UT WOS:000295913400022
PM 22047856
OA DOAJ Gold
DA 2020-02-16
ER

PT J
AU Keller, PS
   El-Sheikh, M
AF Keller, Peggy S.
   El-Sheikh, Mona
TI Latent change score modeling of psychophysiological data: An empirical
   instantiation using electrodermal responding
SO PSYCHOPHYSIOLOGY
LA English
DT Article
DE Children/infants; Psychopathological; Electrodermal; Statistical methods
ID SKIN-CONDUCTANCE LEVEL; ATTENTION-DEFICIT/HYPERACTIVITY DISORDER;
   CHILDRENS SLEEP; HEART-RATE; AGES 3; BEHAVIOR; REACTIVITY; RISK; TIME;
   PSYCHOPATHOLOGY
AB We examined latent change score (LCS) modeling as an approach to the analysis of children's skin conductance level (SCL) throughout a stressful task-a simulated interadult argument-as it relates to externalizing and internalizing symptoms. LCS is an extension of traditional multilevel modeling (MLM), which allows estimation of proportional growth terms. Children (age 6-12 years; N = 150) were from two-parent families. Mothers reported on children's internalizing and externalizing symptoms. Results indicated that the LCS models outperformed the traditional MLM. The use of LCS yielded important novel information regarding profile and pattern of responding for various children and is likely to advance understanding of relations between children's physiological responses and psychopathology symptoms.
C1 [Keller, Peggy S.] Univ Kentucky, Dept Psychol, Lexington, KY 40506 USA.
   [El-Sheikh, Mona] Auburn Univ, Dept Human Dev & Family Studies, Auburn, AL 36849 USA.
RP Keller, PS (reprint author), Univ Kentucky, Dept Psychol, 012I Kastle Hall, Lexington, KY 40506 USA.
EM peggy.keller@uky.edu
FU National Institute on Alcohol Abuse and AlcoholismUnited States
   Department of Health & Human ServicesNational Institutes of Health (NIH)
   - USANIH National Institute on Alcohol Abuse & Alcoholism (NIAAA) [R29
   AA10591]
FX This study was funded by National Institute on Alcohol Abuse and
   Alcoholism Grant R29 AA10591 awarded to Mona El-Sheikh.
NR 55
TC 1
Z9 1
U1 0
U2 11
PU WILEY
PI HOBOKEN
PA 111 RIVER ST, HOBOKEN 07030-5774, NJ USA
SN 0048-5772
EI 1469-8986
J9 PSYCHOPHYSIOLOGY
JI Psychophysiology
PD NOV
PY 2011
VL 48
IS 11
BP 1577
EP 1586
DI 10.1111/j.1469-8986.2011.01225.x
PG 10
WC Psychology, Biological; Neurosciences; Physiology; Psychology;
   Psychology, Experimental
SC Psychology; Neurosciences & Neurology; Physiology
GA 834LQ
UT WOS:000295961700013
PM 21707644
OA Green Accepted
DA 2020-02-16
ER

PT J
AU Baker, L
   Niv, S
   Raine, A
   Tuvblad, C
AF Baker, Laura
   Niv, Sharon
   Raine, Adrian
   Tuvblad, Catherine
TI The genetic and environmental etiology of internalizing and
   externalizing behavior in adolescent twins
SO BEHAVIOR GENETICS
LA English
DT Meeting Abstract
CT 41st Annual Meeting of the Behaviour-Genetics-Association
CY JUN 06-09, 2011
CL Newport, RI
SP Behav Genet Assoc
C1 [Baker, Laura; Niv, Sharon; Raine, Adrian; Tuvblad, Catherine] Univ So Calif, Los Angeles, CA 90089 USA.
NR 0
TC 0
Z9 0
U1 0
U2 0
PU SPRINGER
PI NEW YORK
PA 233 SPRING ST, NEW YORK, NY 10013 USA
SN 0001-8244
J9 BEHAV GENET
JI Behav. Genet.
PD NOV
PY 2011
VL 41
IS 6
SI SI
BP 927
EP 927
PG 1
WC Behavioral Sciences; Genetics & Heredity; Psychology, Multidisciplinary
SC Behavioral Sciences; Genetics & Heredity; Psychology
GA 826BO
UT WOS:000295326600133
DA 2020-02-16
ER

PT J
AU Sheikh, H
   Hayden, E
   Dougherty, L
   Lapstook, R
   Olino, T
   Klein, D
   Singh, S
AF Sheikh, Haroon
   Hayden, Elizabeth
   Dougherty, Lea
   Lapstook, Rebecca
   Olino, Thomas
   Klein, Daniel
   Singh, Shiva
TI Associations between COMT gene functional polymorphism and
   early-childhood internalizing symptoms: Evidence for mediation by child
   temperament
SO BEHAVIOR GENETICS
LA English
DT Meeting Abstract
CT 41st Annual Meeting of the Behaviour-Genetics-Association
CY JUN 06-09, 2011
CL Newport, RI
SP Behav Genet Assoc
C1 [Sheikh, Haroon; Hayden, Elizabeth; Singh, Shiva] Univ Western Ontario, London, ON N6A 3K7, Canada.
   [Dougherty, Lea] Univ Maryland, College Pk, MD 20742 USA.
   [Lapstook, Rebecca; Klein, Daniel] SUNY Stony Brook, Stony Brook, NY USA.
   [Olino, Thomas] Western Psychiat Inst & Clin, Pittsburgh, PA USA.
NR 0
TC 0
Z9 0
U1 0
U2 3
PU SPRINGER
PI NEW YORK
PA 233 SPRING ST, NEW YORK, NY 10013 USA
SN 0001-8244
J9 BEHAV GENET
JI Behav. Genet.
PD NOV
PY 2011
VL 41
IS 6
SI SI
BP 935
EP 936
PG 2
WC Behavioral Sciences; Genetics & Heredity; Psychology, Multidisciplinary
SC Behavioral Sciences; Genetics & Heredity; Psychology
GA 826BO
UT WOS:000295326600161
DA 2020-02-16
ER

PT J
AU Eggum, ND
   Sallquist, J
   Eisenberg, N
AF Eggum, Natalie D.
   Sallquist, Julie
   Eisenberg, Nancy
TI "Then It Will Be Good": Negative Life Events and Resilience in Ugandan
   Youth
SO JOURNAL OF ADOLESCENT RESEARCH
LA English
DT Article
DE life events; coping; internalizing; externalizing; social support; hope;
   Uganda
ID SOCIAL SUPPORT; NORTHERN UGANDA; SELF-ESTEEM; CHILD SOLDIERS;
   ADOLESCENT; STRESS; HOPE; EXPERIENCES; ADJUSTMENT; ORPHANS
AB Youths (N = 57; mean age = 13.83 years) residing near Tororo, Uganda, were interviewed to obtain quantitative and qualitative data pertaining to negative life events, adjustment problems, coping, social support, self-worth, and hope. On average, they experienced nearly half of the 22 negative life events assessed. The experience of negative life events related positively to internalizing problems and negatively to social support and self-worth. Coping strategies (problem-focused, positive reframing, avoidance, and support-seeking) were positively associated with hope. Problem-focused coping was negatively related to externalizing problems. Furthermore, social support was positively associated with coping strategies, self-worth, and hope and was negatively related to adjustment problems. The qualitative data shed light on the difficult events the youths endured and what types of coping strategies they used. Ultimately, interviews suggested that youths experienced many negative events, but they remained optimistic.
C1 [Eggum, Natalie D.; Sallquist, Julie] Arizona State Univ, Sch Social & Family Dynam, Tempe, AZ 85287 USA.
RP Eggum, ND (reprint author), Arizona State Univ, Sch Social & Family Dynam, POB 873701, Tempe, AZ 85287 USA.
EM Natalie.Eggum@asu.edu
RI Eggum-Wilkens, Natalie/F-7398-2013
NR 64
TC 6
Z9 6
U1 0
U2 10
PU SAGE PUBLICATIONS INC
PI THOUSAND OAKS
PA 2455 TELLER RD, THOUSAND OAKS, CA 91320 USA
SN 0743-5584
EI 1552-6895
J9 J ADOLESCENT RES
JI J. Adolesc. Res.
PD NOV
PY 2011
VL 26
IS 6
BP 766
EP 796
DI 10.1177/0743558410391259
PG 31
WC Psychology, Developmental
SC Psychology
GA 830EX
UT WOS:000295641400004
DA 2020-02-16
ER

PT J
AU Ford, JD
   Gagnon, K
   Connor, DF
   Pearson, G
AF Ford, Julian D.
   Gagnon, Kerry
   Connor, Daniel F.
   Pearson, Geraldine
TI History of Interpersonal Violence, Abuse, and Nonvictimization Trauma
   and Severity of Psychiatric Symptoms Among Children in Outpatient
   Psychiatric Treatment
SO JOURNAL OF INTERPERSONAL VIOLENCE
LA English
DT Article
DE interpersonal violence; abuse; childhood; psychiatric outpatients;
   externalizing problems; internalizing problems
ID MENTAL-HEALTH; COMMUNITY VIOLENCE; NATIONAL SAMPLE;
   POSTTRAUMATIC-STRESS; POLY-VICTIMIZATION; DOMESTIC VIOLENCE; CHILDHOOD
   VICTIMIZATION; FAMILY VIOLENCE; DISORDER; ADOLESCENTS
AB In a clinical sample of child psychiatry outpatients, chart review data were collected for 114 consecutive admissions over a 1-year period at a Child and Adolescent Outpatient Psychiatry Clinic. Data included history of documented maltreatment, potentially traumatic domestic or community violence, neglect or emotional abuse, and noninterpersonal stressors as well as demographics, psychiatric diagnoses, and parent-rated child emotional and disruptive behavior problems. On a bivariate and multivariate basis, any past exposure to interpersonal violence-but not to noninterpersonal traumas-was related to more severe disruptive behavior problems, independent of the effects of demographics and psychiatric diagnoses. Noninterpersonal trauma and psychiatric diagnoses were associated with emotional problems; exposure to interpersonal violence appeared to partially account for this relationship despite not being independently associated with emotional problem severity. History of exposure to interpersonal violence warrants clinical and research attention as a severity marker and potential treatment focus in psychiatric outpatient services for children, particularly those with disruptive behavior problems.
C1 [Ford, Julian D.; Connor, Daniel F.; Pearson, Geraldine] Univ Connecticut, Sch Med, Dept Psychiat, Div Child & Adolescent Psychiat, Farmington, CT 06030 USA.
   [Gagnon, Kerry] Brown Univ, Sch Med, Providence, RI 02912 USA.
RP Ford, JD (reprint author), Univ Connecticut, Sch Med, Dept Psychiat, Div Child & Adolescent Psychiat, 263 Farmington Ave,MC1410, Farmington, CT 06030 USA.
EM jford@uchc.edu
OI Connor, Daniel/0000-0002-7867-4094
NR 61
TC 25
Z9 25
U1 0
U2 23
PU SAGE PUBLICATIONS INC
PI THOUSAND OAKS
PA 2455 TELLER RD, THOUSAND OAKS, CA 91320 USA
SN 0886-2605
EI 1552-6518
J9 J INTERPERS VIOLENCE
JI J. Interpers. Violence
PD NOV
PY 2011
VL 26
IS 16
BP 3316
EP 3337
DI 10.1177/0886260510393009
PG 22
WC Criminology & Penology; Family Studies; Psychology, Applied
SC Criminology & Penology; Family Studies; Psychology
GA 831JS
UT WOS:000295727200007
PM 21362676
DA 2020-02-16
ER

PT J
AU Fagerlund, A
   Autti-Ramo, I
   Hoyme, HE
   Mattson, SN
   Korkman, M
AF Fagerlund, Ase
   Autti-Ramo, Ilona
   Hoyme, H. Eugene
   Mattson, Sarah N.
   Korkman, Marit
TI Risk factors for behavioural problems in foetal alcohol spectrum
   disorders
SO ACTA PAEDIATRICA
LA English
DT Article
DE Behavioural problems; Foetal alcohol spectrum disorders; Prenatal
   alcohol; Risk factors
ID RESIDENTIAL GROUP CARE; CHILDREN; EXPOSURE; ATTACHMENT; ENVIRONMENT;
   ADULTHOOD; SYMPTOMS; FAMILIES; OUTCOMES; STRESS
AB Aim: To examine risk and protective factors associated with behavioural problems of children and adolescents following prenatal alcohol exposure.
   Methods: A total of 73 children and adolescents with foetal alcohol spectrum disorders (FASD) were assessed for internalizing, externalizing and total behavioural problems using the Child Behavior Checklist. Linear regression models were used to determine the effects of diagnostic and environmental risk and protective factors on behaviour, while controlling for age, sex and IQ.
   Results: Length of time spent in residential care was the most pervasive risk factor associated with internalizing, externalizing and total behavioural problems. A low dysmorphology score was related to more internalizing and total problems.
   Conclusions: Children and adolescents prenatally exposed to alcohol faced greater risk of substantive behavioural problems (i) if they were less visibly alcohol affected and (ii) the longer time they had spent in residential care. The results underscore the clinical importance of appropriate services and care for less visibly affected children with FASD and highlight the need to attend to children with FASD being raised in institutions.
C1 [Fagerlund, Ase] Folkhalsan Res Ctr, Helsinki 00890, Finland.
   [Fagerlund, Ase] Abo Akad Univ, Dept Psychol & Logoped, Turku, Finland.
   [Autti-Ramo, Ilona] Univ Helsinki, Dept Child Neurol, Hosp Children & Adolescents, Helsinki, Finland.
   [Autti-Ramo, Ilona] Social Insurance Inst, Res Dept, Helsinki, Finland.
   [Hoyme, H. Eugene] Univ S Dakota, Sanford Sch Med, Dept Pediat, Sioux Falls, SD USA.
   [Hoyme, H. Eugene] Sanford Childrens Hosp, Sioux Falls, SD USA.
   [Mattson, Sarah N.] San Diego State Univ, Ctr Behav Teratol, San Diego, CA 92182 USA.
   [Korkman, Marit] Univ Helsinki, Inst Behav Sci, Helsinki, Finland.
RP Fagerlund, A (reprint author), Folkhalsan Res Ctr, Bjornstrandgrand 6B, Helsinki 00890, Finland.
EM ase.fagerlund@folkhalsan.fi
RI Mattson, Sarah N/G-5344-2011
OI Mattson, Sarah N/0000-0001-8499-9605; Hoyme, Harold/0000-0002-1979-693X
FU National Institute on Alcohol Abuse and AlcoholismUnited States
   Department of Health & Human ServicesNational Institutes of Health (NIH)
   - USANIH National Institute on Alcohol Abuse & Alcoholism (NIAAA) [U01
   AA014834]; Victoria foundation; Elsa and Karl Stockmann foundation in
   Finland
FX We are very grateful to all the families who have given their time to
   participate in this study. We also want to thank Dr Pekka Santtila for
   his help with the statistical analysis and Dr Mirjam Kalland for
   valuable comments on the manuscript. The data collection phase of this
   study was supported by grant U01 AA014834 from the National Institute on
   Alcohol Abuse and Alcoholism. Analysis and reporting was supported by
   the Victoria foundation and by the Elsa and Karl Stockmann foundation in
   Finland.
NR 37
TC 14
Z9 14
U1 0
U2 13
PU WILEY
PI HOBOKEN
PA 111 RIVER ST, HOBOKEN 07030-5774, NJ USA
SN 0803-5253
EI 1651-2227
J9 ACTA PAEDIATR
JI Acta Paediatr.
PD NOV
PY 2011
VL 100
IS 11
BP 1481
EP 1488
DI 10.1111/j.1651-2227.2011.02354.x
PG 8
WC Pediatrics
SC Pediatrics
GA 840EO
UT WOS:000296421300025
PM 21575054
OA Green Accepted
DA 2020-02-16
ER

PT J
AU Turner, HA
   Vanderminden, J
   Finkelhor, D
   Hamby, S
   Shattuck, A
AF Turner, Heather A.
   Vanderminden, Jennifer
   Finkelhor, David
   Hamby, Sherry
   Shattuck, Anne
TI Disability and Victimization in a National Sample of Children and Youth
SO CHILD MALTREATMENT
LA English
DT Article
DE child victimization; physical disability; ADD/ADHD; developmental
   disorders; psychological disorders
ID TELEPHONE SURVEY; REPRESENTATIVE SAMPLE; SEXUAL VICTIMIZATION;
   POLY-VICTIMIZATION; HOUSEHOLD SURVEYS; NONRESPONSE BIAS;
   FAMILY-STRUCTURE; MENTAL-HEALTH; MALTREATMENT; ABUSE
AB Although past research has found higher rates of violence, crime, and abuse among children with disabilities, most studies combine diverse forms of disability into one measure and assess exposure to only one particular type of victimization. Based on a representative national sample of 4,046 children aged 2-17 from the 2008 National Survey of Children's Exposure to Violence, the present study examines the associations between several different types of disability and past-year exposure to multiple forms of child victimization. Results suggest that attention-deficit disorder/attention-deficit with hyperactivity disorder elevates the risk for peer victimization and property crime, internalizing psychological disorders increase risk for both child maltreatment and sexual victimization, and developmental/learning disorders heighten risk only for property crime. In contrast, physical disability did not increase the risk for any type of victimization once confounding factors and co-occurring disabilities were controlled. It appears that disabilities associated with interpersonal and behavioral difficulties are most strongly associated with victimization risks.
C1 [Turner, Heather A.] Univ New Hampshire, Crimes Children Res Ctr, Horton Social Sci Ctr 126, Durham, NH 03857 USA.
   [Hamby, Sherry] Univ South, Dept Psychol, Sewanee, TN 37375 USA.
RP Turner, HA (reprint author), Univ New Hampshire, Crimes Children Res Ctr, Horton Social Sci Ctr 126, 20 Acad Way, Durham, NH 03857 USA.
EM heather.turner@unh.edu
RI Hamby, Sherry/Z-5357-2019
OI Hamby, Sherry/0000-0002-1197-0534
NR 65
TC 61
Z9 63
U1 0
U2 24
PU SAGE PUBLICATIONS INC
PI THOUSAND OAKS
PA 2455 TELLER RD, THOUSAND OAKS, CA 91320 USA
SN 1077-5595
EI 1552-6119
J9 CHILD MALTREATMENT
JI Child Maltreatment
PD NOV
PY 2011
VL 16
IS 4
BP 275
EP 286
DI 10.1177/1077559511427178
PG 12
WC Family Studies; Social Work
SC Family Studies; Social Work
GA 866NW
UT WOS:000298388900004
PM 22114182
DA 2020-02-16
ER

PT J
AU Cicchetti, D
   Rogosch, FA
   Oshri, A
AF Cicchetti, Dante
   Rogosch, Fred A.
   Oshri, Assaf
TI Interactive effects of corticotropin releasing hormone receptor 1,
   serotonin transporter linked polymorphic region, and child maltreatment
   on diurnal cortisol regulation and internalizing symptomatology
SO DEVELOPMENT AND PSYCHOPATHOLOGY
LA English
DT Article
ID ADULT DEPRESSION; EXPERIENCED MALTREATMENT; NEUROENDOCRINE ACTIVITY;
   YOUNG-CHILDREN; MENTAL-HEALTH; LIFE-SPAN; 1ST YEAR; STRESS; GENE;
   ALLOSTASIS
AB Within an allostatic load framework, the effect of Gene x Environment (G x E) interactions on diurnal cortisol regulation and internalizing symptomatology were investigated. Variation in the corticotropin releasing hormone receptor 1 (CRHR1) TAT haplotype and serotonin transporter linked polymorphic region (5-HTTLPR) was determined in a sample of maltreated (n = 238, 21.4% with early physical and sexual abuse) and nonmaltreated (n = 255) children (M age = 10.08) participating in a summer research camp. Internalizing and depressive symptoms were assessed by other and self-report. G x E effects for CRHR1 and maltreatment and early abuse on diurnal cortisol regulation were observed; CRHR1 variation was related to cortisol dysregulation only among maltreated children. Early abuse and high internalizing symptoms also interacted to predict atypical diurnal cortisol regulation. The interaction of CRHR1, 5-HTTLPR, and child maltreatment (G x G x E) identified a subgroup of maltreated children with high internalizing symptoms who shared the same combination of the two genes. The findings support an allostatic load perspective on the effects of the chronic stress associated with child maltreatment on cortisol regulation and internalizing symptomatology as moderated by genetic variation.
C1 [Cicchetti, Dante] Univ Minnesota, Inst Child Dev, Minneapolis, MN 55455 USA.
   [Cicchetti, Dante; Rogosch, Fred A.; Oshri, Assaf] Univ Rochester, Mt Hope Family Ctr, Rochester, NY 14627 USA.
RP Cicchetti, D (reprint author), Univ Minnesota, Inst Child Dev, 51 E River Rd, Minneapolis, MN 55455 USA.
EM cicchett@umn.edu
RI Cicchetti, Dante/C-4560-2015
OI Cicchetti, Dante/0000-0002-6347-1278
FU NIDA NIH HHSUnited States Department of Health & Human ServicesNational
   Institutes of Health (NIH) - USANIH National Institute on Drug Abuse
   (NIDA) [DA12903, DA17741, R01 DA017741, R01 DA012903, R01 DA12903]
NR 88
TC 66
Z9 66
U1 2
U2 18
PU CAMBRIDGE UNIV PRESS
PI NEW YORK
PA 32 AVENUE OF THE AMERICAS, NEW YORK, NY 10013-2473 USA
SN 0954-5794
EI 1469-2198
J9 DEV PSYCHOPATHOL
JI Dev. Psychopathol.
PD NOV
PY 2011
VL 23
IS 4
SI SI
BP 1125
EP 1138
DI 10.1017/S0954579411000599
PN 2
PG 14
WC Psychology, Developmental
SC Psychology
GA 842NQ
UT WOS:000296606600010
PM 22018085
OA Green Accepted
DA 2020-02-16
ER

PT J
AU Hastings, PD
   Shirtcliff, EA
   Klimes-Dougan, B
   Allison, AL
   Derose, L
   Kendziora, KT
   Usher, BA
   Zahn-Waxler, C
AF Hastings, Paul D.
   Shirtcliff, Elizabeth A.
   Klimes-Dougan, Bonnie
   Allison, Amber L.
   Derose, Laura
   Kendziora, Kimberley T.
   Usher, Barbara A.
   Zahn-Waxler, Carolyn
TI Allostasis and the development of internalizing and externalizing
   problems: Changing relations with physiological systems across
   adolescence
SO DEVELOPMENT AND PSYCHOPATHOLOGY
LA English
DT Article
ID RESPIRATORY SINUS ARRHYTHMIA; SALIVARY ALPHA-AMYLASE; PITUITARY-ADRENAL
   AXIS; SEX-DIFFERENCES; INDIVIDUAL-DIFFERENCES; SOCIAL STRESS; BIOLOGICAL
   SENSITIVITY; DEPRESSIVE SYMPTOMS; PSYCHOSOCIAL STRESS; CORTISOL
   REACTIVITY
AB Allostasis, or the maintenance of stability through physiological change, refers to the process by which individuals adjust to the continually changing demands that are put upon somatic activity by salient events. Bauer and colleagues proposed that allostasis could be detected through patterns of the joint reactivity of the autonomic nervous system (ANS) and hypothalamic-pituitary-adrenal (HPA) axis system under stressful conditions. We examined the associations between ANS and HPA reactivity and the development of externalizing and internalizing problems over 2 years in a sample of 215 adolescents. The interactions of ANS and HPA reactivity were contemporaneously associated with, and longitudinally predictive of, adolescents' emotional and behavioral problems. Adolescents with symmetrical high reactivity across systems had more internalizing and fewer externalizing problems initially. Over time, both symmetrical and asymmetrical reactivity predicted increasing internalizing problems in girls, depending on the measure of ANS activity that was examined, heart rate, or blood pressure reactivity. Implications for the understanding of allostasis and the dynamic nature of the relations between multiple physiological regulatory systems and adolescents' developing psychopathology are discussed.
C1 [Hastings, Paul D.] Univ Calif Davis, Ctr Mind & Brain, Davis, CA 95618 USA.
   [Shirtcliff, Elizabeth A.; Allison, Amber L.] Univ New Orleans, New Orleans, LA 70148 USA.
   [Klimes-Dougan, Bonnie] Univ Minnesota, Minneapolis, MN 55455 USA.
   [Derose, Laura] Adelphi Univ, Garden City, NY 11530 USA.
   [Zahn-Waxler, Carolyn] Univ Wisconsin, Madison, WI 53706 USA.
RP Hastings, PD (reprint author), Univ Calif Davis, Ctr Mind & Brain, 267 Cousteau Pl, Davis, CA 95618 USA.
EM pdhastings@ucdavis.edu
OI Klimes-Dougan, Bonnie/0000-0002-2107-0038
FU Intramural NIH HHSUnited States Department of Health & Human
   ServicesNational Institutes of Health (NIH) - USA
NR 114
TC 45
Z9 45
U1 0
U2 34
PU CAMBRIDGE UNIV PRESS
PI NEW YORK
PA 32 AVENUE OF THE AMERICAS, NEW YORK, NY 10013-2473 USA
SN 0954-5794
EI 1469-2198
J9 DEV PSYCHOPATHOL
JI Dev. Psychopathol.
PD NOV
PY 2011
VL 23
IS 4
SI SI
BP 1149
EP 1165
DI 10.1017/S0954579411000538
PN 2
PG 17
WC Psychology, Developmental
SC Psychology
GA 842NQ
UT WOS:000296606600012
PM 22018087
DA 2020-02-16
ER

PT J
AU Smith, RL
   Rose, AJ
AF Smith, Rhiannon L.
   Rose, Amanda J.
TI The "Cost of Caring" in Youths' Friendships: Considering Associations
   Among Social Perspective Taking, Co-Rumination, and Empathetic Distress
SO DEVELOPMENTAL PSYCHOLOGY
LA English
DT Article
DE early adolescence; friendship; gender; internalizing distress
ID INTERPERSONAL NEGOTIATION STRATEGIES; SEX-DIFFERENCES; DEVELOPMENTAL
   MODEL; CLOSE RELATIONSHIPS; GENDER DIFFERENCES; TRADE-OFFS; ADJUSTMENT;
   GOALS; GIRLS; SELF
AB The current research considered the costs of caring in youths' friendships. The development of a new construct, empathetic distress, allowed for a direct test of the commonly held belief that females suffer greater vicarious distress in response to close others' stressors and problems than do males. Empathetic distress refers to one's strongly sharing a relationship partner's distress over problems to the point of taking on the partner's distress and experiencing it as one's own. This new construct was examined in an ethnically diverse sample of early adolescents who responded to a series of questionnaires in their classrooms. Results indicated that girls did experience greater empathetic distress in friendships than did boys. In addition, the current research revealed that social perspective taking in friendships (i.e., the social-cognitive ability to infer and understand the friend's perspective) had adjustment trade-offs in that it predicted greater positive friendship quality but also greater empathetic distress in the friendship. Interestingly, the associations of social perspective taking with both positive friendship quality and empathetic distress were partially mediated by co-rumination or excessive discussion of problems. Applied implications of the findings that girls' greater social perspective taking and associated co-rumination contributed both to their greater positive friendship quality but also to greater costs of caring in the form of empathetic distress are discussed.
C1 [Smith, Rhiannon L.; Rose, Amanda J.] Univ Missouri, Dept Psychol Sci, Columbia, MO 65211 USA.
RP Smith, RL (reprint author), Univ Connecticut, Dept Psychol, 406 Babbidge Rd,Unit 1020, Storrs, CT 06269 USA.
EM Rhiannon.Smith@uconn.edu; RoseA@missouri.edu
FU NIMH NIH HHSUnited States Department of Health & Human ServicesNational
   Institutes of Health (NIH) - USANIH National Institute of Mental Health
   (NIMH) [R01 MH073590, R01 MH 073590]
NR 51
TC 56
Z9 58
U1 4
U2 40
PU AMER PSYCHOLOGICAL ASSOC
PI WASHINGTON
PA 750 FIRST ST NE, WASHINGTON, DC 20002-4242 USA
SN 0012-1649
J9 DEV PSYCHOL
JI Dev. Psychol.
PD NOV
PY 2011
VL 47
IS 6
BP 1792
EP 1803
DI 10.1037/a0025309
PG 12
WC Psychology, Developmental
SC Psychology
GA 842QH
UT WOS:000296613600026
PM 21895362
OA Green Accepted
DA 2020-02-16
ER

PT J
AU Vanska, M
   Punamaki, RL
   Tolvanen, A
   Lindblom, J
   Flykt, M
   Unkila-Kallio, L
   Tiitinen, A
   Repokari, L
   Sinkkonen, J
   Tulppala, M
AF Vanska, Mervi
   Punamaki, Raija-Leena
   Tolvanen, Asko
   Lindblom, Jallu
   Flykt, Marjo
   Unkila-Kallio, Leila
   Tiitinen, Aila
   Repokari, Leena
   Sinkkonen, Jari
   Tulppala, Maija
TI Maternal pre- and postnatal mental health trajectories and child mental
   health and development: Prospective study in a normative and formerly
   infertile sample
SO INTERNATIONAL JOURNAL OF BEHAVIORAL DEVELOPMENT
LA English
DT Article
DE child development; child mental health; depression; infertility;
   maternal mental health
ID IN-VITRO FERTILIZATION; POSTPARTUM DEPRESSION; ANTENATAL ANXIETY;
   ASSISTED CONCEPTION; GENDER-DIFFERENCES; LATE PREGNANCY; ADHD SYMPTOMS;
   RISK-FACTORS; PARENTHOOD; TRANSITION
AB Pregnancy and early motherhood involve uncertainty and change, which can evoke mental health problems. We identified maternal mental health trajectories in pre- and postnatal period, and examined their association with later child mental health and development. Finnish mothers reported psychological distress (General Health Questionnaire [GHQ-36]) and depressive (Beck Depression Inventory [BDI-13]) symptoms in pregnancy (T1; N = 788) and two months (T2; N = 657) and 12 months (T3; N = 545) postpartum. Both parents accounted their child's mental health (Behavior Assessment System for Children [BASC]) and social (Social Skills Rating System [SSRS], Child Behavior Scale [CBS]) and cognitive development (Five to Fifteen [FTF]) when the child was 7-8 years old (T4; N = 485). We identified five trajectories depicting unique timing and course of maternal mental health from pregnancy into 1 year of mothering: Stable low levels of mental health symptoms (75%) and prenatal (6%), early postpartum (9%) and late postpartum (6%) mental health problems. The fifth trajectory, heterogeneous high levels of mental health problems (4%) was an unclassified post hoc class, combining mothers with chronic high or highly variable mental health profiles. Results show some trajectory-related timing effects on children's mental health and cognitive development. The trajectories of early postpartum and heterogeneous high levels of mental health problems predicted higher level of internalizing symptoms as compared to stable low-levels trajectory. The heterogeneous high-levels trajectory predicted higher levels of problems in executive functions than the stable low and late postpartum trajectories, and in memory tasks than children in other trajectories. We discuss the timing and course of maternal mental health from the viewpoint of infant and child development.
C1 [Punamaki, Raija-Leena] Univ Tampere, Sch Social Sci & Humanities Psychol, FIN-33014 Tampere, Finland.
   [Punamaki, Raija-Leena] Univ Helsinki, FIN-00014 Helsinki, Finland.
   [Tolvanen, Asko] Univ Jyvaskyla, SF-40351 Jyvaskyla, Finland.
   [Unkila-Kallio, Leila; Tiitinen, Aila; Repokari, Leena; Tulppala, Maija] Univ Helsinki, Cent Hosp, FIN-00014 Helsinki, Finland.
RP Punamaki, RL (reprint author), Univ Tampere, Sch Social Sci & Humanities Psychol, Kalevantie 5, FIN-33014 Tampere, Finland.
EM raija-leena.punamaki@uta.fi
NR 117
TC 17
Z9 17
U1 0
U2 36
PU SAGE PUBLICATIONS LTD
PI LONDON
PA 1 OLIVERS YARD, 55 CITY ROAD, LONDON EC1Y 1SP, ENGLAND
SN 0165-0254
EI 1464-0651
J9 INT J BEHAV DEV
JI Int. J. Behav. Dev.
PD NOV
PY 2011
VL 35
IS 6
BP 517
EP 531
DI 10.1177/0165025411417505
PG 15
WC Psychology, Developmental
SC Psychology
GA 851ZV
UT WOS:000297312300007
DA 2020-02-16
ER

PT J
AU Beardslee, WR
   Gladstone, TRG
   O'Connor, EE
AF Beardslee, William R.
   Gladstone, Tracy R. G.
   O'Connor, Erin E.
TI Transmission and Prevention of Mood Disorders Among Children of
   Affectively Ill Parents: A Review
SO JOURNAL OF THE AMERICAN ACADEMY OF CHILD AND ADOLESCENT PSYCHIATRY
LA English
DT Review
DE depression; prevention; children; adolescents
ID MAJOR DEPRESSIVE DISORDER; MATERNAL EXPRESSED EMOTION; GROUP COGNITIVE
   INTERVENTION; STRESSFUL LIFE EVENTS; LOW-RISK; GENDER-DIFFERENCES;
   RANDOMIZED-TRIAL; INTERGENERATIONAL TRANSMISSION; INTERNALIZING
   SYMPTOMS; ADOLESCENT DEPRESSION
AB Objective: To provide a conceptual review of the literature on children of depressed parents over the past 12 years. Method: This selective review focused on published studies that delineate the diagnosis of depression in parents, have large samples, describe children 6 to 17 years old, and are methodologically rigorous. The review emphasized conceptual advances and major progress since 1998. Recent efforts in prevention research were discussed, gaps in the existing literature were noted, and directions for targeted research on children of depressed parents were highlighted. Results: Over the past 12 years there has been considerable progress in delineating the gene-by-environment interplay in determining the range of outcomes in children. In addition, progress has been made in identifying risk mechanisms and moderators that underlie the transmission of disorder and in developing effective prevention programs. Conclusions: This review highlights directions for further research, including different areas affected by parental depression in parents and children, and in understanding the underlying mechanisms involved in the intergenerational transmission of depression, so that preventive and treatment efforts can be tailored effectively. J. Am. Acad. Child Adolesc. Psychiatry, 2011; 50(11):1098-1109.
C1 [Beardslee, William R.] Childrens Hosp Boston, Dept Psychiat, Boston, MA 02215 USA.
   [Gladstone, Tracy R. G.] Wellesley Coll, Wellesley Ctr Women, Wellesley, MA 02181 USA.
RP Beardslee, WR (reprint author), Childrens Hosp Boston, Dept Psychiat, 21 Autumn St,Suite 130-2, Boston, MA 02215 USA.
EM william.beardslee@childrens.harvard.edu
FU Sidney R. Baer, Jr. Foundation
FX This work was supported by a grant from the Sidney R. Baer, Jr.
   Foundation to Dr. Beards lee.
NR 100
TC 105
Z9 105
U1 4
U2 65
PU ELSEVIER SCIENCE INC
PI NEW YORK
PA 360 PARK AVE SOUTH, NEW YORK, NY 10010-1710 USA
SN 0890-8567
EI 1527-5418
J9 J AM ACAD CHILD PSY
JI J. Am. Acad. Child Adolesc. Psychiatr.
PD NOV
PY 2011
VL 50
IS 11
BP 1098
EP 1109
DI 10.1016/j.jaac.2011.07.020
PG 12
WC Psychology, Developmental; Pediatrics; Psychiatry
SC Psychology; Pediatrics; Psychiatry
GA 838PS
UT WOS:000296305300005
PM 22023998
DA 2020-02-16
ER

PT J
AU Sharma, S
   Cyrus, C
   Green, BS
   Hudes, ML
   Fleming, SE
AF Sharma, Sushma
   Cyrus, Camille
   Green, Barbara S.
   Hudes, Mark L.
   Fleming, Sharon E.
TI Relationship of insulin resistance to psychobehavioral characteristics
   of overweight and obese African American children
SO PHYSIOLOGY & BEHAVIOR
LA English
DT Article
DE Internalizing; Externalizing; Adaptive; Emotions; Behavior; Parent
   report; Insulin resistance; Glucoregulation; Overweight; Obese; BMI;
   Youth
ID METABOLIC SYNDROME; DEPRESSIVE SYMPTOMS; CHILDHOOD OBESITY; WEIGHT
   STATUS; RISK-FACTORS; SELF-ESTEEM; BODY-IMAGE; ADOLESCENTS;
   ASSOCIATIONS; POPULATION
AB Objectives: The objective of this study was to evaluate the relationships of insulin resistance to positive as well as negative dimensions of the child's emotions, behavior and personality (hereafter referred to as "psychobehavioral characteristics") in a convenience sample of inner-city, overweight and obese, African American children.
   Methods: A secondary analysis was performed on a sample of 127 children ages 9-12 yr old who were participating in a community-based, Type 2 diabetes prevention program. Psychobehavioral characteristics of children were assessed using both child and parent ratings derived from the Behavioral Assessment for Children, 2nd edition (BASC-2). Body fatness was evaluated using anthropometric techniques, and insulin resistance (HOMA-IR) was calculated from fasting glucose and insulin concentrations. Hierarchical multiple linear regression models were employed with BASC scales as dependent variables and HOMA-IR as the independent variable of interest.
   Results: After adjusting for child age, pubertal stage, gender, family socioeconomic index, and intervention group assignment, child HOMA-IR was related at p<0.05 to less favorable scores for parent-report of behavioral symptoms and externalizing problems composites, and to content scales for bullying and negative emotionality. Additionally, child HOMA-IR was related at p<0.01 to less favorable scores for child-report inattention/hyperactivity composite. Body fatness suppressed the unfavorable relationship between HOMA-IR and these and other psychobehavioral characteristics as the degree of significance was higher following adjustment for body fatness in this cohort.
   Conclusion: More than one psychobehavioral characteristic were associated with body fatness and insulin resistance in the overweight children of this study. Whether the associations are due to several, or only one, of these psychobehavioral characteristics could not be determined. A much larger and future study will be needed to determine which, if any, of these psychobehavioral characteristics are independently associated with insulin resistance in overweight children. (C) 2011 Elsevier Inc. All rights reserved.
C1 [Sharma, Sushma] Univ Calif Berkeley, Dept Nutr Sci & Toxicol, Berkeley, CA 94720 USA.
   Univ Calif Berkeley, Dr Robert C & Veronica Atkins Ctr Weight & Hlth, Berkeley, CA 94720 USA.
RP Sharma, S (reprint author), Univ Calif Berkeley, Dept Nutr Sci & Toxicol, 212 Morgan Hall, Berkeley, CA 94720 USA.
EM sushma@berkeley.edu
RI Sharma, Sushma/G-1044-2012
FU USDA CSREESUnited States Department of Agriculture (USDA)National
   Institute of Food and Agriculture [2004-35214-14254, 2005-35215-15046];
   Dr Robert C and Veronica Atkins Foundation; Lawrence and Victoria
   Johnson family
FX Funding provided by USDA CSREES grants 2004-35214-14254 and
   2005-35215-15046, the Dr Robert C and Veronica Atkins Foundation, and
   the Lawrence and Victoria Johnson family. The authors are indebted to
   the participating children and their families and to the staff of UC
   Berkeley and the YMCA.
NR 56
TC 0
Z9 1
U1 0
U2 13
PU PERGAMON-ELSEVIER SCIENCE LTD
PI OXFORD
PA THE BOULEVARD, LANGFORD LANE, KIDLINGTON, OXFORD OX5 1GB, ENGLAND
SN 0031-9384
J9 PHYSIOL BEHAV
JI Physiol. Behav.
PD OCT 24
PY 2011
VL 104
IS 5
BP 738
EP 743
DI 10.1016/j.physbeh.2011.07.016
PG 6
WC Psychology, Biological; Behavioral Sciences
SC Psychology; Behavioral Sciences
GA 837MP
UT WOS:000296208200012
PM 21801736
DA 2020-02-16
ER

PT J
AU McQueeny, T
   Padula, CB
   Price, J
   Medina, KL
   Logan, P
   Tapert, SF
AF McQueeny, Tim
   Padula, Claudia B.
   Price, Jenessa
   Medina, Krista Lisdahl
   Logan, Patrick
   Tapert, Susan F.
TI Gender effects on amygdala morphometry in adolescent marijuana users
SO BEHAVIOURAL BRAIN RESEARCH
LA English
DT Article
DE Adolescence; Anxiety; Depression; Development; Gender; Marijuana;
   Structural MRI
ID CB1 CANNABINOID RECEPTORS; NEUROTROPHIC FACTOR; HIPPOCAMPAL VOLUME;
   BRAIN; ANXIETY; ACTIVATION; DEPRESSION; ALCOHOL; RATS; MRI
AB Adolescent developments in limbic structures and the endogenous cannabinoid system suggest that teenagers may be more vulnerable to the negative consequences of marijuana use. This study examined the relationships between amygdala volume and internalizing symptoms in teenaged chronic marijuana users. Participants were 35 marijuana users and 47 controls ages 16-19 years. Exclusions included psychiatric (e.g., mood and anxiety) or neurologic disorders. Substance use, internalizing (anxiety/depression) symptoms and brain scans were collected after 28 days of monitored abstinence. Reliable raters manually traced amygdala and intracranial volumes on high-resolution magnetic resonance images. Female marijuana users had larger right amygdala volumes and more internalizing symptoms than female controls, after covarying head size, alcohol, nicotine and other substance use (p < 0.05), while male users had similar volumes as male controls. For female controls and males, worse mood/anxiety was linked to smaller right amygdala volume (p < 0.05), whereas more internalizing problems was associated with bigger right amygdala in female marijuana users. Gender interactions may reflect marijuana-related interruptions to sex-specific neuromaturational processes and staging. Subtle amygdala development abnormalities may underlie particular vulnerabilities to sub-diagnostic depression and anxiety in teenage female marijuana users. (C) 2011 Elsevier B.V. All rights reserved.
C1 [McQueeny, Tim; Padula, Claudia B.; Price, Jenessa] Univ Cincinnati, Dept Psychol, Cincinnati, OH 45221 USA.
   [Medina, Krista Lisdahl] Univ Wisconsin, Dept Psychol, Milwaukee, WI 53211 USA.
   [Logan, Patrick] Univ S Florida, Dept Psychol, Tampa, FL 33620 USA.
   [Tapert, Susan F.] VA San Diego Healthcare Syst, San Diego, CA 92161 USA.
   [Tapert, Susan F.] Univ Calif San Diego, Dept Psychiat, La Jolla, CA 92161 USA.
RP Tapert, SF (reprint author), VA San Diego Healthcare Syst 116B, 3350 La Jolla Village Dr, San Diego, CA 92161 USA.
EM stapert@ucsd.edu
RI Logan, Patrick/F-9944-2012
OI Price, Jenessa/0000-0002-8575-1174
FU National Institute on Drug AbuseUnited States Department of Health &
   Human ServicesNational Institutes of Health (NIH) - USANIH National
   Institute on Drug Abuse (NIDA) [DA15228, DA21182, DA27457, R21 DA15228,
   R01 DA21182, F32 DA20206, R03 DA27457]; University of Cincinnati URC
FX Data collection for this work was supported by grants from the National
   Institute on Drug Abuse to S.F.T. (DA15228; DA21182). Partial salary
   support during the preparation of this manuscript was provided by a
   National Institute on Drug Abuse grant to K.L.M. (DA27457) and by the
   University of Cincinnati URC to T.M. (Graduate Research Fellowship). All
   funding sources had no involvement in this study's analysis and
   interpretation of data, in the writing of this report, or in the
   decision to submit this paper for publication.; This work was supported
   by grants from the National Institute on Drug Abuse to S.F.T. (R21
   DA15228; R01 DA21182) and to K.L.M. (F32 DA20206; R03 DA27457) and by
   the University of Cincinnati URC Graduate Research Fellowship (T.M.).
   This study was used to satisfy requirements for the first author's
   master's thesis and portions were presented at the 2009 meeting of the
   College on Problems of Drug Dependence in Reno, NV. Gratitude is
   expressed to the staff of the UCSD Adolescent Brain Imaging Project and
   UC Brain Imaging and Neuropsychology Labs, to Drs. Paula Shear and Jim
   Eliassen, to the participants and to their families.
NR 83
TC 67
Z9 67
U1 0
U2 31
PU ELSEVIER
PI AMSTERDAM
PA RADARWEG 29, 1043 NX AMSTERDAM, NETHERLANDS
SN 0166-4328
EI 1872-7549
J9 BEHAV BRAIN RES
JI Behav. Brain Res.
PD OCT 10
PY 2011
VL 224
IS 1
BP 128
EP 134
DI 10.1016/j.bbr.2011.05.031
PG 7
WC Behavioral Sciences; Neurosciences
SC Behavioral Sciences; Neurosciences & Neurology
GA 799US
UT WOS:000293312200017
PM 21664935
OA Green Accepted
DA 2020-02-16
ER

PT J
AU Shatla, R
   Sayyah, HE
   Azzam, H
   Elsayed, RM
AF Shatla, Rania
   Sayyah, Hala El Said
   Azzam, Hanan
   Elsayed, Riad M.
TI Correlates of parental stress and psychopathology in pediatric epilepsy
SO ANNALS OF INDIAN ACADEMY OF NEUROLOGY
LA English
DT Article
DE Epilepsy; parental stress; pediatric; psychopathology
ID PSYCHOLOGICAL ADJUSTMENT; CHILDHOOD EPILEPSY; BEHAVIOR PROBLEMS;
   CHILDREN; DEPRESSION; ANXIETY; SEIZURES; ADOLESCENTS; DISORDERS
AB Background: Chronic conditions like epilepsy in a child can affect his/her entire family. The failure of the family members to adapt adequately to the unique demands of this childhood chronic illness can be considered as an important risk factor for development of psychopathology. Objectives: The objectives of this study were to study the profile of parenting stress in parents of children with epilepsy and its correlates; and, to examine the correlates of psychopathology in these children. Material and Methods: Twenty three epileptic children and their families were subjected to Parenting Stress Index (PSI), Scores for indices such as The Childrens Depression Inventory (CDI), Benton Visual Retention test, Spence anxiety scale for children, The Child Behavior Checklist (CBCL) and Wechsler Intelligence Scale for Children were calculated. Results: Mean verbal and performance IQ score was 94, while the mean total IQ score was 95. Mean scores for all Wechsler IQ Scores as well as Benton Visual retention test were within the average range. Means for total internalizing CBCL t scores (M, Mean=70; Standard Deviation, SD=4.4), total externalizing CBCL t scores (M=60, SD=9.6), and total behavior problems CBCL t scores (M=67, SD=5.2) were above the standard cut off levels of 65 for clinical behavioral problems. Mean score on CDI was 42 2. Scores of the PSI equal to or higher than 85 (th) percentile were considered pathologically high. Conclusion: The results of our study indicated that pediatric patients with epilepsy, specifically with intractable cases, are correlated with high levels of parental stress.
C1 [Elsayed, Riad M.] Mansoura Univ, Dept Pediat, Pediat Neurol Unit, Mansoura, Egypt.
   [Shatla, Rania; Azzam, Hanan] Ain Shams Univ, Cairo, Egypt.
   [Sayyah, Hala El Said] BeniSuef Univ, Beni Suef City, Egypt.
RP Elsayed, RM (reprint author), Mansoura Univ, Dept Pediat, Pediat Neurol Unit, Mansoura, Egypt.
EM shewaka1971@yahoo.com
OI Azzam, Hanan/0000-0001-5379-5511
NR 32
TC 14
Z9 15
U1 0
U2 15
PU MEDKNOW PUBLICATIONS & MEDIA PVT LTD
PI MUMBAI
PA B-9, KANARA BUSINESS CENTRE, OFF LINK RD, GHAKTOPAR-E, MUMBAI, 400075,
   INDIA
SN 0972-2327
EI 1998-3549
J9 ANN INDIAN ACAD NEUR
JI Ann. Indian Acad. Neurol.
PD OCT-DEC
PY 2011
VL 14
IS 4
BP 252
EP 256
DI 10.4103/0972-2327.91938
PG 5
WC Clinical Neurology
SC Neurosciences & Neurology
GA 881HT
UT WOS:000299474200005
PM 22346012
OA DOAJ Gold, Green Published
DA 2020-02-16
ER

PT J
AU Tompkins, TL
   Hockett, AR
   Abraibesh, N
   Witt, JL
AF Tompkins, Tanya L.
   Hockett, Ashlee R.
   Abraibesh, Nadia
   Witt, Jody L.
TI A closer look at co-rumination: Gender, coping, peer functioning and
   internalizing/externalizing problems
SO JOURNAL OF ADOLESCENCE
LA English
DT Article
DE Co-rumination; Gender; Coping; Friendships; Internalizing symptoms;
   Externalizing problems
ID PROSPECTIVE ASSOCIATIONS; EARLY ADOLESCENCE; FAMILY CONFLICT;
   SEX-DIFFERENCES; SOCIAL ANXIETY; TRADE-OFFS; FRIENDSHIPS; CHILDREN;
   STRESS; SELF
AB Co-rumination, defined as repetitive, problem-focused talk explains higher levels of friendship quality in youth (Rose, 2002) and increased levels of anxiety/depression in females. Middle adolescents (N = 146) participated in a study of co-rumination, individual coping, externalizing/internalizing problems, and peer functioning. Consistent with past research, girls reported higher levels of co-rumination and internalizing symptoms. Co-rumination was also positively correlated with self-reports, but not teacher reports, of anxiety/depression and aggressive behavior. Both self-reported number of friends and teacher-rated social acceptance were negatively associated with co-rumination. Co-rumination partially accounted for the significant indirect effect of gender on internalizing symptoms. Additionally, co-rumination was associated with internalizing and externalizing symptoms but not individual coping efforts. Finally, co-rumination accounted for a unique amount of variance in internalizing symptoms, controlling for externalizing problems and secondary control coping. Theoretical implications and the importance of including broad domains of adjustment and peer functioning in future investigations of co-rumination are discussed. (C) 2011 The Foundation for Professionals in Services for Adolescents. Published by Elsevier Ltd. All rights reserved.
C1 [Tompkins, Tanya L.; Hockett, Ashlee R.; Abraibesh, Nadia; Witt, Jody L.] Linfield Coll, Dept Psychol, Mcminnville, OR 97128 USA.
RP Tompkins, TL (reprint author), Linfield Coll, Dept Psychol, 900 SE Baker St,A570, Mcminnville, OR 97128 USA.
EM tatompki@linfield.edu
NR 48
TC 32
Z9 33
U1 3
U2 42
PU ACADEMIC PRESS LTD- ELSEVIER SCIENCE LTD
PI LONDON
PA 24-28 OVAL RD, LONDON NW1 7DX, ENGLAND
SN 0140-1971
J9 J ADOLESCENCE
JI J. Adolesc.
PD OCT
PY 2011
VL 34
IS 5
BP 801
EP 811
DI 10.1016/j.adolescence.2011.02.005
PG 11
WC Psychology, Developmental
SC Psychology
GA 834GX
UT WOS:000295948900001
PM 21411134
DA 2020-02-16
ER

PT J
AU Madan, A
   Mrug, S
   Windle, M
AF Madan, Anjana
   Mrug, Sylvie
   Windle, Michael
TI Brief report: Do delinquency and community violence exposure explain
   internalizing problems in early adolescent gang members?
SO JOURNAL OF ADOLESCENCE
LA English
DT Article
DE Adolescents; Gangs; Delinquency; Violence exposure; Suicidal behavior
ID VICTIMIZATION; INVOLVEMENT; RISK
AB Adolescent gang members are at higher risk for internalizing problems as well as exposure to community violence and delinquency. This study examined whether gang membership in early adolescence is associated with internalizing problems (depression, anxiety, and suicidal behavior) and whether these associations are mediated by delinquency and witnessing community violence. In a sample of 589 ethnically diverse early adolescents, gang membership was related to suicidal behavior but not depression or anxiety. Both delinquency and witnessing community violence mediated this association. Professionals working with gang members should assess these youth for suicidal behavior and provide interventions as needed. (C) 2010 The Foundation for Professionals in Services for Adolescents. Published by Elsevier Ltd. All rights reserved.
C1 [Madan, Anjana; Mrug, Sylvie] Univ Alabama, Dept Psychol, Birmingham, AL 35294 USA.
   [Windle, Michael] Emory Univ, Dept Behav Sci & Hlth Educ, Rollins Sch Publ Hlth, Atlanta, GA 30322 USA.
RP Madan, A (reprint author), Univ Alabama, Dept Psychol, 1530 3rd Ave S,CH415, Birmingham, AL 35294 USA.
EM anjana@uab.edu; smrug@uab.edu; mwindle@sph.emory.edu
FU NIDA NIH HHSUnited States Department of Health & Human ServicesNational
   Institutes of Health (NIH) - USANIH National Institute on Drug Abuse
   (NIDA) [K01DA024700, K01 DA024700, K01 DA024700-02]; PHS HHSUnited
   States Public Health Service [R49-CCR418569]
NR 17
TC 16
Z9 16
U1 1
U2 13
PU ACADEMIC PRESS LTD- ELSEVIER SCIENCE LTD
PI LONDON
PA 24-28 OVAL RD, LONDON NW1 7DX, ENGLAND
SN 0140-1971
J9 J ADOLESCENCE
JI J. Adolesc.
PD OCT
PY 2011
VL 34
IS 5
BP 1093
EP 1096
DI 10.1016/j.adolescence.2010.06.003
PG 4
WC Psychology, Developmental
SC Psychology
GA 834GX
UT WOS:000295948900027
PM 20584547
OA Green Accepted
DA 2020-02-16
ER

PT J
AU Carlson, GA
   Blader, JC
AF Carlson, Gabrielle A.
   Blader, Joseph C.
TI Diagnostic Implications of Informant Disagreement for Manic Symptoms
SO JOURNAL OF CHILD AND ADOLESCENT PSYCHOPHARMACOLOGY
LA English
DT Article
ID CHILD-BEHAVIOR CHECKLIST; BIPOLAR DISORDER; LONGITUDINAL ASSESSMENT;
   ADOLESCENT BIPOLARITY; TEACHER REPORT; RATING-SCALE; PARENT; VALIDITY;
   ADHD; RELIABILITY
AB Objective: This study examines diagnoses that occur in an outpatient sample when both parent and teacher endorse significant manic symptoms and when only a parent observes them. We hypothesized that the diagnosis of mania/bipolar (BP) disorder would occur when there is parent/teacher concordance on high mania symptom scores.
   Methods: Subjects were 911 5-18-year-old psychiatrically diagnosed youths with caregiver and teacher completed Child Mania Rating Scales (CMRSs) and Achenbach parent and teacher forms. Parent-teacher concordance on the CMRS was defined as both informants >= 75 percentile on the CMRS; discordance on the CMRS was defined as parent >= 75 percentile and teacher <= 25 percentile. Logistic regression examined factors associated with a child's parent and teacher ratings concordant for high CMRS total scores.
   Results: Correlation between parent CMRS (CMRS-P) and teacher CMRS (CMRS-T) scores was r = 0.27 (p < 0.000). Correlation between the CMRS-P and the Child Behavior Checklist "bipolar/dysregulation" phenotype was r = 0.757 and between the CMRS-T and Teacher Report Form "bipolar/dysregulation" phenotype was r = 0.786. A total of 66 (7.3%) of the 911 children were diagnosed with BP I (n = 20) or II (n = 3) or BP disorder not otherwise specified (BPNOS, n = 43). If the CMRS-P score was >= 15, 14.7% (vs. 4.4%) had any BP (odds ratio: 3.6; 95% confidence interval: 2.1, 6.2). Teacher agreement or disagreement did not add to diagnostic accuracy for students with BP I or II. BPNOS was more common in children with concordant high CMRS-P and CMRS-T ratings (10.5% vs. 4.8%) but the difference was not statistically significant. However, logistic regression indicated 10-fold greater odds of both parents and teachers, providing high CMRS ratings among children who were diagnosed with externalizing disorders (attention-deficit/hyperactivity disorder, oppositional defiant disorder, conduct disorder, or any combination of these). Children with internalizing disorders (anxiety and depressive disorders) were 3.7 times more likely to have discordant CMRS-P/CMRS-T ratings.
   Conclusion: Parent and teacher concordance on high mania rating scale scores was most associated with externalizing disorders, and discordance was most associated with internalizing disorders.
C1 [Carlson, Gabrielle A.; Blader, Joseph C.] SUNY Stony Brook, Dept Psychiat & Behav Sci, Div Child & Adolescent Psychiat, Sch Med, Stony Brook, NY 11794 USA.
RP Carlson, GA (reprint author), SUNY Stony Brook, Dept Psychiat & Behav Sci, Div Child & Adolescent Psychiat, Sch Med, Putnam Hall S Campus, Stony Brook, NY 11794 USA.
EM gabrielle.carlson@stonybrook.edu
FU Abbott LaboratoriesAbbott Laboratories; National Institute of Mental
   HealthUnited States Department of Health & Human ServicesNational
   Institutes of Health (NIH) - USANIH National Institute of Mental Health
   (NIMH) [K23MH0069875, R01MH080050]; NIMHUnited States Department of
   Health & Human ServicesNational Institutes of Health (NIH) - USANIH
   National Institute of Mental Health (NIMH); Bristol Myers
   SquibbBristol-Myers Squibb; Glaxo-Smith KlineGlaxoSmithKline
FX Dr. Blader has been a consultant to Shire Plc. and Supernus
   Pharmaceuticals. He has also received research support from Abbott
   Laboratories and the National Institute of Mental Health (K23MH0069875
   and R01MH080050).; Dr. Carlson has research support from NIMH, Bristol
   Myers Squibb, Glaxo-Smith Kline and served on a DSMB for Eli Lilly.
NR 29
TC 17
Z9 18
U1 0
U2 2
PU MARY ANN LIEBERT INC
PI NEW ROCHELLE
PA 140 HUGUENOT STREET, 3RD FL, NEW ROCHELLE, NY 10801 USA
SN 1044-5463
J9 J CHILD ADOL PSYCHOP
JI J. Child Adolesc. Psychopharmacol.
PD OCT
PY 2011
VL 21
IS 5
BP 399
EP 405
DI 10.1089/cap.2011.0007
PG 7
WC Pediatrics; Pharmacology & Pharmacy; Psychiatry
SC Pediatrics; Pharmacology & Pharmacy; Psychiatry
GA 842OG
UT WOS:000296608200003
PM 22040185
DA 2020-02-16
ER

PT J
AU Zaidman-Zait, A
   Mirenda, P
   Zumbo, BD
   Georgiades, S
   Szatmari, P
   Bryson, S
   Fombonne, E
   Roberts, W
   Smith, I
   Vaillancourt, T
   Volden, J
   Waddell, C
   Zwaigenbaum, L
   Duku, E
   Thompson, A
AF Zaidman-Zait, Anat
   Mirenda, Pat
   Zumbo, Bruno D.
   Georgiades, Stelios
   Szatmari, Peter
   Bryson, Susan
   Fombonne, Eric
   Roberts, Wendy
   Smith, Isabel
   Vaillancourt, Tracy
   Volden, Joanne
   Waddell, Charlotte
   Zwaigenbaum, Lonnie
   Duku, Eric
   Thompson, Ann
CA Pathways ASD Study Team
TI Factor Analysis of the Parenting Stress Index-Short Form With Parents of
   Young Children With Autism Spectrum Disorders
SO AUTISM RESEARCH
LA English
DT Article
DE autism spectrum disorders; parenting stress; factor analysis; Parenting
   Stress Index-Short Form
ID BEHAVIOR PROBLEMS; INTELLECTUAL DISABILITY; SYNDROME SPECIFICITY; SOCIAL
   SUPPORT; MOTHERS; VALIDITY; FATHERS; IMPACT; VALIDATION; PREDICTORS
AB The primary purpose of this study was to examine the underlying factor structure of the Parenting Stress Index-Short Form (PSI-SF) in a large cohort of parents of young children with autism spectrum disorder (ASD). A secondary goal was to examine relationships between PSI-SF factors and autism severity, child behavior problems, and parental mental health variables that have been shown to be related to parental stress in previous research. A confirmatory factor analysis (CFA) was used to examine the three-factor structure described in the PSI-SF manual [Abidin, 1995]: parental distress, parent-child dysfunctional interaction, and difficult child. Results of the CFA indicated that the three-factor structure was unacceptable when applied to the study sample. Thus, an exploratory factor analysis was conducted and suggested a six-factor model as the best alternative for the PSI-SF index. Spearman's correlations revealed significant positive correlations with moderate to large effect sizes between the revised PSI-SF factors and autism severity, externalizing and internalizing child behaviors, and an index of parent mental health. The revised factors represent more narrowly defined aspects of the three original subscales of the PSI-SF and might prove to be advantageous in both research and clinical applications. Autism Res 2011,4: 336-346. (C) 2011 International Society for Autism Research, Wiley Periodicals, Inc.
C1 [Zaidman-Zait, Anat; Mirenda, Pat; Zumbo, Bruno D.] Univ British Columbia, Vancouver, BC V6T 1Z3, Canada.
   [Georgiades, Stelios; Szatmari, Peter; Duku, Eric; Thompson, Ann] McMaster Univ, Hamilton, ON, Canada.
   [Bryson, Susan; Smith, Isabel] Dalhousie Univ, IWK Hlth Sci Ctr, Halifax, NS, Canada.
   [Fombonne, Eric] McGill Univ, Montreal, PQ, Canada.
   [Roberts, Wendy] Univ Toronto, Hosp Sick Children, Toronto, ON M5G 1X8, Canada.
   [Vaillancourt, Tracy] Univ Ottawa, Ottawa, ON, Canada.
   [Volden, Joanne; Zwaigenbaum, Lonnie] Univ Alberta, Edmonton, AB, Canada.
   [Waddell, Charlotte] Simon Fraser Univ, Burnaby, BC V5A 1S6, Canada.
RP Zaidman-Zait, A (reprint author), Univ British Columbia, 440-2206 East Mall, Vancouver, BC V6T 1Z3, Canada.
EM anat.zaidman@ubc.ca
RI Fombonne, Eric/M-4893-2018; Vaillancourt, Tracy/F-8949-2015
OI Fombonne, Eric/0000-0002-8605-3538; Smith, Isabel/0000-0001-5525-2123;
   Mirenda, Pat/0000-0002-1016-3589
FU Canadian Institutes of Health ResearchCanadian Institutes of Health
   Research (CIHR); Autism Speaks; The Government of British Columbia; The
   Alberta Heritage Foundation for Medical ResearchAlberta Heritage
   Foundation for Medical Research; The Sinneave Family Foundation
FX Grant sponsors: Canadian Institutes of Health Research; Autism Speaks;
   The Government of British Columbia; The Alberta Heritage Foundation for
   Medical Research; The Sinneave Family Foundation.
NR 66
TC 24
Z9 24
U1 2
U2 46
PU WILEY
PI HOBOKEN
PA 111 RIVER ST, HOBOKEN 07030-5774, NJ USA
SN 1939-3792
EI 1939-3806
J9 AUTISM RES
JI Autism Res.
PD OCT
PY 2011
VL 4
IS 5
BP 336
EP 346
DI 10.1002/aur.213
PG 11
WC Behavioral Sciences; Psychology, Developmental
SC Behavioral Sciences; Psychology
GA 836XX
UT WOS:000296153500002
PM 21882359
DA 2020-02-16
ER

PT J
AU Nijhof, KS
   Veerman, JW
   Engels, RCME
   Scholte, RHJ
AF Nijhof, Karin S.
   Veerman, Jan W.
   Engels, Rutger C. M. E.
   Scholte, Ron H. J.
TI Compulsory residential care: An examination of treatment improvement of
   individual and family functioning
SO CHILDREN AND YOUTH SERVICES REVIEW
LA English
DT Article
DE Compulsory residential treatment program; Internalizing problems;
   Externalizing problems; Adolescents; families
ID CHILD-BEHAVIOR CHECKLIST; PARENT; ADOLESCENTS; AGREEMENT; OUTCOMES;
   STRESS; PERCEPTIONS; DISORDERS; CLINICIAN; FATHERS
AB The aim of the present study was to examine the treatment progress of both adolescent's and their families' functioning in a new compulsory residential treatment program. The sample consisted of 339 admitted adolescents (56.3% boys). The mean age at time of entry was 15.69 (SD = 1.30). Adolescents stayed on average 9.42 months (SD = 4.66) in a new residential treatment program. Data on adolescents' internalizing and externalizing problems were assessed using self-reports, parent reports, and group care worker reports. In addition, adolescents reported their substance use and delinquency and parents also reported family functioning and level of perceived parental stress. The findings revealed a significant decrease in adolescents' self-reported internalizing and externalizing problems, delinquency, and substance use. According to parent ratings, a significant improvement was found concerning adolescents' problem behaviors during treatment. However, according care worker ratings, adolescents showed no improvement on internalizing problems and showed an increase in externalizing problems. Concerning families, although there was no improvement in family functioning, parental stress significantly improved over time. Further research should examine whether improvements experienced during treatment are maintained after treatment. (C) 2011 Elsevier Ltd. All rights reserved.
C1 [Nijhof, Karin S.; Veerman, Jan W.; Engels, Rutger C. M. E.; Scholte, Ron H. J.] Radboud Univ Nijmegen, Inst Behav Sci, NL-6500 HE Nijmegen, Netherlands.
   [Veerman, Jan W.] Praktikon, Nijmegen, Netherlands.
RP Nijhof, KS (reprint author), Radboud Univ Nijmegen, Inst Behav Sci, POB 9104, NL-6500 HE Nijmegen, Netherlands.
EM k.nijhof@bsi.ru.nl
RI scholte, ron/G-2030-2012
OI Engels, Rutger/0000-0003-1944-9126
NR 47
TC 14
Z9 15
U1 0
U2 8
PU PERGAMON-ELSEVIER SCIENCE LTD
PI OXFORD
PA THE BOULEVARD, LANGFORD LANE, KIDLINGTON, OXFORD OX5 1GB, ENGLAND
SN 0190-7409
EI 1873-7765
J9 CHILD YOUTH SERV REV
JI Child. Youth Serv. Rev.
PD OCT
PY 2011
VL 33
IS 10
BP 1779
EP 1785
DI 10.1016/j.childyouth.2011.05.001
PG 7
WC Family Studies; Social Work
SC Family Studies; Social Work
GA 827NQ
UT WOS:000295435600003
DA 2020-02-16
ER

PT J
AU Waite, EB
   Shanahan, L
   Calkins, SD
   Keane, SP
   O'Brien, M
AF Waite, Evelyn B.
   Shanahan, Lilly
   Calkins, Susan D.
   Keane, Susan P.
   O'Brien, Marion
TI Life Events, Sibling Warmth, and Youths' Adjustment
SO JOURNAL OF MARRIAGE AND FAMILY
LA English
DT Article
DE adolescence; depressive symptoms; life events; risk-taking behaviors;
   sibling relationships
ID ADOLESCENT DEPRESSION; INTERNALIZING SYMPTOMS; SOCIAL SUPPORT; STRESS;
   CHILDHOOD; CHILDREN; DISCLOSURE; AGREEMENT; BEHAVIOR; PARENTS
AB Sibling warmth has been identified as a protective factor from life events, but stressor-support match-mismatch and social domains perspectives suggest that sibling warmth may not efficiently protect youths from all types of life events. We tested whether sibling warmth moderated the association between each of family-wide, youths' personal, and siblings' personal life events and both depressive symptoms and risk-taking behaviors. Participants were 187 youths aged 9-18 (M = 11.80 years old, SD = 2.05). Multiple regression models revealed that sibling warmth was a protective factor from depressive symptoms for family-wide events, but not for youths' personal and siblings' personal life events. Findings highlight the importance of contextualizing protective functions of sibling warmth by taking into account the domains of stressors and adjustment.
C1 [Waite, Evelyn B.; Shanahan, Lilly; Keane, Susan P.] Univ N Carolina, Dept Psychol, Greensboro, NC 27402 USA.
   [Shanahan, Lilly; O'Brien, Marion] Univ N Carolina, Dept Human Dev & Family Studies, Greensboro, NC 27402 USA.
RP Waite, EB (reprint author), Univ N Carolina, Dept Psychol, 296 Eberhart Bldg, Greensboro, NC 27402 USA.
EM l_shanah@uncg.edu
FU NIMH NIH HHSUnited States Department of Health & Human ServicesNational
   Institutes of Health (NIH) - USANIH National Institute of Mental Health
   (NIMH) [R01 MH058144-08, R01 MH058144-10, R01 MH058144-07, R01 MH058144,
   R01 MH058144-09]
NR 43
TC 13
Z9 14
U1 1
U2 20
PU WILEY-BLACKWELL
PI HOBOKEN
PA 111 RIVER ST, HOBOKEN 07030-5774, NJ USA
SN 0022-2445
J9 J MARRIAGE FAM
JI J. Marriage Fam.
PD OCT
PY 2011
VL 73
IS 5
BP 902
EP 912
DI 10.1111/j.1741-3737.2011.00857.x
PG 11
WC Family Studies; Sociology
SC Family Studies; Sociology
GA 826BW
UT WOS:000295327400002
PM 22241934
OA Green Accepted
DA 2020-02-16
ER

PT J
AU Bandstra, ES
   Accornero, VH
   Xue, LH
   Mansoor, E
   Morrow, CE
   Anthony, JC
AF Bandstra, Emmalee S.
   Accornero, Veronica H.
   Xue, Lihua
   Mansoor, Elana
   Morrow, Connie E.
   Anthony, James C.
TI Internalizing Symptoms and Marijuana Involvement in African-American
   Youth: Sex/Gender Influences
SO JOURNAL OF WOMENS HEALTH
LA English
DT Meeting Abstract
C1 [Bandstra, Emmalee S.; Accornero, Veronica H.; Xue, Lihua; Mansoor, Elana; Morrow, Connie E.] Univ Miami, Miller Sch Med, Dept Pediat, Coral Gables, FL 33124 USA.
   [Anthony, James C.] Michigan State Univ, Sch Human Med, Dept Epidemiol, E Lansing, MI 48824 USA.
RI Anthony, Jim/H-3637-2011
OI Anthony, Jim/0000-0001-7176-0929
NR 0
TC 0
Z9 0
U1 0
U2 1
PU MARY ANN LIEBERT INC
PI NEW ROCHELLE
PA 140 HUGUENOT STREET, 3RD FL, NEW ROCHELLE, NY 10801 USA
SN 1540-9996
J9 J WOMENS HEALTH
JI J. Womens Health
PD OCT
PY 2011
VL 20
IS 10
BP 1408
EP 1408
PG 1
WC Public, Environmental & Occupational Health; Medicine, General &
   Internal; Obstetrics & Gynecology; Women's Studies
SC Public, Environmental & Occupational Health; General & Internal
   Medicine; Obstetrics & Gynecology; Women's Studies
GA 833IQ
UT WOS:000295877900078
DA 2020-02-16
ER

PT J
AU Groen-Blokhuis, MM
   Middeldorp, CM
   van Beijsterveldt, CEM
   Boomsma, DI
AF Groen-Blokhuis, Maria M.
   Middeldorp, Christel M.
   van Beijsterveldt, Catharina E. M.
   Boomsma, Dorret I.
TI Crying Without a Cause and Being Easily Upset in Two-Year-Olds:
   Heritability and Predictive Power of Behavioral Problems
SO TWIN RESEARCH AND HUMAN GENETICS
LA English
DT Article
DE heritability; temperament; negative emotionality; shared environment
ID DIFFICULT TEMPERAMENT; TWIN; METAANALYSIS; PERSONALITY; CHILDHOOD;
   INFANCY
AB In order to estimate the influence of genetic and environmental factors on 'crying without a cause' and 'being easily upset' in 2-year-old children, a large twin study was carried out. Prospective data were available for similar to 18,000 2-year-old twin pairs from the Netherlands Twin Register. A bivariate genetic analysis was performed using structural equation modeling in the Mx software package. The influence of maternal personality characteristics and demographic and lifestyle factors was tested to identify specific risk factors that may underlie the shared environment of twins. Furthermore, it was tested whether crying without a cause and being easily upset were predictive of later internalizing, externalizing and attention problems. Crying without a cause yielded a heritability estimate of 60% in boys and girls. For easily upset, the heritability was estimated at 43% in boys and 31% in girls. The variance explained by shared environment varied between 35% and 63%. The correlation between crying without a cause and easily upset (r = .36) was explained both by genetic and shared environmental factors. Birth cohort, gestational age, socioeconomic status, parental age, parental smoking behavior and alcohol use during pregnancy did not explain the shared environmental component. Neuroticism of the mother explained a small proportion of the additive genetic, but not of the shared environmental effects for easily upset. Crying without a cause and being easily upset at age 2 were predictive of internalizing, externalizing and attention problems at age 7, with effect sizes of .28-.42. A large influence of shared environmental factors on crying without a cause and easily upset was detected. Although these effects could be specific to these items, we could not explain them by personality characteristics of the mother or by demographic and lifestyle factors, and we recognize that these effects may reflect other maternal characteristics. A substantial influence of genetic factors was found for the two items, which are predictive of later behavioral problems.
C1 [Groen-Blokhuis, Maria M.; Middeldorp, Christel M.; van Beijsterveldt, Catharina E. M.; Boomsma, Dorret I.] Vrije Univ Amsterdam, Dept Biol Psychol, NL-1081 BT Amsterdam, Netherlands.
   [Middeldorp, Christel M.] Univ Amsterdam, Acad Med Ctr, Dept Child & Adolescent Psychiat, NL-1105 AZ Amsterdam, Netherlands.
   [Middeldorp, Christel M.] GGZ InGeest VU Med Ctr, Dept Child & Adolescent Psychiat, Amsterdam, Netherlands.
RP Groen-Blokhuis, MM (reprint author), Vrije Univ Amsterdam, Dept Biol Psychol, Boechorststr 1, NL-1081 BT Amsterdam, Netherlands.
EM m.m.groen-blokhuis@vu.nl
RI Middeldorp, Christel M/L-7728-2017
OI Middeldorp, Christel M/0000-0002-6218-0428
FU European Research CouncilEuropean Research Council (ERC) [ERC-230374];
   Spinozapremie [NWO/SPI 56-464-14192]; Neuroscience Campus Amsterdam
   (NCA) [NWO 91210020]; EMGO+ institution; Center for Medical Systems
   Biology (NWO Genomics); NWO-ZonMwNetherlands Organization for Scientific
   Research (NWO)Netherlands Organization for Health Research and
   Development [NWO 916-76-125];  [NWO 480-04-004]
FX This study was supported by the European Research Council (Genetics of
   Mental Illness: A lifespan approach to the genetics of childhood and
   adult neuropsychiatric disorders and comorbid conditions) (ERC-230374);
   Spinozapremie (NWO/SPI 56-464-14192); TOP grant (NWO 91210020)
   Neuroscience Campus Amsterdam (NCA) and the EMGO+ institution; Center
   for Medical Systems Biology (NWO Genomics); Twin-family database for
   behavior genetics and genomics studies (NWO 480-04-004); CM was
   supported by NWO-ZonMw (NWO 916-76-125).
NR 32
TC 6
Z9 6
U1 0
U2 4
PU AUSTRALIAN ACAD PRESS
PI BOWEN HILLS
PA 32 JEAYS ST, BOWEN HILLS, QLD 4006, AUSTRALIA
SN 1832-4274
J9 TWIN RES HUM GENET
JI Twin Res. Hum. Genet.
PD OCT
PY 2011
VL 14
IS 5
BP 393
EP 400
DI 10.1375/twin.14.5.393
PG 8
WC Genetics & Heredity; Obstetrics & Gynecology
SC Genetics & Heredity; Obstetrics & Gynecology
GA 834JG
UT WOS:000295955000002
PM 21962130
DA 2020-02-16
ER

PT J
AU Kotov, R
   Ruggero, CJ
   Krueger, RF
   Watson, D
   Yuan, QL
   Zimmerman, M
AF Kotov, Roman
   Ruggero, Camilo J.
   Krueger, Robert F.
   Watson, David
   Yuan, Qilong
   Zimmerman, Mark
TI New Dimensions in the Quantitative Classification of Mental Illness
SO ARCHIVES OF GENERAL PSYCHIATRY
LA English
DT Article
ID PROPOSED META-STRUCTURE; BORDERLINE PERSONALITY-DISORDER; ENVIRONMENTAL
   RISK-FACTORS; GENERALIZED SOCIAL PHOBIA; SUBSTANCE USE DISORDERS; COMMON
   DSM-IV; ANXIETY DISORDERS; EXTERNALIZING DISORDERS; ADOLESCENT
   PSYCHOPATHOLOGY; BIPOLAR DISORDER
AB Context: Patterns of comorbidity among mental disorders are thought to reflect the natural organization of mental illness. Factor analysis can be used to investigate this structure and construct a quantitative classification system. Prior studies identified 3 dimensions of psychopathology: internalizing, externalizing, and thought disorder. However, research has largely relied on common disorders and community samples. Consequently, it is unclear how well the identified organization applies to patients and how other major disorders fit into it.
   Objective: To analyze comorbidity among a wide range of Axis I disorders and personality disorders (PDs) in the general outpatient population.
   Design: Clinical cohort study.
   Setting: A general outpatient practice, the Rhode Island Methods to Improve Diagnostic Assessment and Services (MIDAS) project.
   Participants: Outpatients (N=2900) seeking psychiatric treatment.
   Main Outcome Measures: The Structured Clinical Interview for DSM-IV and the Structured Interview for DSM-IV Personality.
   Results: We tested several alternative groupings of the 25 target disorders. The DSM-IV organization fit the data poorly. The best-fitting model consisted of 5 factors: internalizing (anxiety and eating disorders, major depressive episode, and cluster C, borderline, and paranoid PDs), externalizing (substance use disorders and antisocial PD), thought disorder (psychosis, mania, and cluster A PDs), somatoform (somatoform disorders), and antagonism (cluster B and paranoid PDs).
   Conclusions: We confirmed the validity of the 3 previously found spectra in an outpatient population. We also found novel somatoform and antagonism dimensions, which this investigation was able to detect because, to our knowledge, this is the first study to include a variety of somatoform and personality disorders. The findings suggest that many PDs can be placed in Axis I with related clinical disorders. They also suggest that unipolar depression may be better placed with anxiety disorders than with bipolar disorders. The emerging quantitative nosology promises to provide a more useful guide to clinicians and researchers.
C1 [Kotov, Roman; Yuan, Qilong] SUNY Stony Brook, Dept Psychiat, Stony Brook, NY 11794 USA.
   [Ruggero, Camilo J.] Univ N Texas, Dept Psychol, Denton, TX 76203 USA.
   [Krueger, Robert F.] Univ Minnesota, Dept Psychol, Minneapolis, MN 55455 USA.
   [Watson, David] Univ Notre Dame, Dept Psychol, Notre Dame, IN 46556 USA.
   [Zimmerman, Mark] Rhode Isl Hosp, Brown Med Sch, Dept Psychiat & Human Behav, Providence, RI USA.
RP Kotov, R (reprint author), SUNY Stony Brook, Dept Psychiat, Putnam Hall,South Campus, Stony Brook, NY 11794 USA.
EM roman.kotov@stonybrook.edu
RI Watson, David/D-8129-2011
FU Feldstein Medical Foundation
FX Funding/Support: Feldstein Medical Foundation (Dr Kotov).
NR 59
TC 177
Z9 177
U1 1
U2 32
PU AMER MEDICAL ASSOC
PI CHICAGO
PA 515 N STATE ST, CHICAGO, IL 60654-0946 USA
SN 0003-990X
J9 ARCH GEN PSYCHIAT
JI Arch. Gen. Psychiatry
PD OCT
PY 2011
VL 68
IS 10
BP 1003
EP 1011
PG 9
WC Psychiatry
SC Psychiatry
GA 828FE
UT WOS:000295486100004
PM 21969458
OA Bronze
DA 2020-02-16
ER

PT J
AU Negriff, S
   Hillman, JB
   Dorn, LD
AF Negriff, Sonya
   Hillman, Jennifer B.
   Dorn, Lorah D.
TI Does Competence Mediate the Associations Between Puberty and
   Internalizing or Externalizing Problems in Adolescent Girls?
SO JOURNAL OF ADOLESCENT HEALTH
LA English
DT Article
DE Puberty; Menarche; Competence; Internalizing; Externalizing
ID CHILDRENS DEPRESSIVE SYMPTOMS; ANTISOCIAL-BEHAVIOR; MATERNAL DEPRESSION;
   SOCIAL COMPETENCE; SELF-CONCEPT; PSYCHOPATHOLOGY
AB Purpose: To examine separate mediational models linking (a) menarcheal status or (b) pubertal timing to internalizing and externalizing problems through competence.
   Method: This study involved cross-sectional analyses of 262 adolescent girls (age: 11-17 years; mean = 14.93, standard deviation = 2.17) enrolled in a longitudinal study examining the association of psychological functioning and smoking with reproductive and bone health. Measures of menarcheal status (pre/post), pubertal timing (early, on-time, or late), internalizing and externalizing behavior, and perceived competence (parent and adolescent report) were obtained. Structural equation modeling was used for analyses.
   Results: Perceived competence was found to fully mediate the association between menarcheal status and parent report of internalizing and externalizing problems. For adolescent report, there was a full mediation effect for internalizing problems but a partial mediation effect for externalizing problems. Being menarcheal was related to lower competence, which was in turn related to higher internalizing and externalizing problems. Models including pubertal timing were not significant.
   Conclusions: Perceived competence is important in understanding the associations between menarcheal status and internalizing and externalizing problems. Interventions targeting competence, particularly in postmenarcheal girls, may reduce or prevent problem behaviors. (C) 2011 Society for Adolescent Health and Medicine. All rights reserved.
C1 [Negriff, Sonya] Univ So Calif, Sch Social Work, MRF, Los Angeles, CA 90089 USA.
   [Hillman, Jennifer B.; Dorn, Lorah D.] Cincinnati Childrens Hosp Med Ctr, Div Adolescent Med, Cincinnati, OH USA.
   [Hillman, Jennifer B.; Dorn, Lorah D.] Univ Cincinnati, Coll Med, Cincinnati, OH USA.
RP Negriff, S (reprint author), Univ So Calif, Sch Social Work, MRF, Univ Pk Campus,MC 0411, Los Angeles, CA 90089 USA.
EM negriff@usc.edu
FU National Institute of Drug AbuseUnited States Department of Health &
   Human ServicesNational Institutes of Health (NIH) - USANIH National
   Institute on Drug Abuse (NIDA) [R01 DA 16402]; National Center for
   Research ResourcesUnited States Department of Health & Human
   ServicesNational Institutes of Health (NIH) - USANIH National Center for
   Research Resources (NCRR) [UL1RR026314]; National Institutes of
   HealthUnited States Department of Health & Human ServicesNational
   Institutes of Health (NIH) - USA [1T32PE10027]
FX This work was supported by the National Institute of Drug Abuse (grant
   number R01 DA 16402) to Lorah Dorn, PI; the National Center for Research
   Resources (USPHS grant number UL1RR026314); and National Research
   Service Award training grant 1T32PE10027 from the National Institutes of
   Health.
NR 39
TC 11
Z9 12
U1 0
U2 15
PU ELSEVIER SCIENCE INC
PI NEW YORK
PA 360 PARK AVE SOUTH, NEW YORK, NY 10010-1710 USA
SN 1054-139X
J9 J ADOLESCENT HEALTH
JI J. Adolesc. Health
PD OCT
PY 2011
VL 49
IS 4
BP 350
EP 356
DI 10.1016/j.jadohealth.2011.01.006
PG 7
WC Psychology, Developmental; Public, Environmental & Occupational Health;
   Pediatrics
SC Psychology; Public, Environmental & Occupational Health; Pediatrics
GA 826PU
UT WOS:000295366900004
PM 21939864
OA Green Accepted
DA 2020-02-16
ER

PT J
AU Spies, LA
   Margolin, G
   Susman, EJ
   Gordis, EB
AF Spies, Lauren A.
   Margolin, Gayla
   Susman, Elizabeth J.
   Gordis, Elana B.
TI Adolescents' Cortisol Reactivity and Subjective Distress in Response to
   Family Conflict: The Moderating Role of Internalizing Symptoms
SO JOURNAL OF ADOLESCENT HEALTH
LA English
DT Article
DE Cortisol; Internalizing symptoms; Physiological stress; Family conflict
[truncated: 1,130,751 more chars]
