# Supplementary material for: Mapping Phenomena Relevant to Adolescent Emotion Regulation: A Text-Mining Systematic Review
Source: Adolesc Res Rev. 2021 May 21;7(1):127–39. doi: 10.1007/s40894-021-00160-7 (PMC8138847; doi:10.1007/s40894-021-00160-7)
Supplement: Supplementary file 1 — Supplementary file1 (ZIP 54379 kb) [file 40894_2021_160_MOESM1_ESM.zip › veni_sysrev-master/recs/savedrecs14.txt]

FN Clarivate Analytics Web of Science
VR 1.0
PT J
AU Neumann, A
   Koot, HM
AF Neumann, Anna
   Koot, Hans M.
TI Adolescent difficulties in emotion regulation: Associations with
   parenting and mother-adolescent relationship quality
SO ZEITSCHRIFT FUR ENTWICKLUNGSPSYCHOLOGIE UND PADAGOGISCHE PSYCHOLOGIE
LA German
DT Article
DE emotion regulation difficulties; adolescence; mother-adolescent
   relationship; behavioral control; psychological control; Difficulties in
   Emotion Regulation Scall
ID BEHAVIOR; SOCIALIZATION; PERCEPTIONS; RATINGS; MODELS; SELF
AB Objective. This investigation explored the associations of parenting (Study I) and aspects of the parent-adolescent relationship (Study 2) with adolescent emotion regulation (ER) difficulties, and the potential moderating role of adolescent gender in these associations. Method. Adolescents reported on their mothers' parenting, on negative interactions, and support in their relationship to their mothers, and on ER difficulties. Results. Results show that maternal control (especially psychological control) and the quality of the mother-adolescent relationship is significantly associated with adolescent ER difficulties in expected directions. Links between behavioral control, support and negative interaction, and adolescent ER difficulties were generally stronger for females than for males. Conclusion. It may be concluded that aspects of parenting and the adolescent-mother relationship are salient in the adolescent's experience of emotion regulation difficulties. Studies on ER in social context should account for potential gender effects.
C1 [Neumann, Anna] Berg Univ Wuppertal, Inst Entwicklungspsychol, D-42119 Wuppertal, Germany.
   [Koot, Hans M.] Vrije Univ Amsterdam, FPP Ontwikkelingspsychol, NL-1081 BT Amsterdam, Netherlands.
RP Neumann, A (reprint author), Berg Univ Wuppertal, Inst Entwicklungspsychol, D-42119 Wuppertal, Germany.
EM neumann@uni-wuppertal.de
RI Koot, Hans M./D-9466-2012
OI Koot, Hans M./0000-0002-9643-2363
NR 32
TC 1
Z9 1
U1 0
U2 19
PU HOGREFE & HUBER PUBLISHERS
PI GOTTINGEN
PA ROHNSWEG 25, D-37085 GOTTINGEN, GERMANY
SN 0049-8637
J9 Z ENTWICKL PADAGOGIS
JI Z. Entwicklung. Padag. Psychol.
PY 2011
VL 43
IS 3
BP 153
EP 160
DI 10.1026/0049-8637/a000043
PG 8
WC Psychology, Educational
SC Psychology
GA 808OC
UT WOS:000293987300005
DA 2020-02-16
ER

PT J
AU Pauschardt, J
   Eimecke, SD
   Mattejat, F
AF Pauschardt, Jan
   Eimecke, Sylvia Dorothee
   Mattejat, Fritz
TI Who needs preventive measures - and who do we reach? Two methods of
   recruitment for a project on indicated prevention of internalizing
   disorders in school children
SO ZEITSCHRIFT FUR GESUNDHEITSPSYCHOLOGIE
LA German
DT Article
DE recruitment; indicated prevention; internalizing disorders; children
ID GERMAN HEALTH INTERVIEW; UNIVERSAL PREVENTION; DEPRESSIVE SYMPTOMS;
   EARLY INTERVENTION; BEHAVIOR PROBLEMS; MENTAL-HEALTH; ADOLESCENTS;
   PREVALENCE; PROGRAM; PARENT
AB The high prevalence of internalizing disorders (anxiety and depression) in children calls for the development and implementation of effective prevention programs. The issue of prevention recruitment is important for implementation as well as outcome research. This study compared two different recruitment strategies for an indicated cognitive-behavioral group program aimed at children aged 8-12 years with moderate anxious-depressed symptoms. The first recruitment strategy utilized extensive advertising in the local media, while the second strategy applied a school-based recruitment approach. Children with elevated symptom levels were offered the cost-free prevention program. While the first approach generated a satisfactory number of participants, the results for the latter were disappointing. Both samples were investigated according to enrollment rates, quality of life, psychopathology, and sociodemographic variables. The need for evidence-based recruitment strategies is emphasized.
C1 [Pauschardt, Jan; Eimecke, Sylvia Dorothee; Mattejat, Fritz] Univ Klinikum Marburg, Klin Kinder & Jugendpsychiat & Psychotherapie, Marburg, Germany.
RP Pauschardt, J (reprint author), Univ Klinikum Giessen & Marburg, Klin Kinder & Jugendpsychiat & Psychotherapie, Standort Marburg,Hans Sachs Str 4-6, D-35039 Marburg, Germany.
EM pauschar@med.uni-marburg.de; eimecke@med.uni-marburg.de;
   mattejat@med.uni-marburg.de
NR 59
TC 3
Z9 3
U1 0
U2 10
PU HOGREFE & HUBER PUBLISHERS
PI GOTTINGEN
PA MERKELSTR 3, D-37085 GOTTINGEN, GERMANY
SN 0943-8149
EI 2190-6289
J9 Z GESUNDHEITSPSYCHOL
JI Z. Gesundh.
PY 2011
VL 19
IS 2
BP 83
EP 95
DI 10.1026/0943-8149/a000027
PG 13
WC Psychology, Clinical
SC Psychology
GA 811VW
UT WOS:000294245500002
DA 2020-02-16
ER

PT J
AU Eimecke, S
   Pauschardt, J
   Remschmidt, H
   Walter, R
   Mattejat, F
AF Eimecke, Sylvia
   Pauschardt, Jan
   Remschmidt, Helmut
   Walter, Reinhard
   Mattejat, Fritz
TI Time Trends in Psychopathology A 21-Year Comparison from Germany
SO ZEITSCHRIFT FUR KINDER-UND JUGENDPSYCHIATRIE UND PSYCHOTHERAPIE
LA English
DT Article
DE trends; CBCL; children; psychopathology; school
ID BEHAVIORAL-PROBLEMS; DUTCH CHILDREN; MENTAL-HEALTH; GETTING WORSE;
   ADOLESCENTS; DISORDERS; VALIDITY; SCALES
AB Objective: Time-trend studies are required to learn about children's mental health status in changing societies. Some international studies have already analyzed secular trends over periods of 10 to 25 years, but the results are inconsistent. Our study aims to detect German time trends of psychopathology in children aged 8-11, from the first large Child Behavior Checklist (CBCL)-based study in Marburg/Germany 1987 until the present day (2008). Method: Parents filled in the CBCL to report psychopathological symptoms in heir children. The school-based samples from the years 1987 and 2008 were matched for sex, age, and socioeconomic status. The matched samples each consists of 212 girls and boys (girls: 50.5%, boys: 49.5%). MANCOVAs and ANCOVAs were used to test differences in mean CBCL scale scores. Results: Somatic symptoms showed a significant increase from 1987 to 2008. Similar trends were found for other internalizing symptoms, but did not reach significance. Externalizing symptoms showed no significant increase. Boys showed more aggressive or delinquent behavior and attention problems than girls. The children with the lowest socioeconomic status showed the highest symptom levels in both assessment years. Conclusions: The increase in somatic problems might be an effect of changes in expected school performance and economic aspects. The overall high rate of psychopathology in children highlights the necessity of effective prevention and intervention programs, particularly regarding families with lower socioeconomic status.
C1 [Eimecke, Sylvia; Pauschardt, Jan; Remschmidt, Helmut; Walter, Reinhard; Mattejat, Fritz] Univ Marburg, Dept Child & Adolescent Psychiat, DE-35093 Marburg, Germany.
RP Eimecke, S (reprint author), Univ Marburg, Dept Child & Adolescent Psychiat, Schutzenstr 49, DE-35093 Marburg, Germany.
EM eimecke@med.uni-marburg.de
NR 30
TC 10
Z9 10
U1 1
U2 7
PU VERLAG HANS HUBER
PI BERN 9
PA LANGGASS-STRASSE 76, CH-3000 BERN 9, SWITZERLAND
SN 1422-4917
EI 1664-2880
J9 Z KINDER JUG-PSYCH
JI Z. Kinder-und Jugendpsy. Psychother.
PY 2011
VL 39
IS 3
BP 187
EP 195
DI 10.1024/1422-4917/a000092
PG 9
WC Psychiatry
SC Psychiatry
GA 774SB
UT WOS:000291405500005
PM 21563110
DA 2020-02-16
ER

PT J
AU Keller, PS
   El-Sheikh, M
   Vaughn, B
   Granger, DA
AF Keller, Peggy S.
   El-Sheikh, Mona
   Vaughn, Brian
   Granger, Douglas A.
TI Relations between mucosal immunity and children's mental health The role
   of child sex
SO PHYSIOLOGY & BEHAVIOR
LA English
DT Article
DE Mucosal immunity; Salivary interleukin 6; Secretory immunoglobulin A;
   Child mental health; Internalizing symptoms; Externalizing symptoms; Sex
   differences
ID SECRETORY IMMUNOGLOBULIN-A; SICKNESS BEHAVIOR; MANIFEST ANXIETY;
   DEPRESSION; RESPONSES; VALIDITY; INFLAMMATION; RELIABILITY; INHIBITION;
   MECHANISMS
AB This study examines relations between children s salivary interleukin-6 ( IL-6) and secretory immunoglobulin A (SIgA) and mental health Child sex was considered as a moderator of relations Data were from 329 normally developing children (M age = 9 85 years SD = 98 years) 67% of children were European American and 33% were African American Saliva samples were obtained during the afternoon and assayed for SIgA and IL-6 Parents completed questionnaire measures of child internalizing and externalizing symptoms and children completed self-report measures of anxiety and depression Structural equation models were fit to the data and indicated that greater levels of salivary IL-6 and SIgA were associated with adjustment problems more strongly for girls than for boys (C) 2010 Elsevier Inc All rights reserved
C1 [Keller, Peggy S.] Univ Kentucky, Dept Psychol, Lexington, KY 40506 USA.
   [El-Sheikh, Mona; Vaughn, Brian] Auburn Univ, Dept Human Dev & Family Studies, Auburn, AL 36849 USA.
   [Granger, Douglas A.] Johns Hopkins Univ, Ctr Interdisciplinary Salivary Biosci Res, Dept Acute & Chron Care, Sch Nursing, Baltimore, MD USA.
RP Keller, PS (reprint author), Univ Kentucky, Dept Psychol, Lexington, KY 40506 USA.
FU AAES [ALA080-049]; National Science FoundationNational Science
   Foundation (NSF) [0623936]; National Institutes of HealthUnited States
   Department of Health & Human ServicesNational Institutes of Health (NIH)
   - USA [R01-HD046795]
FX This research was supported in part by AAES grant ALA080-049 a National
   Science Foundation Grant 0623936 and a National Institutes of Health
   Grant R01-HD046795 We are especially grateful to the students and
   laboratory staff who provided assistance especially Lori Staton and
   Bridget Wingo We would also like to thank the children and families who
   participated in this research
NR 46
TC 30
Z9 30
U1 0
U2 3
PU PERGAMON-ELSEVIER SCIENCE LTD
PI OXFORD
PA THE BOULEVARD, LANGFORD LANE, KIDLINGTON, OXFORD OX5 1GB, ENGLAND
SN 0031-9384
J9 PHYSIOL BEHAV
JI Physiol. Behav.
PD DEC 2
PY 2010
VL 101
IS 5
BP 705
EP 712
DI 10.1016/j.physbeh.2010.08.012
PG 8
WC Psychology, Biological; Behavioral Sciences
SC Psychology; Behavioral Sciences
GA 692BK
UT WOS:000285126300024
PM 20732336
OA Green Accepted
DA 2020-02-16
ER

PT J
AU Robinson, M
   Oddy, WH
   McLean, NJ
   Jacoby, P
   Pennell, CE
   de Klerk, NH
   Zubrick, SR
   Stanley, FJ
   Newnham, JP
AF Robinson, M.
   Oddy, W. H.
   McLean, N. J.
   Jacoby, P.
   Pennell, C. E.
   de Klerk, N. H.
   Zubrick, S. R.
   Stanley, F. J.
   Newnham, J. P.
TI Low-Moderate Prenatal Alcohol Exposure and Risk to Child Behavioral
   Development: A Prospective Cohort Study EDITORIAL COMMENT
SO OBSTETRICAL & GYNECOLOGICAL SURVEY
LA English
DT Editorial Material
AB The detrimental effects of fetal exposure to extreme levels of alcohol during pregnancy, such as the subsequent occurrence of childhood physical, cognitive, and behavioral deficits, are well known. Some investigators have suggested that there is a dose-response effect, with light drinking during pregnancy primarily affecting behavioral and adaptive functions and heavy drinking causing more serious developmental defects and problems. Accordingly, mild to moderate social drinking during pregnancy could be associated with long-term infant morbidity. The relatively few studies examining the long-term risk of fetal exposure to light-moderate levels of alcohol have failed to reach consensus, possibly due to deficiencies in study design.
   This prospective longitudinal cohort study investigated the effect of different levels of fetal alcohol exposure during pregnancy on child and adolescent behavioral development. The Western Australian Pregnancy Cohort (Raine) Study enrolled 2900 pregnancies between 1989 and 1991, with a 14-year follow-up. Maternal self-reported data for 5 levels of weekly alcohol intake were obtained at 18 and 34 weeks' gestation: no drinking, occasional drinking (up to one standard drink per week), light drinking (2-6 standard drinks per week), moderate drinking (7-10 standard drinks per week), and heavy drinking (11 or more standard drinks per week). A linear regression model was used to determine whether prenatal alcohol exposure could produce changes in Child Behavior Checklist scores over 14 years that reflected clinically meaningful differences in child behavioral development, after adjustment for maternal and sociodemographic confounders. Detailed clinical assessments of study children were conducted at birth, with follow-up conducted at 2, 5, 8, 10, and 14 years.
   The adjusted data showed that light and moderate drinking during the first 3 months of pregnancy resulted in Child Behavior Checklist z-scores indicative of positive behavior over 14 years. The z-scores reflected a clinically meaningful reduction in total, internalizing, and externalizing behavioral problems across the 14 years of follow-up.
   These findings suggest that low-moderate alcohol intake early in pregnancy is not associated with poor behavioral outcomes in offspring.
C1 [Robinson, M.] Telethon Inst Child Hlth Res, Ctr Child Hlth Res, Perth, WA, Australia.
   Univ Western Australia, Sch Psychol, Perth, WA 6009, Australia.
   King Edward Mem Hosp Women, Univ Western Australia, Sch Womens & Infants Hlth, Perth, WA, Australia.
   Curtin Univ Technol, Ctr Dev Hlth, Curtin Hlth Innovat Res Inst, Telethon Inst Child Hlth Res, Perth, WA, Australia.
RP Robinson, M (reprint author), Telethon Inst Child Hlth Res, Ctr Child Hlth Res, Perth, WA, Australia.
RI de Klerk, Nicholas H/D-8388-2016; Zubrick, Stephen R/H-1997-2013;
   Pennell, Craig/C-5190-2011
OI de Klerk, Nicholas H/0000-0001-9223-0767; Zubrick,
   Stephen/0000-0002-6369-1713; Pennell, Craig/0000-0002-0937-6165;
   Newnham, John/0000-0001-9983-7457
NR 0
TC 2
Z9 2
U1 0
U2 11
PU LIPPINCOTT WILLIAMS & WILKINS
PI PHILADELPHIA
PA 530 WALNUT ST, PHILADELPHIA, PA 19106-3621 USA
SN 0029-7828
J9 OBSTET GYNECOL SURV
JI Obstet. Gynecol. Surv.
PD DEC
PY 2010
VL 65
IS 12
BP 759
EP 760
DI 10.1097/OGX.0b013e31821341bd
PG 2
WC Obstetrics & Gynecology
SC Obstetrics & Gynecology
GA 736ZP
UT WOS:000288534900006
DA 2020-02-16
ER

PT J
AU Reynolds, MR
   Sander, JB
   Irvin, MJ
AF Reynolds, Matthew R.
   Sander, Janay B.
   Irvin, Matthew J.
TI Latent Curve Modeling of Internalizing Behaviors and Interpersonal
   Skills Through Elementary School
SO SCHOOL PSYCHOLOGY QUARTERLY
LA English
DT Article
DE internalizing; interpersonal; latent curve
ID EARLY ADOLESCENT BOYS; DEPRESSIVE SYMPTOMS; SOCIAL COMPETENCE; CONDUCT
   PROBLEMS; GROWTH-CURVES; STRESS MODEL; TRAJECTORIES; CHILDHOOD;
   COOCCURRENCE; PROGRESS
AB The trajectories of internalizing and interpersonal behaviors from kindergarten through fifth grade were studied using univariate and bivariate latent curve models. Internalizing behaviors demonstrated a small, yet statistically significant, linear increase over time, while interpersonal behaviors showed a small, yet statistically significant, linear decrease. There were individual differences in trajectories, and predictor variables accounted for some of this variation. In kindergarten, girls had more interpersonal behaviors than did boys. Children from higher SES families or with higher initial levels of externalizing behaviors had more internalizing behaviors and fewer interpersonal skills. One key finding from this study was that interpersonal and internalizing trajectories demonstrated a strong association. Increasing internalizing slopes were associated with decreasing interpersonal slopes. Establishing this empirical relation is necessary for understanding the developmental trajectory of these related behaviors, as well as important individual differences over time.
C1 [Reynolds, Matthew R.] Univ Kansas, Dept Psychol & Res Educ, Lawrence, KS 66045 USA.
   [Sander, Janay B.] Univ Texas Austin, Dept Educ Psychol, Austin, TX 78712 USA.
   [Irvin, Matthew J.] Univ N Carolina, Ctr Dev Sci, Chapel Hill, NC 27515 USA.
RP Reynolds, MR (reprint author), Univ Kansas, Dept Psychol & Res Educ, Joseph R Pearson Hall,1122 W Campus Rd, Lawrence, KS 66045 USA.
EM mreynolds@ku.edu
OI Reynolds, Matthew/0000-0002-1025-8422
NR 36
TC 10
Z9 12
U1 0
U2 11
PU AMER PSYCHOLOGICAL ASSOC
PI WASHINGTON
PA 750 FIRST ST NE, WASHINGTON, DC 20002-4242 USA
SN 1045-3830
EI 1939-1560
J9 SCHOOL PSYCHOL QUART
JI Sch. Psychol. Q.
PD DEC
PY 2010
VL 25
IS 4
BP 189
EP 201
DI 10.1037/a0021543
PG 13
WC Psychology, Educational
SC Psychology
GA 707LY
UT WOS:000286289300001
DA 2020-02-16
ER

PT J
AU DiStefano, C
   Morgan, GB
AF DiStefano, Christine
   Morgan, Grant B.
TI Evaluation of the BESS TRS-CA Using the Rasch Rating Scale Model
SO SCHOOL PSYCHOLOGY QUARTERLY
LA English
DT Article
DE Rasch Rating Scale model; behavioral/emotional screener; psychological
   assessment
ID SCHOOL; RISK; VALIDATION; CHILDREN
AB This study examined the Behavioral and Emotional Screening System Teacher Rating System for Children and Adolescents (BESS TRS-CA; Kamphaus & Reynolds, 2007) screener using Rasch Rating Scale model (RSM) methodology to provide additional information about psychometric properties of items. Data from the Behavioral Assessment System for Children Teacher Rating Scale for Children (BASC TRS-C) norm sample (Reynolds & Kamphaus, 2004) was used. Using RSM, we investigated the structure of the screener, the teachers' levels of endorsement of behaviors, and the performance of the rating scale to measure the latent construct of "maladaptive behavior." The results showed that the majority of items were within acceptable bounds for fit, illustrating appropriate model-data fit. The 4-point rating scale worked well for ratings, allowing for differentiation of children's behavior. Screener items showed varying levels of endorsement, with items measuring internalizing behaviors posing the most difficulty for teachers. The manuscript provides an illustration of how RSM may be used to provide additional psychometric information. Implications for using Rasch methods for scale development and evaluation are discussed.
C1 [DiStefano, Christine; Morgan, Grant B.] Univ S Carolina, Dept Educ Studies, Columbia, SC 29208 USA.
RP DiStefano, C (reprint author), Univ S Carolina, Dept Educ Studies, 137 Wardlaw Hall, Columbia, SC 29208 USA.
EM distefan@mailbox.sc.edu
OI Morgan, Grant/0000-0002-3077-4643
NR 27
TC 12
Z9 12
U1 0
U2 1
PU AMER PSYCHOLOGICAL ASSOC
PI WASHINGTON
PA 750 FIRST ST NE, WASHINGTON, DC 20002-4242 USA
SN 1045-3830
EI 1939-1560
J9 SCHOOL PSYCHOL QUART
JI Sch. Psychol. Q.
PD DEC
PY 2010
VL 25
IS 4
BP 202
EP 212
DI 10.1037/a0021509
PG 11
WC Psychology, Educational
SC Psychology
GA 707LY
UT WOS:000286289300002
DA 2020-02-16
ER

PT J
AU Connolly, NP
   Eberhart, NK
   Hammen, CL
   Brennan, PA
AF Connolly, Nicole P.
   Eberhart, Nicole K.
   Hammen, Constance L.
   Brennan, Patricia A.
TI Specificity of Stress Generation: A Comparison of Adolescents with
   Depressive, Anxiety, and Comorbid Diagnoses
SO INTERNATIONAL JOURNAL OF COGNITIVE THERAPY
LA English
DT Article
ID NEGATIVE LIFE EVENTS; LOW COGNITIVE RISK; INTERPERSONAL PREDICTORS;
   UNIPOLAR DEPRESSION; VULNERABILITY; INDIVIDUALS; DISORDERS; CHILDREN;
   STYLE; MECHANISM
AB Individuals with a history of depression experience more stress that is dependent in part on their own actions. However, it is unclear whether stress generation is a unique feature of depression, or a universal process that is also present in other types of psychopathology, such as anxiety disorders. The current study addressed this issue by comparing adolescents with a history of "pure" (i.e., non-comorbid) depressive disorders, pure anxiety disorders, comorbid depression and anxiety, and no disorder, on their levels of dependent and independent stress. Results indicated that adolescents with pure depression experienced more dependent stress than adolescents with pure anxiety, and adolescents with any internalizing diagnosis experienced more dependent stress than controls. Further, adolescents with comorbid depression and anxiety reported the highest levels of stress generation. The results suggest that while stress generation may be more strongly associated with depression than anxiety in adolescence, it is not unique to depression.
C1 [Eberhart, Nicole K.] RAND Corp, Santa Monica, CA 90406 USA.
   [Connolly, Nicole P.; Hammen, Constance L.] Univ Calif Los Angeles, Los Angeles, CA USA.
   [Brennan, Patricia A.] Emory Univ, Atlanta, GA 30322 USA.
RP Eberhart, NK (reprint author), RAND Corp, Santa Monica, CA 90406 USA.
EM eberhart@rand.org
FU NIMH NIH HHSUnited States Department of Health & Human ServicesNational
   Institutes of Health (NIH) - USANIH National Institute of Mental Health
   (NIMH) [T32 MH014584, R01 MH052239]
NR 34
TC 28
Z9 28
U1 1
U2 8
PU SPRINGER INTERNATIONAL PUBLISHING AG
PI CHAM
PA GEWERBESTRASSE 11, CHAM, CH-6330, SWITZERLAND
SN 1937-1209
EI 1937-1217
J9 INT J COGN THER
JI Int. J. Cogn. Ther.
PD DEC
PY 2010
VL 3
IS 4
BP 368
EP 379
DI 10.1521/ijct.2010.3.4.368
PG 12
WC Psychology, Clinical; Psychiatry
SC Psychology; Psychiatry
GA 698BO
UT WOS:000285566700006
PM 22724042
OA Green Accepted
DA 2020-02-16
ER

PT J
AU Ehring, T
   Quack, D
AF Ehring, Thomas
   Quack, Dorothea
TI Emotion Regulation Difficulties in Trauma Survivors: The Role of Trauma
   Type and PTSD Symptom Severity
SO BEHAVIOR THERAPY
LA English
DT Article
ID POSTTRAUMATIC-STRESS-DISORDER; CHILDHOOD SEXUAL ABUSE; EXPERIENTIAL
   AVOIDANCE; EXTREME STRESS; PSYCHOMETRIC PROPERTIES; STRUCTURED
   INTERVIEW; COMPLEX PTSD; EVENT SCALE; SAMPLE; WOMEN
AB Two different hypotheses regarding the relationship between emotion regulation and PTSD are described in the literature. First, it has been suggested that emotion regulation difficulties are part of the complex sequelae of early-onset chronic interpersonal trauma and less common following late-onset or single-event traumas. Second, PTSD in general has been suggested to be related to emotion regulation difficulties. Bringing these two lines of research together, the current study aimed to investigate the role of trauma type and PTSD symptom severity on emotion regulation difficulties in a large sample of trauma survivors (N=616). In line with the hypotheses, PTSD symptom severity was significantly associated with all variables assessing emotion regulation difficulties. In addition, survivors of early-onset chronic interpersonal trauma showed higher scores on these measures than survivors of single-event and/or late-onset traumas. However, when controlling for PTSD symptom severity, the group differences only remained significant for 2 out of 9 variables. The most robust findings were found for the variable "lack of clarity of emotions." Implications for future research, theoretical models of trauma-related disorders, and their treatment will be discussed.
C1 [Ehring, Thomas] Univ Amsterdam, Dept Clin Psychol, NL-1018 WB Amsterdam, Netherlands.
   [Quack, Dorothea] Univ Bielefeld, D-4800 Bielefeld, Germany.
RP Ehring, T (reprint author), Univ Amsterdam, Dept Clin Psychol, Roetersstr 15, NL-1018 WB Amsterdam, Netherlands.
EM t.w.a.ehring@uva.nl
RI Ehring, Thomas/C-9168-2009
OI Ehring, Thomas/0000-0001-9502-6868
NR 58
TC 237
Z9 241
U1 2
U2 80
PU ASSOC ADV BEHAVIOR THERAPY
PI NEW YORK
PA 305 7TH AVE #16A, NEW YORK, NY 10001-6008 USA
SN 0005-7894
EI 1878-1888
J9 BEHAV THER
JI Behav. Therapy
PD DEC
PY 2010
VL 41
IS 4
BP 587
EP 598
DI 10.1016/j.beth.2010.04.004
PG 12
WC Psychology, Clinical; Psychiatry
SC Psychology; Psychiatry
GA 682IC
UT WOS:000284393600013
PM 21035621
DA 2020-02-16
ER

PT J
AU Storch, EA
   Lewin, AB
   Geffken, GR
   Morgan, JR
   Murphy, TK
AF Storch, Eric A.
   Lewin, Adam B.
   Geffken, Gary R.
   Morgan, Jessica R.
   Murphy, Tanya K.
TI The role of comorbid disruptive behavior in the clinical expression of
   pediatric obsessive-compulsive disorder
SO BEHAVIOUR RESEARCH AND THERAPY
LA English
DT Article
DE Obsessive-compulsive disorder; Comorbidity; Children; Oppositional
   defiant disorder; Treatment; Assessment
ID ATTENTION-DEFICIT/HYPERACTIVITY DISORDER; MULTIDIMENSIONAL ANXIETY
   SCALE; ANTIPSYCHOTIC MEDICATIONS; FAMILY ACCOMMODATION; CHILDREN;
   ADOLESCENTS; THERAPY; RELIABILITY; IMPACT; PHENOMENOLOGY
AB This study explored the impact of disruptive behavior disorder (DBD) comorbidity on a number of theoretically relevant outcomes among 192 children and adolescents with obsessive-compulsive disorder (OCD). Youth were divided into three groups: OCD Only, OCD + DBD comorbidity and OCD + Other comorbidity. Relative to those without a comorbid condition and those with any non-DBD comorbidity, comorbid DBD was associated with greater family accommodation and less symptom resistance. Youth with comorbid DBD exhibited greater OCD symptom severity, OCD-related impairment, anxiety, and internalizing problems than those with no comorbidity. Those with comorbid DBD were over 3.6 times as likely to be taking an atypical antipsychotic medication relative to children without comorbidity. The present results suggest that comorbid DBD contributes to more severe illness presentation above and beyond an OCD diagnosis alone, and may be associated with differing pharmacotherapy prescribing practices. (C) 2010 Elsevier Ltd. All rights reserved.
C1 [Storch, Eric A.; Lewin, Adam B.; Morgan, Jessica R.; Murphy, Tanya K.] Univ S Florida, Coll Med, Dept Pediat, Tampa, FL 33612 USA.
   [Geffken, Gary R.] Univ Florida, Hlth Sci Ctr, Dept Psychiat, Gainesville, FL USA.
RP Storch, EA (reprint author), Univ S Florida, Dept Pediat, Rothman Ctr Neuropsychiat, 800 6th St S,4th Floor N,Box 7523, St Petersburg, FL 33701 USA.
EM estorch@health.usf.edu
RI Murphy, Tanya K/J-7079-2013; Storch, Eric/I-4935-2012; Lewin,
   Adam/A-9832-2013
NR 54
TC 39
Z9 40
U1 0
U2 9
PU PERGAMON-ELSEVIER SCIENCE LTD
PI OXFORD
PA THE BOULEVARD, LANGFORD LANE, KIDLINGTON, OXFORD OX5 1GB, ENGLAND
SN 0005-7967
EI 1873-622X
J9 BEHAV RES THER
JI Behav. Res. Ther.
PD DEC
PY 2010
VL 48
IS 12
BP 1204
EP 1210
DI 10.1016/j.brat.2010.09.004
PG 7
WC Psychology, Clinical
SC Psychology
GA 687YH
UT WOS:000284813900006
PM 20933220
DA 2020-02-16
ER

PT J
AU van der Vegt, EJM
   van der Ende, J
   Huizink, AC
   Verhulst, FC
   Tiemeier, H
AF van der Vegt, Esther J. M.
   van der Ende, Jan
   Huizink, Anja C.
   Verhulst, Frank C.
   Tiemeier, Henning
TI Childhood Adversity Modifies the Relationship Between Anxiety Disorders
   and Cortisol Secretion
SO BIOLOGICAL PSYCHIATRY
LA English
DT Article
DE Adulthood; anxiety disorder; cortisol; early maltreatment; HPA axis;
   mood disorder
ID POSTTRAUMATIC-STRESS-DISORDER; INTERNATIONAL ADOPTEES; ADRENAL AXIS;
   SALIVARY CORTISOL; ABUSE; MALTREATMENT; IMPACT; CHALLENGE; RESPONSES;
   OUTCOMES
AB Background: Internalizing psychiatric disorders and early childhood adversity have both been associated with altered basal cortisol secretion. The aim of the present study is to investigate if early childhood adversity modifies the relationship between anxiety and mood disorders and cortisol secretion.
   Methods: A sample of 429 international adoptees was followed from childhood to adulthood. In childhood, adoptive parents provided information about abuse and neglect before adoption. As adults, adoptees completed a standardized psychiatric interview to assess internalizing disorders and collected saliva samples four times a day. Analyses of covariance were performed.
   Results: The relationship between anxiety disorders and cortisol secretion during 1 day, as measured by the area under the curve (AUC), was dependent on the experience of severe early maltreatment (p value of interaction = .03). In adoptees with an anxiety disorder, severe maltreatment was associated with lower daily cortisol secretion compared with nonmaltreated adoptees (respective AUC means: 28.19 and 36.96; difference = -8.78; confidence interval = -14.65 to -2.90; p = .004). In adoptees without an anxiety disorder, no difference in cortisol secretion was found between persons who did or did not experience severe maltreatment early in life (respective AUC means: 34.72 and 34.20; difference = .52; confidence interval = -1.92 to 2.96; p = .67). Wefound no modifying effect of severe early maltreatment on the relationship between mood disorders and daily cortisol secretion.
   Conclusions: The experience of early adversities modifies the relationship between anxiety disorders and basal cortisol seretion in adults. To understand the relationship between anxiety disorders and cortisol secretion, early maltreatment has to be taken into account.
C1 [van der Vegt, Esther J. M.; van der Ende, Jan; Huizink, Anja C.; Verhulst, Frank C.; Tiemeier, Henning] Erasmus MC, Sophia Childrens Hosp, Dept Child & Adolescent Psychiat, NL-3000 CB Rotterdam, Netherlands.
   [Tiemeier, Henning] Erasmus MC, Dept Epidemiol, NL-3000 CB Rotterdam, Netherlands.
   [Huizink, Anja C.] Univ Amsterdam, Dept Educ, Fac Behav & Social Sci, Amsterdam, Netherlands.
RP Tiemeier, H (reprint author), Erasmus MC, Sophia Childrens Hosp, Dept Child & Adolescent Psychiat, POB 2060, NL-3000 CB Rotterdam, Netherlands.
EM h.tiemeier@erasmusmc.nl
OI Tiemeier, Henning/0000-0002-4395-1397
FU Sophia Foundation for Medical Research [SSWO-2003-427]; Netherlands
   Organization for Health Research and Development (ZonMW)Netherlands
   Organization for Health Research and Development [017.106.370]
FX This research was supported by a Grant from the Sophia Foundation for
   Medical Research (SSWO-2003-427). HT was supported by a Vidi grant
   (017.106.370) from the Netherlands Organization for Health Research and
   Development (ZonMW).
NR 46
TC 16
Z9 16
U1 1
U2 15
PU ELSEVIER SCIENCE INC
PI NEW YORK
PA 360 PARK AVE SOUTH, NEW YORK, NY 10010-1710 USA
SN 0006-3223
EI 1873-2402
J9 BIOL PSYCHIAT
JI Biol. Psychiatry
PD DEC 1
PY 2010
VL 68
IS 11
BP 1048
EP 1054
DI 10.1016/j.biopsych.2010.07.027
PG 7
WC Neurosciences; Psychiatry
SC Neurosciences & Neurology; Psychiatry
GA 688FG
UT WOS:000284834600013
PM 20889143
DA 2020-02-16
ER

PT J
AU von Gontard, A
   Didden, R
   Sinnema, M
   Curfs, L
AF von Gontard, Alexander
   Didden, Robert
   Sinnema, Margje
   Curfs, Leopold
TI Urinary incontinence in persons with Prader-Willi Syndrome
SO BJU INTERNATIONAL
LA English
DT Article
DE Prader-Willi syndrome; nocturnal enuresis; urinary incontinence; daytime
   urinary incontinence; faecal incontinence; intellectual disability
ID CHILDREN; ADOLESCENTS; ENURESIS
AB OBJECTIVE
   To assess and identify the frequency and type of urinary incontinence (UI), as well as associated symptoms in persons with Prader-Willi syndrome (PWS). PWS is characterized by mental retardation, short stature, obesity and hypogonadism. The behavioural phenotype includes eating problems, temper outbursts, affective disorders, stereotypies and speech abnormalities. UI is common in children with mental retardation in general, but has not been reported systematically in children with PWS so far.
   MATERIALS AND METHODS
   The Dutch version of the 'Parental Questionnaire: Enuresis/Urinary Incontinence' was completed by 118 parents of children with PWS. This questionnaire includes items referring to day- and night-time wetting, toilet habits, observable voiding behaviours and reactions, urinary tract infections, stool habits and behavioural symptoms.
   RESULTS
   The rate of nocturnal enuresis in persons with PWS was 13.6% (16) at a mean age of 15.1 years. 3.8% (5) had additional daytime urinary incontinence, and 3.3% (4) had faecal incontinence. Lower urinary tract symptoms were commonly indicative of overactive bladder, dysfunctional voiding and postponement. Also, the rate of internalizing and externalizing behavioural problems was high.
   CONCLUSION
   Urinary incontinence is more common in persons with PWS than in typically developing children, adolescents and adults. As lower urinary tract symptoms are common, detailed assessment and specific treatment of UI should be part of the care of all persons with PWS.
C1 [von Gontard, Alexander] Saarland Univ Hosp, Dept Child & Adolescent Psychiat, D-66424 Homburg, Germany.
   [Didden, Robert] Radboud Univ Nijmegen, Inst Behav Sci, Trajectum, Netherlands.
   [Didden, Robert] Radboud Univ Nijmegen, Inst Behav Sci, NL-6525 ED Nijmegen, Netherlands.
   [Sinnema, Margje; Curfs, Leopold] Univ Maastricht, Acad Hosp, Governor Kremers Ctr, Dept Clin Genet, Maastricht, Netherlands.
RP von Gontard, A (reprint author), Saarland Univ Hosp, Dept Child & Adolescent Psychiat, D-66424 Homburg, Germany.
EM alexander.von.gontard@uks.eu
NR 17
TC 11
Z9 11
U1 0
U2 2
PU WILEY
PI HOBOKEN
PA 111 RIVER ST, HOBOKEN 07030-5774, NJ USA
SN 1464-4096
EI 1464-410X
J9 BJU INT
JI BJU Int.
PD DEC
PY 2010
VL 106
IS 11
BP 1758
EP 1762
DI 10.1111/j.1464-410X.2010.09457.x
PG 5
WC Urology & Nephrology
SC Urology & Nephrology
GA 680ZE
UT WOS:000284275200041
PM 20575983
DA 2020-02-16
ER

PT J
AU Thompson, R
   Tabone, JK
AF Thompson, Richard
   Tabone, Jiyoung K.
TI The impact of early alleged maltreatment on behavioral trajectories
SO CHILD ABUSE & NEGLECT
LA English
DT Article
DE Trajectories; Behavioral outcomes; Maltreatment; Aggression; Attention;
   Anxiety
ID CHILD PHYSICAL MALTREATMENT; LIFE-COURSE; INTERNALIZING PROBLEMS;
   PSYCHIATRIC-DISORDERS; MENTAL-HEALTH; RISK; VIOLENCE; ADOLESCENCE;
   PATHWAYS; VICTIMIZATION
AB Objective: The purpose of this research was to examine the impact of alleged early child maltreatment (before age 4) on the trajectory patterns of 3 different behavioral outcomes (anxiety/depression, aggression, and attention problems) through age 10.
   Methods: Two hundred forty-two children and their primary caregivers were assessed as part of a longitudinal study. One hundred fifty-four of these children had an early history of alleged maltreatment and 88 did not; these 2 groups were compared. Child behavioral outcomes were assessed at ages 4, 6, 8, and 10 using the Child Behavior Checklist. Growth modeling was used to assess the association between early alleged maltreatment and subsequent behavioral outcomes.
   Results: Early alleged maltreatment significantly predicted subsequent trajectories of two forms of behavioral problems: anxiety/depression and attention problems. In both cases, early alleged maltreatment was associated with significantly steeper increases in the behavioral problems over time. There was no significant effect on the trajectory of aggression.
   Conclusions: Although there were no differences between children with and without an allegation of maltreatment in early behavioral assessments, differences in anxiety/depression and attention problems emerged and grew more pronounced over time. Thus, alleged maltreatment is not simply associated with negative behavioral outcomes at particular points in time, but with a persistent pattern of behavioral dysfunction.
   Practice implications: Behavioral problems in response to maltreatment may emerge over time. Thus, children who are alleged to be maltreated would benefit from ongoing assessments, with quality behavioral health services available if they are needed. (C) 2010 Elsevier Ltd. All rights reserved.
C1 [Thompson, Richard] Juvenile Protect Assoc, Chicago, IL 60614 USA.
   [Tabone, Jiyoung K.] Northwestern Univ, Evanston, IL USA.
RP Thompson, R (reprint author), Juvenile Protect Assoc, 1707 N Halsted, Chicago, IL 60614 USA.
RI Thompson, Richard/G-5408-2011
OI Thompson, Richard/0000-0003-0127-513X
FU NCI NIH HHSUnited States Department of Health & Human ServicesNational
   Institutes of Health (NIH) - USANIH National Cancer Institute (NCI)
   [90CA1747, 90CA1680]; PHS HHSUnited States Public Health Service
   [H133P080006]
NR 39
TC 29
Z9 31
U1 0
U2 16
PU PERGAMON-ELSEVIER SCIENCE LTD
PI OXFORD
PA THE BOULEVARD, LANGFORD LANE, KIDLINGTON, OXFORD OX5 1GB, ENGLAND
SN 0145-2134
EI 1873-7757
J9 CHILD ABUSE NEGLECT
JI Child Abuse Negl.
PD DEC
PY 2010
VL 34
IS 12
BP 907
EP 916
DI 10.1016/j.chiabu.2010.06.006
PG 10
WC Family Studies; Psychology, Social; Social Work
SC Family Studies; Psychology; Social Work
GA 704FX
UT WOS:000286037600002
PM 21111247
DA 2020-02-16
ER

PT J
AU De Fruyt, F
AF De Fruyt, Filip
TI Temperament and Personality Prospects for Developmental Psychopathology
   Research: Introduction
SO CHILD DEVELOPMENT PERSPECTIVES
LA English
DT Editorial Material
DE temperament; personality; developmental psychopathology; DSM-V;
   internalizing spectrum; externalizing spectrum
ID PERSPECTIVE; DISORDERS; MODEL
AB The 3 articles in this Special Section of Child Development Perspectives describe prospects of temperament and personality research for advancing understanding of developmental psychopathology and the internalizing and externalizing spectra of psychopathology in particular. Different conceptual and theoretical models are outlined and discussed, including a research agenda and an overview of research methodologies beyond inventory-based research.
C1 [De Fruyt, Filip] Univ Ghent, Ghent, Belgium.
RP De Fruyt, F (reprint author), Dept Dev Personal & Social Psychol, H Dunantlaan 2, B-9000 Ghent, Belgium.
EM filip.defruyt@ugent.be
RI De Fruyt, Filip/A-3083-2009
NR 14
TC 1
Z9 1
U1 0
U2 5
PU WILEY-BLACKWELL
PI MALDEN
PA COMMERCE PLACE, 350 MAIN ST, MALDEN 02148, MA USA
SN 1750-8592
J9 CHILD DEV PERSPECT
JI Child Develop. Perspect.
PD DEC
PY 2010
VL 4
IS 3
BP 159
EP 160
DI 10.1111/j.1750-8606.2010.00135.x
PG 2
WC Psychology, Developmental
SC Psychology
GA 680XU
UT WOS:000284271600001
DA 2020-02-16
ER

PT J
AU Tackett, JL
AF Tackett, Jennifer L.
TI Toward an Externalizing Spectrum in DSM-V: Incorporating Developmental
   Concerns
SO CHILD DEVELOPMENT PERSPECTIVES
LA English
DT Article
DE externalizing behaviors; developmental psychopathology; aggression;
   attention deficit; hyperactivity disorder; relational aggression; DSM-V
ID MALADAPTIVE PERSONALITY-TRAITS; IV CONDUCT DISORDER;
   ANTISOCIAL-BEHAVIOR; EFFORTFUL CONTROL; META-STRUCTURE; FOLLOW-UP;
   TEMPERAMENT; PSYCHOPATHOLOGY; CHILD; ADOLESCENCE
AB Progress and innovation in DSM-V include the proposal of a new structural organization of disorders that stands to bring childhood and adult disorders together. Specifically, many common disorders would be grouped under broader dimensions of internalizing and externalizing problems. Although this distinction originated in childhood psychopathology research, current work has drawn heavily from studies with adults. The integration of common childhood disorders into the current approach remains an important task. This article reviews evidence for a structural model of externalizing pathology with a focus on research with younger populations and highlights both commonalities and distinctions that exist between externalizing dimensions in children and the externalizing spectrum in adults. The article also summarizes 3 areas that pose key questions for delineating an externalizing spectrum that better reflects developmental concerns: the incorporation of childhood disorders, the integration of temperament and personality traits, and better accounting for relevant developmental issues, including person-environment interaction, critical developmental periods, and differentiating normal and abnormal behavior.
C1 Univ Toronto, Dept Psychol, Toronto, ON M5S 3G3, Canada.
RP Tackett, JL (reprint author), Univ Toronto, Dept Psychol, Toronto, ON M5S 3G3, Canada.
EM tackett@psych.utoronto.ca
OI Tackett, Jennifer/0000-0002-5084-3511
NR 52
TC 20
Z9 20
U1 0
U2 11
PU WILEY
PI HOBOKEN
PA 111 RIVER ST, HOBOKEN 07030-5774, NJ USA
SN 1750-8592
EI 1750-8606
J9 CHILD DEV PERSPECT
JI Child Develop. Perspect.
PD DEC
PY 2010
VL 4
IS 3
BP 161
EP 167
DI 10.1111/j.1750-8606.2010.00138.x
PG 7
WC Psychology, Developmental
SC Psychology
GA 680XU
UT WOS:000284271600002
DA 2020-02-16
ER

PT J
AU Canavera, KE
   Ollendick, TH
   May, JTE
   Pincus, DB
AF Canavera, Kristin E.
   Ollendick, Thomas H.
   May, Jill T. Ehrenreich
   Pincus, Donna B.
TI Clinical Correlates of Comorbid Obsessive-Compulsive Disorder and
   Depression in Youth
SO CHILD PSYCHIATRY & HUMAN DEVELOPMENT
LA English
DT Article
DE Obsessive-compulsive disorder; Depression; Comorbidity
ID COGNITIVE-BEHAVIORAL THERAPY; STATE WORRY QUESTIONNAIRE; MAJOR
   DEPRESSION; ANXIETY; CHILDREN; FAMILY; ADOLESCENTS; RELIABILITY; IMPACT;
   ACCOMMODATION
AB A burgeoning body of literature addresses the comorbidity of depression and OCD in adults. The purpose of this study was to extend this area of research to children and adolescents by examining the clinical correlates associated with co-occurring depressive disorders in a clinical sample of youth with OCD. Participants included children and adolescents seeking treatment at a university-based research clinic. One group was comprised of 28 children (ages 10-17 years) who met diagnostic criteria for OCD but had no comorbid depressive disorders, whereas the second group consisted of 28 children matched for age and gender who met diagnostic criteria for OCD and co-occurring depressive disorder. The two groups were compared on measures of broad-band psychopathology, internalizing problems, social difficulties, and family characteristics. As anticipated, findings revealed comorbid depression and OCD was associated with more severe internalizing problems, more extensive obsessive compulsive symptomatology, and more social problems. Youth with comorbid depression and OCD also had higher family conflict and lower family organization compared to those with OCD and no depression. These results may have implications for the treatment of youth with comorbid OCD and depression.
C1 [Canavera, Kristin E.; Ollendick, Thomas H.] Virginia Polytech Inst & State Univ, Dept Psychol, Blacksburg, VA 24061 USA.
   [May, Jill T. Ehrenreich] Univ Miami, Dept Psychol, Coral Gables, FL 33124 USA.
   [Pincus, Donna B.] Boston Univ, Ctr Anxiety & Related Disorders, Boston, MA 02215 USA.
RP Canavera, KE (reprint author), Virginia Polytech Inst & State Univ, Dept Psychol, Blacksburg, VA 24061 USA.
EM canavera@vt.edu
RI Canavera, Kristin E/P-4872-2018
OI Canavera, Kristin/0000-0003-4846-9310
NR 50
TC 12
Z9 12
U1 1
U2 9
PU SPRINGER
PI NEW YORK
PA 233 SPRING ST, NEW YORK, NY 10013 USA
SN 0009-398X
J9 CHILD PSYCHIAT HUM D
JI Child Psychiat. Hum. Dev.
PD DEC
PY 2010
VL 41
IS 6
BP 583
EP 594
DI 10.1007/s10578-010-0189-y
PG 12
WC Psychology, Developmental; Pediatrics; Psychiatry
SC Psychology; Pediatrics; Psychiatry
GA 662CA
UT WOS:000282783300001
PM 20449647
DA 2020-02-16
ER

PT J
AU Lewin, AB
   Caporino, N
   Murphy, TK
   Geffken, GR
   Storch, EA
AF Lewin, Adam B.
   Caporino, Nicole
   Murphy, Tanya K.
   Geffken, Gary R.
   Storch, Eric A.
TI Understudied Clinical Dimensions in Pediatric Obsessive Compulsive
   Disorder
SO CHILD PSYCHIATRY & HUMAN DEVELOPMENT
LA English
DT Article
DE Obsessive-compulsive disorder (OCD); Children's Yale-Brown Obsessive
   Compulsive Scale (CY-BOCS); Children; Insight; Cognitive-behavioral
   therapy (CBT)
ID THOUGHT-ACTION FUSION; MULTIDIMENSIONAL ANXIETY SCALE;
   COGNITIVE-BEHAVIORAL THERAPY; TEST-RETEST RELIABILITY; INTERRATER
   RELIABILITY; CHILDRENS DEPRESSION; INTERVIEW SCHEDULE; OVERVALUED IDEAS;
   HARM AVOIDANCE; DSM-IV
AB The present study aimed to assess the phenomenology and treatment sensitivity of insight, avoidance, indecisiveness, overvalued responsibility, pervasive slowness, and pathological doubting among youth with Obsessive-compulsive disorder (OCD) using the ancillary items on the Children's Yale-Brown Obsessive Compulsive Scale (CY-BOCS). These factors are believed to be relevant to the clinical presentation of youth with OCD but remain understudied. Eighty-nine youth with OCD were administered the CY-BOCS, including six subsidiary items aimed at the constructs of interest in this research. Participants also completed measures of OCD symptom clusters, depressive and anxious symptoms, externalizing/internalizing behavioral problems, and functional impairment. Associations between OCD symptom clusters and insight, avoidance, indecisiveness, overvalued responsibility, pervasive slowness, and pathological doubting are presented. Low insight, significant avoidance, indecisiveness, pervasive slowness and excessive sense of responsibility were all related to elevations in functional impairment. Clinical improvement in OCD severity was related to reductions in avoidance, doubting, and sense of responsibility. The six ancillary items of the CY-BOCS appear to be a practical and valid assessment of several constructs that are prognostically linked to cognitive-behavioral therapy outcomes in youth with OCD. Implications for clinicians are discussed.
C1 [Lewin, Adam B.; Caporino, Nicole; Murphy, Tanya K.; Storch, Eric A.] Univ S Florida, Coll Med, Dept Pediat, Rothman Ctr Neuropsychiat, St Petersburg, FL 33701 USA.
   [Geffken, Gary R.] Univ Florida, Coll Med, Dept Psychiat, Gainesville, FL USA.
RP Lewin, AB (reprint author), Univ S Florida, Coll Med, Dept Pediat, Rothman Ctr Neuropsychiat, 800 6th St S,4th Floor N,Box 7523, St Petersburg, FL 33701 USA.
EM alewin@health.usf.edu
RI Murphy, Tanya K/J-7079-2013; Storch, Eric/I-4935-2012; Lewin,
   Adam/A-9832-2013
NR 82
TC 14
Z9 15
U1 2
U2 18
PU SPRINGER
PI NEW YORK
PA 233 SPRING ST, NEW YORK, NY 10013 USA
SN 0009-398X
EI 1573-3327
J9 CHILD PSYCHIAT HUM D
JI Child Psychiat. Hum. Dev.
PD DEC
PY 2010
VL 41
IS 6
BP 675
EP 691
DI 10.1007/s10578-010-0196-z
PG 17
WC Psychology, Developmental; Pediatrics; Psychiatry
SC Psychology; Pediatrics; Psychiatry
GA 662CA
UT WOS:000282783300008
PM 20644997
DA 2020-02-16
ER

PT J
AU Sieh, DS
   Meijer, AM
   Oort, FJ
   Visser-Meily, JMA
   Van der Leij, DAV
AF Sieh, D. S.
   Meijer, A. M.
   Oort, F. J.
   Visser-Meily, J. M. A.
   Van der Leij, D. A. V.
TI Problem Behavior in Children of Chronically Ill Parents: A Meta-Analysis
SO CLINICAL CHILD AND FAMILY PSYCHOLOGY REVIEW
LA English
DT Article
DE Chronic parental illness; Children; Adolescents; Problem behavior;
   Meta-analysis
ID CHRONIC ILLNESS; SINGLE-PARENT; DEPRESSIVE SYMPTOMS; MULTIPLE-SCLEROSIS;
   FAMILY-MEMBERS; HEALTH-STATUS; CANCER; ADJUSTMENT; ADOLESCENT; STROKE
AB The aim of this meta-analysis is to examine whether children of chronically ill parents differ from norm groups in problem behavior. We report moderator effects and overall effect sizes for internalizing, externalizing and total problem behavior assessed by children and parents. In fixed effect models, we found a significant overall effect size for internalizing problem behavior (number of studies k = 19, total sample size N = 1,858, Cohen's d = .23, p < .01) and externalizing problem behavior (k = 13, N = 1,525, d = .09, p < .01) but not for total problem behavior (k = 7; N = 896). Effects for internalizing and externalizing problem behavior were larger in non-cancer studies, in samples including younger children and younger ill parents, in samples defined by low average SES and in studies including parents with longer illness duration. In addition, effects for externalizing problem behavior were larger in studies characterized by a higher percentage of ill mothers and single parents. With exclusive self-report, effect sizes were significant for all problem behaviors. Based on these results, a family-centered approach in health care is recommended.
C1 [Sieh, D. S.; Meijer, A. M.; Oort, F. J.; Van der Leij, D. A. V.] Univ Amsterdam, Fac Social & Behav Sci, Res Inst Child Dev & Educ, NL-1018 VZ Amsterdam, Netherlands.
   [Visser-Meily, J. M. A.] Ctr Excellence Rehabil Med, NL-3583 TM Utrecht, Netherlands.
RP Sieh, DS (reprint author), Univ Amsterdam, Fac Social & Behav Sci, Res Inst Child Dev & Educ, Nieuwe Prinsengracht 130, NL-1018 VZ Amsterdam, Netherlands.
EM D.S.Sieh@uva.nl
OI Oort, Frans/0000-0003-1823-7105; Sieh, Dominik/0000-0002-0834-4401
NR 61
TC 78
Z9 78
U1 2
U2 29
PU SPRINGER/PLENUM PUBLISHERS
PI NEW YORK
PA 233 SPRING ST, NEW YORK, NY 10013 USA
SN 1096-4037
EI 1573-2827
J9 CLIN CHILD FAM PSYCH
JI Clin. Child Fam. Psychol. Rev.
PD DEC
PY 2010
VL 13
IS 4
BP 384
EP 397
DI 10.1007/s10567-010-0074-z
PG 14
WC Psychology, Clinical
SC Psychology
GA 678HN
UT WOS:000284064800005
PM 20640510
OA Green Published, Other Gold
DA 2020-02-16
ER

PT J
AU Newcomb, ME
   Mustanski, B
AF Newcomb, Michael E.
   Mustanski, Brian
TI Internalized homophobia and internalizing mental health problems: A
   meta-analytic review
SO CLINICAL PSYCHOLOGY REVIEW
LA English
DT Review
DE Internalized homophobia; Homosexuality; Mental health; Depression;
   Anxiety
ID GAY-RELATED STRESS; PSYCHOLOGICAL DISTRESS; SEXUAL ORIENTATION; BISEXUAL
   YOUTHS; STIGMA CONSCIOUSNESS; HOMOSEXUAL IDENTITY; LESBIANS; ISSUES;
   SAMPLE; ADOLESCENTS
AB Research on internalized homophobia (IH) has linked it to both mental and physical health outcomes. Extant research indicates that IH and mental health are related in a variety of different subgroups of lesbian, gay and bisexual (LGB) persons. However, much of this research has suffered from methodological issues. Studies have frequently substituted distress-related constructs (e.g., self-esteem and general well-being) for measures of internalizing mental health problems. Furthermore, many studies have misapplied measures of IH designed for gay men with lesbian samples. The current study used Hierarchical Linear Modeling to perform meta-analysis. Effect sizes were combined across multiple studies that used dimensional measures of internalizing mental health problems (i.e., depression and anxiety). The use of multilevel modeling techniques allowed for the evaluation of moderating effects on these relationships, including those of gender, year of data collection, mean age of the sample, publication type, and type of symptomatology measured. Thirty-one studies were meta-analyzed for the relationship between IH and mental health (N = 5831), revealing a small to moderate overall effect size for the relationship between the two variables. Higher levels of IH were associated with higher scores on dimensional measures of internalizing mental health problems. Significant moderating effects were also found for mean age of the sample and the type of symptomatology measured in each study. The relationship between IH and internalizing mental health problems was stronger in studies with a higher mean age. The relationship between IH and depressive symptomatology was stronger than the relationship between IH and symptoms of anxiety. Limitations and future research directions are discussed as well as implications for clinical practice. (C) 2010 Elsevier Ltd. All rights reserved.
C1 [Newcomb, Michael E.] Univ Illinois, Dept Psychol, Chicago, IL 60607 USA.
   [Mustanski, Brian] Univ Illinois, Dept Psychiat, Chicago, IL 60607 USA.
RP Newcomb, ME (reprint author), Univ Illinois, Dept Psychol, MC 285,1007 W Harrison St, Chicago, IL 60607 USA.
EM mnewcomb@psych.uic.edu
OI Mustanski, Brian/0000-0001-9222-5116
NR 73
TC 267
Z9 273
U1 2
U2 91
PU PERGAMON-ELSEVIER SCIENCE LTD
PI OXFORD
PA THE BOULEVARD, LANGFORD LANE, KIDLINGTON, OXFORD OX5 1GB, ENGLAND
SN 0272-7358
EI 1873-7811
J9 CLIN PSYCHOL REV
JI Clin. Psychol. Rev.
PD DEC
PY 2010
VL 30
IS 8
BP 1019
EP 1029
DI 10.1016/j.cpr.2010.07.003
PG 11
WC Psychology, Clinical
SC Psychology
GA 671DT
UT WOS:000283481200010
PM 20708315
DA 2020-02-16
ER

PT J
AU Garber, J
   Weersing, VR
AF Garber, Judy
   Weersing, V. Robin
TI Comorbidity of Anxiety and Depression in Youth: Implications for
   Treatment and Prevention
SO CLINICAL PSYCHOLOGY-SCIENCE AND PRACTICE
LA English
DT Review
DE anxiety; depression; prevention; treatment
ID COGNITIVE-BEHAVIORAL THERAPY; GENERALIZED ANXIETY; CHILDHOOD ANXIETY;
   TRIPARTITE MODEL; SOCIAL PHOBIA; DSM-IV; INTERNALIZING DISORDERS;
   PSYCHIATRIC-DISORDERS; SUICIDAL IDEATION; PEDIATRIC ANXIETY
AB The high level of concurrent and sequential comorbidity between anxiety and depression in children and adolescents may result from (a) substantial overlap in both the symptoms and items used to assess these putatively different disorders, (b) common etiologic factors (e.g., familial risk, negative affectivity, information-processing biases, neural substrates) implicated in the development of each condition, and (c) negative sequelae of anxiety conferring increased risk for the development of depression. Basic research on their various common and unique etiologic mechanisms has guided the development of efficacious treatments for anxiety and depressive disorders in youth. Potential processes through which the successful treatment of childhood anxiety might prevent subsequent depression are described.
C1 [Garber, Judy] Vanderbilt Univ, Nashville, TN 37203 USA.
   [Weersing, V. Robin] SDSU UCSD Joint Doctoral Program Clin Psychol, San Diego, CA USA.
RP Garber, J (reprint author), Vanderbilt Univ, 0552 GPC,230 Appleton Pl, Nashville, TN 37203 USA.
EM judy.garber@vanderbilt.edu
OI Weersing, V. Robin/0000-0002-7904-4799
FU NIMH NIH HHSUnited States Department of Health & Human ServicesNational
   Institutes of Health (NIH) - USANIH National Institute of Mental Health
   (NIMH) [R01 MH064735-06, R01 MH064735, R01 MH064503, RC1 MH088329, RC1
   MH088329-01]
NR 124
TC 158
Z9 159
U1 5
U2 76
PU WILEY
PI HOBOKEN
PA 111 RIVER ST, HOBOKEN 07030-5774, NJ USA
SN 0969-5893
EI 1468-2850
J9 CLIN PSYCHOL-SCI PR
JI Clin. Psychol.-Sci. Pract.
PD DEC
PY 2010
VL 17
IS 4
BP 293
EP 306
DI 10.1111/j.1468-2850.2010.01221.x
PG 14
WC Psychology, Clinical
SC Psychology
GA 691EK
UT WOS:000285062900004
PM 21499544
OA Green Accepted
DA 2020-02-16
ER

PT J
AU Burke, J
   Loeber, R
AF Burke, Jeffrey
   Loeber, Rolf
TI Oppositional Defiant Disorder and the Explanation of the Comorbidity
   Between Behavioral Disorders and Depression
SO CLINICAL PSYCHOLOGY-SCIENCE AND PRACTICE
LA English
DT Review
DE comorbidity; conduct disorder; depression; negative affect; oppositional
   defiant disorder
ID CONDUCT DISORDER; MOOD; IRRITABILITY; COOCCURRENCE; DIMENSIONS;
   PREDICTORS; YOUTH; BOYS
AB Many studies have shown that conduct disorder (CD) and depression often co-occur in late childhood and adolescence and have historically been regarded as the primary point of comorbidity between internalizing and behavioral disorders. On the other hand, recent evidence suggests that oppositional defiant disorder (ODD), and not CD, may best explain the comorbidity between disruptive behavior disorders and depression. ODD typically onsets before CD and depression, changes in ODD symptoms predict changes in symptoms of CD and depression from one year to the next, and ODD in childhood and adolescence predicts depression in adulthood. Emerging evidence suggests that there are affective and behavioral dimensions of ODD symptoms, and those affective ODD symptoms (and not the behavioral symptoms) best predict later depression. These results are highly relevant not only for our understanding of the etiology of the disorders, but also for optimizing early interventions aimed at reducing irritability in some ODD children. The new findings also stimulate new questions to be addressed with future research.
C1 [Burke, Jeffrey] Univ Pittsburgh, Dept Psychiat, Pittsburgh, PA 15213 USA.
RP Burke, J (reprint author), Univ Pittsburgh, Dept Psychiat, 3811 OHara St, Pittsburgh, PA 15213 USA.
EM burkejd@upmc.edu
RI Burke, Jeffrey/B-3502-2009
NR 27
TC 45
Z9 46
U1 4
U2 50
PU WILEY
PI HOBOKEN
PA 111 RIVER ST, HOBOKEN 07030-5774, NJ USA
SN 0969-5893
EI 1468-2850
J9 CLIN PSYCHOL-SCI PR
JI Clin. Psychol.-Sci. Pract.
PD DEC
PY 2010
VL 17
IS 4
BP 319
EP 326
DI 10.1111/j.1468-2850.2010.01223.x
PG 8
WC Psychology, Clinical
SC Psychology
GA 691EK
UT WOS:000285062900006
DA 2020-02-16
ER

PT J
AU Wasserman, GA
   McReynolds, LS
   Schwalbe, CS
   Keating, JM
   Jones, SA
AF Wasserman, Gail A.
   McReynolds, Larkin S.
   Schwalbe, Craig S.
   Keating, Joseph M.
   Jones, Shane A.
TI PSYCHIATRIC DISORDER, COMORBIDITY, AND SUICIDAL BEHAVIOR IN JUVENILE
   JUSTICE YOUTH
SO CRIMINAL JUSTICE AND BEHAVIOR
LA English
DT Article
DE V-DISC; juvenile justice; psychiatric disorder; prevalence; American
   Indians
ID DIAGNOSTIC INTERVIEW SCHEDULE; INDIAN ADOLESCENT DETAINEES; VOICE
   DISC-IV; MENTAL-DISORDERS; GENDER-DIFFERENCES; UNITED-STATES;
   PREVALENCE; DETENTION; RISK; CHILDREN
AB Results of collaborations with juvenile justice agencies nationwide were examined to provide generalizable estimates of psychiatric disorder and suicidality among justice system youth. Diagnostic assessments were aggregated from 57 sites (N = 9,819) from an automated computer-assisted self-interview (Voice Diagnostic Interview Schedule for Children). Disorder was predicted from setting type (system intake, detention, corrections), adjusting for demographic and offense characteristics, and for cross-site variability within settings. Race by comorbid disorder interactions were examined in predicting substance use disorder (SUD). White youth, repeat offenders, and those with further justice system penetration reported higher rates of most disorders; girls reported higher rates of internalizing conditions only. Although presence of another disorder increased SUD for most groups, SUD was high in American Indians regardless of either affective disorder or recent suicide attempt. Findings highlight (a) varying mental health needs across settings, (b) prior justice contact relating strongly to need, (c) girls' elevated rates of internalizing disorder, and (d) racial/ethnic differences in diagnostic profiles.
C1 [Wasserman, Gail A.] Columbia Univ, Coll Phys & Surg, Div Child & Adolescent Psychiat, New York, NY 10027 USA.
   [McReynolds, Larkin S.] Columbia Univ, Mailman Sch Publ Hlth, New York, NY 10027 USA.
   [Schwalbe, Craig S.] Columbia Univ, Sch Social Work, New York, NY 10027 USA.
RP Wasserman, GA (reprint author), New York State Psychiat Inst & Hosp, Unit 78, 1051 Riverside Dr, New York, NY 10032 USA.
EM wassermg@childpsych.columbia.edu
NR 54
TC 87
Z9 87
U1 0
U2 31
PU SAGE PUBLICATIONS INC
PI THOUSAND OAKS
PA 2455 TELLER RD, THOUSAND OAKS, CA 91320 USA
SN 0093-8548
J9 CRIM JUSTICE BEHAV
JI Crim. Justice Behav.
PD DEC
PY 2010
VL 37
IS 12
BP 1361
EP 1376
DI 10.1177/0093854810382751
PG 16
WC Psychology, Clinical; Criminology & Penology
SC Psychology; Criminology & Penology
GA 678ED
UT WOS:000284055000004
DA 2020-02-16
ER

PT J
AU Linares, LO
   Rhodes, J
   Montalto, D
AF Linares, Lourdes Oriana
   Rhodes, Jennifer
   Montalto, Daniela
TI Perceptions of Coparenting in Foster Care
SO FAMILY PROCESS
LA English
DT Article
DE Coparenting; Foster Care; Child Problems
ID PREVENTING CONDUCT PROBLEMS; MARITAL CONFLICT; BEHAVIOR PROBLEMS;
   CHILDREN; ADJUSTMENT; KINSHIP; DISCIPLINE; SERVICES; DISCORD; INFANCY
AB Although literature supports the association between harmonious coparenting practices and lowered child problems, little is known about coparenting influences among family constellations in the foster care system. Via a compilation of a new coparenting practices measure, we examined similarities and differences on foster parent-derived perceptions of support/flexibility, shared communication, conflict/triangulation, and total coparenting between foster and biological parents and their independent contribution to child internalizing and externalizing problems. Self-reports were gathered from foster parents (N=80) in 2 groups: kin and nonkin. As compared with nonkin, kin foster parents reported higher perceived support/flexibility, shared communication, and total coparenting. A tendency for higher conflict/triangulation among kin foster parents was also found. After considering foster parent group, psychological distress, and harsh discipline, hierarchical regression analyses revealed that perceived total coparenting and conflict/triangulation contributed to child internalizing and externalizing problems. Results support the linkage between perceptions of coparenting and child problems among caregivers (foster and biological alike) in kin and nonkin arrangements and highlight training in coparenting in general, and conflict management in particular, as an important intervention focus to reduce the high level of child problems in this vulnerable population.
C1 [Linares, Lourdes Oriana; Rhodes, Jennifer; Montalto, Daniela] Mt Sinai Adolescent Hlth Ctr, Dept Pediat, New York, NY 10128 USA.
RP Linares, LO (reprint author), Mt Sinai Adolescent Hlth Ctr, Dept Pediat, 320 E 94 St,Room 201, New York, NY 10128 USA.
EM oriana.linares@mountsinai.org
NR 46
TC 21
Z9 21
U1 0
U2 17
PU WILEY
PI HOBOKEN
PA 111 RIVER ST, HOBOKEN 07030-5774, NJ USA
SN 0014-7370
EI 1545-5300
J9 FAM PROCESS
JI Fam. Process
PD DEC
PY 2010
VL 49
IS 4
BP 530
EP 542
DI 10.1111/j.1545-5300.2010.01338.x
PG 13
WC Psychology, Clinical; Family Studies
SC Psychology; Family Studies
GA 681ML
UT WOS:000284319700007
PM 21083553
DA 2020-02-16
ER

PT J
AU Maruska, K
   Morgenstern, M
   Isensee, B
   Hanewinkel, R
AF Maruska, K.
   Morgenstern, M.
   Isensee, B.
   Hanewinkel, R.
TI Influencing antecedents of adolescent risk-taking behaviour in
   elementary school: results of a 4-year quasi-experimental controlled
   trial
SO HEALTH EDUCATION RESEARCH
LA English
DT Article
ID PREVENTION TRIAL; ABUSE PREVENTION; SUBSTANCE-ABUSE; CHILDHOOD;
   CHILDREN; PROGRAM; INTERVENTION; AGGRESSION; 1ST-GRADE; ADULTHOOD
AB Effects of the life skills programme 'Eigenstandig werden' (Becoming independent) on life skills and on identified antecedents of adolescent health risk behaviour, childhood internalizing and externalizing behaviour were tested in an elementary school setting. A quasi-experimental controlled trial with five repeated measures was conducted. Participants were 919 students from 50 elementary schools in Saxony, Germany. Outcomes were assessed by teachers' ratings. Growth-curve models revealed that the rate of decline in internalizing and externalizing behaviour was significantly higher in the intervention group-especially for students with high baseline levels of externalizing behaviour (P < 0.01). No general programme effects on the development of skills could be found (P = 0.22). The current study provides evidence that life skills programmes in elementary school may be an effective strategy in reducing antecedents of adolescent risk-taking behaviour.
C1 [Maruska, K.; Morgenstern, M.; Isensee, B.; Hanewinkel, R.] IFT Nord, Inst Therapy & Hlth Res, D-24114 Kiel, Germany.
RP Maruska, K (reprint author), IFT Nord, Inst Therapy & Hlth Res, Harmsstr 2, D-24114 Kiel, Germany.
EM maruska@ift-nord.de
OI Hanewinkel, Reiner/0000-0002-7163-5738
NR 39
TC 3
Z9 3
U1 0
U2 10
PU OXFORD UNIV PRESS
PI OXFORD
PA GREAT CLARENDON ST, OXFORD OX2 6DP, ENGLAND
SN 0268-1153
EI 1465-3648
J9 HEALTH EDUC RES
JI Health Educ. Res.
PD DEC
PY 2010
VL 25
IS 6
BP 1021
EP 1030
DI 10.1093/her/cyq054
PG 10
WC Education & Educational Research; Public, Environmental & Occupational
   Health
SC Education & Educational Research; Public, Environmental & Occupational
   Health
GA 679MC
UT WOS:000284164500010
PM 20864606
OA Bronze
DA 2020-02-16
ER

PT J
AU Karabekiroglu, K
   Briggs-Gowan, MJ
   Carter, AS
   Rodopman-Arman, A
   Akbas, S
AF Karabekiroglu, Koray
   Briggs-Gowan, Margaret J.
   Carter, Alice S.
   Rodopman-Arman, Ayse
   Akbas, Seher
TI The clinical validity and reliability of the Brief Infant-Toddler Social
   and Emotional Assessment (BITSEA)
SO INFANT BEHAVIOR & DEVELOPMENT
LA English
DT Article
DE BITSEA; Toddler; Early childhood; Clinical validity; Reliability
ID ABERRANT BEHAVIOR CHECKLIST; PSYCHIATRIC-ASSESSMENT; DISORDERS; AUTISM;
   SAMPLE
AB This study investigates the construct validity and reliability of the Brief Infant-Toddler Social and Emotional Assessment (BITSEA) in a psychiatric clinical sample of toddlers The sample consisted of a psychiatric clinical sample (N = 112) (male n = 79 female n = 33) of toddlers (12- to 42-months old) Both mothers and fathers completed the BITSEA and mothers completed the Child Behavior Checklist 2/3 (CBCL) Children and their parents were administered a comprehensive psychiatric evaluation Parents were also given the Autistic Behavior Checklist (AuBC) and the Aberrant Behavior Checklist-Community (ABC) The internal consistency of BITSEA scores was good to excellent for both parents The BITSEA/Problem (P) scores were significantly correlated with Internalizing Externalizing and Total Problem scores of the CBCL all subscores of ABC and total score of AuBC The BITSEA/Competence (C) scores were significantly inversely correlated with ABC total and AuBC lethargy scores With respect to a community sample BITSEA/P scores were significantly higher in the disruptive behavior disorder (DBD) and anxiety/depression (Anx/Dep) groups and BITSEA/C scores were significantly lower in the autism group These results support the reliability and validity of the BITSEA as a screening tool that may be employed in primary health care services and in psychiatric clinical settings for assessing social-emotional/behavioral problems and delays in competence in infants and toddlers (C) 2010 Elsevier Inc All rights reserved
C1 [Karabekiroglu, Koray; Akbas, Seher] Ondokuz Mayis Univ, Sch Med, Child & Adolescent Psychiat Dept, Samsun, Turkey.
   [Briggs-Gowan, Margaret J.] Univ Connecticut, Ctr Hlth, Dept Psychiat, Farmington, CT 06032 USA.
   [Carter, Alice S.] Univ Massachusetts, Dept Psychol, Boston, MA 02125 USA.
   [Rodopman-Arman, Ayse] Marmara Univ, Sch Med, Child & Adolescent Psychiat Dept, Istanbul, Turkey.
RP Karabekiroglu, K (reprint author), Ondokuz Mayis Univ, Cocuk Hastanesi, Cocuk Psikiyatrisi Poliklin, TR-55139 Kurupelit, Turkey.
RI Karabekiroglu, Koray/G-4424-2011
OI Carter, Alice/0000-0001-9861-1560
NR 26
TC 30
Z9 30
U1 0
U2 17
PU ELSEVIER SCIENCE INC
PI NEW YORK
PA 360 PARK AVE SOUTH, NEW YORK, NY 10010-1710 USA
SN 0163-6383
J9 INFANT BEHAV DEV
JI Infant Behav. Dev.
PD DEC
PY 2010
VL 33
IS 4
BP 503
EP 509
DI 10.1016/j.infbeh.2010.07.001
PG 7
WC Psychology, Developmental
SC Psychology
GA 701WX
UT WOS:000285857000014
PM 20800285
DA 2020-02-16
ER

PT J
AU Charil, A
   Laplante, DP
   Chupin, M
   Colliot, O
   Paus, T
   Pruessner, JC
AF Charil, A.
   Laplante, D. P.
   Chupin, M.
   Colliot, O.
   Paus, T.
   Pruessner, J. C.
TI Breastfeeding under stress during infancy is associated with hippocampal
   volume, cortisol stress response, and internalizing problems in
   adolescence
SO INTERNATIONAL JOURNAL OF DEVELOPMENTAL NEUROSCIENCE
LA English
DT Meeting Abstract
CT 18th Biennial Meeting of the
   International-Society-for-Developmental-Neuroscience
CY JUN 06-09, 2010
CL Estoril, PORTUGAL
SP Int Soc Dev Neurosci
DE Breastfeeding under stress; Natural disaster; Hippocam-pus;
   Internalizing behavior
C1 [Charil, A.; Paus, T.; Pruessner, J. C.] McGill Univ, Montreal, PQ H3A 2T5, Canada.
   [Charil, A.; Laplante, D. P.; Pruessner, J. C.] Douglas Mental Hlth Univ, Montreal, PQ, Canada.
   [Chupin, M.; Colliot, O.] Univ Paris 06, F-75252 Paris 05, France.
   [Paus, T.] Univ Nottingham, Nottingham NG7 2RD, England.
RI Charil, Arnaud/L-6748-2014; Laplante, David/A-4530-2013
OI Laplante, David/0000-0002-9723-1141
NR 0
TC 0
Z9 0
U1 0
U2 10
PU PERGAMON-ELSEVIER SCIENCE LTD
PI OXFORD
PA THE BOULEVARD, LANGFORD LANE, KIDLINGTON, OXFORD OX5 1GB, ENGLAND
SN 0736-5748
EI 1873-474X
J9 INT J DEV NEUROSCI
JI Int. J. Dev. Neurosci.
PD DEC
PY 2010
VL 28
IS 8
SI SI
BP 711
EP 711
DI 10.1016/j.ijdevneu.2010.07.201
PG 1
WC Developmental Biology; Neurosciences
SC Developmental Biology; Neurosciences & Neurology
GA 689YS
UT WOS:000284967600198
DA 2020-02-16
ER

PT J
AU Puder, JJ
   Munsch, S
AF Puder, J. J.
   Munsch, S.
TI Psychological correlates of childhood obesity
SO INTERNATIONAL JOURNAL OF OBESITY
LA English
DT Article
DE children; psychology; depression; impulsivity; uncontrolled eating
   behavior
ID ATTENTION-DEFICIT/HYPERACTIVITY DISORDER; BODY-MASS INDEX; BEHAVIOR
   PROBLEMS; EATING BEHAVIOR; DEPRESSIVE SYMPTOMS; OVERWEIGHT CHILDREN;
   MENTAL-DISORDERS; RELATIVE WEIGHT; ADULT OBESITY; PSYCHOPATHOLOGY
AB To enhance the prevention and intervention efforts of childhood obesity, there is a strong need for the early detection of psychological factors contributing to its development and maintenance. Rather than a stable condition, childhood obesity represents a dynamic process, in which behavior, cognition and emotional regulation interact mutually with each other. Family structure and context, that is, parental and familial attitudes, activity, nutritional patterns as well as familial stress, have an important role with respect to the onset and maintenance of overweight and obesity. Behavioral and emotional problems are found in many, though not all, obese children, with a higher prevalence in clinical, treatment-seeking samples. The interrelatedness between obesity and psychological problems seems to be twofold, in that clinically meaningful psychological distress might foster weight gain and obesity may lead to psychosocial problems. The most frequently implicated psychosocial factors are externalizing (impulsivity and attention-deficit hyperactivity disorder) and internalizing (depression and anxiety) behavioral problems and uncontrolled eating behavior. These findings strengthen the need to further explore the interrelatedness between psychological problems and childhood obesity. International Journal of Obesity (2010) 34, S37-S43; doi:10.1038/ijo.2010.238
C1 [Puder, J. J.] Univ Lausanne, CHU Vaudois, Serv Endocrinol Diabet & Metab, Dept Med, CH-1011 Lausanne, Switzerland.
   [Munsch, S.] Univ Lausanne, Inst Psychol, CH-1011 Lausanne, Switzerland.
RP Puder, JJ (reprint author), Univ Lausanne, CHU Vaudois, Serv Endocrinol Diabet & Metab, Dept Med, Rue Bugnon 46, CH-1011 Lausanne, Switzerland.
EM Jardena.puder@chuv.ch
NR 86
TC 142
Z9 146
U1 0
U2 64
PU NATURE PUBLISHING GROUP
PI LONDON
PA MACMILLAN BUILDING, 4 CRINAN ST, LONDON N1 9XW, ENGLAND
SN 0307-0565
EI 1476-5497
J9 INT J OBESITY
JI Int. J. Obes.
PD DEC
PY 2010
VL 34
SU 2
BP S37
EP S43
DI 10.1038/ijo.2010.238
PG 7
WC Endocrinology & Metabolism; Nutrition & Dietetics
SC Endocrinology & Metabolism; Nutrition & Dietetics
GA 694HS
UT WOS:000285286400006
PM 21151145
OA Bronze
DA 2020-02-16
ER

PT J
AU Rulison, KL
   Gest, SD
   Loken, E
   Welsh, JA
AF Rulison, Kelly L.
   Gest, Scott D.
   Loken, Eric
   Welsh, Janet A.
TI Rejection, feeling bad, and being hurt: Using multilevel modeling to
   clarify the link between peer group aggression and adjustment
SO JOURNAL OF ADOLESCENCE
LA English
DT Article
DE Peer relationships; Aggression; Psychological adjustment; Peer influence
ID EARLY ADOLESCENCE; SOCIAL NETWORKS; INTERNALIZING PROBLEMS; BEHAVIOR
   PROBLEMS; CHILDHOOD; CLASSROOM; FRIENDSHIPS; SELECTION; CHILDREN; BOYS
AB The association between affiliating with aggressive peers and behavioral, social and psychological adjustment was examined. Students initially in 3rd, 4th, and 5th grade (N = 427) were followed biannually through 7th grade. Students' peer-nominated groups were identified. Multilevel modeling was used to examine the independent contributions of adolescents' typical peer context (between-person effect) and changes in peer context (within-person effects) to adolescents' adjustment. Typically affiliating with aggressive groups and affiliating with more aggressive groups than usual predicted higher aggression for all youth. Typically affiliating with aggressive groups predicted negative adjustment (lower social preference and self-worth, higher victimization) for girls but neutral or positive adjustment for boys. Although typical peer context was consistently associated with adjustment, changes in peer context predicted small changes in adjustment for several outcomes. Results underscored the need to adopt a more differentiated picture of adolescents' dynamic peer context and its association with normative development. (C) 2010 The Association for Professionals in Services for Adolescents. Published by Elsevier Ltd. All rights reserved.
C1 [Rulison, Kelly L.] Univ N Carolina, Greensboro, NC 27402 USA.
   [Welsh, Janet A.] Penn State Univ, Prevent Res Ctr, University Pk, PA 16802 USA.
RP Rulison, KL (reprint author), Univ N Carolina, 437 HHP Bldg, Greensboro, NC 27402 USA.
EM klruliso@uncg.edu; gest@psu.edu; loken@psu.edu; jaw900@psu.edu
FU NIDA NIH HHSUnited States Department of Health & Human ServicesNational
   Institutes of Health (NIH) - USANIH National Institute on Drug Abuse
   (NIDA) [T32-DA-017629, T32 DA017629, F31-DA-024497, F31 DA024497-02, F31
   DA024497]
NR 65
TC 16
Z9 17
U1 1
U2 14
PU ACADEMIC PRESS LTD- ELSEVIER SCIENCE LTD
PI LONDON
PA 24-28 OVAL RD, LONDON NW1 7DX, ENGLAND
SN 0140-1971
J9 J ADOLESCENCE
JI J. Adolesc.
PD DEC
PY 2010
VL 33
IS 6
SI SI
BP 787
EP 800
DI 10.1016/j.adolescence.2010.07.005
PG 14
WC Psychology, Developmental
SC Psychology
GA 694SZ
UT WOS:000285320600002
PM 20832107
OA Green Accepted
DA 2020-02-16
ER

PT J
AU Mazurek, MO
   Kanne, SM
AF Mazurek, Micah O.
   Kanne, Stephen M.
TI Friendship and Internalizing Symptoms Among Children and Adolescents
   with ASD
SO JOURNAL OF AUTISM AND DEVELOPMENTAL DISORDERS
LA English
DT Article
DE Autism; Autism spectrum disorder; Friendship; Anxiety; Depression
ID HIGH-FUNCTIONING CHILDREN; AUTISM SPECTRUM DISORDERS;
   PSYCHIATRIC-DISORDERS; PEER REJECTION; ANXIETY; SELF; PERCEPTIONS;
   ASSOCIATION; INTERVIEW; SEVERITY
AB Anxiety and depression are common among children and adolescents with autism spectrum disorders (ASD), highlighting a need to identify factors that protect against these symptoms. Among typically developing children, friendships are protective, and lead to better emotional outcomes. The current study examined a large, well-characterized sample of children and adolescents with ASD to examine the relations among friendship, ASD symptom severity, and anxiety/depression. Rates of anxiety/depression were high in this sample. Greater ASD severity was associated with fewer symptoms of anxiety/depression, lower IQ, and poorer number and/or quality of reciprocal friendships. Surprisingly, children with no or very poor dyadic relationships experienced less anxiety than those with existing, but limited, friendships. Implications and directions for future research are discussed.
C1 [Mazurek, Micah O.; Kanne, Stephen M.] Univ Missouri Columbia, Dept Hlth Psychol, Thompson Ctr Autism & Neurodev Disorder, Columbia, MO 65211 USA.
RP Mazurek, MO (reprint author), Univ Missouri Columbia, Dept Hlth Psychol, Thompson Ctr Autism & Neurodev Disorder, 300 Portland St,Suite 110, Columbia, MO 65211 USA.
EM mazurekm@missouri.edu
OI Mazurek, Micah/0000-0001-7715-6538
NR 51
TC 95
Z9 96
U1 0
U2 43
PU SPRINGER/PLENUM PUBLISHERS
PI NEW YORK
PA 233 SPRING ST, NEW YORK, NY 10013 USA
SN 0162-3257
EI 1573-3432
J9 J AUTISM DEV DISORD
JI J. Autism Dev. Disord.
PD DEC
PY 2010
VL 40
IS 12
BP 1512
EP 1520
DI 10.1007/s10803-010-1014-y
PG 9
WC Psychology, Developmental
SC Psychology
GA 679JR
UT WOS:000284158200009
PM 20405193
DA 2020-02-16
ER

PT J
AU Doron-LaMarca, S
   Vogt, DS
   King, DW
   King, LA
   Saxe, GN
AF Doron-LaMarca, Susan
   Vogt, Dawne S.
   King, Daniel W.
   King, Lynda A.
   Saxe, Glenn N.
TI Pretrauma Problems, Prior Stressor Exposure, and Gender as Predictors of
   Change in Posttraumatic Stress Symptoms Among Physically Injured
   Children and Adolescents
SO JOURNAL OF CONSULTING AND CLINICAL PSYCHOLOGY
LA English
DT Article
DE posttraumatic stress symptoms; gender; life stressors; internalizing and
   externalizing problems
ID HURRICANE-ANDREW; RISK-FACTORS; VIETNAM VETERANS; TRAUMATIC INJURY;
   DISORDER; MODEL; SAMPLE; AGE; SYMPTOMATOLOGY; METAANALYSIS
AB Objective: This study addressed predictors of change in posttraumatic stress symptoms (PTSS) among youths who had experienced physical injuries. The influences of pretrauma internalizing and externalizing problems, prior stressor exposure, and gender were investigated. Additionally, gender was examined as 3 moderator of the associations between internalizing problems and PTSS, externalizing problems and PTSS, and prior stressor exposure and PTSS, Method: Participants were 157 children and adolescents (75% male; age M = 13.30 years, SD = 3.60; 44% Caucasian, 39% African American, 13% Hispanic, and 4% other) admitted to 2 hospitals for physical injuries. Youths and their parents completed measures of PTSS (Child Posttraumatic Stress Reaction Index), internalizing and externalizing problems (Child Behavior Checklist), and prior stressor exposure (Coddington Life Events Scale, Child) during the hospital stay; youths completed up to 3 additional PTSS assessments targeted at 3, 6, and 12 months postinjury. Results: Multilevel regression analyses revealed a significant average decline in PTSS over time (p < .05) that followed a curvilinear trajectory. Externalizing problems, prior stressor exposure, and female gender predicted higher initial PTSS levels (p < .05). Gender moderated the influence of internalizing problems, externalizing problems, and prior stressor exposure on decline in PTSS over time (p < .05). Patterns of recovery for those with high and low levels of each characteristic differed for girls and boys. Conclusions: Findings suggest targets for clinical consideration, both with respect to identifying subgroups of children and adolescents that may warrant early assessment and monitoring and timing of more directed PTSS treatment intervention.
C1 [Doron-LaMarca, Susan; King, Daniel W.] VA Boston Healthcare Syst, Behav Sci Div, Natl Ctr PTSD, Boston, MA USA.
   [Doron-LaMarca, Susan; Vogt, Dawne S.; King, Daniel W.; King, Lynda A.] Boston Univ, Div Psychiat, Sch Med, Boston, MA 02215 USA.
   [Vogt, Dawne S.; King, Lynda A.] VA Boston Healthcare Syst, Womens Hlth Sci Div, Natl Ctr PTSD, Boston, MA USA.
   [King, Daniel W.; King, Lynda A.] VA Boston Healthcare Syst, Massachusetts Vet Epidemiol Res & Informat Ctr, Boston, MA USA.
   [Saxe, Glenn N.] Harvard Univ, Ctr Behav Sci, Childrens Hosp, Sch Med, Cambridge, MA 02138 USA.
   [Saxe, Glenn N.] Harvard Univ, Dept Psychiat, Sch Med, Cambridge, MA 02138 USA.
RP King, LA (reprint author), 31 Lothrop St, Beverly, MA 01915 USA.
EM lking@bu.edu
OI Saxe, Glenn/0000-0002-4756-1169
FU NIMH NIH HHSUnited States Department of Health & Human ServicesNational
   Institutes of Health (NIH) - USANIH National Institute of Mental Health
   (NIMH) [R01MH063247, R03MH77907, R01MH68626, R01MH57370]
NR 63
TC 8
Z9 8
U1 1
U2 6
PU AMER PSYCHOLOGICAL ASSOC
PI WASHINGTON
PA 750 FIRST ST NE, WASHINGTON, DC 20002-4242 USA
SN 0022-006X
EI 1939-2117
J9 J CONSULT CLIN PSYCH
JI J. Consult. Clin. Psychol.
PD DEC
PY 2010
VL 78
IS 6
BP 781
EP 793
DI 10.1037/a0021529
PG 13
WC Psychology, Clinical
SC Psychology
GA 687YN
UT WOS:000284814500002
PM 21114341
DA 2020-02-16
ER

PT J
AU Gaylord-Harden, NK
   Cunningham, JA
   Holmbeck, GN
   Grant, KE
AF Gaylord-Harden, Noni K.
   Cunningham, Jamila A.
   Holmbeck, Grayson N.
   Grant, Kathryn E.
TI Suppressor Effects in Coping Research With African American Adolescents
   From Low-Income Communities
SO JOURNAL OF CONSULTING AND CLINICAL PSYCHOLOGY
LA English
DT Article
DE coping; suppression; African American youth; depression; anxiety
ID INNER-CITY YOUTH; PSYCHOLOGICAL-RESEARCH; STRESS; CHILDREN; VIOLENCE;
   VARIABLES; SYMPTOMS; STRATEGIES; AVOIDANCE; EXPOSURE
AB Objective: The purpose of the current study was to demonstrate the replicable nature of statistical suppressor effects in coping research through 2 examples with African American adolescents from low-income communities. Method: Participants in the 1st example included 497 African American adolescents (mean age = 12.61 years, SD = 0.99; 57% female) reporting on dispositional coping, and participants in the 2nd example included 268 African American adolescents (mean age = 12.90 years, SD = 1.27; 56% female) reporting on situation-based coping. Participants in both samples completed self-report measures of coping strategies (Children's Coping Strategies Checklist and How I Coped Under Pressure Scale) and internalizing symptoms (Youth Self-Report, Children's Depression Inventory, and Revised Children's Manifest Anxiety Scale). Results: The results of structural equation modeling revealed significant suppressor effects, with active coping and support-seeking coping enhancing the association between avoidant coping and internalizing symptoms. Conclusions: The demonstration of replicable suppressor effects helps to advance coping research and intervention by providing evidence of the interdependence of coping strategies, thus increasing understanding of how coping strategies work together to predict outcomes. The current study offers recommendations for understanding associations among coping strategies within the context of suppression effects.
C1 [Gaylord-Harden, Noni K.; Cunningham, Jamila A.; Holmbeck, Grayson N.] Loyola Univ, Dept Psychol, Chicago, IL 60660 USA.
   [Grant, Kathryn E.] Depaul Univ, Dept Psychol, Chicago, IL 60604 USA.
RP Gaylord-Harden, NK (reprint author), Loyola Univ, Dept Psychol, 1032 W Sheridan Rd, Chicago, IL 60660 USA.
EM ngaylor@luc.edu
OI Holmbeck, Grayson/0000-0002-2216-1927
NR 80
TC 30
Z9 30
U1 0
U2 6
PU AMER PSYCHOLOGICAL ASSOC
PI WASHINGTON
PA 750 FIRST ST NE, WASHINGTON, DC 20002-4242 USA
SN 0022-006X
J9 J CONSULT CLIN PSYCH
JI J. Consult. Clin. Psychol.
PD DEC
PY 2010
VL 78
IS 6
BP 843
EP 855
DI 10.1037/a0020063
PG 13
WC Psychology, Clinical
SC Psychology
GA 687YN
UT WOS:000284814500007
PM 20873890
DA 2020-02-16
ER

PT J
AU Young, EL
   Sabbah, HY
   Young, BJ
   Reiser, ML
   Richardson, MJ
AF Young, Ellie L.
   Sabbah, Hilda Y.
   Young, Benjamin J.
   Reiser, Matthew L.
   Richardson, Michael J.
TI Gender Differences and Similarities in a Screening Process for Emotional
   and Behavioral Risks in Secondary Schools
SO JOURNAL OF EMOTIONAL AND BEHAVIORAL DISORDERS
LA English
DT Article
DE gender; screening; emotional and behavior disorders; early adolescents;
   middle school or junior high school
ID SPECIAL-EDUCATION; PSYCHOPATHOLOGY; ADOLESCENCE; STUDENTS; SYMPTOMS;
   DISORDER
AB Few research studies have examined how screening outcomes may be different or similar for males and females, despite evidence that male students outnumber female students in special education populations and are more likely to experience school failure. During the 3 years of this study, 15,932 students in Grades 6 through 9 were screened with the use of a modified version of the Systematic Screening for Behavior Disorders (SSBD). Within this period, 1,065 nominations were collected for students identified as at risk for internalizing and externalizing problems, of which 77.4% were male. The average ratio of males to females nominated was approximately 5:1 for externalizing behaviors, 2:1 for internalizing behaviors, and 3:1 for total nominations. Reliability coefficients on the Adaptive and Maladaptive scales from the SSBD Stage 2 were comparable for both genders as determined by Fisher's z tests. On the Adaptive scale, female students tended to be rated higher by their teachers. A multivariate analysis (general linear model) was conducted to examine gender socioeconomic status, and the internalizing-externalizing dimension at SSBD Stage 1 as predictors of scores on the three SSBD Stage 2 scales (Critical Events, Adaptive, and Maladaptive).
C1 [Young, Ellie L.] Brigham Young Univ, Sch Psychol Program, Provo, UT 84602 USA.
   [Sabbah, Hilda Y.] Iqra Acad, Salt Lake City, UT USA.
   [Young, Benjamin J.] Brigham Young Univ, Posit Behav Support Initiat, Provo, UT 84602 USA.
   [Reiser, Matthew L.] Brigham Young Univ, Counseling Psychol Doctoral Program, Provo, UT 84602 USA.
RP Young, EL (reprint author), Brigham Young Univ, Sch Psychol Program, 340-P MCKB, Provo, UT 84602 USA.
EM ellie_young@byu.edu
NR 41
TC 16
Z9 16
U1 0
U2 10
PU SAGE PUBLICATIONS INC
PI THOUSAND OAKS
PA 2455 TELLER RD, THOUSAND OAKS, CA 91320 USA
SN 1063-4266
J9 J EMOT BEHAV DISORD
JI J. Emot. Behav. Disord.
PD DEC
PY 2010
VL 18
IS 4
BP 225
EP 235
DI 10.1177/1063426609338858
PG 11
WC Education, Special; Psychology, Educational; Psychology,
   Multidisciplinary
SC Education & Educational Research; Psychology
GA 684GU
UT WOS:000284539200003
DA 2020-02-16
ER

PT J
AU Mitrani, VB
   McCabe, BE
   Robinson, C
   Weiss-Laxer, NS
   Feaster, DJ
AF Mitrani, Victoria B.
   McCabe, Brian E.
   Robinson, Carleen
   Weiss-Laxer, Nomi S.
   Feaster, Daniel J.
TI Structural Ecosystems Therapy for Recovering HIV-Positive Women: Child,
   Mother, and Parenting Outcomes
SO JOURNAL OF FAMILY PSYCHOLOGY
LA English
DT Article
DE children's externalizing and internalizing problems; maternal HIV;
   maternal drug abuse; Structural Ecosystems Therapy
ID AFRICAN-AMERICAN WOMEN; RANDOMIZED CONTROLLED-TRIAL; ADOLESCENT
   CHILDREN; PSYCHOSOCIAL ADJUSTMENT; MEDICATION ADHERENCE; INFECTED
   PARENTS; SUBSTANCE USE; MATERNAL HIV; DRUG-ABUSE; FOLLOW-UP
AB This study presents results of a subgroup analysis from a randomized trial to examine whether Structural Ecosystems Therapy (SET), a family intervention intended to improve medication adherence and reduce drug relapse of HIV-seropositive (HIV+) women recovering from drug abuse, provided benefits for families with children. Data from 42 children and 25 mothers were analyzed at baseline, and 4, 8, and 12 months post-baseline. Results of longitudinal Generalized Estimating Equations analyses suggested that SET was more efficacious than the Health Group (HG) control condition in decreasing children's internalizing and externalizing problems and reducing mothers' psychological distress and drug relapse. Children in SET reported improvements in positive parenting as compared to the children in HG, but there were no differences in mother-reported positive parenting, or parental involvement as reported by either the children or mothers. These findings suggest that family interventions such as SET may be beneficial for mothers and children. An adaptation of SET specifically for families with children could further enhance benefits and improve acceptability and cost-effectiveness.
C1 [Mitrani, Victoria B.; McCabe, Brian E.; Weiss-Laxer, Nomi S.] Univ Miami, Sch Nursing & Hlth Studies, El Ctr, Coral Gables, FL 33126 USA.
   [Robinson, Carleen] Univ Miami, Leonard M Miller Sch Med, Dept Psychiat & Behav Sci, Coral Gables, FL 33124 USA.
   [Feaster, Daniel J.] Univ Miami, Leonard M Miller Sch Med, Dept Epidemiol & Publ Hlth, Coral Gables, FL 33124 USA.
RP Mitrani, VB (reprint author), Univ Miami, Sch Nursing & Hlth Studies, El Ctr, 5030 Brunson Dr, Coral Gables, FL 33126 USA.
EM vmitrani@miami.edu
RI Feaster, Daniel/I-6079-2013
OI Feaster, Daniel/0000-0002-6172-7460; McCabe, Brian/0000-0001-8637-9223
FU NCRR NIH HHSUnited States Department of Health & Human ServicesNational
   Institutes of Health (NIH) - USANIH National Center for Research
   Resources (NCRR) [M01 RR016587, M01 RR016587-02, M01RR16587]; NIDA NIH
   HHSUnited States Department of Health & Human ServicesNational
   Institutes of Health (NIH) - USANIH National Institute on Drug Abuse
   (NIDA) [R01 DA016543, R01 DA016543-02, R01DA16543, R01 DA015004, R01
   DA015004-03, R01DA15004]; NIMHD NIH HHSUnited States Department of
   Health & Human ServicesNational Institutes of Health (NIH) - USANIH
   National Institute on Minority Health & Health Disparities (NIMHD)
   [P60MD002266, P60 MD002266-01, P60 MD002266]
NR 47
TC 8
Z9 8
U1 0
U2 7
PU AMER PSYCHOLOGICAL ASSOC
PI WASHINGTON
PA 750 FIRST ST NE, WASHINGTON, DC 20002-4242 USA
SN 0893-3200
J9 J FAM PSYCHOL
JI J. Fam. Psychol.
PD DEC
PY 2010
VL 24
IS 6
BP 746
EP 755
DI 10.1037/a0021638
PG 10
WC Psychology, Clinical; Family Studies
SC Psychology; Family Studies
GA 702KT
UT WOS:000285894300009
PM 21171773
OA Green Accepted
DA 2020-02-16
ER

PT J
AU Loosier, PS
   Dittus, PJ
AF Loosier, Penny S.
   Dittus, Patricia J.
TI Group Differences in Risk Across Three Domains Using an Expanded Measure
   of Sexual Orientation
SO JOURNAL OF PRIMARY PREVENTION
LA English
DT Article
DE Adolescence; Sexual minority; Heterosexual; Homosexual; Bisexual;
   Internalizing behaviors; Externalizing behaviors
ID HIGH-SCHOOL-STUDENTS; US ADOLESCENT GIRLS; DEVELOPMENTAL
   PSYCHOPATHOLOGY; BISEXUAL YOUTHS; MENTAL-HEALTH; SUICIDE RISK; SAME-SEX;
   GAY; BEHAVIORS; COMPETENCE
AB The purpose of this study was to highlight associations between sexual orientation and risk outcomes in late adolescence and early adulthood using an expanded measure of sexual orientation. Recent data indicate higher levels of risk behavior in a newly identified population, mostly heterosexuals, as compared to heterosexuals. Comparisons among groups using an expanded measure of sexual orientation such as this, however, often do not include all possible groups or may restrict comparisons between groups. Data were derived from the National Longitudinal Study of Adolescent Health (Add Health); participants identified as heterosexual, mostly heterosexual, bisexual, mostly gay, or gay. Main risk outcomes were parental mistreatment, home displacement, thoughts of suicide, depressive symptoms, frequency of drinking, and delinquency. A priori planned comparisons examined differences between: (a) heterosexual vs. mostly heterosexual, (b) gay vs. mostly gay, (c) mostly heterosexual vs. bisexual, (d) mostly gay vs. bisexual, (e) mostly heterosexual vs. mostly gay, (f) heterosexual vs. gay, (g) heterosexual vs. bisexual, and (h) gay vs. bisexual. Mostly heterosexual youth were at significantly greater risk than heterosexual youth on all outcomes but did not differ from bisexual or mostly gay youth. Heterosexuals were at lower risk as compared to mostly heterosexuals and bisexuals. This study provides further evidence of differential risk associations for sexual minorities.
C1 [Loosier, Penny S.; Dittus, Patricia J.] Ctr Dis Control & Prevent, Div STD Prevent, Atlanta, GA 30333 USA.
RP Loosier, PS (reprint author), Ctr Dis Control & Prevent, Div STD Prevent, 1600 Clifton Rd,Mailstop E-44, Atlanta, GA 30333 USA.
EM ploosier@cdc.gov
FU NICHD NIH HHSUnited States Department of Health & Human ServicesNational
   Institutes of Health (NIH) - USANIH Eunice Kennedy Shriver National
   Institute of Child Health & Human Development (NICHD) [P01-HD31921]
NR 48
TC 32
Z9 32
U1 0
U2 7
PU SPRINGER
PI NEW YORK
PA 233 SPRING ST, NEW YORK, NY 10013 USA
SN 0278-095X
J9 J PRIM PREV
JI J. Prim. Prev.
PD DEC
PY 2010
VL 31
IS 5-6
BP 261
EP 272
DI 10.1007/s10935-010-0228-2
PG 12
WC Public, Environmental & Occupational Health
SC Public, Environmental & Occupational Health
GA 700OA
UT WOS:000285752300002
PM 21153707
DA 2020-02-16
ER

PT J
AU Mason, MJ
AF Mason, Michael J.
TI Mental Health, School Problems, and Social Networks: Modeling Urban
   Adolescent Substance Use
SO JOURNAL OF PRIMARY PREVENTION
LA English
DT Article
DE Social networks; Urban adolescents; Substance use; School problems;
   Mental health; Mediation analysis
ID PRIMARY MEDICAL-CARE; PEER INFLUENCE; SMOKING; ABUSE; CHILDHOOD;
   ADDICTION; SEVERITY; STRESS; RISK
AB This study tested a mediation model of the relationship with school problems, social network quality, and substance use with a primary care sample of 301 urban adolescents. It was theorized that social network quality (level of risk or protection in network) would mediate the effects of school problems, accounting for internalizing problems and relations with parents, on substance use. Results of path modeling with AMOS showed that the model provided a very good fit to the data and demonstrated partial mediation effects of social network quality on substance use. The standardized mediated effect of school problems on substance use, mediated by social network quality, was 0.13 (p < .01, 95% CI [.072, .189]). An effect size measure was applied to determine what proportion of the total effect was mediated by the intervening (social network quality) variable and produced a 0.34 effect size. The results highlight the potential preventive role of social network quality in addressing urban adolescent substance use.
C1 Villanova Univ, Dept Educ & Human Serv, St Augustine Ctr, Villanova, PA 19010 USA.
RP Mason, MJ (reprint author), Villanova Univ, Dept Educ & Human Serv, St Augustine Ctr, 800 Lancaster Ave, Villanova, PA 19010 USA.
EM Michael.mason@villanova.edu
FU NIDA NIH HHSUnited States Department of Health & Human ServicesNational
   Institutes of Health (NIH) - USANIH National Institute on Drug Abuse
   (NIDA) [R21DA020146, R21 DA020146-02, R21 DA020146]
NR 52
TC 7
Z9 7
U1 0
U2 7
PU SPRINGER
PI NEW YORK
PA 233 SPRING ST, NEW YORK, NY 10013 USA
SN 0278-095X
EI 1573-6547
J9 J PRIM PREV
JI J. Prim. Prev.
PD DEC
PY 2010
VL 31
IS 5-6
BP 321
EP 331
DI 10.1007/s10935-010-0227-3
PG 11
WC Public, Environmental & Occupational Health
SC Public, Environmental & Occupational Health
GA 700OA
UT WOS:000285752300005
PM 21063779
OA Green Accepted
DA 2020-02-16
ER

PT J
AU Kim, S
   Orpinas, P
   Martin, R
   Horne, AM
   Sullivan, TN
   Hall, DB
AF Kim, Sangwon
   Orpinas, Pamela
   Martin, Roy
   Horne, Arthur M.
   Sullivan, Terri N.
   Hall, Daniel B.
TI A Typology of Behavioral Adjustment in Ethnically Diverse Middle School
   Students
SO JOURNAL OF PSYCHOEDUCATIONAL ASSESSMENT
LA English
DT Article
DE typology; cluster analysis; Behavior Assessment System for Children
   (BASC); early adolescence; teacher ratings
ID MULTISITE VIOLENCE PREVENTION; RATED CHILD-BEHAVIOR;
   AGGRESSIVE-BEHAVIOR; PREDICTIVE-VALIDITY; CLASSIFICATION;
   PSYCHOPATHOLOGY; DEPRESSION; PATTERNS
AB This study examined a typology of adaptive and maladaptive behaviors of 2,552 ethnically diverse early adolescents who attended sixth grade in public schools and lived in disadvantaged communities. Behavioral adjustment of adolescents was measured by teacher ratings using the Behavior Assessment System for Children (BASC). Although typologies of children based on the BASC have been available in the literature for the past decade, little research exists on typologies of adolescents using the same instrument. The present study extended into early adolescence previous classification works focusing on childhood. A series of cluster analyses supported a seven-cluster solution: well-adapted, average, adaptive skills deficits, internalizing problems, mildly disruptive, disruptive behavior problems, and severe problems. Results appear similar to prior investigations with unique features reflecting the high-risk characteristics of the current sample. Implications of this research are discussed with regard to prevention and intervention efforts implemented within the schools.
C1 [Kim, Sangwon] Fordham Univ, Div Psychol & Educ Serv, New York, NY 10023 USA.
   [Orpinas, Pamela; Martin, Roy; Horne, Arthur M.; Hall, Daniel B.] Univ Georgia, Athens, GA 30602 USA.
   [Sullivan, Terri N.] Virginia Commonwealth Univ, Richmond, VA USA.
RP Kim, S (reprint author), Fordham Univ, Div Psychol & Educ Serv, 113 W 60th St,Suite 1008, New York, NY 10023 USA.
EM asakim@fordham.edu
NR 39
TC 5
Z9 5
U1 0
U2 4
PU SAGE PUBLICATIONS INC
PI THOUSAND OAKS
PA 2455 TELLER RD, THOUSAND OAKS, CA 91320 USA
SN 0734-2829
EI 1557-5144
J9 J PSYCHOEDUC ASSESS
JI J. Psychoeduc. Assess.
PD DEC
PY 2010
VL 28
IS 6
BP 524
EP 535
DI 10.1177/0734282909352801
PG 12
WC Psychology, Educational
SC Psychology
GA 679IX
UT WOS:000284156200002
DA 2020-02-16
ER

PT J
AU Tackett, JL
   Ostrov, JM
AF Tackett, Jennifer L.
   Ostrov, Jamie M.
TI Measuring Relational Aggression in Middle Childhood in a Multi-Informant
   Multi-Method Study
SO JOURNAL OF PSYCHOPATHOLOGY AND BEHAVIORAL ASSESSMENT
LA English
DT Article
DE Relational aggression; Indirect aggression; Borderline personality
   traits; Multiple informants; Externalizing behaviors; Social problems
ID SOCIAL-PSYCHOLOGICAL ADJUSTMENT; SCHOOL-AGE-CHILDREN; PHYSICAL
   AGGRESSION; PERSONALITY-DISORDERS; INTENT ATTRIBUTIONS; PEER
   VICTIMIZATION; PROSOCIAL BEHAVIOR; GENDER-DIFFERENCES; EARLY
   ADOLESCENCE; OVERT AGGRESSION
AB Relational aggression includes behaviors intended to damage the social status and relationships of others Recent work has demonstrated problematic outcomes for both aggressors and victims These behaviors have been associated with psychopathology, including early borderline personality pathology Despite the importance in better understanding these behaviors, numerous questions remain regarding the validity of different informants and methods for assessing relational aggression In a community-based sample of 330 families evenly split by child gender (50 3% female), relational aggression data was assessed via multiple informants (mother, father, and self) and multiple methods (questionnaire and interview) The results suggest that mothers and fathers show higher agreement for girls' relational aggression than for boys' and that the presence of gender differences depends on the method of measurement In addition, both mothers and fathers reports of relational aggression uniquely predicted internalizing behaviors, externalizing behaviors, and social problems, with fathers' reports emerging as a particularly robust predictor Relational aggression scores accounted for a greater amount of predicted variance in externalizing behaviors than in the other two domains Results are discussed in the context of the utility of multiple informants and the conceptualization of relational aggression in a broader externalizing psychopathology framework
C1 [Tackett, Jennifer L.] Univ Toronto, Dept Psychol, Toronto, ON M5S 3G3, Canada.
   [Ostrov, Jamie M.] SUNY Buffalo, Dept Psychol, Buffalo, NY 14260 USA.
RP Tackett, JL (reprint author), Univ Toronto, Dept Psychol, 100 St George St, Toronto, ON M5S 3G3, Canada.
OI Tackett, Jennifer/0000-0002-5084-3511
NR 65
TC 7
Z9 7
U1 0
U2 17
PU SPRINGER/PLENUM PUBLISHERS
PI NEW YORK
PA 233 SPRING ST, NEW YORK, NY 10013 USA
SN 0882-2689
J9 J PSYCHOPATHOL BEHAV
JI J. Psychopathol. Behav. Assess.
PD DEC
PY 2010
VL 32
IS 4
BP 490
EP 500
DI 10.1007/s10862-010-9184-7
PG 11
WC Psychology, Clinical
SC Psychology
GA 681HU
UT WOS:000284302800004
DA 2020-02-16
ER

PT J
AU Barry, CT
   Malkin, ML
AF Barry, Christopher T.
   Malkin, Mallory L.
TI The relation between adolescent narcissism and internalizing problems
   depends on the conceptualization of narcissism
SO JOURNAL OF RESEARCH IN PERSONALITY
LA English
DT Article
DE Narcissism; Internalizing problems; Adolescence
ID SELF-ESTEEM; PERSONALITY-INVENTORY; PATHOLOGICAL NARCISSISM;
   PSYCHOPATHIC TRAITS; CONSTRUCT-VALIDITY; CONDUCT PROBLEMS; AGGRESSION;
   CHILDREN; YOUTH; ENHANCEMENT
AB Recent research has reported an association between narcissism in youth and a variety of externalizing behavior problems. The extent to which narcissism, conceptualized in two ways (i.e., as part of psychopathy; as a constellation of maladaptive and adaptive features), was related to internalizing problems in adolescents was examined in this study. Participants were 534 at-risk adolescents ages 16-19, attending a military-style residential program. Psychopathy-linked narcissism was positively associated with self-reported internalizing problems: however, narcissism assessed from the Narcissistic Personality Inventory for Children (NPIC: Barry, Frick, & Killian, 2003) was negatively associated with such symptoms. Perceptions of peer relationships appeared to play a role in this latter association. The implications for the understanding of youth narcissism are discussed. (C) 2010 Elsevier Inc. All rights reserved.
C1 [Barry, Christopher T.; Malkin, Mallory L.] Univ So Mississippi, Dept Psychol, Hattiesburg, MS 39406 USA.
RP Barry, CT (reprint author), Univ So Mississippi, Dept Psychol, 118 Coll Dr,Box 5025, Hattiesburg, MS 39406 USA.
EM Christopher.Barry@usm.edu
NR 47
TC 25
Z9 25
U1 1
U2 31
PU ACADEMIC PRESS INC ELSEVIER SCIENCE
PI SAN DIEGO
PA 525 B ST, STE 1900, SAN DIEGO, CA 92101-4495 USA
SN 0092-6566
EI 1095-7251
J9 J RES PERS
JI J. Res. Pers.
PD DEC
PY 2010
VL 44
IS 6
BP 684
EP 690
DI 10.1016/j.jrp.2010.09.001
PG 7
WC Psychology, Social
SC Psychology
GA 702MY
UT WOS:000285900000002
DA 2020-02-16
ER

PT J
AU Lynskey, MT
   Agrawal, A
   Heath, AC
AF Lynskey, Michael T.
   Agrawal, Arpana
   Heath, Andrew C.
TI Genetically Informative Research on Adolescent Substance Use: Methods,
   Findings, and Challenges
SO JOURNAL OF THE AMERICAN ACADEMY OF CHILD AND ADOLESCENT PSYCHIATRY
LA English
DT Review
DE substance-use disorders; adolescence; twin; genetics;
   gene-by-environment interaction
ID GENE-ENVIRONMENT INTERACTION; GENOME-WIDE ASSOCIATION; TWINS REARED
   APART; ONSET CANNABIS USE; YOUNG-ADULT TWINS; ILLICIT DRUG-USE;
   ALCOHOL-USE; NICOTINE DEPENDENCE; CONDUCT DISORDER;
   PSYCHIATRIC-DISORDERS
AB Objective: To provide an overview of the genetic epidemiology of substance use and misuse in adolescents. Method: A selective review of genetically informative research strategies, their limitations, and key findings examining issues related to the heritability of substance use and substance use disorders in children and adolescents is presented. Results: Adoption, twin, and extended-family designs have established there is a strong heritable component to liability to nicotine, alcohol, and illicit drug dependence in adults. However, shared environmental influences are relatively stronger in youth samples and at earlier stages of substance involvement (e.g., use). There is considerable overlap in the genetic influences associated with the abuse/dependence across drug classes, and shared genetic influences contribute to the commonly observed associations between substance-use disorders and externalizing and, to a lesser extent, internalizing psychopathology. Rapid technologic advances have made the identification of specific gene variants that influence risks for substance-use disorders feasible, and linkage and association (including genomewide association studies) have identified promising candidate genes implicated in the development of substance-use disorders. Conclusions: Studies using genetically informative research designs, including those that examine aggregate genetic factors and those examining specific gene variants, individually and in interaction with environmental influences, offer promising avenues not only for delineating genetic effects on substance-use disorders but also for understanding the unfolding of risk across development and the interaction between environmental and genetic factors in the etiology of these disorders. J. Am. Acad. Child Adolesc. Psychiatry, 2010;49(12):1202-1214.
C1 [Lynskey, Michael T.] Washington Univ, Sch Med, Dept Psychiat, St Louis, MO 63110 USA.
RP Lynskey, MT (reprint author), Washington Univ, Sch Med, Dept Psychiat, 660 S Euclid,CB 8134, St Louis, MO 63110 USA.
EM lynskeym@psychiatry.wustl.edu
RI Lynskey, michael T/B-9179-2016
FU  [DA18660];  [DA25886];  [DA23668];  [AA17688];  [AA11998]
FX Preparation of this review was supported by grants DA18267 (M.L.),
   DA18660 (M.L.), DA25886 (A.A.), DA23668 (A.A.), AA17688 (A.H.), and
   AA11998 (A.H.).
NR 104
TC 40
Z9 40
U1 0
U2 14
PU ELSEVIER SCIENCE BV
PI AMSTERDAM
PA PO BOX 211, 1000 AE AMSTERDAM, NETHERLANDS
SN 0890-8567
J9 J AM ACAD CHILD PSY
JI J. Am. Acad. Child Adolesc. Psychiatr.
PD DEC
PY 2010
VL 49
IS 12
BP 1202
EP 1214
DI 10.1016/j.jaac.2010.09.004
PG 13
WC Psychology, Developmental; Pediatrics; Psychiatry
SC Psychology; Pediatrics; Psychiatry
GA 689HH
UT WOS:000284918200005
PM 21093770
OA Green Accepted
DA 2020-02-16
ER

PT J
AU Lisonbee, JA
   Pendry, P
   Mize, J
   Gwynn, EP
AF Lisonbee, Jared A.
   Pendry, Patricia
   Mize, Jacquelyn
   Gwynn, Eugenia Parrett
TI Hypothalamic-Pituitary-Adrenal and Sympathetic Nervous System Activity
   and Children's Behavioral Regulation
SO MIND BRAIN AND EDUCATION
LA English
DT Article
ID SALIVARY ALPHA-AMYLASE; INDIVIDUAL-DIFFERENCES; INHIBITORY CONTROL;
   EXECUTIVE FUNCTION; SCHOOL READINESS; CORTISOL-LEVELS; YOUNG-CHILDREN;
   CARE-CENTERS; TEMPERAMENT; STRESS
AB Self-regulation ability is an important component of children's academic success. Physiological reactivity may relate to brain activity governing attention and behavioral regulation. Saliva samples collected from 186 preschool children (101 boys, mean age = 53 months, 34% minority) before and after a series of mildly challenging games and again 30 min following the challenges were used to assess hypothalamic-pituitary-adrenal (HPA) (cortisol) and sympathetic nervous system (SNS; alpha-amylase) activity. Behavioral regulation was measured in delay of gratification and slow-down motor activities included in the challenge task. Cortisol and alpha-amylase were related differentially to aspects of behavioral regulation. Low cortisol was related to classroom regulation difficulties. Children with greater cortisol elevations following the challenge task had poorer performance on the slow-down motor task. Children with greater increases in salivary alpha-amylase following challenge were less able to delay gratification. Results suggest that HPA axis and SNS arousal may contribute differentially to behavioral regulation ability.
C1 [Lisonbee, Jared A.; Pendry, Patricia] Washington State Univ, Dept Human Dev, Pullman, WA 99164 USA.
   [Mize, Jacquelyn; Gwynn, Eugenia Parrett] Auburn Univ, Dept Human Dev & Family Studies, Auburn, AL 36849 USA.
RP Lisonbee, JA (reprint author), Washington State Univ, Dept Human Dev, 501 Johnson Tower, Pullman, WA 99164 USA.
EM jlisonbee@wsu.edu
NR 50
TC 12
Z9 12
U1 0
U2 14
PU JOHN WILEY & SONS INC
PI HOBOKEN
PA 111 RIVER ST, HOBOKEN, NJ 07030 USA
SN 1751-2271
J9 MIND BRAIN EDUC
JI Mind Brain Educ.
PD DEC
PY 2010
VL 4
IS 4
BP 171
EP 181
DI 10.1111/j.1751-228X.2010.01096.x
PG 11
WC Education & Educational Research; Psychology, Developmental
SC Education & Educational Research; Psychology
GA 708YU
UT WOS:000286401000003
DA 2020-02-16
ER

PT J
AU Richardson, LP
   McCauley, E
   Grossman, DC
   McCarty, CA
   Richards, J
   Russo, JE
   Rockhill, C
   Katon, W
AF Richardson, Laura P.
   McCauley, Elizabeth
   Grossman, David C.
   McCarty, Carolyn A.
   Richards, Julie
   Russo, Joan E.
   Rockhill, Carol
   Katon, Wayne
TI Evaluation of the Patient Health Questionnaire-9 Item for Detecting
   Major Depression Among Adolescents
SO PEDIATRICS
LA English
DT Article
DE depression; adolescents; screening; primary care
ID DIAGNOSTIC INTERVIEW SCHEDULE; PRIMARY-CARE; DISORDERS; FEASIBILITY;
   VALIDATION; SEVERITY; VERSIONS; CHILDREN; UTILITY; SCREEN
AB OBJECTIVE: The purpose of this study was to examine the performance characteristics and validity of the Patient Health Questionnaire-9 Item (PHQ-9) as a screening tool for depression among adolescents.
   METHODS: The PHQ-9 was completed by 442 youth (aged 13-17 years) who were enrolled in a large health care-delivery system and participated in a study on depression outcomes. Criterion validity and performance characteristics were assessed against an independent structured mental health interview (the Child Diagnostic Interview Schedule [DISC-IV]). Construct validity was tested by examining associations between the PHQ-9 and a self-report measure of functional impairment, as well as parental reports of child psychosocial impairment and internalizing symptoms.
   RESULTS: A PHQ-9 score of 11 or more had a sensitivity of 89.5% and a specificity of 77.5% for detecting youth who met the Diagnostic and Statistical Manual of Mental Disorders, Fourth Edition criteria for major depression on the DISC-IV. Receiver-operator-curve analysis revealed that the PHQ-9 had an area under the curve of 0.88 (95% confidence interval: 0.82-0.94), and the cut point of 11 was optimal for maximizing sensitivity without loss of specificity. Increasing PHQ-9 scores were significantly correlated with increasing levels of functional impairment, as well as parental report of internalizing symptoms and psychosocial problems.
   CONCLUSIONS: Although the optimal cut point is higher among adolescents, the sensitivity and specificity of the PHQ-9 are similar to those of adult populations. The brief nature and ease of scoring of this instrument make this tool an excellent choice for providers and researchers seeking to implement depression screening in primary care settings. Pediatrics 2010;126:1117-1123
C1 [Richardson, Laura P.; Grossman, David C.; McCarty, Carolyn A.] Univ Washington, Sch Med, Dept Pediat, Seattle, WA 98195 USA.
   [Grossman, David C.] Univ Washington, Dept Hlth Serv, Sch Med, Seattle, WA 98195 USA.
   [Richardson, Laura P.; McCauley, Elizabeth; McCarty, Carolyn A.; Rockhill, Carol] Seattle Childrens Res Inst, Seattle, WA USA.
   [Richardson, Laura P.; Grossman, David C.; Richards, Julie] Grp Hlth Res Inst, Seattle, WA USA.
   [McCauley, Elizabeth; Russo, Joan E.; Rockhill, Carol; Katon, Wayne] Univ Washington, Sch Med, Dept Psychiat & Behav Sci, Seattle, WA 98195 USA.
RP Richardson, LP (reprint author), Seattle Childrens Hosp, Res Inst, Ctr Child Hlth Behav & Dev, 1100 Olive Way,Suite 500, Seattle, WA 98101 USA.
EM laura.richardson@seattlechildrens.org
OI Richards, Julie/0000-0002-7037-4177
FU Group Health Community Foundation; University of WashingtonUniversity of
   Washington; Seattle Children's Hospital Steering Committee; National
   Institute of Mental HealthUnited States Department of Health & Human
   ServicesNational Institutes of Health (NIH) - USANIH National Institute
   of Mental Health (NIMH) [5K23 MH069814-01A1]
FX This work was supported by grants from the Group Health Community
   Foundation Child and Adolescent Grant Program, the University of
   Washington Royalty Research Fund, and a Seattle Children's Hospital
   Steering Committee Award and through a K23 award for Dr Richardson from
   the National Institute of Mental Health (5K23 MH069814-01A1).
NR 21
TC 176
Z9 176
U1 0
U2 39
PU AMER ACAD PEDIATRICS
PI ELK GROVE VILLAGE
PA 141 NORTH-WEST POINT BLVD,, ELK GROVE VILLAGE, IL 60007-1098 USA
SN 0031-4005
J9 PEDIATRICS
JI Pediatrics
PD DEC
PY 2010
VL 126
IS 6
BP 1117
EP 1123
DI 10.1542/peds.2010-0852
PG 7
WC Pediatrics
SC Pediatrics
GA 688EF
UT WOS:000284831900037
PM 21041282
OA Green Accepted
DA 2020-02-16
ER

PT J
AU Talge, NM
   Holzman, C
   Wang, JL
   Lucia, V
   Gardiner, J
   Breslau, N
AF Talge, Nicole M.
   Holzman, Claudia
   Wang, Jianling
   Lucia, Victoria
   Gardiner, Joseph
   Breslau, Naomi
TI Late-Preterm Birth and Its Association With Cognitive and Socioemotional
   Outcomes at 6 Years of Age
SO PEDIATRICS
LA English
DT Article
DE preterm birth; intelligence; attention-deficit/hyperactivity disorder;
   child development
ID ATTENTION-DEFICIT HYPERACTIVITY; GESTATIONAL-AGE; DEVELOPMENTAL
   PSYCHOPATHOLOGY; INTELLIGENCE QUOTIENT; PSYCHIATRIC MORBIDITY;
   HOME-ENVIRONMENT; CHILDREN BORN; FETAL-GROWTH; YOUNG-ADULTS; WEIGHT-GAIN
AB INTRODUCTION: Late-preterm birth (34-36 weeks' gestation) has been associated with a risk for long-term cognitive and socioemotional problems. However, many studies have not incorporated measures of important contributors to these outcomes, and it is unclear whether effects attributed to gestational age are separate from fetal growth or its proxy, birth weight for gestational age.
   METHOD: Data came from a study of low-and normal-weight births sampled from urban and suburban settings between 1983 and 1985 (low birth weight, n = 473; normal birth weight; n = 350). Random sampling was used to pair singletons born late-preterm with a term counterpart whose birth weight z score was within 0.1 SD of his or her match (n = 168 pairs). With random-effects models, we evaluated whether pairs differed in their IQ scores and teacher-reported behavioral problems at the age of 6 years.
   RESULTS: In adjusted models, late-preterm birth was associated with an increased risk of full-scale (adjusted odds ratio [aOR]: 2.35 [95% confidence interval (CI): 1.20-4.61]) and performance (aOR: 2.04 [95% CI: 1.09-3.82]) IQ scores below 85. Late-preterm birth was associated with higher levels of internalizing and attention problems, findings that were replicated in models that used thresholds marking borderline or clinically significant problems (aOR: 2.35 [95% CI: 1.28-4.32] and 1.76 [95% CI: 1.04-3.0], respectively).
   CONCLUSIONS: Late-preterm birth is associated with behavioral problems and lower IQ at the age of 6, independent of maternal IQ, residential setting, and sociodemographics. Future research is needed to investigate whether these findings result from a reduction in gestational length, in utero (eg, obstetric complications) or ex-utero (eg, neonatal complications) factors marked by late-preterm birth, or some combination of these factors. Pediatrics 2010; 126: 1124-1131
C1 [Talge, Nicole M.; Holzman, Claudia; Wang, Jianling; Gardiner, Joseph; Breslau, Naomi] Michigan State Univ, Dept Epidemiol, E Lansing, MI 48824 USA.
   [Lucia, Victoria] William Beaumont Hosp, Res Inst, Royal Oak, MI 48072 USA.
RP Talge, NM (reprint author), Michigan State Univ, Dept Epidemiol, B601 W Fee Hall, E Lansing, MI 48824 USA.
EM ntalge@epi.msu.edu
RI Breslau, Naomi/I-3196-2012; Wang, Jianling/C-8166-2012
OI Gardiner, Joseph/0000-0003-2605-6478
FU National Institutes of Health (NIH)United States Department of Health &
   Human ServicesNational Institutes of Health (NIH) - USA; National
   Institute of Mental Health (Bethesda, MD)United States Department of
   Health & Human ServicesNational Institutes of Health (NIH) - USANIH
   National Institute of Mental Health (NIMH) [MH-44586]
FX Funded by the National Institutes of Health (NIH).; This study was
   supported by National Institute of Mental Health (Bethesda, MD) grant
   MH-44586 (to Dr Breslau).
NR 56
TC 163
Z9 171
U1 1
U2 19
PU AMER ACAD PEDIATRICS
PI ELK GROVE VILLAGE
PA 141 NORTH-WEST POINT BLVD,, ELK GROVE VILLAGE, IL 60007-1098 USA
SN 0031-4005
EI 1098-4275
J9 PEDIATRICS
JI Pediatrics
PD DEC
PY 2010
VL 126
IS 6
BP 1124
EP 1131
DI 10.1542/peds.2010-1536
PG 8
WC Pediatrics
SC Pediatrics
GA 688EF
UT WOS:000284831900038
PM 21098151
DA 2020-02-16
ER

PT J
AU Desai, RA
   Krishnan-Sarin, S
   Cavallo, D
   Potenza, MN
AF Desai, Rani A.
   Krishnan-Sarin, Suchitra
   Cavallo, Dana
   Potenza, Marc N.
TI Video-Gaming Among High School Students: Health Correlates, Gender
   Differences, and Problematic Gaming
SO PEDIATRICS
LA English
DT Article
DE impulse-control disorders; adolescents; video-gaming; risk behaviors;
   gender
ID COMPUTER GAME-PLAY; IMPULSE CONTROL DISORDERS; INTERNET ADDICTION;
   ONLINE GAME; AGGRESSIVE-BEHAVIOR; PROSOCIAL BEHAVIOR; ADOLESCENT BOYS;
   CHILDREN; PERSONALITY; INTERVIEW
AB OBJECTIVE: Video game playing may negatively impact youth. However, the existing literature on gaming is inconsistent and often has focused on aggression rather than the health correlates of gaming and the prevalence and correlates of problematic gaming.
   METHODS: We anonymously surveyed 4028 adolescents about gaming and reported problems with gaming and other health behaviors. A total of 51.2% of the sample reported gaming (76.3% of boys and 29.2% of girls).
   RESULTS: There were no negative health correlates of gaming in boys and lower odds of smoking regularly; however, girls who reported gaming were less likely to report depression and more likely to report getting into serious fights and carrying a weapon to school. Among gamers, 4.9% reported problematic gaming, defined as reporting trying to cut back, experiencing an irresistible urge to play, and experiencing a growing tension that could only be relieved by playing. Boys were more likely to report these problems (5.8%) than girls (3.0%). Correlates of problematic gaming included regular cigarette smoking, drug use, depression, and serious fights. Results suggest that gaming is largely normative in boys and not associated with many health factors. In girls, however, gaming seems to be associated with more externalizing behaviors and fewer internalizing symptoms.
   CONCLUSIONS: The prevalence of problematic gaming is low but not insignificant, and problematic gaming may be contained within a larger spectrum of externalizing behaviors. More research is needed to define safe levels of gaming, refine the definition of problematic gaming, and evaluate effective prevention and intervention strategies. Pediatrics 2010;126:e1414-e1424
C1 [Desai, Rani A.; Krishnan-Sarin, Suchitra; Cavallo, Dana; Potenza, Marc N.] Yale Univ, Sch Med, Dept Psychol, West Haven, CT 06516 USA.
RP Desai, RA (reprint author), VA Connecticut Healthcare Syst, NEPEC 182,950 Campbell Ave, West Haven, CT 06546 USA.
EM rani.desai@yale.edu
RI Krishnan-Sarin, Suchitra/G-9808-2012
OI Krishnan-Sarin, Suchitra/0000-0002-3272-9782
FU National Institutes of Health (NIH)United States Department of Health &
   Human ServicesNational Institutes of Health (NIH) - USA [PSOAA15632, RLI
   AA017539, ULI DE19586]; Veteran's AdministrationUS Department of Veteran
   Affairs; Mohegan Sun Casino; National Center for Responsible Gaming and
   its affiliated Institute for Research on Gambling Disorders; Forest
   Laboratories pharmaceuticals; National Institutes of Health Roadmap for
   Medical Research/Common Fund; State of Connecticut, Department of Mental
   Health and Addiction Services; Yale University Transdisciplinary Tobacco
   Use Research Center; Yale University Psychotherapy Development Research
   Center
FX Over the past 3 years, Dr Potenza has received financial support or
   compensation as a consultant and advisor for Boehringer Ingelheim, has
   had financial interests in Somaxon, has received research support from
   the National Institutes of Health (NIH), the Veteran's Administration,
   the Mohegan Sun Casino, the National Center for Responsible Gaming and
   its affiliated Institute for Research on Gambling Disorders, and Forest
   Laboratories pharmaceuticals, has participated in surveys, mailings, or
   telephone consultations related to drug addiction, ICDs, or other health
   topics, has consulted for law offices on issues related to addictions or
   ICDs, has provided clinical care in the Connecticut Department of Mental
   Health and Addiction Services Problem Gambling Services Program, has
   performed grant reviews for the NIH and other agencies, has guest-edited
   sections of journals, has given academic lectures in grand rounds,
   continuing medical education events, and other clinical or scientific
   venues, and has generated books or book chapters for publishers of
   mental health texts; the other authors have indicated they have no
   financial relationships relevant to this article to disclose.; This
   study was supported by National Institutes of Health grants PSOAA15632,
   RLI AA017539, and ULI DE19586; the National Institutes of Health Roadmap
   for Medical Research/Common Fund; and the National Center for
   Responsible Gaming and its affiliated Institute for Research on Gambling
   Disorders and the State of Connecticut, Department of Mental Health and
   Addiction Services. This work was also supported by the Yale University
   Transdisciplinary Tobacco Use Research Center and the Yale University
   Psychotherapy Development Research Center.
NR 62
TC 158
Z9 159
U1 1
U2 102
PU AMER ACAD PEDIATRICS
PI ELK GROVE VILLAGE
PA 141 NORTH-WEST POINT BLVD,, ELK GROVE VILLAGE, IL 60007-1098 USA
SN 0031-4005
EI 1098-4275
J9 PEDIATRICS
JI Pediatrics
PD DEC
PY 2010
VL 126
IS 6
BP E1414
EP E1424
DI 10.1542/peds.2009-2706
PG 11
WC Pediatrics
SC Pediatrics
GA 688EF
UT WOS:000284831900001
PM 21078729
OA Green Accepted, Bronze
DA 2020-02-16
ER

PT J
AU Grigorenko, EL
   Geiser, C
   Slobodskaya, HR
   Francis, DJ
AF Grigorenko, Elena L.
   Geiser, Christian
   Slobodskaya, Helena R.
   Francis, David J.
TI Cross-Informant Symptoms From CBCL, TRF, and YSR: Trait and Method
   Variance in a Normative Sample of Russian Youths
SO PSYCHOLOGICAL ASSESSMENT
LA English
DT Article
DE correlated trait-correlated method minus one CT-C(M-1); Russian youth;
   CBCL; TRF; YSR
ID STRUCTURED PSYCHIATRIC INTERVIEW; BEHAVIORAL-PROBLEMS; FIT INDEXES;
   ADOLESCENT PSYCHOPATHOLOGY; CULTURAL GENERALIZABILITY; INTERNALIZING
   PROBLEMS; MENTAL-HEALTH; SELF-REPORT; CHILD; AGREEMENT
AB A large community-based sample of Russian youths (n = 841, age M = 13.17 years, SD = 2.51) was assessed with the Child Behavior Checklist (mothers and fathers separately), Teacher's Report Form, and Youth Self-Report. The multiple indicator-version of the correlated trait-correlated method minus one, or CT-C(M - 1), model was applied to analyze (a) the convergent and divergent validity of these instruments in Russia, (b) the degree of trait-specificity of rater biases, and (c) potential predictors of rater-specific effects. As expected, based on the published results from different countries and in different languages, the convergent validity of the instruments was rather high between mother and father reports, but rather low for parent, teacher, and self-reports. For self- and teacher reports, rater-specific effects were related to age and gender of the children for some traits. These results, once again, attest to the importance of incorporating information from multiple observers when psychopathological traits are evaluated in children and adolescents.
C1 [Grigorenko, Elena L.] Yale Univ, Ctr Child Study, Dept Psychol, New Haven, CT 06519 USA.
   [Grigorenko, Elena L.] Yale Univ, Dept Epidemiol & Publ Hlth, New Haven, CT 06519 USA.
   [Geiser, Christian] Arizona State Univ, Dept Psychol, Tempe, AZ 85287 USA.
   [Slobodskaya, Helena R.] Russian Acad Med Sci, Res Inst Physiol, Siberian Branch, Novosibirsk, Russia.
   [Francis, David J.] Univ Houston, Dept Psychol, Houston, TX 77004 USA.
RP Grigorenko, EL (reprint author), Yale Univ, Ctr Child Study, Dept Psychol, 230 S Frontage Rd, New Haven, CT 06519 USA.
EM elena.grigorenko@yale.edu
RI Slobodskaya, Helena/B-3534-2012; Slobodskaya, Helena/I-2934-2019;
   Grigorenko, Elena/V-2418-2019
OI Slobodskaya, Helena/0000-0003-2076-0691; Francis,
   David/0000-0003-3944-3274
FU NICHD NIH HHSUnited States Department of Health & Human ServicesNational
   Institutes of Health (NIH) - USANIH Eunice Kennedy Shriver National
   Institute of Child Health & Human Development (NICHD) [P50 HD052120];
   NIDCD NIH HHSUnited States Department of Health & Human ServicesNational
   Institutes of Health (NIH) - USANIH National Institute on Deafness &
   Other Communication Disorders (NIDCD) [R01 DC007665]; NIMH NIH HHSUnited
   States Department of Health & Human ServicesNational Institutes of
   Health (NIH) - USANIH National Institute of Mental Health (NIMH) [P50
   MH81756, P50 MH081756]
NR 94
TC 33
Z9 37
U1 1
U2 30
PU AMER PSYCHOLOGICAL ASSOC
PI WASHINGTON
PA 750 FIRST ST NE, WASHINGTON, DC 20002-4242 USA
SN 1040-3590
EI 1939-134X
J9 PSYCHOL ASSESSMENT
JI Psychol. Assess.
PD DEC
PY 2010
VL 22
IS 4
BP 893
EP 911
DI 10.1037/a0020703
PG 19
WC Psychology, Clinical
SC Psychology
GA 693NR
UT WOS:000285231300017
PM 21133549
OA Green Accepted
DA 2020-02-16
ER

PT J
AU Leff, SS
   Waasdorp, TE
   Crick, NR
AF Leff, Stephen S.
   Waasdorp, Tracy Evian
   Crick, Nicki R.
TI A Review of Existing Relational Aggression Programs: Strengths,
   Limitations, and Future Directions
SO SCHOOL PSYCHOLOGY REVIEW
LA English
DT Review
ID SOCIAL-PSYCHOLOGICAL ADJUSTMENT; PHYSICAL AGGRESSION; OVERT AGGRESSION;
   GENDER-DIFFERENCES; MIDDLE CHILDHOOD; INTENT ATTRIBUTIONS; PROSOCIAL
   BEHAVIOR; ELEMENTARY-SCHOOL; CONDUCT PROBLEMS; PEER STATUS
AB Research suggests that involvement in relational aggression is associated with serious adjustment problems, including concurrent and future social maladjustment (e.g., problematic friendships; rejection), internalizing problems (e.g., depressive symptoms), and school avoidance. Despite the burgeoning literature focusing on the harmful and damaging nature of relationally aggressive behavior, this research has only recently begun to be used to inform school-based prevention and intervention programming. This article reviews the developmental research related to relational aggression and presents a systematic examination of nine published school-based prevention and intervention programs to prevent relational aggression. Programs reviewed target preschool through eighth-grade students. Strengths and limitations of each program are discussed. Recommendations are offered for future research to develop and validate school-based programming for relational aggression, and implications for school psychologists are discussed.
C1 [Leff, Stephen S.] Childrens Hosp Philadelphia, Dept Pediat Psychol, Philadelphia, PA 19104 USA.
   [Leff, Stephen S.] Univ Penn, Sch Med, Philadelphia, PA 19104 USA.
   [Waasdorp, Tracy Evian] Johns Hopkins Bloomberg Sch Publ Hlth, Baltimore, MD 21205 USA.
   [Crick, Nicki R.] Univ Minnesota, Ctr Relat Aggress, Minneapolis, MN 55455 USA.
   [Crick, Nicki R.] Univ Minnesota, Inst Child Dev, Minneapolis, MN 55455 USA.
RP Leff, SS (reprint author), Childrens Hosp Philadelphia, Dept Pediat Psychol, Rm 1480,CHOP N,3405 Civ Ctr Blvd, Philadelphia, PA 19104 USA.
EM leff@email.chop.edu
RI Waasdorp, Tracy/X-6281-2019
OI Waasdorp, Tracy/0000-0002-6176-7817
FU NIMH NIH HHSUnited States Department of Health & Human ServicesNational
   Institutes of Health (NIH) - USANIH National Institute of Mental Health
   (NIMH) [R01 MH075787, R01 MH075787-03, R34 MH072982, R34 MH072982-03,
   T32 MH018834, R01 MH075787-04]; NCIPC CDC HHS [U49 CE001093]
NR 78
TC 46
Z9 47
U1 0
U2 20
PU NATL ASSOC SCHOOL PSYCHOLOGISTS
PI BETHESDA
PA 4340 EAST WEST HWY, STE 402, BETHESDA, MD 20814 USA
SN 0279-6015
J9 SCHOOL PSYCHOL REV
JI Sch. Psychol. Rev.
PD DEC
PY 2010
VL 39
IS 4
BP 508
EP 535
PG 28
WC Psychology, Educational
SC Psychology
GA 704DI
UT WOS:000286030900002
PM 21666876
DA 2020-02-16
ER

PT J
AU Mathieson, LC
   Crick, NR
AF Mathieson, Lindsay C.
   Crick, Nicki R.
TI Reactive and Proactive Subtypes of Relational and Physical Aggression in
   Middle Childhood: Links to Concurrent and Longitudinal Adjustment
SO SCHOOL PSYCHOLOGY REVIEW
LA English
DT Article
ID GENDER-DIFFERENCES; FORMS; ASSOCIATION; SCHOOL; METAANALYSIS;
   ADOLESCENCE; DISTINCTION; CHILDREN; UTILITY
AB Peer aggression in children is a serious issue that school psychologists often encounter on a daily basis. To develop a better understanding of aggression, it is important to look at specific subtypes of aggression and how they are related to adjustment difficulties. Past research has examined the links between reactive and proactive physical aggression and adjustment difficulties, but fewer studies have examined functional subtypes of relational aggression. Furthermore, little research has examined the associations between reactive and proactive relational aggression and adjustment difficulties in middle childhood. This study examined how reactive and proactive subtypes of both physical aggression and relational aggression were associated with adjustment difficulties (internalizing and externalizing problems) at Time I (third grade) and Time 2 (fourth grade) in a sample (n = 125) of children. Regression analyses showed that reactive relational aggression was associated with concurrent internalizing problems. Associations between aggression and externalizing difficulties varied by gender. These data suggest the importance of taking into account functional subtypes of both relational aggression and physical aggression when studying adjustment difficulties. The implications of these findings are discussed.
C1 [Mathieson, Lindsay C.] Univ Minnesota, Dev Psychopathol & Clin Sci Program, Inst Child Dev, Minneapolis, MN 55455 USA.
   [Crick, Nicki R.] Univ Minnesota, Ctr Relat Aggress, Minneapolis, MN 55455 USA.
RP Mathieson, LC (reprint author), Univ Minnesota, Dev Psychopathol & Clin Sci Program, Inst Child Dev, 51 E River Rd, Minneapolis, MN 55455 USA.
EM mathi137@umn.edu
NR 23
TC 18
Z9 18
U1 1
U2 23
PU NATL ASSOC SCHOOL PSYCHOLOGISTS
PI BETHESDA
PA 4340 EAST WEST HWY, STE 402, BETHESDA, MD 20814 USA
SN 0279-6015
J9 SCHOOL PSYCHOL REV
JI Sch. Psychol. Rev.
PD DEC
PY 2010
VL 39
IS 4
BP 601
EP 611
PG 11
WC Psychology, Educational
SC Psychology
GA 704DI
UT WOS:000286030900008
DA 2020-02-16
ER

PT J
AU van der Plas, EAA
   Boes, AD
   Wemmie, JA
   Tranel, D
   Nopoulos, P
AF van der Plas, Ellen A. A.
   Boes, Aaron D.
   Wemmie, John A.
   Tranel, Daniel
   Nopoulos, Peg
TI Amygdala volume correlates positively with fearfulness in normal healthy
   girls
SO SOCIAL COGNITIVE AND AFFECTIVE NEUROSCIENCE
LA English
DT Article
DE amygdala volume; fearfulness; endophenotype; sex differences
ID ANXIETY DISORDERS; MAJOR DEPRESSION; HUMAN BRAIN; SEXUAL-DIMORPHISM;
   MOOD DISORDERS; CHILDREN; FEAR; COMORBIDITY; ADOLESCENTS; GENDER
AB Research into the neural underpinnings of fear and fear-related pathology has highlighted the role of the amygdala. For instance, bilateral damage to the amygdaloid complex is associated with decreased appreciation of danger and recognition of fear in humans, whereas enlarged amygdala volume is associated with internalizing syndromes. It is unknown whether amygdala volume and fearfulness are related in the absence of pathology. We examined the correlation between normal fearfulness and amygdala morphology in 116 healthy children and adolescents (60 boys, 56 girls, age 7-17 years). Fearfulness was measured using the parent ratings on the Pediatric Behavior Scale and amygdala volumes were determined by manual tracing. We found a positive correlation between right amygdala volume in girls (r = 0.29). This relationship was more robust and present bilaterally when analyses were limited to girls with a positive nuclear family history of depression (for left r = 0.63; for right r = 0.58). In boys there was no significant relationship which may suggest that biological mechanisms differ between sexes. Given the role of enlarged amygdala volume in pathology, these findings may indicate that variation in amygdala morphology marks susceptibility to internalizing disorders.
C1 [van der Plas, Ellen A. A.; Boes, Aaron D.; Wemmie, John A.; Nopoulos, Peg] Univ Iowa, Carver Coll Med, Dept Psychiat, Iowa City, IA 52242 USA.
   [van der Plas, Ellen A. A.] Univ Iowa, Carver Coll Med, Neurosci Program, Iowa City, IA 52242 USA.
   [Tranel, Daniel] Univ Iowa, Carver Coll Med, Dept Neurol, Iowa City, IA 52242 USA.
RP van der Plas, EAA (reprint author), Univ Iowa, Carver Coll Med, Dept Psychiat, 200 Hawkins Dr,W285 GH, Iowa City, IA 52242 USA.
EM ellen-vanderplas@uiowa.edu
OI van der Plas, Ellen/0000-0002-7490-6636; Tranel,
   Daniel/0000-0002-1338-1389; Nopoulos, Peggy/0000-0001-8810-1903; Boes,
   Aaron/0000-0002-7865-9257; Wemmie, John/0000-0001-7531-9065
FU National Institute of Dental and Craniofacial ResearchUnited States
   Department of Health & Human ServicesNational Institutes of Health (NIH)
   - USANIH National Institute of Dental & Craniofacial Research (NIDCR)
   [E014399]
FX This research was supported by the National Institute of Dental and
   Craniofacial Research (E014399).
NR 60
TC 41
Z9 41
U1 1
U2 11
PU OXFORD UNIV PRESS
PI OXFORD
PA GREAT CLARENDON ST, OXFORD OX2 6DP, ENGLAND
SN 1749-5016
J9 SOC COGN AFFECT NEUR
JI Soc. Cogn. Affect. Neurosci.
PD DEC
PY 2010
VL 5
IS 4
BP 424
EP 431
DI 10.1093/scan/nsq009
PG 8
WC Neurosciences; Psychology; Psychology, Experimental
SC Neurosciences & Neurology; Psychology
GA 703VJ
UT WOS:000286009100008
PM 20150341
OA Bronze, Green Published
DA 2020-02-16
ER

PT J
AU Fiori, LM
   Wanner, B
   Jomphe, V
   Croteau, J
   Vitaro, F
   Tremblay, RE
   Bureau, A
   Turecki, G
AF Fiori, Laura M.
   Wanner, Brigitte
   Jomphe, Valerie
   Croteau, Jordie
   Vitaro, Frank
   Tremblay, Richard E.
   Bureau, Alexandre
   Turecki, Gustavo
TI Association of Polyaminergic Loci With Anxiety, Mood Disorders, and
   Attempted Suicide
SO PLOS ONE
LA English
DT Article
ID DIAGNOSTIC INTERVIEW SCHEDULE; SPERMINE SYNTHASE; MAJOR DEPRESSION;
   SAT-1-1415T/C POLYMORPHISM; LINKAGE DISEQUILIBRIUM; MENTAL-DISORDERS;
   CHILDHOOD ABUSE; GENE-EXPRESSION; YOUNG-ADULTS; RISK-FACTORS
AB Background: The polyamine system has been implicated in a number of psychiatric conditions, which display both alterations in polyamine levels and altered expression of genes related to polyamine metabolism. Studies have identified associations between genetic variants in spermidine/spermine N1-acetyltransferase (SAT1) and both anxiety and suicide, and several polymorphisms appear to play important roles in determining gene expression.
   Methodology/Principal Findings: We genotyped 63 polymorphisms, spread across four polyaminergic genes (SAT1, spermine synthase (SMS), spermine oxidase (SMOX), and ornithine aminotransferase like-1 (OATL1)), in 1255 French-Canadian individuals who have been followed longitudinally for 22 years. We assessed univariate associations with anxiety, mood disorders, and attempted suicide, as assessed during early adulthood. We also investigated the involvement of gene-environment interactions in terms of childhood abuse, and assessed internalizing and externalizing symptoms as endophenotypes mediating these interactions. Overall, each gene was associated with at least one main outcome: anxiety (SAT1, SMS), mood disorders (SAT1, SMOX), and suicide attempts (SAT1, OATL1). Several SAT1 polymorphisms displayed disease-specific risk alleles, and polymorphisms in this gene were involved in gene-gene interactions with SMS to confer risk for anxiety disorders, as well as gene-environment interactions between childhood physical abuse and mood disorders. Externalizing behaviors demonstrated significant mediation with regards to the association between OATL1 and attempted suicide, however there was no evidence that externalizing or internalizing behaviors were appropriate endophenotypes to explain the associations with mood or anxiety disorders. Finally, childhood sexual abuse did not demonstrate mediating influences on any of our outcomes.
   Conclusions/Significance: These results demonstrate that genetic variants in polyaminergic genes are associated with psychiatric conditions, each of which involves a set of separate and distinct risk alleles. As several of these polymorphisms are associated with gene expression, these findings may provide mechanisms to explain the alterations in polyamine metabolism which have been observed in psychiatric disorders.
C1 [Fiori, Laura M.; Turecki, Gustavo] McGill Univ, Douglas Mental Hlth Univ Inst, McGill Grp Suicide Studies, Montreal, PQ, Canada.
   [Wanner, Brigitte; Vitaro, Frank; Tremblay, Richard E.] Univ Montreal, Res Unit Childrens Psychosocial Maladjustment, Montreal, PQ, Canada.
   [Jomphe, Valerie; Croteau, Jordie; Bureau, Alexandre] Univ Laval, Ctr Rech Univ Laval Robert Giffard, Quebec City, PQ, Canada.
   [Tremblay, Richard E.] Univ Coll Dublin, Sch Publ Hlth & Populat Sci, Dublin 2, Ireland.
RP Fiori, LM (reprint author), McGill Univ, Douglas Mental Hlth Univ Inst, McGill Grp Suicide Studies, Montreal, PQ, Canada.
EM gustavo.turecki@mcgill.ca
RI Turecki, Gustavo/K-5100-2015; Tremblay, Richard/O-1360-2014
OI Bureau, Alexandre/0000-0001-8220-9999; Turecki,
   Gustavo/0000-0003-4075-2736
FU Canadian Institute of Health ResearchCanadian Institutes of Health
   Research (CIHR) [MOPs 79253, 53321]; Natural Sciences and Engineering
   Research Council of CanadaNatural Sciences and Engineering Research
   Council of Canada; Fonds de la recherche en sante du QuebecFonds de la
   Recherche en Sante du Quebec
FX This work was supported by the Canadian Institute of Health Research
   (www.cihr-irsc.gc.ca) MOPs 79253 and 53321. LMF received a scholarship
   from the Natural Sciences and Engineering Research Council of Canada
   (www.nserc-crsng.gc.ca) and AB and GT received scientist awards from the
   Fonds de la recherche en sante du Quebec (www.frsq.gouv.qc.ca). The
   funders had no role in study design, data collection and analysis,
   decision to publish, or preparation of the manuscript.
NR 65
TC 28
Z9 29
U1 0
U2 10
PU PUBLIC LIBRARY SCIENCE
PI SAN FRANCISCO
PA 1160 BATTERY STREET, STE 100, SAN FRANCISCO, CA 94111 USA
SN 1932-6203
J9 PLOS ONE
JI PLoS One
PD NOV 30
PY 2010
VL 5
IS 11
AR e15146
DI 10.1371/journal.pone.0015146
PG 9
WC Multidisciplinary Sciences
SC Science & Technology - Other Topics
GA 687DK
UT WOS:000284755100084
PM 21152090
OA DOAJ Gold, Green Published
DA 2020-02-16
ER

PT J
AU van der Aa, N
   de Geus, EJC
   de Moor, MM
   Boomsma, DI
   Bartels, M
AF van der Aa, Niels
   de Geus, Eco J. C.
   de Moor, Marleen M.
   Boomsma, Dorret I.
   Bartels, Meike
TI Testing causality in the association between exercise and internalizing
   problems in adolescents
SO BEHAVIOR GENETICS
LA English
DT Meeting Abstract
CT 40th Annual Meeting of Behavior-Genetics-Association
CY MAY, 2009
CL State Coll, Pennsylvania, PA
SP Behavior Genet Assoc
HO State Coll
C1 [van der Aa, Niels; de Geus, Eco J. C.; de Moor, Marleen M.; Boomsma, Dorret I.; Bartels, Meike] Vrije Univ Amsterdam, Amsterdam, Netherlands.
RI de Geus, Eco J.C./M-9318-2015
OI de Geus, Eco J.C./0000-0001-6022-2666; de Moor,
   Marleen/0000-0001-7177-5637
NR 0
TC 0
Z9 0
U1 0
U2 1
PU SPRINGER
PI NEW YORK
PA 233 SPRING ST, NEW YORK, NY 10013 USA
SN 0001-8244
J9 BEHAV GENET
JI Behav. Genet.
PD NOV
PY 2010
VL 40
IS 6
SI SI
BP 815
EP 815
PG 1
WC Behavioral Sciences; Genetics & Heredity; Psychology, Multidisciplinary
SC Behavioral Sciences; Genetics & Heredity; Psychology
GA 686KW
UT WOS:000284696200113
DA 2020-02-16
ER

PT J
AU Visser, JC
   Smeekens, S
   Rommelse, N
   Verkes, RJ
   Van der Gaag, RJ
   Buitelaar, JK
AF Visser, Janne C.
   Smeekens, Sanny
   Rommelse, Nanda
   Verkes, Robbert J.
   Van der Gaag, Rutger J.
   Buitelaar, Jan K.
TI ASSESSMENT OF PSYCHOPATHOLOGY IN 2-TO 5-YEAR-OLDS: APPLYING THE
   INFANT-TODDLER SOCIAL EMOTIONAL ASSESSMENT
SO INFANT MENTAL HEALTH JOURNAL
LA English
DT Article
ID PRESCHOOL-CHILDREN; PSYCHIATRIC-DISORDERS; ASSESSMENT ITSEA;
   EARLY-CHILDHOOD; DISRUPTIVE BEHAVIOR; MENTAL-HEALTH; FOLLOW-UP; AUTISM;
   PREVALENCE; SYMPTOMS
AB The information provided by parents is indispensable for the early identification of psychopathology; for this reason, developmentally appropriate, reliable, and valid questionnaires are needed to gather their information. This study was designed to examine the utility of the Infant Toddler Social Emotional Assessment (ITSEA), a parent-report questionnaire covering a wide range of behavior and emotional problems and competencies, in preschoolers referred for child psychiatric evaluation. The fathers and mothers of 85 children (23.2% girls; age 15-57 months) with autism spectrum, externalizing, or internalizing disorders completed the ITSEA, the Child Behavior Checklist (CBCL/2-3 and 4-18 versions), and the child domain of the Parenting Stress Index (PSI). The ITSEA showed good interrater reliability between parents, and validity was supported by significant correlations with corresponding CBCl and PSI domains. Evidence supporting the validity of the ITSEA for psychopathology was mixed across scales, with good diagnostic accuracy at the level of the broader psychiatric syndromes being achieved by the combination of subscales within the Externalizing. Internalizing, and Competence domains. The value of the ITSEA lies in the ability to systematically evaluate a wide range of problem behaviors and competencies. The ITSEA may be useful to create profiles of children's functioning in preschoolers referred for psychiatric assessment.
C1 [Visser, Janne C.] Karakter Univ Ctr Nijmegen, NL-6525 GC Nijmegen, Netherlands.
   [Smeekens, Sanny] Radboud Univ Nijmegen, Inst Behav Sci, Nijmegen, Netherlands.
   [Rommelse, Nanda; Verkes, Robbert J.; Van der Gaag, Rutger J.; Buitelaar, Jan K.] Radboud Univ Nijmegen, Med Ctr, Nijmegen, Netherlands.
RP Visser, JC (reprint author), Karakter Univ Ctr Nijmegen, Reinier Postlaan 12, NL-6525 GC Nijmegen, Netherlands.
EM j.c.visser@psy.umcn.nl
RI Rommelse, Nanda/D-4872-2009; Gaag, R.J./H-8030-2014; Buitelaar, Jan
   K/E-4584-2012; Verkes, Robbert/E-4603-2012; smeekens, sanny/E-8220-2012
OI Rommelse, Nanda/0000-0002-1711-0359; Buitelaar, Jan
   K/0000-0001-8288-7757; 
NR 67
TC 6
Z9 7
U1 0
U2 25
PU WILEY
PI HOBOKEN
PA 111 RIVER ST, HOBOKEN 07030-5774, NJ USA
SN 0163-9641
EI 1097-0355
J9 INFANT MENT HEALTH J
JI Infant Ment. Health J.
PD NOV-DEC
PY 2010
VL 31
IS 6
BP 611
EP 629
DI 10.1002/imhj.20273
PG 19
WC Psychology, Developmental
SC Psychology
GA 679RI
UT WOS:000284178100001
PM 28543063
DA 2020-02-16
ER

PT J
AU DiGirolamo, AM
   Zea, MR
   Wang, M
   Ayala, RF
   Martorell, R
   Neufeld, LM
   Ramakrishnan, U
   Sellen, D
   Black, MM
   Stein, AD
AF DiGirolamo, Ann M.
   Zea, Manuel Ramirez
   Wang, Meng
   Ayala, Rafael Flores
   Martorell, Reynaldo
   Neufeld, Lynnette M.
   Ramakrishnan, Usha
   Sellen, Daniel
   Black, Maureen M.
   Stein, Aryeh D.
TI Randomized trial of the effect of zinc supplementation on the mental
   health of school-age children in Guatemala
SO AMERICAN JOURNAL OF CLINICAL NUTRITION
LA English
DT Article
ID MANIFEST ANXIETY SCALE; 11 YEARS OLD; ATTENTION-DEFICIT; DEPRESSION;
   BEHAVIOR; COGNITION; PARENTS; ACID; RATS
AB Background Rates of mental illness in children are increasing throughout the world Observational studies of depression anxiety and attention-deficit hyperactivity disorder suggest that zinc is an alternative treatment
   Objective We examined the effect of zinc supplementation on the mental health of school-age children in Guatemala
   Design From January to October 2006 we conducted a 6 mo randomized double blind controlled trial comparing zinc supplementation non (10 mg ZnO/d for 5 d/wk) with a placebo (10 mg glucose) in 674 Guatemalan children in grades 1-4 Outcome measures included intern timing (ie depression and anxiety) and externalizing (ie hyper activity and conduct disorder) problem behaviors positive behaviors (le socialization and leadership) and serum zinc concentrations
   Results Zinc and placebo groups did not differ significantly in any behavioral measures at baseline or at follow up At baseline 21 4% of children had serum zinc concentrations <65 mu g/dL At follow-up both groups improved significantly and zinc concentrations were higher in the zinc group Increases in serum zinc concentrations were inversely associated with decreases in depressive symp toms (estimate -0 01 points per mu g Zn/dL P = 0 01) anxiety (estimate -0 012 points per mu g Zn/dL P = 0 02) internalizing symptoms (estimate -0 021 points per mu g Zn/dL P = 0 02) rind social skills (estimate -0019 points per mu g Zn/dL P = 0 01) in adjusted models that weft controlled for child age sex, socioeconomic status household and treatment group
   Conclusions Six months of zinc supplementation did not induce differences in mental health outcomes between zinc and placebo groups However, increases in serum zinc concentrations were associated with decreases in internalizing symptoms (ie depression and anxiety) in a community based sample of children at risk of zinc deficiency This trial was registered at clinicaltrials gov as NCT00283660 Am J Clin Nutr 2010 92 1241-50
C1 [DiGirolamo, Ann M.; Wang, Meng; Ayala, Rafael Flores; Martorell, Reynaldo; Ramakrishnan, Usha; Stein, Aryeh D.] Emory Univ, Hubert Dept Global Hlth, Atlanta, GA 30322 USA.
   [DiGirolamo, Ann M.] Harvard Univ, Sch Med, Inst Community Hlth, Cambridge, MA 02138 USA.
   [Zea, Manuel Ramirez] Inst Nutr Cent Amer & Panama, Guatemala City, Guatemala.
   [Neufeld, Lynnette M.] Micronutrient Initiat, Ottawa, ON, Canada.
   [Neufeld, Lynnette M.] Natl Inst Publ Hlth, Cuernavaca, Morelos, Mexico.
   [Sellen, Daniel] Univ Toronto, Dept Anthropol, Toronto, ON M5S 1A1, Canada.
   [Black, Maureen M.] Univ Maryland, Sch Med, Baltimore, MD 21201 USA.
RP DiGirolamo, AM (reprint author), Emory Univ, Hubert Dept Global Hlth, 1518 Clifton Rd NE, Atlanta, GA 30322 USA.
RI Martorell, Reynaldo/I-2539-2012; Ramakrishnan, Usha/L-8921-2016; Sellen,
   Daniel W/J-6850-2013
OI Stein, Aryeh/0000-0003-1138-6458
FU National Institutes of HealthUnited States Department of Health & Human
   ServicesNational Institutes of Health (NIH) - USA [R01 MH067981]
FX Supported by National Institutes of Health R01 MH067981 Zinc and placebo
   tablets were donated by Laboratorios Zerboni SA Mexico City Mexico
NR 57
TC 33
Z9 33
U1 0
U2 6
PU OXFORD UNIV PRESS
PI OXFORD
PA GREAT CLARENDON ST, OXFORD OX2 6DP, ENGLAND
SN 0002-9165
EI 1938-3207
J9 AM J CLIN NUTR
JI Am. J. Clin. Nutr.
PD NOV
PY 2010
VL 92
IS 5
BP 1241
EP 1250
DI 10.3945/ajcn.2010.29686
PG 10
WC Nutrition & Dietetics
SC Nutrition & Dietetics
GA 677DJ
UT WOS:000283969000030
PM 20881069
OA Green Published, Bronze
DA 2020-02-16
ER

PT J
AU Donatelli, JAL
   Seidman, LJ
   Goldstein, JM
   Tsuang, MT
   Buka, SL
AF Donatelli, Jo-Ann L.
   Seidman, Larry J.
   Goldstein, Jill M.
   Tsuang, Ming T.
   Buka, Stephen L.
TI Children of Parents With Affective and Nonaffective Psychoses: A
   Longitudinal Study of Behavior Problems
SO AMERICAN JOURNAL OF PSYCHIATRY
LA English
DT Article
ID HIGH-RISK; YOUNG-ADULTS; FAMILIAL TRANSMISSION; MENTAL-DISORDERS;
   GENETIC RISK; SCHIZOPHRENIA; CHILDHOOD; ABNORMALITIES; ADOLESCENTS;
   PREVENTION
AB Objective: It is generally accepted that children of parents with schizophrenia or other forms of psychosis are at heightened risk for a range of behavioral problems. However, it remains unclear whether offspring of parents with different forms of psychosis (e. g., schizophrenia, other nonaffective psychoses, and affective psychoses) have distinct forms of behavioral problems (i.e., internalizing and externalizing).
   Method: Behavioral observations of children of parents with psychosis (N=281) and parents without psychosis (N=185) were conducted at ages 4 and 7 years.
   Results: There were no significant differences between groups in behavior observed at age 4 years. At age 7 years, compared with children of unaffected parents, children of parents with psychosis had an adjusted odds ratio of 2.8 (95% CI=1.5-5.6) for externalizing problems, in particular for children of parents with schizophrenia (adjusted odds ratio=4.4; 95% CI=1.7-12.5). This increase in risk for externalizing problems was observed for female children only (adjusted odds ratio=8.1; 95% CI=2.5-26.3). In contrast, male children were at increased risk for internalizing problems (adjusted odds ratio=3.6; 95% CI=1.6-8.3).
   Conclusions: Children of parents with various forms of psychosis are at risk for internalizing and externalizing problems by age 7 years. This risk varies by gender of the offspring. Implications for treatment of parents with psychotic disorders and high-risk children are discussed. (Am J Psychiatry 2010; 167:1331-1338)
C1 [Donatelli, Jo-Ann L.] Brown Univ, Dept Psychiat, Providence, RI 02903 USA.
   Harvard Univ, Beth Israel Deaconess Med Ctr, Dept Psychiat,Massachusetts Mental Hlth Ctr, Sch Med, Boston, MA 02215 USA.
   Brigham & Womens Hosp, Dept Psychiat, Connors Ctr Womens Hlth & Gender Biol, Harvard Med Sch, Boston, MA 02115 USA.
   Brigham & Womens Hosp, Dept Med, Connors Ctr Womens Hlth & Gender Biol, Harvard Med Sch, Boston, MA 02115 USA.
   Univ Calif San Diego, Dept Psychiat, Ctr Behav Genet, San Diego, CA 92103 USA.
RP Donatelli, JAL (reprint author), Brown Univ, Dept Psychiat, 121 S Main St,2nd Floor, Providence, RI 02903 USA.
EM jo-ann_donatelli@brown.edu
RI Buka, Stephen/H-7335-2014
OI Buka, Stephen/0000-0002-8578-9308
FU National Institute of Mental HealthUnited States Department of Health &
   Human ServicesNational Institutes of Health (NIH) - USANIH National
   Institute of Mental Health (NIMH) [RO1-MH-50647]; Stanley Medical
   Research Institute [RO1-MH-63951]; National Association for Research in
   Schizophrenia and Affective Disorders [RO1-MH-63951]
FX Supported by National Institute of Mental Health grants RO1-MH-50647
   (Drs. Tsuang and Goldstein) (principal investigator [1993-2004], Dr.
   Tsuang; principal investigator [2004-2006], Dr. Goldstein) and
   RO1-MH-63951(Stanley Medical Research Institute and National Association
   for Research in Schizophrenia and Affective Disorders [Dr. Seidman]) and
   by a grant from the Stanley Medical Research Institute (Dr. Buka).
NR 40
TC 13
Z9 13
U1 0
U2 8
PU AMER PSYCHIATRIC PUBLISHING, INC
PI WASHINGTON
PA 800 MAINE AVE SW, SUITE 900, WASHINGTON, DC 20024 USA
SN 0002-953X
EI 1535-7228
J9 AM J PSYCHIAT
JI Am. J. Psychiat.
PD NOV
PY 2010
VL 167
IS 11
BP 1331
EP 1338
DI 10.1176/appi.ajp.2010.09020241
PG 8
WC Psychiatry
SC Psychiatry
GA 673NF
UT WOS:000283669500009
PM 20843870
OA Green Accepted
DA 2020-02-16
ER

PT J
AU Edwards, AC
   Lichtenstein, P
   Kendler, KS
AF Edwards, Alexis C.
   Lichtenstein, Paul
   Kendler, Kenneth S.
TI Early environmental influences contribute to covariation between
   internalizing symptoms and alcohol intoxication frequency across
   adolescence
SO BEHAVIOR GENETICS
LA English
DT Meeting Abstract
CT 40th Annual Meeting of Behavior-Genetics-Association
CY MAY, 2009
CL State Coll, Pennsylvania, PA
SP Behavior Genet Assoc
HO State Coll
C1 [Edwards, Alexis C.; Kendler, Kenneth S.] Virginia Commonwealth Univ, Virginia Inst Psychiat & Behav Genet, Richmond, VA USA.
   [Lichtenstein, Paul] Karolinska Inst, Dept Med Epidemiol & Biostat, Stockholm, Sweden.
RI Kendler, Kenneth/AAF-2876-2019
NR 0
TC 0
Z9 0
U1 0
U2 1
PU SPRINGER
PI NEW YORK
PA 233 SPRING ST, NEW YORK, NY 10013 USA
SN 0001-8244
J9 BEHAV GENET
JI Behav. Genet.
PD NOV
PY 2010
VL 40
IS 6
SI SI
BP 791
EP 791
PG 1
WC Behavioral Sciences; Genetics & Heredity; Psychology, Multidisciplinary
SC Behavioral Sciences; Genetics & Heredity; Psychology
GA 686KW
UT WOS:000284696200030
DA 2020-02-16
ER

PT J
AU Robbers, SCC
   Bartels, M
   van Oort, FVA
   Verhulst, FC
   Huizink, AC
   Boomsma, DI
AF Robbers, Sylvana C. C.
   Bartels, Meike
   van Oort, Floor V. A.
   Verhulst, Frank C.
   Huizink, Anja C.
   Boomsma, Dorret I.
TI Parental divorce and children's internalizing problems: evidence for
   gene-environment interaction
SO BEHAVIOR GENETICS
LA English
DT Meeting Abstract
CT 40th Annual Meeting of Behavior-Genetics-Association
CY MAY, 2009
CL State Coll, Pennsylvania, PA
SP Behavior Genet Assoc
HO State Coll
C1 [Robbers, Sylvana C. C.; van Oort, Floor V. A.; Verhulst, Frank C.] Erasmus Univ Med Ctr Sophia, Rotterdam, Netherlands.
   [Robbers, Sylvana C. C.; Bartels, Meike; Boomsma, Dorret I.] Vrije Univ Amsterdam, Amsterdam, Netherlands.
   [Huizink, Anja C.] Univ Amsterdam, NL-1012 WX Amsterdam, Netherlands.
RI van Oort, Floor/G-2811-2013
NR 0
TC 0
Z9 0
U1 0
U2 0
PU SPRINGER
PI NEW YORK
PA 233 SPRING ST, NEW YORK, NY 10013 USA
SN 0001-8244
J9 BEHAV GENET
JI Behav. Genet.
PD NOV
PY 2010
VL 40
IS 6
SI SI
BP 811
EP 811
PG 1
WC Behavioral Sciences; Genetics & Heredity; Psychology, Multidisciplinary
SC Behavioral Sciences; Genetics & Heredity; Psychology
GA 686KW
UT WOS:000284696200098
DA 2020-02-16
ER

PT J
AU Coohey, C
AF Coohey, Carol
TI Gender differences in internalizing problems among sexually abused early
   adolescents
SO CHILD ABUSE & NEGLECT
LA English
DT Article
DE Sexual abuse; Internalizing; Gender; Adolescents; Domestic violence
ID CHILD-ABUSE; RISK; VICTIMIZATION; PREVALENCE; VIOLENCE; PARENT
AB Objective: The purpose of this study was twofold. First, we determined whether sexually abused adolescent boys or girls were more likely to have internalizing behavior scores in the clinical range. Second, after determining boys were more likely than girls to have an internalizing behavior problem, we tested whether this relationship would persist after several other variables were accounted for: characteristics of the sexual abuse, exposure to domestic violence, self-efficacy, and their peer and caregiver relationships.
   Methods: A national probability sample of children investigated by child protective services for child maltreatment was used. The sample consisted of 127 girls and 31 boys, ages 11-14.
   Results: Sexually abused boys were more likely than girls to have an internalizing behavior problem in the clinical range even after controlling for several variables. Exposure to domestic violence, more severe sexual abuse, sexual abuse by a non-relative, and the amount of autonomy support provided by caregivers also increased the likelihood internalizing problem.
   Conclusions: During early adolescence, sexually abused boys may be more likely than sexually abused girls to have a clinically significant internalizing behavior problem. Researchers need to continue to investigate whether sexually abused boys are as likely as girls or more likely than girls to have an internalizing behavior problem in later adolescence.
   Practice implications: Internalizing symptoms warrant careful screening and assessment with sexually abused boys and girls who experience more intrusive sexual abuse, who are sexually abused by a non-relative, who are exposed to domestic violence, and who receive lower autonomy support from their caregivers. Published by Elsevier Ltd.
C1 Univ Iowa, Sch Social Work, Iowa City, IA 52242 USA.
RP Coohey, C (reprint author), Univ Iowa, Sch Social Work, 308 North Hall, Iowa City, IA 52242 USA.
NR 35
TC 11
Z9 11
U1 0
U2 18
PU PERGAMON-ELSEVIER SCIENCE LTD
PI OXFORD
PA THE BOULEVARD, LANGFORD LANE, KIDLINGTON, OXFORD OX5 1GB, ENGLAND
SN 0145-2134
EI 1873-7757
J9 CHILD ABUSE NEGLECT
JI Child Abuse Negl.
PD NOV
PY 2010
VL 34
IS 11
BP 856
EP 862
DI 10.1016/j.chiabu.2010.05.001
PG 7
WC Family Studies; Psychology, Social; Social Work
SC Family Studies; Psychology; Social Work
GA 688AC
UT WOS:000284818900006
PM 20950857
DA 2020-02-16
ER

PT J
AU Hopwood, CJ
   Ansell, EB
   Fehon, DC
   Grilo, CM
AF Hopwood, Christopher J.
   Ansell, Emily B.
   Fehon, Dwain C.
   Grilo, Carlos M.
TI Personality heterogeneity in female adolescent inpatients with features
   of eating disorders
SO COMPREHENSIVE PSYCHIATRY
LA English
DT Article
ID PSYCHIATRICALLY HOSPITALIZED ADOLESCENTS; NEGATIVE AFFECT DIMENSIONS;
   ABUSE SCREENING-TEST; CLINICAL INVENTORY; VIOLENCE RISK; HOPELESSNESS
   SCALE; DIETARY RESTRAINT; MENTAL-DISORDERS; BULIMIA-NERVOSA; SELF-ESTEEM
AB Objective: This study examined evidence for personality variability in adolescents with eating disorder features in light of previous evidence that personality variability in adult women with eating disorder symptoms carries important clinical implications.
   Method: Millon Adolescent Clinical Inventory personality data from adolescent girls with disturbed eating who were psychiatrically hospitalized were cluster analyzed, and resulting groups were compared in eating and comorbid psychopathology.
   Results: Three subgroups were identified among the 153 patients with eating disorder features: high functioning, internalizing, and externalizing. The internalizing group was marked by eating-related and mood dysfunction; the externalizing group by elevated eating and mood psychopathology as well as impulsivity, aggression, and substance use; and the high-functioning group by lower levels of psychopathology and relatively high self-esteem.
   Conclusions: These findings converge with previous research using different personality models in adult samples and highlight the clinical use of considering personality heterogeneity among adolescent and adult women with disturbed eating. Crown Copyright (C) 2010 Published by Elsevier Inc. All rights reserved.
C1 [Hopwood, Christopher J.] Michigan State Univ, Dept Psychol, E Lansing, MI 48824 USA.
   [Ansell, Emily B.; Fehon, Dwain C.; Grilo, Carlos M.] Yale Univ, Sch Med, Dept Psychiat, New Haven, CT USA.
RP Hopwood, CJ (reprint author), Michigan State Univ, Dept Psychol, E Lansing, MI 48824 USA.
EM hopwood2@msu.edu
FU National Institutes of HealthUnited States Department of Health & Human
   ServicesNational Institutes of Health (NIH) - USA [K24 DK070052, L30
   MH087348]
FX Dr Grilo was supported, in part, by grant K24 DK070052 from the National
   Institutes of Health. Dr. Hopwood was supported by grant L30 MH087348
   from the National Institutes of Health. No additional funding was
   received for the completion of this work.
NR 53
TC 12
Z9 12
U1 0
U2 9
PU W B SAUNDERS CO-ELSEVIER INC
PI PHILADELPHIA
PA 1600 JOHN F KENNEDY BOULEVARD, STE 1800, PHILADELPHIA, PA 19103-2899 USA
SN 0010-440X
J9 COMPR PSYCHIAT
JI Compr. Psychiat.
PD NOV-DEC
PY 2010
VL 51
IS 6
BP 585
EP 591
DI 10.1016/j.comppsych.2010.03.006
PG 7
WC Psychiatry
SC Psychiatry
GA 674PE
UT WOS:000283758800005
PM 20965304
OA Green Accepted
DA 2020-02-16
ER

PT J
AU Bornstein, MH
   Hahn, CS
   Haynes, OM
AF Bornstein, Marc H.
   Hahn, Chun-Shin
   Haynes, O. Maurice
TI Social competence, externalizing, and internalizing behavioral
   adjustment from early childhood through early adolescence: Developmental
   cascades
SO DEVELOPMENT AND PSYCHOPATHOLOGY
LA English
DT Article
ID LIMITED ANTISOCIAL PATHWAYS; LIFE-COURSE-PERSISTENT; MANAGE PRESCHOOL
   BOYS; 14-YEAR FOLLOW-UP; DEPRESSIVE SYMPTOMS; CONDUCT PROBLEMS;
   PSYCHIATRIC-DISORDERS; PEER RELATIONSHIPS; EMOTIONAL-PROBLEMS;
   SOCIOMETRIC STATUS
AB This study used a three-wave longitudinal design to investigate developmental cascades among social competence and externalizing and internalizing behavioral adjustment in a normative sample of 117 children seen at 4, 10, and 14 years. Children, mothers, and teachers provided data. A series of nested path analysis models was used to determine the most parsimonious and plausible cascades across the three constructs over and above their covariation at each age and stability across age. Children with lower social competence at age 4 years exhibited more externalizing and internalizing behaviors at age 10 years and more externalizing behaviors at age 14 years. Children with lower social competence at age 4 years also exhibited more internalizing behaviors at age 10 years and more internalizing behaviors at age 14 years. Children who exhibited more internalizing behaviors at age 4 years exhibited more internalizing behaviors at age 10 years and more externalizing behaviors at age 14 years. These cascades among social competence and behavioral adjustment obtained independent of child intelligence and maternal education and social desirability of responding.
C1 [Bornstein, Marc H.; Hahn, Chun-Shin; Haynes, O. Maurice] Natl Inst Hlth, Eunice Kennedy Shriver Natl Inst Child Hlth & Hum, Bethesda, MD 20892 USA.
RP Bornstein, MH (reprint author), Natl Inst Hlth, Eunice Kennedy Shriver Natl Inst Child Hlth & Hum, Suite 8030,6705 Rockledge Dr, Bethesda, MD 20892 USA.
EM marc_h_bornstein@nih.gov
FU Intramural NIH HHSUnited States Department of Health & Human
   ServicesNational Institutes of Health (NIH) - USA [Z01 HD001119-20]
NR 175
TC 200
Z9 211
U1 5
U2 61
PU CAMBRIDGE UNIV PRESS
PI NEW YORK
PA 32 AVENUE OF THE AMERICAS, NEW YORK, NY 10013-2473 USA
SN 0954-5794
EI 1469-2198
J9 DEV PSYCHOPATHOL
JI Dev. Psychopathol.
PD NOV
PY 2010
VL 22
IS 4
SI SI
BP 717
EP 735
DI 10.1017/S0954579410000416
PG 19
WC Psychology, Developmental
SC Psychology
GA 667JZ
UT WOS:000283190600001
PM 20883577
OA Green Accepted
DA 2020-02-16
ER

PT J
AU McClain, DB
   Wolchik, SA
   Winslow, E
   Tein, JY
   Sandler, IN
   Millsap, RE
AF McClain, Darya Bonds
   Wolchik, Sharlene A.
   Winslow, Emily
   Tein, Jenn-Yun
   Sandler, Irwin N.
   Millsap, Roger E.
TI Developmental cascade effects of the New Beginnings Program on
   adolescent adaptation outcomes
SO DEVELOPMENT AND PSYCHOPATHOLOGY
LA English
DT Article
ID CHILD PROBLEM BEHAVIORS; DEPRESSIVE SYMPTOMS; PARENTING INTERVENTION;
   MATERNAL ACCEPTANCE; CONDUCT PROBLEMS; MISSING DATA; FIT INDEXES;
   SAMPLE-SIZE; DIVORCE; PSYCHOPATHOLOGY
AB Using data from a 6-year longitudinal follow-up sample of 240 youth who participated in a randomized experimental trial of a preventive intervention for divorced families with children ages 9-12, the current study tested alternative cascading pathways by which the intervention decreased symptoms of internalizing disorders, symptoms of externalizing disorders, substance use, and risky sexual behavior and increased self-esteem and academic performance in mid-to late adolescence (15-19 years old). It was hypothesized that the impact of the program on adolescent adaptation outcomes would be explained by progressive associations between program-induced changes in parenting and youth adaptation outcomes. The results supported a cascading model of program effects in which the program was related to increased mother-child relationship quality that was related to subsequent decreases in child internalizing problems, which then was related to subsequent increases in self-esteem and decreases in symptoms of internalizing disorders in adolescence. The results were also consistent with a model in which the program increased maternal effective discipline that was related to decreased child externalizing problems, which was related to subsequent decreases in symptoms of externalizing disorders, less substance use, and better academic performance in adolescence. There were no significant differences in the model based on level of baseline risk or adolescent gender. These results provide support for a cascading pathways model of child and adolescent development.
C1 [McClain, Darya Bonds] Arizona State Univ, Prevent Res Ctr, Tempe, AZ 85287 USA.
RP McClain, DB (reprint author), Arizona State Univ, Prevent Res Ctr, Suite 205,POB 876005, Tempe, AZ 85287 USA.
EM darya.bonds@asu.edu
FU NIMH NIH HHSUnited States Department of Health & Human ServicesNational
   Institutes of Health (NIH) - USANIH National Institute of Mental Health
   (NIMH) [P30 MH068685-05, P30 MH068685-01A2, T32 MH018387-19, P30
   MH068685, 5T32MH018387, R01 MH071707-01A2, P30 MH068685-04,
   1R01MH071707-01A2, P30 MH068685-02, P30 MH068685-05S1, 5P30MH068685, P30
   MH068685-03, T32 MH018387, R01 MH071707]
NR 95
TC 33
Z9 34
U1 3
U2 30
PU CAMBRIDGE UNIV PRESS
PI NEW YORK
PA 32 AVENUE OF THE AMERICAS, NEW YORK, NY 10013-2473 USA
SN 0954-5794
EI 1469-2198
J9 DEV PSYCHOPATHOL
JI Dev. Psychopathol.
PD NOV
PY 2010
VL 22
IS 4
SI SI
BP 771
EP 784
DI 10.1017/S0954579410000453
PG 14
WC Psychology, Developmental
SC Psychology
GA 667JZ
UT WOS:000283190600005
PM 20883581
OA Green Accepted
DA 2020-02-16
ER

PT J
AU Klimes-Dougan, B
   Long, JD
   Lee, CYS
   Ronsaville, DS
   Gold, PW
   Martinez, PE
AF Klimes-Dougan, Bonnie
   Long, Jeffrey D.
   Lee, Chih-Yuan Steven
   Ronsaville, Donna S.
   Gold, Philip W.
   Martinez, Pedro E.
TI Continuity and cascade in offspring of bipolar parents: A longitudinal
   study of externalizing, internalizing, and thought problems
SO DEVELOPMENT AND PSYCHOPATHOLOGY
LA English
DT Article
ID AFFECTIVE-DISORDER; DEVELOPMENTAL PSYCHOPATHOLOGY; DEPRESSIVE-DISORDERS;
   SUICIDAL IDEATION; AFFECTIVELY ILL; HIGH-RISK; CHILDREN; FAMILY;
   SCHIZOPHRENIA; ADOLESCENTS
AB There is growing evidence that many offspring of bipolar parents will develop moderate to severe forms of psychopathology during childhood and adolescence. The purpose of this study was to apply growth curve models to evaluate developmental progression with regard to continuity and cascades representative within the context of a family risk study of bipolar disorder (BD). Repeated assessments of externalizing, internalizing, and thought problems, spanning more than a decade, were examined in a total of 94 offspring of parents with BD (O-BD), major depressive disorder (O-UNI), or no significant psychiatric or medical problems (O-WELL). Continuity was defined by the growth curve of the O-WELL group who exhibited low levels of problems from early childhood through late adolescence. Discontinuity, as evidenced by greater complexity of growth curves relative to the O-WELL group, was exhibited in the at-risk offspring groups for internalizing problems. Different patterns of developmental cascades were supported for the at-risk group with O-UNI showing a robust cascade from self-regulatory deficits (externalizing problems) to internalizing problems. There was also support for a cascade from self-regulatory deficits to thought problems across the entire group (with some support that this pattern was accounted for primarily by O-BD). This study not only serves to advance our understanding of the risks associated with a family history of BD, but also provides a novel approach to examining developmental cascades.
C1 [Klimes-Dougan, Bonnie] Univ Minnesota, Dept Psychol, Minneapolis, MN 55455 USA.
   [Ronsaville, Donna S.; Gold, Philip W.; Martinez, Pedro E.] NIMH, Bethesda, MD 20892 USA.
RP Klimes-Dougan, B (reprint author), Univ Minnesota, Dept Psychol, N-414 Elliot Hall,75 W River Rd, Minneapolis, MN 55455 USA.
EM klimes@umn.edu
OI Klimes-Dougan, Bonnie/0000-0002-2107-0038; Long,
   Jeffrey/0000-0001-7181-9652
NR 87
TC 12
Z9 13
U1 0
U2 7
PU CAMBRIDGE UNIV PRESS
PI NEW YORK
PA 32 AVENUE OF THE AMERICAS, NEW YORK, NY 10013-2473 USA
SN 0954-5794
EI 1469-2198
J9 DEV PSYCHOPATHOL
JI Dev. Psychopathol.
PD NOV
PY 2010
VL 22
IS 4
SI SI
BP 849
EP 866
DI 10.1017/S0954579410000507
PG 18
WC Psychology, Developmental
SC Psychology
GA 667JZ
UT WOS:000283190600010
PM 20883586
DA 2020-02-16
ER

PT J
AU Rogosch, FA
   Oshri, A
   Cicchetti, D
AF Rogosch, Fred A.
   Oshri, Assaf
   Cicchetti, Dante
TI From child maltreatment to adolescent cannabis abuse and dependence: A
   developmental cascade model
SO DEVELOPMENT AND PSYCHOPATHOLOGY
LA English
DT Article
ID DIAGNOSTIC INTERVIEW SCHEDULE; ILLICIT DRUG-USE; VERSION DISC-R;
   SUBSTANCE USE; SEXUAL-ABUSE; SOCIAL COMPETENCE; ADULT DEPRESSION;
   PHYSICAL ABUSE; USE DISORDERS; RISK
AB A developmental cascade model tested associations among child maltreatment, internalizing and externalizing psychopathology, social competence, and cannabis abuse and dependence symptoms in a longitudinal cohort (N = 415). Nested structural equation models evaluated continuity and cross-domain influences among broad multi-informant constructs across four developmental periods: age 7 to 9, 10 to 12, 13 to 15, and 15 to 18. Results indicated significant paths from child maltreatment to early externalizing and internalizing problems and social competence, as well as to cannabis abuse and dependence (CAD) symptoms in adolescence. Youth CAD symptoms were primarily related directly to child maltreatment and externalizing problems. Childhood internalizing symptoms contributed to later childhood decreases in social competence, which predicted increases in late adolescent externalizing problems. Using a developmental psychopathology framework, results are discussed in relation to cascade and transactional effects and the interplay between problem behaviors during childhood and development of CAD symptoms during early and late adolescence.
C1 [Rogosch, Fred A.; Oshri, Assaf; Cicchetti, Dante] Univ Rochester, Mt Hope Family Ctr, Rochester, NY 14608 USA.
   [Cicchetti, Dante] Univ Minnesota, Inst Child Dev, Minneapolis, MN 55455 USA.
RP Rogosch, FA (reprint author), Univ Rochester, Mt Hope Family Ctr, 187 Edinburgh St, Rochester, NY 14608 USA.
EM fred.rogosch@rochester.edu
RI Cicchetti, Dante/C-4560-2015
OI Cicchetti, Dante/0000-0002-6347-1278
FU NIDA NIH HHSUnited States Department of Health & Human ServicesNational
   Institutes of Health (NIH) - USANIH National Institute on Drug Abuse
   (NIDA) [R01 DA017741, DA12903, DA17741, R01 DA12903]
NR 94
TC 85
Z9 85
U1 0
U2 19
PU CAMBRIDGE UNIV PRESS
PI NEW YORK
PA 32 AVENUE OF THE AMERICAS, NEW YORK, NY 10013-2473 USA
SN 0954-5794
EI 1469-2198
J9 DEV PSYCHOPATHOL
JI Dev. Psychopathol.
PD NOV
PY 2010
VL 22
IS 4
SI SI
BP 883
EP 897
DI 10.1017/S0954579410000520
PG 15
WC Psychology, Developmental
SC Psychology
GA 667JZ
UT WOS:000283190600012
PM 20883588
OA Green Accepted
DA 2020-02-16
ER

PT J
AU Peltonen, K
   Ellonen, N
   Larsen, HB
   Helweg-Larsen, K
AF Peltonen, Kirsi
   Ellonen, Noora
   Larsen, Helmer B.
   Helweg-Larsen, Karin
TI Parental violence and adolescent mental health
SO EUROPEAN CHILD & ADOLESCENT PSYCHIATRY
LA English
DT Article
DE Parental violence; Adolescence; Mental health
ID CHILD-ABUSE; DIFFICULTIES QUESTIONNAIRE; DOMESTIC VIOLENCE; PHYSICAL
   MALTREATMENT; CORPORAL PUNISHMENT; VICTIMIZATION; STRENGTHS; IMPACT;
   YOUTH; DISORDERS
AB Being the target of parental violent acts decreases child adjustment and increases the likelihood of mental health problems in childhood and adolescence. Our study analyses how different types of parental violence ranging from verbal threats and swearing to hitting and kicking a child, are associated with child adjustment, indicated by strengths and difficulties scale (SDQ) total problem score, internalizing and externalizing problems as well as prosocial behaviour. We also study whether girls and boys and youths in two Nordic countries respond differently to parental violence. The data consists of a large-scale community sample of 15-16-year old Finnish (n = 5,762) and Danish (n = 3,943) adolescents. The representative data of continental Finland and its Finnish and Swedish speaking ninth graders as well as representative data of Danish ninth grade pupils were collected by the Police College of Finland and in Denmark by the National Institute of Public Health, University of Southern Denmark. The results show a clear dose-response effect between parental violent behaviour and the adolescent's problems. The more severe forms of parental violence were associated with higher levels of SDQ total difficulties and internalizing and externalizing symptoms. There was also a connection between parental violence and the deterioration of prosocial behaviour. The association was gender and nationality specific. The findings imply a high prevalence of parental violence and adverse mental health among the affected Finnish and Danish adolescents. Though the laws have been set in motion to prevent the use of parental physical violence the challenges remain in several domains of child protection, general health care, prevention and intervention.
C1 [Peltonen, Kirsi] Univ Tampere, Dept Psychol, Tampere 33014, Finland.
   [Ellonen, Noora] Police Coll Finland, Tampere 33721, Finland.
   [Larsen, Helmer B.] Univ Copenhagen, Dept Psychol, DK-1353 Copenhagen K, Denmark.
   [Helweg-Larsen, Karin] Univ So Denmark, Natl Inst Publ Hlth, DK-1399 Copenhagen K, Denmark.
RP Peltonen, K (reprint author), Univ Tampere, Dept Psychol, Tampere 33014, Finland.
EM kirsi.peltonen@uta.fi
OI Peltonen, Kirsi/0000-0002-5112-3823
NR 57
TC 27
Z9 30
U1 1
U2 25
PU SPRINGER
PI NEW YORK
PA 233 SPRING ST, NEW YORK, NY 10013 USA
SN 1018-8827
EI 1435-165X
J9 EUR CHILD ADOLES PSY
JI Eur. Child Adolesc. Psych.
PD NOV
PY 2010
VL 19
IS 11
BP 813
EP 822
DI 10.1007/s00787-010-0130-8
PG 10
WC Psychology, Developmental; Pediatrics; Psychiatry
SC Psychology; Pediatrics; Psychiatry
GA 662QD
UT WOS:000282825500003
PM 20821263
DA 2020-02-16
ER

PT J
AU Paananen, MV
   Taimela, SP
   Auvinen, JP
   Tammelin, TH
   Kantomaa, MT
   Ebeling, HE
   Taanila, AM
   Zitting, PJ
   Karppinen, JI
AF Paananen, Markus V.
   Taimela, Simo P.
   Auvinen, Juha P.
   Tammelin, Tuija H.
   Kantomaa, Marko T.
   Ebeling, Hanna E.
   Taanila, Anja M.
   Zitting, Paavo J.
   Karppinen, Jaro I.
TI Risk factors for persistence of multiple musculoskeletal pains in
   adolescence: A 2-year follow-up study
SO EUROPEAN JOURNAL OF PAIN
LA English
DT Article
DE Multiple pain; Musculoskeletal pain; Co-morbidity; Adolescents;
   Prospective study
ID LOW-BACK-PAIN; GENERAL-POPULATION; FINNISH ADOLESCENTS;
   BEHAVIORAL-PROBLEMS; PHYSICAL-ACTIVITY; BODILY PAIN; SCHOOLCHILDREN;
   HEALTH; NECK; PREDICTORS
AB Musculoskeletal pain in multiple sites is common already in adolescence, and may lead to subsequent musculoskeletal complaints in adulthood. We examined predictive factors for the persistence of multiple musculoskeletal pains in adolescence over a 2-year time span. A postal questionnaire was administered to a subsample of the Northern Finland Birth Cohort 1986 (n = 1773) when subjects were aged 16 and 18. The adjusted odds ratios (OR) and 95% confidence intervals (CI) for the possible risk factors of new-onset of multiple pains at 18 years and 2-year persistence of multiple pains were obtained using multinomial logistic regression. Multiple musculoskeletal pains were common; 43% of boys and 63% of girls at 16, and 61% of boys and 81% of girls at 18 reported pain in more than one site during the last 6 months. Moreover, multiple pains had a high persistence rate, as 75% of boys and 88% of girls with multiple pains at 16 reported multiple pains also at 18. In the multivariate analysis, emotional and behavioral problems (internalizing problems, OR 2.3; externalizing problems, OR 2.2), and high sitting time (OR 1.6) among boys, and internalizing problems (OR 3.7), high physical activity level (OR 1.6), short sleeping time (OR 1.7), and smoking (OR 1.9) among girls were predictive factors for the persistence of multiple pains. No statistically significant associations between the baseline variables and new-onset multiple pains were found. Multiple musculoskeletal pains appear to have a high tendency to persist in adolescence; both psychosocial factors and lifestyle factors contribute to this vulnerability. (C) 2010 European Federation of International Association for the Study of Pain Chapters. Published by Elsevier Ltd. All rights reserved.
C1 [Paananen, Markus V.; Auvinen, Juha P.; Tammelin, Tuija H.; Karppinen, Jaro I.] Finnish Inst Occupat Hlth, Oulu 90220, Finland.
   [Paananen, Markus V.; Auvinen, Juha P.; Zitting, Paavo J.; Karppinen, Jaro I.] Univ Oulu, Inst Clin Sci, Dept Phys Med & Rehabil, Oulu, Finland.
   [Taimela, Simo P.] Univ Helsinki, Dept Publ Hlth, FIN-00014 Helsinki, Finland.
   [Tammelin, Tuija H.] LIKES Res Ctr Sport & Hlth Sci, Jyvaskyla, Finland.
   [Kantomaa, Marko T.; Taanila, Anja M.; Zitting, Paavo J.] Univ Oulu, Inst Hlth Sci, Oulu, Finland.
   [Ebeling, Hanna E.] Univ Oulu, Clin Child Psychiat, Oulu, Finland.
   [Taanila, Anja M.] Univ Hosp Oulu, Unit Gen Practice, Oulu, Finland.
RP Paananen, MV (reprint author), Finnish Inst Occupat Hlth, Aapistie 1, Oulu 90220, Finland.
EM markus.paananen@oulu.fi
OI Taimela, Simo/0000-0001-6755-2983
FU Academy of FinlandAcademy of Finland [200868]; Finnish Association; Emil
   Aaltonen Foundation; Research Foundation of Orion Corporation;
   Foundation of Yrjo Jahnsson; TBGS (National Graduate School of
   Musculoskeletal Disorders and Biomaterials)
FX This study was partly funded by the Academy of Finland (Grant 200868),
   Finnish Association for the Study of Pain, Emil Aaltonen Foundation, the
   Research Foundation of Orion Corporation, and Foundation of Yrjo
   Jahnsson. The first author would like to acknowledge the TBGS (National
   Graduate School of Musculoskeletal Disorders and Biomaterials) for their
   support in graduate studies. There are no conflicts of interest to
   report.
NR 46
TC 42
Z9 50
U1 0
U2 15
PU ELSEVIER SCI LTD
PI OXFORD
PA THE BOULEVARD, LANGFORD LANE, KIDLINGTON, OXFORD OX5 1GB, OXON, ENGLAND
SN 1090-3801
J9 EUR J PAIN
JI Eur. J. Pain
PD NOV
PY 2010
VL 14
IS 10
BP 1026
EP 1032
DI 10.1016/j.ejpain.2010.03.011
PG 7
WC Anesthesiology; Clinical Neurology; Neurosciences
SC Anesthesiology; Neurosciences & Neurology
GA 678GK
UT WOS:000284061900008
PM 20403716
DA 2020-02-16
ER

PT J
AU Nederhof, E
   Bouma, EMC
   Riese, H
   Laceulle, OM
   Ormel, J
   Oldehinkel, AJ
AF Nederhof, E.
   Bouma, E. M. C.
   Riese, H.
   Laceulle, O. M.
   Ormel, J.
   Oldehinkel, A. J.
TI Evidence for plasticity genotypes in a gene-gene-environment
   interaction: the TRAILS study
SO GENES BRAIN AND BEHAVIOR
LA English
DT Article
DE SERT; SLC6A4; stressful life events; temperament; personality
ID SEROTONIN TRANSPORTER; NEUROTROPHIC FACTOR; EFFORTFUL CONTROL;
   EXTERNALIZING PROBLEMS; NEGATIVE EMOTIONALITY; CHILDHOOD ADVERSITY;
   BDNF; ASSOCIATION; PSYCHOPATHOLOGY; POLYMORPHISM
AB The purpose was to study how functional polymorphisms in the brain derived neurotrophic factor gene (BDNF val66met) and the serotonin transporter gene linked promotor region (5-HTTLPR) interact with childhood adversities in predicting Effortful Control. Effortful Control refers to the ability to regulate behavior in a goal-directed manner and is an interesting endophenotype for psychopathology because of its heritability and the association of low Effortful Control with both internalizing and externalizing problems. In a longitudinal population-based study Effortful Control was assessed with the parent version of the Early Adolescent Temperament Questionnaire at age 11. Pregnancy and delivery adversities and childhood events were assessed in a parent interview at age 11. Long-term difficulties until age 11 were assessed with a parent questionnaire at age 13.5. Blood or buccal cells were collected at age 16 for genotyping the rs6265 and rs25531 SNPs and the 5-HTTLPR length polymorphism. The study included 1032 complete data sets. Effortful Control was significantly predicted by the interaction between BDNF val66met, 5-HTTLPR and childhood events. The BDNF val66met val/val-5-HTTLPR l'/l' genotype was unaffected by childhood events, while having either at least one BDNF val66met met or 5-HTTLPR s' allele (l'/l'-met-carrier; l'/s'-val/val; s'/s'-val/val) made children sensitive to childhood events. Predictions of Effortful Control by pregnancy and delivery adversities and long-term difficulties were largely independent of genotype. We concluded that the l'/l'-met-carrier, l'/s'-val/val and the s'/s'-val/val genotypes showed greatest plasticity while the l'/l'-val/val genotype was unaffected by childhood events.
C1 [Nederhof, E.] Univ Groningen, Univ Med Ctr Groningen, Dept Psychiat, Interdisciplinary Ctr Psychiat Epidemiol, NL-9700 RB Groningen, Netherlands.
   Univ Groningen, Univ Med Ctr Groningen, Unit Genet Epidemiol & Bioinformat, Dept Epidemiol HR, NL-9700 RB Groningen, Netherlands.
RP Nederhof, E (reprint author), Univ Groningen, Univ Med Ctr Groningen, Dept Psychiat, Interdisciplinary Ctr Psychiat Epidemiol, CC72,POB 30 001, NL-9700 RB Groningen, Netherlands.
EM e.nederhof@med.umcg.nl
RI Ormel, Johan/C-6094-2013; Riese, Harriette/E-7234-2012; Laceulle,
   Odilia/R-5049-2018; ormel, johan/AAC-5584-2019
OI Riese, Harriette/0000-0003-3661-3151; Laceulle,
   Odilia/0000-0002-4305-512X; ormel, johan/0000-0002-5463-037X; bouma,
   esther/0000-0003-2993-7086
FU Netherlands Organization for Scientific Research NWO (Medical Research
   Council)Medical Research Council UK (MRC)Netherlands Organization for
   Scientific Research (NWO) [GB-MW 940-38-011, 100-001-004,
   60-60600-98-018, 60-60600-97-118, 261-98-710]; Social Sciences Council
   [GB-MaGW 480-01-006, GB-MaGW 480-07-001, GB-MaGW 457-03-018, GB-MaGW
   452-04-314, GB-MaGW 452-06-004]; NWONetherlands Organization for
   Scientific Research (NWO) [175.010.2003.005]; Sophia Foundation for
   Medical Research [301, 393]; Dutch Ministry of Justice (WODC); European
   Science FoundationEuropean Science Foundation (ESF) [FP-006]
FX This research is part of the TRacking Adolescents' Individual Lives
   Survey (TRAILS). Participating centers of TRAILS include various
   departments of the University Medical Center and University of
   Groningen, the Erasmus University Medical Center Rotterdam, the
   University of Utrecht, the Radboud Medical Center Nijmegen and the
   Parnassia Bavo group, all in the Netherlands. TRAILS has been
   financially supported by various grants from the Netherlands
   Organization for Scientific Research NWO (Medical Research Council
   program grant GB-MW 940-38-011; ZonMW Brainpower grant 100-001-004;
   ZonMw Risk Behavior and Dependence grants 60-60600-98-018 and
   60-60600-97-118; ZonMw Culture and Health grant 261-98-710; Social
   Sciences Council medium-sized investment grants GB-MaGW 480-01-006 and
   GB-MaGW 480-07-001; Social Sciences Council project grants GB-MaGW
   457-03-018, GB-MaGW 452-04-314, and GB-MaGW 452-06-004; NWO large-sized
   investment grant 175.010.2003.005); the Sophia Foundation for Medical
   Research (projects 301 and 393), the Dutch Ministry of Justice (WODC),
   the European Science Foundation (EuroSTRESS project FP-006), and the
   participating universities. We are grateful to all adolescents, their
   parents and teachers who participated in this research and to everyone
   who worked on this project and made it possible.
NR 31
TC 24
Z9 24
U1 0
U2 14
PU WILEY
PI HOBOKEN
PA 111 RIVER ST, HOBOKEN 07030-5774, NJ USA
SN 1601-1848
EI 1601-183X
J9 GENES BRAIN BEHAV
JI Genes Brain Behav.
PD NOV
PY 2010
VL 9
IS 8
BP 968
EP 973
DI 10.1111/j.1601-183X.2010.00637.x
PG 6
WC Behavioral Sciences; Neurosciences
SC Behavioral Sciences; Neurosciences & Neurology
GA 674GV
UT WOS:000283726100014
PM 20738408
DA 2020-02-16
ER

PT J
AU Govindan, RM
   Makki, MI
   Wilson, BJ
   Behen, ME
   Chugani, HT
AF Govindan, Rajkumar Munian
   Makki, Malek I.
   Wilson, Benjamin J.
   Behen, Michael E.
   Chugani, Harry T.
TI Abnormal Water Diffusivity in Corticostriatal Projections in Children
   With Tourette Syndrome
SO HUMAN BRAIN MAPPING
LA English
DT Article
DE DTI; Tourette syndrome; TBSS, Corticostriatal pathway, ADC
ID VOXEL-BASED MORPHOMETRY; TIC DISORDERS; TENSOR; BRAIN; COEFFICIENT;
   TRACTOGRAPHY; TRACKING; VOLUMES; MRI
AB The fronto-striato-thalamic circuit has been implicated in the pathomechanism of Tourette Syndrome (TS) To study white and gray matter comprehensively, we used a novel technique called Tract-Based Spatial Statistics (TBSS) combined with voxel-based analysis (VBA) of diffusion tensor MR images in children with TS as compared to typically developing controls. These automated and unbiased methods allow analysis of cerebral white matter and gray matter regions. We compared 15 right-handed children with TS (mean age 11 6 +/- 2.5 years, 12 males) to 14 age-matched right-handed healthy controls (NC, mean age: 12.29 +/- 3.2 years, 6 males). Tic severity and neurobehavioral scores were correlated with FA and ADC values in regions found abnormal by these methods. For white matter, TBSS analysis showed regions of Increased ADC in the corticostriatal projection pathways including left external capsule and left and right subcallosal fasciculus pathway in TS group compared to NC group. Within the TS group, ADC for the left external capsule was negatively associated with tic severity (r = -0 586, P = 0 02) For gray matter, VBA revealed increased ADC for bilateral orbitofrontal cortex, left putamen, and left insular cortex ADC for the right and left orbitofrontal cortex was highly correlated with internalizing problems (r = 0.665, P = 0 009, r = 0 545; P = 0 04, respectively) Altogether, this analysis revealed focal diffusion abnormalities in the corticostriatal pathway and in gray matter structures involved in the fronto-striatal circuit in TS. These diffusion abnormalities could serve as a neuroimaging marker related to tic severity and neurobehavioral abnormalities in TS subjects. Hum Brain Mapp 31.1665-1674, 2010. (C) 2010 Wiley-Liss, Inc.
C1 [Govindan, Rajkumar Munian; Makki, Malek I.; Wilson, Benjamin J.; Behen, Michael E.; Chugani, Harry T.] Wayne State Univ, Childrens Hosp Michigan, Dept Neurol, Detroit, MI USA.
   [Makki, Malek I.] Wayne State Univ, Childrens Hosp Michigan, Dept Radiol, Detroit, MI USA.
   [Chugani, Harry T.] Wayne State Univ, Childrens Hosp Michigan, Sch Med, Dept Pediat, Detroit, MI 48202 USA.
RP Chugani, HT (reprint author), Wayne State Univ, Childrens Hosp Michigan, Sch Med, Dept Pediat, Detroit, MI 48202 USA.
OI MAkki, Malek/0000-0002-6574-8242
NR 39
TC 19
Z9 19
U1 0
U2 11
PU WILEY
PI HOBOKEN
PA 111 RIVER ST, HOBOKEN 07030-5774, NJ USA
SN 1065-9471
EI 1097-0193
J9 HUM BRAIN MAPP
JI Hum. Brain Mapp.
PD NOV
PY 2010
VL 31
IS 11
BP 1665
EP 1674
DI 10.1002/hbm.20970
PG 10
WC Neurosciences; Neuroimaging; Radiology, Nuclear Medicine & Medical
   Imaging
SC Neurosciences & Neurology; Radiology, Nuclear Medicine & Medical Imaging
GA 673EE
UT WOS:000283641100004
PM 20162597
DA 2020-02-16
ER

PT J
AU Carbone, D
   Schmidt, LA
   Cunningham, CC
   McHolm, AE
   Edison, S
   St Pierre, J
   Boyle, MH
AF Carbone, Diana
   Schmidt, Louis A.
   Cunningham, Charles C.
   McHolm, Angela E.
   Edison, Shannon
   St Pierre, Jeff
   Boyle, Michael H.
TI Behavioral and Socio-emotional Functioning in Children with Selective
   Mutism: A Comparison with Anxious and Typically Developing Children
   Across Multiple Informants
SO JOURNAL OF ABNORMAL CHILD PSYCHOLOGY
LA English
DT Article
DE Selective mutism; Mixed anxiety; Children; Social skills; Social
   anxiety; Parent and teacher reports; Internalizing problems
ID SOCIAL PHOBIA; ANXIETY DISORDER; ELECTIVE MUTISM; ELEMENTARY-SCHOOL;
   MUTE CHILDREN; FOLLOW-UP; PSYCHOPATHOLOGY; INTERVENTIONS; PERFORMANCE;
   PREVALENCE
AB We examined differences among 158 children, 44 with selective mutism (SM; M = 8.2 years, SD = 3.4 years), 65 with mixed anxiety (MA; M = 8.9 years, SD = 3.2 years), and 49 community controls (M = 7.7 years, SD = 2.6 years) on primary caregiver, teacher, and child reports of behavioral and socio-emotional functioning. Children with SM were rated lower than controls on a range of social skills, but the SM and MA groups did not significantly differ on many of the social skills and anxiety measures. However, children with SM were rated higher than children with MA and controls on social anxiety. Findings suggest that SM may be conceptualized as an anxiety disorder, with primary deficits in social functioning and social anxiety. This interpretation supports a more specific classification of SM as an anxiety disorder for future diagnostic manuals than is currently described in the literature. The present findings also have implications for clinical practice, whereby social skills training merits inclusion in intervention for children with anxiety disorders as well as children with SM.
C1 [Schmidt, Louis A.] McMaster Univ, Dept Psychol Neurosci & Behav, Hamilton, ON L8S 4K1, Canada.
   [Cunningham, Charles C.; McHolm, Angela E.; Edison, Shannon; Boyle, Michael H.] McMaster Univ, Dept Psychiat & Behav Neurosci, Hamilton, ON L8S 4K1, Canada.
   [St Pierre, Jeff] CPRI, London, ON, Canada.
RP Schmidt, LA (reprint author), McMaster Univ, Dept Psychol Neurosci & Behav, Hamilton, ON L8S 4K1, Canada.
EM schmidtl@mcmaster.ca
NR 40
TC 24
Z9 24
U1 2
U2 35
PU SPRINGER/PLENUM PUBLISHERS
PI NEW YORK
PA 233 SPRING ST, NEW YORK, NY 10013 USA
SN 0091-0627
EI 1573-2835
J9 J ABNORM CHILD PSYCH
JI J. Abnorm. Child Psychol.
PD NOV
PY 2010
VL 38
IS 8
BP 1057
EP 1067
DI 10.1007/s10802-010-9425-y
PG 11
WC Psychology, Clinical; Psychology, Developmental
SC Psychology
GA 672HU
UT WOS:000283574500002
PM 20496108
DA 2020-02-16
ER

PT J
AU Garner, AA
   Marceaux, JC
   Mrug, S
   Patterson, C
   Hodgens, B
AF Garner, Annie A.
   Marceaux, Janice C.
   Mrug, Sylvie
   Patterson, Cryshelle
   Hodgens, Bart
TI Dimensions and Correlates of Attention Deficit/Hyperactivity Disorder
   and Sluggish Cognitive Tempo
SO JOURNAL OF ABNORMAL CHILD PSYCHOLOGY
LA English
DT Article
DE Sluggish cognitive tempo; Factor analysis; Attention
   deficit/hyperactivity disorder; Clinical population
ID DEFICIT HYPERACTIVITY DISORDER; PREDOMINANTLY INATTENTIVE TYPE;
   CHILDREN; ADHD; IMPAIRMENT
AB The present study examined Sluggish Cognitive Tempo (SCT) in relation to ADHD symptoms, clinical diagnosis, and multiple aspects of adjustment in a clinical sample. Parent and teacher reports were gathered for 322 children and adolescents evaluated for behavioral, emotional, and/or learning problems at a university clinic. Confirmatory factor analyses (CFA) supported the presence of three separate, but correlated factors (SCT, inattention, and hyperactivity/impulsivity) in both parent and teacher ratings. As expected, SCT symptoms were greatest in youth with ADHD Inattentive type, but were also found in non-ADHD clinical groups. SCT symptoms were related to inattention, internalizing, and social problems across both parent and teacher informants; for parent reports, SCT was also related to more externalizing problems. Findings support the statistical validity of the SCT construct, but its clinical utility is still unclear.
C1 [Garner, Annie A.] UAB Dept Psychol, Birmingham, AL 35294 USA.
   [Garner, Annie A.; Marceaux, Janice C.; Mrug, Sylvie; Hodgens, Bart] Univ Alabama, Dept Psychol, Birmingham, AL 35294 USA.
   [Patterson, Cryshelle; Hodgens, Bart] Univ Alabama, Civitan Int Res Ctr Sparks Clin, Birmingham, AL USA.
RP Garner, AA (reprint author), UAB Dept Psychol, CH 415,1530 3rd Ave S, Birmingham, AL 35294 USA.
EM aiartiga@uab.edu
FU NIDA NIH HHSUnited States Department of Health & Human ServicesNational
   Institutes of Health (NIH) - USANIH National Institute on Drug Abuse
   (NIDA) [K01 DA024700, K01 DA024700-02]
NR 23
TC 72
Z9 72
U1 2
U2 9
PU SPRINGER/PLENUM PUBLISHERS
PI NEW YORK
PA 233 SPRING ST, NEW YORK, NY 10013 USA
SN 0091-0627
J9 J ABNORM CHILD PSYCH
JI J. Abnorm. Child Psychol.
PD NOV
PY 2010
VL 38
IS 8
BP 1097
EP 1107
DI 10.1007/s10802-010-9436-8
PG 11
WC Psychology, Clinical; Psychology, Developmental
SC Psychology
GA 672HU
UT WOS:000283574500005
PM 20644992
OA Green Accepted
DA 2020-02-16
ER

PT J
AU Olino, TM
   Seeley, JR
   Lewinsohn, PM
AF Olino, Thomas M.
   Seeley, John R.
   Lewinsohn, Peter M.
TI Conduct Disorder and Psychosocial Outcomes at Age 30: Early Adult
   Psychopathology as a Potential Mediator
SO JOURNAL OF ABNORMAL CHILD PSYCHOLOGY
LA English
DT Article
DE Conduct disorder; Psychosocial functioning; Comorbidity
ID ANTISOCIAL PERSONALITY-DISORDER; ADOLESCENT PSYCHOPATHOLOGY; ANXIETY
   DISORDERS; MAJOR DEPRESSION; PROBLEM BEHAVIOR; SUBSTANCE USE; CHILDHOOD;
   RISK; ALCOHOL; ONSET
AB Conduct disorder (CD) is associated with a number of adverse psychosocial outcomes in adulthood. There is consistent evidence that CD is predictive of antisocial behavior, but mixed evidence that CD is predictive of other externalizing and internalizing disorders. Further, externalizing and internalizing disorders are often associated with similar psychosocial outcomes as CD. However, relatively little work has examined whether forms of psychopathology (e.g., externalizing and/or internalizing disorders) mediates the relationship between youth CD and adult psychosocial outcomes. The present study examined associations between youth CD and adult psychosocial outcomes and sought to identify forms of psychopathology that may potentially mediate this relationship. Participants completed self-report measures of psychosocial functioning and semi-structured diagnostic interviews during adolescence and young adulthood. Analyses found that most domains of adult psychosocial functioning were associated with youth CD. Adult antisocial behavior was the only form of psychopathology predicted by CD. Adult antisocial behavior appeared to mediate the relationship between CD and marital status, life satisfaction, and being in jail and partially mediated the relationship between CD and family support and global functioning. These data suggest that reducing the progression to adult antisocial behavior may improve multiple psychosocial outcomes among those with a history of CD.
C1 [Olino, Thomas M.] Univ Pittsburgh, Dept Psychiat, Pittsburgh, PA 15213 USA.
   [Seeley, John R.; Lewinsohn, Peter M.] Oregon Res Inst, Eugene, OR 97403 USA.
RP Olino, TM (reprint author), Univ Pittsburgh, Dept Psychiat, 3811 OHara St, Pittsburgh, PA 15213 USA.
EM olinotm@upmc.edu
RI Olino, Thomas/H-8377-2019
OI Olino, Thomas/0000-0001-5139-8571
FU NIDA NIH HHSUnited States Department of Health & Human ServicesNational
   Institutes of Health (NIH) - USANIH National Institute on Drug Abuse
   (NIDA) [DA12951, R01 DA012951]; NIMH NIH HHSUnited States Department of
   Health & Human ServicesNational Institutes of Health (NIH) - USANIH
   National Institute of Mental Health (NIMH) [T32 MH018951, R01 MH050522,
   R01 MH040501]
NR 63
TC 16
Z9 16
U1 0
U2 17
PU SPRINGER/PLENUM PUBLISHERS
PI NEW YORK
PA 233 SPRING ST, NEW YORK, NY 10013 USA
SN 0091-0627
EI 1573-2835
J9 J ABNORM CHILD PSYCH
JI J. Abnorm. Child Psychol.
PD NOV
PY 2010
VL 38
IS 8
BP 1139
EP 1149
DI 10.1007/s10802-010-9427-9
PG 11
WC Psychology, Clinical; Psychology, Developmental
SC Psychology
GA 672HU
UT WOS:000283574500008
PM 20521096
OA Green Accepted
DA 2020-02-16
ER

PT J
AU Chavez, LM
   Shrout, PE
   Alegria, M
   Lapatin, S
   Canino, G
AF Chavez, Ligia M.
   Shrout, Patrick E.
   Alegria, Margarita
   Lapatin, Sheri
   Canino, Glorisa
TI Ethnic Differences in Perceived Impairment and Need for Care
SO JOURNAL OF ABNORMAL CHILD PSYCHOLOGY
LA English
DT Article
DE Vignette methodology; Ethnicity research; Mental health services;
   Impairment
ID MENTAL-HEALTH-SERVICES; CLINICAL JUDGMENT; PSYCHIATRIC-DISORDERS;
   RHEUMATOID-ARTHRITIS; LATINO ADOLESCENTS; UNMET NEED; CHILDREN; AFRICAN;
   PREVALENCE; CAREGIVERS
AB Latino children in the U.S. have high rates of unmet need for mental health services, perhaps due to biased perceptions of impairment and need for care by parents and providers. We tested this argument using an experimental vignette design. Vignettes described children with problems that varied on severity (mild vs. serious), nature of the problem (internalizing vs. externalizing), as well as gender and ethnicity (Latino vs. Anglo). Raters were Latino and Anglo parents (N = 185) and providers (N = 189). Vignettes with Latino names were viewed as more impaired by both parents and providers, and this effect was significantly stronger in Latino vignettes with less severe problems. Severity and Latino features of vignettes also interacted with judgments of need for service. At higher severity, vignettes with Anglo names were judged to need service more than vignettes with Latino names, despite the same judged levels of impairment. Results are discussed in the light of the unmet need for Latinos.
C1 [Chavez, Ligia M.; Canino, Glorisa] Univ Puerto Rico, San Juan, PR 00936 USA.
   [Shrout, Patrick E.] NYU, New York, NY USA.
   [Alegria, Margarita; Lapatin, Sheri] Cambridge Hlth Alliance, Somerville, MA USA.
RP Chavez, LM (reprint author), Univ Puerto Rico, Med Sci Campus,POB 365067, San Juan, PR 00936 USA.
EM ligia.chavez@upr.edu
OI Markle, Sheri/0000-0002-6768-3569
FU NIMHD NIH HHSUnited States Department of Health & Human ServicesNational
   Institutes of Health (NIH) - USANIH National Institute on Minority
   Health & Health Disparities (NIMHD) [P60 MD002261, P60 MD002261-03];
   NIMH NIH HHSUnited States Department of Health & Human ServicesNational
   Institutes of Health (NIH) - USANIH National Institute of Mental Health
   (NIMH) [P50 MH073469-05, P50 MH073469]; PHS HHSUnited States Public
   Health Service [P60 MDO 02261, P50 MHO 73469-01]
NR 51
TC 18
Z9 18
U1 1
U2 18
PU SPRINGER/PLENUM PUBLISHERS
PI NEW YORK
PA 233 SPRING ST, NEW YORK, NY 10013 USA
SN 0091-0627
J9 J ABNORM CHILD PSYCH
JI J. Abnorm. Child Psychol.
PD NOV
PY 2010
VL 38
IS 8
BP 1165
EP 1177
DI 10.1007/s10802-010-9428-8
PG 13
WC Psychology, Clinical; Psychology, Developmental
SC Psychology
GA 672HU
UT WOS:000283574500010
PM 20521095
OA Green Accepted
DA 2020-02-16
ER

PT J
AU Goodman, A
   Lamping, DL
   Ploubidis, GB
AF Goodman, Anna
   Lamping, Donna L.
   Ploubidis, George B.
TI When to Use Broader Internalising and Externalising Subscales Instead of
   the Hypothesised Five Subscales on the Strengths and Difficulties
   Questionnaire (SDQ): Data from British Parents, Teachers and Children
SO JOURNAL OF ABNORMAL CHILD PSYCHOLOGY
LA English
DT Article
DE Strengths and Difficulties Questionnaire; Factor structure; Construct
   validity; Britain; Internalizing problems; Externalizing problems
ID MENTAL-HEALTH; COMMUNITY SAMPLE; ADOLESCENT PSYCHOPATHOLOGY;
   PSYCHOMETRIC PROPERTIES; BEHAVIOR-CHECKLIST; VALIDATION; VERSION
AB The Strengths and Difficulties Questionnaire (SDQ) is a widely used child mental health questionnaire with five hypothesised subscales. There is theoretical and preliminary empirical support for combining the SDQ's hypothesised emotional and peer subscales into an 'internalizing' subscale and the hypothesised behavioral and hyperactivity subscales into an 'externalizing' subscale (alongside the fifth prosocial subscale). We examine this using parent, teacher and youth SDQ data from a representative sample of 5-16 year olds in Britain (N = 18,222). Factor analyses generally supported second-order internalizing and externalizing factors, and the internalizing and externalizing subscales showed good convergent and discriminant validity across informants and with respect to clinical disorder. By contrast, discriminant validity was poorer between the emotional and peer subscales and between the behavioral, hyperactivity and prosocial subscales. This applied particularly to children with low scores on those subscales. We conclude that there are advantages to using the broader internalizing and externalizing SDQ subscales for analyses in low-risk samples, while retaining all five subscales when screening for disorder.
C1 [Goodman, Anna; Ploubidis, George B.] Univ London London Sch Hyg & Trop Med, Dept Epidemiol & Populat Sci, London WC1E 7HT, England.
   [Lamping, Donna L.] Univ London London Sch Hyg & Trop Med, Hlth Serv Res Unit, London WC1E 7HT, England.
RP Goodman, A (reprint author), Univ London London Sch Hyg & Trop Med, Dept Epidemiol & Populat Sci, Keppel St, London WC1E 7HT, England.
EM anna.goodman@lshtm.ac.uk
RI Ploubidis, George/G-9531-2011
OI Ploubidis, George/0000-0002-8198-5790
NR 37
TC 421
Z9 425
U1 6
U2 101
PU SPRINGER/PLENUM PUBLISHERS
PI NEW YORK
PA 233 SPRING ST, NEW YORK, NY 10013 USA
SN 0091-0627
J9 J ABNORM CHILD PSYCH
JI J. Abnorm. Child Psychol.
PD NOV
PY 2010
VL 38
IS 8
BP 1179
EP 1191
DI 10.1007/s10802-010-9434-x
PG 13
WC Psychology, Clinical; Psychology, Developmental
SC Psychology
GA 672HU
UT WOS:000283574500011
PM 20623175
OA Green Accepted
HC Y
HP N
DA 2020-02-16
ER

PT J
AU Kolko, DJ
   Pardini, DA
AF Kolko, David J.
   Pardini, Dustin A.
TI ODD Dimensions, ADHD, and Callous-Unemotional Traits as Predictors of
   Treatment Response in Children With Disruptive Behavior Disorders
SO JOURNAL OF ABNORMAL PSYCHOLOGY
LA English
DT Article
DE callous-unemotional; conduct disorder; oppositional defiant disorder;
   treatment; longitudinal studies
ID OPPOSITIONAL DEFIANT DISORDER; CONDUCT DISORDER; INTERPERSONAL
   CALLOUSNESS; ANTISOCIAL-BEHAVIOR; PSYCHOPATHIC TRAITS; ADULT OUTCOMES;
   FOLLOW-UP; DELINQUENCY; YOUTH; RISK
AB To answer several questions pertinent to DSM-V, the authors examined the predictive validity of pretreatment oppositional defiant disorder (ODD) dimensions, attention-deficit/hyperactivity disorder (ADHD), and callous unemotional (CU) traits in relation to several treatment outcomes in 177 children diagnosed with ODD or conduct disorder (CD). Multiple informants completed diagnostic interviews and rating scales at 6 assessment points (pretreatment to 3-year follow-up) to document emotional and behavioral outcomes. After controlling for pretreatment CD, the ODD dimension of hurtfulness was related to treatment-resistant CD, delinquent behaviors, and externalizing problems. In contrast, the ODD dimension tapping irritability was associated with treatment-resistant ODD, internalizing problems, and global functional impairment following treatment. Whereas pretreatment ADHD was associated with posttreatment ODD and social problems, it was unrelated to posttreatment CD symptoms and diagnosis. Contrary to predictions, CU traits were unrelated to any posttreatment outcomes after controlling for other covariates. These findings remained after controlling for measures of pretreatment global functional impairment.
C1 [Kolko, David J.; Pardini, Dustin A.] Univ Pittsburgh, Sch Med, Pittsburgh, PA USA.
RP Kolko, DJ (reprint author), WPIC,3811 OHara St, Pittsburgh, PA 15213 USA.
EM kolkodj@upmc.edu
RI Pardini, Dustin/E-3615-2013
FU NIMH NIH HHSUnited States Department of Health & Human ServicesNational
   Institutes of Health (NIH) - USANIH National Institute of Mental Health
   (NIMH) [MH 57727, MH 078039]
NR 53
TC 98
Z9 101
U1 1
U2 39
PU AMER PSYCHOLOGICAL ASSOC
PI WASHINGTON
PA 750 FIRST ST NE, WASHINGTON, DC 20002-4242 USA
SN 0021-843X
J9 J ABNORM PSYCHOL
JI J. Abnorm. Psychol.
PD NOV
PY 2010
VL 119
IS 4
BP 713
EP 725
DI 10.1037/a0020910
PG 13
WC Psychology, Clinical; Psychiatry
SC Psychology; Psychiatry
GA 680PP
UT WOS:000284247200009
PM 21090875
DA 2020-02-16
ER

PT J
AU Wang, SC
   Schwartz, SJ
   Zamboanga, BL
AF Wang, Sherry C.
   Schwartz, Seth J.
   Zamboanga, Byron L.
TI Acculturative Stress Among Cuban American College Students: Exploring
   the Mediating Pathways Between Acculturation and Psychosocial
   Functioning
SO JOURNAL OF APPLIED SOCIAL PSYCHOLOGY
LA English
DT Article
ID ETHNIC-IDENTITY; MENTAL-HEALTH; SELF-ESTEEM; LATINO ADOLESCENTS;
   EMERGING ADULTHOOD; AFRICAN-AMERICAN; MEXICAN-AMERICAN; UNITED-STATES;
   FIT INDEXES; ALCOHOL-USE
AB We examined different dimensions of acculturative stress in mediating the association between acculturation and psychosocial functioning among 199 Cuban American college students (M age = 20.1 years) in Miami. Results showed that heritage-cultural orientation was directly associated with self-esteem. No other direct relations emerged. Spanish competency pressures and pressures against acculturation mediated the relationships between heritage-cultural orientation and internalizing symptoms, whereas pressures to acculturate mediated the association between American cultural orientation and self-esteem. These findings highlight the unique roles of different components of acculturative stress in the relationship of heritage and American cultural orientation to Cuban American adolescents' psychosocial well-being. Implications regarding the multidimensionality of acculturation and of acculturative stress are discussed.
C1 [Wang, Sherry C.] Univ Nebraska, Dept Educ Psychol, Teachers Coll 114, Lincoln, NE 68588 USA.
   [Schwartz, Seth J.] Univ Miami, Leonard M Miller Sch Med, Dept Epidemiol & Publ Hlth, Coral Gables, FL 33124 USA.
   [Zamboanga, Byron L.] Smith Coll, Dept Psychol, Northampton, MA 01063 USA.
RP Wang, SC (reprint author), Univ Nebraska, Dept Educ Psychol, Teachers Coll 114, Lincoln, NE 68588 USA.
EM sherrycwang@huskers.unl.edu
NR 95
TC 24
Z9 24
U1 0
U2 16
PU WILEY
PI HOBOKEN
PA 111 RIVER ST, HOBOKEN 07030-5774, NJ USA
SN 0021-9029
EI 1559-1816
J9 J APPL SOC PSYCHOL
JI J. Appl. Soc. Psychol.
PD NOV
PY 2010
VL 40
IS 11
BP 2862
EP 2887
DI 10.1111/j.1559-1816.2010.00684.x
PG 26
WC Psychology, Social
SC Psychology
GA 683OF
UT WOS:000284484400008
DA 2020-02-16
ER

PT J
AU Mercer, SH
   DeRosier, ME
AF Mercer, Sterett H.
   DeRosier, Melissa E.
TI SELECTION AND SOCIALIZATION OF INTERNALIZING PROBLEMS IN MIDDLE
   CHILDHOOD
SO JOURNAL OF SOCIAL AND CLINICAL PSYCHOLOGY
LA English
DT Article
ID SOCIAL WITHDRAWAL; CHILDRENS LONELINESS; SHORT QUESTIONNAIRE;
   SOCIOMETRIC STATUS; PEER CONTAGION; CO-RUMINATION; DEPRESSION;
   ADOLESCENTS; FRIENDSHIP; BEHAVIOR
AB This study investigated selection and socialization as contributors to homophily of internalizing problems during middle childhood Longitudinal social network analyses were conducted to determine the extent to which similarity on depression, loneliness, and social anxiety influences friendship formation (i e, selection) as well as the extent to which friendship contributes to similarity on these variables (i e, socialization) across one academic year Participants included 1,016 third grade students in 11 schools Results suggested that children tended to select others with similar levels of loneliness, but not depression or social anxiety, as friends In addition, children's levels of loneliness, depression, and social anxiety became more similar to the average level of their friends over time Discussion focuses on the consistency of the findings with studies of older populations as well as methodological considerations relevant to future studies
C1 [Mercer, Sterett H.] Univ So Mississippi, Dept Psychol, Hattiesburg, MS 39406 USA.
RP Mercer, SH (reprint author), Univ So Mississippi, Dept Psychol, 118 Coll Dr 5025, Hattiesburg, MS 39406 USA.
RI Mercer, Sterett H./H-4521-2019; Graham, James/A-2777-2008
OI Mercer, Sterett H./0000-0002-7940-4221; Graham,
   James/0000-0003-3265-7261
NR 79
TC 16
Z9 17
U1 1
U2 15
PU GUILFORD PUBLICATIONS INC
PI NEW YORK
PA 370 SEVENTH AVE, SUITE 1200, NEW YORK, NY 10001-1020 USA
SN 0736-7236
J9 J SOC CLIN PSYCHOL
JI J. Soc. Clin. Psychol.
PD NOV
PY 2010
VL 29
IS 9
BP 1031
EP 1056
DI 10.1521/jscp.2010.29.9.1031
PG 26
WC Psychology, Clinical; Psychology, Social
SC Psychology
GA 683XI
UT WOS:000284511200005
DA 2020-02-16
ER

PT J
AU Pardini, DA
   Fite, PJ
AF Pardini, Dustin A.
   Fite, Paula J.
TI Symptoms of Conduct Disorder, Oppositional Defiant Disorder,
   Attention-Deficit/Hyperactivity Disorder, and Callous-Unemotional Traits
   as Unique Predictors of Psychosocial Maladjustment in Boys: Advancing an
   Evidence Base for DSM-V
SO JOURNAL OF THE AMERICAN ACADEMY OF CHILD AND ADOLESCENT PSYCHIATRY
LA English
DT Article
DE callous-unemotional traits; oppositional defiant disorder;
   attention-deficit/hyperactivity disorder; conduct disorder; longitudinal
ID DISRUPTIVE BEHAVIOR; ACADEMIC UNDERACHIEVEMENT; IV ADHD; CHILDREN;
   CHILDHOOD; DELINQUENCY; PSYCHOPATHY; ADOLESCENCE; AGGRESSION;
   INATTENTION
AB Objective: The incremental utility of symptoms of conduct disorder (CD), oppositional defiant disorder (ODD), attention-deficit/hyperactivity disorder (ADHD), and callous-unemotional (CU) traits for predicting psychosocial outcomes across multiple domains was examined in a community sample of 1,517 boys. Method: Several outcomes were assessed semiannually across a 2-year follow-up, including antisocial behavior, internalizing problems, peer conflict, and academic difficulties. Official criminal charges were also examined across adolescence. Results: CD symptoms emerged as the most robust predictor of future antisocial outcomes. However, ODD symptoms predicted later criminal charges and conduct problems, and CU traits were robustly associated with serious and persistent criminal behavior in boys. Attention-deficit/hyperactivity disorder symptoms predicted increases in oppositional defiant behavior and conduct problems over time and were uniquely related to future academic difficulties. Both ADHD and ODD symptoms predicted social and internalizing problems in boys, whereas CU traits were associated with decreased internalizing problems over time. Conclusions: The current findings have implications for revisions being considered as part of the DSM-V. Specifically, incorporating CU traits into the diagnostic criteria for Disruptive Behavior Disorders (DBD) may help to further delineate boys at risk for severe and persistent delinquency. Although currently prohibited, allowing a diagnosis of ODD when CD is present may provide unique prognostic information about boys who are at risk for future criminal behavior, social problems, and internalizing problems. J. Am. Acad. Child Adolesc. Psychiatry, 2010;49(11)1134-1144.
C1 [Pardini, Dustin A.] Univ Pittsburgh, Med Ctr, Pittsburgh, PA 15213 USA.
   [Fite, Paula J.] Univ Tennessee, Knoxville, TN 37996 USA.
RP Pardini, DA (reprint author), Univ Pittsburgh, Med Ctr, Sterling Plaza,Suite 408,201 N Craig St, Pittsburgh, PA 15213 USA.
EM dap38@pitt.edu
RI Pardini, Dustin/E-3615-2013
FU National Institute on Drug AbuseUnited States Department of Health &
   Human ServicesNational Institutes of Health (NIH) - USANIH National
   Institute on Drug Abuse (NIDA) [DA411018]; National Institute on Mental
   HealthUnited States Department of Health & Human ServicesNational
   Institutes of Health (NIH) - USANIH National Institute of Mental Health
   (NIMH) [MH 48890, MH 50778]; Office of Juvenile Justice and Delinquency
   Prevention [96-MU-FX-0012]; Pennsylvania Department of Health [SAP
   4100043365]; Notional Institute of Mental Health [1K01MH078039-01A1]
FX This study is supported by grants awarded to Dr. Rolf Loeber from the
   National Institute on Drug Abuse (DA411018), National Institute on
   Mental Health (MH 48890, MH 50778), the Office of Juvenile Justice and
   Delinquency Prevention (96-MU-FX-0012), and the Pennsylvania Department
   of Health (SAP 4100043365). Preparation of this paper was supported by
   funding from the Notional Institute of Mental Health (1K01MH078039-01A1,
   to D.P).
NR 48
TC 137
Z9 140
U1 0
U2 58
PU ELSEVIER SCIENCE BV
PI AMSTERDAM
PA PO BOX 211, 1000 AE AMSTERDAM, NETHERLANDS
SN 0890-8567
J9 J AM ACAD CHILD PSY
JI J. Am. Acad. Child Adolesc. Psychiatr.
PD NOV
PY 2010
VL 49
IS 11
BP 1134
EP 1144
DI 10.1016/j.jaac.2010.07.010
PG 11
WC Psychology, Developmental; Pediatrics; Psychiatry
SC Psychology; Pediatrics; Psychiatry
GA 674NX
UT WOS:000283755000006
PM 20970701
OA Green Accepted
DA 2020-02-16
ER

PT J
AU Hsieh, CJ
   Jeng, SF
   Su, YN
   Liao, HF
   Hsieh, WS
   Wu, KY
   Chen, PC
AF Hsieh, Chia-Jung
   Jeng, Suh-Fang
   Su, Yi-Ning
   Liao, Hua-Fang
   Hsieh, Wu-Shiun
   Wu, Kuen-Yuh
   Chen, Pau-Chung
TI CYP1A1 Modifies the Effect of Maternal Exposure to Environmental Tobacco
   Smoke on Child Behavior
SO NICOTINE & TOBACCO RESEARCH
LA English
DT Article
ID LOW-BIRTH-WEIGHT; DEFICIT HYPERACTIVITY DISORDER; PRENATAL NICOTINE
   EXPOSURE; GENETIC POLYMORPHISMS; SEROTONERGIC SYSTEM; PREGNANCY;
   COTININE; COHORT; GSTM1; RISK
AB Maternal environmental tobacco smoke (ETS) has been identified as a key risk factor for problem behavior in children, but the role of genetic susceptibility is not clear. The purpose of this study was to examine the metabolic genetic modification effect of exposure to ETS in nonsmoking mothers on child behavior at 2 years of age.
   A prospective cohort study was conducted among 191 mothers who gave births between 2004 and 2005 and their infants in Taiwan. The mothers completed a questionnaire before delivery in which they provided information on exposure to ETS during pregnancy. Four metabolic genes, CYP1A1 MspI, CYP1A1 Ile462Val, GSTT1, and GSTM1 were isolated from both maternal and infant DNA samples. Children's behavior problems at 2 years of age were reported by their mothers using the Child Behavior Checklist/1.5-5. Multiple linear models were used to estimate the effects of ETS and genotype on child behavior.
   Maternal ETS exposure was associated with the anxious score. The ETS-exposed group with both the CYP1A1 MspI and the CYP1A1 Ile462Val variants had higher scores, as reflected in total CBCL score as well as scores on the internalizing scale and its emotional subdomain, the anxious scale, and the externalizing scale and its aggressive subdomain.
   Child behavioral problems may be associated with prenatal ETS exposure, and this effect may be modified by infant CYP1A1 MspI and CYP1A1 Ile462Val genes.
C1 [Chen, Pau-Chung] Natl Taiwan Univ, Coll Publ Hlth, Inst Occupat Med & Ind Hyg, Taipei 100, Taiwan.
   [Jeng, Suh-Fang; Su, Yi-Ning; Liao, Hua-Fang; Hsieh, Wu-Shiun] Natl Taiwan Univ, Coll Med, Taipei 100, Taiwan.
   [Su, Yi-Ning; Hsieh, Wu-Shiun] Natl Taiwan Univ Hosp, Taipei, Taiwan.
RP Chen, PC (reprint author), Natl Taiwan Univ, Coll Publ Hlth, Inst Occupat Med & Ind Hyg, 17 Syujhou Rd, Taipei 100, Taiwan.
EM pchen@ntu.edu.tw
RI Chen, Pau-Chung/H-5686-2011
OI Chen, Pau-Chung/0000-0002-6242-5974; WU, KUEN-YU/0000-0003-1388-475X;
   JENG, SUH-FANG/0000-0001-6953-8835; HSIEH, WU-SHIUN/0000-0002-0609-3311
FU Bureau of Health Promotion, Department of Health [BHP-PHRC-92-4,
   DOH93-HP-1702]; National Science Council, TaiwanNational Science Council
   of Taiwan [NSC95-2314-B-002-269, NSC96-2314-B-002-117-MY3,
   NSC99-2628-B-002-074-MY3]
FX This work was supported by grants from the Bureau of Health Promotion,
   Department of Health (BHP-PHRC-92-4 and DOH93-HP-1702), and National
   Science Council (NSC95-2314-B-002-269, NSC96-2314-B-002-117-MY3, and
   NSC99-2628-B-002-074-MY3), Taiwan.
NR 44
TC 14
Z9 14
U1 0
U2 3
PU OXFORD UNIV PRESS
PI OXFORD
PA GREAT CLARENDON ST, OXFORD OX2 6DP, ENGLAND
SN 1462-2203
EI 1469-994X
J9 NICOTINE TOB RES
JI Nicotine Tob. Res.
PD NOV
PY 2010
VL 12
IS 11
BP 1108
EP 1117
DI 10.1093/ntr/ntq157
PG 10
WC Substance Abuse; Public, Environmental & Occupational Health
SC Substance Abuse; Public, Environmental & Occupational Health
GA 673QI
UT WOS:000283677600006
PM 20855412
DA 2020-02-16
ER

PT J
AU Lucas-Thompson, RG
   Goldberg, WA
   Prause, JA
AF Lucas-Thompson, Rachel G.
   Goldberg, Wendy A.
   Prause, Jo Ann
TI Maternal Work Early in the Lives of Children and Its Distal Associations
   With Achievement and Behavior Problems: A Meta-Analysis
SO PSYCHOLOGICAL BULLETIN
LA English
DT Article
DE maternal employment; meta-analysis; achievement; problem behaviors
ID NATIONAL LONGITUDINAL SURVEY; YOUNG-CHILDREN; NEIGHBORHOOD
   CHARACTERISTICS; ACADEMIC-ACHIEVEMENT; PARENTAL EMPLOYMENT; COGNITIVE
   OUTCOMES; MOTHERS EMPLOYMENT; CARE ARRANGEMENTS; FINANCIAL STRAIN;
   PUBLICATION BIAS
AB This meta-analysis of 69 studies (1,483 effect sizes) used random effects models to examine maternal employment during infancy/early childhood in relation to 2 major domains of child functioning: achievement and behavior problems. Analyses of studies that spanned 5 decades indicated that, with a few exceptions, early employment was not significantly associated with later achievement or internalizing/externalizing behaviors. The exceptions were for teacher ratings of achievement and internalizing behaviors: Employment was associated with higher achievement and fewer internalizing behaviors. Substantial heterogeneity among the effect sizes prompted examination of moderators. Sample-level moderator analyses pointed to the importance of socioeconomic and contextual variables, with early employment most beneficial when families were challenged by single parenthood or welfare status. Maternal employment during Years 2 and 3 was associated with higher achievement. Some moderator analyses indicated negative effects of employment for middle-class and 2-parent families and for very early employment (child's first year). Associations also differed depending on whether effect sizes were adjusted for contextual variables. Only 1 study-level moderator (sex of first author) was significant after adjusting for other moderators. The small effect size and primarily nonsignificant results for main effects of early maternal employment should allay concerns about mothers working when children are young. However, negative findings associated with employment during the child's first year are compatible with calls for more generous maternal leave policies. Results highlight the importance of social context for identifying under which conditions and for which subgroups early maternal employment is associated with positive or negative child outcomes.
C1 [Lucas-Thompson, Rachel G.] Macalester Coll, Dept Psychol, St Paul, MN 55105 USA.
   [Goldberg, Wendy A.; Prause, Jo Ann] Univ Calif Irvine, Sch Social Ecol, Irvine, CA USA.
RP Lucas-Thompson, RG (reprint author), Macalester Coll, Dept Psychol, 1600 Grand Ave, St Paul, MN 55105 USA.
EM rlucasth@macalester.edu
NR 151
TC 51
Z9 51
U1 2
U2 52
PU AMER PSYCHOLOGICAL ASSOC
PI WASHINGTON
PA 750 FIRST ST NE, WASHINGTON, DC 20002-4242 USA
SN 0033-2909
EI 1939-1455
J9 PSYCHOL BULL
JI Psychol. Bull.
PD NOV
PY 2010
VL 136
IS 6
BP 915
EP 942
DI 10.1037/a0020875
PG 28
WC Psychology; Psychology, Multidisciplinary
SC Psychology
GA 672ZF
UT WOS:000283626200001
PM 20919797
OA Green Published
DA 2020-02-16
ER

PT J
AU Lindsey, MA
   Hayward, RA
   DePanfilis, D
AF Lindsey, Michael A.
   Hayward, R. Anna
   DePanfilis, Diane
TI Gender Differences in Behavioral Outcomes Among Children at Risk of
   Neglect: Findings From a Family-Focused Prevention Intervention
SO RESEARCH ON SOCIAL WORK PRACTICE
LA English
DT Article
DE child neglect; mental health; intervention; African Americans; children
ID ONSET CONDUCT PROBLEMS; AFRICAN-AMERICAN; COMMUNITY VIOLENCE; EXPOSURE;
   YOUTH; ADOLESCENTS; DEPRESSION; PROGRAM; IMPACT; AGGRESSION
AB Objective: This study examines the impact of the Family Connections (FC) intervention on preventing behavioral problems among urban, predominantly African American children at risk of neglect. Method: Secondary data analyses using mixed model analyses of variance (ANOVA) with repeated measures were used to examine gender differences in child behavior outcomes among 111 participating families across three time points (intake, closing, and 6 months following intervention participation). Results: From intake to closing, boys appeared to experience a larger decrease in internalizing and externalizing behaviors than girls. At 6-month follow-up, boys' behaviors remained stable relative to results at closing; girls showed a slight decrease in behaviors over the same period. Findings also indicate a greater decrease in problem behaviors for participants in the 9-month versus 3-month version of FC. Conclusions: Positive effects of the FC intervention for African American children indicate the potential of this prevention intervention to avert negative behavior trajectories.
C1 [Lindsey, Michael A.; Hayward, R. Anna; DePanfilis, Diane] Univ Maryland, Sch Social Work, Baltimore, MD 21201 USA.
RP Lindsey, MA (reprint author), Univ Maryland, Sch Social Work, 525 W Redwood St, Baltimore, MD 21201 USA.
EM mlindsey@ssw.umaryland.edu
RI Hayward, Anna/AAC-7437-2020
OI Hayward, R. Anna/0000-0002-7513-8608; DePanfilis,
   Diane/0000-0001-5435-809X
NR 60
TC 2
Z9 2
U1 1
U2 13
PU SAGE PUBLICATIONS INC
PI THOUSAND OAKS
PA 2455 TELLER RD, THOUSAND OAKS, CA 91320 USA
SN 1049-7315
EI 1552-7581
J9 RES SOCIAL WORK PRAC
JI Res. Soc. Work. Pract.
PD NOV
PY 2010
VL 20
IS 6
BP 572
EP 581
DI 10.1177/1049731509349713
PG 10
WC Social Work
SC Social Work
GA 665SC
UT WOS:000283054800002
DA 2020-02-16
ER

PT J
AU Brook, JS
   Marcus, SE
   Zhang, CS
   Stimmel, MA
   Balka, EB
   Brook, DW
AF Brook, Judith S.
   Marcus, Stephen E.
   Zhang, Chenshu
   Stimmel, Matthew A.
   Balka, Elinor B.
   Brook, David W.
TI Adolescent Attributes and Young Adult Smoking Cessation Behavior
SO SUBSTANCE USE & MISUSE
LA English
DT Article
DE adolescent personal attributes; parental smoking; smoking cessation
ID CIGARETTE-SMOKING; NICOTINE DEPENDENCE; SOCIAL SUPPORT; DRUG-USE;
   TRAJECTORIES; PREDICTORS; DEPRESSION; CHILDREN; SMOKERS; STRESS
AB This study collected data five times between 1983 and 2002 from 400 participants who originally came from upstate New York. These participants completed structured interviews as did their mothers three times. LISREL analysis generally supported the hypothesized model. The results indicated that having parents who smoked and having low educational aspirations and expectations were associated with being unconventional, which, in turn, was related to having low emotional control and reporting more internalizing behaviors. Internalizing behaviors were directly associated with a lower likelihood of smoking cessation, as was parental smoking. Research and clinical implications are discussed and the limitations noted.
C1 [Brook, Judith S.; Zhang, Chenshu; Stimmel, Matthew A.; Balka, Elinor B.; Brook, David W.] NYU, Sch Med, Dept Psychiat, New York, NY 10016 USA.
   [Marcus, Stephen E.] Natl Canc Inst, Rockville, MD USA.
RP Brook, JS (reprint author), NYU, Sch Med, Dept Psychiat, 215 Lexington Ave,15th Floor, New York, NY 10016 USA.
EM judith.brook@nyumc.org
OI Zhang, Chenshu/0000-0002-3233-3905
FU National Cancer InstituteUnited States Department of Health & Human
   ServicesNational Institutes of Health (NIH) - USANIH National Cancer
   Institute (NCI) [CA094845]; National Institute on Drug AbuseUnited
   States Department of Health & Human ServicesNational Institutes of
   Health (NIH) - USANIH National Institute on Drug Abuse (NIDA) [DA03188,
   K05 DA00244]
FX The authors greatly appreciate Dr. Martin Whiteman's suggestions for
   improving this report. This research was supported by grant CA094845
   from the National Cancer Institute, grant DA03188, and Research
   Scientist Award K05 DA00244, both from the National Institute on Drug
   Abuse.
NR 37
TC 6
Z9 6
U1 0
U2 7
PU INFORMA HEALTHCARE
PI LONDON
PA TELEPHONE HOUSE, 69-77 PAUL STREET, LONDON EC2A 4LQ, ENGLAND
SN 1082-6084
J9 SUBST USE MISUSE
JI Subst. Use Misuse
PD NOV
PY 2010
VL 45
IS 13
BP 2172
EP 2184
DI 10.3109/10826084.2010.484473
PG 13
WC Substance Abuse; Psychiatry; Psychology
SC Substance Abuse; Psychiatry; Psychology
GA 673UE
UT WOS:000283688100006
PM 20482339
OA Green Accepted
DA 2020-02-16
ER

PT J
AU Brasil, HHA
   Bordin, IA
AF Brasil, Heloisa H. A.
   Bordin, Isabel A.
TI Convergent validity of K-SADS-PL by comparison with CBCL in a Portuguese
   speaking outpatient population
SO BMC PSYCHIATRY
LA English
DT Article
ID CHILD PSYCHIATRIC DIAGNOSES; BEHAVIOR PROBLEM SYNDROMES; CROSS-CULTURAL
   RESEARCH; AFFECTIVE-DISORDERS; SCHEDULE; RELIABILITY; TRANSLATION;
   SCHIZOPHRENIA; EPIDEMIOLOGY; ADOLESCENTS
AB Background: Different diagnostic interviews in child and adolescent psychiatry have been developed in English but valid translations of instruments to other languages are still scarce especially in developing countries, limiting the comparison of child mental health data across different cultures. The present study aims to examine the convergent validity of the Brazilian version of the Schedule for Affective Disorders and Schizophrenia for School Age Children/Present and Lifetime Version (K-SADS-PL) by comparison with the Child Behavior Checklist (CBCL), a parental screening measure for child/adolescent emotional/behavior problems.
   Methods: An experienced child psychiatrist blind to CBCL results applied the K-SADS-PL to a consecutive sample of 78 children (6-14 years) referred to a public child mental health outpatient clinic (response rate = 75%). Three K-SADS-PL parameters were considered regarding current disorders: parent screen interview rates, clinician summary screen interview rates, and final DSM IV diagnoses. Subjects were classified according to the presence/absence of any affective/anxiety disorder, any disruptive disorder, and any psychiatric disorder based on K-SADS-PL results. All subjects obtained T-scores on CBCL scales (internalizing, externalizing, total problems).
   Results: Significant differences in CBCL mean T-scores were observed between disordered and non-disordered children. Compared to children who screened negative, children positive for any affective/anxiety disorder, any disruptive disorder, and any psychiatric disorder had a higher internalizing, externalizing and total problem T-score mean, respectively. Highly significant differences in T-score means were also found when examining final diagnoses, except for any affective/anxiety disorder.
   Conclusions: Evidence of convergent validity was found when comparing K-SADS-PL results with CBCL data.
C1 [Brasil, Heloisa H. A.] Univ Fed Rio de Janeiro, Inst Psychiat, Child & Adolescent Psychiat Div, BR-22071110 Rio De Janeiro, Brazil.
   [Bordin, Isabel A.] Univ Fed Sao Paulo, Dept Psychiat, Social Psychiat Div, BR-04038030 Sao Paulo, Brazil.
RP Brasil, HHA (reprint author), Univ Fed Rio de Janeiro, Inst Psychiat, Child & Adolescent Psychiat Div, Rua Gomes Carneiro 64-301, BR-22071110 Rio De Janeiro, Brazil.
EM heloisab@uninet.com.br
RI Bordin, Isabel A./O-7640-2015
OI Bordin, Isabel A./0000-0002-3173-5419
FU Pan American Health Organization [Programa de Subvenciones para la
   Investigacion] [HDP/HDR/RG-T(81.7)BRA/3007]
FX The authors are thankful to the Pan American Health Organization
   [Programa de Subvenciones para la Investigacion:
   HDP/HDR/RG-T(81.7)BRA/3007] for partially funding the study. The authors
   are also grateful to all study participants and their families, and all
   research team members for their valuable collaboration. Special thanks
   go to Gisel Louise for her dedication and competence in applying the
   CBCL.
NR 31
TC 47
Z9 52
U1 0
U2 10
PU BMC
PI LONDON
PA CAMPUS, 4 CRINAN ST, LONDON N1 9XW, ENGLAND
SN 1471-244X
J9 BMC PSYCHIATRY
JI BMC Psychiatry
PD OCT 19
PY 2010
VL 10
AR 83
DI 10.1186/1471-244X-10-83
PG 11
WC Psychiatry
SC Psychiatry
GA 680EL
UT WOS:000284215100001
PM 20955616
OA DOAJ Gold, Green Published
DA 2020-02-16
ER

PT J
AU Lewis, T
   Kotch, J
   Thompson, R
   Litrownik, AJ
   English, DJ
   Proctor, LJ
   Runyan, DK
   Dubowitz, H
AF Lewis, Terri
   Kotch, Jonathan
   Thompson, Richard
   Litrownik, Alan J.
   English, Diana J.
   Proctor, Laura J.
   Runyan, Desmond K.
   Dubowitz, Howard
TI Witnessed Violence and Youth Behavior Problems: A Multi-Informant Study
SO AMERICAN JOURNAL OF ORTHOPSYCHIATRY
LA English
DT Article
DE children; parents; family violence; community violence; child witnesses;
   LONGSCAN
ID COMMUNITY VIOLENCE; CHILDRENS EXPOSURE; ADOLESCENT REPORTS; CHILDHOOD
   ABUSE; MENTAL-HEALTH; RISK; PARENTS; SUBSTANTIATION; VICTIMIZATION;
   DISCREPANCIES
AB Witnessed violence has significant negative consequences for youth behavior and mental health. However, many findings on the impact of witnessed violence have been based on a single informant. There is a general lack of consistency between caregiver and youth reports on both witnessed violence and behavioral problems. This study included data from both caregivers and youth and incorporated a multisource analytic approach to simultaneously examine the association between youth witnessed violence and externalizing and internalizing behavior problems. Data from 875 caregivers and 812 youth were collected as part of the Longitudinal Studies of Child Abuse and Neglect (LONGSCAN). Findings showed that youth reported more witnessed violence than did their caregivers, and caregivers reported more externalizing and internalizing behavior problems than did youth. Further, the source of information had a significant impact on the association between witnessed violence and internalizing behaviors. These findings highlight the need to incorporate multiple sources and multi-informant analytic techniques to eliminate methodological limitations to understanding the effect of witnessed violence on youth behavioral problems.
C1 [Lewis, Terri] Univ N Carolina, Collaborat Studies Coordinating Ctr, Chapel Hill, NC 27599 USA.
   [Litrownik, Alan J.; Proctor, Laura J.] San Diego State Univ, San Diego, CA 92182 USA.
   [English, Diana J.] Univ Washington, Seattle, WA 98195 USA.
   [Dubowitz, Howard] Univ Maryland, Sch Med, Baltimore, MD 21201 USA.
RP Lewis, T (reprint author), Univ N Carolina, Collaborat Studies Coordinating Ctr, 203 Bank Amer Plaza,CB 8030, Chapel Hill, NC 27599 USA.
EM ucctll@mail.cscc.unc.edu
RI Runyan, Desmond/S-3974-2016; Thompson, Richard/G-5408-2011
OI Runyan, Desmond/0000-0001-5571-9029; Thompson,
   Richard/0000-0003-0127-513X
FU NIDA NIH HHSUnited States Department of Health & Human ServicesNational
   Institutes of Health (NIH) - USANIH National Institute on Drug Abuse
   (NIDA) [K01 DA021674]
NR 49
TC 18
Z9 18
U1 0
U2 17
PU AMER PSYCHOLOGICAL ASSOC
PI WASHINGTON
PA 750 FIRST ST NE, WASHINGTON, DC 20002-4242 USA
SN 0002-9432
EI 1939-0025
J9 AM J ORTHOPSYCHIAT
JI Am. J. Orthopsychiatr.
PD OCT
PY 2010
VL 80
IS 4
BP 443
EP 450
DI 10.1111/j.1939-0025.2010.01047.x
PG 8
WC Psychiatry; Social Work
SC Psychiatry; Social Work
GA 666CY
UT WOS:000283089900001
PM 20950286
OA Green Accepted
DA 2020-02-16
ER

PT J
AU Sandler, I
   Ayers, TS
   Tein, JY
   Wolchik, S
   Millsap, R
   Khoo, ST
   Kaplan, D
   Ma, Y
   Luecken, L
   Schoenfelder, E
   Coxe, S
AF Sandler, Invin
   Ayers, Tim S.
   Tein, Jenn-Yun
   Wolchik, Sharlene
   Millsap, Roger
   Khoo, Seik Toon
   Kaplan, Debra
   Ma, Yue
   Luecken, Linda
   Schoenfelder, Erin
   Coxe, Stefany
TI Six-Year Follow-up of a Preventive Intervention for Parentally Bereaved
   Youths A Randomized Controlled Trial
SO ARCHIVES OF PEDIATRICS & ADOLESCENT MEDICINE
LA English
DT Article
ID BECK DEPRESSION INVENTORY; CHILDREN; ADOLESCENTS; PROGRAM;
   PSYCHOPATHOLOGY; CHILDHOOD; GRIEF
AB Objective: To evaluate the efficacy of the Family Bereavement Program (FBP) to prevent mental health problems in parentally bereaved youths and their parents 6 years later.
   Design: Randomized controlled trial.
   Setting: Arizona State University Prevention Research Center from November 2002 to July 2005.
   Participants: Two hundred eighteen bereaved youths (89.34% of 244 enrolled in the trial 6 years earlier) and 113 spousally bereaved parents.
   Interventions: The FBP includes 12 group sessions for caregivers and youths; the literature control (LC) condition includes bereavement books for youths and caregivers.
   Main Outcome Measures: Comparisons of youths in the FBP and LC on a measure of mental disorder diagnosis, 5 measures of mental health problems, and 4 measures of competent functioning; and comparisons of spousally bereaved parents on 2 measures of mental health problems.
   Results: Youths in the FBP as compared with those in the LC had significantly lower externalizing problems as reported by caregivers and youths (adjusted mean, -0.06 vs 0.13, respectively; P = .02) and on teacher reports of externalizing problems (adjusted mean, 52.69 vs 56.27, respectively; P = .001) and internalizing problems (adjusted mean, 47.29 vs 56.27, respectively; P = .002), and they had higher self-esteem (adjusted mean, 33.93 vs 31.91, respectively; P = .005). Parents in the FBP had lower depression scores than those in the LC (adjusted mean, 5.48 vs 7.83, respectively; P = .04). A significant moderated program effect indicated that for youths with lower baseline problems, the rate of diagnosed mental disorder was lower for those in the FBP than in the LC.
   Conclusion: This study demonstrates efficacy of the FBP to reduce mental health problems of bereaved youths and their parents 6 years later.
C1 [Sandler, Invin; Ayers, Tim S.; Tein, Jenn-Yun; Wolchik, Sharlene; Millsap, Roger; Luecken, Linda; Schoenfelder, Erin; Coxe, Stefany] Arizona State Univ, Dept Psychol, Prevent Res Ctr, Tempe, AZ 85287 USA.
   [Khoo, Seik Toon] Australian Council Educ Res, Camberwell, Vic, Australia.
   [Kaplan, Debra] SUNY Coll Old Westbury, Old Westbury, NY 11568 USA.
RP Sandler, I (reprint author), Arizona State Univ, Dept Psychol, Prevent Res Ctr, POB 876005, Tempe, AZ 85287 USA.
EM irwin.sandler@asu.edu
RI Coxe, Stefany/AAB-4096-2019; Luecken, Linda/K-6891-2013
OI Coxe, Stefany/0000-0002-2203-0775; 
FU National Institute of Mental HealthUnited States Department of Health &
   Human ServicesNational Institutes of Health (NIH) - USANIH National
   Institute of Mental Health (NIMH) [R01 MH49156, P30 MH068685]
FX This work was supported by grants R01 MH49156 and P30 MH068685 from the
   National Institute of Mental Health.
NR 42
TC 30
Z9 30
U1 1
U2 16
PU AMER MEDICAL ASSOC
PI CHICAGO
PA 330 N WABASH AVE, STE 39300, CHICAGO, IL 60611-5885 USA
SN 1072-4710
EI 1538-3628
J9 ARCH PEDIAT ADOL MED
JI Arch. Pediatr. Adolesc. Med.
PD OCT
PY 2010
VL 164
IS 10
BP 907
EP 914
DI 10.1001/archpediatrics.2010.173
PG 8
WC Pediatrics
SC Pediatrics
GA 664UR
UT WOS:000282988900003
PM 20921347
OA Green Accepted, Bronze
DA 2020-02-16
ER

PT J
AU Udell, W
   Sandfort, T
   Reitz, E
   Bos, H
   Dekovic, M
AF Udell, Wadiya
   Sandfort, Theo
   Reitz, Ellen
   Bos, Henny
   Dekovic, Maja
TI The Relationship Between Early Sexual Debut and Psychosocial Outcomes: A
   Longitudinal Study of Dutch Adolescents
SO ARCHIVES OF SEXUAL BEHAVIOR
LA English
DT Article
DE Early sexual debut; Adolescence; Longitudinal; Psychosocial; Attachment;
   Self-concepts
ID AFRICAN-AMERICAN ADOLESCENTS; PROBLEM BEHAVIOR; SELF-ESTEEM; DEPRESSIVE
   SYMPTOMS; PARENTAL ATTACHMENT; FEMALE ADOLESCENTS; FAMILY-STRUCTURE;
   SUBSTANCE USE; RISK; INTERCOURSE
AB In a longitudinal dataset of 470 Dutch adolescents, the current study examined the ways in which early sexual initiation was related to subsequent attachment, self-perception, internalizing problems, and externalizing problems. For male adolescents, analyses revealed general attachment to mother and externalizing problems at Wave 1 to predict to early transition at Wave 2. However, there was no differential change in these psychosocial factors over time for early initiators of sexual intercourse and their non-initiating peers. For female adolescents, the model including psychosocial factors at Wave 1 did not predict to sexual initiation at Wave 2. However, univariate repeated measures analyses revealed early initiators to have significantly larger increases in self-concept and externalizing problems than their non-initiating female peers. While the difference between female early initiators and non-initiators were statistically significant, the mean levels of problem behaviors were very low. The findings suggest that, contrary to previous research, early sexual initiation does not seem to be clustered with problem behaviors for this sample of Dutch adolescents.
C1 [Udell, Wadiya] Univ Washington Bothell, Dept Interdisciplinary Arts & Sci, Bothell, WA 98011 USA.
   [Sandfort, Theo] New York State Psychiat Inst & Hosp, HIV Ctr Clin & Behav Studies, New York, NY 10032 USA.
   [Sandfort, Theo] Columbia Univ, New York, NY USA.
   [Reitz, Ellen; Dekovic, Maja] Univ Utrecht, Fac Social Sci, Res Ctr Psychosocial Dev Context, Utrecht, Netherlands.
   [Bos, Henny] Univ Amsterdam, Dept Educ, Fac Social & Behav Sci, Amsterdam, Netherlands.
RP Udell, W (reprint author), Univ Washington Bothell, Dept Interdisciplinary Arts & Sci, Box 358511,18115 Campus Way NE, Bothell, WA 98011 USA.
EM wau2@u.washington.edu
RI Reitz, Ellen/AAG-4273-2019; Sandfort, Theo/D-1796-2011
FU NIMH NIH HHSUnited States Department of Health & Human ServicesNational
   Institutes of Health (NIH) - USANIH National Institute of Mental Health
   (NIMH) [P30 MH043520-20, P30-MH43520, P30 MH043520-21, P30 MH043520]
NR 74
TC 22
Z9 22
U1 0
U2 22
PU SPRINGER/PLENUM PUBLISHERS
PI NEW YORK
PA 233 SPRING ST, NEW YORK, NY 10013 USA
SN 0004-0002
J9 ARCH SEX BEHAV
JI Arch. Sex. Behav.
PD OCT
PY 2010
VL 39
IS 5
BP 1133
EP 1145
DI 10.1007/s10508-009-9590-7
PG 13
WC Psychology, Clinical; Social Sciences, Interdisciplinary
SC Psychology; Social Sciences - Other Topics
GA 647DQ
UT WOS:000281597000015
PM 20119696
OA Green Accepted, Green Published, Other Gold
DA 2020-02-16
ER

PT J
AU Haight, W
   Marshall, J
   Hans, S
   Black, J
   Sheridan, K
AF Haight, Wendy
   Marshall, Jane
   Hans, Sydney
   Black, James
   Sheridan, Kathryn
TI "They mess with me, I mess with them": Understanding physical aggression
   in rural girls and boys from methamphetamine-involved families
SO CHILDREN AND YOUTH SERVICES REVIEW
LA English
DT Article
DE Physical aggression; Girls; Rural families; Methamphetamine
ID CHILD-WELFARE; RELATIONAL AGGRESSION; MENTAL-HEALTH; ABUSE; GENDER;
   PREDICTORS; VIOLENCE; MALTREATMENT; DELINQUENCY; PLACEMENT
AB This mixed method study examines the mental health and experiences of physical aggression in 41 children aged six to 14 years from rural families involved with methamphetamine misuse and the child welfare system. Each child was seen for a minimum of 3 h total by experienced clinicians on at least three sessions conducted at the child's home. Fifty percent of children scored in the clinical range (98th percentile and above) on externalizing and 26% on aggression scales of the Child Behavior Checklist (CBCL). More girls (75%) scored in the clinical range on CBCL externalizing behaviors than did boys (32%). During individual, semi-structured interviews, 17 children spontaneously produced 58 narratives of past physical aggression. These were primarily set at home and involved adults and the children themselves. Children primarily attributed physical aggression to anger and adult substance misuse, and described negative outcomes of the aggression. In contrast, a subgroup of girls with clinically significant levels of CBCL externalizing behaviors characterized their own physical aggression as appropriate retaliation with emotionally satisfying consequences. Many of these girls also scored in the clinically significant range on CBCL internalizing behaviors and total problems. Clinicians who collected the data expressed concern about these girls, in particular because they were ostracized from non delinquent peer groups, viewed others' continuing physical aggression against them as an inevitable part of their future, and described their own physical aggression as unavoidably driven by that violence. The perspectives of this subgroup of girls are elaborated through a case study of a physically aggressive 12-year-old. Implications for intervention are discussed. (C) 2010 Elsevier Ltd. All rights reserved.
C1 [Haight, Wendy; Marshall, Jane] Univ Illinois, Sch Social Work, Urbana, IL USA.
   [Hans, Sydney] Univ Chicago, Sch Social Serv Adm, Chicago, IL 60637 USA.
   [Black, James] So Illinois Univ, Sch Med, Carbondale, IL 62901 USA.
   [Sheridan, Kathryn] Univ Illinois, Dept Social Work, Springfield, IL USA.
RP Haight, W (reprint author), Univ Illinois, Sch Social Work, Urbana, IL USA.
EM wendyhaight@yahoo.com
FU NIDA NIH HHSUnited States Department of Health & Human ServicesNational
   Institutes of Health (NIH) - USANIH National Institute on Drug Abuse
   (NIDA) [R21 DA020551-01A2, R21 DA020551]
NR 89
TC 10
Z9 11
U1 0
U2 7
PU PERGAMON-ELSEVIER SCIENCE LTD
PI OXFORD
PA THE BOULEVARD, LANGFORD LANE, KIDLINGTON, OXFORD OX5 1GB, ENGLAND
SN 0190-7409
EI 1873-7765
J9 CHILD YOUTH SERV REV
JI Child. Youth Serv. Rev.
PD OCT
PY 2010
VL 32
IS 10
BP 1223
EP 1234
DI 10.1016/j.childyouth.2010.04.010
PG 12
WC Family Studies; Social Work
SC Family Studies; Social Work
GA 652IW
UT WOS:000281998400002
PM 20729981
OA Green Accepted
DA 2020-02-16
ER

PT J
AU Jewell, JD
   Brown, DL
   Smith, G
   Thompson, R
AF Jewell, Jeremy D.
   Brown, Danice L.
   Smith, Gail
   Thompson, Ronald
TI Examining the influence of caregiver ethnicity on youth placed in out of
   home care: Ethnicity matters - for some
SO CHILDREN AND YOUTH SERVICES REVIEW
LA English
DT Article
DE Foster care; Transracial placement; Ethnicity; Multicultural competence;
   Out of home placement; Placement outcomes
ID DIAGNOSTIC INTERVIEW SCHEDULE; AFRICAN-AMERICAN ADOLESCENTS;
   FOSTER-CARE; RACIAL SOCIALIZATION; PSYCHIATRIC-DISORDERS; TRANSRACIAL
   ADOPTION; CHILD-WELFARE; VALIDITY; EXPERIENCES; IDENTITY
AB The purpose of this study was to examine behavioral outcomes in an out of home placement depending on whether youth's ethnicity was congruent with the ethnicity of the caregiver (family teacher). It was hypothesized that African American children in transracial out of home placements would exhibit significantly more internalizing and externalizing behavior problems compared to either Caucasian children in transracial out of home placements, or African American or Caucasian children placed with the same race caregivers. Results provide support for hypotheses related to some youth externalizing behaviors, while hypotheses regarding youth internalizing behaviors were not supported. We discuss the need to consider the ethnicity congruence between out of home placement caregivers and youth. Additionally, the results of this study reflect the need for caregiver training in multicultural competence. (C) 2010 Elsevier Ltd. All rights reserved.
C1 [Jewell, Jeremy D.; Brown, Danice L.] So Illinois Univ, Dept Psychol, Edwardsville, IL 62026 USA.
   [Smith, Gail; Thompson, Ronald] Natl Res Inst, Boys Town, NE 68010 USA.
RP Jewell, JD (reprint author), So Illinois Univ, Dept Psychol, Box 1121, Edwardsville, IL 62026 USA.
EM jejewel@siue.edu
OI Brown, Danice/0000-0001-9702-1235
NR 58
TC 6
Z9 6
U1 0
U2 13
PU PERGAMON-ELSEVIER SCIENCE LTD
PI OXFORD
PA THE BOULEVARD, LANGFORD LANE, KIDLINGTON, OXFORD OX5 1GB, ENGLAND
SN 0190-7409
J9 CHILD YOUTH SERV REV
JI Child. Youth Serv. Rev.
PD OCT
PY 2010
VL 32
IS 10
BP 1278
EP 1284
DI 10.1016/j.childyouth.2010.04.019
PG 7
WC Family Studies; Social Work
SC Family Studies; Social Work
GA 652IW
UT WOS:000281998400009
DA 2020-02-16
ER

PT J
AU Huang, CC
   Wang, LR
   Warrener, C
AF Huang, Chien-Chung
   Wang, Lih-Rong
   Warrener, Corinne
TI Effects of domestic violence on behavior problems of preschool-aged
   children: Do maternal mental health and parenting mediate the effects?
SO CHILDREN AND YOUTH SERVICES REVIEW
LA English
DT Article
DE Domestic violence; Children; Externalizing behavior problems;
   Internalizing behavior problems
ID INTIMATE PARTNER VIOLENCE; EARLY-CHILDHOOD; WOMEN; EMPLOYMENT; OUTCOMES;
   FAMILY; EXPOSURE; WELFARE; VICTIMIZATION; AGGRESSION
AB Using the first four waves of the Fragile Families and Child Wellbeing Study, this article examined the effects of mothers who experienced domestic violence at Year 1 on the externalizing and internalizing behavior problems of children at Year 5 and investigated whether maternal mental health and parenting at Year 3 mediated those effects. Findings from structural equation modeling showed partial support for the hypothesized mediation effects. Consistent with the spillover hypothesis, domestic violence at Year 1 had a direct effect on maternal mental health at Year 3, which had direct effects on children's externalizing behavior problems at Year 5. Likewise, domestic violence at Year 1 had direct effects on parenting behavior and spanking at Year 3, and both parenting behavior and spanking then had direct effects on children's externalizing and internalizing behavior problems at Year 5. Domestic violence at Year 1 had direct effects on children's externalizing and internalizing behavior problems at Year 5. These results suggest that there are long-term effects of domestic violence on the behavior problems of preschool-aged children and that early interventions are needed to prevent later problems among children in families experiencing domestic violence. (C) 2010 Elsevier Ltd. All rights reserved.
C1 [Huang, Chien-Chung; Warrener, Corinne] Rutgers State Univ, Sch Social Work, New Brunswick, NJ 08901 USA.
   [Wang, Lih-Rong] Natl Taiwan Univ, Dept Social Work, Taipei 10764, Taiwan.
RP Huang, CC (reprint author), Rutgers State Univ, Sch Social Work, 536 George St, New Brunswick, NJ 08901 USA.
EM huangc@rci.rutgers.edu
RI Wang, Lih Rong/Q-1538-2019
NR 45
TC 34
Z9 34
U1 0
U2 19
PU PERGAMON-ELSEVIER SCIENCE LTD
PI OXFORD
PA THE BOULEVARD, LANGFORD LANE, KIDLINGTON, OXFORD OX5 1GB, ENGLAND
SN 0190-7409
EI 1873-7765
J9 CHILD YOUTH SERV REV
JI Child. Youth Serv. Rev.
PD OCT
PY 2010
VL 32
IS 10
BP 1317
EP 1323
DI 10.1016/j.childyouth.2010.04.024
PG 7
WC Family Studies; Social Work
SC Family Studies; Social Work
GA 652IW
UT WOS:000281998400014
DA 2020-02-16
ER

PT J
AU Soenke, M
   Hahn, KS
   Tull, MT
   Gratz, KL
AF Soenke, Melissa
   Hahn, Kathryn S.
   Tull, Matthew T.
   Gratz, Kim L.
TI Exploring the Relationship Between Childhood Abuse and Analogue
   Generalized Anxiety Disorder: The Mediating Role of Emotion
   Dysregulation
SO COGNITIVE THERAPY AND RESEARCH
LA English
DT Article
DE Anxiety disorders; Childhood abuse; Emotion regulation; Generalized
   anxiety disorder
ID BORDERLINE PERSONALITY-DISORDER; CITY SUBSTANCE USERS; ADULT PSYCHIATRIC
   OUTPATIENTS; CHILDRENS NEGATIVE EMOTIONS; NATIONAL COMORBIDITY SURVEY;
   STRESS SCALES DASS; REGULATION DIFFICULTIES; PANIC DISORDER;
   PSYCHOMETRIC PROPERTIES; EXPERIENTIAL AVOIDANCE
AB Despite emerging evidence for the central role of emotion dysregulation in generalized anxiety disorder (GAD), little is known about the factors that may increase the risk for this dysregulation. One factor that may be worth investigating is childhood abuse, previously found to be associated with both emotion dysregulation and GAD. To begin to explore the interrelationships among these phenomena, the present study examined the mediating role of emotion dysregulation in the relationship between various forms of childhood abuse (i.e., physical, sexual, and emotional abuse) and analogue GAD status in a sample of 396 undergraduates. Findings provided evidence for the mediating role of emotion dysregulation in the relationship between emotional abuse in particular and analogue GAD.
C1 [Soenke, Melissa; Hahn, Kathryn S.; Tull, Matthew T.; Gratz, Kim L.] Univ Mississippi, Med Ctr, Dept Psychiat & Human Behav, Jackson, MS 39216 USA.
   [Hahn, Kathryn S.] Millsaps Coll, Dept Psychol, Jackson, MS 39210 USA.
RP Tull, MT (reprint author), Univ Mississippi, Med Ctr, Dept Psychiat & Human Behav, 2500 N State St, Jackson, MS 39216 USA.
EM mtull@psychiatry.umsmed.edu
OI Gratz, Kim/0000-0002-2659-6784; Tull, Matthew/0000-0002-1382-117X
NR 85
TC 28
Z9 28
U1 1
U2 18
PU SPRINGER/PLENUM PUBLISHERS
PI NEW YORK
PA 233 SPRING ST, NEW YORK, NY 10013 USA
SN 0147-5916
EI 1573-2819
J9 COGNITIVE THER RES
JI Cogn. Ther. Res.
PD OCT
PY 2010
VL 34
IS 5
BP 401
EP 412
DI 10.1007/s10608-009-9264-8
PG 12
WC Psychology, Clinical
SC Psychology
GA 650IY
UT WOS:000281843700001
DA 2020-02-16
ER

PT J
AU Manassis, K
   Wilansky-Traynor, P
   Farzan, N
   Kleiman, V
   Parker, K
   Sanford, M
AF Manassis, Katharina
   Wilansky-Traynor, Pamela
   Farzan, Nas
   Kleiman, Valery
   Parker, Kevin
   Sanford, Mark
TI THE FEELINGS CLUB: RANDOMIZED CONTROLLED EVALUATION OF SCHOOL-BASED CBT
   FOR ANXIOUS OR DEPRESSIVE SYMPTOMS
SO DEPRESSION AND ANXIETY
LA English
DT Article
DE anxiety; depression; cognitive behavioral therapy; school-based; early
   intervention
ID COGNITIVE-BEHAVIORAL TREATMENT; CHILDHOOD ANXIETY DISORDERS; LONG-TERM
   OUTCOMES; CHILDREN; PREVENTION; ADOLESCENTS; INTERVENTIONS; COMORBIDITY;
   THERAPY; PARENT
AB Background: Children with anxious or depressive symptoms are at risk of developing internalizing disorders and their attendant morbidity. To prevent these outcomes, school-based cognitive-behavioral therapy (CBT) has been developed, but few studies include active control conditions. We evaluated a preventive CBT program targeting internalizing symptoms relative to an activity contrast condition post-intervention and at 1-year follow-up. Methods: One thousand one hundred and thirty-nine children from Grades 3-6 from a diverse sample of schools, were screened with the Multidimensional Anxiety Scale for Children and Children's Depression Inventory. Those with t>460 on either measure were offered participation in a randomized 12-week trial, school-based group CBT versus a structured after-school activity group of equal duration. We explored several therapeutic elements as potential predictors of change. Results: One hundred and forty-eight children participated (84 boys, 64 girls; 78 CBT, 70 contrast; 57% Caucasian) and 145 completed the program. Self-reported anxious and depressive symptoms decreased significantly over time (eta(2) = .15 and .133, respectively), with no group by time interaction. There was a trend toward fewer children meeting diagnostic criteria for an anxiety disorder on the Anxiety Disorders Interview Schedule at 1-year post-CBT than post-contrast (6/76 versus 12/69). Positive reinforcement of child behavior was associated with change in anxiety symptoms; checking homework was understood with change in depressive symptoms. Conclusions: Findings suggest that children with internalizing symptoms may benefit from both school-based CBT and structured activity programs. Replication, longer follow-up, and further studies of therapeutic elements in child CBT are indicated. ISRCTN Registry identifier: ISRCTN88858028, url: http://www.controlled-trials.com/Depression and Anxiety 27:945-952, 2010. (C) 2010 Wiley-Liss, Inc.
C1 [Manassis, Katharina; Wilansky-Traynor, Pamela; Farzan, Nas; Kleiman, Valery; Sanford, Mark] Univ Toronto, Dept Psychiat, Ctr Addict & Mental Hlth, Toronto, ON, Canada.
   [Parker, Kevin] Queens Univ, Dept Psychol, Kingston, ON K7L 3N6, Canada.
RP Manassis, K (reprint author), Hosp Sick Children, Dept Psychiat, 555 Univ Ave, Toronto, ON M5G 1X8, Canada.
EM katharina.manassis@sickkids.ca
FU Canadian Institutes of Health ResearchCanadian Institutes of Health
   Research (CIHR); Social Sciences and Humanities Research Council;
   Tremain Family Fund (private donor)
FX We acknowledge the individual contributions of Patty Schabas, M. D.,
   Karen Brozina, Ph.D., Jennifer Crosbie, Ph.D., Lisa Fiksenbaum, M. A.,
   Anne Simpson, Ph.D., Denise Vallance, Ph.D., and Hayley Wood, Ph.D., and
   the collective contributions of the Board of Jewish Education, Toronto,
   Toronto District School Board, Toronto Separate School Board, and York
   Region District School Board. We acknowledge funding by the Canadian
   Institutes of Health Research, the Social Sciences and Humanities
   Research Council, and the Tremain Family Fund (private donor).
NR 41
TC 35
Z9 35
U1 0
U2 26
PU WILEY
PI HOBOKEN
PA 111 RIVER ST, HOBOKEN 07030-5774, NJ USA
SN 1091-4269
EI 1520-6394
J9 DEPRESS ANXIETY
JI Depress. Anxiety
PD OCT
PY 2010
VL 27
IS 10
BP 945
EP 952
DI 10.1002/da.20724
PG 8
WC Psychology, Clinical; Psychiatry; Psychology
SC Psychology; Psychiatry
GA 661PR
UT WOS:000282740700005
PM 20602433
DA 2020-02-16
ER

PT J
AU Slemming, K
   Sorensen, MJ
   Thomsen, PH
   Obel, C
   Henriksen, TB
   Linnet, KM
AF Slemming, Kirsten
   Sorensen, Merete J.
   Thomsen, Per H.
   Obel, Carsten
   Henriksen, Tine B.
   Linnet, Karen M.
TI The association between preschool behavioural problems and internalizing
   difficulties at age 10-12 years
SO EUROPEAN CHILD & ADOLESCENT PSYCHIATRY
LA English
DT Article
DE Preschool; School-age; Internalizing; Externalizing; Symptom stability
ID PSYCHIATRIC-DISORDERS; FOLLOW-UP; PSYCHOMETRIC PROPERTIES;
   ELEMENTARY-SCHOOL; QUESTIONNAIRE SDQ; EARLY-CHILDHOOD; DEPRESSION;
   CHILDREN; PREDICTORS; ANXIETY
AB The aim was to study the association between preschool behavioural problems and emotional symptoms in 10- to 12-year-old children. The study was based on the Aarhus Birth cohort, Denmark, and included 1,336 children. Based on the parent-administered preschool behaviour questionnaire (PBQ), we identified three not mutually exclusive preschool behavioural categories: anxious-fearful (n = 146), hyperactive-distractible (n = 98), and hostile-aggressive (n = 170). Children without any known symptoms were considered well adjusted (n = 1,000). Borderline emotional (n = 105) and emotional difficulties (n = 136) were measured at age 10-12 years with the parent-administered strength and difficulties questionnaire (SDQ). Multinomial logistic regression analyses were used to adjust for potential confounding factors. We found that anxious-fearful behaviour and hostile-aggressive preschool behaviour were associated with twice the risk of school-age emotional difficulties. Comorbidity or confounding failed to explain these results. Hyperactive-distractible preschool behaviour was not associated with school-age emotional difficulties. Preschool anxious-fearful behaviour was associated with school-age emotional difficulties, suggesting internalizing symptom stability in some children from early childhood. Preschool hostile-aggressive behaviour was also associated with school-age emotional difficulties, which suggests transformation of one behavioural dimension into another through childhood, and the need to focus on both early internalizing difficulties and hostile-aggressive behaviour as risk factors for later internalizing difficulties.
C1 [Slemming, Kirsten; Sorensen, Merete J.; Thomsen, Per H.] Aarhus Univ Hosp, Reg Ctr Child & Adolescent Psychiat, Risskov, Denmark.
   [Obel, Carsten; Henriksen, Tine B.; Linnet, Karen M.] Aarhus Univ Hosp, Perinatal Epidemiol Res Unit, Dept Pediat, DK-8000 Aarhus, Denmark.
RP Thomsen, PH (reprint author), Aarhus Univ Hosp, Reg Ctr Child & Adolescent Psychiat, Risskov, Denmark.
EM jytte.breining@ps.rm.dk
RI Obel, Carsten/H-9605-2016
OI Obel, Carsten/0000-0001-5004-1933
NR 49
TC 19
Z9 22
U1 0
U2 15
PU SPRINGER
PI NEW YORK
PA 233 SPRING ST, NEW YORK, NY 10013 USA
SN 1018-8827
EI 1435-165X
J9 EUR CHILD ADOLES PSY
JI Eur. Child Adolesc. Psych.
PD OCT
PY 2010
VL 19
IS 10
BP 787
EP 795
DI 10.1007/s00787-010-0128-2
PG 9
WC Psychology, Developmental; Pediatrics; Psychiatry
SC Psychology; Pediatrics; Psychiatry
GA 652YD
UT WOS:000282047600006
PM 20811760
DA 2020-02-16
ER

PT J
AU Pepler, DJ
   Jiang, DP
   Craig, WM
   Connolly, J
AF Pepler, Debra J.
   Jiang, Depeng
   Craig, Wendy M.
   Connolly, Jennifer
TI Developmental Trajectories of Girls' and Boys' Delinquency and
   Associated Problems
SO JOURNAL OF ABNORMAL CHILD PSYCHOLOGY
LA English
DT Article
DE Delinquency; Gender differences; Trajectories; Girls' development;
   Adolescence
ID CONDUCT DISORDER; ANTISOCIAL-BEHAVIOR; CURRAN 2003; CHILDHOOD; MIXTURE;
   ADOLESCENCE; DEPRESSION; OUTCOMES; QUALITY; BAUER
AB Developmental trajectories in delinquency through adolescence were studied along with family and peer relationship problems. Drawing from eight waves of data over seven years, we conducted trajectory analyses with a sample of 746 students (402 girls; 344 boys). Analyzing girls and boys together, a five-class model emerged: 60% of the adolescents rarely reported delinquency; 27.7% reported low initial levels with moderate levels of delinquency over time; 6% in the late onset group reported initially low and rising levels of delinquency; 5% in the early onset group reported moderate initial levels which increased and then decreased in later adolescence. A small group of only boys (1.3%) labeled chronic reported high initial levels of delinquency that increased over time. Group comparisons revealed problems in internalizing, parent and peer relationship problems. The findings provide direction for early identification and interventions to curtail the development of delinquency.
C1 [Pepler, Debra J.; Connolly, Jennifer] York Univ, LaMarsh Ctr Res Violence & Conflict Resolut, Toronto, ON M3J 2R7, Canada.
   [Pepler, Debra J.] Hosp Sick Children, Toronto, ON M5G 1X8, Canada.
   [Jiang, Depeng] St Michaels Hosp, Toronto, ON M5B 1W8, Canada.
   [Craig, Wendy M.] Queens Univ, Dept Psychol, Kingston, ON K7L 3N6, Canada.
RP Pepler, DJ (reprint author), York Univ, LaMarsh Ctr Res Violence & Conflict Resolut, Toronto, ON M3J 2R7, Canada.
EM pepler@yorku.ca; JiangD@smh.toronto.on.ca; wendy.craig@queensu.ca;
   connolly@yorku.ca
NR 37
TC 23
Z9 23
U1 0
U2 14
PU SPRINGER/PLENUM PUBLISHERS
PI NEW YORK
PA 233 SPRING ST, NEW YORK, NY 10013 USA
SN 0091-0627
EI 1573-2835
J9 J ABNORM CHILD PSYCH
JI J. Abnorm. Child Psychol.
PD OCT
PY 2010
VL 38
IS 7
BP 1033
EP 1044
DI 10.1007/s10802-010-9389-y
PG 12
WC Psychology, Clinical; Psychology, Developmental
SC Psychology
GA 655SD
UT WOS:000282268900013
PM 20127508
DA 2020-02-16
ER

PT J
AU Cannon, MF
   Weems, CF
AF Cannon, Melinda F.
   Weems, Carl F.
TI Cognitive biases in childhood anxiety disorders: Do interpretive and
   judgment biases distinguish anxious youth from their non-anxious peers?
SO JOURNAL OF ANXIETY DISORDERS
LA English
DT Article
DE Cognitive biases; Anxiety control; Youth; Childhood anxiety disorders
ID SPECIFICITY HYPOTHESIS; SOCIAL-ANXIETY; NORMATIVE DATA; CHILDREN;
   SYMPTOMS; ADOLESCENTS; DEPRESSION; ERRORS; FEARS; SCALE
AB The purpose of this study was to compare interpretive biases (i.e., the tendency to interpret neutral stimuli in a negative way) and judgment biases (i.e., a lowered estimate of one's ability to cope with a threatening situation) in clinically anxious youth (n = 24) with a demographically matched group of non-referred youth (n = 48). Interpretive biases were assessed with the Children's Negative Cognitive Error Questionnaire (CNCEQ) and judgment biases were assessed with the Anxiety Control Questionnaire-child form (ACQ-C). Results indicated that (1) children in the clinic sample exhibited significantly more negative interpretive biases and less positive judgment biases relative to the control sample, (2) the ACQ-C demonstrated incremental validity over the CNCEQ in predicting diagnostic status, (3) the ACQ-C predicted diagnostic status while controlling for Generalized Anxiety Disorder symptoms and parent-reported internalizing and externalizing symptoms, (4) the relationship between the CNCEQ and diagnostic status was moderated by age and gender. Implications of the findings for theory and practice are discussed to highlight suggestions for future research and clinical practice. (C) 2010 Elsevier Ltd. All rights reserved.
C1 [Cannon, Melinda F.; Weems, Carl F.] Univ New Orleans, Dept Psychol, New Orleans, LA 70148 USA.
RP Cannon, MF (reprint author), Univ New Orleans, Dept Psychol, New Orleans, LA 70148 USA.
EM mafabian@uno.edu
OI Weems, Carl/0000-0001-9214-3401
FU NIMH NIH HHSUnited States Department of Health & Human ServicesNational
   Institutes of Health (NIH) - USANIH National Institute of Mental Health
   (NIMH) [R03 MH067572, MH067572]
NR 50
TC 34
Z9 34
U1 0
U2 19
PU PERGAMON-ELSEVIER SCIENCE LTD
PI OXFORD
PA THE BOULEVARD, LANGFORD LANE, KIDLINGTON, OXFORD OX5 1GB, ENGLAND
SN 0887-6185
J9 J ANXIETY DISORD
JI J. Anxiety Disord.
PD OCT
PY 2010
VL 24
IS 7
BP 751
EP 758
DI 10.1016/j.janxdis.2010.05.008
PG 8
WC Psychology, Clinical; Psychiatry
SC Psychology; Psychiatry
GA 643UT
UT WOS:000281325600014
PM 20554426
OA Green Accepted
DA 2020-02-16
ER

PT J
AU Parra, GR
   Olsen, JP
   Buckholdt, KE
   Jobe-Shields, L
   Davis, GL
AF Parra, Gilbert R.
   Olsen, James P.
   Buckholdt, Kelly E.
   Jobe-Shields, Lisa
   Davis, Genevieve L.
TI A Pilot Study of the Development of a Measure Assessing Adolescent
   Reactions to Parents in the Context of Emotion Socialization
SO JOURNAL OF CHILD AND FAMILY STUDIES
LA English
DT Article
DE Emotion socialization; Adolescence; Reciprocal influence; Reactions;
   Sadness
ID SPECIAL-ISSUE; DISTRESS; SCALE; COMMUNICATION; ADJUSTMENT; INTENSITY;
   AUTONOMY; CHILDREN; VALIDITY; BEHAVIOR
AB We conducted a pilot study of the initial development of a self-report measure assessing how adolescents react when parents respond in a helpful manner to their sad emotional experiences. Participants were late adolescents (ages 18-20) attending a large, racially diverse urban university (N = 86; 75% women; 46% racial/ethnic minority). A broad range of relationship-oriented literatures (e.g., early childhood and marital) were considered in creating items for the Adolescent Reactions to Parents (ARP) scale. A 3 factor solution (Accepting, Avoidant, and Attacking) appeared to provide the most parsimonious fit to the data. Adequate levels of reliability were observed for each of the three ARP subscales. Zero-order correlations among subscales of the ARP were moderate in strength. Findings indicated that participants who reported more avoidant and attacking reactions also reported more adjustment difficulties including emotion regulation difficulties and symptoms of depression. Results suggest that the ARP scale has the potential to be a valuable tool for advancing knowledge related to the socialization of emotions.
C1 [Parra, Gilbert R.; Olsen, James P.; Buckholdt, Kelly E.; Jobe-Shields, Lisa; Davis, Genevieve L.] Univ Memphis, Dept Psychol, Memphis, TN 38152 USA.
RP Parra, GR (reprint author), Univ Memphis, Dept Psychol, 400 Innovat Dr, Memphis, TN 38152 USA.
EM gparra@memphis.edu
NR 49
TC 5
Z9 5
U1 0
U2 6
PU SPRINGER
PI NEW YORK
PA 233 SPRING ST, NEW YORK, NY 10013 USA
SN 1062-1024
J9 J CHILD FAM STUD
JI J. Child Fam. Stud.
PD OCT
PY 2010
VL 19
IS 5
BP 596
EP 606
DI 10.1007/s10826-009-9343-1
PG 11
WC Family Studies; Psychology, Developmental; Psychiatry
SC Family Studies; Psychology; Psychiatry
GA 644NA
UT WOS:000281383100007
DA 2020-02-16
ER

PT J
AU Gaertner, AE
   Rathert, JL
   Fite, PJ
   Vitulano, M
   Wynn, PT
   Harber, J
AF Gaertner, Alden E.
   Rathert, Jamie L.
   Fite, Paula J.
   Vitulano, Michael
   Wynn, Porche T.
   Harber, Jennifer
TI Sources of Parental Knowledge as Moderators of the Relation Between
   Parental Psychological Control and Relational and Physical/Verbal
   Aggression
SO JOURNAL OF CHILD AND FAMILY STUDIES
LA English
DT Article
DE Parenting; Relational aggression; Psychological control; Child
   disclosure; Parental solicitation
ID SCHOOL-AGE-CHILDREN; INTERNALIZING PROBLEMS; PEER RELATIONSHIPS; EARLY
   ADOLESCENCE; MIDDLE CHILDHOOD; OVERT AGGRESSION; BEHAVIOR; ADJUSTMENT;
   FRIENDSHIP; REINTERPRETATION
AB Previous research demonstrates that aspects of parenting interact to influence child adjustment. We aimed to extend this research by examining parenting strategies associated with behavioral control, specifically sources of parental knowledge regarding child behavior (child disclosure, parental solicitation, parental control), as moderators of the relation between psychological control and relational and physical/verbal aggression. Our sample included 89 children (56% male), ages 9-12. Consistent with prior research on child adjustment, low child disclosure was the only source of parental knowledge associated with both relational and physical/verbal aggression. Moreover, parental solicitation moderated the association between psychological control and relational, but not physical, aggression. That is, at high levels of parental solicitation, psychological control and relational aggression were positively related, whereas at low levels of parental solicitation, psychological control and relational aggression were unrelated. Implications and future directions are discussed.
C1 [Gaertner, Alden E.; Rathert, Jamie L.; Fite, Paula J.; Vitulano, Michael; Wynn, Porche T.; Harber, Jennifer] Univ Tennessee, Dept Psychol, Knoxville, TN 37996 USA.
RP Gaertner, AE (reprint author), Univ Tennessee, Dept Psychol, Austin Peay Bldg, Knoxville, TN 37996 USA.
EM agaertne@utk.edu
NR 37
TC 17
Z9 17
U1 1
U2 15
PU SPRINGER
PI NEW YORK
PA 233 SPRING ST, NEW YORK, NY 10013 USA
SN 1062-1024
J9 J CHILD FAM STUD
JI J. Child Fam. Stud.
PD OCT
PY 2010
VL 19
IS 5
BP 607
EP 616
DI 10.1007/s10826-009-9345-z
PG 10
WC Family Studies; Psychology, Developmental; Psychiatry
SC Family Studies; Psychology; Psychiatry
GA 644NA
UT WOS:000281383100008
DA 2020-02-16
ER

PT J
AU Briggs-Gowan, MJ
   Carter, AS
   Clark, R
   Augustyn, M
   McCarthy, KJ
   Ford, JD
AF Briggs-Gowan, Margaret J.
   Carter, Alice S.
   Clark, Roseanne
   Augustyn, Marilyn
   McCarthy, Kimberly J.
   Ford, Julian D.
TI Exposure to potentially traumatic events in early childhood:
   differential links to emergent psychopathology
SO JOURNAL OF CHILD PSYCHOLOGY AND PSYCHIATRY
LA English
DT Article
DE Early childhood; symptoms; disorders; posttraumatic stress; violence;
   contextual risk
ID POSTTRAUMATIC-STRESS-DISORDER; PRESCHOOL-AGE-CHILDREN; VIOLENCE;
   ADJUSTMENT; ANXIETY; MALTREATMENT; ADOLESCENTS; DIAGNOSIS; SYMPTOMS;
   FAMILY
AB Objective:
   To examine associations between exposure to potentially traumatic events (PTEs) and clinical patterns of symptoms and disorders in preschool children.
   Method:
   Two hundred and thirteen referred and non-referred children, ages 24 to 48 months (MN = 34.9, SD = 6.7 months) were studied. Lifetime exposure to PTEs (family violence and non-interpersonal events) and recent stressful life events were assessed with the Preschool Age Psychiatric Assessment (PAPA) and Child Life Events Scale. Child psychiatric symptoms and disorders were assessed with parent-reports in the PAPA, a comprehensive, developmentally sensitive interview. Sociodemographic risk, parental anxiety and depressive symptoms (Center for Epidemiologic Studies Depression, Beck Anxiety Inventory), and child developmental level (Mullen Scales of Early Learning) also were assessed.
   Results:
   Violence exposure was broadly associated with psychiatric status in the areas of depression, separation anxiety, posttraumatic stress, and conduct problems, whereas potentially traumatic non-interpersonal exposure was associated with phobic anxiety. The majority of the associations between violence exposure and preschoolers' symptoms were significant even when other key factors, including economic disadvantage and parental mood and anxiety symptoms, were controlled statistically. However, parental depressive/anxious symptoms may have partially or fully mediated the relationships between violence exposure and depressive and conduct symptoms.
   Conclusions:
   Evidence of robust associations between violence exposure and early childhood internalizing and externalizing disorders and symptoms highlights the need for longitudinal prospective research concerning neurodevelopmental mechanisms and pathways. Findings underscore the relevance of assessing trauma exposure, particularly interpersonal violence, to identify young children at risk.
C1 [Briggs-Gowan, Margaret J.; McCarthy, Kimberly J.; Ford, Julian D.] Univ Connecticut, Ctr Hlth, Dept Psychiat, Farmington, CT 06030 USA.
   [Carter, Alice S.] Univ Massachusetts, Dept Psychol, Boston, MA 02125 USA.
   [Clark, Roseanne] Univ Wisconsin, Dept Psychiat, Sch Med & Publ Hlth, Madison, WI 53706 USA.
   [Augustyn, Marilyn] Boston Univ, Dept Pediat, Boston, MA 02215 USA.
RP Briggs-Gowan, MJ (reprint author), Univ Connecticut, Ctr Hlth, Dept Psychiat, 263 Farmington Ave,MC 1410, Farmington, CT 06030 USA.
EM mbriggsgowan@uchc.edu
OI Carter, Alice/0000-0001-9861-1560
FU National Institute of Mental HealthUnited States Department of Health &
   Human ServicesNational Institutes of Health (NIH) - USANIH National
   Institute of Mental Health (NIMH) [R01MH 66645]
FX This study was supported by a National Institute of Mental Health grant
   (Briggs-Gowan, R01MH 66645).
NR 39
TC 86
Z9 88
U1 1
U2 25
PU WILEY
PI HOBOKEN
PA 111 RIVER ST, HOBOKEN 07030-5774, NJ USA
SN 0021-9630
EI 1469-7610
J9 J CHILD PSYCHOL PSYC
JI J. Child Psychol. Psychiatry
PD OCT
PY 2010
VL 51
IS 10
BP 1132
EP 1140
DI 10.1111/j.1469-7610.2010.02256.x
PG 9
WC Psychology, Developmental; Psychiatry; Psychology
SC Psychology; Psychiatry
GA 650CR
UT WOS:000281826200007
PM 20840502
OA Green Published, Green Accepted
DA 2020-02-16
ER

PT J
AU Compas, BE
   Champion, JE
   Forehand, R
   Cole, DA
   Reeslund, KL
   Fear, J
   Hardcastle, EJ
   Keller, G
   Rakow, A
   Garai, E
   Merchant, MJ
   Roberts, L
AF Compas, Bruce E.
   Champion, Jennifer E.
   Forehand, Rex
   Cole, David A.
   Reeslund, Kristen L.
   Fear, Jessica
   Hardcastle, Emily J.
   Keller, Gary
   Rakow, Aaron
   Garai, Emily
   Merchant, Mary Jane
   Roberts, Lorinda
TI Coping and Parenting: Mediators of 12-Month Outcomes of a Family Group
   Cognitive-Behavioral Preventive Intervention With Families of Depressed
   Parents
SO JOURNAL OF CONSULTING AND CLINICAL PSYCHOLOGY
LA English
DT Article
DE prevention; parental depression; mediation; coping; parenting; family
ID MATERNAL DEPRESSION; BEREAVEMENT PROGRAM; MENTAL-HEALTH; INVENTORY-II;
   CHILDREN; STRESS; ADOLESCENTS; RESPONSES; EFFICACY; MOTHER
AB Objective: In a randomized clinical trial with 111 families of parents with a history of major depressive disorder (86% mothers, 14% fathers; 86% Caucasian, 5% African-American, 3% Hispanic. 1% American Indian or Alaska Native, 4% mixed ethnicity), changes in adolescents' (mean age = 11 years; 42% female, 58% male) coping and parents' parenting skills were examined as mediators of the effects of a family group cognitive-behavioral preventive intervention on adolescents' internalizing and externalizing symptoms. Method: Changes in hypothesized mediators were assessed at 6 months, and changes in adolescents' symptoms were measured at a 12-month follow-up. Results: Significant differences favoring the family intervention compared with a written information comparison condition were found for changes in composite measures of parent-adolescent reports of adolescents' use of secondary control coping skills and direct observations of parents' positive parenting skills. Changes in adolescents' secondary control coping and positive parenting mediated the effects of the intervention on depressive, internalizing, and externalizing symptoms, accounting for approximately half of the effect of the intervention on the outcomes. Further, reciprocal relations between children's internalizing symptoms and parenting were found from baseline to 6-month follow-up. Conclusion: The present study provides the first evidence for specific mediators of a family group cognitive-behavioral preventive intervention for families of parents with a history of major depressive disorder. The identification of both coping and parenting as mediators of children's mental health outcomes suggests that these variables are important active ingredients in the prevention of mental health problems in children of depressed parents.
C1 [Compas, Bruce E.; Champion, Jennifer E.; Cole, David A.; Reeslund, Kristen L.; Fear, Jessica; Hardcastle, Emily J.] Vanderbilt Univ, Dept Psychol & Human Dev, Nashville, TN 37203 USA.
   [Forehand, Rex; Keller, Gary; Rakow, Aaron; Garai, Emily; Merchant, Mary Jane; Roberts, Lorinda] Univ Vermont, Dept Psychol, Burlington, VT 05405 USA.
RP Compas, BE (reprint author), Vanderbilt Univ, Dept Psychol & Human Dev, Peabody 552,230 Appleton Pl, Nashville, TN 37203 USA.
EM bruce.compas@vanderbilt.edu
OI Forehand, Rex/0000-0002-5954-4032
FU NIMH NIH HHSUnited States Department of Health & Human ServicesNational
   Institutes of Health (NIH) - USANIH National Institute of Mental Health
   (NIMH) [R01 MH069940, R01MH069940, R01MH069928, R01 MH069928]
NR 50
TC 107
Z9 108
U1 4
U2 40
PU AMER PSYCHOLOGICAL ASSOC
PI WASHINGTON
PA 750 FIRST ST NE, WASHINGTON, DC 20002-4242 USA
SN 0022-006X
EI 1939-2117
J9 J CONSULT CLIN PSYCH
JI J. Consult. Clin. Psychol.
PD OCT
PY 2010
VL 78
IS 5
BP 623
EP 634
DI 10.1037/a0020459
PG 12
WC Psychology, Clinical
SC Psychology
GA 657DT
UT WOS:000282393800003
PM 20873898
OA Green Accepted
DA 2020-02-16
ER

PT J
AU Baumann, AA
   Kuhlberg, JA
   Zayas, LH
AF Baumann, Ana A.
   Kuhlberg, Jill A.
   Zayas, Luis H.
TI Familism, Mother-Daughter Mutuality, and Suicide Attempts of Adolescent
   Latinas
SO JOURNAL OF FAMILY PSYCHOLOGY
LA English
DT Article
DE familism; mutuality; Latina adolescents; suicide attempts
ID SELF-ESTEEM; ACCULTURATION; IMMIGRANT; DELINQUENCY; PREVALENCE;
   CONSTRUCTS; BEHAVIORS; SYMPTOMS; VALUES; SCALE
AB National surveys in the U.S. reveal that Latina adolescents have higher rates of suicide attempts than females of other ethnic and racial groups. Past reports indicate that the suicide attempts among Latinas are lodged within family contexts in which sociocultural and individual experiences influence parental and adolescent behaviors. To better understand the parent-adolescent relations that explain the Latina suicidal phenomenon, we examined how the high value on family unity and support, as reflected by familism, and its effects on mother-daughter mutuality (i.e., reciprocal empathy and engagement) were evident in a group of adolescent Latinas with suicide attempts and a group of adolescent Latinas without suicide attempts. Drawing from data on 169 mother-daughter dyads recruited from Latino communities in a Northeastern metropolis and who self-identified as being of Latino origin or heritage, we considered how differences in familism between mothers and daughters influenced their sense of mutuality, the adolescents' internalizing and externalizing behaviors, and suicide attempts. Results show that gaps in familism (mothers scoring higher than their daughters on the scale) predicted less mother-daughter mutuality and more externalizing behaviors in the adolescents. Also, mother-daughter mutuality was negatively related to internalizing and externalizing behaviors which, in turn, predicted suicide attempts. Findings point to further research on family interactions that raise the risk for suicidality in Latino youth, particularly to including fathers and siblings in study designs. Clinical implications point to enhancing family and dyadic communication skills focusing mutuality while observing the cultural value of familism.
C1 [Baumann, Ana A.; Kuhlberg, Jill A.; Zayas, Luis H.] Washington Univ, Ctr Latino Res, George Brown Sch Social Work, St Louis, MO 63130 USA.
RP Baumann, AA (reprint author), Washington Univ, Ctr Latino Res, George Brown Sch Social Work, Campus Box 1196,1 Brookings Dr, St Louis, MO 63130 USA.
EM abaumann@gwbmail.wustl.edu
OI Baumann, Ana/0000-0002-4523-0147
FU NIMH NIH HHSUnited States Department of Health & Human ServicesNational
   Institutes of Health (NIH) - USANIH National Institute of Mental Health
   (NIMH) [R01 MH070689]
NR 42
TC 39
Z9 39
U1 0
U2 16
PU AMER PSYCHOLOGICAL ASSOC
PI WASHINGTON
PA 750 FIRST ST NE, WASHINGTON, DC 20002-4242 USA
SN 0893-3200
EI 1939-1293
J9 J FAM PSYCHOL
JI J. Fam. Psychol.
PD OCT
PY 2010
VL 24
IS 5
BP 616
EP 624
DI 10.1037/a0020584
PG 9
WC Psychology, Clinical; Family Studies
SC Psychology; Family Studies
GA 668NL
UT WOS:000283276600012
PM 20954772
DA 2020-02-16
ER

PT J
AU McWey, LM
   Cui, M
   Pazdera, AL
AF McWey, Lenore M.
   Cui, Ming
   Pazdera, Andrea L.
TI Changes in Externalizing and Internalizing Problems of Adolescents in
   Foster Care
SO JOURNAL OF MARRIAGE AND FAMILY
LA English
DT Article
DE adolescence; externalizing problems; foster care; growth curve;
   internalizing problems
ID MENTAL-HEALTH-SERVICES; CHILD-WELFARE; YOUTH; BEHAVIOR; DELINQUENCY;
   MALTREATMENT; PLACEMENT; IMPACT; RISK
AB Using a developmental psychopathology framework, this study aimed to examine changes in externalizing and internalizing problems of adolescents in foster care and to determine whether type of maltreatment, gender, and age influenced trajectories. Authors used 3 waves of data from the National Survey of Child and Adolescent Well-Being. Growth-curve analyses of 106 adolescents aged 13-16 in foster care revealed that externalizing and internalizing problems decreased over time. Adolescents, particularly boys, placed in foster care as a result of sexual abuse, physical abuse, or neglect demonstrated faster decreases in externalizing problems and, similarly but to a weaker degree, internalizing problems than did those placed in foster care as a result of other forms of maltreatment.
C1 [McWey, Lenore M.] Florida State Univ, Dept Family & Child Sci, Marriage & Family Therapy Doctoral Program, Tallahassee, FL 32306 USA.
RP McWey, LM (reprint author), Florida State Univ, Dept Family & Child Sci, Marriage & Family Therapy Doctoral Program, 210 Sandals Bldg, Tallahassee, FL 32306 USA.
EM lmcwey@fsu.edu
RI cui, ming/L-6608-2019
NR 44
TC 13
Z9 13
U1 0
U2 13
PU WILEY
PI HOBOKEN
PA 111 RIVER ST, HOBOKEN 07030-5774, NJ USA
SN 0022-2445
EI 1741-3737
J9 J MARRIAGE FAM
JI J. Marriage Fam.
PD OCT
PY 2010
VL 72
IS 5
BP 1128
EP 1140
DI 10.1111/j.1741-3737.2010.00754.x
PG 13
WC Family Studies; Sociology
SC Family Studies; Sociology
GA 656YD
UT WOS:000282376100006
DA 2020-02-16
ER

PT J
AU van der Veek, SMC
   Derkx, HHF
   de Haan, E
   Benninga, MA
   Boer, F
AF van der Veek, Shelley M. C.
   Derkx, H. H. F.
   de Haan, Else
   Benninga, Marc A.
   Boer, Frits
TI Abdominal Pain in Dutch Schoolchildren: Relations With Physical and
   Psychological Comorbid Complaints in Children and Their Parents
SO JOURNAL OF PEDIATRIC GASTROENTEROLOGY AND NUTRITION
LA English
DT Article
DE abdominal pain; community sample; comorbid complaints; parental
   psychopathology
ID IRRITABLE-BOWEL-SYNDROME; FUNCTIONAL DISABILITY; SOMATIC COMPLAINTS;
   SYMPTOMS; ADOLESCENTS; ANXIETY; DEPRESSION; INVENTORY; EPIDEMIOLOGY;
   ASSOCIATIONS
AB Objectives: Children with functional abdominal pain (FAP) frequently report comorbid complaints such as anxiety and activity limitations. Their parents often experience heightened levels of anxiety, depression, and somatization. The aim of the present study was to investigate whether these comorbid complaints in children and their parents are specific for FAP or can also be found in a community sample.
   Patients and Methods: Six hundred sixty-five schoolchildren (ages 718 years) filled out questionnaires concerning AP, activity limitations, somatic complaints, quality of life, and symptoms of anxiety and depression. A total of 391 of their parents filled out questionnaires concerning parental anxiety, depression, and somatization. Pearson correlations and multiple regression analyses were performed.
   Results: A total of 56.5% of the children reported AP at least once in a 2-week period. Univariate relations with AP were found for activity limitations (r = 0.392), somatic complaints (r = 0.408), 3 of 5 domains of quality of life (r ranging from -0.120 to -0.209), and symptoms of anxiety and depression (r, respectively, 0.329 and 0.361). Multivariate analyses showed only significant relations for female sex (beta = 0.230), younger age (beta = -0.077), activity limitations (beta = 0.247), somatic complaints (beta = 0.170), and depressive symptoms (beta = 0.093).
   Conclusions: Activity limitations, somatic complaints, and depressive symptoms are related to AP in the general population, whereas a reduced quality of life, anxiety, and parental internalizing problems seem specific comorbid complaints for FAP. Future research on parental internalizing problems, quality of life, and anxiety as risk factors for FAP is warranted.
C1 [van der Veek, Shelley M. C.; de Haan, Else; Boer, Frits] Univ Amsterdam, Acad Med Ctr, NL-1105 AZ Amsterdam, Netherlands.
   [Derkx, H. H. F.; Benninga, Marc A.] Emma Childrens Hosp AMC, Amsterdam, Netherlands.
RP van der Veek, SMC (reprint author), Tav Shelley van der Veek, Secretary O&O&O, POB 303, NL-1115 ZG Duivendrecht, Netherlands.
EM s.m.vanderveek@amc.uva.nl
FU Dutch Digestive Foundation [SWO 05-09]
FX This work was funded by the Dutch Digestive Foundation, study number SWO
   05-09.
NR 41
TC 26
Z9 27
U1 0
U2 12
PU LIPPINCOTT WILLIAMS & WILKINS
PI PHILADELPHIA
PA TWO COMMERCE SQ, 2001 MARKET ST, PHILADELPHIA, PA 19103 USA
SN 0277-2116
EI 1536-4801
J9 J PEDIATR GASTR NUTR
JI J. Pediatr. Gastroenterol. Nutr.
PD OCT
PY 2010
VL 51
IS 4
BP 481
EP 487
DI 10.1097/MPG.0b013e3181d51a59
PG 7
WC Gastroenterology & Hepatology; Nutrition & Dietetics; Pediatrics
SC Gastroenterology & Hepatology; Nutrition & Dietetics; Pediatrics
GA 653UU
UT WOS:000282123600019
PM 20562723
DA 2020-02-16
ER

PT J
AU Wu, YP
   Aylward, BS
   Steele, RG
AF Wu, Yelena P.
   Aylward, Brandon S.
   Steele, Ric G.
TI Associations Between Internalizing Symptoms and Trajectories of
   Medication Adherence Among Pediatric Renal and Liver Transplant
   Recipients
SO JOURNAL OF PEDIATRIC PSYCHOLOGY
LA English
DT Article
DE adherence; organ transplantation; psychosocial functioning
ID UNITED-STATES; NONADHERENCE; NONCOMPLIANCE; ADOLESCENTS; THERAPY;
   ILLNESS; REGIMEN; ISSUES
AB Objectives To examine medication adherence trajectories posttransplantation and the association between adherence trajectories and self-reported internalizing symptoms in a pediatric population. Methods Multilevel modeling was used to examine internalizing symptoms and longitudinal medication adherence, as assessed by electronic monitoring, among 55 children and adolescents who received liver or kidney transplantation. Results Medication adherence generally declined over the study assessment window, and higher levels of anxiety were associated with higher and more stable patterns of medication adherence. Conclusions Anxiety may be an important factor to consider when assessing and intervening with posttransplantation medication adherence. Future research should consider the potential reactivity effects of adherence monitoring, as well as individual and family behaviors associated with anxiety that may influence adherence.
C1 [Steele, Ric G.] Univ Kansas, Clin Child Psychol Program, Lawrence, KS 66047 USA.
RP Steele, RG (reprint author), Univ Kansas, Clin Child Psychol Program, 2010 Dole Human Dev,1000 Sunnyside Ave, Lawrence, KS 66047 USA.
EM rsteele@ku.edu
OI Steele, Ric/0000-0002-1201-0770
NR 50
TC 16
Z9 17
U1 1
U2 8
PU OXFORD UNIV PRESS INC
PI CARY
PA JOURNALS DEPT, 2001 EVANS RD, CARY, NC 27513 USA
SN 0146-8693
EI 1465-735X
J9 J PEDIATR PSYCHOL
JI J. Pediatr. Psychol.
PD OCT
PY 2010
VL 35
IS 9
BP 1016
EP 1027
DI 10.1093/jpepsy/jsq014
PG 12
WC Psychology, Developmental
SC Psychology
GA 662VT
UT WOS:000282843100012
PM 20231258
OA Bronze
DA 2020-02-16
ER

PT J
AU Kimonis, ER
   Skeem, JL
   Edens, JF
   Douglas, KS
   Lilienfeld, SO
   Poythress, NG
AF Kimonis, Eva R.
   Skeem, Jennifer L.
   Edens, John F.
   Douglas, Kevin S.
   Lilienfeld, Scott O.
   Poythress, Norman G.
TI SUICIDAL AND CRIMINAL BEHAVIOR AMONG FEMALE OFFENDERS: THE ROLE OF ABUSE
   AND PSYCHOPATHOLOGY
SO JOURNAL OF PERSONALITY DISORDERS
LA English
DT Article
ID CHILD SEXUAL-ABUSE; RISK-FACTORS; ANTISOCIAL PERSONALITY; FOLLOW-UP;
   PSYCHOLOGICAL-RESEARCH; PSYCHIATRIC-DISORDERS; INCARCERATED WOMEN;
   ADOLESCENT SUICIDE; MENTAL-DISORDERS; SUBSTANCE-ABUSE
AB Childhood abuse is relatively prevalent among women and is an important risk factor for both criminal behavior and suicide-related behavior (SRB). Based on a sample of 266 female offenders, we address one theoretical and one practical issue. First, from a theoretical perspective, we assess whether internalizing (depression and anxiety) and externalizing (substance abuse and antisocial behavior) psychopathology mediate the relation between abuse on the one hand, and SRB or criminal behavior, on the other. Results indicate that externalizing problems mediate the relation between childhood abuse and both lifetime SRB (fully) and lifetime criminality (partially). Second, at a practical level, results indicate that a subscale of the Revised Psychopathy Checklist (PCL-R; Hare, 1991) that assesses lifetime criminal behavior adds incremental utility to postdicting SRB, beyond the variance accounted for by self-report measures of abuse and externalizing problems. However, none of the measures including the PCL-R predicted future recidivism.
C1 [Kimonis, Eva R.] Univ S Florida, Florida Mental Hlth Inst, Tampa, FL 33612 USA.
   [Skeem, Jennifer L.] Univ Calif Irvine, Irvine, CA USA.
   [Skeem, Jennifer L.] Texas A&M Univ, College Stn, TX 77843 USA.
   [Douglas, Kevin S.] Simon Fraser Univ, Burnaby, BC V5A 1S6, Canada.
   [Lilienfeld, Scott O.] Emory Univ, Atlanta, GA 30322 USA.
RP Kimonis, ER (reprint author), Univ S Florida, Florida Mental Hlth Inst, 13301 Bruce B Downs Blvd,MHC 2639, Tampa, FL 33612 USA.
EM ekimonis@fmhi.usf.edu
OI Kimonis, Eva/0000-0002-4325-6108; Edens, John/0000-0002-2218-0650
FU NIMH NIH HHSUnited States Department of Health & Human ServicesNational
   Institutes of Health (NIH) - USANIH National Institute of Mental Health
   (NIMH) [1 R01 MH63783-01A1]
NR 135
TC 22
Z9 22
U1 1
U2 31
PU GUILFORD PUBLICATIONS INC
PI NEW YORK
PA 370 SEVENTH AVE, SUITE 1200, NEW YORK, NY 10001-1020 USA
SN 0885-579X
EI 1943-2763
J9 J PERS DISORD
JI J. Pers. Disord.
PD OCT
PY 2010
VL 24
IS 5
BP 581
EP 609
DI 10.1521/pedi.2010.24.5.581
PG 29
WC Psychiatry
SC Psychiatry
GA 660TY
UT WOS:000282669900003
PM 20958170
DA 2020-02-16
ER

PT J
AU Herba, CM
   Roza, SJ
   Govaert, P
   van Rossum, J
   Hofman, A
   Jaddoe, V
   Verhulst, FC
   Tiemeier, H
AF Herba, Catherine M.
   Roza, Sabine J.
   Govaert, Paul
   van Rossum, Joram
   Hofman, Albert
   Jaddoe, Vincent
   Verhulst, Frank C.
   Tiemeier, Henning
TI Infant Brain Development and Vulnerability to Later Internalizing
   Difficulties: The Generation R Study
SO JOURNAL OF THE AMERICAN ACADEMY OF CHILD AND ADOLESCENT PSYCHIATRY
LA English
DT Article
DE early brain development; child psychiatry; cranial ultrasound;
   internalizing problems; vulnerability
ID MAJOR DEPRESSIVE DISORDER; CRANIAL ULTRASOUND ABNORMALITIES; CEREBRAL
   VENTRICULAR VOLUME; MOOD DISORDERS; BASAL GANGLIA; BEHAVIORAL-PROBLEMS;
   EMOTION PERCEPTION; CHILDREN; OUTCOMES; BIRTH
AB Objective: Although clinical studies have demonstrated smaller subcortical volumes in structures such as the amygdala, hippocampus, caudate nucleus, and thalamus in adults and adolescents with depressive disorders and anxiety, no study has assessed such structures in babies, long before the development of the disorders. This study examined whether the size of the "gangliothalamic ovoid" (encompassing the basal ganglia and thalamus) assessed during infancy is associated with increased internalizing problems in early childhood. Method: Cranial ultrasounds were used to assess gangliothalamic ovoid diameter and ventricular volume at 6 weeks of postnatal age; moreover, head circumference was measured. Outcome data included ratings of internalizing and externalizing problems using the Child Behavior Checklist (reported by mothers and fathers) at 18 and/or 36 months. Analyses were based on a total of 651 children. Results: Smaller gangliothalamic diameter was associated with higher Child Behavior Checklist Internalizing scores at ages 18 and 36 months. Results remained significant after correcting for head circumference and were evident for the DSM-oriented subscales of anxiety problems and affective problems. Total ventricular volume was not consistently associated with Internalizing scores. Conclusions: Findings associating infant brain measurements with Child Behavior Checklist mother and father reports at two time points are consistent with previous cross-sectional reports of smaller subcortical volumes in depression. Results were not simply reflective of overall brain development, because the pattern held after adjustment for head circumference. This is the first study to point toward a biological vulnerability evident in infancy, involved in the development of internalizing problems in childhood. J. Am. Acad. Child Adolesc. Psychiatry, 2010;419(10):1053-1063.
C1 [Tiemeier, Henning] Erasmus Univ, Dept Child & Adolescent Psychiat, Med Ctr, Sophia Childrens Hosp Rotterdam, NL-3000 CB Rotterdam, Netherlands.
   [Herba, Catherine M.] Univ Montreal, Ste Justines Hosp Res Ctr, Rotterdam, Netherlands.
   [Roza, Sabine J.; Govaert, Paul; van Rossum, Joram; Jaddoe, Vincent; Verhulst, Frank C.; Tiemeier, Henning] Erasmus Univ, Sophia Childrens Hosp, Med Ctr Rotterdam, NL-3000 CB Rotterdam, Netherlands.
RP Tiemeier, H (reprint author), Erasmus Univ, Dept Child & Adolescent Psychiat, Med Ctr, Sophia Childrens Hosp Rotterdam, POB 2060, NL-3000 CB Rotterdam, Netherlands.
EM h.tiemeier@erasmusmc.nl
OI Tiemeier, Henning/0000-0002-4395-1397
FU Erasmus University Medical Center Rotterdam; Erasmus University
   Rotterdam; Netherlands Organization for Health Research and Development
   (Zan Mw)Netherlands Organization for Health Research and Development
FX The first phase of the Generation R Study was made possible by financial
   support from the Erasmus University Medical Center Rotterdam, Erasmus
   University Rotterdam, and the Netherlands Organization for Health
   Research and Development (Zan Mw).
NR 56
TC 14
Z9 14
U1 0
U2 7
PU ELSEVIER SCIENCE INC
PI NEW YORK
PA 360 PARK AVE SOUTH, NEW YORK, NY 10010-1710 USA
SN 0890-8567
EI 1527-5418
J9 J AM ACAD CHILD PSY
JI J. Am. Acad. Child Adolesc. Psychiatr.
PD OCT
PY 2010
VL 49
IS 10
BP 1053
EP 1063
DI 10.1016/j.jaac.2010.07.003
PG 11
WC Psychology, Developmental; Pediatrics; Psychiatry
SC Psychology; Pediatrics; Psychiatry
GA 655ZQ
UT WOS:000282295600009
PM 20855050
DA 2020-02-16
ER

PT J
AU Timmermans, M
   van Lier, PAC
   Koot, HM
AF Timmermans, M.
   van Lier, P. A. C.
   Koot, H. M.
TI The role of stressful events in the development of behavioural and
   emotional problems from early childhood to late adolescence
SO PSYCHOLOGICAL MEDICINE
LA English
DT Article
DE Development; externalizing/internalizing problems; stressful events
ID LIFE EVENTS; DEPRESSIVE SYMPTOMS; ANTISOCIAL-BEHAVIOR; CONDUCT PROBLEMS;
   CHILDREN; PSYCHOPATHOLOGY; COMORBIDITY; BOYS; COOCCURRENCE; DELINQUENCY
AB Background. There is growing evidence on the importance of experiences of stressful events in the development of psychopathology. This study aimed to investigate the role of stressful events in the continuity of internalizing and externalizing problems, as well as the cross-influence of these problems from early childhood to late adolescence.
   Method. Data came from a general population sample of 396 children followed from the ages of 3 to 18 years. Parent-ratings of internalizing and externalizing problems at ages 3, 5, 10 and 18 years were used. Parents also reported on the presence of stressful events between the ages of 3 and 5 years, and 5 and 10 years. Adolescent reports on stressful events over the ages of 10-18 years were used. Structural equation models were used to disentangle/analyse the role of stressful events in the development of internalizing and externalizing problems.
   Results. From the age of 3 years onwards externalizing symptoms predicted experiences of stressful events. In turn, these experiences predicted later externalizing problems. Stressful events also explained part of the continuity of internalizing problems from the age of 10 years onwards, but not during childhood. From childhood onwards, cross-influences from externalizing problems to subsequent internalizing problems were found to run through stressful events. Only in adolescence cross-influences from internalizing problems to externalizing problems were found, again via stressful events.
   Conclusions. From childhood onwards to late adolescence, stressful events play a significant role in both the continuity and the co-occurrence of externalizing and internalizing problems. Theoretical and methodological implications of these findings are discussed.
C1 [Timmermans, M.; van Lier, P. A. C.; Koot, H. M.] Vrije Univ Amsterdam, Dept Dev Psychol, NL-1081 BT Amsterdam, Netherlands.
RP van Lier, PAC (reprint author), Vrije Univ Amsterdam, Dept Dev Psychol, Boechorststr 1, NL-1081 BT Amsterdam, Netherlands.
EM pac.van.lier@psy.vu.nl
RI Koot, Hans M./D-9466-2012
OI Koot, Hans M./0000-0002-9643-2363
NR 43
TC 31
Z9 35
U1 4
U2 29
PU CAMBRIDGE UNIV PRESS
PI NEW YORK
PA 32 AVENUE OF THE AMERICAS, NEW YORK, NY 10013-2473 USA
SN 0033-2917
EI 1469-8978
J9 PSYCHOL MED
JI Psychol. Med.
PD OCT
PY 2010
VL 40
IS 10
BP 1659
EP 1668
DI 10.1017/S0033291709992091
PG 10
WC Psychology, Clinical; Psychiatry; Psychology
SC Psychology; Psychiatry
GA 644VF
UT WOS:000281408700008
PM 20056023
DA 2020-02-16
ER

PT J
AU Miller, DN
   Jome, LM
AF Miller, David N.
   Jome, LaRae M.
TI School psychologists and the secret illness: Perceived knowledge, role
   preferences, and training needs regarding the prevention and treatment
   of internalizing disorders
SO SCHOOL PSYCHOLOGY INTERNATIONAL
LA English
DT Article
DE children; internalizing disorders; intervention; prevention; school
   psychologists
ID DEMOGRAPHIC CHARACTERISTICS; PROFESSIONAL PRACTICES
AB This descriptive study examined the perceptions of a national sample of school psychologists in the United States regarding their perceived knowledge, preferred roles, and training needs in the prevention and treatment of nine prominent child and adolescent internalizing disorders. The results indicated that participants perceived the prevention of all nine internalizing disorders to be an appropriate role for school psychologists, and that they perceived the school-based treatment of particular disorders, such as school phobia/refusal, to be an appropriate role as well. A majority of the sample reported the need for some or significant additional training in all nine internalizing disorders. Limitations of the study and needs for future research are discussed.
C1 [Miller, David N.] SUNY Albany, Sch Psychol, Albany, NY 12222 USA.
RP Miller, DN (reprint author), SUNY Albany, Sch Psychol, 1400 Washington Ave,215, Albany, NY 12222 USA.
EM dmiller@uamail.albany.edu
NR 23
TC 17
Z9 17
U1 1
U2 7
PU SAGE PUBLICATIONS LTD
PI LONDON
PA 1 OLIVERS YARD, 55 CITY ROAD, LONDON EC1Y 1SP, ENGLAND
SN 0143-0343
EI 1461-7374
J9 SCHOOL PSYCHOL INT
JI Sch. Psychol. Int.
PD OCT
PY 2010
VL 31
IS 5
BP 509
EP 520
DI 10.1177/0143034310382622
PG 12
WC Psychology, Educational
SC Psychology
GA 661SF
UT WOS:000282747600004
DA 2020-02-16
ER

PT J
AU Lima, J
   Caughy, M
   Nettles, SM
   O'Campo, PJ
AF Lima, Julie
   Caughy, Margaret
   Nettles, Saundra M.
   O'Campo, Patricia J.
TI Effects of cumulative risk on behavioral and psychological well-being in
   first grade: Moderation by neighborhood context
SO SOCIAL SCIENCE & MEDICINE
LA English
DT Article
DE Neighborhoods; Child mental health; USA; Behavioral adjustment
ID BRIEF INTELLIGENCE-TEST; CHILD CONDUCT PROBLEMS; AFRICAN-AMERICAN;
   MENTAL-HEALTH; LOW-INCOME; EXTERNALIZING BEHAVIOR; ADOLESCENT OUTCOMES;
   ENVIRONMENTAL RISK; COLLECTIVE EFFICACY; URBAN NEIGHBORHOOD
AB This study builds upon existing research by examining whether risk indices for child psychological wellbeing behave in the same way in different types of neighborhoods. Specifically, we sought to determine if neighborhood characteristics acted to exacerbate or, alternatively, to buffer risk factors at the family and/or child level. Families with a child entering first grade in Fall 2002 were recruited from Baltimore City neighborhoods, defined as census block groups. This study included 405 children, and data came from an interview with the primary caregiver and an assessment of the first grader. The dependent variables were externalizing behavior and internalizing problems. A family risk index consisting of 13 measures, and a child risk index consisting of three measures were the main independent variables of interest. We examined the effects of these indices on child psychological well-being and behavior across two neighborhood characteristics: neighborhood potential for community involvement with children and neighborhood negative social climate. Results of multivariate analyses indicated that cumulative family risk was associated with an increase in both internalizing and externalizing behavior problems. Perceived negative social climate moderated the effect of family risks on behavior problems such that more risk was associated with a larger increment in both externalizing behavior problems and psychological problems for children living in high versus low risk neighborhoods. These findings further emphasize the importance of considering neighborhood context in the study of child psychological well-being. (C) 2010 Elsevier Ltd. All rights reserved.
C1 [Caughy, Margaret] UT Sch Publ Hlth, Dallas, TX 75390 USA.
   [Lima, Julie] Brown Univ, Warren Alpert Med Sch, Ctr Gerontol & Hlth Care Res, Providence, RI 02912 USA.
   [Nettles, Saundra M.] Univ Illinois, Dept Affiliate, Coll Educ, Chicago, GA 30461 USA.
   [O'Campo, Patricia J.] St Michaels Hosp, Ctr Res Inner City Hlth, Toronto, ON M58 1W8, Canada.
RP Caughy, M (reprint author), UT Sch Publ Hlth, 5323 Hany Hines Blvd V8-112, Dallas, TX 75390 USA.
EM margaret.caughy@utsouthwestern.edu
FU NICHD NIH HHSUnited States Department of Health & Human ServicesNational
   Institutes of Health (NIH) - USANIH Eunice Kennedy Shriver National
   Institute of Child Health & Human Development (NICHD) [R01 HD040419,
   R01HD4041901A1]
NR 69
TC 26
Z9 26
U1 0
U2 11
PU PERGAMON-ELSEVIER SCIENCE LTD
PI OXFORD
PA THE BOULEVARD, LANGFORD LANE, KIDLINGTON, OXFORD OX5 1GB, ENGLAND
SN 0277-9536
J9 SOC SCI MED
JI Soc. Sci. Med.
PD OCT
PY 2010
VL 71
IS 8
BP 1447
EP 1454
DI 10.1016/j.socscimed.2010.06.022
PG 8
WC Public, Environmental & Occupational Health; Social Sciences, Biomedical
SC Public, Environmental & Occupational Health; Biomedical Social Sciences
GA 665DG
UT WOS:000283014800011
PM 20732735
OA Green Accepted
DA 2020-02-16
ER

PT J
AU Chung, Y
   Emery, R
AF Chung, Yeonok
   Emery, Robert
TI Early Adolescents and Divorce in South Korea: Risk, Resilience and Pain
SO JOURNAL OF COMPARATIVE FAMILY STUDIES
LA English
DT Article
ID PARENTAL CONFLICT; YOUNG-ADULTS; CHILDREN; METAANALYSIS; ADJUSTMENT;
   CONSEQUENCES; DISTRESS; FAMILIES; HURT
AB Divorce rates increased dramatically in South Korea in recent years, raising important questions about possible effects on children. In this study, we compared South Korean early adolescents from divorced and non-divorced families on measures of psychological problems, emotional pain, and parent-child relationships. Early adolescents from divorced families reported more internalizing and lower self-esteem, but not more externalizing. They also endorsed more fears of abandonment and feelings of loss, reflecting aspects of emotional pain. Early adolescents from divorced families also rated their attachments to parents as less secure, and perceived their parents as less warm and less firm with discipline. Children fared equally well in mother and father residence, and in single and remarried families. Overall, results were remarkably similar to findings on U.S. samples, despite some important cultural differences.
C1 [Chung, Yeonok] Soongeui Womens Coll, Dept Family Welf, Seoul 100751, South Korea.
   [Emery, Robert] Univ Virginia, Dept Psychol, Charlottesville, VA 22904 USA.
RP Chung, Y (reprint author), Soongeui Womens Coll, Dept Family Welf, Seoul 100751, South Korea.
NR 49
TC 8
Z9 8
U1 1
U2 23
PU J COMPARATIVE FAMILY STUDIES
PI CALGARY
PA UNIV CALGARY-DEPT SOCIOLOGY 2500 UNIVERSITY DRIVE NW, CALGARY, AB T2N
   1N4, CANADA
SN 0047-2328
EI 1929-9850
J9 J COMP FAM STUD
JI J. Comp. Fam. Stud.
PD FAL
PY 2010
VL 41
IS 5
BP 855
EP +
DI 10.3138/jcfs.41.5.855
PG 17
WC Family Studies
SC Family Studies
GA 672RU
UT WOS:000283605400014
DA 2020-02-16
ER

PT J
AU Pieters, S
   Van Der Vorst, H
   Burk, WJ
   Wiers, RW
   Engels, RCME
AF Pieters, Sara
   Van Der Vorst, Haske
   Burk, William J.
   Wiers, Reinout W.
   Engels, Rutger C. M. E.
TI Puberty-Dependent Sleep Regulation and Alcohol Use in Early Adolescents
SO ALCOHOLISM-CLINICAL AND EXPERIMENTAL RESEARCH
LA English
DT Article
DE Early Adolescents; Puberty; Alcohol Use; Sleep Regulation; Sleep
   Problems; Psychopathology
ID BEHAVIORAL-PROBLEMS; DIFFICULTIES QUESTIONNAIRE; CHILDHOOD SLEEP;
   SUBSTANCE USE; EARLY-ONSET; DRUG-USE; ASSOCIATION; INSOMNIA; DEPRESSION;
   PREFERENCE
AB Background: Research has shown a bi-directional relation between alcohol use and sleep regulation in adults. Much less is known about this association in early adolescents, while profound puberty-dependent transitions regarding sleep patterns take place in early adolescence. Moreover, puberty has been associated with an increase in alcohol use of adolescents.
   Methods: In this study, we investigated the associations between pubertal development, sleep preference, sleep problems, and alcohol use in 431 early adolescents (mean age: 13.66). Second, it was studied whether the associations changed when controlling for adolescent internalizing and externalizing problems. Furthermore, we included gender as a moderator on all the associations.
   Results: Results showed that pubertal development was positively associated with sleep problems and more evening-type tendencies (e. g., favoring later bedtimes), which in turn were positively related to alcohol use. Underlying psychopathology, gender and educational level did not change these relationships.
   Conclusions: From this study, it can be concluded that both puberty and sleep regulation are important factors in explaining alcohol use in early adolescence.
C1 [Pieters, Sara; Van Der Vorst, Haske; Burk, William J.; Engels, Rutger C. M. E.] Radboud Univ Nijmegen, Inst Behav Sci, NL-6500 HE Nijmegen, Netherlands.
   [Wiers, Reinout W.] Univ Amsterdam, Dept Psychol, ADAPT Lab, Amsterdam, Netherlands.
RP Pieters, S (reprint author), Radboud Univ Nijmegen, Inst Behav Sci, Montessorilaan 3, NL-6500 HE Nijmegen, Netherlands.
EM S.Pieters@pwo.ru.nl
RI Burk, William/D-6521-2012
OI Wiers, Reinout/0000-0002-4312-9766; Engels, Rutger/0000-0003-1944-9126
NR 35
TC 36
Z9 36
U1 0
U2 18
PU WILEY
PI HOBOKEN
PA 111 RIVER ST, HOBOKEN 07030-5774, NJ USA
SN 0145-6008
EI 1530-0277
J9 ALCOHOL CLIN EXP RES
JI Alcoholism (NY)
PD SEP
PY 2010
VL 34
IS 9
BP 1512
EP 1518
DI 10.1111/j.1530-0277.2010.01235.x
PG 7
WC Substance Abuse
SC Substance Abuse
GA 642NC
UT WOS:000281220700002
PM 20569245
DA 2020-02-16
ER

PT J
AU Lawrence, D
   Mitrou, F
   Sawyer, MG
   Zubrick, SR
AF Lawrence, David
   Mitrou, Francis
   Sawyer, Michael G.
   Zubrick, Stephen R.
TI Smoking status, mental disorders and emotional and behavioural problems
   in young people: child and adolescent component of the National Survey
   of Mental Health and Wellbeing
SO AUSTRALIAN AND NEW ZEALAND JOURNAL OF PSYCHIATRY
LA English
DT Article
DE adolescents; cigarette smoking; mental disorders
ID CIGARETTE-SMOKING; PSYCHIATRIC-DISORDERS; NICOTINE DEPENDENCE; ANXIETY
   DISORDERS; MAJOR DEPRESSION; EARLY ADULTHOOD; KEY FINDINGS; TOBACCO USE;
   INITIATION; ASSOCIATION
AB Objective: To examine the relationship between smoking behaviour, mental disorders and emotional and behavioural problems in a nationally representative sample of young people.
   Method: Data were taken from the child and adolescent component of the National Survey of Mental Health and Wellbeing which assessed mental health problems in two main ways: using a fully structured interview (the Diagnostic Interview Schedule for Children) and using the Child Behaviour Checklist and the Youth Self Report, which assess emotional and behavioural problems on a dimensional scale. The relationship between smoking and mental health problems was assessed using logistic regression.
   Results: Among young people with conduct disorder 72% had smoked in the last 30 days, 46% of young people with depressive disorder, and 38% among young people with attention deficit hyperactivity disorder. This compared with 21% of young people with none of these disorders. Odds ratios (OR) for current smoking were consistently elevated for young people with mental health problems after adjusting for demographic and socio-economic factors across all measures of mental health used. The OR for current smoking in young people with parent-reported externalizing behaviours in the clinical range was 4.5 (95% CI: 3.1-6.8), and for young people with parent-reported internalizing problems in the clinical range the OR was 2.7 (95% CI: 1.8-4.0). Young people with mental health problems started smoking on average at a younger age, were more likely to progress to current smoking, and smoked on average a higher number of cigarettes per day.
   Conclusions: After adjusting for demographic and socio-economic factors, young people with mental health problems were more likely to start smoking, progress to daily smoking, and smoke more heavily. Mental illness is an important issue to consider in tobacco control in young people.
C1 [Lawrence, David; Zubrick, Stephen R.] Curtin Univ Technol, Ctr Dev Hlth, Curtin Hlth Innovat Res Inst, Perth, WA 6872, Australia.
   [Lawrence, David; Zubrick, Stephen R.] Telethon Inst Child Hlth Res, Perth, WA 6872, Australia.
   [Mitrou, Francis] Telethon Inst Child Hlth Res, Perth, WA, Australia.
   [Sawyer, Michael G.] Univ Adelaide, Discipline Paediat, Adelaide, SA, Australia.
RP Lawrence, D (reprint author), Curtin Univ Technol, Ctr Dev Hlth, Curtin Hlth Innovat Res Inst, POB 855, Perth, WA 6872, Australia.
EM D.Lawrence@curtin.edu.au
RI Lawrence, David/C-8292-2009; Zubrick, Stephen R/H-1997-2013
OI Lawrence, David/0000-0003-4700-1425; Zubrick,
   Stephen/0000-0002-6369-1713; Mitrou, Francis/0000-0002-6639-2030
FU Commonwealth Department of Health and AgeingAustralian
   GovernmentDepartment of Health & Ageing
FX The child and adolescent component of the National Survey of Mental
   Health and Wellbeing was funded by the Commonwealth Department of Health
   and Ageing. Data were provided by the Australian Social Science Data
   Archive on behalf of the University of Adelaide who conducted the survey
   on behalf of the Commonwealth. The organizations that funded and
   conducted the survey bear no responsibility for the further analysis or
   interpretation of the data.
NR 42
TC 33
Z9 34
U1 0
U2 14
PU INFORMA HEALTHCARE
PI NEW YORK
PA 52 VANDERBILT AVE, NEW YORK, NY 10017 USA
SN 0004-8674
J9 AUST NZ J PSYCHIAT
JI Aust. N. Z. J. Psych.
PD SEP
PY 2010
VL 44
IS 9
BP 805
EP 814
DI 10.3109/00048674.2010.482921
PG 10
WC Psychiatry
SC Psychiatry
GA 661FT
UT WOS:000282710900006
PM 20815667
DA 2020-02-16
ER

PT J
AU Hane, AA
   Henderson, HA
   Reeb-Sutherland, BC
   Fox, NA
AF Hane, Amie Ashley
   Henderson, Heather A.
   Reeb-Sutherland, Bethany C.
   Fox, Nathan A.
TI Ordinary Variations in Human Maternal Caregiving in Infancy and
   Biobehavioral Development in Early Childhood: A Follow-Up Study
SO DEVELOPMENTAL PSYCHOBIOLOGY
LA English
DT Article
DE maternal caregiving behavior; peer interactions; stress reactivity;
   frontal EEG asymmetry; infant
ID INDIVIDUAL-DIFFERENCES; STRESS REACTIVITY; BEHAVIOR; CARE; TEMPERAMENT;
   RESPONSES; ENVIRONMENT; WITHDRAWAL; NOVELTY; DISCONTINUITY
AB Rodent models of early caregiving find that pups reared by dams providing low levels of early stimulation subsequently display heightened stress reactivity and social aggression We examined these effects in humans by investigating the effects of early caregiving on markets of biobehavioral development at ages 2 and 3 years This study extended the findings reported by Mire and Fox (Hate mid Fat 120061 Psychol Sci 17 550-556) in which 185 mothers and infants were observed and scared for variations in maternal caregiving behavior (MCB) at age 9 months Relative to young children who received high-quality MCB in infancy those who received late-quality MCB showed significantly higher socially inhibited behavior with adults, right frontal electroencephalographam (EEG) asymmetry. aggressive play, and maternal reported internalizing behavior problems and anger proneness These effects were independent of early temperamental reactivity Results parallel rodent models and demonstrate that ordinary variations in MCB influence stress reactivity and social behavior m young children (C) 2010 Wiley Periodicals, Inc Dev Psychobiol 52 558-567, 2010
C1 [Hane, Amie Ashley] Williams Coll, Dept Psychol, Williamstown, MA 01267 USA.
   [Henderson, Heather A.] Univ Miami, Coral Gables, FL 33124 USA.
   [Reeb-Sutherland, Bethany C.; Fox, Nathan A.] Univ Maryland, College Pk, MD 20742 USA.
RP Hane, AA (reprint author), Williams Coll, Dept Psychol, 18 Hoxsey St, Williamstown, MA 01267 USA.
FU National Institues of HealthUnited States Department of Health & Human
   ServicesNational Institutes of Health (NIH) - USA [HDR3717899]
FX Contract grant sponsor National Institues of Health; Contract grant
   number HDR3717899
NR 51
TC 43
Z9 45
U1 0
U2 8
PU WILEY-BLACKWELL
PI MALDEN
PA COMMERCE PLACE, 350 MAIN ST, MALDEN 02148, MA USA
SN 0012-1630
J9 DEV PSYCHOBIOL
JI Dev. Psychobiol.
PD SEP
PY 2010
VL 52
IS 6
BP 558
EP 567
DI 10.1002/dev.20461
PG 10
WC Developmental Biology; Psychology
SC Developmental Biology; Psychology
GA 648WL
UT WOS:000281725000006
PM 20806328
OA Green Accepted
DA 2020-02-16
ER

PT J
AU Bagner, DM
   Sheinkopf, SJ
   Vohr, BR
   Lester, BM
AF Bagner, Daniel M.
   Sheinkopf, Stephen J.
   Vohr, Betty R.
   Lester, Barry M.
TI A Preliminary Study of Cortisol Reactivity and Behavior Problems in
   Young Children Born Premature
SO DEVELOPMENTAL PSYCHOBIOLOGY
LA English
DT Article
DE cortisol; prematurity; behavior problems; stress; assessment
ID LOW-BIRTH-WEIGHT; PRESCHOOL DISRUPTIVE BEHAVIOR; SUBSTANCE USE DISORDER;
   FULL-TERM INFANTS; SCHEDULE DB-DOS; PRETERM INFANTS; OBSERVATIONAL
   ASSESSMENT; SALIVARY CORTISOL; BASAL CORTISOL; VAGAL TONE
AB The purpose of the present study was to examine the relation between cortisol reactivity and comorbid internalizing and externalizing behavior problems among children born premature Children between the ages of 18 and 60 months who were born <37 weeks gestation and presented with clinically significant externalizing behavior problems were included Children were categorized based on those who mounted a cortisol response to a stressor and those who did not mount a cortisol response Children demonstrating the cortisol response were reported to have more problems with attention. emotional reactivity. anxiety, and depression based on maternal report and displayed higher rates of negative verbalizations during a mother-child interaction than children without a cortisol response These results extend the findings oldie relation between cortisol reactivity and comorbid internalizing and externalizing behavior problems to a sample of children born premature (C) 2010 Wiley Periodicals. Inc Dev Psychobiol 52 574-582. 2010
C1 [Bagner, Daniel M.] Florida Int Univ, Dept Psychol, Miami, FL 33199 USA.
   [Sheinkopf, Stephen J.; Vohr, Betty R.; Lester, Barry M.] Brown Univ, Warren Alpert Med Sch, Providence, RI 02912 USA.
RP Bagner, DM (reprint author), Florida Int Univ, Dept Psychol, 11200 SW 8th St, Miami, FL 33199 USA.
RI Sheinkopf, Stephen/AAD-9780-2020
OI Sheinkopf, Stephen/0000-0003-3836-4339
FU National Institute of Child Health and Human DevelopmentUnited States
   Department of Health & Human ServicesNational Institutes of Health (NIH)
   - USANIH Eunice Kennedy Shriver National Institute of Child Health &
   Human Development (NICHD) [F32 HD056748]
FX Contract grant sponsor National Institute of Child Health and Human
   Development; Contract grant number F32 HD056748
NR 52
TC 14
Z9 14
U1 0
U2 18
PU WILEY-BLACKWELL
PI MALDEN
PA COMMERCE PLACE, 350 MAIN ST, MALDEN 02148, MA USA
SN 0012-1630
J9 DEV PSYCHOBIOL
JI Dev. Psychobiol.
PD SEP
PY 2010
VL 52
IS 6
BP 574
EP 582
DI 10.1002/dev.20464
PG 9
WC Developmental Biology; Psychology
SC Developmental Biology; Psychology
GA 648WL
UT WOS:000281725000008
PM 20806330
OA Green Accepted
DA 2020-02-16
ER

PT J
AU Foster, EM
AF Foster, E. Michael
TI The Value of Reanalysis and Replication: Introduction to Special Section
SO DEVELOPMENTAL PSYCHOLOGY
LA English
DT Article
DE replication; socioemotional skills; motor skills; achievement
AB In their 2007 article in this journal. Duncan et al. examined 6 longitudinal data sets to gauge the links between 3 key elements of readiness at school entry (academic, attention, and socioemotional skills) and later achievement. Across all 6 data sets, the strongest predictors of later achievement were school-entry math, reading, and attention skills. Social skills and internalizing and externalizing behavior did not predict subsequent achievement, even among children with relatively high levels of problem behavior. Patterns of association were similar for boys and girls and were not moderated by socioeconomic status. The 5 articles in this section reconsider the original findings and reanalyze the data involved. Overall, the thrust of these articles confirms the original article. The articles in this section, however, do offer some new insights. In general, the articles find somewhat more support for socioemotional factors, especially for prosocial skills, but the relationships involved are very small. Perhaps the most striking new finding is the added emphasis on fine motor skills, which is the focus of 2 articles. Taken together, the articles reveal the value of reanalysis and replication in developmental psychology.
C1 Univ N Carolina, Gillings Sch Global Publ Hlth, Chapel Hill, NC 27599 USA.
RP Foster, EM (reprint author), Univ N Carolina, Gillings Sch Global Publ Hlth, Rosenau Hall,Campus Box 7445, Chapel Hill, NC 27599 USA.
EM emfoster@unc.edu
NR 8
TC 4
Z9 4
U1 0
U2 5
PU AMER PSYCHOLOGICAL ASSOC
PI WASHINGTON
PA 750 FIRST ST NE, WASHINGTON, DC 20002-4242 USA
SN 0012-1649
J9 DEV PSYCHOL
JI Dev. Psychol.
PD SEP
PY 2010
VL 46
IS 5
BP 973
EP 975
DI 10.1037/a0020183
PG 3
WC Psychology, Developmental
SC Psychology
GA 645NC
UT WOS:000281466600001
PM 20822215
DA 2020-02-16
ER

PT J
AU Grissmer, D
   Grimm, KJ
   Aiyer, SM
   Murrah, WM
   Steele, JS
AF Grissmer, David
   Grimm, Kevin J.
   Aiyer, Sophie M.
   Murrah, William M.
   Steele, Joel S.
TI Fine Motor Skills and Early Comprehension of the World: Two New School
   Readiness Indicators
SO DEVELOPMENTAL PSYCHOLOGY
LA English
DT Article
DE school readiness; fine motor skills; general knowledge; achievement
ID ATTENTION-DEFICIT/HYPERACTIVITY DISORDER; BASAL-GANGLIA;
   COGNITIVE-DEVELOPMENT; DELAY AVERSION; CEREBELLUM; DEFICIT;
   HYPERACTIVITY; ADHD; PATHWAYS
AB Duncan et al. (2007) presented a new methodology for identifying kindergarten readiness factors and quantifying their importance by determining which of children's developing skills measured around kindergarten entrance would predict later reading and math achievement. This article extends Duncan et al.'s work to identify kindergarten readiness factors with 6 longitudinal data sets. Their results identified kindergarten math and reading readiness and attention as the primary long-term predictors but found no effects from social skills or internalizing and externalizing behavior. We incorporated motor skills measures from 3 of the data sets and found that fine motor skills are an additional strong predictor of later achievement. Using one of the data sets, we also predicted later science scores and incorporated an additional early test of general knowledge of the social and physical world as a predictor. We found that the test of general knowledge was by far the strongest predictor of science and reading and also contributed significantly to predicting later math, making the content of this test another important kindergarten readiness indicator. Together, attention, fine motor skills, and general knowledge are much stronger overall predictors of later math, reading, and science scores than early math and reading scores alone.
C1 [Grissmer, David; Aiyer, Sophie M.; Murrah, William M.] Univ Virginia, Ctr Adv Study Teaching & Learning, Charlottesville, VA 22903 USA.
   [Grimm, Kevin J.; Steele, Joel S.] Univ Calif Davis, Dept Psychol, Davis, CA 95616 USA.
RP Grissmer, D (reprint author), Univ Virginia, Ctr Adv Study Teaching & Learning, 350 Old Ivy Way,Suite 100, Charlottesville, VA 22903 USA.
EM dwg7u@virginia.edu
OI Murrah, William/0000-0001-9822-2522; Aiyer, Sophie/0000-0003-0631-9568
NR 54
TC 191
Z9 195
U1 1
U2 52
PU AMER PSYCHOLOGICAL ASSOC
PI WASHINGTON
PA 750 FIRST ST NE, WASHINGTON, DC 20002-4242 USA
SN 0012-1649
EI 1939-0599
J9 DEV PSYCHOL
JI Dev. Psychol.
PD SEP
PY 2010
VL 46
IS 5
BP 1008
EP 1017
DI 10.1037/a0020104
PG 10
WC Psychology, Developmental
SC Psychology
GA 645NC
UT WOS:000281466600005
PM 20822219
DA 2020-02-16
ER

PT J
AU Hooper, SR
   Roberts, J
   Sideris, J
   Burchinal, M
   Zeisel, S
AF Hooper, Stephen R.
   Roberts, Joanne
   Sideris, John
   Burchinal, Margaret
   Zeisel, Susan
TI Longitudinal Predictors of Reading and Math Trajectories Through Middle
   School for African American Versus Caucasian Students Across Two Samples
SO DEVELOPMENTAL PSYCHOLOGY
LA English
DT Article
DE academic skills in African American youths; early predictors of
   learning; kindergarten predictors of reading and math trajectories
ID ACADEMIC-ACHIEVEMENT; ATTENTION PROBLEMS; LANGUAGE; BEHAVIOR;
   ASSOCIATION; ADOLESCENTS; KNOWLEDGE; 1ST-GRADE; SYMPTOMS; CHILDREN
AB This study's primary purpose was to examine the relative contribution of social-behavioral predictors to reading and math skills. The study expands on Duncan et al.'s (2007) work by using longitudinal methodology from the National Institute of Child Health and Human Development's Study of Child Care and Youth Development (SECCYD) and the Early Childhood Longitudinal Study, Kindergarten Class of 1998-1999 (ECLS-K) databases, and by focusing on potential differences in patterns of early predictors of later reading and math trajectories for African American versus Caucasian students. Predictor measures were selected at kindergarten, and the outcomes included standardized reading and math scores obtained from Grades I. 3, 5, and 9 for the SECCYD sample, and Grades 3. 5, and 8 for the ECLS-K sample. Consistent with Duncan et al.'s findings, results reflect the relative contributions of early reading and math skills to later functioning in these respective academic domains for both samples, and there are indications for the importance of early expressive language skills to both reading and math in the SECCYD sample. Findings related to the power of social-behavioral predictors, however, are not consistent across samples. Although the SECCYD sample evidenced no such predictors, several interactions in the ECLS-K sample suggested the moderating effects of early ratings of aggressive behaviors and internalizing behaviors on later reading and math for African American students. The moderating effects of early teacher ratings of attention and internalizing behaviors for African American students as compared with Caucasian students in later math growth also were noted. The importance of early social-behavioral functions as related to later academic skills remains an important area of inquiry.
C1 [Hooper, Stephen R.] Univ N Carolina, Sch Med, Carolina Inst Dev Disabil, Clin Ctr Study Dev & Learning,Dept Psychiat, Chapel Hill, NC 27599 USA.
   [Hooper, Stephen R.] Univ N Carolina, Sch Med, Carolina Inst Dev Disabil, Clin Ctr Study Dev & Learning,Dept Pediat, Chapel Hill, NC 27599 USA.
   [Roberts, Joanne; Sideris, John; Burchinal, Margaret; Zeisel, Susan] Univ N Carolina, Frank Porter Graham Child Dev Inst, Chapel Hill, NC 27599 USA.
RP Hooper, SR (reprint author), Univ N Carolina, Sch Med, Carolina Inst Dev Disabil, Clin Ctr Study Dev & Learning,Dept Psychiat, CB 7255, Chapel Hill, NC 27599 USA.
EM stephen.hooper@edl.unc.edu
RI Hooper, Stephen/X-8171-2019
NR 49
TC 51
Z9 51
U1 0
U2 20
PU AMER PSYCHOLOGICAL ASSOC
PI WASHINGTON
PA 750 FIRST ST NE, WASHINGTON, DC 20002-4242 USA
SN 0012-1649
EI 1939-0599
J9 DEV PSYCHOL
JI Dev. Psychol.
PD SEP
PY 2010
VL 46
IS 5
BP 1018
EP 1029
DI 10.1037/a0018877
PG 12
WC Psychology, Developmental
SC Psychology
GA 645NC
UT WOS:000281466600006
PM 20822220
DA 2020-02-16
ER

PT J
AU Fanti, KA
   Henrich, CC
AF Fanti, Kostas A.
   Henrich, Christopher C.
TI Trajectories of Pure and Co-Occurring Internalizing and Externalizing
   Problems From Age 2 to Age 12: Findings From the National Institute of
   Child Health and Human Development Study of Early Child Care
SO DEVELOPMENTAL PSYCHOLOGY
LA English
DT Article
DE internalizing; externalizing; co-occurrence; latent class growth
   analysis; developmental psychopathology
ID DEPRESSIVE SYMPTOMS; PROBLEM BEHAVIOR; EARLY ADOLESCENCE; CONDUCT
   PROBLEMS; JUVENILE-DELINQUENCY; ANTISOCIAL-BEHAVIOR; PRESCHOOL-CHILDREN;
   TEACHER-REPORT; PSYCHOPATHOLOGY; COMORBIDITY
AB How and why do internalizing and externalizing problems, psychopathological problems from different diagnostic classes representing separate forms of psychopathology, co-occur in children? We investigated the development of pure and co-occurring internalizing and externalizing problems from ages 2 to 12 with the use of latent class growth analysis. Furthermore, we examined how early childhood factors (temperament, cognitive functioning, maternal depression, and home environment) and early adolescent social and behavioral adjustment variables were related to differential trajectories of pure and co-occurring internalizing and externalizing problems. The sample (National Institute of Child Health and Human Development Study of Early Child Care) consisted of 1,232 children (52% male). Mother reports on the Child Behavior Checklist (Achenbach, 1991, 1992) were used to construct the trajectories of externalizing and internalizing problems. Analyses identified groups of children exhibiting pure and co-occurring internalizing and externalizing problems. Children exhibiting continuous externalizing or continuous co-occurring internalizing and externalizing problems across the 10-year period under investigation were more likely to (a) engage in risky behaviors, (b) be associated with deviant peers, (c) be rejected by peers, and (d) be asocial with peers at early adolescence. However, children exhibiting pure internalizing problems over time were only at higher risk for being asocial with peers as early adolescents. Moreover, the additive effects of individual and environmental early childhood risk factors influenced the development of chronic externalizing problems, although pure internalizing problems were uniquely influenced by maternal depression. Results also provided evidence for the concepts of equifinality and multifinality.
C1 [Fanti, Kostas A.] Univ Cyprus, Dept Psychol, CY-1678 Nicosia, Cyprus.
   [Henrich, Christopher C.] Georgia State Univ, Dept Psychol, Atlanta, GA 30303 USA.
RP Fanti, KA (reprint author), Univ Cyprus, Dept Psychol, POB 20537, CY-1678 Nicosia, Cyprus.
EM kfanti@ucy.ac.cy
OI Fanti, Kostas/0000-0002-3484-7483
NR 85
TC 180
Z9 184
U1 5
U2 86
PU AMER PSYCHOLOGICAL ASSOC
PI WASHINGTON
PA 750 FIRST ST NE, WASHINGTON, DC 20002-4242 USA
SN 0012-1649
EI 1939-0599
J9 DEV PSYCHOL
JI Dev. Psychol.
PD SEP
PY 2010
VL 46
IS 5
BP 1159
EP 1175
DI 10.1037/a0020659
PG 17
WC Psychology, Developmental
SC Psychology
GA 645NC
UT WOS:000281466600016
PM 20822230
DA 2020-02-16
ER

PT J
AU Metsapelto, RL
   Pulkkinen, L
   Tolvanen, A
AF Metsapelto, Riitta-Leena
   Pulkkinen, Lea
   Tolvanen, Asko
TI A school-based intervention program as a context for promoting
   socioemotional development in children
SO EUROPEAN JOURNAL OF PSYCHOLOGY OF EDUCATION
LA English
DT Article
DE School-based intervention program; Extracurricular activities;
   Internalizing problem behaviors; Depressive symptoms; Social anxiety
ID EXTRACURRICULAR ACTIVITIES; LEISURE ACTIVITIES; MIDDLE CHILDHOOD;
   BEHAVIOR; AGGRESSION; LINKS
AB The present study investigated the role of a school-based intervention program, called the Integrated School Day, in the socioemotional development of Finnish children during their first years of school. The 3-year program involved the restructuring of the school day by adding in extracurricular activities, which were organized on school premises, included a multitude of activities according to children's wishes, and were available to every child. The longitudinal findings, based on the hierarchical linear modeling, showed that the 9- to 10-year-old children who had participated in the program (N=276) had lower levels of internalizing problem behaviors, both social anxiety and depressive symptoms, than the non-intervention comparison group (N=239). The difference was statistically significant in both genders. The results also showed that the higher number of years of participation (but not the number of different activities or the regularity of participation) was related to lower internalizing problem behaviors, particularly to lower social anxiety, at the end of the program.
C1 [Metsapelto, Riitta-Leena] Univ Jyvaskyla, Dept Teacher Educ, Jyvaskyla 40014, Finland.
   [Pulkkinen, Lea; Tolvanen, Asko] Univ Jyvaskyla, Dept Psychol, Jyvaskyla 40014, Finland.
RP Metsapelto, RL (reprint author), Univ Jyvaskyla, Dept Teacher Educ, POB 35, Jyvaskyla 40014, Finland.
EM riitta-leena.metsapelto@jyu.fi; lea.pulkkinen@psyka.jyu.fi;
   Asko.j.tolvanen@jyu.fi
OI Metsapelto, Riitta-Leena/0000-0002-6358-1602; Pulkkinen,
   Lea/0000-0002-4290-6690
NR 31
TC 7
Z9 7
U1 0
U2 12
PU SPRINGER
PI NEW YORK
PA 233 SPRING ST, NEW YORK, NY 10013 USA
SN 0256-2928
EI 1878-5174
J9 EUR J PSYCHOL EDUC
JI Eur. J. Psychol. Educ.
PD SEP
PY 2010
VL 25
IS 3
BP 381
EP 398
DI 10.1007/s10212-010-0034-5
PG 18
WC Psychology, Educational
SC Psychology
GA 669TL
UT WOS:000283373000008
DA 2020-02-16
ER

PT J
AU Romano, E
   Kohen, D
   Findlay, LC
AF Romano, Elisa
   Kohen, Dafna
   Findlay, Leanne C.
TI Associations among child care, family, and behavior outcomes in a
   nation-wide sample of preschool-aged children
SO INTERNATIONAL JOURNAL OF BEHAVIORAL DEVELOPMENT
LA English
DT Article
DE behavior; child care; family; preschool
ID DEVELOPMENTAL TRAJECTORIES; MATERNAL DEPRESSION; COMMUNITY SAMPLE;
   QUALITY; INCOME; EXPERIENCES; FEATURES; SCHOOL; DISORDERS; HYPERACTIVITY
AB Canadian data based on maternal reports for a nationally representative sample of 4,521 4-5-year-olds were used to examine associations among child care, family factors, and behaviors in preschool-aged children. Linear regressions testing for direct and moderated associations indicated that regulated home-based care was associated with less physical aggression and less prosocial behavior while high process quality in home-based care was associated with greater prosocial behavior. Among children in home-based settings, being in at least one additional current child care arrangement was linked with greater physical aggression, and low child care stability was linked to greater hyperactivity-inattention, internalizing behavior, and prosocial behaviors. For family factors, parenting behaviors and maternal depression were associated with greater behavioral problems while low household income was linked with greater hyperactivity-inattention among children in home-based care. There was a significant interaction between process quality and household income for physical aggression and internalizing behavior and between structure quality and parenting consistency for prosocial behavior for children in home-based care. Results suggest that child care matters for preschool behavioral outcomes, even after controlling for socio-demographic factors. High quality care appears particularly important for children in home-based care from low-income families so issues around child care quality and regulation should be considered. Findings also underscore the importance of family factors on young children's behaviors and show that child care and family influences work together to impact child outcomes.
C1 [Romano, Elisa] Univ Ottawa, Sch Psychol, Ottawa, ON K1N 6N5, Canada.
RP Romano, E (reprint author), Univ Ottawa, Sch Psychol, 200 Lees Ave, Ottawa, ON K1N 6N5, Canada.
EM eromano@uottawa.ca
NR 86
TC 20
Z9 21
U1 1
U2 15
PU SAGE PUBLICATIONS LTD
PI LONDON
PA 1 OLIVERS YARD, 55 CITY ROAD, LONDON EC1Y 1SP, ENGLAND
SN 0165-0254
EI 1464-0651
J9 INT J BEHAV DEV
JI Int. J. Behav. Dev.
PD SEP
PY 2010
VL 34
IS 5
BP 427
EP 440
DI 10.1177/0165025409351657
PG 14
WC Psychology, Developmental
SC Psychology
GA 642UD
UT WOS:000281243500005
DA 2020-02-16
ER

PT J
AU Slobodskaya, HR
   Akhmetova, OA
AF Slobodskaya, Helena R.
   Akhmetova, Olga A.
TI Personality development and problem behavior in Russian children and
   adolescents
SO INTERNATIONAL JOURNAL OF BEHAVIORAL DEVELOPMENT
LA English
DT Article
DE adolescents; behavior problems; children; development; personality
ID GENDER-DIFFERENCES; DIFFICULTIES QUESTIONNAIRE; PSYCHOMETRIC PROPERTIES;
   INDIVIDUAL-DIFFERENCES; TEMPERAMENT; CHILDHOOD; PSYCHOPATHOLOGY;
   METAANALYSIS; VALIDATION; PREDICTORS
AB The aim of this study was to explore child and adolescent personality in the Russian culture, addressing gender and age differences, and to examine personality and family effects on children's Internalizing and Externalizing problems. Parents of 1,640 Russian children aged 3-18 years completed the Inventory of Child Individual Differences measuring personality, the Strengths and Difficulties Questionnaire measuring problem behavior, and reported about family background. Girls scored higher than boys on the Conscientiousness domain and on the Intelligent and Considerate scales, but lower on Activity. In younger children, Extraversion was higher; in older children, Agreeableness, Conscientiousness and Shyness were higher; Distractibility was highest in early adolescence. The gender and age differences were small. Personality explained about 30% of variance in children's Internalizing problems, and 50% in Externalizing problems; family factors contributed less than 4%. Internalizing Problems were linked to higher Neuroticism and lower Extraversion; Externalizing Problems were linked to higher Extraversion, lower Conscientiousness and Agreeableness. For both types of problems, harsh parenting was a risk factor, while SES and family cohesion were associated with lower problem levels. Models linking personality with children's problem behavior were similar in preschool, middle childhood, early and late adolescence.
RP Slobodskaya, HR (reprint author), Russian Acad Med Sci Psychophysiol, Res Inst Physiol, Siberian Branch, Timakova St 4, Novosibirsk 630117, Russia.
EM hslob@physiol.ru
RI Slobodskaya, Helena/I-2934-2019; Akhmetova, Olga/K-1774-2018;
   Slobodskaya, Helena/B-3534-2012
OI Slobodskaya, Helena/0000-0003-2076-0691
NR 42
TC 25
Z9 26
U1 0
U2 18
PU SAGE PUBLICATIONS LTD
PI LONDON
PA 1 OLIVERS YARD, 55 CITY ROAD, LONDON EC1Y 1SP, ENGLAND
SN 0165-0254
J9 INT J BEHAV DEV
JI Int. J. Behav. Dev.
PD SEP
PY 2010
VL 34
IS 5
BP 441
EP 451
DI 10.1177/0165025409352825
PG 11
WC Psychology, Developmental
SC Psychology
GA 642UD
UT WOS:000281243500006
DA 2020-02-16
ER

PT J
AU Bush, NR
   Lengua, LJ
   Colder, CR
AF Bush, Nicole R.
   Lengua, Liliana J.
   Colder, Craig R.
TI Temperament as a moderator of the relation between neighborhood and
   children's adjustment
SO JOURNAL OF APPLIED DEVELOPMENTAL PSYCHOLOGY
LA English
DT Article
DE Temperament; Neighborhood; Internalizing; Externalizing; Social
   competence; Bioecological model; Sensitivity to context
ID DIFFERENTIAL SUSCEPTIBILITY; SELF-REGULATION; ANTISOCIAL-BEHAVIOR;
   COMMUNITY VIOLENCE; EFFORTFUL CONTROL; MENTAL-HEALTH; EMOTIONALITY;
   CONTEXT; STRESS; DISADVANTAGE
AB Although proposed by bioecological models, there has been minimal empirical examination of whether children's individual differences moderate neighborhood effects on development. We used an urban community sample (8-12 years, N = 316) to examine interactions among neighborhood characteristics (problems and social organization) and children's temperament (fear, irritability and impulsivity) in predicting psychosocial adjustment. The main effects of neighborhood and temperament on outcomes were consistent with previous research. Findings show that development is challenging in disadvantaged neighborhoods whatever one's temperament, however, some effects of neighborhood were conditioned by temperament, particularly children's fear and irritability. Neighborhood problems were more strongly related to lower social competence for fearful and for less irritable children. Neighborhood problems were more strongly related to higher internalizing problems for low-fear children. Neighborhood social organization was more strongly related to greater social competence for low-fear children. Findings are discussed in relation to "diathesis-stress" and "differential responsiveness" models of temperament. (C) 2010 Elsevier Inc. All rights reserved.
C1 [Bush, Nicole R.; Lengua, Liliana J.] Univ Washington, Dept Psychol, Seattle, WA 98195 USA.
   [Colder, Craig R.] SUNY Buffalo, Dept Psychol, Buffalo, NY 14260 USA.
RP Bush, NR (reprint author), Univ Calif San Francisco, Ctr Hlth & Community, 3333 Calif St,Suite 465, San Francisco, CA 94143 USA.
EM BushN@chc.ucsf.edu; liliana@u.washington.edu; CColder@buffalo.edu
FU NIMH NIH HHSUnited States Department of Health & Human ServicesNational
   Institutes of Health (NIH) - USANIH National Institute of Mental Health
   (NIMH) [R29 MH057703, R29 MH057703-02]
NR 90
TC 22
Z9 23
U1 0
U2 13
PU ELSEVIER SCIENCE INC
PI NEW YORK
PA STE 800, 230 PARK AVE, NEW YORK, NY 10169 USA
SN 0193-3973
EI 1873-7900
J9 J APPL DEV PSYCHOL
JI J. Appl. Dev. Psychol.
PD SEP-OCT
PY 2010
VL 31
IS 5
BP 351
EP 361
DI 10.1016/j.appdev.2010.06.004
PG 11
WC Psychology, Developmental
SC Psychology
GA 663QS
UT WOS:000282903400001
PM 20948973
OA Green Accepted
DA 2020-02-16
ER

PT J
AU Karatekin, C
   White, T
   Bingham, C
AF Karatekin, Canan
   White, Tonya
   Bingham, Christopher
TI Shared and Nonshared Symptoms in Youth-Onset Psychosis and ADHD
SO JOURNAL OF ATTENTION DISORDERS
LA English
DT Article
DE ADHD; youth-onset psychosis; behavior problems; internalizing;
   externalizing
ID ATTENTION-DEFICIT/HYPERACTIVITY DISORDER; DEFICIT HYPERACTIVITY
   DISORDER; CHILDHOOD-ONSET; SPECTRUM DISORDERS; WORKING-MEMORY;
   HIGH-RISK; SCHIZOPHRENIA; CHILDREN; ADOLESCENTS; INTERVIEW
AB Objective: We compared ratings of behavior and attention problems between youth-onset psychosis and ADHD, two disorders in which attentional impairments play a key role, and examined the effect of psychostimulant use on age of onset in psychosis. Method: Parent and teacher ratings of behavioral problems and ADHD symptoms were collected using the Achenbach CBCL, TRF, and SNAP-IV Teacher Rating Scales on 42 participants with psychosis, 36 with ADHD and 57 controls (ages 8-19). Results and Conclusions: Results suggested that academic, externalizing, and attention problems reflect symptoms shared between the disorders, whereas internalizing, social and thought problems reflect factors that differ between disorders. Furthermore, participants with psychosis who had been prescribed psychostimulants had a younger age of onset of psychotic symptoms than those who had not. This difference could reflect dissimilarities in symptom severity symptom between subgroups or potentially harmful effects of psychostimulants in individuals predisposed to develop psychosis.
C1 [Karatekin, Canan] Univ Minnesota, Inst Child Dev, Minneapolis, MN 55455 USA.
   [Bingham, Christopher] Univ Minnesota, Sch Stat, Minneapolis, MN 55455 USA.
RP Karatekin, C (reprint author), Univ Minnesota, Inst Child Dev, 51 E River Rd, Minneapolis, MN 55455 USA.
EM karat004@umn.edu
FU NIMH NIH HHSUnited States Department of Health & Human ServicesNational
   Institutes of Health (NIH) - USANIH National Institute of Mental Health
   (NIMH) [R03 MH063150-01A2, K08 MH068540-03, R03 MH063150-02, K08
   MH068540-01A1, R03 MH063150, K08 MH068540-05, K08 MH068540-02, K08
   MH068540-04]
NR 58
TC 18
Z9 18
U1 0
U2 7
PU SAGE PUBLICATIONS INC
PI THOUSAND OAKS
PA 2455 TELLER RD, THOUSAND OAKS, CA 91320 USA
SN 1087-0547
EI 1557-1246
J9 J ATTEN DISORD
JI J. Atten. Disord.
PD SEP
PY 2010
VL 14
IS 2
BP 121
EP 131
DI 10.1177/1087054709347434
PG 11
WC Psychology, Developmental; Psychiatry
SC Psychology; Psychiatry
GA 638XZ
UT WOS:000280934800004
PM 19805623
OA Green Accepted
DA 2020-02-16
ER

PT J
AU Hughes, EK
   Gullone, E
AF Hughes, Elizabeth K.
   Gullone, Eleonora
TI Discrepancies Between Adolescent, Mother, and Father Reports of
   Adolescent Internalizing Symptom Levels and Their Association With
   Parent Symptoms
SO JOURNAL OF CLINICAL PSYCHOLOGY
LA English
DT Article
DE psychological assessment; depression; anxiety; stress; adolescents;
   parents
ID ANXIETY STRESS SCALES; CROSS-INFORMANT CORRELATIONS; PSYCHOMETRIC
   PROPERTIES; PSYCHIATRIC-SYMPTOMS; MATERNAL DEPRESSION;
   BEHAVIORAL-PROBLEMS; MULTIPLE SOURCES; CHILD AGREEMENT; PSYCHOPATHOLOGY;
   DISORDERS
AB Discrepancies among informants on measures of internalizing symptoms in children and adolescents are common in the literature. One reason proposed for such discrepancies is that psychopathology may distort or bias third-party reports. In the present study, measures of adolescent internalizing symptom levels were completed by adolescents aged 13 to 18 years and their mothers and fathers. Parents also completed measures of their own depression, anxiety, and stress symptoms. Parent symptoms explained a small amount of variance in discrepancies between informants. Specifically, mothers' depression and stress symptoms were associated with discrepancies regarding sons' symptomatology and fathers' anxiety and stress symptoms were associated with discrepancies regarding daughters' symptomatology. Implications of informant discrepancies for both clinical practice and research are discussed. (C) 2010 Wiley Periodicals, Inc. J Clin Psychol: 66:978-995, 2010.
C1 [Hughes, Elizabeth K.] Univ Melbourne, Melbourne, Vic 3010, Australia.
   [Hughes, Elizabeth K.] Royal Childrens Hosp Melbourne, Melbourne, Vic, Australia.
   [Hughes, Elizabeth K.; Gullone, Eleonora] Monash Univ, Clayton, Vic 3800, Australia.
RP Hughes, EK (reprint author), Royal Childrens Hosp, Ctr Adolescent Hlth, Flemington Rd, Parkville, Vic 3052, Australia.
EM Libby.Hughes@rch.org.au
RI Hughes, Elizabeth K/I-4600-2012
OI Hughes, Elizabeth K/0000-0002-4377-5610
NR 46
TC 35
Z9 36
U1 2
U2 21
PU JOHN WILEY & SONS INC
PI HOBOKEN
PA 111 RIVER ST, HOBOKEN, NJ 07030 USA
SN 0021-9762
J9 J CLIN PSYCHOL
JI J. Clin. Psychol.
PD SEP
PY 2010
VL 66
IS 9
BP 978
EP 995
DI 10.1002/jclp.20695
PG 18
WC Psychology, Clinical
SC Psychology
GA 635SJ
UT WOS:000280676200005
PM 20694961
DA 2020-02-16
ER

PT J
AU Molinuevo, B
   Bonillo, A
   Pardo, Y
   Doval, E
   Torrubia, R
AF Molinuevo, Beatriz
   Bonillo, Albert
   Pardo, Yolanda
   Doval, Eduardo
   Torrubia, Rafael
TI PARTICIPATION IN EXTRACURRICULAR ACTIVITIES AND EMOTIONAL AND BEHAVIORAL
   ADJUSTMENT IN MIDDLE CHILDHOOD IN SPANISH BOYS AND GIRLS
SO JOURNAL OF COMMUNITY PSYCHOLOGY
LA English
DT Article
ID AFTER-SCHOOL ACTIVITIES; PHYSICAL-ACTIVITY; PSYCHOPATHOLOGY; CHILDREN;
   TIME; INFORMANT; STRENGTHS; STUDENTS; SPEND; SELF
AB This study examined the concurrent relationship between participation in extracurricular activities and externalizing and internalizing problems and social school behavior in a Spanish community sample, separately for boys (n = 439) and girls (n = 428), enrolled in 2nd, 4th, or 6th grades. Weekly participation in extracurricular activities was related to better emotional and behavioral adjustment and social competence. Overall, the relations were low and different according to gender; type of activity, and informant. Better adjustment was more related to participation in sports activities in boys and to participation in nonsports activities in girls. Size effect was higher for girls and decreased for both boys and girls when parental education and parenting practices were considered. Findings supported previous results obtained in American adolescents. (C) 2010 Wiley Periodicals, Inc.
C1 [Molinuevo, Beatriz; Pardo, Yolanda; Torrubia, Rafael] Autonomous Univ Barcelona, Inst Neurosci, Dept Psychiat & Forens Med, E-08193 Barcelona, Spain.
   [Bonillo, Albert; Doval, Eduardo] Autonomous Univ Barcelona, Dept Psychobiol & Methodol Hlth Sci, E-08193 Barcelona, Spain.
RP Molinuevo, B (reprint author), Univ Autonoma Barcelona, Dept Psiquiat & Med Legal, Fac Med, Unitat Psicol Med, Campus Bellaterra S-N, Bellaterra 08193, Barcelona, Spain.
EM Beatriz.Molinuevo@uab.cat
RI Molinuevo, Beatriz/C-7297-2011; Torrubia, Rafael/C-4815-2009; Pardo,
   Y/B-1338-2015; Bonillo, Albert/H-9927-2015; Molinuevo,
   Beatriz/N-7890-2019; Doval, Eduardo/N-4427-2014
OI Molinuevo, Beatriz/0000-0003-0263-4077; Torrubia,
   Rafael/0000-0002-6826-6572; Pardo, Y/0000-0003-4982-5495; Bonillo,
   Albert/0000-0002-6141-9708; Molinuevo, Beatriz/0000-0003-0263-4077;
   Doval, Eduardo/0000-0001-8416-160X
NR 40
TC 18
Z9 19
U1 2
U2 18
PU WILEY
PI HOBOKEN
PA 111 RIVER ST, HOBOKEN 07030-5774, NJ USA
SN 0090-4392
EI 1520-6629
J9 J COMMUNITY PSYCHOL
JI J. Community Psychol.
PD SEP
PY 2010
VL 38
IS 7
BP 842
EP 857
DI 10.1002/jcop.20399
PG 16
WC Public, Environmental & Occupational Health; Psychology,
   Multidisciplinary; Social Work
SC Public, Environmental & Occupational Health; Psychology; Social Work
GA 636OQ
UT WOS:000280747800003
DA 2020-02-16
ER

PT J
AU Bilancia, SD
   Rescorla, L
AF Bilancia, Sarah D.
   Rescorla, Leslie
TI Stability of Behavioral and Emotional Problems Over 6 Years in Children
   Ages 4 to 5 or 6 to 7 at Time 1
SO JOURNAL OF EMOTIONAL AND BEHAVIORAL DISORDERS
LA English
DT Article
DE developmental psychopathology; longitudinal stability; preschoolers;
   Child Behavior Checklist
ID NATIONAL SAMPLE; PRESCHOOL YEARS; PSYCHIATRIC-DISORDERS; 6-YEAR
   PREDICTORS; FOLLOW-UP; CHILDHOOD; PREADOLESCENCE; HYPERACTIVITY;
   DELINQUENCY; ONSET
AB This study tests the hypothesis that 6-year longitudinal stability of behavioral and emotional problems would be greater for children ages 6 to 7 than for those ages 4 to 5 at Time 1. Six-year outcome data for a nationally representative sample of 4- to 7-year-olds (N = 733) were used to examine longitudinal stability of internalizing, externalizing, social, and attention problems. Six-year correlations were high for both age groups, with only 1 of 12 comparisons showing a significant age difference. About 80% of the children maintained their status as deviant versus nondeviant from Time 1 to Time 3 for all problems assessed. The best predictors of Time 3 problem scores were Time 1 and Time 2 scores on the same scale, and age group had no significant effect on regression results. These data suggest that longitudinal stability of behavioral and emotional problems is as strong for children ages 4 to 5 as for children ages 6 to 7 at Time 1.
C1 [Bilancia, Sarah D.] Summit Psychol Serv, Summit, NJ 07901 USA.
   [Rescorla, Leslie] Bryn Mawr Coll, Inst Child Study, Bryn Mawr, PA 19010 USA.
RP Bilancia, SD (reprint author), Summit Psychol Serv, 86 Summit Ave, Summit, NJ 07901 USA.
EM sbilanciasps@gmail.com
NR 46
TC 18
Z9 18
U1 0
U2 9
PU SAGE PUBLICATIONS INC
PI THOUSAND OAKS
PA 2455 TELLER RD, THOUSAND OAKS, CA 91320 USA
SN 1063-4266
J9 J EMOT BEHAV DISORD
JI J. Emot. Behav. Disord.
PD SEP
PY 2010
VL 18
IS 3
BP 149
EP 161
DI 10.1177/1063426609344865
PG 13
WC Education, Special; Psychology, Educational; Psychology,
   Multidisciplinary
SC Education & Educational Research; Psychology
GA 684GY
UT WOS:000284539600002
DA 2020-02-16
ER

PT J
AU Greenley, RN
   Hommel, KA
   Nebel, J
   Raboin, T
   Li, SH
   Simpson, P
   Mackner, L
AF Greenley, Rachel Neff
   Hommel, Kevin A.
   Nebel, Justin
   Raboin, Tara
   Li, Shun-Hwa
   Simpson, Pippa
   Mackner, Laura
TI A Meta-analytic Review of the Psychosocial Adjustment of Youth with
   Inflammatory Bowel Disease
SO JOURNAL OF PEDIATRIC PSYCHOLOGY
LA English
DT Review
DE inflammatory bowel disease; meta-analysis; psychosocial functioning;
   quality of life
ID QUALITY-OF-LIFE; MEDICATION ADHERENCE; CYSTIC-FIBROSIS; ABDOMINAL-PAIN;
   CHILDREN; ADOLESCENTS; HEALTH; SYMPTOMS; PARENTS; VERSION
AB Objective To conduct a meta-analytic review of psychosocial adjustment of youth with inflammatory bowel disease (IBD). Methods Nineteen studies with a total of 1167 youth with IBD (M age = 14.33, 50% female) were included. Effect size (ES) estimates were calculated for anxiety symptoms & disorders, depressive symptoms & disorders, internalizing symptoms & disorders, externalizing symptoms, quality of life (QOL), social functioning, and self-esteem. Separate ESs were calculated for comparisons between IBD and youth with chronic illnesses versus healthy youth. Results Youth with IBD had higher rates of depressive disorders and internalizing disorders than youth with other chronic conditions. Youth with IBD had higher parent-reported internalizing symptoms, lower parent- and youth-reported QOL, and lower youth-reported social functioning compared to healthy youth. Conclusions Clinical attention to depressive disorders, QOL, and social functioning may be particularly salient in the context of pediatric IBD.
C1 [Greenley, Rachel Neff] Rosalind Franklin Univ Med & Sci, Dept Psychol, N Chicago, IL 60064 USA.
   [Hommel, Kevin A.] Cincinnati Childrens Hosp, Med Ctr, Dept Pediat, Cincinnati, OH USA.
   [Hommel, Kevin A.] Univ Cincinnati, Coll Med, Cincinnati, OH 45221 USA.
   [Nebel, Justin; Raboin, Tara; Li, Shun-Hwa; Simpson, Pippa] Med Coll Wisconsin, Dept Pediat, Milwaukee, WI USA.
RP Greenley, RN (reprint author), Rosalind Franklin Univ Med & Sci, Dept Psychol, 3333 Green Bay Rd, N Chicago, IL 60064 USA.
EM rachel.greenley@rosalindfranklin.edu
FU NIDDK NIH HHSUnited States Department of Health & Human ServicesNational
   Institutes of Health (NIH) - USANIH National Institute of Diabetes &
   Digestive & Kidney Diseases (NIDDK) [DK 078392, K23 DK079037]
NR 52
TC 101
Z9 102
U1 0
U2 22
PU OXFORD UNIV PRESS INC
PI CARY
PA JOURNALS DEPT, 2001 EVANS RD, CARY, NC 27513 USA
SN 0146-8693
J9 J PEDIATR PSYCHOL
JI J. Pediatr. Psychol.
PD SEP
PY 2010
VL 35
IS 8
BP 857
EP 869
DI 10.1093/jpepsy/jsp120
PG 13
WC Psychology, Developmental
SC Psychology
GA 642DZ
UT WOS:000281185300007
PM 20123705
OA Bronze, Green Published
DA 2020-02-16
ER

PT J
AU Reback, R
AF Reback, Randall
TI Schools' Mental Health Services and Young Children's Emotions, Behavior,
   and Learning
SO JOURNAL OF POLICY ANALYSIS AND MANAGEMENT
LA English
DT Article
ID ELEMENTARY-SCHOOL; INTERVENTIONS; METAANALYSIS; OUTCOMES
AB Recent empirical research has found that children's noncognitive skills play a critical role in their own success, young children's behavioral and psychological disorders can severely harm their future outcomes, and disruptive students harm the behavior and learning of their classmates. Yet relatively little is known about wide-scale interventions designed to improve children's behavior and mental health. This is the first nationally representative study of the provision, financing, and impact of school-site mental health services for young children. Elementary school counselors are school employees who provide mental health services to all types of students, typically meeting with students one-on-one or in small groups. Given counselors' nonrandom assignment to schools, it is particularly challenging to estimate the impact of these counselors on student outcomes. First, cross-state differences in policies provide descriptive evidence that students in states with more aggressive elementary counseling policies make greater test score gains and are less likely to report internalizing or externalizing problem behaviors compared to students with similar observed characteristics in similar schools in other states. Next, difference-in-differences estimates exploiting both the timing and the targeted grade levels of states' counseling policy changes provide evidence that elementary counselors substantially influence teachers' perceptions of school climate. The adoption of state-funded counselor subsidies or minimum counselor-student ratios reduces the fraction of teachers reporting that their instruction suffers due to student misbehavior and reduces the fractions reporting problems with students physically fighting each other, cutting class, stealing, or using drugs. These findings imply that there may be substantial public and private benefits derived from providing additional elementary school counselors. (C) 2010 by the Association for Public Policy Analysis and Management.
C1 Columbia Univ, Urban Studies Barnard Coll, New York, NY 10027 USA.
RP Reback, R (reprint author), Columbia Univ, Urban Studies Barnard Coll, New York, NY 10027 USA.
NR 60
TC 18
Z9 18
U1 1
U2 17
PU JOHN WILEY & SONS INC
PI HOBOKEN
PA 111 RIVER ST, HOBOKEN, NJ 07030 USA
SN 0276-8739
J9 J POLICY ANAL MANAG
JI J. Policy Anal. Manage.
PD FAL
PY 2010
VL 29
IS 4
BP 698
EP U64
DI 10.1002/pam.20528
PG 30
WC Economics; Public Administration
SC Business & Economics; Public Administration
GA 661EV
UT WOS:000282708100004
PM 20964104
DA 2020-02-16
ER

PT J
AU Schulte, F
   Bartels, U
   Bouffet, E
   Janzen, L
   Hamilton, J
   Barrera, M
AF Schulte, Fiona
   Bartels, Ute
   Bouffet, Eric
   Janzen, Laura
   Hamilton, Jill
   Barrera, Maru
TI Body Weight, Social Competence, and Cognitive Functioning in Survivors
   of Childhood Brain Tumors
SO PEDIATRIC BLOOD & CANCER
LA English
DT Article
DE CNS tumors; IQ; late effects; social competence; weight abnormalities
ID ACUTE LYMPHOBLASTIC-LEUKEMIA; LONG-TERM SURVIVORS; NEWLY-DIAGNOSED
   CANCER; MASS INDEX; ADULT SURVIVORS; BEHAVIORAL-ADJUSTMENT; DEPRESSIVE
   SYMPTOMS; CHRONIC ILLNESS; CHILDREN; OBESITY
AB Background. The purpose of the following article was to examine: (a) body mass index (BM!) in survivors of childhood brain tumors; (b) the association of BMI with social competence and cognitive functioning; and (c) congruency in reporting of survivors' social competence by the survivors, parents, and teachers. Procedure. Fifty-four survivors of childhood brain tumors (32 males) 8-18 years participated. BMI-for-age percentiles and BMI Z-scores (SDS) were calculated and survivors were categorized as underweight, normal, overweight, or obese, using established criteria. Informants completed measures of social competence and internalizing behaviors. Survivors also completed a test of self-perception and cognitive functioning (IQ). Results. Survivors were more underweight (15% vs. 4%), and less overweight (17% vs. 31%) than population norms (chi(2) = 38.62, P < 0.001). Parents perceived lower social competence in survivors that were underweight, had lower verbal IQ, and higher internalizing behaviors (P <0.05). A significant interaction between BMI-for-age and IQ on self-perception of close friendships suggested that survivors with lower weight and lower IQ perceived having fewer close friendships (P <0.05). Congruency among the three informants was moderate. Conclusions. Survivors of childhood brain tumors are at increased risk for underweight. Underweight status is related to lower parent reported social competence and survivors' self-perception of fewer close friendships in the presence of low IQ. Pediatr Blood Cancer. 2010;55:532-539. (C) 2010 Wiley-Liss, Inc.
C1 [Schulte, Fiona] Alberta Childrens Prov Gen Hosp, Dept Oncol, Hematol Oncol Transplant Program, Calgary, AB T3B 6A8, Canada.
   [Bartels, Ute; Bouffet, Eric; Janzen, Laura; Barrera, Maru] Hosp Sick Children, Div Haemotol Oncol, Toronto, ON M5G 1X8, Canada.
   [Janzen, Laura; Barrera, Maru] Hosp Sick Children, Dept Psychol, Toronto, ON M5G 1X8, Canada.
   [Hamilton, Jill] Hosp Sick Children, Div Endocrinol, Toronto, ON M5G 1X8, Canada.
RP Schulte, F (reprint author), Alberta Childrens Prov Gen Hosp, Dept Oncol, Hematol Oncol Transplant Program, 2888 Shaganappi Trail NW, Calgary, AB T3B 6A8, Canada.
EM fiona.schulte@albertahealthservices.ca
RI Bouffet, Eric/AAB-8999-2020
NR 66
TC 11
Z9 12
U1 0
U2 2
PU WILEY
PI HOBOKEN
PA 111 RIVER ST, HOBOKEN 07030-5774, NJ USA
SN 1545-5009
EI 1545-5017
J9 PEDIATR BLOOD CANCER
JI Pediatr. Blood Cancer
PD SEP
PY 2010
VL 55
IS 3
BP 532
EP 539
DI 10.1002/pbc.22543
PG 8
WC Oncology; Hematology; Pediatrics
SC Oncology; Hematology; Pediatrics
GA 632PV
UT WOS:000280438600023
PM 20658626
DA 2020-02-16
ER

PT J
AU Tyrka, AR
   Kelly, MM
   Graber, JA
   DeRose, L
   Lee, JK
   Warren, MP
   Brooks-Gunn, J
AF Tyrka, Audrey R.
   Kelly, Megan M.
   Graber, Julia A.
   DeRose, Laura
   Lee, Janet K.
   Warren, Michelle P.
   Brooks-Gunn, Jeanne
TI Behavioral adjustment in a community sample of boys: Links with basal
   and stress-induced salivary cortisol concentrations
SO PSYCHONEUROENDOCRINOLOGY
LA English
DT Article
DE Children; Depression; Anxiety; Internalizing; HPA axis; Stress
   reactivity
ID DEXAMETHASONE-SUPPRESSION TEST; MAJOR DEPRESSIVE DISORDER;
   PITUITARY-ADRENAL AXIS; ADOLESCENT PSYCHIATRIC-PATIENTS;
   INDIVIDUAL-DIFFERENCES; ADRENOCORTICAL ACTIVITY; SOCIOECONOMIC-STATUS;
   DISRUPTIVE CHILDREN; AGGRESSIVE-BEHAVIOR; SEXUAL-MATURATION
AB Dysregulation of the hypothalamic-pituitary-adrenal (HPA) axis has been observed in association with internalizing symptoms and is thought to be involved in the pathogenesis of depression and some anxiety disorders. This study examined basal and stress-induced cortisol concentrations in relation to internalizing and externalizing symptoms in a racially mixed community sample of 102 8-11-year-old boys. Afternoon basal cortisol concentrations were positively correlated with measures of internalizing behavior problems, social problems, and emotionality. Greater change in cortisol across a home-visit challenge task was also significantly associated with internalizing behaviors and social problems, as well as attention and thought problems. The implications of these findings and how they may relate to the pathogenesis of emotional and behavioral problems are discussed. (C) 2010 Elsevier Ltd. All rights reserved.
C1 [Tyrka, Audrey R.; Kelly, Megan M.; Lee, Janet K.] Butler Hosp, Mood Disorders Res Program, Providence, RI 02906 USA.
   [Tyrka, Audrey R.; Kelly, Megan M.; Lee, Janet K.] Butler Hosp, Lab Clin Neurosci, Providence, RI 02906 USA.
   [Tyrka, Audrey R.; Kelly, Megan M.] Brown Univ, Dept Psychiat & Human Behav, Warren Alpert Med Sch, Providence, RI 02912 USA.
   [Graber, Julia A.] Univ Florida, Dept Psychol, Gainesville, FL 32611 USA.
   [DeRose, Laura] Adelphi Univ, Dept Dev Psychol, Garden City, NY 11530 USA.
   [Warren, Michelle P.; Brooks-Gunn, Jeanne] Columbia Univ, Coll Phys & Surg, New York, NY USA.
   [Brooks-Gunn, Jeanne] Columbia Univ, Teachers Coll, Natl Ctr Children & Families, New York, NY 10027 USA.
RP Tyrka, AR (reprint author), Butler Hosp, Mood Disorders Res Program, 345 Blackstone Blvd, Providence, RI 02906 USA.
EM Audrey_Tyrka@Brown.edu
RI Tyrka, Audrey/L-2504-2014
FU NIMHUnited States Department of Health & Human ServicesNational
   Institutes of Health (NIH) - USANIH National Institute of Mental Health
   (NIMH) [1 K23 MH067947, MH56557]
FX Funding for this study was provided by NIMH Grants 1 K23 MH067947 (ART)
   and MH56557 (JBG); the NIMH had no further role in study design, in the
   collection, analysis and interpretation of data, in the writing of the
   report, or in the decision to submit the paper for publication.
NR 91
TC 12
Z9 12
U1 0
U2 13
PU PERGAMON-ELSEVIER SCIENCE LTD
PI OXFORD
PA THE BOULEVARD, LANGFORD LANE, KIDLINGTON, OXFORD OX5 1GB, ENGLAND
SN 0306-4530
J9 PSYCHONEUROENDOCRINO
JI Psychoneuroendocrinology
PD SEP
PY 2010
VL 35
IS 8
BP 1167
EP 1177
DI 10.1016/j.psyneuen.2010.02.002
PG 11
WC Endocrinology & Metabolism; Neurosciences; Psychiatry
SC Endocrinology & Metabolism; Neurosciences & Neurology; Psychiatry
GA 644IU
UT WOS:000281369300006
PM 20223598
OA Green Accepted
DA 2020-02-16
ER

PT J
AU Mels, C
   Derluyn, I
   Broekaert, E
   Rosseel, Y
AF Mels, Cindy
   Derluyn, Ilse
   Broekaert, Eric
   Rosseel, Yves
TI Community-based cross-cultural adaptation of mental health measures in
   emergency settings: validating the IES-R and HSCL-37A in Eastern
   Democratic Republic of Congo
SO SOCIAL PSYCHIATRY AND PSYCHIATRIC EPIDEMIOLOGY
LA English
DT Article
DE Mental health; Cross-cultural assessment; War; Democratic Republic of
   Congo
ID MULTIPLE LANGUAGE VERSIONS; POSTTRAUMATIC-STRESS; EVENT SCALE; WAR;
   CHILDREN; SYMPTOM; ADOLESCENTS; TRAUMA; IMPACT; QUESTIONNAIRE
AB This study aims at providing qualitative and quantitative evidence on the relevance of two broadly used mental health self-report measures-Impact of Event Scale Revised (IES-R) and Hopkins Symptom Checklist 37 for Adolescents (HSCL-37A)-for use in Eastern Democratic of Congo, as no psychological assessment instruments were available for this region. We therefore describe an apt procedure to adapt and translate standard screening instruments in close collaboration with the local community, feasible under challenging conditions in emergency settings.
   Focus groups and interviews with community key figures in psychosocial care were employed to ensure local validity of the adaptation and translation process. Consequently, the questionnaires' internal consistency (Cronbach's alpha) and construct validity (principal component analysis, testing of theoretical assumptions) were assessed based on a clustered school-based community survey among 1,046 adolescents (13-21 years) involving 13 secondary schools in the Ituri district in Eastern Democratic Republic of Congo.
   Key-informant qualitative data confirmed face and construct validity of all IES-R and all HSCL-37A anxiety items. Additional culture-specific symptoms of adolescent mental ill-health were added to enhance local relevance of the HSCL-37A depression and externalizing subscales. Quantitative analysis of the survey data revealed adequate internal consistency and construct validity of both adapted measures, yet weaker results for the externalizing scale. Furthermore, it confirmed the internalizing/externalizing factor structure of the HSCL-37A and the theoretically deviating intrusion/arousal versus active avoidance factor structure for the IES-R.
   Community-based adaptation can extend the validity and local relevance of mental health screening in emergency and low-income settings. The availability of adequate Swahili and Congolese French adaptations of the IES-R and HSCL-37A could stimulate the assessment of psychosocial needs in war-exposed Eastern Congolese adolescents.
C1 [Mels, Cindy; Derluyn, Ilse; Broekaert, Eric] Univ Ghent, Dept Orthopedag, B-9000 Ghent, Belgium.
   [Rosseel, Yves] Univ Ghent, Dept Data Anal, B-9000 Ghent, Belgium.
RP Mels, C (reprint author), Univ Ghent, Dept Orthopedag, Henri Dunantlaan 2, B-9000 Ghent, Belgium.
EM Cindy.Mels@UGent.be
OI Rosseel, Yves/0000-0002-4129-4477; Derluyn, Ilse/0000-0001-5450-1239
FU Flemish University Council, University Development Cooperation
   (VLIR-UOS)
FX We would like to thank MONUC and the coordinators of MEDAIR Bunia for
   their logistical support, the MEDAIR staff for their cooperation, and
   all local NGOs, secondary schools and the participating pupils for help
   making this research possible. This study was supported by a doctoral
   grant of the Flemish University Council, University Development
   Cooperation (VLIR-UOS).
NR 41
TC 24
Z9 26
U1 0
U2 13
PU SPRINGER HEIDELBERG
PI HEIDELBERG
PA TIERGARTENSTRASSE 17, D-69121 HEIDELBERG, GERMANY
SN 0933-7954
EI 1433-9285
J9 SOC PSYCH PSYCH EPID
JI Soc. Psychiatry Psychiatr. Epidemiol.
PD SEP
PY 2010
VL 45
IS 9
BP 899
EP 910
DI 10.1007/s00127-009-0128-z
PG 12
WC Psychiatry
SC Psychiatry
GA 637VJ
UT WOS:000280846500006
PM 19707700
DA 2020-02-16
ER

PT J
AU Georgiou, SN
   Fanti, KA
AF Georgiou, Stelios N.
   Fanti, Kostas A.
TI A transactional model of bullying and victimization
SO SOCIAL PSYCHOLOGY OF EDUCATION
LA English
DT Article
DE Transactional model; Bullying; Victimization; Maternal involvement
ID INTERNALIZING SYMPTOMS; PSYCHOLOGICAL CONTROL; CONDUCT PROBLEMS; CHILD;
   ADOLESCENTS; SCHOOL; FAMILY; VICTIMS; PARENT; BEHAVIOR
AB The purpose of the current study was to develop and test a transactional model, based on longitudinal data, capable to describe the existing interrelation between maternal behavior and child bullying and victimization experiences over time. The results confirmed the existence of such a model for bullying, but not for victimization in terms of maternal involvement, although a transactional relationship was supported for both bullying and victimization when considering conflict between parents and children. More specifically, the study's results show that maternal involvement, including monitoring, predicts negatively both the initial value of bullying and its degree of change over time. In other words, the more a parent is involved, and the closer her supervision is, the less possible it is for her child to participate in bullying others activity. Moreover, the findings show that increases in bullying behavior on the part of the child cause a reduction in maternal involvement and monitoring over time. Finally, initial conflict between parents and children influence both bullying and victimization, and in turn, the development of bullying and victimization affects parent-child conflict. Hence, the findings of this study offer support to the hypothesis that parental and child behavior reciprocally influence each other, rather than one shaping the other in a unidirectional fashion.
C1 [Georgiou, Stelios N.; Fanti, Kostas A.] Univ Cyprus, Dept Psychol, CY-1678 Nicosia, Cyprus.
RP Georgiou, SN (reprint author), Univ Cyprus, Dept Psychol, POB 20537, CY-1678 Nicosia, Cyprus.
EM stege@ucy.ac.cy
OI Georgiou, Stelios/0000-0003-0419-1214; Fanti, Kostas/0000-0002-3484-7483
NR 81
TC 17
Z9 20
U1 0
U2 17
PU SPRINGER
PI DORDRECHT
PA VAN GODEWIJCKSTRAAT 30, 3311 GZ DORDRECHT, NETHERLANDS
SN 1381-2890
EI 1573-1928
J9 SOC PSYCHOL EDUC
JI Soc. Psychol. Educ.
PD SEP
PY 2010
VL 13
IS 3
BP 295
EP 311
DI 10.1007/s11218-010-9116-0
PG 17
WC Psychology, Educational
SC Psychology
GA V21OW
UT WOS:000208217900001
DA 2020-02-16
ER

PT J
AU Woolderink, M
   Smit, F
   van der Zanden, R
   Beecham, J
   Knapp, M
   Paulus, A
   Evers, S
AF Woolderink, Marla
   Smit, Filip
   van der Zanden, Rianne
   Beecham, Jennifer
   Knapp, Martin
   Paulus, Aggie
   Evers, Silvia
TI Design of an internet-based health economic evaluation of a preventive
   group-intervention for children of parents with mental illness or
   substance use disorders
SO BMC PUBLIC HEALTH
LA English
DT Article
ID COST-EFFECTIVENESS ANALYSIS; PSYCHIATRIC-DISORDER; EUROQOL
AB Background: Preventive interventions are developed for children of parents with mental and substance use disorders (COPMI), because these children have a higher risk of developing a psychological or behavioral disorder in the future. Mental health and substance use disorders contribute significantly to the global burden of disease. Although the exact number of parents with a mental illness is unclear, the subject of mentally ill parents is gaining attention. Moreover there is a lack of interventions for COPMI-children, as well of (cost-) effectiveness studies evaluating COPMI interventions. Innovative interventions such as e-health provide a new field for exploration. There is no knowledge about the opportunities for using the internet to prevent problems in children at risk. In the current study we will focus on the (cost-) effectiveness of an online health prevention program for COPMI-children.
   Methods/Design: We designed a randomized controlled trial to examine the (cost-) effectiveness of the Kopstoring intervention. Kopstoring is an online intervention for COPMI-children to strengthen their coping skills and prevent behavioral and psychological problems. We will compare the Kopstoring intervention with (waiting list) care as usual. This trial will be conducted entirely over the internet. An economic evaluation, from a societal perspective will be conducted, to examine the trial's cost-effectiveness. Power calculations show that 214 participants are needed, aged 16-25. Possible participants will be recruited via media announcements and banners on the internet. After screening and completing informed consent procedures, participants will be randomized. The main outcome is internalizing and externalizing symptoms as measured by the Youth Self Report. For the economic evaluation, healthcare costs and costs outside the healthcare sector will be measured at the same time as the clinical measures, at baseline, 3, 6 and 9 months. An extended measure for the intervention group will be provided at 12 months, to examine the long-term effects. In addition, a process evaluation will be conducted.
   Discussion: Recent developments, such as international conferences and policy discussions, show the pressing need to study the (cost-) effectiveness of interventions for vulnerable groups of children. This study will shed light on the (cost-) effectiveness of an online preventive intervention.
C1 [Woolderink, Marla; Paulus, Aggie; Evers, Silvia] Maastricht Univ, Dept Hlth Org Policy & Econ, Fac Hlth Med & Life Sci, CAPHRI, NL-6200 MD Maastricht, Netherlands.
   [Smit, Filip; van der Zanden, Rianne] Netherlands Inst Mental Hlth & Addict, Ctr Prevent & Brief Intervent, Trimbos Inst, Utrecht, Netherlands.
   [Smit, Filip; van der Zanden, Rianne] Vrije Univ Amsterdam Med Ctr, Dept Epidemiol & Biostat, EMGO Inst Hlth & Hlth Care Res, Amsterdam, Netherlands.
   [Beecham, Jennifer; Knapp, Martin] London Sch Econ & Polit Sci, Personal Social Serv Res Unit, London, England.
RP Woolderink, M (reprint author), Maastricht Univ, Dept Hlth Org Policy & Econ, Fac Hlth Med & Life Sci, CAPHRI, POB 616, NL-6200 MD Maastricht, Netherlands.
EM M.Woolderink@beoz.unimaas.nl
RI Knapp, Martin RJ/G-3011-2011; /E-7836-2010; Evers, Silvia
   MAA/K-9720-2015
OI /0000-0001-5147-3383; Evers, Silvia MAA/0000-0003-1026-570X; Knapp,
   Martin/0000-0003-1427-0215
FU ZonMW prevention programme; Innovatiefonds Zorgverzekeraars
FX The study is financed by the ZonMW prevention programme. Extra funding
   is provided by the Innovatiefonds Zorgverzekeraars.
NR 31
TC 20
Z9 20
U1 1
U2 17
PU BMC
PI LONDON
PA CAMPUS, 4 CRINAN ST, LONDON N1 9XW, ENGLAND
EI 1471-2458
J9 BMC PUBLIC HEALTH
JI BMC Public Health
PD AUG 10
PY 2010
VL 10
AR 470
DI 10.1186/1471-2458-10-470
PG 9
WC Public, Environmental & Occupational Health
SC Public, Environmental & Occupational Health
GA 655GJ
UT WOS:000282236500003
PM 20698962
OA DOAJ Gold, Green Published, Green Accepted
DA 2020-02-16
ER

PT J
AU Goodman, A
AF Goodman, Anna
TI Substance use and common child mental health problems: examining
   longitudinal associations in a British sample
SO ADDICTION
LA English
DT Article
DE Adolescence; externalizing problems; internalizing problems; substance
   use
ID CANNABIS USE DISORDERS; PSYCHIATRIC-DISORDERS; DRUG-USE;
   CIGARETTE-SMOKING; EARLY ADULTHOOD; DIFFICULTIES QUESTIONNAIRE; NICOTINE
   DEPENDENCE; MAJOR DEPRESSION; CONDUCT PROBLEMS; YOUNG ADULTHOOD
AB Aims
   To examine the longitudinal associations in both directions between mental health and substance use in adolescence.
   Design
   Three-year longitudinal cohort.
   Setting
   Britain (nationally representative sample).
   Participants
   3607 youths aged 11-16 years at baseline.
   Measurements
   Externalizing and internalizing mental health problems were measured using brief questionnaires (parent-reported Strengths and Difficulties Questionnaire) and diagnostic interviews, including clinician-rated diagnoses of mental disorder. Substance use was measured by youth self-report, and included regular smoking, frequent alcohol consumption, regular cannabis use and ever taking other illicit drugs.
   Findings
   Externalizing (specifically behavioural) problems at baseline independently predicted all forms of substance use, with a particularly strong effect on smoking. In all cases this association showed a dose-response relationship. In contrast, although internalizing problems had a strong univariable association with smoking, this disappeared after adjusting for comorbid externalizing problems. There was little or no evidence that baseline substance use predicted mental health at follow-up.
   Conclusions
   Externalizing problems predict adolescent substance use, and adjusting for comorbid externalizing problems is vital when investigating the effects of internalizing problems. A dose-response effect of externalizing problems is seen across the full range. Programmes seeking to prevent adolescent substance use by reducing externalizing problems may therefore wish to consider population-wide interventions rather than targeting individuals only at the negative extreme.
C1 London Sch Hyg & Trop Med, Dept Epidemiol & Populat Hlth, London WC1E 7HT, England.
RP Goodman, A (reprint author), London Sch Hyg & Trop Med, Dept Epidemiol & Populat Hlth, Keppel St, London WC1E 7HT, England.
EM anna.goodman@lshtm.ac.uk
FU Economic and Social Research Council/Medical Research Council
   ResearchMedical Research Council UK (MRC)Economic & Social Research
   Council (ESRC)
FX Acknowledgements: The B-CAMHS surveys were carried out by the Office for
   National Statistics, and paid for by the Department of Health, the
   Scottish Health Executive and the National Assembly for Wales (1999
   survey only). A.G. carried out the analyses for this paper while funded
   by an Economic and Social Research Council/Medical Research Council
   Research Degree Studentship.
NR 71
TC 29
Z9 31
U1 1
U2 12
PU WILEY-BLACKWELL
PI MALDEN
PA COMMERCE PLACE, 350 MAIN ST, MALDEN 02148, MA USA
SN 0965-2140
J9 ADDICTION
JI Addiction
PD AUG
PY 2010
VL 105
IS 8
BP 1484
EP 1496
DI 10.1111/j.1360-0443.2010.02981.x
PG 13
WC Substance Abuse; Psychiatry
SC Substance Abuse; Psychiatry
GA 623DU
UT WOS:000279719100028
PM 20528814
OA Green Accepted
DA 2020-02-16
ER

PT J
AU Simon, VA
   Feiring, C
   McElroy, SK
AF Simon, Valerie A.
   Feiring, Candice
   McElroy, Sarah Kobielski
TI Making Meaning of Traumatic Events: Youths' Strategies for Processing
   Childhood Sexual Abuse are Associated With Psychosocial Adjustment
SO CHILD MALTREATMENT
LA English
DT Article
DE sexual abuse; meaning making; narratives; PTSD; depression; sexual
   problems; stigma
ID POSTTRAUMATIC-STRESS-DISORDER; ATTRIBUTIONAL STYLE QUESTIONNAIRE;
   INTERNALIZING SYMPTOMS; CHILDRENS DEPRESSION; DISSOCIATION; SURVIVORS;
   STIGMATIZATION; RESOLUTION; INVENTORY; EMOTIONS
AB The need to make meaning of childhood sexual abuse (CSA) is common and often persists long after the abuse ends. Although believed to be essential for healthy recovery, there is a paucity of research on how youth process their CSA experiences. The current study identified individual differences in the ways youth process their CSA and examined associations with psychosocial adjustment. A sample of 108 youth with confirmed abuse histories enrolled in the study within 8 weeks of abuse discovery, when they were between 8 and 15 years old. Six years later, they participated in interviews about their CSA experiences, reactions, and perceived effects. Using a coding system developed for this study, youths' CSA narratives were reliably classified with one of three processing strategies: Constructive (13.9%), Absorbed (50%), or Avoidant (36.1%). Absorbed youth reported the highest levels of psychopathological symptoms, sexual problems, and abuse-specific stigmatization, whereas Constructive youth tended to report the fewest problems. Avoidant youth showed significantly more problems than Constructive youth in some but not all areas. Interventions that build healthy processing skills may promote positive recovery by providing tools for constructing adaptive meanings of the abuse, both in its immediate aftermath and over time.
C1 [Simon, Valerie A.] Wayne State Univ, Merrill Palmer Skillman Inst, Detroit, MI 48202 USA.
   [Feiring, Candice] Coll New Jersey, Ewing, NJ USA.
   [McElroy, Sarah Kobielski] Virginia Treatment Ctr Children, Richmond, VA USA.
RP Simon, VA (reprint author), Wayne State Univ, Merrill Palmer Skillman Inst, 71 E Ferry St, Detroit, MI 48202 USA.
EM vsimon@wayne.edu
FU NIMH NIH HHSUnited States Department of Health & Human ServicesNational
   Institutes of Health (NIH) - USANIH National Institute of Mental Health
   (NIMH) [MH074997, MH49885, R03 MH074997, R01 MH049885]
NR 57
TC 31
Z9 31
U1 0
U2 13
PU SAGE PUBLICATIONS INC
PI THOUSAND OAKS
PA 2455 TELLER RD, THOUSAND OAKS, CA 91320 USA
SN 1077-5595
EI 1552-6119
J9 CHILD MALTREATMENT
JI Child Maltreatment
PD AUG
PY 2010
VL 15
IS 3
BP 229
EP 241
DI 10.1177/1077559510370365
PG 13
WC Family Studies; Social Work
SC Family Studies; Social Work
GA 628PJ
UT WOS:000280132400004
PM 20498128
OA Green Accepted
DA 2020-02-16
ER

PT J
AU Hopwood, CJ
   Grilo, CM
AF Hopwood, Christopher J.
   Grilo, Carlos M.
TI Internalizing and Externalizing Personality Dimensions and Clinical
   Problems in Adolescents
SO CHILD PSYCHIATRY & HUMAN DEVELOPMENT
LA English
DT Article
DE Personality; Internalizing; Externalizing; Adolescent psychopathology
ID PSYCHIATRICALLY HOSPITALIZED ADOLESCENTS; ALCOHOL INVOLVEMENT SCALE;
   ABUSE SCREENING-TEST; VIOLENCE RISK; DSM-V; DISORDERS; INVENTORY;
   BORDERLINE; SUICIDALITY; DEPRESSION
AB Ostensible psychiatric comorbidity can sometimes be explained by shared relations between diagnostic constructs and higher order internalizing and externalizing dimensions. However, this possibility has not been explored with regard to comorbidity between personality pathology and other clinical constructs in adolescents. In this study, personality pattern scales from the Millon Adolescent Clinical Inventory in a sample of 492 adolescent inpatients were subjected to a principal components analysis to yield oblique internalizing and externalizing dimensions. Relations between personality dimensions and well-established measures of psychopathology (depression, alcohol abuse, drug abuse) and other indicators of clinical dysfunction (self-esteem, suicidality, violence) were assessed before and after controlling for these higher-order personality dimensions. Associations between personality scales and indicators of psychopathology and clinical dysfunction were minimal with these higher order components controlled. These results suggest that internalizing and externalizing personality dimensions explain most of the associations between personality patterns and indicators of psychopathology and clinical dysfunction in adolescent patients.
C1 [Hopwood, Christopher J.] Michigan State Univ, Dept Psychol, E Lansing, MI 48824 USA.
   [Grilo, Carlos M.] Yale Univ, Sch Med, New Haven, CT USA.
RP Hopwood, CJ (reprint author), Michigan State Univ, Dept Psychol, E Lansing, MI 48824 USA.
EM hopwood2@msu.edu
FU NIDDK NIH HHSUnited States Department of Health & Human ServicesNational
   Institutes of Health (NIH) - USANIH National Institute of Diabetes &
   Digestive & Kidney Diseases (NIDDK) [K24 DK070052]
NR 35
TC 12
Z9 12
U1 0
U2 12
PU SPRINGER
PI NEW YORK
PA 233 SPRING ST, NEW YORK, NY 10013 USA
SN 0009-398X
J9 CHILD PSYCHIAT HUM D
JI Child Psychiat. Hum. Dev.
PD AUG
PY 2010
VL 41
IS 4
BP 398
EP 408
DI 10.1007/s10578-010-0175-4
PG 11
WC Psychology, Developmental; Pediatrics; Psychiatry
SC Psychology; Pediatrics; Psychiatry
GA 589PT
UT WOS:000277165300004
PM 20213247
DA 2020-02-16
ER

PT J
AU Kuhlberg, JA
   Pena, JB
   Zayas, LH
AF Kuhlberg, Jill A.
   Pena, Juan B.
   Zayas, Luis H.
TI Familism, Parent-Adolescent Conflict, Self-Esteem, Internalizing
   Behaviors and Suicide Attempts Among Adolescent Latinas
SO CHILD PSYCHIATRY & HUMAN DEVELOPMENT
LA English
DT Article
DE Familism; Parent adolescent conflict; Internalizing behaviors;
   Self-esteem; Suicide attempts; Adolescent Latinas
ID MEXICAN-AMERICAN ADOLESCENTS; DRUG-USE; MENTAL-HEALTH; ACCULTURATION;
   DEPRESSION; PREDICTORS; SYMPTOMS; GENDER; RISK; IDENTITY
AB Adolescent Latinas continue to report higher levels of suicide attempts than their African-American and White peers. The phenomenon is still not understood and is theorized to be the result of the confluence of many cultural, familial, and individual level factors. In Latino cultures, belief in the importance of the family, the value known as familism, appears to protect youth's emotional and behavioral health, but parent-adolescent conflict has been found to be a risk factor for suicide attempts. The role of familism in relation to parent-adolescent conflict, self-esteem, internalizing behaviors, and suicide attempts has not been studied extensively. To address this question, we interviewed 226 adolescent Latinas, 50% of whom had histories of suicide attempts. Using path analysis, familism as a cultural asset was associated with lower levels of parent-adolescent conflict, but higher levels of internalizing behaviors, while self-esteem and internalizing behaviors mediated the relationship between parent-adolescent conflict and suicide attempts. Our findings point to the importance of family involvement in culturally competent suicide prevention and intervention programs. Reducing parent-daughter conflict and fostering closer family ties has the added effect of improving self-esteem and shrinking the likelihood of suicide attempts.
C1 [Kuhlberg, Jill A.; Pena, Juan B.; Zayas, Luis H.] Washington Univ, George Warren Brown Sch Social Work, St Louis, MO 63130 USA.
RP Kuhlberg, JA (reprint author), Washington Univ, George Warren Brown Sch Social Work, Campus Box 1196,1 Brookings Dr, St Louis, MO 63130 USA.
EM jkuhlberg@wustl.edu
FU NIMH NIH HHSUnited States Department of Health & Human ServicesNational
   Institutes of Health (NIH) - USANIH National Institute of Mental Health
   (NIMH) [R01 MH070689]
NR 73
TC 75
Z9 77
U1 4
U2 30
PU SPRINGER
PI NEW YORK
PA 233 SPRING ST, NEW YORK, NY 10013 USA
SN 0009-398X
EI 1573-3327
J9 CHILD PSYCHIAT HUM D
JI Child Psychiat. Hum. Dev.
PD AUG
PY 2010
VL 41
IS 4
BP 425
EP 440
DI 10.1007/s10578-010-0179-0
PG 16
WC Psychology, Developmental; Pediatrics; Psychiatry
SC Psychology; Pediatrics; Psychiatry
GA 589PT
UT WOS:000277165300006
PM 20309625
DA 2020-02-16
ER

PT J
AU Taylor, JE
   Harvey, ST
AF Taylor, Joanne E.
   Harvey, Shane T.
TI A meta-analysis of the effects of psychotherapy with adults sexually
   abused in childhood
SO CLINICAL PSYCHOLOGY REVIEW
LA English
DT Review
DE Child sexual abuse; Adult; Maltreatment; Treatment; Therapy;
   Psychotherapy; Outcome; Meta-analysis
ID POSTTRAUMATIC-STRESS-DISORDER; COGNITIVE PROCESSING THERAPY; SHORT-TERM
   GROUP; INPATIENT TRAUMA TREATMENT; GROUP WORK INTERVENTION;
   OF-THE-LITERATURE; FEMALE SURVIVORS; INCEST SURVIVORS; WOMEN SURVIVORS;
   MENTAL-HEALTH
AB This paper presents the results of a meta-analysis of the treatment outcome studies of different types of psychotherapeutic approaches for adults sexually abused as children. There were 44 studies included comprising 59 treatment conditions, and most of the studies aimed to treat the psychological effects of childhood sexual abuse. Separate meta-analyses were conducted according to study design and outcome domain, in keeping with meta-analytic conventions. For most outcome domains, there was remarkable consistency in overall effect sizes across study design. Effect sizes were predominantly of moderate magnitude for post-traumatic stress disorder or trauma symptoms (g=0.72-0.77), internalizing symptoms (g=0.68-0.72), externalizing symptoms (g=0.41-0.53), self-esteem (g=0.56-0.58), and global functioning or symptoms (g=0.57-0.60). Studies measuring interpersonal functioning outcomes had inconsistent effect sizes across study design. Effects were largely maintained at follow-up, although relatively few studies provided follow-up data. A number of moderating variables were examined given the inherent heterogeneity of the studies. Moderator analysis revealed a variety of variables, particularly treatment characteristics, that were associated with better outcomes. However, different variables were identified for the diverse outcomes that were measured, emphasizing the importance of moderator analysis in looking beyond overall treatment effects to ascertain specific elements that confer additional benefit in therapy for the diverse psychological effects of child sexual abuse. (C) 2010 Elsevier Ltd. All rights reserved.
C1 [Taylor, Joanne E.; Harvey, Shane T.] Massey Univ, Sch Psychol, Palmerston North, New Zealand.
RP Taylor, JE (reprint author), Massey Univ, Sch Psychol, Palmerston North, New Zealand.
EM j.e.taylor@massey.ac.nz
RI Joanne, Taylor Elizabeth/I-8418-2019
OI Joanne, Taylor Elizabeth/0000-0001-8502-3452
NR 219
TC 48
Z9 48
U1 0
U2 40
PU PERGAMON-ELSEVIER SCIENCE LTD
PI OXFORD
PA THE BOULEVARD, LANGFORD LANE, KIDLINGTON, OXFORD OX5 1GB, ENGLAND
SN 0272-7358
EI 1873-7811
J9 CLIN PSYCHOL REV
JI Clin. Psychol. Rev.
PD AUG
PY 2010
VL 30
IS 6
BP 749
EP 767
DI 10.1016/j.cpr.2010.05.008
PG 19
WC Psychology, Clinical
SC Psychology
GA 634IF
UT WOS:000280573600012
PM 20579790
DA 2020-02-16
ER

PT J
AU Weems, CF
   Taylor, LF
   Marks, AB
   Varela, RE
AF Weems, Carl F.
   Taylor, Leslie K.
   Marks, Allison B.
   Varela, R. Enrique
TI Anxiety Sensitivity in Childhood and Adolescence: Parent Reports and
   Factors that Influence Associations with Child Reports
SO COGNITIVE THERAPY AND RESEARCH
LA English
DT Article
DE Anxiety; Fear; Anxiety sensitivity; Parents; Reporter agreement
ID MULTIPLE INFORMANT AGREEMENT; PANIC ATTACK SYMPTOMATOLOGY; FEAR SURVEY
   SCHEDULE; PSYCHOMETRIC PROPERTIES; STRUCTURED INTERVIEW; MANIFEST
   ANXIETY; EARLY-ADULTHOOD; DISORDERS; SYMPTOMS; INDEX
AB Research suggests that anxiety sensitivity is an important cognitive developmental precursor of anxiety disorders. Identifying the developmental origins of anxiety sensitivity may be facilitated by multiple perspective assessment (parents, children) coupled with an understanding of agreement in reporting. In general, disagreement between parent and youth ratings of the child's emotions is common but is not well understood. Variables such as age and gender have been suggested as potential factors that influence agreement; however, this literature often produces inconsistent results. This study examined parent reports of their children's anxiety sensitivity in order to explore the effects of age, sex, and ethnicity on cross informant associations with child reports using complementary statistical models. Parents and children (N = 202, aged 6-17 years) completed child and parent versions of the childhood anxiety sensitivity index [CASI (child) and CASI-P (parent)] as well as instruments assessing fears and manifest anxiety. Results indicated that the CASI-P demonstrated internal consistency, test-retest associations, incremental and concurrent validity estimates similar to those previously reported for the self report instrument. Moreover, reliability and validity were highly similar across age and child sex. However, age and ethnicity were found to significantly influence cross informant associations, and the statistical method used to examine cross informant associations produced differing conclusions. Results are discussed in terms of the utility of a parent report measure of anxiety sensitivity and implications of the differing statistical methods for clarifying the existing research on informant agreement in internalizing symptoms.
C1 [Weems, Carl F.; Taylor, Leslie K.; Marks, Allison B.] Univ New Orleans, Dept Psychol, New Orleans, LA 70148 USA.
   [Varela, R. Enrique] Tulane Univ, Dept Psychol, New Orleans, LA 70118 USA.
RP Weems, CF (reprint author), Univ New Orleans, Dept Psychol, New Orleans, LA 70148 USA.
EM cweems@uno.edu
OI Weems, Carl/0000-0001-9214-3401
NR 81
TC 28
Z9 28
U1 0
U2 12
PU SPRINGER/PLENUM PUBLISHERS
PI NEW YORK
PA 233 SPRING ST, NEW YORK, NY 10013 USA
SN 0147-5916
EI 1573-2819
J9 COGNITIVE THER RES
JI Cogn. Ther. Res.
PD AUG
PY 2010
VL 34
IS 4
BP 303
EP 315
DI 10.1007/s10608-008-9222-x
PG 13
WC Psychology, Clinical
SC Psychology
GA 622IK
UT WOS:000279655000001
DA 2020-02-16
ER

PT J
AU Eisenberg, N
   Spinrad, TL
   Eggum, ND
   Silva, KM
   Reiser, M
   Hofer, C
   Smith, CL
   Gaertner, BM
   Kupfer, A
   Popp, T
   Michalik, N
AF Eisenberg, Nancy
   Spinrad, Tracy L.
   Eggum, Natalie D.
   Silva, Kassondra M.
   Reiser, Mark
   Hofer, Claire
   Smith, Cynthia L.
   Gaertner, Bridget M.
   Kupfer, Anne
   Popp, Tierney
   Michalik, Nicole
TI Relations among maternal socialization, effortful control, and
   maladjustment in early childhood
SO DEVELOPMENT AND PSYCHOPATHOLOGY
LA English
DT Article
ID CHILDRENS NEGATIVE EMOTIONS; EXTERNALIZING BEHAVIOR PROBLEMS; SOCIAL
   COMPETENCE; LONGITUDINAL RELATIONS; EXECUTIVE ATTENTION; YOUNG-CHILDREN;
   TEMPERAMENT; SYMPTOMS; TODDLER; LINKS
AB In a sample of 18-, 30-, and 42-month-olds, the relations among parenting, effortful control (EC), and maladjustment were examined. Parenting was assessed with mothers' reports and observations; EC was measured with mothers' and caregivers' reports, as well as a behavioral task; and externalizing and internalizing symptoms were assessed with parents' and caregivers' reports. Although 18-month unsupportive (vs. supportive) parenting negatively predicted EC at 30 months, when the stability of these variables was taken into account; there was no evidence of additional potentially causal relations between these two constructs. Although EC was negatively related to both internalizing and externalizing problems within all three ages as well as across 1 year, EC did not predict maladjustment once the stability of the constructs and within time covariation between the constructs were taken into account. In addition, externalizing problems at 30 months negatively predicted EC at 42 months, and internalizing problems at 30 months positively predicted EC at 42 months, but only when the effects of externalizing on EC were controlled. The findings are discussed in terms of the reasons for the lack of causal relations over time.
C1 [Eisenberg, Nancy] Arizona State Univ, Dept Psychol, Tempe, AZ 85287 USA.
RP Eisenberg, N (reprint author), Arizona State Univ, Dept Psychol, Tempe, AZ 85287 USA.
EM nancy.eisenberg@asu.edu
RI Eggum-Wilkens, Natalie/F-7398-2013
OI Smith, Cynthia L./0000-0002-3555-8771
FU NIMH NIH HHSUnited States Department of Health & Human ServicesNational
   Institutes of Health (NIH) - USANIH National Institute of Mental Health
   (NIMH) [R01 MH060838-05A2, R01 MH060838, R01 MH060838-12, R01
   MH060838-08]
NR 97
TC 31
Z9 31
U1 0
U2 29
PU CAMBRIDGE UNIV PRESS
PI NEW YORK
PA 32 AVENUE OF THE AMERICAS, NEW YORK, NY 10013-2473 USA
SN 0954-5794
EI 1469-2198
J9 DEV PSYCHOPATHOL
JI Dev. Psychopathol.
PD AUG
PY 2010
VL 22
IS 3
SI SI
BP 507
EP 525
DI 10.1017/S0954579410000246
PG 19
WC Psychology, Developmental
SC Psychology
GA 620RV
UT WOS:000279517900003
PM 20576175
OA Green Accepted
DA 2020-02-16
ER

PT J
AU Burt, KB
   Roisman, GI
AF Burt, Keith B.
   Roisman, Glenn I.
TI Competence and psychopathology: Cascade effects in the NICHD Study of
   Early Child Care and Youth Development
SO DEVELOPMENT AND PSYCHOPATHOLOGY
LA English
DT Article
ID MODEL; SYMPTOMS; BEHAVIOR; SCHOOL; ACHIEVEMENT; DEPRESSION; PATHWAYS;
   PROGRAM
AB Existing longitudinal research on the interplay between externalizing problems, internalizing problems, and academic and social competence has documented "cascading" effects from early aggressive/disruptive behavior through impairments in competence, leading to symptoms of depression and anxiety. The primary aim of the current study was to replicate such work using the NICHD Study of Early Child Care and Youth Development while also extending the developmental window of investigation of cascades back into early childhood. Participating families (N = 1,160) completed questionnaire measure's of externalizing, internalizing, and social competence (maternal report), as well as individual assessment of academic achievement, spanning five time points from age 54 months through age 15 years. A series of nested structural equation models tested predicted links across various domains of competence and psychopathology. Results were consistent with prior research, demonstrating cross-domain effects from early externalizing problems through effects on both academic and social competence into later internalizing problems. Effects held across gender and were largely unaffected by inclusion of socioeconomic status, early caregiving, and early cognitive ability as covariates in the model.
C1 [Burt, Keith B.] Univ Vermont, Dept Psychol, Burlington, VT 05405 USA.
   [Roisman, Glenn I.] Univ Illinois, Urbana, IL 61801 USA.
RP Burt, KB (reprint author), Univ Vermont, Dept Psychol, John Dewey Hall Room 340,2 Colchester Ave, Burlington, VT 05405 USA.
EM keith.burt@uvm.edu
RI Burt, Keith/F-9280-2011
FU NICHD NIH HHSUnited States Department of Health & Human ServicesNational
   Institutes of Health (NIH) - USANIH Eunice Kennedy Shriver National
   Institute of Child Health & Human Development (NICHD) [U10 HD027040]
NR 41
TC 64
Z9 71
U1 1
U2 17
PU CAMBRIDGE UNIV PRESS
PI NEW YORK
PA 32 AVENUE OF THE AMERICAS, NEW YORK, NY 10013-2473 USA
SN 0954-5794
J9 DEV PSYCHOPATHOL
JI Dev. Psychopathol.
PD AUG
PY 2010
VL 22
IS 3
SI SI
BP 557
EP 567
DI 10.1017/S0954579410000271
PG 11
WC Psychology, Developmental
SC Psychology
GA 620RV
UT WOS:000279517900006
PM 20576178
DA 2020-02-16
ER

PT J
AU van Lier, PAC
   Koot, HM
AF van Lier, Pol A. C.
   Koot, Hans M.
TI Developmental cascades of peer relations and symptoms of externalizing
   and internalizing problems from kindergarten to fourth-grade elementary
   school
SO DEVELOPMENT AND PSYCHOPATHOLOGY
LA English
DT Article
ID EARLY ADOLESCENT BOYS; DEPRESSIVE SYMPTOMS; CONDUCT PROBLEMS;
   SOCIAL-STATUS; AGGRESSIVE-BEHAVIOR; ANTISOCIAL-BEHAVIOR; PHYSICAL
   AGGRESSION; MIDDLE-CHILDHOOD; FOLLOW-UP; REJECTION
AB A developmental cascade model linking symptoms of externalizing and internalizing psychopathology through three indices of peer relational difficulty (peer rejection, peer victimization, friendedness) was tested in a general population sample of 653 children followed annually from kindergarten to fourth grade. Rejection and victimization linked kindergarten externalizing problems with fourth-grade internalizing problems. Transactional links between rejection and victimization were found. In addition, peer rejection added to the development of externalizing problems. Friendedness did not add to the development of externalizing or internalizing problems. Cascade paths were similar for boys and girls. Over the period of kindergarten to fourth grade, psychopathology and peer relations become entangled, and the dynamic interplay between multiple manifestations of poor peer relations ultimately adds to the development of both externalizing and internalizing problems and their cross-time relation. Implications for research and prevention are discussed.
C1 [van Lier, Pol A. C.] Vrije Univ Amsterdam, Dept Dev Psychol, NL-1081 BT Amsterdam, Netherlands.
RP van Lier, PAC (reprint author), Vrije Univ Amsterdam, Dept Dev Psychol, Van der Boechorststr 1, NL-1081 BT Amsterdam, Netherlands.
EM pac.van.lier@psy.vu.nl
RI Koot, Hans M./D-9466-2012
OI Koot, Hans M./0000-0002-9643-2363
NR 91
TC 95
Z9 98
U1 2
U2 42
PU CAMBRIDGE UNIV PRESS
PI NEW YORK
PA 32 AVENUE OF THE AMERICAS, NEW YORK, NY 10013-2473 USA
SN 0954-5794
EI 1469-2198
J9 DEV PSYCHOPATHOL
JI Dev. Psychopathol.
PD AUG
PY 2010
VL 22
IS 3
SI SI
BP 569
EP 582
DI 10.1017/S0954579410000283
PG 14
WC Psychology, Developmental
SC Psychology
GA 620RV
UT WOS:000279517900007
PM 20576179
DA 2020-02-16
ER

PT J
AU Obradovic, J
   Hipwell, A
AF Obradovic, Jelena
   Hipwell, Alison
TI Psychopathology and social competence during the transition to
   adolescence: The role of family adversity and pubertal development
SO DEVELOPMENT AND PSYCHOPATHOLOGY
LA English
DT Article
ID EXTERNALIZING PROBLEMS; DEPRESSIVE SYMPTOMS; CONDUCT PROBLEMS; PEER
   RELATIONSHIPS; RECIPROCAL INFLUENCES; CHILD MALTREATMENT; EFFORTFUL
   CONTROL; PROBLEM BEHAVIOR; FOLLOW-UP; GIRLS
AB This study examined developmental processes linking competence and psychopathology in an urban sample of girls during their transition to adolescence. Longitudinal associations among indices of externalizing symptom, social competence, and internalizing symptoms were also tested within contexts of family adversity and girls' pubertal status. Child, parent, and teacher report were employed to assess core constructs across six annual assessment waves, starting at age 9. Results revealed the significant effect of prior levels of externalizing symptoms on changes in social competence and internalizing symptoms, as well as reciprocal relations between social competence and internalizing symptoms. In addition, girl's maladaptive functioning predicted increases in family adversity exposure over time. Last, more mature pubertal status in early assessment waves was linked to an increase in internalizing symptoms; however, this association was reversed by the last assessment, when most girls had reached advance stages of puberty. The timing of these effects reveals important targets for future interventions aimed at promoting the successful adaptation of girls in adolescence.
C1 [Obradovic, Jelena] Stanford Univ, Sch Educ, Stanford, CA 94305 USA.
   [Hipwell, Alison] Univ Pittsburgh, Pittsburgh, PA 15260 USA.
RP Obradovic, J (reprint author), Stanford Univ, Sch Educ, 485 Lasuen Mall, Stanford, CA 94305 USA.
EM jelena.obradovic@stanford.edu
RI Hipwell, Alison/F-2405-2014
OI Hipwell, Alison/0000-0001-7179-1151
FU NIDA NIH HHSUnited States Department of Health & Human ServicesNational
   Institutes of Health (NIH) - USANIH National Institute on Drug Abuse
   (NIDA) [DA012237, R01 DA012237]; NIMH NIH HHSUnited States Department of
   Health & Human ServicesNational Institutes of Health (NIH) - USANIH
   National Institute of Mental Health (NIMH) [K01 MH071790, MH056630, K01
   MH071790-05, MH071790, R01 MH056630, R01 MH056630-12]
NR 80
TC 16
Z9 18
U1 1
U2 24
PU CAMBRIDGE UNIV PRESS
PI NEW YORK
PA 32 AVENUE OF THE AMERICAS, NEW YORK, NY 10013-2473 USA
SN 0954-5794
J9 DEV PSYCHOPATHOL
JI Dev. Psychopathol.
PD AUG
PY 2010
VL 22
IS 3
SI SI
BP 621
EP 634
DI 10.1017/S0954579410000325
PG 14
WC Psychology, Developmental
SC Psychology
GA 620RV
UT WOS:000279517900011
PM 20576183
OA Green Accepted
DA 2020-02-16
ER

PT J
AU Moilanen, KL
   Shaw, DS
   Maxwell, KL
AF Moilanen, Kristin L.
   Shaw, Daniel S.
   Maxwell, Kari L.
TI Developmental cascades: Externalizing, internalizing, and academic
   competence from middle childhood to early adolescence
SO DEVELOPMENT AND PSYCHOPATHOLOGY
LA English
DT Article
ID FAMILY CHECK-UP; BEHAVIOR PROBLEMS; CONDUCT PROBLEMS; DEPRESSIVE
   SYMPTOMS; GENDER-DIFFERENCES; PEER RELATIONSHIPS; SOCIAL COMPETENCE;
   CHINESE CHILDREN; NEIGHBORHOOD DISADVANTAGE; PSYCHOSOCIAL OUTCOMES
AB The current study was initiated to increase understanding of developmental cascades in childhood in a sample of at-risk boys (N = 291; 52% White). Mothers, teachers, and boys reported on boys externalizing problems, internalizing difficulties, and academic competence. Consistent with hypotheses regarding school-related transitions, high levels of externalizing problems were associated with both low levels of academic competence and high levels of internalizing problems during the early school-age period, and with elevations in internalizing problems during the transition to adolescence. Low levels of academic competence were associated with high levels of internalizing problems in middle childhood, and with high levels of externalizing problems during the transition from elementary school to middle school. Shared risk factors played a minimal role in these developmental cascades. Results suggest that there are cascading effects of externalizing problems and academic competence in childhood and early adolescence, and that some cascading effects are more likely to occur during periods of school-related transitions. Implications of developmental cascade effects for research and intervention are discussed.
C1 W Virginia Univ, Dept Technol Learning & Culture, Morgantown, WV 26506 USA.
   [Moilanen, Kristin L.; Shaw, Daniel S.] Univ Pittsburgh, Pittsburgh, PA 15260 USA.
RP Moilanen, KL (reprint author), W Virginia Univ, Dept Technol Learning & Culture, POB 6122, Morgantown, WV 26506 USA.
EM klmoilanen@mail.wvu.edu
OI Moilanen, Kristin/0000-0001-6904-048X
FU NIDA NIH HHSUnited States Department of Health & Human ServicesNational
   Institutes of Health (NIH) - USANIH National Institute on Drug Abuse
   (NIDA) [K05 DA025630-01, R01 DA026222, K05 DA025630]; NIMH NIH HHSUnited
   States Department of Health & Human ServicesNational Institutes of
   Health (NIH) - USANIH National Institute of Mental Health (NIMH) [K02
   MH001666, MH 01666, K02 MH001666-10, R01 MH050907-10, R01 MH050907, MH
   50907]
NR 116
TC 133
Z9 139
U1 0
U2 40
PU CAMBRIDGE UNIV PRESS
PI NEW YORK
PA 32 AVENUE OF THE AMERICAS, NEW YORK, NY 10013-2473 USA
SN 0954-5794
J9 DEV PSYCHOPATHOL
JI Dev. Psychopathol.
PD AUG
PY 2010
VL 22
IS 3
SI SI
BP 635
EP 653
DI 10.1017/S0954579410000337
PG 19
WC Psychology, Developmental
SC Psychology
GA 620RV
UT WOS:000279517900012
PM 20576184
OA Green Accepted
DA 2020-02-16
ER

PT J
AU Herrenkohl, TI
   Kosterman, R
   Mason, WA
   Hawkins, JD
   McCarty, CA
   McCauley, E
AF Herrenkohl, Todd I.
   Kosterman, Rick
   Mason, W. Alex
   Hawkins, J. David
   McCarty, Carolyn A.
   McCauley, Elizabeth
TI Effects of childhood conduct problems and family adversity on health,
   health behaviors, and service use in early adulthood: Tests of
   developmental pathways involving adolescent risk taking and depression
SO DEVELOPMENT AND PSYCHOPATHOLOGY
LA English
DT Article
ID HOUSEHOLD DYSFUNCTION; ABUSE; MALTREATMENT; SYMPTOMS; ETIOLOGY;
   OUTCOMES; VIOLENCE; DISEASE
AB This study examined a developmental, cascade model that includes childhood risks of conduct problems and family adversity at age 10-12: conduct problems, risk taking, and internalizing during adolescence; and adult outcomes of conduct problems, poor health, health risks, depression, and service use at ages 27 and 30. Analyses showed that childhood conduct problems predicted adolescent conduct problems and risk taking, which in turn, predicted adult conduct problems, health risks, depression, and service use. Childhood family adversity predicted adolescent internalizing, a predictor itself of poor health, depression, and service use at age 27. There was considerable continuity in the same adult outcomes measured over a 3-year period, as well as some cross-domain prediction from variables at age 27 to measures at age 30. Developmental patterns found in these data offer implications for future research and prevention.
C1 [Herrenkohl, Todd I.; Kosterman, Rick; Hawkins, J. David; McCarty, Carolyn A.; McCauley, Elizabeth] Univ Washington, Seattle, WA 98195 USA.
RP Herrenkohl, TI (reprint author), Social Dev Res Grp, 9725 3rd Ave NE,Suite 401, Seattle, WA 98115 USA.
EM tih@u.washington.edu
RI Hawkins, J. David/B-8159-2017
FU NIDA NIH HHSUnited States Department of Health & Human ServicesNational
   Institutes of Health (NIH) - USANIH National Institute on Drug Abuse
   (NIDA) [R01 DA021426-08, 1R01DA09679-11, R01 DA021426, 9R01DA 021426-08,
   R01 DA009679, R01 DA009679-11]
NR 35
TC 26
Z9 26
U1 0
U2 16
PU CAMBRIDGE UNIV PRESS
PI NEW YORK
PA 32 AVENUE OF THE AMERICAS, NEW YORK, NY 10013-2473 USA
SN 0954-5794
EI 1469-2198
J9 DEV PSYCHOPATHOL
JI Dev. Psychopathol.
PD AUG
PY 2010
VL 22
IS 3
SI SI
BP 655
EP 665
DI 10.1017/S0954579410000349
PG 11
WC Psychology, Developmental
SC Psychology
GA 620RV
UT WOS:000279517900013
PM 20576185
OA Green Accepted
DA 2020-02-16
ER

PT J
AU Moricke, E
   Swinkels, SHN
   Beuker, KT
   Buitelaar, JK
AF Moricke, Esme
   Swinkels, Sophie H. N.
   Beuker, Karin T.
   Buitelaar, Jan K.
TI Predictive value of subclinical autistic traits at age 14-15 months for
   behavioural and cognitive problems at age 3-5 years
SO EUROPEAN CHILD & ADOLESCENT PSYCHIATRY
LA English
DT Article
DE Autistic traits; Behavioural problems; Cognitive abilities; Young
   children; General population
ID SOCIAL COMMUNICATION QUESTIONNAIRE; SPECTRUM DISORDERS;
   PRESCHOOL-CHILDREN; YOUNG-CHILDREN; TEMPERAMENT; LANGUAGE; RISK;
   PSYCHOPATHOLOGY; INTERVENTION; ATTENTION
[truncated: 1,074,447 more chars]
