# Supplementary material for: Mapping Phenomena Relevant to Adolescent Emotion Regulation: A Text-Mining Systematic Review
Source: Adolesc Res Rev. 2021 May 21;7(1):127–39. doi: 10.1007/s40894-021-00160-7 (PMC8138847; doi:10.1007/s40894-021-00160-7)
Supplement: Supplementary file 1 — Supplementary file1 (ZIP 54379 kb) [file 40894_2021_160_MOESM1_ESM.zip › veni_sysrev-master/recs/savedrecs15.txt]

FN Clarivate Analytics Web of Science
VR 1.0
PT J
AU Galera, C
   Taupiac, E
   Fraisse, S
   Naudion, S
   Toussaint, E
   Rooryck-Thambo, C
   Delrue, MA
   Arveiler, B
   Lacombe, D
   Bouvard, MP
AF Galera, Cedric
   Taupiac, Emmanuelle
   Fraisse, Sonia
   Naudion, Sophie
   Toussaint, Eva
   Rooryck-Thambo, Caroline
   Delrue, Marie-Ange
   Arveiler, Benoit
   Lacombe, Didier
   Bouvard, Manuel-Pierre
TI Socio-Behavioral Characteristics of Children with Rubinstein-Taybi
   Syndrome
SO JOURNAL OF AUTISM AND DEVELOPMENTAL DISORDERS
LA English
DT Article
DE Rubinstein-Taybi syndrome; Pervasive Developmental Disorder Not
   Otherwise Specified; Socio-behavioral characteristics
ID SOCIAL-BEHAVIOR QUESTIONNAIRE; PSYCHIATRIC-DISORDERS; CSBQ; CBP; PDD
AB Research regarding the behavioral aspects of children with Rubinstein-Taybi syndrome (RTS) has suggested some possible behavioral patterns including autistic features. Caregivers of 39 children (mean age = 8.4 years) with RTS (49% showing abnormality in CREBBP gene) and 39 children (mean age = 8.6 years) matched on developmental level, age and gender were administered the Child Behavior Checklist and the Children's Social Behavior Questionnaire. Children with RTS did not exhibit higher internalizing (affective and anxiety symptoms) or externalizing (disruptive symptoms) behavioral problems than expected for their age/developmental range. However, they displayed some specific behaviors: short attention span, motor stereotypies, poor coordination, and overweight. The presence of an identified CREBBP gene abnormality was possibly related to the motor difficulties through impaired motor skills learning.
C1 [Galera, Cedric] Pole Pedopsychiat Univ, Ctr Hosp Charles Perrens, F-33076 Bordeaux, France.
   [Galera, Cedric; Fraisse, Sonia; Naudion, Sophie; Bouvard, Manuel-Pierre] Univ Victor Segalen, Child Psychiat Dept, Ctr Hosp Charles Perrens, Bordeaux 2, France.
   [Taupiac, Emmanuelle; Fraisse, Sonia; Naudion, Sophie; Toussaint, Eva; Rooryck-Thambo, Caroline; Delrue, Marie-Ange; Arveiler, Benoit; Lacombe, Didier] Univ Victor Segalen, Dept Med Genet, Ctr Hosp Pellegrin Enfant, Bordeaux 2, France.
RP Galera, C (reprint author), Pole Pedopsychiat Univ, Ctr Hosp Charles Perrens, 121 Rue Bechade, F-33076 Bordeaux, France.
EM cedric.galera@u-bordeaux2.fr
RI lacombe, didier/K-7967-2014; ROORYCK, Caroline/M-4565-2014; Arveiler,
   Benoit/M-3721-2014
OI Lacombe, Didier/0000-0002-8956-2207; GALERA, CEDRIC/0000-0003-0549-9608;
   Rooryck, Caroline/0000-0002-9789-3591
NR 29
TC 24
Z9 24
U1 0
U2 8
PU SPRINGER/PLENUM PUBLISHERS
PI NEW YORK
PA 233 SPRING ST, NEW YORK, NY 10013 USA
SN 0162-3257
EI 1573-3432
J9 J AUTISM DEV DISORD
JI J. Autism Dev. Disord.
PD SEP
PY 2009
VL 39
IS 9
BP 1252
EP 1260
DI 10.1007/s10803-009-0733-4
PG 9
WC Psychology, Developmental
SC Psychology
GA 483ZL
UT WOS:000269012200003
PM 19350377
DA 2020-02-16
ER

PT J
AU Murdock, KK
   Robinson, EM
   Adams, SK
   Berz, J
   Rollock, MJD
AF Murdock, Karla Klein
   Robinson, Elizabeth M.
   Adams, Sue K.
   Berz, Jennifer
   Rollock, Michael J. D.
TI Family-school connections and internalizing problems among children
   living with asthma in urban, low-income neighborhoods
SO JOURNAL OF CHILD HEALTH CARE
LA English
DT Article
DE child and adolescent mental health; child health; inequalities in
   health; parenting support
ID PSYCHOSOCIAL ADJUSTMENT; MATERNAL DEPRESSION; RISK-FACTORS; HEALTH-CARE;
   PERFORMANCE; PREVALENCE; ANXIETY; DISORDERS; MORBIDITY; PARENTS
AB Children with asthma living in urban environments are at risk for experiencing internalizing problems and difficulties at school due to social context and health-related stressors. Parent confidence and participation in the school and children's attitudes about school were explored in association with children's depressed mood and school anxiety. Forty-five parent-child dyads were recruited from urban community health centers. Most participants were members of ethnic minority groups. Hierarchical multiple regression analyses revealed that higher levels of parent confidence in the school were associated with fewer symptoms of school anxiety in children. Children's attitudes toward school moderated the relation between parent participation in the school and children's depressed mood. Specifically, lower levels of parent participation were associated with higher levels of depressed mood only for children with the least positive school attitudes. Although preliminary, these results suggest the importance of attending to family-school connections to optimize the school-related psychological functioning of children living with asthma in urban environments.
C1 [Murdock, Karla Klein] Washington & Lee Univ, Dept Psychol, Lexington, VA 24450 USA.
   [Robinson, Elizabeth M.] Eunice Kennedy Shriver Natl Inst Child Hlth & Hum, Prevent Res Branch, Bethesda, MD USA.
   [Adams, Sue K.] Univ Rhode Isl, Dept Human Dev & Family Studies, Kingston, RI 02881 USA.
   [Berz, Jennifer] Brookline Community Mental Hlth Ctr, Boston, MA USA.
   [Rollock, Michael J. D.] Univ Massachusetts, Boston, MA 02125 USA.
RP Murdock, KK (reprint author), Washington & Lee Univ, Dept Psychol, Lexington, VA 24450 USA.
EM MurdockK@wlu.edu
FU National Institutes of HealthUnited States Department of Health & Human
   ServicesNational Institutes of Health (NIH) - USA [MH63165]
FX Funding for this study was provided by a grant awarded to the first
   author by the National Institutes of Health (MH63165). Appreciation is
   expressed to Carolyn Greene, Ana Diaz and Yudy Muneton for their
   assistance in the conceptualization and implementation of the study.
NR 62
TC 4
Z9 5
U1 1
U2 7
PU SAGE PUBLICATIONS LTD
PI LONDON
PA 1 OLIVERS YARD, 55 CITY ROAD, LONDON EC1Y 1SP, ENGLAND
SN 1367-4935
EI 1741-2889
J9 J CHILD HEALTH CARE
JI J. Child Health Care
PD SEP
PY 2009
VL 13
IS 3
BP 275
EP 294
DI 10.1177/1367493509336682
PG 20
WC Nursing; Pediatrics
SC Nursing; Pediatrics
GA 645YY
UT WOS:000281503300008
PM 19713409
OA Green Accepted, Green Published
DA 2020-02-16
ER

PT J
AU Keenan, K
   Feng, X
   Hipwell, A
   Klostermann, S
AF Keenan, Kate
   Feng, Xin
   Hipwell, Alison
   Klostermann, Susan
TI Depression begets depression: Comparing the predictive utility of
   depression and anxiety symptoms to later depression
SO JOURNAL OF CHILD PSYCHOLOGY AND PSYCHIATRY
LA English
DT Article
DE Females; depression; anxiety; prediction
ID INTERNALIZING DISORDERS; COMORBIDITY; CHILDHOOD; CHILDREN; ADOLESCENTS;
   CONSTRUCTS
AB Background:
   The high comorbidity between depressive and anxiety disorders, especially among females, has called into question the independence of these two symptom groups. It is possible that childhood anxiety typically precedes depression in girls. Comparing of the predictive utility of symptoms of anxiety with the predictive utility of symptoms of depression from early childhood to early adolescence is needed to test this hypothesis.
   Methods:
   Data from a population-based sample of 2,451 girls were used to examine age-related changes and year-to-year stability within and across symptoms of major depression, separation anxiety, and generalized/social anxiety by maternal report from ages 6 to 12. In addition, the predictive utility of symptoms of major depression, separation anxiety, and generalized/social anxiety at ages 7-10 years of age to depressive disorders at ages 11-13 was tested.
   Results:
   Symptoms of separation anxiety demonstrated a linear decrease, depression symptoms a linear increase and symptoms of generalized/social anxiety an increase from 6-8, a plateau 8-10, followed by a decrease from 10-12 years. Year-to-year changes in symptoms of major depression were best predicted by depressive symptoms in the previous year, although a small amount of additional variance was accounted for by separation anxiety symptoms in early childhood and generalized/social anxiety symptoms in mid to later childhood. Age 8 was the earliest age from which depressive disorders in early adolescence could be predicted from symptoms of depression and generalized social anxiety.
   Conclusions:
   Homotypic continuity of depression and anxiety symptoms from early childhood to early adolescence is more common in girls than heterotypic continuity. Some additional information about year-to-year changes in depression symptoms and later depressive disorder is gained by assessing anxiety symptoms. Depressive symptoms themselves, however, appear to be the strongest and most reliable predictor of later depression.
C1 [Keenan, Kate] Univ Chicago, Dept Psychiat, Chicago, IL 60637 USA.
   [Feng, Xin; Hipwell, Alison; Klostermann, Susan] Univ Pittsburgh, Western Psychiat Inst & Clin, Pittsburgh, PA 15260 USA.
RP Keenan, K (reprint author), 5891 S Maryland Ave,MC3077,Room W-715, Chicago, IL 60636 USA.
EM kckeenan@uchicago.edu
RI Hipwell, Alison/F-2405-2014
OI Hipwell, Alison/0000-0001-7179-1151
FU National Institutes of HealthUnited States Department of Health & Human
   ServicesNational Institutes of Health (NIH) - USA [ROI MM66167, ROI
   MM56630]
FX Funding for this study was provided by National Institutes of Health
   grants ROI MM66167 and ROI MM56630.
NR 24
TC 65
Z9 65
U1 0
U2 29
PU WILEY-BLACKWELL PUBLISHING, INC
PI MALDEN
PA COMMERCE PLACE, 350 MAIN ST, MALDEN 02148, MA USA
SN 0021-9630
J9 J CHILD PSYCHOL PSYC
JI J. Child Psychol. Psychiatry
PD SEP
PY 2009
VL 50
IS 9
BP 1167
EP 1175
DI 10.1111/j.1469-7610.2009.02080.x
PG 9
WC Psychology, Developmental; Psychiatry; Psychology
SC Psychology; Psychiatry
GA 487IH
UT WOS:000269264800015
PM 19344385
OA Green Accepted
DA 2020-02-16
ER

PT J
AU Hunt, MK
   Hopko, DR
AF Hunt, Melissa K.
   Hopko, Derek R.
TI Predicting High School Truancy Among Students in the Appalachian South
SO JOURNAL OF PRIMARY PREVENTION
LA English
DT Article
DE Truancy; Rural; Appalachian culture; Risk factors
ID GRADE-POINT AVERAGE; SUBSTANCE USE; ADOLESCENT ADJUSTMENT; ALCOHOL
   EXPECTANCIES; RISK BEHAVIORS; AMERICAN YOUTH; DEPRESSION; PERFORMANCE;
   DELINQUENCY; HEALTH
AB Truancy is a considerable problem among adolescents. Considering the historical emphasis on studying truancy in urban regions, a concerted effort is needed to extend this research into rural areas to examine cultural generalizability of findings. The purpose of this study was to assess variables associated with truancy in a rural sample (N = 367) of students attending high school in a southern rural region of the Appalachian Mountains. The primary objective was to assess the relative predictive strength of the following variables: academic performance, religiosity, environmental factors (family structure, parental education, and adolescent perceptions of family functioning), internalizing problems (anxiety, depression, thought problems, attentional problems), externalizing problems (substance use and rule-breaking behaviors), and prosocial overt behaviors (participation in school and leadership activities). Regression analysis indicated that truancy was significantly associated with poor school performance, increased depression, social problems, having a less educated mother, a less structured home environment, higher grade, and decreased participation in school sports. Editors' Strategic Implications: These findings are critical for the understanding of truancy in rural areas, and they highlight contextual factors that must be identified and addressed through systematic prevention programs targeting adolescents at risk for truancy.
C1 [Hunt, Melissa K.; Hopko, Derek R.] Univ Tennessee, Dept Psychol, Knoxville, TN 37996 USA.
RP Hopko, DR (reprint author), Univ Tennessee, Dept Psychol, 301-D,307 Austin Peay Bldg, Knoxville, TN 37996 USA.
EM dhopko@utk.edu
NR 84
TC 23
Z9 23
U1 0
U2 18
PU SPRINGER
PI NEW YORK
PA 233 SPRING ST, NEW YORK, NY 10013 USA
SN 0278-095X
EI 1573-6547
J9 J PRIM PREV
JI J. Prim. Prev.
PD SEP
PY 2009
VL 30
IS 5
BP 549
EP 567
DI 10.1007/s10935-009-0187-7
PG 19
WC Public, Environmental & Occupational Health
SC Public, Environmental & Occupational Health
GA 646AG
UT WOS:000281506700004
PM 19680814
DA 2020-02-16
ER

PT J
AU Lang, JM
   Waterman, J
   Baker, BL
AF Lang, Jason M.
   Waterman, Jill
   Baker, Bruce L.
TI Computeen: A Randomized Trial of a Preventive Computer and Psychosocial
   Skills Curriculum for At-Risk Adolescents
SO JOURNAL OF PRIMARY PREVENTION
LA English
DT Article
DE Prevention; Adolescent; Psychosocial; At-risk; Computer; Community
ID SELF-ESTEEM; CHILDREN; PSYCHOTHERAPY; RESILIENCE; TRANSITION; PATTERNS;
   POVERTY; HEALTH
AB Computeen, a preventive technology and psychosocial skills development program for at-risk adolescents, was designed to improve computer skills, self-esteem, and school attitudes, and reduce behavior problems, by combining elements of community-based and empirically supported prevention programs. Fifty-five mostly Latino adolescents from 12 to 16 years old who were living in affordable housing communities participated in this randomized wait-list control study. Results showed considerable improvements in computer self-efficacy, decreases in internalizing behavior problems, and excellent attendance and consumer satisfaction. Self-esteem and school motivation results were mixed. Computer self-efficacy mediated the relationship between improved computer skills and self-esteem. Younger adolescents showed greater improvement than did older adolescents. Editors' Strategic Implications: Although there are limitations to this study's sample size and scope, Computeen appears promising as a developmentally appropriate, strengths-based prevention program.
C1 [Lang, Jason M.] Child Hlth & Dev Inst, Farmington, CT 06032 USA.
   [Waterman, Jill; Baker, Bruce L.] Univ Calif Los Angeles, Dept Psychol, Los Angeles, CA 90024 USA.
RP Lang, JM (reprint author), Child Hlth & Dev Inst, 270 Farmington Ave,Suite 367, Farmington, CT 06032 USA.
EM jason.lang@alumni.tufts.edu
RI Lang, Jason/K-2268-2019
OI Lang, Jason/0000-0002-6596-7891
FU NIMH NIH HHSUnited States Department of Health & Human ServicesNational
   Institutes of Health (NIH) - USANIH National Institute of Mental Health
   (NIMH) [1 F31 MH068096]
NR 38
TC 4
Z9 4
U1 0
U2 6
PU SPRINGER
PI NEW YORK
PA 233 SPRING ST, NEW YORK, NY 10013 USA
SN 0278-095X
EI 1573-6547
J9 J PRIM PREV
JI J. Prim. Prev.
PD SEP
PY 2009
VL 30
IS 5
BP 587
EP 603
DI 10.1007/s10935-009-0186-8
PG 17
WC Public, Environmental & Occupational Health
SC Public, Environmental & Occupational Health
GA 646AG
UT WOS:000281506700006
PM 19669886
DA 2020-02-16
ER

PT J
AU Ezpeleta, L
   Toro, J
AF Ezpeleta, Lourdes
   Toro, Josep
TI Associations Among Anxiety Disorders and Non-anxiety Disorders,
   Functional Impairment and Medication in Children and Adolescents
SO JOURNAL OF PSYCHOPATHOLOGY AND BEHAVIORAL ASSESSMENT
LA English
DT Article
DE Anxiety disorders; Comorbidity; Functional impairment; Consultation;
   Medication
ID DEFICIT HYPERACTIVITY DISORDER; DIAGNOSTIC INTERVIEW;
   PSYCHIATRIC-DISORDERS; INTERNALIZING DISORDERS; MENTAL-DISORDERS;
   TRIPARTITE MODEL; COMORBIDITY; CHILDHOOD; PREVALENCE; CONDUCT
AB This is a study of comorbid anxiety disorders and how they affect the clinical picture of comorbid cases. The sample consisted of 576 Spanish children aged 8 to 17 years receiving psychiatric outpatient consultation that were evaluated using a semi-structured diagnostic interview for both parents and children. A specific association of homotypic comorbidity among anxiety disorders that was independent of the presence of other disorders was found. There was heterotypic comorbidity between anxiety and depressive disorders, ADHD, anorexia and tic disorders. Relationships between non-anxiety disorders were, in general, independent of anxiety, but anxiety moderated the relationship between ADHD-Conduct disorder and Conduct disorder-enuresis. Comorbid anxiety increased difficulties in social interaction, was related with higher global impairment and had an impact on consultation and medication. Anxiety disorder comorbidity should be well recognized in order not to disregard the treatment of all present disorders.
C1 [Ezpeleta, Lourdes] Univ Autonoma Barcelona, Dept Psicol Clin & Salut, Unitat Epidemiol & Diagnost Psicopatol Desenvolup, E-08193 Barcelona, Spain.
   [Toro, Josep] Univ Barcelona, Dept Psiquiatria & Psicobiol Clin, Barcelona, Spain.
RP Ezpeleta, L (reprint author), Univ Autonoma Barcelona, Dept Psicol Clin & Salut, Unitat Epidemiol & Diagnost Psicopatol Desenvolup, E-08193 Barcelona, Spain.
EM lourdes.ezpeleta@uab.es
OI Ezpeleta, Lourdes/0000-0002-8957-083X
NR 53
TC 6
Z9 6
U1 0
U2 2
PU SPRINGER/PLENUM PUBLISHERS
PI NEW YORK
PA 233 SPRING ST, NEW YORK, NY 10013 USA
SN 0882-2689
EI 1573-3505
J9 J PSYCHOPATHOL BEHAV
JI J. Psychopathol. Behav. Assess.
PD SEP
PY 2009
VL 31
IS 3
BP 168
EP 177
DI 10.1007/s10862-008-9109-x
PG 10
WC Psychology, Clinical
SC Psychology
GA 464XA
UT WOS:000267541700004
DA 2020-02-16
ER

PT J
AU Eiden, RD
   Molnar, DS
   Colder, C
   Edwards, EP
   Leonard, KE
AF Eiden, Rina D.
   Molnar, Danielle S.
   Colder, Craig
   Edwards, Ellen P.
   Leonard, Kenneth E.
TI A Conceptual Model Predicting Internalizing Problems in Middle Childhood
   Among Children of Alcoholic and Nonalcoholic Fathers: The Role of
   Marital Aggression
SO JOURNAL OF STUDIES ON ALCOHOL AND DRUGS
LA English
DT Article
ID NATIONAL-COMORBIDITY-SURVEY; FUTURE-DIRECTIONS; CONTEXTUAL RISK; FAMILY;
   ANXIETY; DEPRESSION; DISORDERS; CONFLICT; BEHAVIOR; VIOLENCE
AB Objective: The purpose of this study was to test a conceptual model predicting children's anxiety/depression in middle childhood in a community sample of children with parents who had alcohol problems (n = 112) and those Without alcohol problems (n = 101). The conceptual model examined the role of parents' alcohol diagnoses, depression, and antisocial behavior among parents of children ages 12 months to kindergarten age in predicting marital aggression and parental aggravation. Higher levels of marital aggression and parental aggravation were hypothesized to predict children's depression/anxiety within time (18 months to kindergarten age and, prospectively, to age during fourth grade). Method: The sample was recruited front New York State birth records when the children were 12 months old. Assessments were conducted at 12, 18, 24, and 36 months; at kindergarten age; and during fourth grade, Results: Children with alcoholic fathers had higher depression/anxiety scores according to parental reports but not self-reports. Structural equations modeling was largely supportive of the conceptual model. Fathers' alcoholism was associated with higher child anxiety via greater levels of marital aggression among families with alcohol problems. Results also indicated that there was a significant indirect association between parents' depression symptoms and child anxiety via marital aggression. Conclusions: The results highlight the nested nature of risk characteristics in alcoholic families and the important role of marital aggression in predicting children's anxiety/depression. Interventions targeting both parents' alcohol problems and associated marital aggression are likely to provide the dual benefits of improving family interactions and lowering risk of children's internalizing behavior problems. (J. Stud. Alcohol Drugs 70: 741-750, 2009)
C1 [Eiden, Rina D.; Molnar, Danielle S.; Colder, Craig; Edwards, Ellen P.; Leonard, Kenneth E.] SUNY Buffalo, Res Inst Addict, Buffalo, NY 14203 USA.
   [Leonard, Kenneth E.] SUNY Buffalo, Dept Psychiat, Buffalo, NY 14203 USA.
RP Eiden, RD (reprint author), SUNY Buffalo, Res Inst Addict, 1021 Main St, Buffalo, NY 14203 USA.
EM eiden@ria.buffalo.edu
OI Leonard, Kenneth E./0000-0001-6658-1264; Eiden, Rina/0000-0002-5303-3661
FU National Institute on Alcohol Abuse and AlcoholismUnited States
   Department of Health & Human ServicesNational Institutes of Health (NIH)
   - USANIH National Institute on Alcohol Abuse & Alcoholism (NIAAA) [R01
   AA 10042]
FX This research was supported by National Institute on Alcohol Abuse and
   Alcoholism grant R01 AA 10042.
NR 43
TC 16
Z9 17
U1 0
U2 10
PU ALCOHOL RES DOCUMENTATION INC CENT ALCOHOL STUD RUTGERS UNIV
PI PISCATAWAY
PA C/O DEIRDRE ENGLISH, 607 ALLISON RD, PISCATAWAY, NJ 08854-8001 USA
SN 1937-1888
J9 J STUD ALCOHOL DRUGS
JI J. Stud. Alcohol Drugs
PD SEP
PY 2009
VL 70
IS 5
BP 741
EP 750
DI 10.15288/jsad.2009.70.741
PG 10
WC Substance Abuse; Psychology
SC Substance Abuse; Psychology
GA 496MY
UT WOS:000269979800013
PM 19737499
OA Green Published
DA 2020-02-16
ER

PT J
AU Chisolm, DJ
   Mulatu, MS
   Brown, JR
AF Chisolm, Deena J.
   Mulatu, Mesfin S.
   Brown, Jorielle R.
TI Racial/ethnic disparities in the patterns of co-occurring mental health
   problems in adolescents in substance abuse treatment
SO JOURNAL OF SUBSTANCE ABUSE TREATMENT
LA English
DT Article
DE Adolescence; Substance use; Mental health; Disparities
ID ETHNIC-DIFFERENCES; USE DISORDERS; PRIMARY-CARE; ALCOHOL-USE; DRUG-USE;
   COMORBIDITY; IDENTITY; BEHAVIOR; ONSET; ASSOCIATION
AB This study examines disparities in co-occurring mental health and substance use problems by race/ethnicity to inform the development of culturally appropriate treatment approaches. Using pooled clinical data collected with the Global Assessment of Individual Needs, we identified racial/ethnic and other factors associated with co-occurring internalizing problems, externalizing problems, and the combination thereof in adolescents in federally funded treatment facilities. Results show that after controlling for demographic and socioenvironmental factors, African Americans, Hispanics, and mixed-race adolescents were more likely than Whites to have co-occurring internalizing problems. African Americans and Native Americans were less likely than Whites to have externalizing problems and to have combined internalizing and externalizing problems. Presence of co-occurring problems was also associated with victimization, homelessness, and family substance abuse. These results indicate that co-occurring mental health problems vary by race/ethnicity, and therefore, refined approaches are needed for culturally appropriate care of patients. (C) 2009 Elsevier Inc. All rights reserved.
C1 [Chisolm, Deena J.] Ohio State Univ, Coll Med, Dept Pediat, Columbus, OH 43205 USA.
   [Chisolm, Deena J.] Nationwide Childrens Hosp, Res Inst, Ctr Innovat Pediat Practice, Columbus, OH 43205 USA.
   [Brown, Jorielle R.] Subst Abuse & Mental Hlth Serv Adm, Ctr Subst Abuse Treatment, Rockville, MD 20857 USA.
   [Mulatu, Mesfin S.] MayaTech Corp, Silver Spring, MD 20910 USA.
RP Chisolm, DJ (reprint author), Ohio State Univ, Coll Med, Dept Pediat, 700 Childrens Dr,Suite J1401, Columbus, OH 43205 USA.
EM deena.chisolm@nationwidechildrens.org
RI Mulatu, Mesfin/R-3657-2019; Chisolm, Deena/E-2887-2011
NR 28
TC 13
Z9 13
U1 0
U2 11
PU PERGAMON-ELSEVIER SCIENCE LTD
PI OXFORD
PA THE BOULEVARD, LANGFORD LANE, KIDLINGTON, OXFORD OX5 1GB, ENGLAND
SN 0740-5472
J9 J SUBST ABUSE TREAT
JI J. Subst. Abus. Treat.
PD SEP
PY 2009
VL 37
IS 2
BP 203
EP 210
DI 10.1016/j.jsat.2008.11.005
PG 8
WC Psychology, Clinical; Substance Abuse
SC Psychology; Substance Abuse
GA 481OL
UT WOS:000268821000010
PM 19195815
DA 2020-02-16
ER

PT J
AU Spittle, AJ
   Treyvaud, K
   Doyle, LW
   Roberts, G
   Lee, KJ
   Inder, TE
   Cheong, JLY
   Hunt, RW
   Newnham, CA
   Anderson, PJ
AF Spittle, Alicia J.
   Treyvaud, Karli
   Doyle, Lex W.
   Roberts, Gehan
   Lee, Katherine J.
   Inder, Terrie E.
   Cheong, Jeanie L. Y.
   Hunt, Rod W.
   Newnham, Carol A.
   Anderson, Peter J.
TI Early Emergence of Behavior and Social-Emotional Problems in Very
   Preterm Infants
SO JOURNAL OF THE AMERICAN ACADEMY OF CHILD AND ADOLESCENT PSYCHIATRY
LA English
DT Article
DE preterm infant; behavior; outcome; magnetic resonance imaging
ID LOW-BIRTH-WEIGHT; SCHOOL-AGED CHILDREN; HEALTH-CARE NEEDS; EARLY
   INTERVENTION; FUNCTIONAL LIMITATIONS; TRANSACTION PROGRAM; DEVELOPMENTAL
   CARE; PREMATURE-INFANTS; BRAIN STRUCTURE; YOUNG-ADULTS
AB Objective: Children born very preterm are reported to have an increased frequency of social, emotional, and behavioral problems at school age compared with their peers born at term. The primary aim of this study was to compare social-emotional difficulties and competencies of very preterm and full-term children at 2 years' corrected age. In addition, the relation between perinatal variables and early behavior problems was also examined to help identify those very preterm children most at risk. Method: At 2 years' corrected age, the parents of 188 very preterm (gestational age <30 weeks or birth weight <1,250 g) and 70 full-term (gestational age >= 37 weeks) children completed the Infant Toddler Social and Emotional Assessment to determine externalizing, internalizing, and dysregulation problems and social-emotional competencies. For the very preterm sample, extensive perinatal data were collected including sex, birth weight, gestational age, chronic lung disease, and postnatal steroids, as well as neonatal cerebral white matter abnormalities detected by magnetic resonance imaging. Results: The very preterm children at 2 years demonstrated significantly higher internalizing and dysregulation scores and lower competence scores than peers born at term. There was no significant difference in externalizing scores between groups. Female sex, lower birth weight z score, white matter abnormalities, and postnatal corticosteroids were significantly associated with lower competence scores in the very preterm group. Conclusions: Very preterm children exhibit higher rates of behavior problems early in development, in particular internalizing and dysregulation problems and poorer competence. J. Am. Acad. Child Adolesc. Psychiatry, 2009;48(9):909-918.
C1 [Spittle, Alicia J.] Royal Childrens Hosp, Murdoch Childrens Res Inst, Victorian Infant Brain Studies VIBeS Team, Parkville, Vic 3052, Australia.
   [Inder, Terrie E.] Washington Univ, St Louis, MO 63130 USA.
   [Spittle, Alicia J.; Lee, Katherine J.; Cheong, Jeanie L. Y.; Hunt, Rod W.; Anderson, Peter J.] Univ Melbourne, Melbourne, Vic 3010, Australia.
RP Spittle, AJ (reprint author), Royal Childrens Hosp, Murdoch Childrens Res Inst, Victorian Infant Brain Studies VIBeS Team, 2nd Floor,Flemington Rd, Parkville, Vic 3052, Australia.
EM aspittle@unimelb.edu.au
RI Anderson, Peter John/O-5302-2019; Anderson, Peter J/B-6839-2015; Lee,
   Katherine J/A-2519-2016
OI Anderson, Peter John/0000-0001-7430-868X; Anderson, Peter
   J/0000-0001-7430-868X; Cheong, Jeanie/0000-0001-5901-0455; Doyle,
   Lex/0000-0002-7667-7312; Roberts, Gehan/0000-0002-2151-1630; Spittle,
   Alicia/0000-0002-6535-661X
FU National Health and Medical Research CouncilNational Health and Medical
   Research Council of Australia [237117]; Murdoch Childrens Research
   Institute; Royal Women Hospital Research Foundation; Brockhoff
   Foundation
FX This study was funded by the National Health and Medical Research
   Council (no. 237117), the Murdoch Childrens Research Institute, The
   Royal Women Hospital Research Foundation, and the Brockhoff Foundation.
NR 59
TC 116
Z9 119
U1 1
U2 46
PU LIPPINCOTT WILLIAMS & WILKINS
PI PHILADELPHIA
PA 530 WALNUT ST, PHILADELPHIA, PA 19106-3621 USA
SN 0890-8567
J9 J AM ACAD CHILD PSY
JI J. Am. Acad. Child Adolesc. Psychiatr.
PD SEP
PY 2009
VL 48
IS 9
BP 909
EP 918
DI 10.1097/CHI.0b013e3181af8235
PG 10
WC Psychology, Developmental; Pediatrics; Psychiatry
SC Psychology; Pediatrics; Psychiatry
GA 488AW
UT WOS:000269322300006
PM 19633579
DA 2020-02-16
ER

PT J
AU Lee, JM
   Appugliese, D
   Coleman, SM
   Kaciroti, N
   Corwyn, RF
   Bradley, RH
   Sandberg, DE
   Lumeng, JC
AF Lee, Joyce M.
   Appugliese, Danielle
   Coleman, Sharon M.
   Kaciroti, Niko
   Corwyn, Robert F.
   Bradley, Robert H.
   Sandberg, David E.
   Lumeng, Julie C.
TI Short Stature in a Population-Based Cohort: Social, Emotional, and
   Behavioral Functioning
SO PEDIATRICS
LA English
DT Article
DE short stature; quality of life; child
ID GROWTH-HORMONE TREATMENT; IDIOPATHIC SHORT STATURE; QUALITY-OF-LIFE;
   SCHOOL ADJUSTMENT; SELF-ESTEEM; PSYCHOLOGICAL ADJUSTMENT; CHILDREN;
   VICTIMIZATION; THERAPY; FRIENDSHIP
AB OBJECTIVE: The goal was to determine whether there were significant differences between children of normative versus short stature in behavioral functioning and peer relationships, according to teacher and child reports.
   METHODS: The study included 712 boys and girls in the sixth grade, from the National Institute of Child Health and Human Development Study of Early Child Care and Youth Development. Main outcome measures included Achenbach Teacher's Report Form internalizing, externalizing, and total scores; Children's Depression Inventory scores (child report); Life Orientation Test-Revised scores (child report); Child Behavior with Peers questionnaire asocial with peers, excluded by peers, and peer victimization subscale scores (teacher report); peer social support and victimization scores (child report); and relationships with peers score (teacher report). In bivariate comparisons, these outcomes were compared for children of relatively short (height of <10th percentile) versus nonshort (height of >= 10th percentile) stature, and effect sizes were calculated. Multivariate linear regression models adjusted for maternal education, income/needs ratio, race, and gender.
   RESULTS: Effect sizes ranged from 0.00 to 0.35. Short children reported marginally higher levels of self-perceived peer victimization, compared with their nonshort peers. There were no significant differences in the rest of the outcomes for children of short versus nonshort stature, in either unadjusted or adjusted models.
   CONCLUSION: Although short children from a population-based sample reported marginally higher levels of self-perceived peer victimization, they did not differ from their nonshort peers in a range of social, emotional, and behavioral outcomes. Pediatrics 2009; 124: 903-910
C1 [Lee, Joyce M.] Univ Michigan, Child Hlth Evaluat & Res Unit, Ann Arbor, MI 48109 USA.
   [Kaciroti, Niko; Lumeng, Julie C.] Univ Michigan, Ctr Human Growth & Dev, Ann Arbor, MI 48109 USA.
   [Sandberg, David E.; Lumeng, Julie C.] Univ Michigan, Dept Pediat, Ann Arbor, MI 48109 USA.
   [Appugliese, Danielle; Coleman, Sharon M.] Boston Univ, Sch Publ Hlth, Data Coordinating Ctr, Boston, MA USA.
   [Corwyn, Robert F.] Arizona State Univ, Dept Psychol, Tempe, AZ 85287 USA.
   [Bradley, Robert H.] Arizona State Univ, Family & Human Dynam Res Inst, Tempe, AZ USA.
RP Lee, JM (reprint author), Univ Michigan, Child Hlth Evaluat & Res Unit, 300 NIB,Room 6E08,Campus Box 5456, Ann Arbor, MI 48109 USA.
EM joyclee@umich.edu
RI Sandberg, David E./Q-5106-2019
OI Sandberg, David E./0000-0002-7389-8283; Kaciroti,
   Niko/0000-0001-8843-8231
FU National Institute of DiabetesUnited States Department of Health & Human
   ServicesNational Institutes of Health (NIH) - USANIH National Institute
   of Diabetes & Digestive & Kidney Diseases (NIDDK); Digestive and Kidney
   DiseasesUnited States Department of Health & Human ServicesNational
   Institutes of Health (NIH) - USANIH National Institute of Diabetes &
   Digestive & Kidney Diseases (NIDDK) [K08DK082386]; Clinical Sciences
   Scholars Program at the University of MichiganUniversity of Michigan
   System; American Heart Association Midwest AffiliateAmerican Heart
   Association [0455563Z]
FX Dr Lee was supported by National Institute of Diabetes and Digestive and
   Kidney Diseases grant K08DK082386 and the Clinical Sciences Scholars
   Program at the University of Michigan. This project was supported by
   American Heart Association Midwest Affiliate grant-in-aid 0455563Z to Dr
   Lumeng.
NR 42
TC 33
Z9 34
U1 0
U2 4
PU AMER ACAD PEDIATRICS
PI ELK GROVE VILLAGE
PA 141 NORTH-WEST POINT BLVD,, ELK GROVE VILLAGE, IL 60007-1098 USA
SN 0031-4005
EI 1098-4275
J9 PEDIATRICS
JI Pediatrics
PD SEP
PY 2009
VL 124
IS 3
BP 903
EP 910
DI 10.1542/peds.2008-0085
PG 8
WC Pediatrics
SC Pediatrics
GA 488XH
UT WOS:000269383100008
PM 19706592
OA Bronze
DA 2020-02-16
ER

PT J
AU Ladd, GW
   Herald-Brown, SL
   Andrews, RK
AF Ladd, Gary W.
   Herald-Brown, Sarah L.
   Andrews, Rebecca K.
TI The Child Behavior Scale (CBS) Revisited: A Longitudinal Evaluation of
   CBS Subscales With Children, Preadolescents, and Adolescents
SO PSYCHOLOGICAL ASSESSMENT
LA English
DT Article
DE child behavior; peer relations; internalizing problems; externalizing
   problems; prosocial behavior
ID GENDER-DIFFERENCES; SOCIAL-STATUS; SOCIOMETRIC MEASURE; MIDDLE
   CHILDHOOD; PEER REJECTION; SCHOOL; ADJUSTMENT; AGGRESSION; PRESCHOOLERS;
   WITHDRAWAL
AB The Child Behavior Scale (CBS) is a teacher-report instrument that was developed over a decade ago as an alternative to more costly methods for assessing children's behavior and peer relations in school contexts. This investigation was undertaken to clarify how well the CBS achieves its aims with a broader age spectrum of youth (6- to 13-year-olds). Investigative aims were to examine the basic psychometric properties of the CBS and evaluate the construct and criterion-related validity of the CBS's 6 subscales at each of 8 grade levels (Grades 1-8). These aims were examined in a longitudinal investigation with samples of children and their teachers, classmates, and parents. One sample (n = 396) was followed from 1st through 8th grade, and a second sample (n = 100) was recruited in 5th grade, combined with the initial sample, and followed through 8th grade. Results suggest that the majority of the CBS subscales provide trustworthy data about the behavioral and peer relational constructs that this instrument was designed to measure and that the CBS's range of application, or developmental purview as an assessment tool, spans the period from early childhood (age 5) through early adolescence (age 13).
C1 [Ladd, Gary W.] Arizona State Univ, Sch Social & Family Dynam, Tempe, AZ 85287 USA.
   [Ladd, Gary W.; Andrews, Rebecca K.] Arizona State Univ, Dept Psychol, Tempe, AZ 85287 USA.
   [Herald-Brown, Sarah L.] Indiana Univ Penn, Dept Human Dev & Environm Studies, Indiana, PA 15705 USA.
RP Ladd, GW (reprint author), Arizona State Univ, Sch Social & Family Dynam, POB 853701, Tempe, AZ 85287 USA.
EM gary.ladd@asu.edu
FU NICHD NIH HHSUnited States Department of Health & Human ServicesNational
   Institutes of Health (NIH) - USANIH Eunice Kennedy Shriver National
   Institute of Child Health & Human Development (NICHD) [R01HD-045906];
   NIMH NIH HHSUnited States Department of Health & Human ServicesNational
   Institutes of Health (NIH) - USANIH National Institute of Mental Health
   (NIMH) [2-R01MH-49223, 1 R01MH-49223]
NR 78
TC 22
Z9 22
U1 0
U2 11
PU AMER PSYCHOLOGICAL ASSOC
PI WASHINGTON
PA 750 FIRST ST NE, WASHINGTON, DC 20002-4242 USA
SN 1040-3590
EI 1939-134X
J9 PSYCHOL ASSESSMENT
JI Psychol. Assess.
PD SEP
PY 2009
VL 21
IS 3
BP 325
EP 339
DI 10.1037/a0016205
PG 15
WC Psychology, Clinical
SC Psychology
GA 491IK
UT WOS:000269571900009
PM 19719345
DA 2020-02-16
ER

PT J
AU Fiese, BH
   Everhart, RS
   Wildenger, L
AF Fiese, Barbara H.
   Everhart, Robin S.
   Wildenger, Leah
TI WHEEZING, SLEEPING, AND WORRYING: THE HIDDEN RISKS OF ASTHMA AND OBESITY
   IN SCHOOL-AGE CHILDREN
SO PSYCHOLOGY IN THE SCHOOLS
LA English
DT Article
ID BODY-MASS INDEX; QUALITY-OF-LIFE; CHILDHOOD ASTHMA; ANXIETY DISORDERS;
   PHYSICAL-ACTIVITY; PSYCHOPATHOLOGY; ASSOCIATION; ADOLESCENTS;
   ADJUSTMENT; MANAGEMENT
AB The present study investigated the co-occurrence of asthma and obesity in a sample of 193 children (mean age = 7.76 years). Specifically, this study was interested in delineating the associated comorbidities of internalizing symptoms and sleep disruptions among younger (younger than 7 years) and older elementary age children with asthma who were also overweight. Information about child internalizing symptoms (among other areas of functioning) was collected from teacher ratings of child behavior. Data regarding nighttime waking, morning symptoms, and school days missed were obtained from parent reports. Findings suggest that older elementary age children with asthma who are overweight are more likely to experience internalizing symptoms and more nighttime waking than their average weight peers. Implications include the important role of teachers in identifying these children who might be at increased risk for internalizing symptoms and the consequences of such symptoms. (C) 2009 Wiley Periodicals, Inc.
C1 [Fiese, Barbara H.] Univ Illinois, Family Resiliency Ctr, Dept Human & Community Dev, Urbana, IL 61801 USA.
   [Everhart, Robin S.; Wildenger, Leah] Syracuse Univ, Dept Psychol, Syracuse, NY 13244 USA.
RP Fiese, BH (reprint author), Univ Illinois, Family Resiliency Ctr, Dept Human & Community Dev, 1016B Christopher Hall MC 081,904 W Nevada, Urbana, IL 61801 USA.
EM bhfiese@illinois.edu
OI Fiese, Barbara/0000-0003-2935-8682
NR 45
TC 2
Z9 2
U1 0
U2 5
PU WILEY
PI HOBOKEN
PA 111 RIVER ST, HOBOKEN 07030-5774, NJ USA
SN 0033-3085
EI 1520-6807
J9 PSYCHOL SCHOOLS
JI Psychol. Schools
PD SEP
PY 2009
VL 46
IS 8
SI SI
BP 728
EP 738
DI 10.1002/pits.20411
PG 11
WC Psychology, Educational
SC Psychology
GA 486GR
UT WOS:000269184800004
DA 2020-02-16
ER

PT J
AU Orsolini, M
   Fanari, R
   Cerracchio, S
   Famiglietti, L
AF Orsolini, Margherita
   Fanari, Rachele
   Cerracchio, Sara
   Famiglietti, Luisa
TI Phonological and lexical reading in Italian children with dyslexia
SO READING AND WRITING
LA English
DT Article
DE Developmental dyslexia; Development of phonological and lexical reading
ID DEVELOPMENTAL DYSLEXIA; EYE-MOVEMENT; READERS; LANGUAGE; PATTERNS;
   ENGLISH; ORTHOGRAPHY; CONSISTENCY; SUBTYPES; SURFACE
AB In this study we explore the development of phonological and lexical reading in dyslexic children. We tested a group of 14 Italian children who have been diagnosed with dyslexia and whose reading age is end of grade 1. We compared this group with a group of 70 typically developing children who have been tested for reading at the end of grade 1. For each dyslexic child we also selected a participant who was attending the same grade, was close in age, and showed typical reading development when tested with a narrative passage reading task (Cornoldi, Colpo, & Gruppo MT, 1981) for correctness and reading speed. Children in this group are "same grade controls." We used a reading task consisting of 40 three syllables words. A qualitative and quantitative method of coding children's naming allowed us to distinguish several components of their reading performance: the grapheme and word recognition, the size of orthographic units involved in the aloud orthography-phonology conversion, the reading process used to recognize words. The comparison of the dyslexic group with the reading age and the same grade control groups reveals different trends of delayed reading processes. Considering dyslexic children's chronological age, lexical reading is greatly delayed. Considering dyslexic children's reading age, the type of reading process that is more deeply delayed is phonological reading. The rate of fragmented phonological reading (i.e., a type of syllabized phonological reading) is much higher in dyslexic children compared to the reading age group, suggesting that some factors undermine the possibility of internalizing the orthography-phonology conversion and the blending processes.
C1 [Orsolini, Margherita; Famiglietti, Luisa] Univ Roma La Sapienza, Dipartimento Psicol Proc Sviluppo & Socializzaz, Rome, Italy.
   [Fanari, Rachele] Univ Cagliari, Dipartimento Psicol, Cagliari, Italy.
   [Cerracchio, Sara] Ctr Riabilitat Synapsy, Rome, Italy.
RP Orsolini, M (reprint author), Univ Roma La Sapienza, Dipartimento Psicol Proc Sviluppo & Socializzaz, Rome, Italy.
EM margherita.orsolini@uniroma1.it
NR 41
TC 9
Z9 9
U1 1
U2 28
PU SPRINGER
PI DORDRECHT
PA VAN GODEWIJCKSTRAAT 30, 3311 GZ DORDRECHT, NETHERLANDS
SN 0922-4777
J9 READ WRIT
JI Read. Writ.
PD SEP
PY 2009
VL 22
IS 8
BP 933
EP 954
DI 10.1007/s11145-008-9134-x
PG 22
WC Education & Educational Research; Psychology, Educational
SC Education & Educational Research; Psychology
GA 495AU
UT WOS:000269862400004
DA 2020-02-16
ER

PT J
AU Petresco, S
   Gutt, EK
   Krelling, R
   Neto, FL
   Rohde, LAP
   Moreno, RA
AF Petresco, Sandra
   Gutt, Elisa Kijner
   Krelling, Renata
   Lotufo Neto, Francisco
   Paim Rohde, Luis Augusto
   Moreno, Ricardo Alberto
TI The prevalence of psychopathology in offspring of bipolar women from a
   Brazilian tertiary center
SO REVISTA BRASILEIRA DE PSIQUIATRIA
LA English
DT Article
DE Bipolar disorder; Psychopathology; Risk factors; Children; Adolescent
ID PORTUGUESE VERSION; DISORDER PHENOTYPE; MENTAL-DISORDERS; RATING-SCALE;
   CHILDREN; PARENTS; RELIABILITY; MANIA; RISK; ADOLESCENTS
AB Objective: No previous study has assessed the occurrence of psychopathology in offspring of bipolar women from South America. The objective of this study was to assess the prevalence of psychopathology in offspring of bipolar mothers from Brazil compared with two control groups. Method: Children and adolescents aged 6 to 18 years of bipolar disorders mothers (n = 43), mothers with other mild to moderate mental disorders (n = 53) and mothers without any psychiatric disorder (n = 53) were evaluated using the Kiddie Schedule for Affective Disorders and Schizophrenia present and lifetime version, the Child Behavior Checklist and the Youth Self-Report. Raters were blind to the mothers' diagnoses, who were interviewed by means of the Structured Clinical Interview. Results: Bipolar offspring had twice the chance of having one or more lifetime Axis I diagnoses [prevalence ratio = 2.11 (95% CI: 1.30-3.42) and p = 0.003] and 2.8 higher risk of having a lifetime anxiety disorder [prevalence ratio = 2.83 (95% CI: 1.39-5.78) e p = 0.004] than the offspring of mothers with no mental disorder. In addition, significantly higher scores on Child Behavior Checklist thought problems and Youth Self-Report social problems, as well as anxiety/depression and internalizing problems were observed. Conclusion: Our results confirm previous findings suggesting higher psychiatric problems in offspring of bipolar mothers and extend them to the Brazilian society
C1 [Petresco, Sandra; Moreno, Ricardo Alberto] Univ Sao Paulo, Sch Med, Clin Hosp, Inst Psychiat,Mood Disorders Unit, Sao Paulo, Brazil.
   [Petresco, Sandra; Moreno, Ricardo Alberto] Univ Sao Paulo, Sch Med, Clin Hosp, Dept Psychiat,Mood Disorders Unit, Sao Paulo, Brazil.
   [Paim Rohde, Luis Augusto] Univ Fed Rio Grande do Sul, HCPA, Div Child & Adolescent Psychiat, Juvenile Bipolar Disorder Outpatient Program, Porto Alegre, RS, Brazil.
RP Petresco, S (reprint author), Rua Dr Nascimento,709 Casa 10, BR-96200300 Rio Grande, RS, Brazil.
EM sapetresco@yahoo.com
RI Lotufo-Neto, Francisco/D-3982-2014; Rohde, Luis Augusto P/A-6426-2008
OI Rohde, Luis Augusto P/0000-0002-4552-4188
FU Fundacao de Apoio a Pesquisa do Estado de Sao Paulo (FAPESP)Fundacao de
   Amparo a Pesquisa do Estado de Sao Paulo (FAPESP); Coordena ao de
   Aperfei oamento de Pessoal de N vel Superior (CAPES)CAPES; Grupo de
   Estudos de Doen as Afetivas (GRUDA - Study Group on Affective Diseases);
   PROMAM
FX We thank all interviewers involved in the study, Mario Renato de Azevedo
   Junior, the Fundacao de Apoio a Pesquisa do Estado de Sao Paulo
   (FAPESP), the Coordena ao de Aperfei oamento de Pessoal de N vel
   Superior (CAPES), the teams from the Grupo de Estudos de Doen as
   Afetivas (GRUDA - Study Group on Affective Diseases) and the PROMAM.
NR 40
TC 14
Z9 17
U1 1
U2 6
PU ASSOC BRASILEIRA PSIQUIATRIA
PI SAO PAULO
PA SUBSCRIPTION DEPARTMENT, RUA PEDRO DE TOLEDO, 967 - CASA 01, SAO PAULO,
   SP 04039-032  A, BRAZIL
SN 1516-4446
J9 REV BRAS PSIQUIATR
JI Rev. Bras. Psiquiatr.
PD SEP
PY 2009
VL 31
IS 3
BP 240
EP 246
DI 10.1590/S1516-44462009000300009
PG 7
WC Psychiatry
SC Psychiatry
GA 499NW
UT WOS:000270229900008
PM 19784491
OA DOAJ Gold, Green Published
DA 2020-02-16
ER

PT J
AU Sterling, S
   Chi, F
   Campbell, C
   Weisner, C
AF Sterling, Stacy
   Chi, Felicia
   Campbell, Cynthia
   Weisner, Constance
TI Three-Year Chemical Dependency and Mental Health Treatment Outcomes
   Among Adolescents: The Role of Continuing Care
SO ALCOHOLISM-CLINICAL AND EXPERIMENTAL RESEARCH
LA English
DT Article
DE Adolescent; Chemical Dependency Treatment; Mental Health; Continuing
   Care; Managed Care
ID SUBSTANCE-ABUSE TREATMENT; SELF-MEDICATION HYPOTHESIS; DRUG-TREATMENT
   OUTCOMES; YOUNG-ADULT OUTCOMES; USE DISORDERS; ALCOHOL-USE; PSYCHIATRIC
   SYMPTOMATOLOGY; PATIENT CHARACTERISTICS; RESIDENTIAL-TREATMENT; TREATED
   ADOLESCENTS
AB Background: Few studies have examined the effects of treatment factors, including the types of services [chemical dependency (CD), psychiatric, or both], on long-term outcomes among adolescents following CD treatment, and whether receiving continuing care may contribute to better outcomes. This study examines the effect of the index CD and ongoing CD and psychiatric treatment episodes, 12-step participation, and individual characteristics such as CD and mental health (MH) severity and gender, age, and ethnicity, on 3-year CD and MH outcomes.
   Methods: Participants were 296 adolescents aged 13 to 18 seeking treatment at 4 CD programs of a nonprofit, managed care, integrated health system. We surveyed participants at intake, 1 year, and 3 years, and examined survey and administrative data, and CD and psychiatric utilization.
   Results: At 3 years, 29.7% of the sample reported total abstinence from both alcohol and drugs (excluding tobacco). Compared with girls, boys had only half the odds of being abstinent (OR = 0.46, p = 0.0204). Gender also predicted Externalizing severity at 3 years (coefficients 18.42 vs. 14.77, p < 0.01). CD treatment readmission in the second and third follow-up years was related to abstinence at 3 years (OR = 0.24, p = 0.0066 and OR = 3.33, p = 0.0207, respectively). Abstinence at 1 year predicted abstinence at 3 years (OR = 4.11, p < 0.0001). Those who were abstinent at 1 year also had better MH outcomes (both lower Internalizing and Externalizing scores) than those who were not (11.75 vs. 15.55, p = 0.0012 and 15.13 vs. 18.06, p = 0.0179, respectively).
   Conclusions: A CD treatment episode resulting in good 1-year CD outcomes may contribute significantly to both CD and MH outcomes 3 years later. The findings also point to the value of providing a continuing care model of treatment for adolescents.
C1 [Sterling, Stacy; Chi, Felicia; Campbell, Cynthia; Weisner, Constance] Kaiser Permanente No Calif, Div Res, Oakland, CA 94612 USA.
   [Weisner, Constance] Univ Calif San Francisco, Dept Psychiat, San Francisco, CA 94143 USA.
RP Sterling, S (reprint author), Kaiser Permanente No Calif, Div Res, 2000 Broadway,3rd Floor, Oakland, CA 94612 USA.
EM sas@dor.kaiser.org
FU CD programs; Northern California Kaiser Permanente Adolescent Chemical
   Dependency Coordinating Committee; National Institute on Drug
   AbuseUnited States Department of Health & Human ServicesNational
   Institutes of Health (NIH) - USANIH National Institute on Drug Abuse
   (NIDA); National Institute on Alcohol Abuse and AlcoholismUnited States
   Department of Health & Human ServicesNational Institutes of Health (NIH)
   - USANIH National Institute on Alcohol Abuse & Alcoholism (NIAAA);
   Center for Substance Abuse TreatmentUnited States Department of Health &
   Human Services; Robert Wood Johnson FoundationRobert Wood Johnson
   Foundation (RWJF)
FX We acknowledge the therapists and program directors, and particularly
   the patients and their parents of the adolescent CD programs for their
   support of the project, the Northern California Kaiser Permanente
   Adolescent Chemical Dependency Coordinating Committee, interviewers
   Barbara Pichotto, Melanie Jackson-Morris, Diane Lott-Garcia, Georgina
   Berrios, Gina Smith-Anderson, and Cynthia Perry-Baker for their
   assistance. Thanks also to Wendy Lu for analytical assistance and Agatha
   Hinman for project coordination and editorial assistance. This research
   study was supported by the National Institute on Drug Abuse, the
   National Institute on Alcohol Abuse and Alcoholism, the Center for
   Substance Abuse Treatment, and the Robert Wood Johnson Foundation.
NR 92
TC 11
Z9 11
U1 0
U2 13
PU WILEY
PI HOBOKEN
PA 111 RIVER ST, HOBOKEN 07030-5774, NJ USA
SN 0145-6008
EI 1530-0277
J9 ALCOHOL CLIN EXP RES
JI Alcoholism (NY)
PD AUG
PY 2009
VL 33
IS 8
BP 1417
EP 1429
DI 10.1111/j.1530-0277.2009.00972.x
PG 13
WC Substance Abuse
SC Substance Abuse
GA 473NL
UT WOS:000268213800014
PM 19413644
OA Green Accepted
DA 2020-02-16
ER

PT J
AU Luby, JL
   Si, X
   Belden, AC
   Tandon, M
   Spitznagel, E
AF Luby, Joan L.
   Si, Xuemei
   Belden, Andy C.
   Tandon, Mini
   Spitznagel, Ed
TI Preschool Depression Homotypic Continuity and Course Over 24 Months
SO ARCHIVES OF GENERAL PSYCHIATRY
LA English
DT Article
ID DSM-IV CRITERIA; YOUNG-CHILDREN; ADOLESCENT DEPRESSION;
   PSYCHIATRIC-DISORDERS; BEHAVIORAL-DISORDERS; RESIDUAL SYMPTOMS; MAJOR
   DEPRESSION; ONSET DEPRESSION; AGE CHILDREN; CHILDHOOD
AB Context: Childhood depression is a serious and relapsing psychiatric disorder. However, to date studies have focused mostly on children aged 6 years and older. Validation for depression in preschool children has been provided by 2 independent study samples. While several studies have demonstrated stability and poor outcomes of internalizing symptoms in preschoolers, there has not yet been longitudinal data available to inform the course of preschool depression and whether it shows homotypic continuity into early childhood.
   Objective: To examine the 24-month course of preschool depression and whether it showed homotypic vs heterotypic continuity or was a developmentally transient phenomenon.
   Design: Blindly rated, prospective, 24-month, longitudinal follow-up study.
   Setting: Community sites.
   Patients: Three hundred six preschoolers aged 3 to 6 years recruited from community sites and oversampled for symptoms of depression.
   Main Outcome Measure: Recurrence/stability of depression and predictors of course.
   Results: Preschoolers with depression at baseline had the highest likelihood of subsequent depression 12 and/or 24 months later compared with preschoolers with no baseline disorder and with those who had other psychiatric disorders. Preschoolers with depression at baseline were more likely to have later depression rather than other psychiatric disorders. Findings from a logistic regression analysis indicated that when controlling for demographic variables, risk factors, and comorbid disorders, depression during the preschool period and family history of affective disorders were the most robust and significant predictors of later depression.
   Conclusions: Preschool depression, similar to childhood depression, is not a developmentally transient syndrome but rather shows chronicity and/or recurrence. Homotypic continuity of preschool MDD during a 24-month period was found. These results underscore the clinical and public health importance of identification of depression as early as preschool. Further follow-up of preschoolers with depression is warranted to inform the longitudinal course throughout childhood.
C1 [Luby, Joan L.] Washington Univ, Sch Med, Dept Psychiat, St Louis, MO 63110 USA.
RP Luby, JL (reprint author), Washington Univ, Sch Med, Dept Psychiat, 660 S Euclid Ave,Box 8134, St Louis, MO 63110 USA.
EM lubyj@psychiatry.wustl.edu
RI Belden, Andy/I-1830-2012
OI Belden, Andy/0000-0002-3294-9232
FU National Institute of Mental HealthUnited States Department of Health &
   Human ServicesNational Institutes of Health (NIH) - USANIH National
   Institute of Mental Health (NIMH) [MH64769-01]
FX Funding for this study was provided by grant MH64769-01 from the
   National Institute of Mental Health (Dr Luby).
NR 56
TC 135
Z9 135
U1 0
U2 22
PU AMER MEDICAL ASSOC
PI CHICAGO
PA 330 N WABASH AVE, STE 39300, CHICAGO, IL 60611-5885 USA
SN 0003-990X
EI 1538-3636
J9 ARCH GEN PSYCHIAT
JI Arch. Gen. Psychiatry
PD AUG
PY 2009
VL 66
IS 8
BP 897
EP 905
DI 10.1001/archgenpsychiatry.2009.97
PG 9
WC Psychiatry
SC Psychiatry
GA 479BT
UT WOS:000268634500010
PM 19652129
OA Bronze, Green Accepted
DA 2020-02-16
ER

PT J
AU Bernt, KM
   Prokop, A
   Huebener, N
   Gaedicke, G
   Wrasidlo, W
   Lode, HN
AF Bernt, Kathrin M.
   Prokop, Aram
   Huebener, Nicole
   Gaedicke, Gerhard
   Wrasidlo, Wolfgang
   Lode, Holger N.
TI Eradication of CD19(+) Leukemia by Targeted Calicheamicin theta
SO BIOCONJUGATE CHEMISTRY
LA English
DT Article
ID ACUTE LYMPHOBLASTIC-LEUKEMIA; B-CELL LYMPHOMA; NON-HODGKINS-LYMPHOMA;
   BONE-MARROW-TRANSPLANTATION; TYROSINE KINASE INHIBITOR; CHILDRENS
   ONCOLOGY GROUP; ACUTE MYELOID-LEUKEMIA; MONOCLONAL-ANTIBODY;
   ANTI-B4-BLOCKED RICIN; GEMTUZUMAB OZOGAMICIN
AB Children with relapsed and refractory acute lymphoblastic leukemia (ALL) still face a critical prognosis. We tested the hypothesis that targeted calichearnicin theta (theta) using an anti-CD19-immunoconjugate may provide ail effective treatment strategy for CD19(+) ALL. Calicheamicin theta is a rationally designed prodrug Of the natural enediyene calichearnicin gamma, obtained by total synthesis. It offers the advantage of increased in vivo stability and 1000-fold hi-her antitumor potency over calicheamicin gamma. First, we demonstrate efficacy of calicheamicin theta against primary pre-B leukemic cells and multidrug-resistant leukemia cell lines (IC50 = 10(-9) to 10(-12) M), Second, conjugation of calicheamicin theta to an internalizing murine anti-CD19 monoclonal anti body was demonstrated to affect neither calichearnicin theta mediated cytotoxicity nor binding of the antibody to the target molecule. Third, anti-CD19-calicheamicin theta immunoconjugate revealed a maximum tolerated dose of 10 mu g/kg and CD19-specific and long-lasting eradication of established leukemia was demonstrated in a xenograft model. Finally, we show that the antileukemic effect of anti-CD19-calicheamicin theta is mediated by induction of apoptosis proceeding through the caspase-mediated mitochondrial pathway, On the basis of these results, we conclude that anti-CD19-calicheamicin theta immunoconjugates may offer a novel and effective approach for the treatment of relapsed CD19(+)ALL.
C1 [Bernt, Kathrin M.; Huebener, Nicole; Gaedicke, Gerhard; Lode, Holger N.] Dept Pediat, D-13353 Berlin, Germany.
   [Prokop, Aram] Dept Pediat Hematol Oncol, Berlin, Germany.
   [Wrasidlo, Wolfgang] Univ Calif San Diego, Moores Canc Ctr, San Diego, CA 92103 USA.
   [Gaedicke, Gerhard; Wrasidlo, Wolfgang] Charite, D-13353 Berlin, Germany.
RP Bernt, KM (reprint author), Dept Pediat, D-13353 Berlin, Germany.
EM holger.lode@charite.de
RI Huebener, Nicole/P-1001-2018; Bernt, Kathrin/L-1826-2016
OI Bernt, Kathrin/0000-0002-5400-0482; Bernt, Kathrin/0000-0002-0691-356X;
   Lode, Holger/0000-0002-1201-208X
FU Deutsche Forschungsgemeinschaft , Emmy-Noether ProgramGerman Research
   Foundation (DFG) [635/2-1]; Kinderkrebs Neuroblastomforschung e.V.
   Kinderleben e.V. Berlin; Charite
FX We would like to thank Anne Strandsby for excellent technical
   assistance. This work was supported by the Deutsche
   Forschungsgemeinschaft, Emmy-Noether Program, Lo 635/2-1 (H.N.L) and
   Kinderkrebs Neuroblastomforschung e.V. Kinderleben e.V. Berlin (A.P.)
   and AIP fellowships from the Charite (K.B.).
NR 43
TC 7
Z9 9
U1 0
U2 2
PU AMER CHEMICAL SOC
PI WASHINGTON
PA 1155 16TH ST, NW, WASHINGTON, DC 20036 USA
SN 1043-1802
J9 BIOCONJUGATE CHEM
JI Bioconjugate Chem.
PD AUG
PY 2009
VL 20
IS 8
BP 1587
EP 1594
DI 10.1021/bc900128h
PG 8
WC Biochemical Research Methods; Biochemistry & Molecular Biology;
   Chemistry, Multidisciplinary; Chemistry, Organic
SC Biochemistry & Molecular Biology; Chemistry
GA 484KB
UT WOS:000269042100020
PM 19572629
DA 2020-02-16
ER

PT J
AU Kjobli, J
   Ogden, T
AF Kjobli, John
   Ogden, Terje
TI Gender differences in intake characteristics and behavior change among
   children in families receiving parent management training
SO CHILDREN AND YOUTH SERVICES REVIEW
LA English
DT Article
DE Gender differences; Gender specific clinical outcomes; Parent management
   training; Externalizing behavior; Internalizing behavior; Social
   competence
ID LIFE-COURSE-PERSISTENT; LIMITED ANTISOCIAL PATHWAYS; ONSET CONDUCT
   PROBLEMS; EXTERNALIZING BEHAVIOR; SOCIAL COMPETENCE; FOLLOW-UP;
   AGGRESSION; CHILDHOOD; ADOLESCENCE; GIRLS
AB Participants were 323 families with children (aged 4-12 years), among whom 87 (26.9%) were girls. Gender differences before treatment with Parent Management Training-the Oregon model (PMTO) and pre-post gender differences in behavioral change (regression analyses) were examined. At pre treatment, girls demonstrated less externalizing problem behavior according to parents and teachers, but more internalizing problems according to parents. Teachers reported girls to be more socially competent than boys and they reported more comorbidity among boys than girls. At post treatment, girls had more likely changed in a positive direction according to teacher ratings of externalizing behavior and social competence, but not according to any of the parent-reported variables. In sum, girls were not more at risk than boys at intake to treatment and PMTO appeared to be an equally effective intervention for girls and boys. The few gender differences in outcomes indicated that girls benefited more from PMTO than boys. The limitations and practical implications of the findings are discussed. (C) 2009 Elsevier Ltd. All rights reserved.
C1 [Kjobli, John; Ogden, Terje] Univ Oslo, Norwegian Ctr Child Behav Dev, N-0306 Oslo, Norway.
RP Kjobli, J (reprint author), Univ Oslo, Norwegian Ctr Child Behav Dev, POB 7053 Majorstuen, N-0306 Oslo, Norway.
EM john.kjobli@atferdssenteret.no
OI Ogden, Terje/0000-0002-2353-0798
NR 53
TC 9
Z9 9
U1 0
U2 7
PU PERGAMON-ELSEVIER SCIENCE LTD
PI OXFORD
PA THE BOULEVARD, LANGFORD LANE, KIDLINGTON, OXFORD OX5 1GB, ENGLAND
SN 0190-7409
EI 1873-7765
J9 CHILD YOUTH SERV REV
JI Child. Youth Serv. Rev.
PD AUG
PY 2009
VL 31
IS 8
BP 823
EP 830
DI 10.1016/j.childyouth.2009.03.004
PG 8
WC Family Studies; Social Work
SC Family Studies; Social Work
GA 462UJ
UT WOS:000267381900001
DA 2020-02-16
ER

PT J
AU Blatt, SJ
   Luyten, P
AF Blatt, Sidney J.
   Luyten, Patrick
TI A structural-developmental psychodynamic approach to psychopathology:
   Two polarities of experience across the life span
SO DEVELOPMENT AND PSYCHOPATHOLOGY
LA English
DT Review
ID BORDERLINE PERSONALITY-DISORDER; SERIOUSLY DISTURBED ADOLESCENTS;
   PSYCHOTHERAPY-RESEARCH PROJECT; INTENSIVE INPATIENT TREATMENT;
   YOUNG-ADULTS; LONG-TERM; SELF-CRITICISM; PSYCHOANALYTIC PSYCHOTHERAPY;
   ANTISOCIAL-BEHAVIOR; THERAPEUTIC CHANGE
AB Consistent with principles of developmental psychopathology, this paper presents a broad psychodynamic structural developmental perspective that establishes conceptual continuities between processes of normal personality development, personality organization, concepts of psychopathology, and processes of therapeutic change. The major assumption of this approach is that personality development proceeds in a dialectic synergistic interaction between the development of capacities for interpersonal relatedness and the development of self-definition or identity. Extensive research demonstrates that these two dimensions define two broad types of personality organization, each with a particular experiential mode; preferred forms of cognition, defense, and adaptation; unique qualities of interpersonal relatedness and specific types of object and self-representation. Severe disruptions of this normal dialectic developmental process result in various forms of psychopathology organized in two basic configurations in which there is distorted defensive preoccupation, at different developmental levels, with one of these polarities (relatedness or self-definition) at the expense of the development of the other dimension. This paper reviews empirical findings supporting this approach to normal and disrupted personality development throughout the life cycle and considers its relationship to the internalizing-extemalizing distinction in childhood and adolescence, attachment theory, and research on the interaction between biological and psychosocial factors in development across the life span. Finally, we discuss the implications of this approach for intervention and prevention.
C1 [Blatt, Sidney J.] Yale Univ, Dept Psychiat, New Haven, CT 06511 USA.
   [Luyten, Patrick] Univ Leuven, Louvain, Belgium.
RP Blatt, SJ (reprint author), Yale Univ, Dept Psychiat, 300 George St,Suite 901, New Haven, CT 06511 USA.
EM sidney.blatt@yale.edu
NR 155
TC 98
Z9 102
U1 1
U2 36
PU CAMBRIDGE UNIV PRESS
PI NEW YORK
PA 32 AVENUE OF THE AMERICAS, NEW YORK, NY 10013-2473 USA
SN 0954-5794
EI 1469-2198
J9 DEV PSYCHOPATHOL
JI Dev. Psychopathol.
PD AUG
PY 2009
VL 21
IS 3
SI SI
BP 793
EP 814
DI 10.1017/S0954579409000431
PG 22
WC Psychology, Developmental
SC Psychology
GA 470ZO
UT WOS:000268021400006
PM 19583884
DA 2020-02-16
ER

PT J
AU Kim, J
   Cicchetti, D
   Rogosch, FA
   Manly, JT
AF Kim, Jungmeen
   Cicchetti, Dante
   Rogosch, Fred A.
   Manly, Jody Todd
TI Child maltreatment and trajectories of personality and behavioral,
   functioning: Implications for the development of personality disorder
SO DEVELOPMENT AND PSYCHOPATHOLOGY
LA English
DT Article
ID PHYSICAL MALTREATMENT; INTERNALIZING PROBLEMS; SOCIAL COMPETENCE; MIDDLE
   CHILDHOOD; EARLY ADULTHOOD; PSYCHOPATHOLOGY; RESILIENCE; ABUSE; IMPACT;
   SELF
AB This study investigated the longitudinal impact of maltreatment parameters on personality processes and maladjustment and prospective relationships between personality trajectory classes and subsequent maladjustment outcomes. The sample involved maltreated (n = 249) and nonmaltreated (n = 200) children followed longitudinally between ages 6 and 10. Growth mixture modeling indicated multifinality in personality development depending on the risk status (i.e., maltreated vs. nonmaltreated). Two trajectory classes of ego resiliency were identified for maltreated children: those who showed a declining trajectory exhibited greater maladjustment. In contrast, three trajectory classes of ego control were identified for nonmaltreated children; the subgroups showing increases in ego undercontrol or dramatic changes from high ego undercontrol to high ego overcontrol exhibited poor adjustment. Experiencing multiple maltreatment subtypes and physical/sexual abuse were related to higher levels of ego undercontrol and extemalizing symptomatology, whereas early onset of maltreatment was associated with the low and decreasing trajectory of ego resiliency and higher levels of internalizing symptomatology. The findings suggest that ego resiliency and ego control, personality processes related to self-regulation, may be important factors in identifying distinct pathways to later personality disorders as well as pathways to resilient functioning.
C1 [Kim, Jungmeen] Virginia Polytech Inst & State Univ, Dept Psychol 0436, Blacksburg, VA 24061 USA.
   [Cicchetti, Dante] Univ Minnesota, Minneapolis, MN 55455 USA.
   [Rogosch, Fred A.; Manly, Jody Todd] Univ Rochester, Rochester, NY 14627 USA.
RP Kim, J (reprint author), Virginia Polytech Inst & State Univ, Dept Psychol 0436, Blacksburg, VA 24061 USA.
EM jungmeen@vt.edu
RI Cicchetti, Dante/C-4560-2015
OI Cicchetti, Dante/0000-0002-6347-1278; Manly, Jody/0000-0001-9233-0266
FU NIMH NIH HHSUnited States Department of Health & Human ServicesNational
   Institutes of Health (NIH) - USANIH National Institute of Mental Health
   (NIMH) [K01 MH068491, K01 MH068491-05, K01-MH068491]
NR 77
TC 56
Z9 56
U1 0
U2 27
PU CAMBRIDGE UNIV PRESS
PI NEW YORK
PA 32 AVENUE OF THE AMERICAS, NEW YORK, NY 10013-2473 USA
SN 0954-5794
J9 DEV PSYCHOPATHOL
JI Dev. Psychopathol.
PD AUG
PY 2009
VL 21
IS 3
BP 889
EP 912
DI 10.1017/S0954579409000480
PG 24
WC Psychology, Developmental
SC Psychology
GA 470ZO
UT WOS:000268021400011
PM 19583889
OA Green Accepted
DA 2020-02-16
ER

PT J
AU Fellinger, J
   Holzinger, D
   Sattel, H
   Laucht, M
   Goldberg, D
AF Fellinger, Johannes
   Holzinger, Daniel
   Sattel, Heribert
   Laucht, Manfred
   Goldberg, David
TI Correlates of mental health disorders among children with hearing
   impairments
SO DEVELOPMENTAL MEDICINE AND CHILD NEUROLOGY
LA English
DT Article
ID DIFFICULTIES QUESTIONNAIRE SDQ; IMPAIRED CHILDREN; GENDER DIFFERENCES;
   PREVALENCE; DEAF; COMORBIDITY; CHILDHOOD; STRENGTHS
AB Aim
   The aim of this study was to elucidate factors related to the high rate of mental health disorders seen in those with impaired hearing, including social factors and audiological measures.
   Method
   A representative sample of 95 pupils (47 females, 48 males; mean age 11y 1mo, range 6y 5mo to 16y, SD 2y 7mo) with hearing impairments of at least 40dB and normal non-verbal intelligence (IQ 97.5, SD 19.5), was assessed audiologically and with a structured clinical interview giving both current and lifetime diagnoses, and the Strengths and Difficulties Questionnaire. Detailed social information was gathered from parents and teachers.
   Results
   Point and lifetime prevalence rates for any psychiatric disorder (32.6%; 45.3%) and depression (7.4%; 26.3%) were higher than in general population samples and not related to the degree of hearing loss. There was a relation between having a lifetime diagnosis and the child's ability to be understood within the family (25.6% vs 7.7%, odds ratio 4.12 [1.2-14.1], p=0.02). Internalizing mental health disorders were between three and six times more likely in those who had been teased, maltreated by classmates, or isolated.
   Interpretation
   We conclude that the increased risk of depression in those who have been teased, isolated, or maltreated is not peculiar to deafness, but the ability to make oneself understood is, and is modestly related (r=0.22-0.34) to the probability of these adverse experiences.
C1 [Fellinger, Johannes] Hosp St John God, Hlth Ctr Deaf, Inst Neurol Senses & Language, A-4021 Linz, Austria.
   [Sattel, Heribert] Tech Univ Munich, Dept Psychosomat Med & Psychotherapy, D-8000 Munich, Germany.
   [Laucht, Manfred] Cent Inst Mental Hlth, D-6800 Mannheim, Germany.
   [Goldberg, David] Kings Coll London, Inst Psychiat, London, England.
RP Fellinger, J (reprint author), Hosp St John God, Hlth Ctr Deaf, Inst Neurol Senses & Language, Bischofstr 11, A-4021 Linz, Austria.
EM Johannes.Fellinger@bblinz.at
OI Holzinger, Daniel/0000-0001-6634-6117
FU Fonds Gesundes Osterreich; government of Upper Austria
FX We especially thank the supervising board, consisting of members of the
   Deaf and Parents Association, the school authorities, and members of the
   Department of Social Welfare and Health of Upper Austria. The study was
   significantly supported financially by the Fonds Gesundes Osterreich (
   Funds for a Healthy Austria) and the government of Upper Austria.
NR 26
TC 55
Z9 56
U1 0
U2 9
PU WILEY-BLACKWELL PUBLISHING, INC
PI MALDEN
PA COMMERCE PLACE, 350 MAIN ST, MALDEN 02148, MA USA
SN 0012-1622
J9 DEV MED CHILD NEUROL
JI Dev. Med. Child Neurol.
PD AUG
PY 2009
VL 51
IS 8
BP 635
EP 641
DI 10.1111/j.1469-8749.2008.03218.x
PG 7
WC Clinical Neurology; Pediatrics
SC Neurosciences & Neurology; Pediatrics
GA 471BU
UT WOS:000268029100012
PM 19627335
DA 2020-02-16
ER

PT J
AU Clayton, EH
   Hanstock, TL
   Hirneth, SJ
   Kable, CJ
   Garg, ML
   Hazell, PL
AF Clayton, E. H.
   Hanstock, T. L.
   Hirneth, S. J.
   Kable, C. J.
   Garg, M. L.
   Hazell, P. L.
TI Reduced mania and depression in juvenile bipolar disorder associated
   with long-chain omega-3 polyunsaturated fatty acid supplementation
SO EUROPEAN JOURNAL OF CLINICAL NUTRITION
LA English
DT Article
DE omega-3; EPA; DHA; children and adolescents; psychiatry; juvenile
   bipolar disorder
ID PLACEBO-CONTROLLED TRIAL; DOUBLE-BLIND; FISH-OIL; OMEGA-3-FATTY-ACIDS;
   ADOLESCENTS; CHILDREN
AB Long-chain omega-3 polyunsaturated fatty acid (LCn-3PUFA) supplementation may improve symptoms of depression in children and bipolar disorder ( BD) in adults. No studies have examined the effectiveness of LCn-3PUFA supplementation in the treatment of mania and depression in juvenile BD (JBD) when given as an adjunct to standard pharmacological treatment. Eighteen children and adolescents with JBD received supplements containing 360 mg per day eicosapentaenoic acid (EPA) and 1560 mg per day docosahexaenoic acid (DHA) for 6 weeks in an open-label study. Intake and fasting red blood cell (RBC) LCn-3PUFA, mania, depression and global function were assessed before and after supplementation. RBC EPA and DHA were significantly higher following supplementation. Clinician ratings of mania and depression were significantly lower and global functioning significantly higher after supplementation. Parent ratings of internalizing and externalizing behaviours were also significantly lower following supplementation. A larger randomized controlled trial appears warranted in this participant population. European Journal of Clinical Nutrition (2009) 63, 1037-1040; doi: 10.1038/ejcn.2008.81; published online 21 January 2009
C1 [Clayton, E. H.] Wagga Wagga Agr Inst, NSW Dept Primary Ind, Wagga Wagga, NSW 2650, Australia.
   [Clayton, E. H.; Garg, M. L.] Univ Newcastle, Nutraceut Res Grp, Callaghan, NSW 2308, Australia.
   [Hanstock, T. L.; Hirneth, S. J.; Kable, C. J.] Hunter New England Area Hlth Serv, Bipolar Program, Newcastle, NSW, Australia.
   [Hanstock, T. L.] Univ Newcastle, Sch Psychol, Callaghan, NSW 2308, Australia.
   [Hanstock, T. L.] Univ New England, Sch Psychol, Armidale, NSW 2351, Australia.
   [Hazell, P. L.] Univ Sydney, Concord Clin Sch, Discipline Psychol Med, Sydney, NSW 2006, Australia.
   [Hazell, P. L.] Univ Newcastle, Sch Med Practice & Populat Hlth, Discipline Psychiat, Callaghan, NSW 2308, Australia.
RP Clayton, EH (reprint author), Wagga Wagga Agr Inst, NSW Dept Primary Ind, Pine Gully Rd, Wagga Wagga, NSW 2650, Australia.
EM edward.clayton@dpi.nsw.gov.au
RI Garg, Manohar L/A-5795-2009
OI Clayton, Edward/0000-0002-3302-3781
NR 10
TC 71
Z9 75
U1 0
U2 12
PU NATURE PUBLISHING GROUP
PI LONDON
PA MACMILLAN BUILDING, 4 CRINAN ST, LONDON N1 9XW, ENGLAND
SN 0954-3007
EI 1476-5640
J9 EUR J CLIN NUTR
JI Eur. J. Clin. Nutr.
PD AUG
PY 2009
VL 63
IS 8
BP 1037
EP 1040
DI 10.1038/ejcn.2008.81
PG 4
WC Nutrition & Dietetics
SC Nutrition & Dietetics
GA 479HK
UT WOS:000268650100015
PM 19156158
OA Bronze
DA 2020-02-16
ER

PT J
AU Sabet, F
   Richter, LM
   Ramchandani, PG
   Stein, A
   Quigley, MA
   Norris, SA
AF Sabet, Farnaz
   Richter, Linda M.
   Ramchandani, Paul G.
   Stein, Alan
   Quigley, Maria A.
   Norris, Shane A.
TI Low birthweight and subsequent emotional and behavioural outcomes in
   12-year-old children in Soweto, South Africa: findings from Birth to
   Twenty
SO INTERNATIONAL JOURNAL OF EPIDEMIOLOGY
LA English
DT Article
DE South Africa; birthweight; depression; fetal origins hypothesis; cohort
   studies
ID SYSTOLIC BLOOD-PRESSURE; DEPRESSIVE SYMPTOMS; PSYCHIATRIC SEQUELAE;
   SEX-DIFFERENCES; FETAL ORIGINS; RISK; ASSOCIATION; COHORT; GROWTH; LIFE
AB Methods A sample of 1029 children was drawn from Birth to Twenty, a longitudinal cohort followed from pregnancy to young adulthood. This sample completed the Youth Self Report at age 12 years, a validated psychological measure of behavioural and emotional adjustment. Scores were compared between LBW (< 2500 g) and normal birthweight children using multivariate analysis with adjustment for potential birth and life events confounding factors.
   Results No associations were found between LBW and total [adjusted odds ratio (OR) 1.09, 95% confidence interval (CI) 0.69-1.74], internalizing (adjusted OR 0.81, 95% CI 0.52-1.28) or externalizing profiles (adjusted OR 0.81, 95% CI 0.49-1.36). The only difference detected was for the internalizing sub-profile of Somatic Complaints (adjusted OR 2.02, 95% CI 1.21-3.38), which on subgroup analysis was greatest among females.
   Conclusions We found no convincing evidence of an association between LBW and emotional and behavioural outcomes in 12-year olds in this sample in urban South Africa. To our knowledge, this is the first published assessment of this association in a developing world context.
C1 [Sabet, Farnaz; Ramchandani, Paul G.; Stein, Alan] Univ Oxford, Sect Child & Adolescent Psychiat, Oxford OX3 7JX, England.
   [Richter, Linda M.] Human Sci Res Council, Durban, South Africa.
   [Quigley, Maria A.] Univ Oxford, Natl Perinatal Epidemiol Unit, Oxford OX3 7JX, England.
   [Norris, Shane A.] Univ Witwatersrand, Dept Paediat & Child Hlth, Birth Res Programme 20, Johannesburg, South Africa.
RP Ramchandani, PG (reprint author), Univ Oxford, Warneford Hosp, Dept Psychiat, Oxford OX3 7JX, England.
EM paul.ramchandani@psych.ox.ac.uk
RI Ramchandani, Paul/O-5340-2014
OI Ramchandani, Paul/0000-0003-3646-2410; Quigley,
   Maria/0000-0002-8058-6181
FU Wellcome TrustWellcome Trust [078434, 077210, 066008]
NR 51
TC 15
Z9 16
U1 0
U2 4
PU OXFORD UNIV PRESS
PI OXFORD
PA GREAT CLARENDON ST, OXFORD OX2 6DP, ENGLAND
SN 0300-5771
EI 1464-3685
J9 INT J EPIDEMIOL
JI Int. J. Epidemiol.
PD AUG
PY 2009
VL 38
IS 4
BP 944
EP 954
DI 10.1093/ije/dyp204
PG 11
WC Public, Environmental & Occupational Health
SC Public, Environmental & Occupational Health
GA 481LK
UT WOS:000268812300011
PM 19433519
OA Bronze, Green Published
DA 2020-02-16
ER

PT J
AU Alink, LRA
   Cicchetti, D
   Kim, J
   Rogosch, FA
AF Alink, Lenneke R. A.
   Cicchetti, Dante
   Kim, Jungmeen
   Rogosch, Fred A.
TI Mediating and Moderating Processes in the Relation between Maltreatment
   and Psychopathology: Mother-Child Relationship Quality and Emotion
   Regulation
SO JOURNAL OF ABNORMAL CHILD PSYCHOLOGY
LA English
DT Article
DE Psychopathology; Maltreatment; Attachment; Emotion regulation; Moderated
   mediation
ID ATTACHMENT; BEHAVIOR; ASSOCIATIONS; TEMPERAMENT; ASYMMETRY; SECURITY;
   RISK; SUSCEPTIBILITY; RESILIENCE; ADJUSTMENT
AB The present study investigated underlying processes of the effect of maltreatment on psychopathology (i.e., internalizing and externalizing problems) in a group of 111 maltreated and 110 nonmaltreated 7-10 year-old children (60% boys). We tested the moderating and/or mediating roles of emotion regulation and the mother-child relationship quality (pattern of relatedness) using Structural Equation Modeling. Emotion regulation, but not the pattern of relatedness, mediated the relation between maltreatment and psychopathology. This mediation was moderated by the pattern of relatedness: For the group of children with an insecure pattern of relatedness, maltreatment was related to lower levels of emotion regulation, which was predictive of higher levels of internalizing and externalizing symptomatology. In contrast, for the secure relatedness group, there was no mediation by emotion regulation since the impact of maltreatment on emotion regulation was not significant. Implications of the mediating role of emotion regulation and the buffering role of the mother-child relationship quality were discussed.
C1 [Alink, Lenneke R. A.] Leiden Univ, Ctr Child & Family Studies, NL-2300 RB Leiden, Netherlands.
   [Cicchetti, Dante] Univ Minnesota, Minneapolis, MN USA.
   [Kim, Jungmeen] Virginia Polytech Inst & State Univ, Blacksburg, VA 24061 USA.
   [Rogosch, Fred A.] Univ Rochester, Rochester, NY USA.
RP Alink, LRA (reprint author), Leiden Univ, Ctr Child & Family Studies, POB 9555, NL-2300 RB Leiden, Netherlands.
EM alinklra@fsw.leidenuniv.nl
RI Cicchetti, Dante/C-4560-2015
OI Cicchetti, Dante/0000-0002-6347-1278
NR 82
TC 89
Z9 90
U1 0
U2 50
PU SPRINGER/PLENUM PUBLISHERS
PI NEW YORK
PA 233 SPRING ST, NEW YORK, NY 10013 USA
SN 0091-0627
EI 1573-2835
J9 J ABNORM CHILD PSYCH
JI J. Abnorm. Child Psychol.
PD AUG
PY 2009
VL 37
IS 6
BP 831
EP 843
DI 10.1007/s10802-009-9314-4
PG 13
WC Psychology, Clinical; Psychology, Developmental
SC Psychology
GA 469RF
UT WOS:000267917100006
PM 19301118
OA Other Gold, Green Published
DA 2020-02-16
ER

PT J
AU Swenson, LP
   Rose, AJ
AF Swenson, Lance P.
   Rose, Amanda J.
TI Friends' Knowledge of Youth Internalizing and Externalizing Adjustment:
   Accuracy, Bias, and the Influences of Gender, Grade, Positive Friendship
   Quality, and Self-Disclosure
SO JOURNAL OF ABNORMAL CHILD PSYCHOLOGY
LA English
DT Article
DE Friends' knowledge; Friendship quality; Self-disclosure; Gender
ID CROSS-INFORMANT CORRELATIONS; ADOLESCENT FRIENDSHIPS; DEPRESSIVE
   SYMPTOMS; MIDDLE CHILDHOOD; DEVELOPMENTAL SIGNIFICANCE; PERSONAL
   RELATIONSHIPS; FALSE-CONSENSUS; PEER CONTAGION; CHILDRENS; BEHAVIOR
AB Some evidence suggests that close friends may be knowledgeable of youth's psychological adjustment. However, friends are understudied as reporters of adjustment. The current study examines associations between self- and friend-reports of internalizing and externalizing adjustment in a community sample of fifth-, eighth-, and eleventh-grade youth. The study extends prior work by considering the degree to which friends' reports of youth adjustment are accurate (i.e., predicted by youths' actual adjustment) versus biased (i.e., predicted by the friend reporters' own adjustment). Findings indicated stronger bias effects than accuracy effects, but the accuracy effects were significant for both internalizing and externalizing adjustment. Additionally, friends who perceived their relationships as high in positive quality, friends in relationships high in disclosure, and girls perceived youths' internalizing symptoms most accurately. Knowledge of externalizing adjustment was not influenced by gender, grade, relationship quality, or self-disclosure. Findings suggest that friends could play an important role in prevention efforts.
C1 [Swenson, Lance P.] Suffolk Univ, Dept Psychol, Boston, MA 02114 USA.
   [Rose, Amanda J.] Univ Missouri, Dept Psychol Sci, Columbia, MO 65211 USA.
RP Swenson, LP (reprint author), Suffolk Univ, Dept Psychol, D636D, Boston, MA 02114 USA.
EM LSwenson@Suffolk.edu; RoseA@missouri.edu
FU NIMH NIH HHSUnited States Department of Health & Human ServicesNational
   Institutes of Health (NIH) - USANIH National Institute of Mental Health
   (NIMH) [R01 MH 073590, R03 MH063753, F31 MH 70079, R03 MH 63753, R01
   MH073590, F31 MH070079]
NR 64
TC 11
Z9 11
U1 0
U2 7
PU SPRINGER/PLENUM PUBLISHERS
PI NEW YORK
PA 233 SPRING ST, NEW YORK, NY 10013 USA
SN 0091-0627
J9 J ABNORM CHILD PSYCH
JI J. Abnorm. Child Psychol.
PD AUG
PY 2009
VL 37
IS 6
BP 887
EP 901
DI 10.1007/s10802-009-9319-z
PG 15
WC Psychology, Clinical; Psychology, Developmental
SC Psychology
GA 469RF
UT WOS:000267917100010
PM 19377867
OA Green Accepted
DA 2020-02-16
ER

PT J
AU Campbell, SB
   Morgan-Lopez, AA
   Cox, MJ
   McLoyd, VC
AF Campbell, Susan B.
   Morgan-Lopez, Antonio A.
   Cox, Martha J.
   McLoyd, Vonnie C.
CA Natl Inst Child Hlth Human Dev Ear
TI A Latent Class Analysis of Maternal Depressive Symptoms Over 12 Years
   and Offspring Adjustment in Adolescence
SO JOURNAL OF ABNORMAL PSYCHOLOGY
LA English
DT Article
DE maternal depressive symptoms; latent class analysis; longitudinal study;
   offspring adjustment; adolescent outcomes
ID INTERNALIZING SYMPTOMS; GENDER-DIFFERENCES; BEHAVIOR PROBLEMS; COMMUNITY
   SAMPLE; CONTEXTUAL RISK; MISSING DATA; CHILDREN; PSYCHOPATHOLOGY;
   MOTHERS; SENSITIVITY
AB The authors used data from the National Institute of Child Health and Human Development Study of Early Child Care and Youth Development to model patterns of maternal depressive symptoms, from the period of infants' age 1 month to adolescence (age 12 years), and then examined adolescent adjustment at age 15 years as a function of the course and severity of maternal symptoms. The authors identified 5 latent classes of symptoms in 1,357 women, while also taking into account sociodemographic measures: never depressed, stable subclinical, early decreasing, moderately elevated, and chronic. Women with few symptoms were more likely to be married, better educated, and in better physical health than were women with more elevated symptoms. At age 15 years, adolescents whose mothers were in the chronic, elevated, and stable subdinical latent classes reported more internalizing and externalizing problems and acknowledged engaging in more risky behavior than did children of never depressed mothers. Latent class differences in self-reported loneliness and dysphoria were also found. Discussion focuses on adolescent adjustment, especially among offspring whose mothers reported stable symptoms of depression across their childhoods.
C1 [Campbell, Susan B.] Univ Pittsburgh, Dept Psychol, Pittsburgh, PA 15260 USA.
   [Morgan-Lopez, Antonio A.] RTI Int, Res Triangle Pk, NC USA.
   [Cox, Martha J.; McLoyd, Vonnie C.] Univ N Carolina, Dept Psychol, Chapel Hill, NC USA.
RP Campbell, SB (reprint author), Univ Pittsburgh, Dept Psychol, 210 S Bouquet St, Pittsburgh, PA 15260 USA.
EM sbcamp@pitt.edu
FU NICHD NIH HHSUnited States Department of Health & Human ServicesNational
   Institutes of Health (NIH) - USANIH Eunice Kennedy Shriver National
   Institute of Child Health & Human Development (NICHD) [U10 HD025420-12,
   U10 HD025420-19, U10 HD025420-17A1, U10 HD025420-16, U10 HD025420-11,
   U10 HD025420-14, U10 HD025420-16S1, U10 HD025420-15, U10 HD025420-18,
   U10 HD025420-13, U10 HD025420-16S2]
NR 58
TC 103
Z9 105
U1 3
U2 26
PU AMER PSYCHOLOGICAL ASSOC
PI WASHINGTON
PA 750 FIRST ST NE, WASHINGTON, DC 20002-4242 USA
SN 0021-843X
EI 1939-1846
J9 J ABNORM PSYCHOL
JI J. Abnorm. Psychol.
PD AUG
PY 2009
VL 118
IS 3
BP 479
EP 493
DI 10.1037/a0015923
PG 15
WC Psychology, Clinical; Psychiatry
SC Psychology; Psychiatry
GA 484SG
UT WOS:000269067100005
PM 19685946
OA Green Accepted
DA 2020-02-16
ER

PT J
AU McLaughlin, KA
   Hatzenbuehler, ML
AF McLaughlin, Katie A.
   Hatzenbuehler, Mark L.
TI Stressful Life Events, Anxiety Sensitivity, and Internalizing Symptoms
   in Adolescents
SO JOURNAL OF ABNORMAL PSYCHOLOGY
LA English
DT Article
DE anxiety sensitivity; stress; anxiety; depression; adolescence
ID CHILDRENS DEPRESSION INVENTORY; PANIC-ATTACKS; HIERARCHICAL STRUCTURE;
   REPETITIVE THOUGHT; YOUNG ADULTHOOD; INDEX; DISORDERS; RELIABILITY;
   RUMINATION; PSYCHOPATHOLOGY
AB Anxiety sensitivity represents a robust risk factor for the development of anxiety symptoms among both adolescents and adults. However, the development of anxiety sensitivity among adolescents remains inadequately understood. In this study, the authors examined the role of stressful life events as a risk factor for the development of elevated anxiety sensitivity. Anxiety sensitivity was then examined in a longitudinal design as a mechanism linking stressful life events to changes in anxiety symptoms. Stressful life events, anxiety sensitivity, and internalizing symptoms were assessed in a diverse community sample of adolescents (N = 1,065) at 3 time points spanning 7 months. The results indicated that stressful life events were longitudinally associated with increases in anxiety sensitivity and that certain types of stressful life events, specifically events related to health and events related to family discord, were differentially predictive of increases in anxiety sensitivity. Moreover, anxiety sensitivity mediated the longitudinal relation between stressful life events and anxiety symptoms. Evidence was also found for the predictive specificity of anxiety sensitivity to symptoms of anxiety but not depression.
C1 [McLaughlin, Katie A.; Hatzenbuehler, Mark L.] Yale Univ, Dept Psychol, New Haven, CT 06520 USA.
RP McLaughlin, KA (reprint author), Harvard Univ, Sch Publ Hlth, Dept Soc Human Dev & Hlth, 677 Huntington Ave, Boston, MA 02115 USA.
EM kmclaugh@hsph.harvard.edu
OI McLaughlin, Katie/0000-0002-1362-2410
FU NIMH NIH HHSUnited States Department of Health & Human ServicesNational
   Institutes of Health (NIH) - USANIH National Institute of Mental Health
   (NIMH) [F31 MH076550-01A1, F31 MH076550]
NR 68
TC 63
Z9 66
U1 5
U2 21
PU AMER PSYCHOLOGICAL ASSOC
PI WASHINGTON
PA 750 FIRST ST NE, WASHINGTON, DC 20002-4242 USA
SN 0021-843X
EI 1939-1846
J9 J ABNORM PSYCHOL
JI J. Abnorm. Psychol.
PD AUG
PY 2009
VL 118
IS 3
BP 659
EP 669
DI 10.1037/a0016499
PG 11
WC Psychology, Clinical; Psychiatry
SC Psychology; Psychiatry
GA 484SG
UT WOS:000269067100020
PM 19685962
OA Green Accepted
DA 2020-02-16
ER

PT J
AU Bacow, TL
   Pincus, DB
   Ehrenreich, JT
   Brody, LR
AF Bacow, Terri Landon
   Pincus, Donna B.
   Ehrenreich, Jill T.
   Brody, Leslie R.
TI The metacognitions questionnaire for children: Development and
   validation in a clinical sample of children and adolescents with anxiety
   disorders
SO JOURNAL OF ANXIETY DISORDERS
LA English
DT Article
DE Metacognition; Childhood; Adolescence; Anxiety; Diagnosis
ID OBSESSIVE-COMPULSIVE SYMPTOMS; META-COGNITIONS QUESTIONNAIRE;
   GENERALIZED ANXIETY; DEPRESSION INVENTORY; INTERVIEW SCHEDULE; CHILDHOOD
   ANXIETY; SOCIAL PHOBIA; DSM-IV; WORRY; RELIABILITY
AB A self-report measure of metacognition for both children and adolescents (ages 7-17) (Metacognitions Questionnaire for Children; MCQ-C) was adapted from a previous measure, the MCQ-A (Metacognitions Questionnaire for Adolescents) and was administered to a sample of 78 children and adolescents with clinical anxiety disorders and 20 non-clinical youth. The metacognitive processes included were (1) positive beliefs about worry (positive meta-worry); (2) negative beliefs about worry (negative meta-worry); (3) superstitious, punishment and responsibility beliefs (SPR beliefs) and (4) cognitive monitoring (awareness of one's own thoughts). The MCQ-C demonstrated good internal-consistency reliability, as well as concurrent and criterion validity, and four valid factors. In line with predictions, negative meta-worry was significantly associated with self-reports of internalizing symptoms (excessive worry and depression). Age-based differences on the MCQ-C were found for only one subscale, with adolescents reporting greater awareness of their thoughts than children. Adolescent girls scored higher on the total index of metacognitive processes than adolescent boys. Overall, these results provide preliminary support for the use of the MCQ-C with a broader age range as well as an association between metacognitive processes and anxiety symptomatology in both children and adolescents, with implications for cognitive behavioral interventions with anxious youth. (C) 2009 Elsevier Ltd. All rights reserved.
C1 [Bacow, Terri Landon; Pincus, Donna B.; Ehrenreich, Jill T.; Brody, Leslie R.] Boston Univ, Ctr Anxiety & Related Disorders, Boston, MA 02215 USA.
RP Bacow, TL (reprint author), Mt Sinai Sch Med, New York, NY USA.
EM terri.bacow@msssm.edu
NR 62
TC 61
Z9 61
U1 1
U2 28
PU PERGAMON-ELSEVIER SCIENCE LTD
PI OXFORD
PA THE BOULEVARD, LANGFORD LANE, KIDLINGTON, OXFORD OX5 1GB, ENGLAND
SN 0887-6185
EI 1873-7897
J9 J ANXIETY DISORD
JI J. Anxiety Disord.
PD AUG
PY 2009
VL 23
IS 6
BP 727
EP 736
DI 10.1016/j.janxdis.2009.02.013
PG 10
WC Psychology, Clinical; Psychiatry
SC Psychology; Psychiatry
GA 452XL
UT WOS:000266574400001
PM 19362445
DA 2020-02-16
ER

PT J
AU Rakow, A
   Forehand, R
   McKee, L
   Coffelt, N
   Champion, J
   Fear, J
   Compas, B
AF Rakow, Aaron
   Forehand, Rex
   McKee, Laura
   Coffelt, Nicole
   Champion, Jennifer
   Fear, Jessica
   Compas, Bruce
TI The Relation of Parental Guilt Induction to Child Internalizing Problems
   When a Caregiver Has a History of Depression
SO JOURNAL OF CHILD AND FAMILY STUDIES
LA English
DT Article
DE Guilt induction; Parenting; Depression; Internalizing problems
ID SCHOOL-AGE-CHILDREN; MATERNAL DEPRESSION; COMMUNITY SAMPLE; AXIS-I;
   ASSOCIATION; ADOLESCENT; MOTHERS; PSYCHOPATHOLOGY; METAANALYSIS;
   RELIABILITY
AB The purpose of this study was to examine the relation between parental guilt induction and child internalizing problems in families where a caregiver had experienced depression. A total of 107 families, including 146 children (age 9-15), participated. Child-reported parental guilt induction, as well as three more traditionally studied parenting behaviors (warmth/involvement, monitoring, and discipline), were assessed, as was parent-report of child internalizing problem behavior. Linear Mixed Models Analysis indicated parental guilt induction was positively related to child internalizing problems in the context of the remaining three parenting behaviors. Implications of the findings for prevention and intervention parenting programs are considered.
C1 [Rakow, Aaron; Forehand, Rex; McKee, Laura; Coffelt, Nicole] Univ Vermont, Dept Psychol, Burlington, VT 05401 USA.
   [Champion, Jennifer; Fear, Jessica; Compas, Bruce] Vanderbilt Univ, Dept Psychol, Nashville, TN 37203 USA.
RP Forehand, R (reprint author), Univ Vermont, Dept Psychol, 2 Colchester Ave, Burlington, VT 05401 USA.
EM rex.forehand@uvm.edu
OI Forehand, Rex/0000-0002-5954-4032
FU NICHD NIH HHSUnited States Department of Health & Human ServicesNational
   Institutes of Health (NIH) - USANIH Eunice Kennedy Shriver National
   Institute of Child Health & Human Development (NICHD) [T32 HD007376];
   NIMH NIH HHSUnited States Department of Health & Human ServicesNational
   Institutes of Health (NIH) - USANIH National Institute of Mental Health
   (NIMH) [F31 MH080505-01A1, R01 MH069940]
NR 54
TC 15
Z9 15
U1 0
U2 12
PU SPRINGER
PI NEW YORK
PA 233 SPRING ST, NEW YORK, NY 10013 USA
SN 1062-1024
EI 1573-2843
J9 J CHILD FAM STUD
JI J. Child Fam. Stud.
PD AUG
PY 2009
VL 18
IS 4
BP 367
EP 377
DI 10.1007/s10826-008-9239-5
PG 11
WC Family Studies; Psychology, Developmental; Psychiatry
SC Family Studies; Psychology; Psychiatry
GA 507GU
UT WOS:000270840900001
PM 20090863
OA Green Accepted
DA 2020-02-16
ER

PT J
AU Harrell, AW
   Mercer, SH
   DeRosier, ME
AF Harrell, Amanda W.
   Mercer, Sterett H.
   DeRosier, Melissa E.
TI Improving the Social-Behavioral Adjustment of Adolescents: The
   Effectiveness of a Social Skills Group Intervention
SO JOURNAL OF CHILD AND FAMILY STUDIES
LA English
DT Article
DE Adolescent; Social skills; Group intervention; Internalizing &
   externalizing behavior
ID SELF-ESTEEM; FRIENDSHIP QUALITY; PEER-GROUPS; CHILDHOOD; CHILDREN;
   SCHOOL; COMPETENCE; DEPRESSION; PREDICTION; HEALTHY
AB We evaluated the efficacy of a social skills training intervention designed to improve adolescents' social, emotional and behavioral adjustment, Social Skills Group Intervention-Adolescent (S. S. GRIN-A). Seventy-four adolescents (ages 13-16 years) and their parents were randomly assigned to either the treatment group (N = 40) or a wait-list control group (N = 34). Adolescents in the treatment and control groups were compared on global self-concept, social self-efficacy, internalizing problems, and externalizing problems pre- and post-intervention. Youth in the treatment group demonstrated enhanced global self-concept, increased social self-efficacy, and decreased internalizing problems as compared to youth in the control group. No differences in externalizing behavior were found. We discuss the effectiveness of S. S. GRIN-A as a general program designed for addressing a range of adjustment issues and social skill deficits in adolescents.
C1 [Harrell, Amanda W.; Mercer, Sterett H.; DeRosier, Melissa E.] 3C Inst Social Dev, Cary, NC 27513 USA.
RP Harrell, AW (reprint author), 3C Inst Social Dev, 1903 N Harrison Ave,Suite 101, Cary, NC 27513 USA.
EM harrell@3cisd.com; derosier@3cisd.com
RI Mercer, Sterett H./H-4521-2019
OI Mercer, Sterett H./0000-0002-7940-4221
NR 77
TC 15
Z9 16
U1 2
U2 16
PU SPRINGER
PI NEW YORK
PA 233 SPRING ST, NEW YORK, NY 10013 USA
SN 1062-1024
EI 1573-2843
J9 J CHILD FAM STUD
JI J. Child Fam. Stud.
PD AUG
PY 2009
VL 18
IS 4
BP 378
EP 387
DI 10.1007/s10826-008-9241-y
PG 10
WC Family Studies; Psychology, Developmental; Psychiatry
SC Family Studies; Psychology; Psychiatry
GA 507GU
UT WOS:000270840900002
DA 2020-02-16
ER

PT J
AU Robinson, LR
   Morris, AS
   Heller, SS
   Scheeringa, MS
   Boris, NW
   Smyke, AT
AF Robinson, Lara R.
   Morris, Amanda Sheffield
   Heller, Sherryl Scott
   Scheeringa, Michael S.
   Boris, Neil W.
   Smyke, Anna T.
TI Relations Between Emotion Regulation, Parenting, and Psychopathology in
   Young Maltreated Children in Out of Home Care
SO JOURNAL OF CHILD AND FAMILY STUDIES
LA English
DT Article
DE Emotion regulation; Maltreatment; Parenting; Early childhood;
   Psychopathology
ID DEVELOPMENTAL PSYCHOPATHOLOGY; SOCIAL COMPETENCE; EFFORTFUL CONTROL;
   IMPACT; MOTHER; ABUSE; FAMILIES; BEHAVIOR; CONTEXT; MODELS
AB Young maltreated children, birth to three years, represent the age group with the highest rates of maltreatment in the United States (ACYF 2007). There are few studies to date that have investigated early childhood maltreatment and its effects on emotion regulatory processes and psychopathology. In response, the current investigation uses a dyadic assessment procedure to examine the relationship between parenting, emotion regulation, and symptoms of psychopathology among maltreating and non-maltreating parent-child interactions. The participants in this study were 123 children (66 maltreated and 57 nonmaltreated) from ages 1-3. Child and parent affect and child effortful control were observed during a parent-child interaction task. Symptoms of psychopathology were measured using the Child Behavior Checklist. The maltreated children exhibited more anger, more internalizing symptomatology, and less positive affect compared to non-maltreated children. Among maltreated children, emotion dysregulation was associated with internalizing symptomatology. Moreover, these data reveal parental positive affect was associated with lower child internalizing symptomatology and parental anger was associated with higher child internalizing symptomatology in the entire sample. This investigation offers evidence that emotion dysregulation subsequent to poor dyadic interactions is associated with early child maltreatment. These data suggest that maltreated children experience difficulties in emotion regulation which may be related to their higher levels of behavioral symptomatology.
C1 [Robinson, Lara R.] Penn State Univ, Dept Psychol, University Pk, PA 16802 USA.
   [Morris, Amanda Sheffield] Oklahoma State Univ, Dept Human Dev & Family Studies, Stillwater, OK 74078 USA.
   [Heller, Sherryl Scott; Scheeringa, Michael S.; Boris, Neil W.; Smyke, Anna T.] Tulane Univ, Sch Med, Dept Psychiat & Neurol, New Orleans, LA 70112 USA.
RP Robinson, LR (reprint author), Penn State Univ, Dept Psychol, University Pk, PA 16802 USA.
EM lrr14@psu.edu
NR 95
TC 40
Z9 40
U1 1
U2 44
PU SPRINGER
PI NEW YORK
PA 233 SPRING ST, NEW YORK, NY 10013 USA
SN 1062-1024
EI 1573-2843
J9 J CHILD FAM STUD
JI J. Child Fam. Stud.
PD AUG
PY 2009
VL 18
IS 4
BP 421
EP 434
DI 10.1007/s10826-008-9246-6
PG 14
WC Family Studies; Psychology, Developmental; Psychiatry
SC Family Studies; Psychology; Psychiatry
GA 507GU
UT WOS:000270840900006
DA 2020-02-16
ER

PT J
AU Pereira, AIF
   Canavarro, C
   Cardoso, MF
   Mendonca, D
AF Pereira, Ana I. F.
   Canavarro, Cristina
   Cardoso, Margarida F.
   Mendonca, Denisa
TI Patterns of Parental Rearing Styles and Child Behaviour Problems among
   Portuguese School-Aged Children
SO JOURNAL OF CHILD AND FAMILY STUDIES
LA English
DT Article
DE Parental rearing styles; Cluster analysis; Internalizing problems;
   Externalizing problems; School-aged children
ID NEGLECTFUL FAMILIES; MIDDLE CHILDHOOD; AFRICAN-AMERICAN; ADOLESCENTS;
   ADJUSTMENT; AUTHORITARIAN; PERCEPTIONS; MOTHERS; DISCIPLINE; COMPETENCE
AB The majority of studies investigating the effects of parental behaviour on the child's adjustment have a dimensional approach. We identified the existence of various patterns in parental rearing styles and analysed the relationship between different parenting patterns and behavioural problems in a group of school-aged children. A longitudinal, multi-informant study was conducted. The sample consisted of 519 school-aged children from the Portuguese general population. Parental rearing styles were measured using the EMBU-C, a questionnaire that evaluates children's perception of parental rearing dimensions. The assessment of child behavioural problems included the evaluation of internalizing and externalizing problems, and data from multiple reporters (parents and teacher). One year later, after a school transition, the adjustment of a sub-sample of 220 children was evaluated again. Cluster analysis identified four types of parental rearing styles: low support, supportive-controller, rejecting-controller, and supportive. In both assessment periods, low support and rejecting-controller parenting patterns showed higher levels of behavioural problems than the supportive and supportive-controller parenting patterns. These patterns show significant differences between them regarding behavioural problems and have a higher predictive value regarding externalizing problems (versus internalizing problems).
C1 [Pereira, Ana I. F.] Univ Coimbra, IPCDVS, P-3001802 Coimbra, Portugal.
   [Canavarro, Cristina] Univ Coimbra, Fac Psychol & Educ Sci, P-3001802 Coimbra, Portugal.
   [Cardoso, Margarida F.; Mendonca, Denisa] Univ Porto, ICBAS, Inst Biomed Sci Abel Salazar, Oporto, Portugal.
RP Pereira, AIF (reprint author), Univ Coimbra, IPCDVS, Rua Colegio Novo,Apartado 6153, P-3001802 Coimbra, Portugal.
EM aifreitaspereira@sapo.pt
RI Canavarro, Maria Cristina/A-9893-2013; Pereira, Ana Isabel/L-8512-2016;
   Pereira, Ana I. F./K-6633-2014; Mendonca, Denisa/K-5561-2014
OI Canavarro, Maria Cristina/0000-0002-5083-7322; Pereira, Ana
   Isabel/0000-0003-4532-6947; Pereira, Ana I. F./0000-0003-4532-6947;
   Mendonca, Denisa/0000-0003-4835-8944; Fonseca Cardoso,
   Margarida/0000-0003-0042-5853
NR 44
TC 23
Z9 26
U1 0
U2 30
PU SPRINGER
PI NEW YORK
PA 233 SPRING ST, NEW YORK, NY 10013 USA
SN 1062-1024
J9 J CHILD FAM STUD
JI J. Child Fam. Stud.
PD AUG
PY 2009
VL 18
IS 4
BP 454
EP 464
DI 10.1007/s10826-008-9249-3
PG 11
WC Family Studies; Psychology, Developmental; Psychiatry
SC Family Studies; Psychology; Psychiatry
GA 507GU
UT WOS:000270840900009
DA 2020-02-16
ER

PT J
AU Kane, P
   Garber, J
AF Kane, Peter
   Garber, Judy
TI Parental Depression and Child Externalizing and Internalizing Symptoms:
   Unique Effects of Fathers' Symptoms and Perceived Conflict as a Mediator
SO JOURNAL OF CHILD AND FAMILY STUDIES
LA English
DT Article
DE Fathers; Depression; Parent-child conflict; Externalizing symptoms;
   Internalizing symptoms
ID AFFECTIVELY ILL PARENTS; MATERNAL DEPRESSION; ADOLESCENT DEPRESSION;
   BEHAVIOR PROBLEMS; RISK-FACTORS; PSYCHOPATHOLOGY; MOTHERS; MODEL;
   METAANALYSIS; ATTACHMENT
AB Although a developing body of literature suggests that depressive symptoms in fathers are related to child psychopathology, little evidence suggests that paternal depression plays a unique role in children's symptoms. We used a high-risk design involving children of mothers with and without histories of depression to test the unique mediating role of father-child conflict in the relations between fathers' depressive symptoms and child externalizing and internalizing symptoms. In all regression analyses, mothers' history of depression and current depressive symptoms were controlled. Depressive symptoms in fathers were associated with child externalizing and internalizing symptoms, and father-child conflict. Father-child conflict mediated relations between fathers' depressive symptoms and child externalizing symptoms above and beyond the effects of maternal depression history and depressive symptoms. The results suggest that negative interpersonal consequences of parental depression on child psychopathology may not be limited to mothers.
C1 [Kane, Peter] Northwestern Univ, Dept Psychiat & Behav Sci, Feinberg Sch Med, Chicago, IL 60611 USA.
   [Garber, Judy] Vanderbilt Univ, Dept Psychol & Human Dev, Nashville, TN 37203 USA.
RP Kane, P (reprint author), Northwestern Univ, Dept Psychiat & Behav Sci, Feinberg Sch Med, 446 E Ontario St,Suite 7-100, Chicago, IL 60611 USA.
EM p-kane@northwestern.edu
NR 51
TC 62
Z9 62
U1 0
U2 30
PU SPRINGER
PI NEW YORK
PA 233 SPRING ST, NEW YORK, NY 10013 USA
SN 1062-1024
J9 J CHILD FAM STUD
JI J. Child Fam. Stud.
PD AUG
PY 2009
VL 18
IS 4
BP 465
EP 472
DI 10.1007/s10826-008-9250-x
PG 8
WC Family Studies; Psychology, Developmental; Psychiatry
SC Family Studies; Psychology; Psychiatry
GA 507GU
UT WOS:000270840900010
DA 2020-02-16
ER

PT J
AU Ford, JD
   Connor, DF
   Hawke, J
AF Ford, Julian D.
   Connor, Daniel F.
   Hawke, Josephine
TI Complex Trauma Among Psychiatrically Impaired Children: A
   Cross-Sectional, Chart-Review Study
SO JOURNAL OF CLINICAL PSYCHIATRY
LA English
DT Article
ID POSTTRAUMATIC-STRESS-DISORDER; CHILDHOOD TRAUMA; MALTREATED CHILDREN;
   SEXUAL-ABUSE; ADOLESCENTS; COMORBIDITY; AGGRESSION; BEHAVIOR;
   VICTIMIZATION; EXPERIENCES
AB Objective: To identify subgroups of severely psychiatrically impaired children on the basis of the complexity of their histories of exposure to abuse and other potential traumatic stressors, and to examine the relationship of complex trauma histories to DSM-IV-TR psychiatric diagnoses.
   Method: In a sample of 397 consecutive inpatient child psychiatry admissions, cluster analysis was used to identify subgroups on the basis of measures of documented physical or sexual abuse, parental impairment (arrest, violence, and/or substance use), and disrupted attachment (ie, out-of-home placement). Data were collected for the years 1992 through 2002.
   Results: Four subgroups were identified. Two "low trauma" subgroups had infrequent histories of abuse and out-of-home placement but were distinguished by low/moderate versus high levels of parental impairment. Two "complex trauma" subgroups were characterized by histories of either physical abuse or sexual abuse with multiple perpetrators, as well as extensive out-of-home placement and severe parental impairment. All subgroups had similar profiles of psychiatric diagnoses. Complex trauma status was associated with behavior problem severity and lower body mass index over and above the effects of psychiatric diagnoses, gender, and ethnicity. Although abuse history was a factor in subgroup membership, the multiple out-of-home placements variable was the most consistent correlate of externalizing and internalizing problems and psychosocial impairment.
   Conclusions: Childhood adversity that may constitute complex trauma was associated with externalizing behavior problems and psychosocial impairment among psychiatrically hospitalized children, and this association cannot be accounted for fully by existing psychiatric diagnoses, gender, or ethnicity. J Clin Psychiatry 2009;70(8):1155-1163 (C) Copyright 2009 Physicians Postgraduate Press, Inc.
C1 [Ford, Julian D.; Connor, Daniel F.; Hawke, Josephine] Univ Connecticut, Ctr Hlth, Dept Psychiat, Div Child & Adolescent Psychiat, Farmington, CT 06032 USA.
RP Ford, JD (reprint author), 263 Farmington Ave,MC1410, Farmington, CT 06030 USA.
EM Ford@Psychiatry.UCHC.edu
OI Connor, Daniel/0000-0002-7867-4094
FU Devereux Foundation; National Institute of Mental HealthUnited States
   Department of Health & Human ServicesNational Institutes of Health (NIH)
   - USANIH National Institute of Mental Health (NIMH) [1889-01A1]
FX The study was supported in part by a grant from the Devereux Foundation
   (Dr Connor, principal investigator) and by a grant from the National
   Institute of Mental Health (MHO 1889-01A1; Dr Ford, principal
   investigator).
NR 48
TC 59
Z9 61
U1 1
U2 14
PU PHYSICIANS POSTGRADUATE PRESS
PI MEMPHIS
PA P O BOX 752870, MEMPHIS, TN 38175-2870 USA
SN 0160-6689
EI 1555-2101
J9 J CLIN PSYCHIAT
JI J. Clin. Psychiatry
PD AUG
PY 2009
VL 70
IS 8
BP 1155
EP 1163
DI 10.4088/JCP.08m04783
PG 9
WC Psychology, Clinical; Psychiatry
SC Psychology; Psychiatry
GA 487JX
UT WOS:000269270600012
PM 19573498
DA 2020-02-16
ER

PT J
AU Bangirana, P
   Giordani, B
   John, CC
   Page, C
   Opoka, RO
   Boivin, MJ
AF Bangirana, Paul
   Giordani, Bruno
   John, Chandy C.
   Page, Connie
   Opoka, Robert O.
   Boivin, Michael J.
TI Immediate Neuropsychological and Behavioral Benefits of Computerized
   Cognitive Rehabilitation in Ugandan Pediatric Cerebral Malaria Survivors
SO JOURNAL OF DEVELOPMENTAL AND BEHAVIORAL PEDIATRICS
LA English
DT Article
DE cognitive rehabilitation; neuropsychology; behavior; cerebral malaria;
   African children
ID WORKING-MEMORY; CHILDREN; IMPAIRMENT; ADHD; INTERVENTION; CHILDHOOD;
   SEQUELAE
AB Objective: Our earlier studies on Ugandan children surviving cerebral malaria showed cognitive deficits mainly in attention and memory. We now present the first study in sub-Saharan Africa to investigate the feasibility and potential benefits of computerized cognitive rehabilitation training on neuropsychological and behavioral functioning of children surviving cerebral malaria. Methods: A randomized trial in which 65 children admitted 45 months earlier with cerebral malaria were recruited at Mulago Hospital, Kampala, Uganda. For 8 weeks, 32 of the children received weekly training sessions using Captain's Log cognitive training software and the other 33 were assigned to a nontreatment condition. Pre- and postintervention assessments were completed using CogState, a computerized neuropsychological battery, measuring visuomotor processing speed, working memory, learning, attention and psychomotor speed and the Child Behavior Checklist measuring internalizing problems, externalizing problems, and total problems. Results: Preintervention scores were similar between both groups. Treatment effects were observed on visuospatial processing speed [group effect (standard error) 0.14 (0.03); p < .001], on a working memory and learning task [0.08 (0.02); p < .001], psychomotor speed [0.14 (0.07); p = .04], and on internalizing problems [-3.80 (1.56); p = .02] after controlling for age, sex, school grade, quality of the home environment, and weight for age z scores. Similar treatment effects were observed when no adjustments for the above covariates were made. Conclusions: Computerized cognitive training long after the cerebral malaria episode has immediate benefit on some neuropsychological and behavioral functions in African children. The long-term benefit of this intervention needs to be investigated.
C1 [Bangirana, Paul] Makerere Univ, Dept Psychiat, Sch Med, Kampala, Uganda.
   [Bangirana, Paul] Karolinska Inst, Dept Publ Hlth Sci, Stockholm, Sweden.
   [Giordani, Bruno; Boivin, Michael J.] Univ Michigan, Dept Psychiat, Neuropsychol Sect, Ann Arbor, MI 48109 USA.
   [John, Chandy C.] Univ Minnesota, Dept Pediat, Minneapolis, MN 55455 USA.
   [Page, Connie] Michigan State Univ, Dept Stat & Probabil, E Lansing, MI 48824 USA.
   [Opoka, Robert O.] Makerere Univ, Dept Psychiat, Dept Pediat & Child Hlth, Kampala, Uganda.
   [Boivin, Michael J.] Michigan State Univ, Int Neurol & Psychiat Epidemiol Program, E Lansing, MI 48824 USA.
RP Bangirana, P (reprint author), Makerere Univ, Dept Psychiat, Sch Med, POB 7072, Kampala, Uganda.
EM pbangirana@yahoo.com
OI Bangirana, Paul/0000-0002-7136-0594
FU University of Michigan Global Health Research Training (GHRT)
   awardUniversity of Michigan System; Michigan State University Department
   of Neurology and Ophthalmology
FX Funding for this study was provided by a University of Michigan Global
   Health Research Training (GHRT) award to B.G. and by faculty start-up
   funding through the Michigan State University Department of Neurology
   and Ophthalmology to M.J.B.
NR 42
TC 55
Z9 56
U1 2
U2 10
PU LIPPINCOTT WILLIAMS & WILKINS
PI PHILADELPHIA
PA 530 WALNUT ST, PHILADELPHIA, PA 19106-3621 USA
SN 0196-206X
J9 J DEV BEHAV PEDIATR
JI J. Dev. Behav. Pediatr.
PD AUG
PY 2009
VL 30
IS 4
BP 310
EP 318
DI 10.1097/DBP.0b013e3181b0f01b
PG 9
WC Behavioral Sciences; Psychology, Developmental; Pediatrics
SC Behavioral Sciences; Psychology; Pediatrics
GA 484RW
UT WOS:000269066000006
PM 19668094
OA Green Accepted
DA 2020-02-16
ER

PT J
AU Totura, CMW
   MacKinnon-Lewis, C
   Gesten, EL
   Gadd, R
   Divine, KP
   Dunham, S
   Kamboukos, D
AF Totura, Christine M. Wienke
   MacKinnon-Lewis, Carol
   Gesten, Ellis L.
   Gadd, Ray
   Divine, Katherine P.
   Dunham, Sherri
   Kamboukos, Dimitra
TI Bullying and Victimization Among Boys and Girls in Middle School The
   Influence of Perceived Family and School Contexts
SO JOURNAL OF EARLY ADOLESCENCE
LA English
DT News Item
DE bullying; victimization; peer aggression; social contexts; gender
   differences; adolescence
ID AGGRESSIVE VICTIMS; PEER VICTIMIZATION; PSYCHOSOCIAL ADJUSTMENT;
   BULLY/VICTIM PROBLEMS; EARLY ADOLESCENCE; SOCIAL CONTEXTS;
   MENTAL-HEALTH; RISK-FACTORS; BEHAVIOR; CHILDREN
AB The present study examines the mechanisms by which students' perceptions of family and school experiences moderate the association between their emotionality and their habitual involvement in bullying and victimization. The authors hypothesize that students with internalizing and/or externalizing difficulties are less likely to be categorized as bullies and/or victims if they report coming from more cohesive and adaptable families and attending schools characterized by higher adult monitoring, lower levels of aggression and disorder, and higher levels of school bonding. Home and school environments in which these characteristics are less evident to students were expected to exacerbate the likelihood of being bullies and/or victims. Middle school youth (N = 2,506) and their teachers completed surveys assessing emotionality, peer relationships, academic performance, and home and school contexts. Using multinomial logistic regression, the authors found that perceived climates low in student misconduct increase the likelihood that internalizing difficulties predicted classification as victims. Increased student-reported adult monitoring decreased the likelihood for students with externalizing problems to be characterized as bullies, particularly for girls. These findings have implications for the development of school-based intervention programming.
C1 [Totura, Christine M. Wienke] Univ S Florida, Dept Psychol, Tampa, FL 33620 USA.
   [MacKinnon-Lewis, Carol] Univ S Florida, Dept Child & Family Studies, Louis de la Parte Florida Mental Hlth Inst, Tampa, FL 33620 USA.
   [Kamboukos, Dimitra] NYU, Sch Med, Ctr Child Study, Inst Trauma & Resilience,Families Forward Program, New York, NY 10003 USA.
RP Totura, CMW (reprint author), Univ S Florida, Dept Psychol, 4202 E Fowler Ave,PCD 4118G, Tampa, FL 33620 USA.
EM ctotura@cas.usf.edu
NR 107
TC 39
Z9 40
U1 1
U2 33
PU SAGE PUBLICATIONS INC
PI THOUSAND OAKS
PA 2455 TELLER RD, THOUSAND OAKS, CA 91320 USA
SN 0272-4316
J9 J EARLY ADOLESCENCE
JI J. Early Adolesc.
PD AUG
PY 2009
VL 29
IS 4
BP 571
EP 609
DI 10.1177/0272431608324190
PG 39
WC Family Studies; Psychology, Developmental
SC Family Studies; Psychology
GA 467AS
UT WOS:000267708900006
DA 2020-02-16
ER

PT J
AU Ablow, JC
   Measelle, JR
   Cowan, PA
   Cowan, CP
AF Ablow, Jennifer C.
   Measelle, Jeffrey R.
   Cowan, Philip A.
   Cowan, Carolyn P.
TI Linking Marital Conflict and Children's Adjustment: The Role of Young
   Children's Perceptions
SO JOURNAL OF FAMILY PSYCHOLOGY
LA English
DT Article
DE marital conflict; children's perceptions; Berkeley Puppet Interview;
   children's adjustment
ID INTERPARENTAL CONFLICT; EMOTIONAL SECURITY; APPRAISALS; FAMILY;
   BEHAVIOR; AGGRESSION; DIMENSIONS; PATTERNS; PARENTS
AB Young children's (n = 96) perceptions and appraisals of their parents' marital conflict were evaluated at age 5 and again at age 6. Concurrent reports of marital conflict by each parent and teachers' reports of children's classroom adjustment served as criteria against which to evaluate the validity Of Young children's perceptions. Children's perceptions of their parents' marital relationship were significantly correlated with spouses' reports at ages 5 and 6, as well as correlated with teacher reports of internalizing and externalizing problems. Consistent with the cognitive-contextual theory, children's tendency to blame themselves for their parents' conflict partially mediated the link between marital conflict and children's internalizing symptoms. In contrast, children's reports that they become involved in their parents' conflict partially mediated the effect of marital conflict on externalizing problems.
C1 [Ablow, Jennifer C.; Measelle, Jeffrey R.] Univ Oregon, Dept Psychol, Eugene, OR 97403 USA.
   [Cowan, Philip A.; Cowan, Carolyn P.] Univ Calif Berkeley, Dept Psychol, Berkeley, CA 94720 USA.
RP Ablow, JC (reprint author), Univ Oregon, Dept Psychol, Eugene, OR 97403 USA.
EM jcablow@uoregon.edu
FU NIMH NIH HHSUnited States Department of Health & Human ServicesNational
   Institutes of Health (NIH) - USANIH National Institute of Mental Health
   (NIMH) [1F3 MH 10816, 1F3 MH 11038, MH 31109]
NR 66
TC 41
Z9 43
U1 2
U2 25
PU AMER PSYCHOLOGICAL ASSOC
PI WASHINGTON
PA 750 FIRST ST NE, WASHINGTON, DC 20002-4242 USA
SN 0893-3200
EI 1939-1293
J9 J FAM PSYCHOL
JI J. Fam. Psychol.
PD AUG
PY 2009
VL 23
IS 4
BP 485
EP 499
DI 10.1037/a0015894
PG 15
WC Psychology, Clinical; Family Studies
SC Psychology; Family Studies
GA 485WW
UT WOS:000269156900007
PM 19685984
DA 2020-02-16
ER

PT J
AU Bronte-Tinkew, J
   Horowitz, A
   Scott, ME
AF Bronte-Tinkew, Jacinta
   Horowitz, Allison
   Scott, Mindy E.
TI Fathering With Multiple Partners: Links to Children's Well-Being in
   Early Childhood
SO JOURNAL OF MARRIAGE AND FAMILY
LA English
DT Review
DE child; adolescent outcomes; family structure; father-child relations;
   fatherhood; Fragile Families and Child Well-being (FFCW); well-being
ID PARENTING STRESS; MATERNAL DEPRESSION; MULTIPARTNERED FERTILITY;
   BEHAVIOR PROBLEMS; MARITAL QUALITY; INTERNALIZING BEHAVIORS; PATERNAL
   INVOLVEMENT; COGNITIVE OUTCOMES; HEALTH; FAMILIES
AB The claim that multiple partner fertility may pose a risk of adverse outcomes for children has not been tested. We test this argument using a sample of 4,027 resident fathers and children from the Fragile Families and Child Well-being Survey by examining the pathways through which fathers' multipartnered fertility is associated with children's externalizing behaviors and physical health status at 36 months. Path analyses indicate that multiple partner fertility exerted both a significant direct and indirect effect through paternal depression to influence children's externalizing behaviors. Fathers' multiple partner fertility also exerted a significant indirect effect through one mediator-father involvement-to influence children's physical health. This evidence suggests that the disruptions brought about by multipartnered fertility are important for understanding child well-being.
C1 [Bronte-Tinkew, Jacinta; Horowitz, Allison; Scott, Mindy E.] Child Trends, Washington, DC 20008 USA.
RP Bronte-Tinkew, J (reprint author), Child Trends, 4301 Connecticut Ave,NW Suite 350, Washington, DC 20008 USA.
EM jbronte@childtrends.org
NR 136
TC 34
Z9 34
U1 0
U2 19
PU WILEY
PI HOBOKEN
PA 111 RIVER ST, HOBOKEN 07030-5774, NJ USA
SN 0022-2445
EI 1741-3737
J9 J MARRIAGE FAM
JI J. Marriage Fam.
PD AUG
PY 2009
VL 71
IS 3
BP 608
EP 631
DI 10.1111/j.1741-3737.2009.00622.x
PG 24
WC Family Studies; Sociology
SC Family Studies; Sociology
GA 478LL
UT WOS:000268589700012
DA 2020-02-16
ER

PT J
AU Stamps, K
   Booth, A
   King, V
AF Stamps, Katherine
   Booth, Alan
   King, Valarie
TI Adolescents With Nonresident Fathers: Are Daughters More Disadvantaged
   Than Sons?
SO JOURNAL OF MARRIAGE AND FAMILY
LA English
DT Article
DE father-child relations; National Longitudinal Study of Adolescent Health
   (ADD Health); nonresidential parents
ID MIDDLE CHILDHOOD; PARENTAL DIVORCE; FAMILY PROCESSES; INVOLVEMENT;
   CHILDREN; CONTACT; CONSEQUENCES; HOUSEHOLDS; CONFLICT; MOTHERS
AB This study examined sons' and daughters' involvement with nonresident fathers and associated outcomes (N = 4,663). Results indicated that sons and daughters reported equal involvement with nonresident fathers on most measures of father investment, although sons reported more overnight visits, sports, and movies and feeling closer to their fathers compared to daughters. Sons and daughters generally benefited from nonresident father involvement in the same way in internalizing and externalizing problems and grades. Feeling close to one's nonresident father, however, was associated with lower internalizing problems for daughters than sons. These findings suggest that nonresident fathers should be encouraged to be equally involved with their sons and daughters, as such involvement was associated with higher levels of well-being for both sons and daughters.
C1 [Stamps, Katherine] Louisiana State Univ, Sch Human Ecol, Baton Rouge, LA 70803 USA.
   [Booth, Alan; King, Valarie] Penn State Univ, University Pk, PA 16802 USA.
RP Stamps, K (reprint author), Louisiana State Univ, Sch Human Ecol, Baton Rouge, LA 70803 USA.
EM kstamps@pop.psu.edu
FU NICHD NIH HHSUnited States Department of Health & Human ServicesNational
   Institutes of Health (NIH) - USANIH Eunice Kennedy Shriver National
   Institute of Child Health & Human Development (NICHD) [R01 HD043384-05,
   T32 HD007514, R01 HD043384, R24 HD041025, P01 HD031921]
NR 42
TC 23
Z9 24
U1 0
U2 23
PU WILEY-BLACKWELL
PI MALDEN
PA COMMERCE PLACE, 350 MAIN ST, MALDEN 02148, MA USA
SN 0022-2445
J9 J MARRIAGE FAM
JI J. Marriage Fam.
PD AUG
PY 2009
VL 71
IS 3
BP 650
EP 662
PG 13
WC Family Studies; Sociology
SC Family Studies; Sociology
GA 478LL
UT WOS:000268589700014
PM 20161448
DA 2020-02-16
ER

PT J
AU Battistutta, S
   Aliverti, R
   Montico, M
   Zin, R
   Carrozzi, M
AF Battistutta, Sara
   Aliverti, Renata
   Montico, Marcella
   Zin, Roberto
   Carrozzi, Marco
TI Chronic Tension-Type Headache in Adolescents. Clinical and Psychological
   Characteristics Analyzed Through Self- and Parent-Report Questionnaires
SO JOURNAL OF PEDIATRIC PSYCHOLOGY
LA English
DT Article
DE adolescence; CTTH; externalizing and internalizing syndromes;
   multidisciplinary approach; self- and parent-report questionnaire
ID EMOTIONAL-PROBLEMS; SOCIAL SUPPORT; CHILDREN; PREVALENCE; DEPRESSION;
   MIGRAINE; STRESS; ANGER; SCHOOLCHILDREN; ALEXITHYMIA
AB ObjectivesTo analyze the relation between the symptoms reported by adolescents with chronic tension-type headache (CTTH) and their perception of their emotional and behavioral functioning.MethodsTwo groups of adolescents (clinical group, n 48; control group, n 135) and their parents (clinical group, n 42; control group, n 128) were studied, respectively, with the Youth Self-Report Questionnaire and the Child Behavior Checklist. Moreover, a secondary analysis was performed, identifying another subgroup of adolescents who reported having headaches.ResultsThe clinical group of adolescents obtained higher scores than the control group in Internalizing Syndrome; Aggressive Behavior for Externalizing Syndrome; Social, Thought, and Attention Problems; and in all Diagnostic and Statistical Manual of Mental Disorders, fourth edition (DSM-IV)-oriented scales (except conduct problems). Differences between the two groups of parents were found in all the scales. The controls reporting headaches obtained interesting intermediate scores.ConclusionsAdolescents with CTTH show greater emotional and behavioral problems than their healthy peers. Consequently, clinical approaches for proper diagnosis and treatment need to adopt a multidisciplinary prospective.
C1 [Carrozzi, Marco] IRCCS Burlo Garofolo, Inst Maternal & Child Hlth, Dept Pediat, Trieste, Italy.
   [Montico, Marcella] IRCCS Burlo Garofolo, Inst Maternal & Child Hlth, Epidemiol & Biostat Unit, Trieste, Italy.
RP Carrozzi, M (reprint author), IRCCS Burlo Garofolo, Inst Maternal & Child Hlth, Dept Pediat, Via Istria 65-1, Trieste, Italy.
EM carrozzi@burlo.trieste.it
RI Montico, Marcella/B-5290-2013
OI Montico, Marcella/0000-0003-0377-8232; Carrozzi,
   Marco/0000-0001-6282-4417
NR 50
TC 11
Z9 14
U1 0
U2 2
PU OXFORD UNIV PRESS INC
PI CARY
PA JOURNALS DEPT, 2001 EVANS RD, CARY, NC 27513 USA
SN 0146-8693
EI 1465-735X
J9 J PEDIATR PSYCHOL
JI J. Pediatr. Psychol.
PD AUG
PY 2009
VL 34
IS 7
BP 697
EP 706
DI 10.1093/jpepsy/jsn102
PG 10
WC Psychology, Developmental
SC Psychology
GA 475BS
UT WOS:000268331400002
PM 18927182
OA Bronze
DA 2020-02-16
ER

PT J
AU Kaczynski, KJ
   Claar, RL
   Logan, DE
AF Kaczynski, Karen J.
   Claar, Robyn Lewis
   Logan, Deirdre E.
TI Testing Gender as a Moderator of Associations Between Psychosocial
   Variables and Functional Disability in Children and Adolescents with
   Chronic Pain
SO JOURNAL OF PEDIATRIC PSYCHOLOGY
LA English
DT Article
DE children and adolescents; chronic pain; gender; psychosocial risk
   factors; structural equation modeling
ID RECURRENT ABDOMINAL-PAIN; PEDIATRIC-PATIENTS; SEX-DIFFERENCES;
   PSYCHOMETRIC PROPERTIES; POSTOPERATIVE PAIN; MANIFEST ANXIETY; REVISED
   MEASURE; COPING STYLES; I THINK; DEPRESSION
AB ObjectiveTo evaluate gender as a moderator of associations between psychosocial variables and functional disability in children and adolescents with chronic pain.MethodParticipants included 266 patients (177 girls; mean age 13.3 years) with chronic or recurrent headache or abdominal pain who were evaluated at a pediatric chronic pain clinic. Patients completed measures of pain intensity, anxiety, depression, pain coping, and functional disability. Parents completed a measure of protective behavior.ResultsGirls and boys reported similar levels of pain intensity. Girls were more likely to endorse depressive symptoms, and internalizing symptoms were associated with disability in girls, not in boys. No gender differences were found in links between coping and protective parenting and disability.ConclusionsIn general, psychosocial factors influenced functional disability similarly in girls and boys, although some gender differences were found. Findings highlight the importance of considering child gender when evaluating factors that contribute to functional disability.
C1 [Kaczynski, Karen J.; Claar, Robyn Lewis; Logan, Deirdre E.] Childrens Hosp, Pain Treatment Serv, Boston, MA 02115 USA.
RP Kaczynski, KJ (reprint author), Childrens Hosp, Pain Treatment Serv, 300 Longwood Ave, Boston, MA 02115 USA.
EM karen.kaczynski@childrens.harvard.edu
NR 62
TC 19
Z9 21
U1 0
U2 7
PU OXFORD UNIV PRESS INC
PI CARY
PA JOURNALS DEPT, 2001 EVANS RD, CARY, NC 27513 USA
SN 0146-8693
J9 J PEDIATR PSYCHOL
JI J. Pediatr. Psychol.
PD AUG
PY 2009
VL 34
IS 7
BP 738
EP 748
DI 10.1093/jpepsy/jsn113
PG 11
WC Psychology, Developmental
SC Psychology
GA 475BS
UT WOS:000268331400007
PM 18974057
OA Bronze
DA 2020-02-16
ER

PT J
AU Aarnoudse-Moens, CSH
   Weisglas-Kuperus, N
   van Goudoever, JB
   Oosterlaan, J
AF Aarnoudse-Moens, Cornelieke Sandrine Hanan
   Weisglas-Kuperus, Nynke
   van Goudoever, Johannes Bernard
   Oosterlaan, Jaap
TI Meta-Analysis of Neurobehavioral Outcomes in Very Preterm and/or Very
   Low Birth Weight Children
SO PEDIATRICS
LA English
DT Review
DE very preterm; very low birth weight; academic achievement; behavioral
   problems; executive function
ID SCHOOL-AGED CHILDREN; EXECUTIVE FUNCTIONS; LEARNING-DISABILITIES;
   BEHAVIORAL OUTCOMES; SOCIAL COMPETENCES; CORPUS-CALLOSUM; LONG-TERM;
   FOLLOW-UP; BORN; INFANTS
AB OBJECTIVE: Sequelae of academic underachievement, behavioral problems, and poor executive function (EF) have been extensively reported for very preterm (<= 33 weeks' gestation) and/or very low birth weight (VLBW) (<= 1500 g) children. Great variability in the published results, however, hinders the field in studying underlying dysfunctionsanddeveloping intervention strategies. We conducted a quantitative meta-analysis of studies published between 1998 and 2008 on academic achievement, behavioral functioning, and EF with the aim of providing aggregated measures of effect size for these outcome domains.
   METHODS: Suitable for inclusion were 14 studies on academic achievement, 9 studies on behavioral problems, and 12 studies on EF, which compared a total of 4125 very preterm and/or VLBW children with 3197 term-born controls. Combined effect sizes for the 3 outcome domains were calculated in terms of Cohen's d. Q-test statistics were performed to test homogeneity among the obtained effect sizes. Pearson's correlation coefficients were calculated to examine the impact of mean birth weight and mean gestational age, as well as the influence of mean age at assessment on the effect sizes for academic achievement, behavioral problems, and EF.
   RESULTS: Combined effect sizes show that very preterm and/or VLBW children score 0.60 SD lower on mathematics tests, 0.48 SD on reading tests, and 0.76 SD on spelling tests than term-born peers. Of all behavioral problems stacked, attention problems were most pronounced in very preterm and/or VLBW children, with teacher and parent ratings being 0.43 to 0.59 SD higher than for controls, respectively. Combined effect sizes for parent and teacher ratings of internalizing behavior problems were small (< 0.28) and for externalizing behavior problems negligible (<0.09) and not significant. Combined effect sizes for EF revealed a decrement of 0.57 SD for verbal fluency, 0.36 SD for working memory, and 0.49 SD for cognitive flexibility in comparison to controls. Mean age at assessment was not correlated with the strength of the effect sizes. Mathematics and reading performance, parent ratings of internalizing problems, teacher ratings of externalizing behavior, and attention problems, showed strong and positive correlations with mean birth weight and mean gestational age (all r values > 0.51).
   CONCLUSIONS: Very preterm and/or VLBW children have moderate-to-severe deficits in academic achievement, attention problems, and internalizing behavioral problems and poor EF, which are adverse outcomes that were strongly correlated to their immaturity at birth. During transition to young adulthood these children continue to lag behind term-born peers. Pediatrics 2009; 124: 717-728
C1 [Aarnoudse-Moens, Cornelieke Sandrine Hanan; Weisglas-Kuperus, Nynke; van Goudoever, Johannes Bernard] Erasmus Univ, Med Ctr, Sophia Childrens Hosp, Div Neonatol,Dept Pediat, NL-3000 CB Rotterdam, Netherlands.
   [Oosterlaan, Jaap] Vrije Univ Amsterdam, Dept Clin Neuropsychol, Amsterdam, Netherlands.
RP Aarnoudse-Moens, CSH (reprint author), Erasmus Univ, Med Ctr, Sophia Childrens Hosp, Div Neonatol,Dept Pediat, Dr Molewaterpl 60, NL-3000 CB Rotterdam, Netherlands.
EM c.moens@erasmusmc.nl
RI van Goudoever, Johannes Bernard/Y-4520-2018; Fahimifar,
   Sepideh/M-5303-2019
NR 72
TC 787
Z9 807
U1 13
U2 335
PU AMER ACAD PEDIATRICS
PI ELK GROVE VILLAGE
PA 141 NORTH-WEST POINT BLVD,, ELK GROVE VILLAGE, IL 60007-1098 USA
SN 0031-4005
EI 1098-4275
J9 PEDIATRICS
JI Pediatrics
PD AUG
PY 2009
VL 124
IS 2
BP 717
EP 728
DI 10.1542/peds.2008-2816
PG 12
WC Pediatrics
SC Pediatrics
GA 475RC
UT WOS:000268377000036
PM 19651588
OA Green Published
HC Y
HP N
DA 2020-02-16
ER

PT J
AU Stringaris, A
   Goodman, R
AF Stringaris, A.
   Goodman, R.
TI Mood lability and psychopathology in youth
SO PSYCHOLOGICAL MEDICINE
LA English
DT Article
DE Adolescents; bipolar disorder; children; co-morbidity; emotional
   regulation; irritability; mood lability
ID BIPOLAR DISORDER; DIFFICULTIES QUESTIONNAIRE; MANIA SYMPTOMS; CHILD;
   STRENGTHS; COMORBIDITY; PREVALENCE; PHENOTYPE; PARENT; PHENOMENOLOGY
AB Background. Mood lability is a concept widely used. However, data on its prevalence and morbid associations are scarce. We sought to establish the occurrence and importance of mood lability in a large community sample of cildren and adolescents by testing a priori hypotheses.
   Method. Cross-sectional data were taken from a national mental health survey including 5326 subjects aged 8-79 years in the UK. The outcomes were prevalence and characteristics of mood lability and its associations with psychopathology and overall impairment.
   Results. Mood lability occurred in more than 5% of the population of children and adolescents, both by parent and self-report. Mood lability was strongly associated with a wide range of psychopathology and was linked to significant impairment even in the absence of psychiatric disorders. Mood lability was particularly strongly associated with co-morbidity between internalizing and externalizing disorders, even when adjusting for the association with individual disorders. The pattern of results did not change after excluding youth with bipolar disorder or with episodes of elated mood.
   Conclusions. Clinically significant mood lability is relatively common in the community. Our findings indicate that mood lability is not a mere consequence of other psychopathology in that it is associated with significant impairment even in the absence of psychiatric diagnoses. Moreover, the pattern of association of mood lability with co-morbidity suggests that it could be a risk factor shared by both internalizing and externalizing disorders. Our data point to the need for greater awareness of mood lability and its implications for treatment.
C1 [Stringaris, A.; Goodman, R.] Kings Coll London, Inst Psychiat, Dept Child & Adolescent Psychiat, London SE5 8AF, England.
RP Stringaris, A (reprint author), Kings Coll London, Inst Psychiat, Dept Child & Adolescent Psychiat, Denmark Hill, London SE5 8AF, England.
EM a.stringaris@iop.kcl.ac.uk
RI Stringaris, Argyris/N-1135-2017
OI Goodman, Robert/0000-0001-5596-1667
FU Department of HealthDiabetes UK
NR 40
TC 71
Z9 71
U1 1
U2 21
PU CAMBRIDGE UNIV PRESS
PI NEW YORK
PA 32 AVENUE OF THE AMERICAS, NEW YORK, NY 10013-2473 USA
SN 0033-2917
EI 1469-8978
J9 PSYCHOL MED
JI Psychol. Med.
PD AUG
PY 2009
VL 39
IS 8
BP 1237
EP 1245
DI 10.1017/S0033291708004662
PG 9
WC Psychology, Clinical; Psychiatry; Psychology
SC Psychology; Psychiatry
GA 472XC
UT WOS:000268165300002
PM 19079807
DA 2020-02-16
ER

PT J
AU Gunnar, MR
   Talge, NM
   Herrera, A
AF Gunnar, Megan R.
   Talge, Nicole M.
   Herrera, Adriana
TI Stressor paradigms in developmental studies: What does and does not work
   to produce mean increases in salivary cortisol
SO PSYCHONEUROENDOCRINOLOGY
LA English
DT Review
DE Salivary cortisol; Stressor paradigms; Human development
ID PITUITARY-ADRENAL AXIS; INTERNALIZING BEHAVIOR PROBLEMS; CLINIC-REFERRED
   CHILDREN; PSYCHOSOCIAL STRESS; ADRENOCORTICAL-RESPONSE;
   INDIVIDUAL-DIFFERENCES; 6-MONTH-OLD INFANTS; PHYSIOLOGICAL REACTIVITY;
   PSYCHOLOGICAL STRESS; MATERNAL SENSITIVITY
AB The stress response system is comprised of an intricate interconnected network that Salivary cortisol; includes the hypothalamic-pituitary-adrenocortical (HPA) axis. The HPA axis maintains the Stressor paradigms; organism's capacity to respond to acute and prolonged stressors and is a focus of research on Human development the sequelae of stress. Human studies of the HPA system have been facilitated enormously by the development of salivary assays which measure cortisol, the steroid end-product of the HPA axis. The use of salivary cortisol is prevalent in child development stress research. However, in order to measure children's acute cortisol reactivity to circumscribed stressors, researchers must put children in stressful situations which produce elevated Levels of cortisol. Unfortunately, many studies on the cortisol stress response in children use paradigms that fail to produce mean elevations in cortisol. This paper reviews stressor paradigms used with infants, children, and adolescents to guide researchers in selecting effective stressor tasks. A number of different types of stressor paradigms were examined, including: public speaking, negative emotion, relationship disruption/threatening, novelty, handling, and mild pain paradigms. With development, marked changes are evident in the effectiveness of the same stressor paradigm to provoke elevations in cortisol. Several factors appear to be critical in determining whether a stressor paradigm is successful, including the availability of coping resources and the extent to which, in older children, the task threatens the social self. A consideration of these issues is needed to promote the implementation of more effective stressor paradigms in human developmental psychoendocrine research. (C) 2009 Elsevier Ltd. All rights reserved.
C1 [Gunnar, Megan R.; Herrera, Adriana] Univ Minnesota, Inst Child Dev, Minneapolis, MN 55455 USA.
   [Talge, Nicole M.] Michigan State Univ, Dept Epidemiol, E Lansing, MI 48824 USA.
RP Gunnar, MR (reprint author), Univ Minnesota, Inst Child Dev, 51 E River Rd, Minneapolis, MN 55455 USA.
EM gunnar@umn.edu
FU United States National Institutes of HealthUnited States Department of
   Health & Human ServicesNational Institutes of Health (NIH) - USA;
   National Institute of Mental HealthUnited States Department of Health &
   Human ServicesNational Institutes of Health (NIH) - USANIH National
   Institute of Mental Health (NIMH) [MH08095]; National Institute of Child
   Health and Human DevelopmentUnited States Department of Health & Human
   ServicesNational Institutes of Health (NIH) - USANIH Eunice Kennedy
   Shriver National Institute of Child Health & Human Development (NICHD)
   [HD046377]; National Institute of Mental Health Predoctoral
   FellowshipUnited States Department of Health & Human ServicesNational
   Institutes of Health (NIH) - USANIH National Institute of Mental Health
   (NIMH) [MH015755]
FX This research was supported by grants from the United States National
   Institutes of Health, specifically a National Institute of Mental Health
   research grant MH08095 to Megan R. Gunnar, a National Institute of Child
   Health and Human Development Postdoctoral Fellowship HD046377 to Nicole
   Talge, and a National Institute of Mental Health Predoctoral Fellowship
   MH015755 to Adriana Herrera.
NR 119
TC 302
Z9 307
U1 2
U2 52
PU PERGAMON-ELSEVIER SCIENCE LTD
PI OXFORD
PA THE BOULEVARD, LANGFORD LANE, KIDLINGTON, OXFORD OX5 1GB, ENGLAND
SN 0306-4530
J9 PSYCHONEUROENDOCRINO
JI Psychoneuroendocrinology
PD AUG
PY 2009
VL 34
IS 7
BP 953
EP 967
DI 10.1016/j.psyneuen.2009.02.010
PG 15
WC Endocrinology & Metabolism; Neurosciences; Psychiatry
SC Endocrinology & Metabolism; Neurosciences & Neurology; Psychiatry
GA 463ZD
UT WOS:000267471900001
PM 19321267
OA Green Accepted
DA 2020-02-16
ER

PT J
AU Wong, MM
   Brower, KJ
   Zucker, RA
AF Wong, Maria M.
   Brower, Kirk J.
   Zucker, Robert A.
TI Childhood sleep problems, early onset of substance use and behavioral
   problems in adolescence
SO SLEEP MEDICINE
LA English
DT Article
DE Sleep problems; Insomnia; Onset of alcohol use; Onset of drug use; Onset
   of substance use; Behavioral problems; Childhood Adolescence
ID ALCOHOL-USE; PSYCHIATRIC-DISORDERS; RISK-FACTOR; CHILDREN; AGE;
   ASSOCIATION; PREVALENCE; DRINKING; IV; COMORBIDITY
AB Background: Very few prospective studies examine the relationship between childhood sleep problems and subsequent substance use. In this study, we examined how sleep problems at ages 3-8 predicted onset of alcohol, cigarette, and marijuana use in adolescence. We also investigated the relationships between childhood sleep problems and adolescent internalizing and externalizing problems.
   Methods: Study participants were 292 boys and 94 girls from a community sample of high risk families and controls in an ongoing longitudinal study.
   Results: Controlling for parental alcoholism, sleep problems at ages 3-8 predicted onset of alcohol, cigarette, and marijuana use among boys and onset of alcohol use among girls. Childhood sleep problems were related to maternal ratings of internalizing and externalizing problems during adolescence for both boys and girls. Adjusting for these problems did not weaken the effects of sleep problems on onset of substance use.
   Conclusions: This is to our knowledge the first study that prospectively examines gender differences in the relationship between sleep problems and early onset of substance use. Childhood sleep problems predicted early onset of substance use for boys but not girls. If childhood sleep problems indeed increase the probability Of Substance use onset, greater attention by parents to sleep problems in children and adolescents would potentially have ameliorative long-term effects. Parents are encouraged to explore different ways to help their children sleep better, including obtaining information and suggestions from their primary care physicians. (C) 2008 Elsevier B.V. All rights reserved.
C1 [Wong, Maria M.] Idaho State Univ, Dept Psychol, Pocatello, ID 83209 USA.
   [Brower, Kirk J.; Zucker, Robert A.] Univ Michigan, Dept Psychiat, Addict Res Ctr, Ann Arbor, MI 48109 USA.
   [Zucker, Robert A.] Univ Michigan, Dept Psychol, Addict Res Ctr, Ann Arbor, MI 48109 USA.
RP Wong, MM (reprint author), Idaho State Univ, Dept Psychol, 921 S 8th St,Stop 8112, Pocatello, ID 83209 USA.
EM wongmari@isu.edu
FU National Institute on Alcohol Abuse and AlcoholismUnited States
   Department of Health & Human ServicesNational Institutes of Health (NIH)
   - USANIH National Institute on Alcohol Abuse & Alcoholism (NIAAA) [R37
   AA07065, K24 AA00304, R21 AA016851]; Idaho State University Faculty
   Research Committee
FX This work was supported in part by Grants from the National Institute on
   Alcohol Abuse and Alcoholism awarded to R. A. Zucker (R37 AA07065), K.
   J. Brower (K24 AA00304) and M. M. Wong (R21 AA016851) and by a Grant
   from Idaho State University Faculty Research Committee awarded to M. M.
   Wong. Correspondence concerning this article should be addressed to
   Maria M. Wong, Department of Psychology, Idaho State University,
   Pocatello, ID 83209-8112; email: wongmari@isu.edu or to Robert A.
   Zucker, Addiction Research Center, Department of Psychiatry, University
   of Michigan Medical School, Rachel Upjohn Building, 4250 Plymouth Road,
   Ann Arbor, MI 48109-5740; email: zuckerra@umich.edu.
NR 64
TC 99
Z9 103
U1 1
U2 26
PU ELSEVIER
PI AMSTERDAM
PA RADARWEG 29, 1043 NX AMSTERDAM, NETHERLANDS
SN 1389-9457
EI 1878-5506
J9 SLEEP MED
JI Sleep Med.
PD AUG
PY 2009
VL 10
IS 7
BP 787
EP 796
DI 10.1016/j.sleep.2008.06.015
PG 10
WC Clinical Neurology
SC Neurosciences & Neurology
GA 487UI
UT WOS:000269301700017
PM 19138880
OA Green Accepted
DA 2020-02-16
ER

PT J
AU Saraceno, L
   Munafo, M
   Heron, J
   Craddock, N
   van den Bree, MBM
AF Saraceno, Luca
   Munafo, Marcus
   Heron, Jon
   Craddock, Nick
   van den Bree, Marianne B. M.
TI Genetic and non-genetic influences on the development of co-occurring
   alcohol problem use and internalizing symptomatology in adolescence: a
   review
SO ADDICTION
LA English
DT Review
DE Adolescents; alcohol problem use; anxiety; depression; risk factors
ID SEROTONIN TRANSPORTER GENE; SUBSTANCE USE DISORDERS;
   CATECHOL-O-METHYLTRANSFERASE; DEFICIT HYPERACTIVITY DISORDER; OXIDASE-A
   GENE; NEUROTROPHIC FACTOR BDNF; DOPAMINE-RECEPTOR GENE; ILLICIT
   DRUG-USE; MUSCARINIC ACETYLCHOLINE-RECEPTOR; ACTIVITY-DEPENDENT
   SECRETION
AB Alcohol problem use during adolescence has been linked to a variety of adverse consequences, including cigarette and illicit drug use, delinquency, adverse effects on pubertal brain development and increased risk of morbidity and mortality. In addition, heavy alcohol-drinking adolescents are at increased risk of comorbid psychopathology, including internalizing symptomatology (especially depression and anxiety). A range of genetic and non-genetic factors have been implicated in both alcohol problem use as well as internalizing symptomatology. However, to what extent shared risk factors contribute to their comorbidity in adolescence is poorly understood.
   We conducted a systematic review on Medline, PsycINFO, Embase and Web of Science to identify epidemiological and molecular genetic studies published between November 1997 and November 2007 that examined risk factors that may be shared in common between alcohol problem use and internalizing symptomatology in adolescence.
   Externalizing disorders, family alcohol problems and stress, as well as the serotonin transporter (5-HTT) S-allele, the monoamine oxidase A (MAOA) low-activity alleles and the dopamine D2 receptor (DDR2) Taq A1 allele have been associated most frequently with both traits. An increasing number of papers are focusing upon the role of gene-gene (epistasis) and gene-environment interactions in the development of comorbid alcohol problem use and internalizing symptomatology.
   Further research in adolescents is warranted; the increasing availability of large longitudinal genetically informative studies will provide the evidence base from which effective prevention and intervention strategies for comorbid alcohol problems and internalizing symptomatology can be developed.
C1 [Saraceno, Luca; Craddock, Nick; van den Bree, Marianne B. M.] Cardiff Univ, Sch Med, Dept Psychol Med, Cardiff CF14 4XN, S Glam, Wales.
   [Munafo, Marcus] Univ Bristol, Dept Expt Psychol, Bristol, Avon, England.
   [Heron, Jon] Univ Bristol, Dept Social Med, Bristol, Avon, England.
RP Saraceno, L (reprint author), Cardiff Univ, Sch Med, Dept Psychol Med, Cardiff CF14 4XN, S Glam, Wales.
EM saracenol@cardiff.ac.uk
RI Munafo, Marcus/AAE-2306-2020; Heron, Jon/D-5884-2011
OI Heron, Jon/0000-0001-6199-5644; Munafo, Marcus/0000-0002-4049-993X; van
   den Bree, Marianne/0000-0002-4426-3254
FU Economic and Social Research CouncilEconomic & Social Research Council
   (ESRC) [ES/E00234X/1]
NR 327
TC 53
Z9 54
U1 1
U2 33
PU WILEY
PI HOBOKEN
PA 111 RIVER ST, HOBOKEN 07030-5774, NJ USA
SN 0965-2140
EI 1360-0443
J9 ADDICTION
JI Addiction
PD JUL
PY 2009
VL 104
IS 7
BP 1100
EP 1121
DI 10.1111/j.1360-0443.2009.02571.x
PG 22
WC Substance Abuse; Psychiatry
SC Substance Abuse; Psychiatry
GA 454MK
UT WOS:000266686000008
PM 19438423
DA 2020-02-16
ER

PT J
AU Shechtman, Z
   Ifargan, M
AF Shechtman, Zipora
   Ifargan, Miriam
TI School-Based Integrated and Segregated Interventions to Reduce
   Aggression
SO AGGRESSIVE BEHAVIOR
LA English
DT Article
DE aggression; treatment; school-based intervention; group counseling
ID BEHAVIOR; BIBLIOTHERAPY; PREVENTION; EDUCATION; THERAPY; BOYS
AB The goal of the study was to assess two types of school-based interventions-a class intervention (integrated) and a small group counseling (segregated) intervention for highly aggressive children-and to determine which is more efficacious in reducing individual and classroom aggression, lessening internalizing and externalizing behavior, and increasing positive classroom relationships. The study, conducted in Israel, included 904 children from 13 schools. In each school, one age level was selected and divided randomly into three experimental conditions: psychoeducational class intervention, small group counseling, and control. In all classrooms, the highly aggressive children were identified a priori (n = 166). Analyses were conducted separately for the aggressive children and their nonaggressive classmates, in a nested procedure (mixed models). Results showed similar positive outcomes on all variables in both treatment groups, and higher compared with the control group. The discussion focuses on the strengths of each type of intervention. Aggr. Behav. 35:342-356, 2009. (C) 2009 Wiley-Liss, Inc.
C1 [Shechtman, Zipora; Ifargan, Miriam] Univ Haifa, Fac Educ, IL-31999 Haifa, Israel.
RP Shechtman, Z (reprint author), Univ Haifa, Fac Educ, IL-31999 Haifa, Israel.
EM ziporas@construct.haifa.ac.il
NR 60
TC 9
Z9 9
U1 0
U2 7
PU WILEY
PI HOBOKEN
PA 111 RIVER ST, HOBOKEN 07030-5774, NJ USA
SN 0096-140X
EI 1098-2337
J9 AGGRESSIVE BEHAV
JI Aggressive Behav.
PD JUL-AUG
PY 2009
VL 35
IS 4
BP 342
EP 356
DI 10.1002/ab.20311
PG 15
WC Behavioral Sciences; Psychology, Multidisciplinary
SC Behavioral Sciences; Psychology
GA 461IG
UT WOS:000267257700006
PM 19466744
DA 2020-02-16
ER

PT J
AU Gustafsson, PE
   Larsson, I
   Nelson, N
   Gustafsson, PA
AF Gustafsson, Per E.
   Larsson, IngBeth
   Nelson, Nina
   Gustafsson, Per A.
TI Sociocultural Disadvantage, Traumatic Life Events, and Psychiatric
   Symptoms in Preadolescent Children
SO AMERICAN JOURNAL OF ORTHOPSYCHIATRY
LA English
DT Article
DE stressor-outcome specificity; traumatic life events; sociocultural
   disadvantage; mental health; children
ID NATIONAL COMORBIDITY SURVEY; AFRICAN-AMERICAN CHILDREN; DISASTER VICTIMS
   SPEAK; INNER-CITY YOUTH; MENTAL-HEALTH; DIFFICULTIES QUESTIONNAIRE;
   RISK-FACTORS; NEIGHBORHOOD DISADVANTAGE; ECONOMIC HARDSHIP; SEXUAL ABUSE
AB Previous research has demonstrated impact of psychosocial adversity on the mental health of children. This cross-sectional study examined specific influences of psychosocial adversity on internalizing versus externalizing symptoms, as explained by relative neighborhood disadvantage, sociocultural disadvantage, and exposure to interpersonal and non-interpersonal traumatic life events. Participants included 258 children aged 6 to 12 years from two Swedish elementary schools located in two socioeconomically distinct neighborhood settings. Information was obtained from their parents by means of questionnaires (a demographic form including information about parental occupation and country of origin, the Strengths and Difficulties Questionnaire and the Life Incidence of Traumatic Events checklist). Neighborhood differences in mental health were explained by variability in psychosocial adversity. While controlling for gender, age, and the other symptom dimension, sociocultural disadvantage was associated with internalizing but not with externalizing symptoms. In contrast, traumatic life events and especially interpersonal traumas were related to externalizing but not to internalizing symptoms. These findings provide some support for specificity of psychosocial adversities in the impact on child mental health.
C1 [Gustafsson, Per E.; Larsson, IngBeth; Gustafsson, Per A.] Linkoping Univ, Div Child & Adolescent Psychiat, Dept Mol & Clin Med, S-58183 Linkoping, Sweden.
   [Nelson, Nina] Linkoping Univ, Div Pediat, Dept Mol & Clin Med, S-58183 Linkoping, Sweden.
RP Gustafsson, PE (reprint author), Umea Univ, Dept Publ Hlth & Clin Med, SE-90187 Umea, Sweden.
EM per.e.gustafsson@fammed.umu.se
FU The Swedish Medical Society/The Foundation of Soderstrom-Konigska
   Sjukhemmet; County of Ostergotland; The Erik Johan Lundberg Educational
   Fund
FX The study was supported by The Swedish Medical Society/The Foundation of
   Soderstrom-Konigska Sjukhemmet, the County of Ostergotland and The Erik
   Johan Lundberg Educational Fund. A draft of the paper is included as a
   part of the main author's PhD thesis.
NR 75
TC 18
Z9 19
U1 0
U2 13
PU AMER PSYCHOLOGICAL ASSOC
PI WASHINGTON
PA 750 FIRST ST NE, WASHINGTON, DC 20002-4242 USA
SN 0002-9432
J9 AM J ORTHOPSYCHIAT
JI Am. J. Orthopsychiatr.
PD JUL
PY 2009
VL 79
IS 3
BP 387
EP 397
DI 10.1037/a0016559
PG 11
WC Psychiatry; Social Work
SC Psychiatry; Social Work
GA 513DS
UT WOS:000271303200013
PM 19839676
DA 2020-02-16
ER

PT J
AU Jenkins, EJ
   Wang, E
   Turner, L
AF Jenkins, Esther J.
   Wang, Edward
   Turner, Larry
TI Traumatic Events Involving Friends and Family Members in a Sample of
   African American Early Adolescents
SO AMERICAN JOURNAL OF ORTHOPSYCHIATRY
LA English
DT Article
DE African American adolescents; traumatic events; significant others;
   PTSD; Black male youth
ID COMMUNITY VIOLENCE; CHILDRENS EXPOSURE; MENTAL-HEALTH; IMPACT;
   PREVALENCE; ADJUSTMENT; YOUTH; SYMPTOMATOLOGY; CONSEQUENCES; DEPRESSION
AB The current study examines violent and nonviolent traumatic events involving friends and family members as predictors of PTSD, depression, internalizing, and externalizing behaviors in a sample of 403 African American early adolescents from chronically violent environments. Although there are many studies of urban children's exposure to community violence, few address the unique contribution of events involving significant others, and almost no research addresses African American youths' exposure to traumatic events other than violence. This study found that violent and nonviolent traumatic events were pervasive in the lives of these urban youth, and that they were as likely to report loss and injury of a close other through an accident as an act of violence. There were strong gender differences in the data. Unexpectedly, injury or loss of a close friend or family member from nonviolent events, but not from violent events, predicted PTSD, internalizing, and depression for boys. The results are discussed in terms of their implications for school-based universal interventions in communities where large numbers of children live with loss and trauma.
C1 [Jenkins, Esther J.] Chicago State Univ, Dept Psychol, Community Mental Hlth Council Inc, Chicago, IL 60628 USA.
   [Wang, Edward] Northwestern Univ, Dept Surg, Evanston, IL 60208 USA.
RP Jenkins, EJ (reprint author), Chicago State Univ, Dept Psychol, Community Mental Hlth Council Inc, 9501 S King Dr, Chicago, IL 60628 USA.
EM ejenkins@csu.edu
FU National Institute of Mental HealthUnited States Department of Health &
   Human ServicesNational Institutes of Health (NIH) - USANIH National
   Institute of Mental Health (NIMH) [RO3 MH071423-01A1]
FX This research was supported by a grant from the National Institute of
   Mental Health (Grant RO3 MH071423-01A1),
NR 60
TC 24
Z9 24
U1 0
U2 8
PU AMER PSYCHOLOGICAL ASSOC
PI WASHINGTON
PA 750 FIRST ST NE, WASHINGTON, DC 20002-4242 USA
SN 0002-9432
EI 1939-0025
J9 AM J ORTHOPSYCHIAT
JI Am. J. Orthopsychiatr.
PD JUL
PY 2009
VL 79
IS 3
BP 398
EP 406
DI 10.1037/a0016659
PG 9
WC Psychiatry; Social Work
SC Psychiatry; Social Work
GA 513DS
UT WOS:000271303200014
PM 19839677
DA 2020-02-16
ER

PT J
AU Zeanah, CH
   Egger, HL
   Smyke, AT
   Nelson, CA
   Fox, NA
   Marshall, PJ
   Guthrie, D
AF Zeanah, Charles H.
   Egger, Helen L.
   Smyke, Anna T.
   Nelson, Charles A.
   Fox, Nathan A.
   Marshall, Peter J.
   Guthrie, Donald
TI Institutional Rearing and Psychiatric Disorders in Romanian Preschool
   Children
SO AMERICAN JOURNAL OF PSYCHIATRY
LA English
DT Article
ID INTERNATIONAL RESEARCH; YOUNG-CHILDREN; MENTAL-HEALTH; FOLLOW-UP;
   CHILDHOOD; ATTACHMENT; RISK; CARE; COMMUNITY
AB Objective: There is increasing interest in the relations between adverse early experiences and subsequent psychiatric disorders. Institutional rearing is considered an adverse caregiving environment, but few studies have systematically examined its effects. This study aimed to determine whether removing young children from institutional care and placing them with foster families would reduce psychiatric morbidity at 54 months of age.
   Method: Young children living in institutions in Bucharest were enrolled when they were between 6 and 30 months of age. Following baseline assessment, 136 children were randomly assigned to care as usual (continued institutional care) or to removal and placement in foster care that was created as part of the study. Psychiatric disorders, symptoms, and comorbidity were examined by structured psychiatric interviews of caregivers of 52 children receiving care as usual and 59 children in foster care when the children were 54 months of age. Both groups were compared to 59 typically developing, never-institutionalized Romanian children recruited from pediatric clinics in Bucharest. Foster care was created and supported by social workers in Bucharest who received regular consultation from U.S. clinicians.
   Results: Children with any history of institutional rearing had more psychiatric disorders than children without such a history (53.2% versus 22.0%). Children removed from institutions and placed in foster families were less likely to have internalizing disorders than children who continued with care as usual ( 22.0% versus 44.2%). Boys were more symptomatic than girls regardless of their caregiving environment and, unlike girls, had no reduction in total psychiatric symptoms following foster placement.
   Conclusions: Institutional rearing was associated with substantial psychiatric morbidity. Removing young children from institutions and placing them in families significantly reduced internalizing disorders, although girls were significantly more responsive to this intervention than boys.
C1 [Zeanah, Charles H.] Tulane Univ, Sch Med, Dept Psychiat, Inst Infant & Early Childhood Mental Hlth, New Orleans, LA 70112 USA.
   Duke Univ, Med Ctr, Dept Psychiat & Behav Sci, Durham, NC USA.
   Boston Childrens Hosp, Dev Med Ctr, Cognit Neurosci Lab, Boston, MA USA.
   Harvard Univ, Sch Med, Cambridge, MA 02138 USA.
   Univ Maryland, Dept Human Dev, College Pk, MD 20742 USA.
   Temple Univ, Dept Psychol, Philadelphia, PA 19122 USA.
   Univ Calif Los Angeles, Sch Med, Dept Biostat, Los Angeles, CA 90024 USA.
RP Zeanah, CH (reprint author), Tulane Univ, Sch Med, Dept Psychiat, Inst Infant & Early Childhood Mental Hlth, TB 52,1440 Canal St, New Orleans, LA 70112 USA.
EM czeanah@tulane.edu
OI Egger, Helen/0000-0001-8447-5350
NR 41
TC 204
Z9 206
U1 3
U2 29
PU AMER PSYCHIATRIC PUBLISHING, INC
PI WASHINGTON
PA 800 MAINE AVE SW, SUITE 900, WASHINGTON, DC 20024 USA
SN 0002-953X
EI 1535-7228
J9 AM J PSYCHIAT
JI Am. J. Psychiat.
PD JUL
PY 2009
VL 166
IS 7
BP 777
EP 785
DI 10.1176/appi.ajp.2009.08091438
PG 9
WC Psychiatry
SC Psychiatry
GA 465RF
UT WOS:000267603800009
PM 19487394
DA 2020-02-16
ER

PT J
AU Tandon, M
   Cardeli, E
   Luby, J
AF Tandon, Mini
   Cardeli, Emma
   Luby, Joan
TI Internalizing Disorders in Early Childhood: A Review of Depressive and
   Anxiety Disorders
SO CHILD AND ADOLESCENT PSYCHIATRIC CLINICS OF NORTH AMERICA
LA English
DT Review
DE Preschool; Early childhood; Depression; Anxiety; Internalizing
ID PRESCHOOL-CHILDREN; BEHAVIOR PROBLEMS; SOCIAL ANXIETY; INTERACTION
   THERAPY; SELECTIVE MUTISM; YOUNG-CHILDREN; ENDOGENOUS-DEPRESSION;
   3-YEAR-OLD CHILDREN; CORTISOL SECRETION; BRAIN ACTIVITY
AB This article reviews the use of the broad category of internalizing disorders and data on young children using this definition. It also reviews the emerging support for more specific internalizing diagnoses in very young children. The current empiric database on nosology and treatment of mood and anxiety disorders in young children is examined, and a clinical case example is included. Identification of recent advances in the understanding and treatment of anxiety disorders in young children and areas in which future studies are needed also are explored.
C1 [Tandon, Mini; Cardeli, Emma; Luby, Joan] Washington Univ, Sch Med, Dept Psychiat, St Louis, MO 63110 USA.
RP Tandon, M (reprint author), Washington Univ, Sch Med, Dept Psychiat, Campus Box 8134,660 S Euclid, St Louis, MO 63110 USA.
EM tandonm@psychiatry.wustl.edu
FU NIMH NIH HHSUnited States Department of Health & Human ServicesNational
   Institutes of Health (NIH) - USANIH National Institute of Mental Health
   (NIMH) [R01 MH064769, R01 MH 64769-01]
NR 124
TC 53
Z9 54
U1 3
U2 51
PU W B SAUNDERS CO-ELSEVIER INC
PI PHILADELPHIA
PA 1600 JOHN F KENNEDY BOULEVARD, STE 1800, PHILADELPHIA, PA 19103-2899 USA
SN 1056-4993
EI 1558-0490
J9 CHILD ADOL PSYCH CL
JI Child Adolesc. Psychiatr. N. Am.
PD JUL
PY 2009
VL 18
IS 3
BP 593
EP +
DI 10.1016/j.chc.2009.03.004
PG 19
WC Psychiatry
SC Psychiatry
GA 463LD
UT WOS:000267432800007
PM 19486840
OA Green Accepted
DA 2020-02-16
ER

PT J
AU Jent, JF
   Niec, LN
AF Jent, Jason F.
   Niec, Larissa N.
TI Cognitive Behavioral Principles Within Group Mentoring: A Randomized
   Pilot Study
SO CHILD & FAMILY BEHAVIOR THERAPY
LA English
DT Article
DE children; emotional and behavioral problems; group mentoring
ID PROBLEM-SOLVING INVENTORY; DISRUPTIVE BEHAVIOR; TOKEN-ECONOMY;
   ADOLESCENTS; CHILDREN; YOUTH; DEPRESSION; ATTACHMENT; IMPACT; PARENT
AB This study evaluated the effectiveness of a group mentoring program that included components of empirically supported mentoring and cognitive behavioral techniques for children served at a community mental health center. Eighty-six 8- to 12-year-old children were randomly assigned to either group mentoring or a wait-list control group. Group mentoring significantly increased children's reported social problem-solving skills and decreased parent-reported child externalizing and internalizing behavior problems after controlling for other concurrent mental health services. Attrition from the group mentoring program was notably low (7%) for children. The integration of a cognitive behavioral group mentoring program into children's existing community mental health services may result in additional reductions in externalizing and internalizing behavior problems.
C1 [Jent, Jason F.] Univ Miami, Miller Sch Med, Miami, FL 33136 USA.
   [Niec, Larissa N.] Cent Michigan Univ, Dept Psychol, Mt Pleasant, MI 48859 USA.
RP Jent, JF (reprint author), Univ Miami, Miller Sch Med, 1150 NW 14th St,Suite 212, Miami, FL 33136 USA.
EM j.jent@miami.edu
OI Niec, Larissa/0000-0002-1652-5480
FU NICHD NIH HHSUnited States Department of Health & Human ServicesNational
   Institutes of Health (NIH) - USANIH Eunice Kennedy Shriver National
   Institute of Child Health & Human Development (NICHD) [T32 HD007510-12,
   T32 HD007510]
NR 35
TC 11
Z9 11
U1 0
U2 6
PU HAWORTH PRESS INC
PI BINGHAMTON
PA 10 ALICE ST, BINGHAMTON, NY 13904-1580 USA
SN 0731-7107
J9 CHILD FAM BEHAV THER
JI Child Fam. Behav. Ther.
PD JUL-SEP
PY 2009
VL 31
IS 3
BP 203
EP 219
DI 10.1080/07317100903099258
PG 17
WC Psychology, Clinical; Family Studies
SC Psychology; Family Studies
GA 506VB
UT WOS:000270803500003
PM 20582243
OA Green Accepted
DA 2020-02-16
ER

PT J
AU Hawes, DJ
   Brennan, J
   Dadds, MR
AF Hawes, David J.
   Brennan, John
   Dadds, Mark R.
TI Cortisol, callous-unemotional traits, and pathways to antisocial
   behavior
SO CURRENT OPINION IN PSYCHIATRY
LA English
DT Article
DE conduct problems; cortisol; HPA axis; maltreatment; psychopathy
ID PITUITARY-ADRENAL AXIS; CONDUCT PROBLEMS; SALIVARY CORTISOL;
   AGGRESSIVE-BEHAVIOR; PSYCHOPATHIC PERSONALITY; EXTERNALIZING BEHAVIOR;
   CHILD MALTREATMENT; MALE-ADOLESCENTS; SELF-REPORT; STRESS
AB Purpose of review
   Two decades of research has implicated the hypothalamic-pituitary-adrenal (HPA) axis in the development of antisocial behavior in children. However, findings regarding the association between cortisol and antisocial behavior have been largely inconsistent, and the role of the HPA axis in relation to broader etiological processes remains unclear. We examine evidence that the role of the HPA axis in the development of antisocial behavior may differ across subgroups of children.
   Recent findings
   A meta-analysis has supported the prediction that low levels of cortisol are associated with risk for childhood antisocial behavior, but the relationship is weaker than previously assumed. Recent studies suggest the association between cortisol levels and antisocial behavior may vary depending on type of antisocial behavior, patterns of internalizing comorbidity, and early environmental adversity. The findings are consistent with evidence that two early-onset pathways to antisocial behavior can be distinguished based on the presence or absence of callous-unemotional traits.
   Summary
   We speculate that early adversity is important to the development of chronic antisocial behavior in children with low levels of callous-unemotional traits and HPA-axis hyperactivity, but that high levels of callous-unemotional traits and HPA-axis hypoactivity characterize a particularly severe subgroup, for whom antisocial behavior develops somewhat independently of adversity.
C1 [Hawes, David J.] Univ Sydney, Sydney, NSW 2006, Australia.
   [Brennan, John; Dadds, Mark R.] Univ New S Wales, Sydney, NSW, Australia.
RP Hawes, DJ (reprint author), Univ Sydney, Sydney, NSW 2006, Australia.
EM dhawes@psych.usyd.ued.au
RI Dadds, Mark/F-8017-2011
OI Dadds, Mark/0000-0002-2900-1715
NR 47
TC 87
Z9 87
U1 2
U2 50
PU LIPPINCOTT WILLIAMS & WILKINS
PI PHILADELPHIA
PA TWO COMMERCE SQ, 2001 MARKET ST, PHILADELPHIA, PA 19103 USA
SN 0951-7367
EI 1473-6578
J9 CURR OPIN PSYCHIATR
JI Curr. Opin. Psychiatr.
PD JUL
PY 2009
VL 22
IS 4
BP 357
EP 362
DI 10.1097/YCO.0b013e32832bfa6d
PG 6
WC Psychiatry
SC Psychiatry
GA 460LT
UT WOS:000267189900004
PM 19455037
DA 2020-02-16
ER

PT J
AU Eisenberg, N
   Valiente, C
   Spinrad, TL
   Cumberland, A
   Liew, J
   Reiser, M
   Zhou, Q
   Losoya, SH
AF Eisenberg, Nancy
   Valiente, Carlos
   Spinrad, Tracy L.
   Cumberland, Amanda
   Liew, Jeffrey
   Reiser, Mark
   Zhou, Qing
   Losoya, Sandra H.
TI Longitudinal Relations of Children's Effortful Control, Impulsivity, and
   Negative Emotionality to Their Externalizing, Internalizing, and
   Co-Occurring Behavior Problems
SO DEVELOPMENTAL PSYCHOLOGY
LA English
DT Article
DE regulation; effortful control; externalizing problems; internalizing
   problems
ID DEPRESSIVE SYMPTOMS; YOUNG-CHILDREN; ATTENTIONAL CONTROL; SOCIAL
   WITHDRAWAL; CONDUCT PROBLEMS; TEMPERAMENT; ANTECEDENTS; STABILITY;
   ANGER; PERSONALITY
AB The purpose of the study was to examine the relations of effortful control (EC), impulsivity, and negative emotionality to at least borderline clinical levels of symptoms and change in maladjustment over four years. Children's (N = 214: 77% European American; M age = 73 months) externalizing and internalizing symptoms were rated by parents and teachers at 3 times, 2 years apart (T1, T2, and T3) and were related to children's adult-rated EC, impulsivity, and emotion. In addition, the authors found patterns of change in maladjustment were related to these variables at T3 while controlling for the T1 predictor. Externalizing problems (pure or co-occurring with internalizing problems) were associated with low EC, high impulsivity, and negative emotionality, especially anger, and patterns of change also related to these variables. Internalizing problems were associated with low impulsivity and sadness and somewhat with high anger. Low attentional EC was related to internalizing problems only in regard to change in maladjustment. Change in impulsivity was associated with change in internalizing primarily when controlling for change in externalizing problems.
C1 [Eisenberg, Nancy; Cumberland, Amanda; Liew, Jeffrey; Zhou, Qing; Losoya, Sandra H.] Arizona State Univ, Dept Psychol, Tempe, AZ 85287 USA.
   [Valiente, Carlos; Spinrad, Tracy L.; Reiser, Mark] Arizona State Univ, Sch Social & Family Dynam, Tempe, AZ 85287 USA.
   [Reiser, Mark] Arizona State Univ, WP Carey Sch Business, Dept Hlth Management & Policy, Tempe, AZ 85287 USA.
RP Eisenberg, N (reprint author), Arizona State Univ, Dept Psychol, POB 871104, Tempe, AZ 85287 USA.
EM nancy.eisenberg@asu.edu
OI Liew, Jeffrey/0000-0002-0784-8448
FU NIMH NIH HHSUnited States Department of Health & Human ServicesNational
   Institutes of Health (NIH) - USANIH National Institute of Mental Health
   (NIMH) [R01 MH060838-01, R01 MH060838-07, R01 MH060838-02, R01
   MH055052-04, R01 MH060838-06, R01 MH060838-04, R01 MH060838-08, R01
   MH060838-03, R01 MH060838-05A2, R01 MH060838]
NR 89
TC 342
Z9 345
U1 7
U2 151
PU AMER PSYCHOLOGICAL ASSOC
PI WASHINGTON
PA 750 FIRST ST NE, WASHINGTON, DC 20002-4242 USA
SN 0012-1649
EI 1939-0599
J9 DEV PSYCHOL
JI Dev. Psychol.
PD JUL
PY 2009
VL 45
IS 4
BP 988
EP 1008
DI 10.1037/a0016213
PG 21
WC Psychology, Developmental
SC Psychology
GA 466RV
UT WOS:000267681200010
PM 19586175
OA Green Accepted
HC Y
HP N
DA 2020-02-16
ER

PT J
AU Karevold, E
   Roysamb, E
   Ystrom, E
   Mathiesen, KS
AF Karevold, Evalill
   Roysamb, Espen
   Ystrom, Eivind
   Mathiesen, Kristin S.
TI Predictors and Pathways From Infancy to Symptoms of Anxiety and
   Depression in Early Adolescence
SO DEVELOPMENTAL PSYCHOLOGY
LA English
DT Article
DE anxiety; depression; maternal distress; family adversities; social
   support
ID COMPREHENSIVE DEVELOPMENTAL MODEL; CHILDHOOD RISK-FACTORS; STRESSFUL
   LIFE EVENTS; MATERNAL DEPRESSION; BEHAVIOR PROBLEMS; MAJOR DEPRESSION;
   MENTAL-HEALTH; BIRTH COHORT; SOCIAL SUPPORT; AGE 32
AB Data from a prospective 11-year longitudinal survey were used to identify early predictors and pathways to symptoms of anxiety and depression at 12-13 years of age, and to examine whether there were unique predictors of anxious versus depressive symptoms. Structural equation modeling was used to explore longitudinal relations between contextual (maternal distress, family adversities, and social support) and temperamental (shyness and emotionality) risk factors in their prediction of informant-consistent symptoms of anxiety and depression. The results show that early risk factors can explain 38% of the variance in boys' covarying symptoms of anxiety and depression in early adolescence, and 25% of variance in girls' covarying symptoms. Two main pathways were identified. One pathway was through temperament, as nearly all risk factors were partly mediated through child emotionality in midchildhood. Another pathway was through early contextual risk factors, with all direct and indirect contextual impact from before 5 years of age. Family adversity uniquely predicted depressive symptoms. These findings underscore the persisting impact of contextual predictors in families with children less than 5 years of age. The importance of early interventions to prevent adolescent internalizing problems is stressed.
C1 [Karevold, Evalill; Roysamb, Espen; Ystrom, Eivind; Mathiesen, Kristin S.] Norwegian Inst Publ Hlth, Div Mental Hlth, N-0403 Oslo, Norway.
   [Roysamb, Espen] Univ Oslo, Inst Psychol, Oslo, Norway.
RP Karevold, E (reprint author), Norwegian Inst Publ Hlth, Div Mental Hlth, POB 4404, N-0403 Oslo, Norway.
EM evalill.karevold@fhi.no
RI Ystrom, Eivind/C-4094-2009
OI Ystrom, Eivind/0000-0003-4390-6171; Roysamb, Espen/0000-0001-5133-7170
NR 70
TC 64
Z9 71
U1 5
U2 30
PU AMER PSYCHOLOGICAL ASSOC
PI WASHINGTON
PA 750 FIRST ST NE, WASHINGTON, DC 20002-4242 USA
SN 0012-1649
J9 DEV PSYCHOL
JI Dev. Psychol.
PD JUL
PY 2009
VL 45
IS 4
BP 1051
EP 1060
DI 10.1037/a0016123
PG 10
WC Psychology, Developmental
SC Psychology
GA 466RV
UT WOS:000267681200014
PM 19586179
DA 2020-02-16
ER

PT J
AU Middleton, M
   Scott, SL
   Renk, K
AF Middleton, Melissa
   Scott, Samantha L.
   Renk, Kimberly
TI Parental Depression, Parenting Behaviours, and Behaviour Problems in
   Young Children
SO INFANT AND CHILD DEVELOPMENT
LA English
DT Article; Proceedings Paper
CT Annual Convention of the Southeastern-Pychological-Association
CY MAR, 2007
CL New Orleans, LA
SP SE Pychol Assoc
DE depression; parenting; behaviour problems; young children
ID MATERNAL DEPRESSION; FATHERS; SYMPTOMS; PSYCHOPATHOLOGY; MOTHERS;
   CONFLICT
AB In the past, research has demonstrated that parental depression and parenting practices are related. More recently, there has been an increase in research examining child outcomes as they are related to maternal and paternal psychopathology. To continue with this line of research, this study examined the relationships among mothers' and fathers' symptoms of depression, characteristics of their parenting practices, and their ratings of their young children's internalizing and externalizing behaviour problems. The results of this study demonstrated that these variables are related significantly. Further, the results of this study suggested that mothers' parenting, particularly their limit setting with their young children, is an important predictor of their ratings of their young children's externalizing behaviour problems in the context of their own symptoms of depression. A different pattern of relationships may be present for fathers, as both their symptoms of depression and their parenting characteristics predicted their ratings of their young children's externalizing behaviour problems. Such findings were not supported for young children's internalizing behaviour problems. These findings suggested that interventions should have different targets for mothers and fathers. Copyright (c) 2009 John Wiley & Sons, Ltd.
C1 [Middleton, Melissa; Scott, Samantha L.; Renk, Kimberly] Univ Cent Florida, Dept Psychol, Orlando, FL 32816 USA.
RP Renk, K (reprint author), Univ Cent Florida, Dept Psychol, POB 161390, Orlando, FL 32816 USA.
EM krenk@mail.ucf.edu
NR 29
TC 31
Z9 31
U1 1
U2 17
PU WILEY
PI HOBOKEN
PA 111 RIVER ST, HOBOKEN 07030-5774, NJ USA
SN 1522-7219
J9 INFANT CHILD DEV
JI Infant Child Dev.
PD JUL-AUG
PY 2009
VL 18
IS 4
BP 323
EP 336
DI 10.1002/icd.598
PG 14
WC Psychology, Developmental
SC Psychology
GA 485XK
UT WOS:000269158600002
DA 2020-02-16
ER

PT J
AU Martin-Storey, A
   Serbin, LA
   Stack, DM
   Schwartzman, AE
AF Martin-Storey, Alexa
   Serbin, Lisa A.
   Stack, Dale M.
   Schwartzman, Alex E.
TI The Behaviour Style Observation System for Young Children Predicts
   Teacher-reported Externalizing Behaviour in Middle Childhood
SO INFANT AND CHILD DEVELOPMENT
LA English
DT Article
DE The Behaviour Style Observation System; non-compliant; disruptive;
   externalizing; observational measure
ID INFANT TEMPERAMENT; TRAJECTORIES; CONTINUITY; MOTHERS; GENDER
AB The Behaviour Style Observation System for Young Children (BSOS) was used to predict preschool-aged children's externalizing and internalizing behaviour problems in middle childhood, 3-5 years after the initial assessment. This observational measurement tool was designed to sample and assess young children's disruptive, non-compliant, and unresponsive behaviour, during a brief (11 min) observation in the child's home. In the current study, the BSOS was used to predict parent and teacher ratings of child behaviour problems after school entry in a longitudinal sample (N = 81) of at-risk children at time 2. The BSOS predicted teacher-reported externalizing problems at time 2. In contrast, parent reports of behaviour problems, although correlated with repeated parent reports at time 2, were not significantly predictive of teacher-reported behaviour problems at school age. The BSOS was not associated with either parent or teacher reports of internalizing problems. These findings emphasize the importance and utility of using observational measures when examining the continuity of behaviour problems in young children over time. Copyright (c) 2009 John Wiley & Sons, Ltd.
C1 [Martin-Storey, Alexa; Serbin, Lisa A.; Stack, Dale M.; Schwartzman, Alex E.] Concordia Univ, Ctr Res Human Dev, Montreal, PQ H4B 1R6, Canada.
RP Martin-Storey, A (reprint author), Concordia Univ, Ctr Res Human Dev, Loyola Campus,7141 Sherbrooke St W, Montreal, PQ H4B 1R6, Canada.
EM alexa.martin@gmail.com
RI serbin, lisa/F-3979-2011
NR 31
TC 2
Z9 2
U1 0
U2 5
PU WILEY
PI HOBOKEN
PA 111 RIVER ST, HOBOKEN 07030-5774, NJ USA
SN 1522-7219
J9 INFANT CHILD DEV
JI Infant Child Dev.
PD JUL-AUG
PY 2009
VL 18
IS 4
BP 337
EP 350
DI 10.1002/icd.601
PG 14
WC Psychology, Developmental
SC Psychology
GA 485XK
UT WOS:000269158600003
DA 2020-02-16
ER

PT J
AU Karabekiroglu, K
   Rodopman-Arman, A
   Ay, P
   Ozkesen, M
   Akbas, S
   Tasdemir, GN
   Boke, O
   Peksen, Y
AF Karabekiroglu, Koray
   Rodopman-Arman, Ayse
   Ay, Pinar
   Ozkesen, Mustafa
   Akbas, Seher
   Tasdemir, Gokce Nur
   Boke, Omer
   Peksen, Yidiz
TI The reliability and validity of the Turkish version of the brief
   infant-toddler social emotional assessment (BITSEA)
SO INFANT BEHAVIOR & DEVELOPMENT
LA English
DT Article
DE BITSEA; Toddlers; Validity; Reliability; Turkey
ID PEDIATRIC SYMPTOM CHECKLIST; CHILDREN; BEHAVIOR; AUTISM; SCREEN
AB In this study the reliability and validity of the Turkish version of the brief infant-toddler social emotional assessment (BITSEA) were investigated in a community sample. The sample consisted of 462 children (mean age: 24.60 +/- 7.93 [12-42] months) who had applied to Turkish health centers for immunization. Both parents completed the BITSEA; mothers completed the child behavior checklist 2/3 (CBCL). Internal consistencies of the BITSEA-problem (P) and competence (C) scales were good to excellent (Cronbach's alpha = 0.82 and 0.72, respectively). Interrater reliability between parents and test-retest reliability were good. BITSEA/P scores were significantly correlated with CBCL internalizing, externalizing and total problem scores (p < 0.001). Maternal BITSEA/P cutpoint scores revealed that 30.6% of male toddlers and 28.6% of females were in the subclinical range and 13.1% of males and 17.6% of females were in clinical range. Results reveal that the Turkish version of BITSEA is a reliable, valid and simply applicable instrument for screening social, emotional and behavioral problems among toddlers. Clinical validation of the BITSEA/C and BITSEA/P is warranted. Crown Copyright (c) 2009 Published by Elsevier Inc. All rights reserved.
C1 [Karabekiroglu, Koray; Akbas, Seher; Tasdemir, Gokce Nur] Ondokuz Mayis Univ, Sch Med, Child & Adolescent Psychiat Dept, TR-55139 Kurupelit, Samsun, Turkey.
   [Rodopman-Arman, Ayse] Marmara Univ, Sch Med, Child & Adolescent Psychiat Dept, Istanbul, Turkey.
   [Ay, Pinar] Marmara Univ, Sch Med, Dept Publ Hlth, Istanbul, Turkey.
   [Ozkesen, Mustafa] Minist Hlth, Samsun, Turkey.
   [Boke, Omer] Ondokuz Mayis Univ, Sch Med, Dept Psychiat, TR-55139 Kurupelit, Samsun, Turkey.
   [Peksen, Yidiz] Ondokuz Mayis Univ, Sch Med, Dept Publ Hlth, TR-55139 Kurupelit, Samsun, Turkey.
RP Karabekiroglu, K (reprint author), Ondokuz Mayis Univ, Cocuk Hastanesi, Cocuk Psikiyatrisi Poliklinigi, TR-55139 Kurupelit, Samsun, Turkey.
EM drkorayk@hotmail.com; aarman@marmara.edu
RI Karabekiroglu, Koray/G-4424-2011
NR 26
TC 25
Z9 25
U1 0
U2 20
PU ELSEVIER SCIENCE INC
PI NEW YORK
PA STE 800, 230 PARK AVE, NEW YORK, NY 10169 USA
SN 0163-6383
EI 1879-0453
J9 INFANT BEHAV DEV
JI Infant Behav. Dev.
PD JUL
PY 2009
VL 32
IS 3
BP 291
EP 297
DI 10.1016/j.infbeh.2009.03.003
PG 7
WC Psychology, Developmental
SC Psychology
GA 467FV
UT WOS:000267724400007
PM 19411111
DA 2020-02-16
ER

PT J
AU Miller, L
   Chan, W
   Tirella, L
   Perrin, E
AF Miller, Laurie
   Chan, Wilma
   Tirella, Linda
   Perrin, Ellen
TI Outcomes of children adopted from Eastern Europe
SO INTERNATIONAL JOURNAL OF BEHAVIORAL DEVELOPMENT
LA English
DT Article
DE adoption; behavior problems; child adjustment; child development;
   deprived children; orphans; parent stress; Russian children
ID LOW-BIRTH-WEIGHT; INTERNATIONAL ADOPTEES; BEHAVIOR PROBLEMS;
   INSTITUTIONAL DEPRIVATION; STRESS REACTIVITY; ROMANIAN CHILDREN;
   YOUNG-CHILDREN; FOLLOW-UP; ATTACHMENT; HEALTH
AB Behavioral problems are frequent among post-institutionalized Eastern European adoptees. However, risk factors related to outcomes have not been fully delineated. We evaluated 50 Eastern European adoptees, age 8-10 years, with their adoptive families for more than five years. Cognitive and behavioral outcomes and parenting stress were evaluated in relation to pre-adoptive risk factors, including arrival age, growth, and facial phenotype related to prenatal alcohol exposure. At follow-up, IQ and achievement scores were >= average in most children (>= 74%). Behavioral and school problems were common (externalizing 44%, internalizing 18%, behavioral symptoms 50%, attention deficit hyperactivity disorder (ADHD) 46%, learning disabilities 40%, mental health disorders 28%); 38% had multiple problems. Behavioral problems correlated inversely with IQ. Parent stress was high and correlated with child externalizing behaviors and inversely to child full scale IQ. Children with "severe behavioral disturbances" (24%) were more likely to have had smaller head circumferences at arrival. Child's age at adoption related inversely to parent stress, possibly due to the longer duration of time that children resided with their families. "High/intermediate risk" phenotypic facial scores for prenatal alcohol exposure (58%) correlated with head circumference z scores at arrival and follow-up. Otherwise, arrival age, growth, and facial phenotype did not correlate with these specific outcome measures.
C1 [Miller, Laurie; Chan, Wilma; Tirella, Linda; Perrin, Ellen] Tufts Med Ctr, Boston, MA USA.
RP Miller, L (reprint author), Box 190,800 Washington St, Boston, MA 02111 USA.
EM lmilller@tuftsmedicalcenter.org
NR 77
TC 50
Z9 52
U1 0
U2 42
PU SAGE PUBLICATIONS LTD
PI LONDON
PA 1 OLIVERS YARD, 55 CITY ROAD, LONDON EC1Y 1SP, ENGLAND
SN 0165-0254
EI 1464-0651
J9 INT J BEHAV DEV
JI Int. J. Behav. Dev.
PD JUL
PY 2009
VL 33
IS 4
BP 289
EP 298
DI 10.1177/0165025408098026
PG 10
WC Psychology, Developmental
SC Psychology
GA 462CM
UT WOS:000267323600001
DA 2020-02-16
ER

PT J
AU Rosen, LH
   Underwood, MK
   Beron, KJ
   Gentsch, JK
   Wharton, ME
   Rahdar, A
AF Rosen, Lisa H.
   Underwood, Marion K.
   Beron, Kurt J.
   Gentsch, Joanna K.
   Wharton, Michelle E.
   Rahdar, Ahrareh
TI Persistent versus Periodic Experiences of Social Victimization:
   Predictors of Adjustment
SO JOURNAL OF ABNORMAL CHILD PSYCHOLOGY
LA English
DT Article
DE Social victimization; Indirect victimization; Relational victimization;
   Internalizing problems
ID PEER VICTIMIZATION; INDIRECT AGGRESSION; RELATIONAL VICTIMIZATION;
   GENDER-DIFFERENCES; SCHOOL-CHILDREN; MIDDLE SCHOOL; VICTIMS;
   ADOLESCENCE; CHILDHOOD; STABILITY
AB This study examined self-reports of social victimization and parent reports of adjustment for a sample followed from fourth through seventh grades. Different patterns of social victimization experiences were identified; of the 153 students (79 girls) with complete data, 24% reported chronic social victimization, 23% reported transient experiences of social victimization, and 53% reported being socially victimized at no more than one time point. We examined whether students who experienced persistent and periodic social victimization were at greater risk for internalizing problems than nonvictims. Persistently victimized children demonstrated continuously elevated levels of internalizing problems. Children who were not originally victimized by social aggression but became victimized with time did not demonstrate higher levels of internalizing problems than did nonvictims. Findings were mixed for those who escaped social victimization during this period.
C1 [Rosen, Lisa H.; Underwood, Marion K.; Gentsch, Joanna K.; Wharton, Michelle E.; Rahdar, Ahrareh] Univ Texas Dallas, Sch Behav & Brain Sci, Richardson, TX 75080 USA.
   [Beron, Kurt J.] Univ Texas Dallas, Sch Econ Polit & Policy Sci, Richardson, TX 75080 USA.
RP Underwood, MK (reprint author), Univ Texas Dallas, Sch Behav & Brain Sci, POB 830688,GR 41, Richardson, TX 75080 USA.
EM undrwd@utdallas.edu
OI , Kurt/0000-0001-8775-0805
FU NIMH NIH HHSUnited States Department of Health & Human ServicesNational
   Institutes of Health (NIH) - USANIH National Institute of Mental Health
   (NIMH) [K02 MH073616-01A1, K02 MH073616, R01 MH063076, R01 MH63076, R01
   MH063076-01A2]
NR 57
TC 28
Z9 28
U1 0
U2 7
PU SPRINGER/PLENUM PUBLISHERS
PI NEW YORK
PA 233 SPRING ST, NEW YORK, NY 10013 USA
SN 0091-0627
EI 1573-2835
J9 J ABNORM CHILD PSYCH
JI J. Abnorm. Child Psychol.
PD JUL
PY 2009
VL 37
IS 5
BP 693
EP 704
DI 10.1007/s10802-009-9311-7
PG 12
WC Psychology, Clinical; Psychology, Developmental
SC Psychology
GA 459ZC
UT WOS:000267151700008
PM 19263212
OA Green Accepted
DA 2020-02-16
ER

PT J
AU Ben-Sasson, A
   Carter, AS
   Briggs-Gowan, MJ
AF Ben-Sasson, A.
   Carter, A. S.
   Briggs-Gowan, M. J.
TI Sensory Over-Responsivity in Elementary School: Prevalence and
   Social-Emotional Correlates
SO JOURNAL OF ABNORMAL CHILD PSYCHOLOGY
LA English
DT Article
DE Sensory over-responsivity; Social; Emotional; Internalizing;
   Externalizing; Competence; Elementary school
ID PROCESSING DISORDERS; BEHAVIORAL-PROBLEMS; PRETERM INFANTS;
   YOUNG-CHILDREN; DEFENSIVENESS; MODULATION; TEMPERAMENT; INVENTORY;
   DIAGNOSIS; VALIDITY
AB Sensory over-responsivity (SOR) towards tactile and auditory input can impact children's participation in academic and social activities; however the prevalence of SOR behaviors and their relation to social-emotional problems and competence has not been rigorously studied. This study investigated SOR in a representative sample of elementary school-aged children (n = 925, 50% boys, ages 7-11 years) who were followed from infancy. Sixteen percent of parents reported that at least four tactile or auditory sensations bothered their children. Being bothered by certain sensations was common while others were relatively rare. Parents of children with versus without elevated SOR in school-age reported higher frequencies of early and co-occurring internalizing, externalizing, and dysregulation problems, and lower levels of concurrent adaptive social behaviors. Early identification of elevated SOR and assessment of concurrent social-emotional status are important to minimize their impact on social adaptive behaviors at school age.
C1 [Ben-Sasson, A.; Carter, A. S.] Univ Massachusetts, Dept Psychol, Boston, MA 02125 USA.
   [Briggs-Gowan, M. J.] Univ Connecticut, Ctr Hlth, Dept Psychiat, Farmington, CT 06030 USA.
RP Ben-Sasson, A (reprint author), Univ Haifa, Dept Occupat Therapy, IL-31905 Haifa, Israel.
EM asasson@univ.haifa.ac.il; alice.carter@umb.edu;
   briggsgowan@psychiatry.uchc.edu
OI Carter, Alice/0000-0001-9861-1560
FU NIMH NIH HHSUnited States Department of Health & Human ServicesNational
   Institutes of Health (NIH) - USANIH National Institute of Mental Health
   (NIMH) [R01 MH055278]
NR 48
TC 126
Z9 127
U1 0
U2 30
PU SPRINGER/PLENUM PUBLISHERS
PI NEW YORK
PA 233 SPRING ST, NEW YORK, NY 10013 USA
SN 0091-0627
EI 1573-2835
J9 J ABNORM CHILD PSYCH
JI J. Abnorm. Child Psychol.
PD JUL
PY 2009
VL 37
IS 5
BP 705
EP 716
DI 10.1007/s10802-008-9295-8
PG 12
WC Psychology, Clinical; Psychology, Developmental
SC Psychology
GA 459ZC
UT WOS:000267151700009
PM 19153827
OA Green Accepted
DA 2020-02-16
ER

PT J
AU Calzada, EJ
   Brotman, LM
   Huang, KY
   Bat-Chava, Y
   Kingston, S
AF Calzada, Esther J.
   Brotman, Laurie Miller
   Huang, Keng-Yen
   Bat-Chava, Yael
   Kingston, Sharon
TI Parent cultural adaptation and child functioning in culturally diverse,
   urban families of preschoolers
SO JOURNAL OF APPLIED DEVELOPMENTAL PSYCHOLOGY
LA English
DT Article
DE Acculturation; Enculturation; Preschoolers; Externalizing problems;
   Internalizing problems; Adaptive behavior
ID ETHNIC-IDENTITY; AMERICAN CHILDREN; LOW-INCOME; ACCULTURATION;
   ADOLESCENTS; LATINO; BICULTURALISM; IMMIGRANT; SOCIALIZATION;
   PERSPECTIVE
AB Parent cultural adaptation and preschool behavioral and socioemotional functioning were examined in a community sample of urban families from diverse cultural backgrounds. Participants were 130 families of children (mean age = 4.1 years) attending eight public Pre-Kindergarten programs in urban communities. Parents completed a measure of cultural adaptation that taps into acculturation and enculturation, and teachers reported on children's externalizing problems, internalizing problems and adaptive behavior in the classroom. Parents' ethnic identity was a significant predictor of children's functioning. The retention of parents' culture of origin and specific aspects of acculturation are related to positive outcomes in a sample of culturally diverse families of preschoolers living in urban communities. Bicultural parents (those with high ethnic and US American identity) had children with lower levels of internalizing problems and higher levels of adaptive behavior relative to parents who were not bicultural. Implications for enhancing positive child outcomes through the promotion of parental ethnic identity are discussed. (C) 2008 Elsevier Inc. All rights reserved.
C1 [Calzada, Esther J.; Brotman, Laurie Miller; Huang, Keng-Yen; Bat-Chava, Yael; Kingston, Sharon] NYU, Ctr Child Study, New York, NY 10016 USA.
RP Calzada, EJ (reprint author), NYU, Ctr Child Study, 215 Lexington Ave,13th Floor, New York, NY 10016 USA.
EM esther.calzada@nyumc.org; laurie.brotman@nyumc.org;
   keng-yen.huang@nyumc.org; ybat-chava@dycd.nyc.gov;
   sharon.kingston@nyumc.org
RI Sharry, John A Mac/B-5509-2011; Calzada, Esther/L-4020-2019
OI Sharry, John A Mac/0000-0002-9528-6261; Huang,
   Keng-Yen/0000-0003-3245-7614; Brotman, Laurie/0000-0002-3384-3886
FU NICHD NIH HHSUnited States Department of Health & Human ServicesNational
   Institutes of Health (NIH) - USANIH Eunice Kennedy Shriver National
   Institute of Child Health & Human Development (NICHD) [K23
   HD049730-01A1, K23 HD049730]
NR 42
TC 19
Z9 19
U1 2
U2 12
PU ELSEVIER SCIENCE INC
PI NEW YORK
PA 360 PARK AVE SOUTH, NEW YORK, NY 10010-1710 USA
SN 0193-3973
J9 J APPL DEV PSYCHOL
JI J. Appl. Dev. Psychol.
PD JUL-AUG
PY 2009
VL 30
IS 4
BP 515
EP 524
DI 10.1016/j.appdev.2008.12.033
PG 10
WC Psychology, Developmental
SC Psychology
GA 465ZD
UT WOS:000267628500013
PM 20559417
OA Green Accepted
DA 2020-02-16
ER

PT J
AU Schneider, BH
AF Schneider, Barry H.
TI An observational study of the interactions of socially withdrawn/anxious
   early adolescents and their friends
SO JOURNAL OF CHILD PSYCHOLOGY AND PSYCHIATRY
LA English
DT Article
DE Shyness; internalizing disorder; social behavior
ID ANXIETY DISORDERS; MIDDLE CHILDHOOD; CHILDREN; PHOBIA; BEHAVIOR;
   ADJUSTMENT; CONFLICT; QUALITY; SHYNESS; SKILLS
AB Background: The friendships of socially withdrawn/anxious children and early adolescents have been found to lack critical rewarding qualities. Observational research may help elucidate the obstacles they face in forming and maintaining high-quality friendships with sociable peers. Method: We observed the interactions of 38 socially withdrawn early adolescents with their friends and compared them to a community control group. Results: In negotiating the sharing of an object, the socially withdrawn, anxious group was more passive than controls. The socially withdrawn, anxious participants engaged less actively in a fast-paced game involving miniature cars. While completing a quiet drawing task, the socially anxious, withdrawn participants tended to refrain from comparing their work to that of their friends. In all three of our closed-field situations, the socially withdrawn, anxious participants displayed relatively neutral affect in comparison with the control group. Conclusions: These results suggest that the social withdrawal and social anxiety of children with social phobia are very evident even within the confines of their close friendships. Therefore, therapeutic interventions at the level of the dyad may be indicated.
C1 Univ Ottawa, Sch Psychol, Ottawa, ON K1N 6N5, Canada.
RP Schneider, BH (reprint author), Univ Ottawa, Sch Psychol, Ottawa, ON K1N 6N5, Canada.
EM barry@uottawa.ca
NR 30
TC 26
Z9 26
U1 0
U2 17
PU WILEY-BLACKWELL PUBLISHING, INC
PI MALDEN
PA COMMERCE PLACE, 350 MAIN ST, MALDEN 02148, MA USA
SN 0021-9630
J9 J CHILD PSYCHOL PSYC
JI J. Child Psychol. Psychiatry
PD JUL
PY 2009
VL 50
IS 7
BP 799
EP 806
DI 10.1111/j.1469-7610.2008.02056.x
PG 8
WC Psychology, Developmental; Psychiatry; Psychology
SC Psychology; Psychiatry
GA 458AD
UT WOS:000266980600005
PM 19298472
DA 2020-02-16
ER

PT J
AU Smokowski, P
   Buchanan, RL
   Bacallao, ML
AF Smokowski, Paul
   Buchanan, Rachel L.
   Bacallao, Martica L.
TI Acculturation and Adjustment in Latino Adolescents: How Cultural Risk
   Factors and Assets Influence Multiple Domains of Adolescent Mental
   Health
SO JOURNAL OF PRIMARY PREVENTION
LA English
DT Article
DE Latinos; Adolescents; Mental health; Immigrants; Acculturation; Culture
ID MEXICAN-AMERICAN FAMILIES; PUERTO-RICAN CHILDREN; HISPANIC ADOLESCENTS;
   PROBLEM BEHAVIORS; SCHOOL; BICULTURALISM; INTERVENTION; STUDENTS;
   SOCIALIZATION; DELINQUENCY
AB The purpose of this study was to examine the relationships among risk factors, cultural assets, and Latino adolescent mental health outcomes. We extend past research by using a longitudinal design and evaluating direct and moderated acculturation effects across a range of internalizing, externalizing, and academic engagement outcomes. The sample consisted of 281 Latino/a youths and one of their parents in metropolitan, small town, and rural areas within North Carolina and Arizona. The length of time the adolescent was in the U. S. was positively related to humiliation, aggression, and school bonding. Adolescent U. S. cultural involvement and parent culture of origin involvement were not significantly related to adolescent mental health or school bonding. Parent U. S. involvement had an inverse association with adolescent social problems, aggression, and anxiety. Adolescent culture of origin involvement was positively related to adolescent self-esteem 1 year later. Inverse relationships were found for the link between adolescent culture of origin involvement and hopelessness, social problems, and aggression 1 year later. Implications for prevention programming and policy development are discussed.
C1 [Smokowski, Paul] Univ N Carolina, Sch Social Work, Chapel Hill, NC 27599 USA.
   [Buchanan, Rachel L.] Salisbury Univ, Salisbury, MD USA.
   [Bacallao, Martica L.] Univ N Carolina, Greensboro, NC 27412 USA.
RP Smokowski, P (reprint author), Univ N Carolina, Sch Social Work, CB 3550,325 Pittsboro St, Chapel Hill, NC 27599 USA.
EM smokowsk@email.unc.edu
FU PHS HHSUnited States Public Health Service [R49/CCR42172-02]; NCIPC CDC
   HHS [1K01 CE000496-01]
NR 53
TC 24
Z9 24
U1 0
U2 18
PU SPRINGER
PI NEW YORK
PA 233 SPRING ST, NEW YORK, NY 10013 USA
SN 0278-095X
J9 J PRIM PREV
JI J. Prim. Prev.
PD JUL
PY 2009
VL 30
IS 3-4
SI SI
BP 371
EP 393
DI 10.1007/s10935-009-0179-7
PG 23
WC Public, Environmental & Occupational Health
SC Public, Environmental & Occupational Health
GA 646AF
UT WOS:000281506600008
PM 19459048
DA 2020-02-16
ER

PT J
AU Hurd, NM
   Zimmerman, MA
   Xue, YE
AF Hurd, Noelle M.
   Zimmerman, Marc A.
   Xue, Yange
TI Negative Adult Influences and the Protective Effects of Role Models: A
   Study with Urban Adolescents
SO JOURNAL OF YOUTH AND ADOLESCENCE
LA English
DT Article
DE Resilience; Adolescents; Role models; Negative adult influences
ID IMPORTANT NONPARENTAL ADULTS; YOUTH ASSETS; SIGNIFICANT OTHERS; RISK
   BEHAVIORS; RESILIENCE; FAMILY; PERCEPTIONS; COMPETENCE; CONSTRUCT;
   NETWORKS
AB We investigated whether role models (individuals adolescents look up to) contributed to the resilience of adolescents who were exposed to negative nonparental adult influences. Our sample included 659 African American, ninth-grade adolescents. We found that adolescents' exposure to negative adult behavior was associated with increased externalizing, internalizing, and substance using behaviors, as well as more negative school attitudes and behavior. We found that role models had protective effects on externalizing and internalizing behaviors and compensatory effects on school outcomes. Collectively, our findings indicate that role models can contribute to the resilience of African American adolescents who are exposed to negative nonparental adult behavior.
C1 [Hurd, Noelle M.] Univ Michigan, Dept Psychol, Ann Arbor, MI 48109 USA.
   [Hurd, Noelle M.; Zimmerman, Marc A.] Univ Michigan, Sch Publ Hlth, Dept Hlth Behav & Hlth Educ, Ann Arbor, MI 48109 USA.
   [Xue, Yange] Math Policy Res Inc, Princeton, NJ USA.
RP Hurd, NM (reprint author), Univ Michigan, Dept Psychol, Ann Arbor, MI 48109 USA.
EM nhurd@umich.edu; marcz@umich.edu; yxue@umich.edu
FU NIDA NIH HHSUnited States Department of Health & Human ServicesNational
   Institutes of Health (NIH) - USANIH National Institute on Drug Abuse
   (NIDA) [R01 DA007484, R01 DA007484-11]
NR 52
TC 52
Z9 53
U1 1
U2 14
PU SPRINGER/PLENUM PUBLISHERS
PI NEW YORK
PA 233 SPRING ST, NEW YORK, NY 10013 USA
SN 0047-2891
EI 1573-6601
J9 J YOUTH ADOLESCENCE
JI J. Youth Adolesc.
PD JUL
PY 2009
VL 38
IS 6
BP 777
EP 789
DI 10.1007/s10964-008-9296-5
PG 13
WC Psychology, Developmental
SC Psychology
GA 448KT
UT WOS:000266262200003
PM 19636780
OA Green Accepted
DA 2020-02-16
ER

PT J
AU Huang, HL
   Lu, CH
   Tsai, HW
   Chao, CC
   Ho, TY
   Chuang, SF
   Tsai, CH
   Yang, PC
AF Huang, Huei-Lin
   Lu, Chia-Hua
   Tsai, Hsiao-Wei
   Chao, Chia-Chen
   Ho, Tsai-Yu
   Chuang, Sheng-Fa
   Tsai, Chih-Hao
   Yang, Pin-Chen
TI EFFECTIVENESS OF BEHAVIORAL PARENT THERAPY IN PRESCHOOL CHILDREN WITH
   ATTENTION-DEFICIT HYPERACTIVITY DISORDER
SO KAOHSIUNG JOURNAL OF MEDICAL SCIENCES
LA English
DT Article
DE attention-deficit hyperactivity disorder; behavioral parent therapy;
   Child Behavior Checklist; preschool children
ID DEFICIT/HYPERACTIVITY-DISORDER; DISRUPTIVE BEHAVIOR; FOLLOW-UP;
   PSYCHOSOCIAL TREATMENTS; EARLY INTERVENTION; ADHD; FAMILY; INATTENTION;
   IMPULSIVITY; CHECKLIST
AB The purpose of this study was to assess the effectiveness of a behavioral parent therapy (BPT) program in children with attention-deficit hyperactivity disorder (ADHD) using multidimensional evaluations, the Child Behavior Checklist (CBCL) and the Teacher Report Form (TRF). Between 2001 and 2005, the parents of 21 preschool children with ADHD were divided into six groups and participated in a series of 11 BPT sessions. Before and after BPT, the parents completed the CBCL,. and the teachers completed the TRF. The behavioral and emotional problems of the children showed improvement after the BPT sessions, specifically for the following categories: internalizing problems, anxious/depressed syndromes, somatic complaints, externalizing problems, rule-breaking behaviors, aggressive behaviors, social problems, thought problems, and attention problems. In the DSM-oriented scale of the CBCL, affective problems, anxiety problems, somatic problems, ADHD problems, oppositional defiant disorder problems, and conduct disorder problems showed significant improvements. On the DSM scale of the TRF, Inattention syndrome improved significantly after the BPT sessions, while other syndromes showed non-significant changes. We conclude that the BPT program significantly improved the children's behavioral problems at home and inattention problems at school.
C1 [Huang, Huei-Lin; Tsai, Hsiao-Wei; Chuang, Sheng-Fa; Tsai, Chih-Hao] Kaohsiung Med Univ, Dept Psychol, Kaohsiung 807, Taiwan.
   [Yang, Pin-Chen] Kaohsiung Med Univ, Dept Psychiat, Kaohsiung 807, Taiwan.
   [Lu, Chia-Hua; Ho, Tsai-Yu] Kaohsiung Med Univ, Grad Inst Behav Sci, Kaohsiung 807, Taiwan.
   [Yang, Pin-Chen] Kaohsiung Med Univ Hosp, Dept Psychiat, Kaohsiung, Taiwan.
   [Chao, Chia-Chen] Taipei Municipal Univ Educ, Dept Psychol & Counseling, Taipei, Taiwan.
RP Huang, HL (reprint author), Kaohsiung Med Univ, Dept Psychol, 100 Shin Chuan 1st Rd, Kaohsiung 807, Taiwan.
EM hlhuang@cc.kmu.edu.tw
RI Huang, Huei-Lin/D-2346-2009; Tsai, Chih-Hao/D-2355-2009; Chuang,
   Sheng-Fa/C-1191-2010; Tsai, Hsiao-Wei/AAH-8788-2019; Yang,
   Pin-Chen/D-5478-2009
OI Tsai, Hsiao-Wei/0000-0002-4362-3721; 
FU National Science Council, TaiwanNational Science Council of Taiwan
   [NSC-94-2413-H-037-011, NSC-95-2413-H-037-001]
FX This study was supported by grants (NSC-94-2413-H-037-011,
   NSC-95-2413-H-037-001) from the National Science Council, Taiwan.
   Special thanks to Chuan-Ching Tu, Hsiu-jung Wu, Chia-Jung Li, Fang-Chin
   Hsu, Tsai-Yu Ho, Ying-Ru Chen, Chien-Chung Hsu, Chia-Hua Lu, Chia-Yin
   Tsai, Ting-Li Wang, HsiangYin Lo, Wan-Ru Lau and Ying-Yuan Lu for their
   assistance in data collection. Our deepest gratitude to the
NR 33
TC 3
Z9 4
U1 1
U2 6
PU KAOHSIUNG JOURNAL MEDICAL SCIENCES
PI KAOHSIUNG CITY
PA KAOHSIUNG MEDICAL COLL, NO 100, SHIH-CHUAN 1ST RD, KAOHSIUNG CITY,
   00000, TAIWAN
SN 1607-551X
J9 KAOHSIUNG J MED SCI
JI Kaohsiung J. Med. Sci.
PD JUL
PY 2009
VL 25
IS 7
BP 357
EP 364
DI 10.1016/S1607-551X(09)70528-5
PG 8
WC Medicine, Research & Experimental
SC Research & Experimental Medicine
GA 475QI
UT WOS:000268374800001
PM 19605327
OA DOAJ Gold
DA 2020-02-16
ER

PT J
AU Dolson, EP
   Conklin, HM
   Li, CH
   Xiong, XP
   Merchant, TE
AF Dolson, Eugenia P.
   Conklin, Heather M.
   Li, Chenghong
   Xiong, Xiaoping
   Merchant, Thomas E.
TI Predicting Behavioral Problems in Craniopharyngioma Survivors After
   Conformal Radiation Therapy
SO PEDIATRIC BLOOD & CANCER
LA English
DT Article
DE brain tumor; child behavior checklist; craniopharyngioma; pediatric
ID QUALITY-OF-LIFE; BRAIN-TUMOR SURVIVORS; COGNITIVE FUNCTION;
   PEDIATRIC-PATIENTS; YOUNG-ADULTS; CHILDREN; CHILDHOOD; SEQUELAE;
   RADIOTHERAPY; COMPLICATIONS
AB Background. Although radiation therapy is a primary treatment for craniopharyngioma, it can exacerbate existing problems related to the tumor and pre-irradiation management. Survival is often marked by neurologic deficits, panhypopituitarism, diabetes insipidus, cognitive deficiencies, and behavioral and social problems. Procedure. The Achenbach Child Behavior Checklist (CBCL) was used to evaluate behavioral and social problems during the first 5 years of follow-up in 27 patients with craniopharyngioma treated with conformal radiation therapy. Results. All group averages for the CBCL scales were within the age-typical range at pre-irradiation baseline. Extent of surgical resection was implicated in baseline differences for the internalizing, externalizing, behavior problem and social scores. Significant longitudinal changes were found in internalizing, externalizing, behavior problem and school scores that correlated with tumor and treatment-related factors. Conclusions. The most common variables implicated in postirradiation behavioral and social problems were CSF shunting, presence of an Ommaya reservoir, diabetes insipidus, and low pre-irradiation growth hormone levels. Pediatr Blood Cancer 2009;52:860-864. (C) 2009 Wiley-Liss, Inc.
C1 [Dolson, Eugenia P.; Merchant, Thomas E.] St Jude Childrens Hosp, Div Radiat Oncol, Memphis, TN 38105 USA.
   [Conklin, Heather M.] St Jude Childrens Hosp, Div Behav Med, Memphis, TN 38105 USA.
   [Li, Chenghong; Xiong, Xiaoping] St Jude Childrens Hosp, Dept Biostat, Memphis, TN 38105 USA.
RP Merchant, TE (reprint author), St Jude Childrens Hosp, Div Radiat Oncol, 262 Danny Thomas Pl,Mail Stop 220, Memphis, TN 38105 USA.
EM thomas.merchant@stjude.org
RI Conklin, Heather/N-2696-2018; Merchant, Thomas E/N-3344-2018
OI Merchant, Thomas E/0000-0002-0412-6255
FU National Cancer InstituteUnited States Department of Health & Human
   ServicesNational Institutes of Health (NIH) - USANIH National Cancer
   Institute (NCI) [CA21765]; American Cancer SocietyAmerican Cancer
   Society [RPG-99-252-01-CCE]; American Lebanese Syrian Associated
   Charities (ALSAC)American Lebanese Syrian Associated Charities (ALSAC);
   Rhodes College Summer Plus Program
FX This work was supported in part by Cancer Center Support Grant CA21765
   from the National Cancer Institute, by Research Project Grant
   RPG-99-252-01-CCE from the American Cancer Society and by the American
   Lebanese Syrian Associated Charities (ALSAC) and the Rhodes College
   Summer Plus Program.
NR 29
TC 17
Z9 18
U1 0
U2 2
PU WILEY
PI HOBOKEN
PA 111 RIVER ST, HOBOKEN 07030-5774, NJ USA
SN 1545-5009
EI 1545-5017
J9 PEDIATR BLOOD CANCER
JI Pediatr. Blood Cancer
PD JUL 1
PY 2009
VL 52
IS 7
BP 860
EP 864
DI 10.1002/pbc.21947
PG 5
WC Oncology; Hematology; Pediatrics
SC Oncology; Hematology; Pediatrics
GA 435LT
UT WOS:000265346100023
PM 19191345
OA Green Accepted
DA 2020-02-16
ER

PT J
AU Fagnano, M
   van Wijngaarden, E
   Connolly, HV
   Carno, MA
   Forbes-Jones, E
   Halterman, JS
AF Fagnano, Maria
   van Wijngaarden, Edwin
   Connolly, Heidi V.
   Carno, Margaret A.
   Forbes-Jones, Emma
   Halterman, Jill S.
TI Sleep-Disordered Breathing and Behaviors of Inner-City Children With
   Asthma
SO PEDIATRICS
LA English
DT Article
DE childhood asthma; inner-city; behavior; sleep-disordered breathing
ID QUALITY-OF-LIFE; CHANGING PATTERNS; RISK-FACTORS; PREVALENCE; SMOKING;
   PARENTS; QUESTIONNAIRE; ASSOCIATION; DISTURBANCE; DISTRESS
AB OBJECTIVE: To explore the relationship between sleep-disordered breathing (SDB) and behavioral problems among inner-city children with asthma.
   METHODS: We examined data for 194 children (aged 4-10 years) who were enrolled in a school-based asthma intervention program ( response rate: 72%). SDB was assessed by using the Sleep-Related Breathing Disorder Questionnaire that contains 3 subscales: snoring, sleepiness, and attention/hyperactivity. For the current study, we modified the Sleep-Related Breathing Disorder Questionnaire by removing the 6 attention/hyperactivity items. A sleep score of >0.33 was considered indicative of SDB. To assess behavior, caregivers completed the Behavior Problem Index (BPI), which includes 8 behavioral subdomains. We conducted bivariate analyses and multiple linear regression to determine the association of SDB with BPI scores.
   RESULTS: The majority of children (mean age: 8.2 years) were male (56%), black (66%), and insured by Medicaid (73%). Overall, 33% of the children experienced SDB. In bivariate analyses, children with SDB had significantly higher ( worse) behavior scores compared with children without SDB on total BPI (13.7 vs 8.8) and the subdomains externalizing (9.4 vs 6.3), internalizing (4.4 vs 2.5), anxious/depressed (2.4 vs 1.3), headstrong (3.2 vs 2.1), antisocial (2.3 vs 1.7), hyperactive (3.0 vs 1.8), peer conflict (0.74 vs 0.43), and immature (2.0 vs 1.5). In multiple regression models adjusting for several important covariates, SDB remained significantly associated with total BPI scores and externalizing, internalizing, anxious/depressed, headstrong, and hyperactive behaviors. Results were consistent across SDB subscales (snoring, sleepiness).
   CONCLUSIONS: We found that poor sleep was independently associated with behavior problems in a large proportion of urban children with asthma. Systematic screening for SDB in this high-risk population might help to identify children who would benefit from additional intervention. Pediatrics 2009; 124: 218-225
C1 [Fagnano, Maria; Halterman, Jill S.] Univ Rochester, Dept Pediat, Sch Med & Dent, Rochester, NY 14642 USA.
   [van Wijngaarden, Edwin] Univ Rochester, Dept Community & Prevent Med, Sch Med & Dent, Rochester, NY 14642 USA.
   [Connolly, Heidi V.; Carno, Margaret A.] Univ Rochester, Sch Nursing, Sch Med & Dent, Rochester, NY 14642 USA.
   [Forbes-Jones, Emma] Univ Rochester, Dept Psychiat, Sch Med & Dent, Rochester, NY 14642 USA.
RP Fagnano, M (reprint author), Univ Rochester, Strong Mem Hosp, Sch Med, 601 Elmwood Ave,Box 777, Rochester, NY 14642 USA.
EM maria_fagnano@urmc.rochester.edu
RI van Wijngaarden, Edwin/Q-2073-2019
OI van Wijngaarden, Edwin/0000-0001-7583-4630
FU National Heart, Lung, and Blood InstituteUnited States Department of
   Health & Human ServicesNational Institutes of Health (NIH) - USANIH
   National Heart Lung & Blood Institute (NHLBI) [R01-HL079954]; Halcyon
   Hill Foundation
FX This study was funded by National Heart, Lung, and Blood Institute grant
   R01-HL079954 and the Halcyon Hill Foundation.; We thank Kelly Conn, MPH,
   for assistance with the manuscript.
NR 54
TC 25
Z9 26
U1 0
U2 4
PU AMER ACAD PEDIATRICS
PI ELK GROVE VILLAGE
PA 141 NORTH-WEST POINT BLVD,, ELK GROVE VILLAGE, IL 60007-1098 USA
SN 0031-4005
EI 1098-4275
J9 PEDIATRICS
JI Pediatrics
PD JUL
PY 2009
VL 124
IS 1
BP 218
EP 225
DI 10.1542/peds.2008-2525
PG 8
WC Pediatrics
SC Pediatrics
GA 463QY
UT WOS:000267448100028
PM 19564303
OA Green Accepted
DA 2020-02-16
ER

PT J
AU Gaynor, JW
   Nord, AS
   Wernovsky, G
   Bernbaum, J
   Solot, CB
   Burnham, N
   Zackai, E
   Heagerty, PJ
   Clancy, RR
   Nicolson, SC
   Jarvik, GP
   Gerdes, M
AF Gaynor, J. William
   Nord, Alex S.
   Wernovsky, Gil
   Bernbaum, Judy
   Solot, Cynthia B.
   Burnham, Nancy
   Zackai, Elaine
   Heagerty, Patrick J.
   Clancy, Robert R.
   Nicolson, Susan C.
   Jarvik, Gail P.
   Gerdes, Marsha
TI Apolipoprotein E Genotype Modifies the Risk of Behavior Problems After
   Infant Cardiac Surgery
SO PEDIATRICS
LA English
DT Article
DE congenital heart defects; genetic predisposition to disease;
   apolipoprotein E; behavioral symptoms; attention-deficit/hyperactivity
   disorder; impulsive behavior; autistic disorder
ID CONGENITAL HEART-DISEASE; HYPOTHERMIC CIRCULATORY ARREST; FLOW
   CARDIOPULMONARY BYPASS; GREAT-ARTERIES; SEPTAL-DEFECT; BRAIN-INJURY;
   CHILDREN; TRANSPOSITION; ADJUSTMENT; OUTCOMES
AB OBJECTIVE: The goal was to evaluate polymorphisms of the APOE gene as modifiers of neurobehavioral outcomes for preschool-aged children with congenital heart defects, after cardiac surgery.
   METHODS: A prospective observational study with neurodevelopmental evaluation between the fourth and fifth birthdays was performed. Attention and behavioral skills were assessed through parental report.
   RESULTS: Parents of 380 children completed the neurobehavioral measures. Child Behavior Checklist scores for the pervasive developmental problem scale were in the at-risk or clinically significant range for 15% of the cohort, compared with 9% for the normative data (P < .00001). Attention problem scores were in the at-risk or clinically significant range for 12% of the cohort, compared with 7% for the normative data (P = .0002). The Attention-Deficit/Hyperactivity Disorder Rating Scale-IV, Preschool Version, was completed for 378 children; 30% scored in the clinically significant range for inattention and 22% for impulsivity. After adjustment for covariates, the APOE is an element of 2 allele was significantly associated with higher scores ( worse problems) for multiple Child Behavior Checklist indices, including somatic complaints (P = .009), pervasive developmental problems (P = .032), and internalizing problems (P = .009). In each case, the is an element of 4 allele was associated with a better outcome. APOE is an element of 2 carriers had impaired social skills, compared with is an element of 4 carriers (P = .009).
   CONCLUSIONS: For preschool-aged children with congenital heart defects requiring surgery, parental rating scales showed an increased prevalence of restricted behavior patterns, inattention, and impaired social interactions. The APOE is an element of 2 allele was associated with increased behavior problems, impaired social interactions, and restricted behavior patterns. Pediatrics 2009; 124: 241-250
C1 [Gaynor, J. William; Burnham, Nancy] Childrens Hosp Philadelphia, Div Cardiothorac Surg, Philadelphia, PA 19104 USA.
   [Wernovsky, Gil] Childrens Hosp Philadelphia, Div Pediat Cardiol, Philadelphia, PA 19104 USA.
   [Wernovsky, Gil] Childrens Hosp Philadelphia, Div Crit Med, Philadelphia, PA 19104 USA.
   [Bernbaum, Judy] Childrens Hosp Philadelphia, Div Gen Pediat, Philadelphia, PA 19104 USA.
   [Wernovsky, Gil] Childrens Hosp Philadelphia, Div Genet, Philadelphia, PA 19104 USA.
   [Clancy, Robert R.; Nicolson, Susan C.] Childrens Hosp Philadelphia, Div Neurol, Philadelphia, PA 19104 USA.
   [Nicolson, Susan C.] Childrens Hosp Philadelphia, Div Cardiothorac Anesthesiol, Philadelphia, PA 19104 USA.
   [Gerdes, Marsha] Childrens Hosp Philadelphia, Div Psychol, Philadelphia, PA 19104 USA.
   [Solot, Cynthia B.] Childrens Hosp Philadelphia, Ctr Childhood Commun, Philadelphia, PA 19104 USA.
   [Nord, Alex S.; Jarvik, Gail P.] Univ Washington, Dept Med Med Genet, Seattle, WA 98195 USA.
   [Heagerty, Patrick J.] Univ Washington, Dept Biostat, Seattle, WA 98195 USA.
RP Gaynor, JW (reprint author), Childrens Hosp Philadelphia, Div Cardiothorac Surg, 34th St & Civ Ctr Blvd, Philadelphia, PA 19104 USA.
EM gaynor@email.chop.edu
RI Jarvik, Gail/N-6476-2014; Carvalho, Lidiane/P-8446-2019; gaynor, James
   william/E-5194-2013
OI Jarvik, Gail/0000-0002-6710-8708; gaynor, James
   william/0000-0001-7955-5604; Nord, Alexander/0000-0003-4259-7514
FU Fannie E. Rippel Foundation; American Heart Association NationalAmerican
   Heart Association [9950480N]; National Institutes of HealthUnited States
   Department of Health & Human ServicesNational Institutes of Health (NIH)
   - USA [HL071834]
FX This work was supported by a grant from the Fannie E. Rippel Foundation,
   an American Heart Association National Grant-in-Aid (grant 9950480N),
   and grant HL071834 from the National Institutes of Health.
NR 36
TC 46
Z9 47
U1 0
U2 2
PU AMER ACAD PEDIATRICS
PI ELK GROVE VILLAGE
PA 141 NORTH-WEST POINT BLVD,, ELK GROVE VILLAGE, IL 60007-1098 USA
SN 0031-4005
J9 PEDIATRICS
JI Pediatrics
PD JUL
PY 2009
VL 124
IS 1
BP 241
EP 250
DI 10.1542/peds.2008-2281
PG 10
WC Pediatrics
SC Pediatrics
GA 463QY
UT WOS:000267448100031
PM 19564306
OA Green Accepted
DA 2020-02-16
ER

PT J
AU van Baar, AL
   Vermaas, J
   Knots, E
   de Kleine, MJK
   Soons, P
AF van Baar, Anneloes L.
   Vermaas, John
   Knots, Edwin
   de Kleine, Martin J. K.
   Soons, Paul
TI Functioning at School Age of Moderately Preterm Children Born at 32 to
   36 Weeks' Gestational Age
SO PEDIATRICS
LA English
DT Article
DE preterm children; attention; behavior problems; IQ; school age
ID NEAR-TERM; UNITED-STATES; BIRTH-WEIGHT; INFANTS; MORTALITY; OUTCOMES;
   SYSTEM; RISK
AB OBJECTIVE: To study outcome of low-risk moderately preterm birth between 32 and 36/7 weeks' gestation.
   METHODS: 377 Moderately preterm children (M: 34.7, SD: 1.2 complete weeks), without need for neonatal intensive care and without dysmaturity or congenital malformations, were compared with 182 term children and assessed at eight years (M: 8.9, SD: 0.54). School situation, IQ, sustained attention, behavior problems, and attention-deficit/hyperactivity characteristics were studied.
   RESULTS: Special education was attended by 7.7% of the moderately preterm children, more than twice the rate of 2.8% in the general Dutch population of this age. Additional exploration for two preterm subgroups of 32 to 33 versus 34 to 36 weeks' gestation showed a need for special education in 9.7% versus 7.3% and a significant difference in grade retention for 30% versus 17%, respectively. Of the children attending mainstream primary schools, grade retention was found in 19% of the preterm versus 8% of the comparison children. Adjusting for maternal education, a group difference of 3 points was found in IQ. The preterm children needed more time for the sustained attention task. The preterm children had more behavior problems (specifically internalizing problems with 27% scoring above the borderline cut-off), as well as more attention-deficit/hyperactivity disorder characteristics (specifically attention deficits).
   CONCLUSIONS: Cognitive and emotional regulation difficulties affect functioning of moderately preterm children, as school problems, a slightly lower IQ, attention and behavioral problems are found when they are compared with term-born children. Identification and monitoring of precursors of these problems at younger age is needed in view of prevention purposes. Pediatrics 2009; 124: 251-257
C1 [van Baar, Anneloes L.; Vermaas, John; Soons, Paul] Tilburg Univ, Dept Pediat Psychol, NL-5000 LE Tilburg, Netherlands.
   [Vermaas, John] Twee Steden Hosp, Dept Med Psychol, Tilburg, Netherlands.
   [Knots, Edwin] Catharina Hosp, Dept Pediat, Eindhoven, Netherlands.
   [de Kleine, Martin J. K.] Maxima Med Ctr, Dept Neonatol, Veldhoven, Netherlands.
   [Soons, Paul] St Anna Hosp, Dept Med Psychol, Geldrop, Netherlands.
RP van Baar, AL (reprint author), Univ Utrecht, Fac Social Sci, POB 80140, NL-3508 TC Utrecht, Netherlands.
EM a.l.vanbaar@uu.nl
RI van Baar, Anneloes/L-8236-2013
OI van Baar, Anneloes/0000-0002-3498-9019
NR 20
TC 175
Z9 176
U1 3
U2 23
PU AMER ACAD PEDIATRICS
PI ELK GROVE VILLAGE
PA 141 NORTH-WEST POINT BLVD,, ELK GROVE VILLAGE, IL 60007-1098 USA
SN 0031-4005
J9 PEDIATRICS
JI Pediatrics
PD JUL
PY 2009
VL 124
IS 1
BP 251
EP 257
DI 10.1542/peds.2008-2315
PG 7
WC Pediatrics
SC Pediatrics
GA 463QY
UT WOS:000267448100032
PM 19564307
DA 2020-02-16
ER

PT J
AU Feldman, R
   Eidelman, AI
AF Feldman, Ruth
   Eidelman, Arthur Isaac
TI Triplets Across the First 5 Years: The Discordant Infant at Birth
   Remains at Developmental Risk
SO PEDIATRICS
LA English
DT Article
DE triplets; twins; multiple birth; cognitive development; executive
   functions; social engagement; parent-child relationship; longitudinal
   studies
ID SOCIAL-EMOTIONAL DEVELOPMENT; INTRAUTERINE GROWTH;
   COGNITIVE-DEVELOPMENT; MULTIPLE PREGNANCIES; GESTATIONAL-AGE; PARENT;
   CHILD; WEIGHT; TRAJECTORIES; PERFORMANCE
AB OBJECTIVES: To examine whether the risk posed to infant development by triplet birth persists into childhood and whether growth-discordant triplets are at a particularly high developmental risk.
   METHODS: Twenty-one sets of triplets were matched with 21 sets of twins and 21 singletons (N = 126) for medical and demographic conditions and were followed from birth to 5 years. At 6, 12, and 24 months, cognitive development was assessed and mother-infant interactions were coded for maternal sensitivity and child social engagement. At 5 years, the children's cognitive development and neuropsychological skills were tested, social engagement was coded from mother-child interactions, and behavior problems were examined. Maternal adjustment was assessed during interviews at 1 and 5 years.
   RESULTS: Although triplets showed lower cognitive performance at 6, 12, and 24 months as compared with singletons and twins, differences were attenuated by 5 years in both global IQ and executive functions. Similarly, the lower social engagement observed across infancy and the higher internalizing symptoms reported at 2 years for those in the triplet group were no longer found at 5 years. Difficulties in maternal adjustment among mothers of triplets decreased from 1 to 5 years. However, in 65.2% of the initial sample there was a weight discordance of >15% at birth, and the discordant triplets showed poorer cognitive and social development as compared with their siblings across infancy. At 5 years, the discordant children demonstrated lower cognitive and executive functions performance, decreased social engagement, and higher internalizing symptoms as compared with both siblings and peers.
   CONCLUSIONS: Whereas most triplets catch up after an early developmental delay, the risk for discordant triplets seems to persist into childhood. Such infants, who are at both biological and environmental risk, should receive special and consistent professional care. Pediatrics 2009; 124: 316-323
C1 [Feldman, Ruth] Bar Ilan Univ, Dept Psychol, IL-52900 Ramat Gan, Israel.
   [Feldman, Ruth] Bar Ilan Univ, Gonda Brain Sci Ctr, IL-52900 Ramat Gan, Israel.
   [Eidelman, Arthur Isaac] Shaare Zedek Med Ctr, Dept Neonatol, Jerusalem, Israel.
   [Eidelman, Arthur Isaac] Hebrew Univ Jerusalem, Sch Med, Dept Pediat, IL-91010 Jerusalem, Israel.
RP Feldman, R (reprint author), Bar Ilan Univ, Dept Psychol, IL-52900 Ramat Gan, Israel.
EM feldman@mail.biu.ac.il
FU Israel Science FoundationIsrael Science Foundation [01/945]; Irving B.
   Harris Foundation; March of Dimes FoundationMarch of Dimes [12-FY04-50]
FX This work was supported by the Israel Science Foundation (01/945) and
   the Irving B. Harris Foundation and the March of Dimes Foundation
   (#12-FY04-50).
NR 56
TC 12
Z9 12
U1 0
U2 6
PU AMER ACAD PEDIATRICS
PI ELK GROVE VILLAGE
PA 141 NORTH-WEST POINT BLVD,, ELK GROVE VILLAGE, IL 60007-1098 USA
SN 0031-4005
J9 PEDIATRICS
JI Pediatrics
PD JUL
PY 2009
VL 124
IS 1
BP 316
EP 323
DI 10.1542/peds.2008-1510
PG 8
WC Pediatrics
SC Pediatrics
GA 463QY
UT WOS:000267448100040
PM 19564315
DA 2020-02-16
ER

PT J
AU Oddy, WH
   Robinson, M
   Ambrosini, GL
   O'Sullivan, TA
   de Klerk, NH
   Beilin, LJ
   Silburn, SR
   Zubrick, SR
   Stanley, FJ
AF Oddy, Wendy H.
   Robinson, Monique
   Ambrosini, Gina L.
   O'Sullivan, Therese A.
   de Klerk, Nicholas H.
   Beilin, Lawrence J.
   Silburn, Sven R.
   Zubrick, Stephen R.
   Stanley, Fiona J.
TI The association between dietary patterns and mental health in early
   adolescence
SO PREVENTIVE MEDICINE
LA English
DT Article
DE Nutrition; Mental health; Adolescence; Behaviour; Raine Study
ID FAMILY ASSESSMENT DEVICE; INTERNATIONAL SURVEY; OXIDATIVE STRESS;
   FATTY-ACIDS; CHILD; DEPRESSION; PEOPLE; OVERWEIGHT; NUTRITION; WORLDWIDE
AB Objective. To investigate the associations between dietary patterns and mental health in early adolescence.
   Method. The Western Australian Pregnancy Cohort (Raine) Study is a prospective study of 2900 pregnancies recruited from 1989-1992. At 14 years of age (2003-2006; n = 1324), the Child Behaviour Checklist (CBCL) was used to assess behaviour (characterising mental health status), with higher scores representing poorer behaviour. Two dietary patterns (Western and Healthy) were identified using factor analysis and food group intakes estimated by a 212-item food frequency questionnaire. Relationships between dietary patterns, food group intakes and behaviour were examined using general linear modelling following adjustment for potential confounding factors at age 14: total energy intake, body mass index, physical activity, screen use, family structure, income and functioning, gender and maternal education at pregnancy.
   Results. Higher total (b = 2.20, 95% CI = 1.06, 3.35), internalizing (withdrawn/depressed) (b = 1.25, 95% CI = 0.15, 2.35) and externalizing (delinquent/aggressive) (b = 2.60, 95% CI = 1.51, 3.68) CBCL scores were significantly associated with the Western dietary pattern, with increased intakes of takeaway foods, confectionary and red meat. Improved behavioural scores were significantly associated with higher intakes of leafy green vegetables and fresh fruit (components of the Healthy pattern).
   Conclusion. These findings implicate a Western dietary pattern in poorer behavioural outcomes for adolescents. Better behavioural outcomes were associated with a higher intake of fresh fruit and leafy green vegetables. (C) 2009 Elsevier Inc. All rights reserved.
C1 [Oddy, Wendy H.; Robinson, Monique; Ambrosini, Gina L.; O'Sullivan, Therese A.; de Klerk, Nicholas H.; Stanley, Fiona J.] Univ Western Australia, Ctr Child Hlth Res, Telethon Inst Child Hlth Res, Perth, WA 6872, Australia.
   [Robinson, Monique] Univ Western Australia, Sch Psychol, Perth, WA 6872, Australia.
   [Beilin, Lawrence J.] Univ Western Australia, Sch Med & Pharmacol, Perth, WA 6872, Australia.
   [Silburn, Sven R.; Zubrick, Stephen R.] Curtin Univ Technol, Ctr Dev Hlth, Perth, WA, Australia.
RP Oddy, WH (reprint author), Univ Western Australia, Ctr Child Hlth Res, Telethon Inst Child Hlth Res, POB 855, Perth, WA 6872, Australia.
EM wendyo@ichr.uwa.edu.au
RI de Klerk, Nicholas H/D-8388-2016; Study, Raine/K-4517-2013; Robinson,
   Monique/C-2437-2013; Zubrick, Stephen R/H-1997-2013; Study,
   Raine/G-9547-2015; O'Sullivan, Therese/D-1723-2016; Ambrosini,
   Gina/E-7107-2010
OI de Klerk, Nicholas H/0000-0001-9223-0767; O'Sullivan,
   Therese/0000-0003-1003-854X; Ambrosini, Gina/0000-0003-1001-4265;
   Zubrick, Stephen/0000-0002-6369-1713
FU Raine Medical Research Foundation; National Health and Medical Research
   Council of Australia (NHMRC)National Health and Medical Research Council
   of Australia [ID 003209]; Telstra Foundation; Western Australian Health
   Promotion Foundation; Australian Rotary Health Research Fund; Telethon
   Institute for Child Health Research; Commonwealth Scientific and
   Industrial Research Organisation (CSIRO)Commonwealth Scientific &
   Industrial Research Organisation (CSIRO)
FX The Western Australian Pregnancy Cohort (Raine) Study is funded by the
   Raine Medical Research Foundation at The University of Western
   Australia, the National Health and Medical Research Council of Australia
   (NHMRC), the Telstra Foundation, the Western Australian Health Promotion
   Foundation, and the Australian Rotary Health Research Fund. We would
   also like to acknowledge the Telethon Institute for Child Health
   Research, the Commonwealth Scientific and Industrial Research
   Organisation (CSIRO), and the NHMRC Program Grant which supported the
   14-year follow-up (Stanley et al., ID 003209). We are extremely grateful
   to all the families who took part in this study and the whole Raine
   Study team, which includes data collectors, cohort managers, data
   managers, clerical staff, research scientists and volunteers.
NR 47
TC 116
Z9 119
U1 2
U2 33
PU ACADEMIC PRESS INC ELSEVIER SCIENCE
PI SAN DIEGO
PA 525 B ST, STE 1900, SAN DIEGO, CA 92101-4495 USA
SN 0091-7435
EI 1096-0260
J9 PREV MED
JI Prev. Med.
PD JUL
PY 2009
VL 49
IS 1
BP 39
EP 44
DI 10.1016/j.ypmed.2009.05.009
PG 6
WC Public, Environmental & Occupational Health; Medicine, General &
   Internal
SC Public, Environmental & Occupational Health; General & Internal Medicine
GA 480JM
UT WOS:000268730600009
PM 19467256
DA 2020-02-16
ER

PT J
AU Burt, SA
AF Burt, S. Alexandra
TI Rethinking Environmental Contributions to Child and Adolescent
   Psychopathology: A Meta-Analysis of Shared Environmental Influences
SO PSYCHOLOGICAL BULLETIN
LA English
DT Review
DE shared environment; nonshared environment; internalizing; externalizing
ID ANTISOCIAL PERSONALITY-DISORDER; EXTERNALIZING PROBLEM BEHAVIOR;
   LONGITUDINAL GENETIC-ANALYSIS; MONOZYGOTIC TWIN DIFFERENCES; NONSHARED
   ENVIRONMENT; DEPRESSIVE SYMPTOMS; PARENTAL DIVORCE; CLASSICAL TWIN;
   OFFSPRING PSYCHOPATHOLOGY; SOCIOECONOMIC-STATUS
AB Behavioral genetic research has concluded that the more important environmental influences result in differences between siblings (referred to as nonshared; e(2)), whereas environmental influences that create similarities between siblings (referred to as shared; c(2)) are indistinguishable from zero. However, there is mounting evidence that during childhood and adolescence, c(2) may make important contributions to most forms of psychopathology. The aim of the meta-analysis was to empirically confirm this hypothesis. The author examined twin and adoption studies (n = 490) of internalizing and externalizing psychopathology prior to adulthood. Analyses revealed that c(2) accounted for 10%-19% of the variance within conduct disorder, oppositional defiant disorder, anxiety, depression, and broad internalizing and externalizing disorders, regardless of their operationalization. When age, informant, and sex effects were considered, c(2) generally ranged from 10%-30% of the variance. Importantly, c(2) estimates did not vary across twin and adoption studies, suggesting that these estimates reflect actual environmental influences common to siblings. The only exception was attention-deficit/hyperactivity disorder, which appeared to be largely genetic (and particularly nonadditive genetic) in origin. Conceptual, methodological, and clinical implications of these findings are discussed.
C1 Michigan State Univ, Dept Psychol, E Lansing, MI 48823 USA.
RP Burt, SA (reprint author), Michigan State Univ, Dept Psychol, 107D Psychol Bldg, E Lansing, MI 48823 USA.
EM burts@msu.edu
NR 107
TC 238
Z9 238
U1 2
U2 95
PU AMER PSYCHOLOGICAL ASSOC
PI WASHINGTON
PA 750 FIRST ST NE, WASHINGTON, DC 20002-4242 USA
SN 0033-2909
J9 PSYCHOL BULL
JI Psychol. Bull.
PD JUL
PY 2009
VL 135
IS 4
BP 608
EP 637
DI 10.1037/a0015702
PG 30
WC Psychology; Psychology, Multidisciplinary
SC Psychology
GA 462FT
UT WOS:000267336300006
PM 19586164
DA 2020-02-16
ER

PT J
AU Jellesma, FC
   Verkuil, B
   Brosschot, JF
AF Jellesma, Francine C.
   Verkuil, Bart
   Brosschot, Jos F.
TI Postponing worrisome thoughts in children: The effects of a postponement
   intervention on perseverative thoughts, emotions and somatic complaints
SO SOCIAL SCIENCE & MEDICINE
LA English
DT Article
DE Children; Pain; Worry; Rumination; Prevention; The Netherlands;
   Intervention
ID ANXIETY INVENTORY; HEALTH COMPLAINTS; WORRY; PAIN; ADOLESCENTS;
   CHILDHOOD; VALIDITY; STRESS; QUESTIONNAIRE; ASSOCIATIONS
AB In this study we examined the prospective relationships between perseverative thoughts, internalizing negative emotions, and somatic complaints in children aged 9-13, and evaluated whether a perseverative thoughts intervention had a beneficial effect on these experiences. Children (N=227) from 7 primary schools in Leiden, the Netherlands, recorded their perseverative thoughts during one week, 138 of whom were instructed to postpone these thoughts to a special 30 min period in the early evening. Children who had received the postponement instructions showed a reduction in the frequency of perseverative thoughts, and girls also in the duration of them. Girl's perseverative thoughts were positively associated with the number of somatic complaints and with negative emotions. The postponement intervention also seemed to reduce somatic complaints in the seventh grade children. These findings confirm the previously found prospective relationship between perseverative thoughts and children's well-being and provide initial validation for the use of the postponement intervention to reduce perseverative thoughts in this age group, particularly for girls. (C) 2009 Elsevier Ltd. All rights reserved.
C1 [Jellesma, Francine C.] Univ Amsterdam, NL-1090 GE Amsterdam, Netherlands.
   [Jellesma, Francine C.; Verkuil, Bart; Brosschot, Jos F.] Leiden Univ, NL-2300 RA Leiden, Netherlands.
RP Jellesma, FC (reprint author), Univ Amsterdam, NL-1090 GE Amsterdam, Netherlands.
EM f.c.jellesma@uva.nl
OI Verkuil, Bart/0000-0002-9991-0690
NR 45
TC 19
Z9 19
U1 2
U2 21
PU PERGAMON-ELSEVIER SCIENCE LTD
PI OXFORD
PA THE BOULEVARD, LANGFORD LANE, KIDLINGTON, OXFORD OX5 1GB, ENGLAND
SN 0277-9536
J9 SOC SCI MED
JI Soc. Sci. Med.
PD JUL
PY 2009
VL 69
IS 2
BP 278
EP 284
DI 10.1016/j.socscimed.2009.04.031
PG 7
WC Public, Environmental & Occupational Health; Social Sciences, Biomedical
SC Public, Environmental & Occupational Health; Biomedical Social Sciences
GA 477LF
UT WOS:000268519900020
PM 19520470
DA 2020-02-16
ER

PT J
AU Stewart, SH
   McGonnell, M
   Pencer, A
AF Stewart, S. H.
   McGonnell, M.
   Pencer, A.
TI INTERNALIZING SYMPTOMS MEDIATE THE RELATIONS OF ANXIETY SENSITIVITY AND
   HOPELESSNESS TO COPING DRINKING IN ADOLESCENTS ATTENDING MENTAL HEALTH
   CENTRE
SO ALCOHOLISM-CLINICAL AND EXPERIMENTAL RESEARCH
LA English
DT Meeting Abstract
CT 32nd Annual Scientific Meeting of the Research-Society-on-Alcoholism
CY JUN 20-24, 2009
CL San Diego, CA
SP Res Soc Alcoholism
C1 Dalhousie Univ, Dept Psychiat, Halifax, NS B3J 4J1, Canada.
   Dalhousie Univ, Dept Psychol, Halifax, NS B3J 4J1, Canada.
NR 0
TC 0
Z9 0
U1 0
U2 2
PU WILEY-BLACKWELL PUBLISHING, INC
PI MALDEN
PA COMMERCE PLACE, 350 MAIN ST, MALDEN 02148, MA USA
SN 0145-6008
J9 ALCOHOL CLIN EXP RES
JI Alcoholism (NY)
PD JUN
PY 2009
VL 33
IS 6
BP 99A
EP 99A
PG 1
WC Substance Abuse
SC Substance Abuse
GA 449MQ
UT WOS:000266335100354
DA 2020-02-16
ER

PT J
AU Slopen, N
   Fitzmaurice, G
   Williams, DR
   Gilman, SE
AF Slopen, N.
   Fitzmaurice, G.
   Williams, D. R.
   Gilman, S. E.
TI POVERTY, FOOD INSECURITY AND CHILDHOOD INTERNALIZING AND EXTERNALIZING
   PROBLEMS
SO AMERICAN JOURNAL OF EPIDEMIOLOGY
LA English
DT Meeting Abstract
CT 42nd Annual Meeting of the Society-for-Epidemiologic-Research
CY JUN 23-26, 2009
CL Anaheim, CA
SP Soc Epidemiol Res
C1 [Slopen, N.; Fitzmaurice, G.; Williams, D. R.; Gilman, S. E.] HSPH, Boston, MA 02115 USA.
RI Gilman, Stephen E./E-7632-2010
OI Gilman, Stephen E./0000-0002-8331-6419
NR 0
TC 0
Z9 0
U1 0
U2 0
PU OXFORD UNIV PRESS INC
PI CARY
PA JOURNALS DEPT, 2001 EVANS RD, CARY, NC 27513 USA
SN 0002-9262
J9 AM J EPIDEMIOL
JI Am. J. Epidemiol.
PD JUN 1
PY 2009
VL 169
BP S64
EP S64
PG 1
WC Public, Environmental & Occupational Health
SC Public, Environmental & Occupational Health
GA 456SK
UT WOS:000266868300252
DA 2020-02-16
ER

PT J
AU Bowker, JC
   Rubin, KH
AF Bowker, Julie C.
   Rubin, Kenneth H.
TI Self-consciousness, friendship quality, and adolescent internalizing
   problems
SO BRITISH JOURNAL OF DEVELOPMENTAL PSYCHOLOGY
LA English
DT Article
ID PERSONALITY-TRAITS; REJECTION SENSITIVITY; IMAGINARY AUDIENCE; FOCUSED
   ATTENTION; MIDDLE CHILDHOOD; CHILDREN; LONELINESS; AGGRESSION;
   PREDICTORS; DISCLOSURE
AB The correlates between public and private self-consciousness and internalizing difficulties were examined during early adolescence. Friendship quality was assessed as a possible moderator of the relation between self-consciousness and maladjustment. One hundred and thirty-seven young adolescents (N = 87 girls; Mage = 13: 98 years) reported on their self-consciousness, internalizing problems, and the quality of their best friendship. Results indicated stronger associations between private self-consciousness and internalizing correlates than between public self-consciousness and internalizing problems, suggesting that private self-consciousness may be a stronger risk factor during adolescence. Contrary to expectations, evidence revealed that positive friendship quality may exacerbate some difficulties associated with self-consciousness. Results pertaining to friendship quality add to the growing literature on the ways in which friendships can contribute to adjustment difficulties.
C1 [Bowker, Julie C.] SUNY Buffalo, Buffalo, NY 14260 USA.
   [Rubin, Kenneth H.] Univ Maryland, College Pk, MD 20742 USA.
RP Bowker, JC (reprint author), SUNY Buffalo, Buffalo, NY 14260 USA.
EM jcbowker@buffalo.edu
RI Rubin, Kenneth H/M-5276-2018
OI Rubin, Kenneth H/0000-0002-2608-2484
FU NIMH NIH HHSUnited States Department of Health & Human ServicesNational
   Institutes of Health (NIH) - USANIH National Institute of Mental Health
   (NIMH) [R01 MH058116]
NR 58
TC 15
Z9 15
U1 2
U2 27
PU WILEY
PI HOBOKEN
PA 111 RIVER ST, HOBOKEN 07030-5774, NJ USA
SN 0261-510X
EI 2044-835X
J9 BRIT J DEV PSYCHOL
JI Br. J. Dev. Psychol.
PD JUN
PY 2009
VL 27
BP 249
EP 267
DI 10.1348/026151008X295623
PN 2
PG 19
WC Psychology, Developmental
SC Psychology
GA 434LB
UT WOS:000265275100001
PM 19998530
OA Green Accepted
DA 2020-02-16
ER

PT J
AU De Bolle, M
   De Clercq, B
   Van Leeuwen, K
   Decuyper, M
   Rosseel, Y
   De Fruyt, F
AF De Bolle, Marleen
   De Clercq, Barbara
   Van Leeuwen, Karla
   Decuyper, Mieke
   Rosseel, Yves
   De Fruyt, Filip
TI Personality and Psychopathology in Flemish Referred Children: Five
   Perspectives of Continuity
SO CHILD PSYCHIATRY & HUMAN DEVELOPMENT
LA English
DT Article
DE Psychopathology; Problem behavior; Personality; Continuity; Change
ID 14-YEAR FOLLOW-UP; MENTAL-HEALTH-SERVICES; 5-FACTOR MODEL;
   EMOTIONAL-PROBLEMS; PROBLEM BEHAVIOR; YOUNG ADULTHOOD; LIFE-COURSE;
   CHILDHOOD; ADOLESCENCE; STABILITY
AB The present study investigates five types of continuity of personality and internalizing and externalizing problems (i.e., structural, differential, mean-level, individual-level and ipsative continuity) in a sample of referred children and adolescents (N = 114) with a broad variety of psychological problems. Mothers were administered a child personality and psychopathology measure, i.e., the Hierarchical Personality Inventory for Children [Handleiding hiA << rarchische persoonlijkheidsvragenlijst voor kinderen (manual hierarchical personality inventory for children). Ghent University, Department of Developmental, Personality, and Social Psychology, Ghent, 2005] and the Child Behavior Checklist [Handleiding voor de cbcl/4-18: (Manual of the CBCL/4-18), Afdeling Kinder- en Jeugdpsychiatrie. Erasmus Universiteit Rotterdam, The Netherlands, 1996] at two measurement occasions, with a 26-months interval. Personality was substantially stable, paralleling findings for non-referred peers. Internalizing and Externalizing Problem Behavior were almost as stable as personality traits, suggesting that childhood psychopathology is more persistent than generally assumed. Strengths and limitations of the present study and implications for further research are discussed.
C1 [De Bolle, Marleen; De Clercq, Barbara; Decuyper, Mieke; De Fruyt, Filip] Univ Ghent, Dept Dev Personal & Social Psychol, Fac Psychol & Educ Sci, B-9000 Ghent, Belgium.
   [Van Leeuwen, Karla] Ctr Parenting Child Welf & Disabil, B-3000 Louvain, Belgium.
RP De Bolle, M (reprint author), Univ Ghent, Dept Dev Personal & Social Psychol, Fac Psychol & Educ Sci, H Dunantlaan 2, B-9000 Ghent, Belgium.
EM Marleen.DeBolle@ugent.be
RI de clercq, barbara/B-3403-2009; De Fruyt, Filip/A-3083-2009
OI Rosseel, Yves/0000-0002-4129-4477
NR 48
TC 16
Z9 16
U1 0
U2 23
PU SPRINGER
PI NEW YORK
PA 233 SPRING ST, NEW YORK, NY 10013 USA
SN 0009-398X
J9 CHILD PSYCHIAT HUM D
JI Child Psychiat. Hum. Dev.
PD JUN
PY 2009
VL 40
IS 2
BP 269
EP 285
DI 10.1007/s10578-009-0125-1
PG 17
WC Psychology, Developmental; Pediatrics; Psychiatry
SC Psychology; Pediatrics; Psychiatry
GA 409MX
UT WOS:000263510900008
PM 19172393
DA 2020-02-16
ER

PT J
AU Simon, K
   Barakat, LP
   Patterson, CA
   Dampier, C
AF Simon, Katherine
   Barakat, Lamia P.
   Patterson, Chavis A.
   Dampier, Carlton
TI Symptoms of Depression and Anxiety in Adolescents with Sickle Cell
   Disease: The Role of Intrapersonal Characteristics and Stress Processing
   Variables
SO CHILD PSYCHIATRY & HUMAN DEVELOPMENT
LA English
DT Article
DE Sickle cell disease; Adolescents; Internalizing symptoms; Risk and
   resilience
ID PSYCHOLOGICAL ADJUSTMENT; CYSTIC-FIBROSIS; CHRONIC ILLNESS; CHILDREN;
   ADAPTATION; MEDIATOR; HOPE; PAIN; VALIDATION; HEALTH
AB Sickle cell disease (SCD) complications place patients at risk for poor psychosocial adaptation, including depression and anxiety symptoms. This study aimed to test a mediator model based on the Risk and Resistance model to explore the role of intrapersonal characteristics and stress processing variables in psychosocial functioning. Participants were 44 adolescents with SCD, 15 healthy siblings, and 43 primary caregivers, recruited from an East Coast comprehensive sickle cell center. The participants completed paper and pencil measures of resilience factors (attributional style, hope, coping) and internalizing symptoms (depression, anxiety). Internalizing symptoms among adolescents with SCD and healthy siblings did not differ and were within non-clinical ranges. Self-esteem of adolescents with SCD was correlated with less depression and anxiety and sense of inadequacy was associated with poorer functioning. There were no findings to support the role of coping in psychosocial adjustment. Although the mediation hypothesis was not supported, findings highlighted the resilience of this sample of adolescents with SCD. Determining how these resilience factors protect adolescents with SCD may aid in the development of psychosocial interventions. In particular, interventions should focus on improving intrapersonal skills and coping with stress and investigate ways to tailor these interventions to African-American populations.
C1 [Simon, Katherine] Univ Wisconsin, Milwaukee, WI 53201 USA.
   [Barakat, Lamia P.] Childrens Hosp Philadelphia, Philadelphia, PA 19104 USA.
   [Patterson, Chavis A.; Dampier, Carlton] St Christophers Hosp Children, Philadelphia, PA 19133 USA.
RP Simon, K (reprint author), Univ Wisconsin, Milwaukee, WI 53201 USA.
EM simon@uwm.edu
RI Dampier, Carlton/Q-2967-2019
OI Dampier, Carlton/0000-0002-7738-2620
NR 34
TC 22
Z9 22
U1 0
U2 24
PU SPRINGER
PI NEW YORK
PA 233 SPRING ST, NEW YORK, NY 10013 USA
SN 0009-398X
EI 1573-3327
J9 CHILD PSYCHIAT HUM D
JI Child Psychiat. Hum. Dev.
PD JUN
PY 2009
VL 40
IS 2
BP 317
EP 330
DI 10.1007/s10578-009-0129-x
PG 14
WC Psychology, Developmental; Pediatrics; Psychiatry
SC Psychology; Pediatrics; Psychiatry
GA 409MX
UT WOS:000263510900011
PM 19169810
DA 2020-02-16
ER

PT J
AU Jimenez, L
   Dekovic, M
   Hidalgo, V
AF Jimenez, L.
   Dekovic, M.
   Hidalgo, V.
TI Adjustment of school-aged children and adolescents growing up in at-risk
   families: Relationships between family variables and individual,
   relational and school adjustment
SO CHILDREN AND YOUTH SERVICES REVIEW
LA English
DT Article
DE Psychosocial risk; Family preservation; Social Services; Child
   adjustment; School adaptation
ID PARENTAL SATISFACTION; COMPETENCE SCALE; STRATEGIES; VALIDITY; BEHAVIOR;
   INCOME; SENSE; ABUSE; MODEL
AB The goal of this study was to examine relationships between several family characteristics and the adjustment (at individual, relational and school levels) of 63 school-aged children and adolescents growing up in families that received psychosocial interventions by Social Services of the Seville Council. The second aim was to explore possible differences in family characteristics between at-risk children non-adapted to their classroom and adapted children. We compared at-risk children to their classmates (N = 747) and established the rate of at-risk children non-adapted to their classroom. First, the models tested showed low to moderate prediction ability, with ecological levels of family variables playing a specific role depending on the outcome considered. Perceived satisfaction was relevant for internalizing problems, quality of home environment predicted the externalizing problems and both relational and group-level variables explained social skills and academic performance. Second, at-risk children non-adapted to their classroom performed more poorly than adapted ones when several development measures were considered. Taking family variables into account, only the mother's perceived competence and socio-economic status were statistically different for adolescents non-adapted to the classroom, compared to the adapted children. (C) 2008 Elsevier Ltd. All rights reserved.
C1 [Jimenez, L.; Hidalgo, V.] Univ Seville, Dept Dev & Educ Psychol, Seville, Spain.
   [Dekovic, M.] Univ Utrecht, Langeveld Inst Study Educ & Dev Childhood & Adole, NL-3508 TC Utrecht, Netherlands.
RP Jimenez, L (reprint author), St Camilo Jose Cela N-N, Seville 41018, Spain.
EM luciajimenez@us.es
RI Hidalgo, Victoria/F-2357-2019; Jimenez, Lucia/G-8635-2011
OI Hidalgo, Victoria/0000-0002-9179-2722; Jimenez,
   Lucia/0000-0003-2223-7263
NR 38
TC 12
Z9 13
U1 1
U2 8
PU PERGAMON-ELSEVIER SCIENCE LTD
PI OXFORD
PA THE BOULEVARD, LANGFORD LANE, KIDLINGTON, OXFORD OX5 1GB, ENGLAND
SN 0190-7409
J9 CHILD YOUTH SERV REV
JI Child. Youth Serv. Rev.
PD JUN
PY 2009
VL 31
IS 6
BP 654
EP 661
DI 10.1016/j.childyouth.2008.12.007
PG 8
WC Family Studies; Social Work
SC Family Studies; Social Work
GA 450SP
UT WOS:000266421400008
OA Green Accepted
DA 2020-02-16
ER

PT J
AU Foster, H
   Brooks-Gunn, J
AF Foster, Holly
   Brooks-Gunn, Jeanne
TI Toward a Stress Process Model of Children's Exposure to Physical Family
   and Community Violence
SO CLINICAL CHILD AND FAMILY PSYCHOLOGY REVIEW
LA English
DT Review
DE Children; Exposure to violence; Stressors; Mental health problems
ID AFRICAN-AMERICAN YOUTH; INNER-CITY YOUTH; ANALYZING DEVELOPMENTAL
   TRAJECTORIES; ADULT DOMESTIC VIOLENCE; MENTAL-HEALTH; BEHAVIOR PROBLEMS;
   URBAN ADOLESCENTS; GENDER-DIFFERENCES; NATIONAL-SURVEY; SOCIAL SUPPORT
AB Theoretically informed models are required to further the comprehensive understanding of children's ETV. We draw on the stress process paradigm to forward an overall conceptual model of ETV (ETV) in childhood and adolescence. Around this conceptual model, we synthesize research in four dominant areas of the literature which are detailed but often disconnected including: (1) exposure to three forms of physical violence (e.g., child physical maltreatment, interparental violence, and community ETV); (2) the multilevel correlates and causes of ETV (e.g., neighborhood characteristics including concentrated disadvantage; family characteristics including socio-economic status and family stressors); (3) a range of consequences of ETV (e.g., internalizing and externalizing mental health problems, role transitions, and academic outcomes); and (4) multilevel and cross domain mediators and moderators of ETV influences (e.g., school and community factors, family social support, and individual coping resources). We highlight the range of interconnected processes through which violence exposures may influence children and suggest opportunities for prevention and intervention. We further identify needed future research on children's ETV including coping resources as well as research on cumulative contributions of violence exposure, violence exposure modifications, curvilinearity, and timing of exposure.
C1 [Brooks-Gunn, Jeanne] Columbia Univ, New York, NY USA.
   [Foster, Holly] Texas A&M Univ, Dept Sociol, College Stn, TX 77843 USA.
RP Foster, H (reprint author), Texas A&M Univ, Dept Sociol, MS 4351 TAMU, College Stn, TX 77843 USA.
EM hfoster@tamu.edu
FU NICHD NIH HHSUnited States Department of Health & Human ServicesNational
   Institutes of Health (NIH) - USANIH Eunice Kennedy Shriver National
   Institute of Child Health & Human Development (NICHD) [R24 HD047879, R01
   HD049796, R01 HD049796-01, R01-HD049796-01]
NR 164
TC 76
Z9 77
U1 3
U2 42
PU SPRINGER/PLENUM PUBLISHERS
PI NEW YORK
PA 233 SPRING ST, NEW YORK, NY 10013 USA
SN 1096-4037
J9 CLIN CHILD FAM PSYCH
JI Clin. Child Fam. Psychol. Rev.
PD JUN
PY 2009
VL 12
IS 2
BP 71
EP 94
DI 10.1007/s10567-009-0049-0
PG 24
WC Psychology, Clinical
SC Psychology
GA 461TF
UT WOS:000267293700002
PM 19434492
OA Green Accepted
DA 2020-02-16
ER

PT J
AU Cooley-Strickland, M
   Quille, TJ
   Griffin, RS
   Stuart, EA
   Bradshaw, CP
   Furr-Holden, D
AF Cooley-Strickland, Michele
   Quille, Tanya J.
   Griffin, Robert S.
   Stuart, Elizabeth A.
   Bradshaw, Catherine P.
   Furr-Holden, Debra
TI Community Violence and Youth: Affect, Behavior, Substance Use, and
   Academics
SO CLINICAL CHILD AND FAMILY PSYCHOLOGY REVIEW
LA English
DT Review
DE Community violence; Children and youth; Urban; African American;
   Internalizing; Externalizing; Substance use; Academic; Prevention
ID MENTAL-HEALTH-SERVICES; POSTTRAUMATIC-STRESS-DISORDER;
   ELEMENTARY-SCHOOL-CHILDREN; ADOLESCENT PROBLEM BEHAVIOR;
   AFRICAN-AMERICAN YOUTH; INNER-CITY YOUTH; NO SAFE HAVEN; ANXIETY
   DISORDERS; DRUG-USE; AGGRESSIVE-BEHAVIOR
AB Community violence is recognized as a major public health problem (WHO, World Report on Violence and Health, 2002) that Americans increasingly understand has adverse implications beyond inner-cities. However, the majority of research on chronic community violence exposure focuses on ethnic minority, impoverished, and/or crime-ridden communities while treatment and prevention focuses on the perpetrators of the violence, not on the youth who are its direct or indirect victims. School-based treatment and preventive interventions are needed for children at elevated risk for exposure to community violence. In preparation, a longitudinal, community epidemiological study, The Multiple Opportunities to Reach Excellence (MORE) Project, is being fielded to address some of the methodological weaknesses presented in previous studies. This study was designed to better understand the impact of children's chronic exposure to community violence on their emotional, behavioral, substance use, and academic functioning with an overarching goal to identify malleable risk and protective factors which can be targeted in preventive and intervention programs. This paper describes the MORE Project, its conceptual underpinnings, goals, and methodology, as well as implications for treatment and preventive interventions and future research.
C1 [Cooley-Strickland, Michele] Univ Calif Los Angeles, NPI Semel Inst Neurosci, Dept Psychiat, Ctr Culture & Hlth, Los Angeles, CA 90024 USA.
   [Cooley-Strickland, Michele; Quille, Tanya J.; Griffin, Robert S.; Stuart, Elizabeth A.; Bradshaw, Catherine P.; Furr-Holden, Debra] Johns Hopkins Univ, Sch Publ Hlth, Dept Mental Hlth, Baltimore, MD USA.
RP Cooley-Strickland, M (reprint author), Univ Calif Los Angeles, NPI Semel Inst Neurosci, Dept Psychiat, Ctr Culture & Hlth, 760 Westwood Plaza,Box 62, Los Angeles, CA 90024 USA.
EM MCooley@mednet.ucla.edu
OI Stuart, Elizabeth/0000-0002-9042-8611
FU NIDA NIH HHSUnited States Department of Health & Human ServicesNational
   Institutes of Health (NIH) - USANIH National Institute on Drug Abuse
   (NIDA) [R01 DA018318, 1 R01 DA018318]
NR 227
TC 97
Z9 100
U1 0
U2 35
PU SPRINGER/PLENUM PUBLISHERS
PI NEW YORK
PA 233 SPRING ST, NEW YORK, NY 10013 USA
SN 1096-4037
EI 1573-2827
J9 CLIN CHILD FAM PSYCH
JI Clin. Child Fam. Psychol. Rev.
PD JUN
PY 2009
VL 12
IS 2
BP 127
EP 156
DI 10.1007/s10567-009-0051-6
PG 30
WC Psychology, Clinical
SC Psychology
GA 461TF
UT WOS:000267293700005
PM 19472053
OA Green Published, Other Gold
DA 2020-02-16
ER

PT J
AU Tervo, RC
   Asis, M
AF Tervo, Raymond C.
   Asis, Martin
TI Parents' Reports Predict Abnormal Investigations in Global Developmental
   Delay
SO CLINICAL PEDIATRICS
LA English
DT Article
DE parent report; abnormal investigations; global developmental delay
ID AUTISM SPECTRUM DISORDERS; QUALITY-STANDARDS-SUBCOMMITTEE;
   CHILD-DEVELOPMENT INVENTORY; CLINICAL GENETIC EVALUATION;
   ACADEMY-OF-NEUROLOGY; MENTAL-RETARDATION; ETIOLOGIC YIELD; DIAGNOSTIC
   YIELD; PRACTICE-COMMITTEE; PRACTICE PARAMETER
AB To identify symptoms reported by parents that predict abnormal laboratory investigations in preschoolers with global developmental delay (GDD). Methods. A cross-sectional descriptive study of 8 1 boys and 38 girls, with a mean age of 43.5 months (SD = 13.4), with global developmental delay. All parents/guardians completed the following: (1) a semistructured interview about their child and family; (2) the Child Development Inventory (CDI); (3) the Possible Problems Checklist (PPC); and (4) the Child Behavior Checklist 1 1/2-5 (CBCL). Results. There were 61 abnormal results: MRI 37 (31%); high-resolution chromosomes 8 (7%); fragile X molecular testing 4 (3%); and microarray comparative genomic hybridization 12 (10%). A total of 47 children had abnormal tests (40%): none, 72 (60%); one, 36 (30%); two, 8 (7%); three, (3%). Younger children with more developmental delays are more likely to have abnormal tests. They are Clumsy, more passive, and less disobedience. They had lower total, externalizing, and internalizing problems scores. The odds of finding an abnormal investigation are increasingly greater as parent's report of language comprehension and social development ratios increase, and decrease in likelihood for every increase in the expressive language and fine motor ratios. Interpretation. Parent's reports predict abnormal tests and indicate quantifiable differences requiring investigation.
C1 [Tervo, Raymond C.] Gillette Childrens Specialty Healthcare, St Paul, MN 55101 USA.
   [Tervo, Raymond C.] Univ Minnesota, Dept Pediat, Minneapolis, MN 55455 USA.
   [Asis, Martin] St Paul Radiol, St Paul, MN USA.
RP Tervo, RC (reprint author), Gillette Childrens Specialty Healthcare, 200 E Univ Ave, St Paul, MN 55101 USA.
EM rtervo@gillettechil-drens.com
NR 47
TC 5
Z9 5
U1 1
U2 6
PU SAGE PUBLICATIONS INC
PI THOUSAND OAKS
PA 2455 TELLER RD, THOUSAND OAKS, CA 91320 USA
SN 0009-9228
J9 CLIN PEDIATR
JI Clin. Pediatr.
PD JUN
PY 2009
VL 48
IS 5
BP 513
EP 521
DI 10.1177/0009922809332592
PG 9
WC Pediatrics
SC Pediatrics
GA 444BL
UT WOS:000265954800008
PM 19252105
DA 2020-02-16
ER

PT J
AU Alfano, CA
   Zakem, AH
   Costa, NM
   Taylor, LK
   Weems, CF
AF Alfano, Candice A.
   Zakem, Alan H.
   Costa, Natalie M.
   Taylor, Leslie K.
   Weems, Carl F.
TI SLEEP PROBLEMS AND THEIR RELATION TO COGNITIVE FACTORS, ANXIETY, AND
   DEPRESSIVE SYMPTOMS IN CHILDREN AND ADOLESCENTS
SO DEPRESSION AND ANXIETY
LA English
DT Article; Proceedings Paper
CT Annual Conference of the Anxiety-Disorders-Association-of-America
CY 2009
CL Albuquerque, NM
SP Anxiety Disorders Assoc Amer
DE sleep problems; anxiety; depression; cognitive factors; youth
ID SCHOOL-AGED CHILDREN; PSYCHIATRIC-SYMPTOMS; CHILDHOOD ANXIETY; MAJOR
   DEPRESSION; BEHAVIORAL-PROBLEMS; MANIFEST ANXIETY; DISORDERS; INSOMNIA;
   ASSOCIATIONS; SCALE
AB Background: Existing research indicates sleep problems to be prevalent in youth with internalizing disorders. However, childhood sleep problems are common in the general population and few data are available examining unique relationships between sleep, specific types of anxiety and depressive symptoms among non-clinical samples of children and adolescents. Methods: The presence of sleep problems was examined among a community sample of children and adolescents (N=175) in association with anxiety and depressive symptoms, age, and. gender Based on emerging findings from the adult literature we also examined associations between cognitive biases and sleep problems. Results: Overall findings revealed significant associations between sleep problems and both anxiety and depressive symptoms, though results varied by age. Depressive symptoms showed a greater association with sleep problems among adolescents, while anxiety symptoms were generally associated with sleep problems in all youth. Cognitive factors (cognitive errors and control beliefs) linked with anxiety and depression also were associated with sleep problems among adolescents, though these correlations were no longer significant after controlling for internalizing symptoms. Conclusions: Results are discussed in terms of their implications for research and treatment of sleep and internalizing disorders in youth. Depression and Anxiety 26.503-512, 2009. Published 2008 Wiley-Liss, Inc.
C1 [Alfano, Candice A.] George Washington Univ, Childrens Natl Med Ctr, Sch Med, Dept Psychiat & Behav Sci, Washington, DC 20010 USA.
   [Zakem, Alan H.; Costa, Natalie M.; Taylor, Leslie K.; Weems, Carl F.] Univ New Orleans, Dept Psychol, New Orleans, LA 70148 USA.
RP Alfano, CA (reprint author), George Washington Univ, Childrens Natl Med Ctr, Sch Med, Dept Psychiat & Behav Sci, 111 Michigan Ave NW, Washington, DC 20010 USA.
EM calfano@cnmc.org
OI Alfano, Candice A/0000-0001-7437-5575; Weems, Carl/0000-0001-9214-3401
FU NIMH NIH HHSUnited States Department of Health & Human ServicesNational
   Institutes of Health (NIH) - USANIH National Institute of Mental Health
   (NIMH) [MH 067572.]
NR 62
TC 139
Z9 140
U1 3
U2 55
PU WILEY-LISS
PI HOBOKEN
PA DIV JOHN WILEY & SONS INC, 111 RIVER ST, HOBOKEN, NJ 07030 USA
SN 1091-4269
J9 DEPRESS ANXIETY
JI Depress. Anxiety
PD JUN
PY 2009
VL 26
IS 6
BP 503
EP 512
DI 10.1002/da.20443
PG 10
WC Psychology, Clinical; Psychiatry; Psychology
SC Psychology; Psychiatry
GA 458EZ
UT WOS:000266999100002
PM 19067319
DA 2020-02-16
ER

PT J
AU Suk, E
   van Mill, J
   Vermeiren, R
   Ruchkin, V
   Schwab-Stone, M
   Doreleijers, T
   Deboutte, D
AF Suk, Eefje
   van Mill, Josine
   Vermeiren, Robert
   Ruchkin, Vladislav
   Schwab-Stone, Mary
   Doreleijers, Theo
   Deboutte, Dirk
TI Adolescent suicidal ideation: a comparison of incarcerated and
   school-based samples
SO EUROPEAN CHILD & ADOLESCENT PSYCHIATRY
LA English
DT Article
DE juvenile delinquents; suicidal ideation; mental health characteristics
ID NO SAFE HAVEN; VIOLENCE EXPOSURE; JUVENILE-DELINQUENTS; BEHAVIOR;
   PSYCHOPATHOLOGY; DISORDERS; ANXIETY; COMMUNITY; DIAGNOSIS; DETENTION
AB The aim of this study was to investigate suicidal ideations and associated psychopathology in two groups of adolescents, a sample of detained youth and a general population sample. In both groups the comparisons of mental health characteristics between suicidal ideators and non-suicidal youth were conducted separately for girls and boys.
   The study sample consisted of 290 delinquent adolescents [228 boys and 62 girls] from three Flemish juvenile detention centers and 1,548 adolescents [811 boys and 737 girls] from an age-matched school-based sample. Both groups were administered the Social and Health Assessment [SAHA], a self-report survey investigating levels of psychopathology [internalizing and externalizing] and risk-taking behavior.
   Suicidal ideations during the past year were reported by 21.5% of detained males, compared to 6.7% in the general population. In females, 58.1% of detained individuals reported suicidal thoughts during the past year, compared to 14.4% of the general population. In girls and boys from the general population, both internalizing and externalizing problems were higher in suicidal ideators than in non-suicidal youth, while in the detention group mainly internalizing problems were higher in suicidal ideators. When comparing detention suicidal ideators with those from the general population, male suicidal ideators scored higher on delinquency, while detained female suicidal ideators also scored higher on posttraumatic stress, but lower on prosocial beliefs.
   Information used in this study was solely based on self-report measures only and limited to Flemish adolescents.
   Since suicidal ideation is a frequent problem in detained youth, adequate recognition and treatment seems clinically relevant. While both internalizing and externalizing psychopathology may be an indicator of suicidal ideation in the general population, internalizing problems may be the main clinical predictor in detained youth.
C1 [Suk, Eefje] Leiden Univ, Med Ctr, Leiden, Netherlands.
   [van Mill, Josine] GGZ Geest, Amsterdam, Netherlands.
   [Vermeiren, Robert] Leiden Univ, Med Ctr, Curium & VU Univ, Amsterdam, Netherlands.
   [Ruchkin, Vladislav] Yale Univ, Sch Med, Ctr Child Study, New Haven, CT 06510 USA.
   [Ruchkin, Vladislav] Ctr Forens Psychiat, Skonviks Psychiat Clin, Stockholm, Sweden.
   [Ruchkin, Vladislav] Karolinska Inst, Ctr Violence Prevent, Stockholm, Sweden.
   [Doreleijers, Theo] VU Univ, Med Ctr, Dept Child & Adolescent Psychiat, Duivendrecht, Netherlands.
   [Deboutte, Dirk] ZNA Univ, State Univ Ghent, Univ Antwerp, Ctr Child & Adolescent Psychiat Antwerp, Antwerp, Belgium.
RP Suk, E (reprint author), Leiden Univ, Med Ctr, Leiden, Netherlands.
EM e.suk@lumc.nl
OI Vermeiren, Robert/0000-0002-8673-2207; Ruchkin,
   Vladislav/0000-0002-2510-6798
NR 30
TC 13
Z9 14
U1 0
U2 7
PU SPRINGER
PI NEW YORK
PA 233 SPRING ST, NEW YORK, NY 10013 USA
SN 1018-8827
J9 EUR CHILD ADOLES PSY
JI Eur. Child Adolesc. Psych.
PD JUN
PY 2009
VL 18
IS 6
BP 377
EP 383
DI 10.1007/s00787-009-0740-1
PG 7
WC Psychology, Developmental; Pediatrics; Psychiatry
SC Psychology; Pediatrics; Psychiatry
GA 437SS
UT WOS:000265507800007
PM 19219647
DA 2020-02-16
ER

PT J
AU Salbach-Andrae, H
   Lenz, K
   Lehmkuhl, U
AF Salbach-Andrae, Harriet
   Lenz, Klaus
   Lehmkuhl, Ulrike
TI Patterns of agreement among parent, teacher and youth ratings in a
   referred sample
SO EUROPEAN PSYCHIATRY
LA English
DT Article
DE Adolescent psychiatry; Assessment; Child Behavior Checklist (CBCL);
   Teacher Report Form (TRF); Youth Self Report (YSR)
ID INFORMANT DISCREPANCIES; ADOLESCENT AGREEMENT; STRUCTURED INTERVIEW;
   BEHAVIORAL-PROBLEMS; EMOTIONAL-PROBLEMS; CHILD AGREEMENT; DEPRESSION;
   PSYCHOPATHOLOGY; DISAGREEMENT; DIAGNOSIS
AB Objective. - The purpose of this study wits to investigate the degree of agreement among parents, teachers and adolescents with respect to the Child Behavior Checklist (CBCL), the Teacher's Report Form (TRF), and the Youth Self Report (YSR). In addition we evaluated the suitability of these three forms (CBCL, TRF and YSR) in terms of their contribution to understanding internalizing and externalizing disorders in youths being referred to a child and adolescent unit of a psychiatric care facility.
   Methods. - A total of 611 patients aged 11-18 years (mean age 13.0, SD 1.6) were assessed using the CBCL, the TRF and the YSR.
   Results. - Intraclass coefficients (ICC) showed low to moderate agreement among informants. Furthermore, the level of agreement was generally less among patients suffering from internalizing disorders than for young patients who displayed externalizing disorders. Logistic regression revealed that the TRF internalizing syndrome scale, the CBCL internalizing syndrome scale and gender were relevant prognostic factors for the occurrence of internalizing disorders in youth. The YSR internalizing syndrome scale, on the other hand, was not a relevant factor among adolescents of a clinical target population. Likewise, only the TRF extemalizing syndrome scale, the CBCL externalizing syndrome scale and gender were relevant prognostic factors for the occurrence of externalizing disorders in youth.
   Conclusions. - Particularly the CBCL and TRF are useful instruments in assessing internalizing and externalizing disorders in adolescents referred to a mental health setting. (c) 2008 Elsevier Masson SAS. All rights reserved.
C1 [Salbach-Andrae, Harriet; Lenz, Klaus; Lehmkuhl, Ulrike] Univ Med Berlin, Charite, Dept Child & Adolescent Psychiat Psychosomat & Ps, D-13353 Berlin, Germany.
RP Salbach-Andrae, H (reprint author), Univ Med Berlin, Charite, Dept Child & Adolescent Psychiat Psychosomat & Ps, Augustenburger Pl 1, D-13353 Berlin, Germany.
EM harriet.salbach@charite.de
NR 35
TC 76
Z9 77
U1 3
U2 18
PU ELSEVIER FRANCE-EDITIONS SCIENTIFIQUES MEDICALES ELSEVIER
PI PARIS
PA 23 RUE LINOIS, 75724 PARIS, FRANCE
SN 0924-9338
J9 EUR PSYCHIAT
JI Eur. Psychiat.
PD JUN
PY 2009
VL 24
IS 5
BP 345
EP 351
DI 10.1016/j.eurpsy.2008.07.008
PG 7
WC Psychiatry
SC Psychiatry
GA 481OD
UT WOS:000268820100012
PM 18789656
DA 2020-02-16
ER

PT J
AU Spinrad, TL
   Eisenberg, N
   Granger, DA
   Eggum, ND
   Sallquist, J
   Haugen, RG
   Kupfer, A
   Hofer, C
AF Spinrad, Tracy L.
   Eisenberg, Nancy
   Granger, Douglas A.
   Eggum, Natalie D.
   Sallquist, Julie
   Haugen, R. G.
   Kupfer, Anne
   Hofer, Claire
TI Individual differences in preschoolers' salivary cortisol and
   alpha-amylase reactivity: Relations to temperament and maladjustment
SO HORMONES AND BEHAVIOR
LA English
DT Article
DE Cortisol; Salivary alpha-amylase; Problem behaviors; Temperament;
   Effortful control; Emotions; Impulsivity
ID INTERNALIZING BEHAVIOR PROBLEMS; CLINIC-REFERRED CHILDREN;
   NERVOUS-SYSTEM ACTIVITY; SOCIAL COMPETENCE; PHYSIOLOGICAL REACTIVITY;
   AGGRESSIVE-BEHAVIOR; MALTREATED CHILDREN; GENDER-DIFFERENCES; EFFORTFUL
   CONTROL; PEER REJECTION
AB We examined the relations of 84 preschoolers' (43 boys; mean age = 54 months) situational stress reactivity to their observed emotions and mothers' reports of temperament and adjustment. Salivary cortisol and salivary alpha-amylase (sAA) were collected prior to, and following, a frustrating task. Children's anger, sadness, and positive affect were measured, and mothers reported on preschoolers' dispositional emotionality, regulation, impulsivity, and problem behaviors. Forty-seven percent of children had an increase in sAA and 52% had an increase in cortisol following the challenging task. On average, sAA levels showed the predicted pattern of rise following the frustrating task, followed by return to baseline. For cortisol, there was a mean increase from pre-task to 40 min post-test. sAA reactivity was associated with relatively low levels of dispositional anger and impulsivity and relatively high regulation, particularly for girls. sAA reactivity also was related to low externalizing problems for girls, but not boys. Although cortisol reactivity was unrelated to children's emotions and maladjustment, it was positively related to mothers' reports of regulation. The findings suggest that sAA reactivity in response to a frustrating social task may reflect girls' constrained behavior. (C) 2009 Elsevier Inc. All rights reserved.
C1 [Spinrad, Tracy L.] Arizona State Univ, Sch Social & Family Dynam, Tempe, AZ 85287 USA.
   [Eisenberg, Nancy; Eggum, Natalie D.; Sallquist, Julie; Kupfer, Anne; Hofer, Claire] Arizona State Univ, Dept Psychol, Tempe, AZ 85287 USA.
   [Haugen, R. G.] Arizona State Univ, Dept Educ, Tempe, AZ 85287 USA.
   [Granger, Douglas A.] Penn State Univ, Dept Biobehav Hlth, University Pk, PA 16802 USA.
RP Spinrad, TL (reprint author), Arizona State Univ, Sch Social & Family Dynam, POB 873701, Tempe, AZ 85287 USA.
EM tspinrad@asu.edu
RI Eggum-Wilkens, Natalie/F-7398-2013
FU National Institute of Mental HealthUnited States Department of Health &
   Human ServicesNational Institutes of Health (NIH) - USANIH National
   Institute of Mental Health (NIMH)
FX This research was supported by a grant from the National Institute of
   Mental Health awarded to Nancy Eisenberg and Tracy L Spinrad. We express
   our appreciation to the families who participated in the study and to
   the many research assistants who contributed to this project. In the
   interest of full disclosure, Dr. Granger is president and founder of
   Salimetrics LLC, State College, PA.
NR 58
TC 56
Z9 57
U1 1
U2 44
PU ACADEMIC PRESS INC ELSEVIER SCIENCE
PI SAN DIEGO
PA 525 B ST, STE 1900, SAN DIEGO, CA 92101-4495 USA
SN 0018-506X
J9 HORM BEHAV
JI Horm. Behav.
PD JUN
PY 2009
VL 56
IS 1
BP 133
EP 139
DI 10.1016/j.yhbeh.2009.03.020
PG 7
WC Behavioral Sciences; Endocrinology & Metabolism
SC Behavioral Sciences; Endocrinology & Metabolism
GA 456KV
UT WOS:000266846100017
PM 19348808
OA Green Accepted
DA 2020-02-16
ER

PT J
AU Rothen, S
   Vandeleur, CL
   Lustenberger, Y
   Jeanpretre, N
   Ayer, E
   Gamma, F
   Halfon, O
   Fornerod, D
   Ferrero, F
   Preisig, M
AF Rothen, Stephane
   Vandeleur, Caroline L.
   Lustenberger, Yodok
   Jeanpretre, Nicolas
   Ayer, Eve
   Gamma, Franziska
   Halfon, Olivier
   Fornerod, Daniel
   Ferrero, Francois
   Preisig, Martin
TI Parent-child agreement and prevalence estimates of diagnoses in
   childhood: Direct interview versus family history method
SO INTERNATIONAL JOURNAL OF METHODS IN PSYCHIATRIC RESEARCH
LA English
DT Article
DE childhood disorders; inter-informant agreement; family history method;
   family study; genetic epidemiology
ID TEST-RETEST RELIABILITY; GENETIC-STUDIES DIGS; PSYCHIATRIC-DISORDERS;
   ANXIETY DISORDERS; FRENCH VERSION; HIGH-RISK; DEPRESSION; INFORMATION;
   INTERRATER; RELATIVES
AB Diagnostic information on children is typically elicited from both children and their parents. The aims of the present paper were to: (1) compare prevalence estimates according to maternal reports, paternal reports and direct interviews of children [major depressive disorder (MDD), anxiety and attention-deficit and disruptive behavioural disorders]; (2) assess mother-child, father-child and inter-parental agreement for these disorders; (3) determine the association between several child, parent and familial characteristics and the degree of diagnostic agreement or the likelihood of parental reporting; (4) determine the predictive validity of diagnostic information provided by parents and children. Analyses were based on 235 mother-offspring, 189 father-offspring and 128 mother-father pairs. Diagnostic assessment included the Kiddie-schedule for Affective Disorders and Schizophrenia (K-SADS) (offspring) and the Diagnostic Interview for Genetic Studies (DIGS) (parents and offspring at follow-up) interviews. Parental reports were collected using the Family History - Research Diagnostic Criteria (FH-RDC). Analyses revealed: (1) prevalence estimates for internalizing disorders were generally lower according to parental information than according to the K-SADS; (2) mother-child and father-child agreement was poor and within similar ranges; (3) parents with a history of MDD or attention deficit hyperactivity disorder (ADHD) reported these disorders in their children more frequently; (4) in a sub-sample followed-up into adulthood, diagnoses of MDD, separation anxiety and conduct disorder at baseline concurred with the corresponding lifetime diagnosis at age 19 according to the child rather than according to the parents. In conclusion, our findings support large discrepancies of diagnostic information provided by parents and children with generally lower reporting of internalizing disorders by parents, and differential reporting of depression and ADHD by parental disease status. Follow-up data also supports the validity of information provided by adolescent offspring. Copyright (C) 2009 John Wiley & Sons, Ltd.
C1 [Rothen, Stephane; Lustenberger, Yodok; Jeanpretre, Nicolas; Ayer, Eve; Gamma, Franziska; Halfon, Olivier; Fornerod, Daniel; Preisig, Martin] Univ Hosp Ctr, Dept Psychiat, Lausanne, Switzerland.
   [Rothen, Stephane; Lustenberger, Yodok; Jeanpretre, Nicolas; Ayer, Eve; Gamma, Franziska; Halfon, Olivier; Fornerod, Daniel; Preisig, Martin] Univ Lausanne, Lausanne, Switzerland.
   [Rothen, Stephane; Vandeleur, Caroline L.; Lustenberger, Yodok; Ferrero, Francois] Univ Hosp Geneva, Dept Psychiat, Geneva, Switzerland.
RP Rothen, S (reprint author), UREP, Site Cery, CH-1008 Prilly Vd, Switzerland.
EM stephane.rothen@chuv.ch
RI Preisig, Martin/H-3441-2016; Rothen, Stephane/E-8325-2014
OI Rothen, Stephane/0000-0003-3891-277X; Preisig,
   Martin/0000-0001-5689-4259
FU Swiss National Science FoundationSwiss National Science Foundation
   (SNSF) [32-40677.94, 3200B0-105969, 32-47315.96, 32-061974.00]
FX This research was supported by four grants from the Swiss National
   Science Foundation (#32-40677.94, #3200B0-105969, #32-47315.96, #
   32-061974.00) and by a grant from GlaxoSmithKline.
NR 37
TC 50
Z9 50
U1 0
U2 16
PU JOHN WILEY & SONS LTD
PI CHICHESTER
PA THE ATRIUM, SOUTHERN GATE, CHICHESTER PO19 8SQ, W SUSSEX, ENGLAND
SN 1049-8931
J9 INT J METH PSYCH RES
JI Int. J. Methods Psychiatr. Res.
PD JUN
PY 2009
VL 18
IS 2
BP 96
EP 109
DI 10.1002/mpr.281
PG 14
WC Psychiatry
SC Psychiatry
GA 462VZ
UT WOS:000267387200003
PM 19507167
DA 2020-02-16
ER

PT J
AU Syed, EU
   Hussein, SA
   Azam, SI
   Khan, AG
AF Syed, Ehsan Ullah
   Hussein, Sajida Abdul
   Azam, Syed Iqbal
   Khan, Abdul Ghani
TI Comparison of Urdu Version of Strengths and Difficulties Questionnaire
   (SDQ) and the Child Behaviour Check List (CBCL) Amongst Primary School
   Children in Karachi
SO JCPSP-JOURNAL OF THE COLLEGE OF PHYSICIANS AND SURGEONS PAKISTAN
LA English
DT Article
DE Child psychopathology; Questionnaire; Validity; School children;
   Pakistan
AB Objective: To compare CBCL (Child Behaviour Check Llist) Urdu, with the validated Urdu version of Strengths and Difficulties Questionnaire (SDQ) used as "gold standard" among school children in Karachi, Pakistan, and to develop local cutoffs for CBCL using SDQ as a gold standard.
   Study Design: A cross-sectional study.
   Place and Duration of Study: Schools of Karachi metropolitan area from January to December 2006.
   Methodology: The Strengths and Difficulties Questionnaire (SDQ) and Child Behaviour Check List (CBCL) was completed by parents of 5-11 years old primary school children in Karachi. Appropriate cutoff points for total problem, internalizing and externalizing scales were obtained for CBCL.
   Results: A total of 556 parents filled out both the SDQ Urdu version as well as CBCL. Scores from the parent rated total SDQ scores were highly correlated with the total CBCL scores (r=0.589). The local cutoffs derived for CBCL were considerably lower than USA norms. Slightly higher cutoff for males was found as compared to females for the total CBCL scores.
   Conclusion: Like the original English version, the Urdu version of CBCL and SDQ are both equally valid assessment tools to be used for both clinical and research purpose in Pakistani settings, where Urdu is widely spoken and understood.
C1 [Syed, Ehsan Ullah; Hussein, Sajida Abdul] Aga Khan Univ, Dept Psychiat, Karachi, Pakistan.
   [Khan, Abdul Ghani] Natl Inst Child Hlth, Dept Neuropsychiat, Karachi, Pakistan.
RP Syed, EU (reprint author), A-136,Block 10-A, Karachi, Pakistan.
EM ehsan.syed@aku.edu
NR 12
TC 11
Z9 11
U1 0
U2 5
PU COLL PHYSICIANS & SURGEONS PAKISTAN
PI KARACHI
PA SEVENTH CENTRAL ST, DEFENCE HOUSING AUTHORITY, KARACHI, 75500, PAKISTAN
SN 1022-386X
J9 JCPSP-J COLL PHYSICI
JI JCPSP-J. Coll. Physicians Surg.
PD JUN
PY 2009
VL 19
IS 6
BP 375
EP 379
PG 5
WC Medicine, General & Internal
SC General & Internal Medicine
GA 480PA
UT WOS:000268747100012
PM 19486578
DA 2020-02-16
ER

PT J
AU Carter, R
   Jaccard, J
   Silverman, WK
   Pina, AA
AF Carter, Rona
   Jaccard, James
   Silverman, Wendy K.
   Pina, Armando A.
TI Pubertal timing and its link to behavioral and emotional problems among
   'at-risk' African American adolescent girls
SO JOURNAL OF ADOLESCENCE
LA English
DT Article
DE Perceived pubertal timing; Pubertal timing; 'At-risk' populations;
   African American adolescent girls; Internalizing problems; Externalizing
   problems; Development of breasts; Menarche
ID STRESSFUL LIFE EVENTS; WEIGHT CONCERNS; BODY-IMAGE; PERCEPTIONS;
   PSYCHOPATHOLOGY; ADJUSTMENT; EXPERIENCE; SYMPTOMS; HORMONES; SIZE
AB Using an 'at-risk' sample of African American girls, the present study examined the link between girls' retrospective reports of pubertal timing, girls' perceived relative pubertal timing, and their behavioral and emotional problems as rated by the girls themselves (N = 102; 11 - 17 years), as well as teachers and parents. Structural equation modeling results indicated that the girls' retrospective reports of menarche were significantly related to their perceived relative menarche, whereas the girls' retrospective reports of development of their breasts were not related to their perceived relative development of breasts. Girls who perceived their breasts developing early relative to their peers were more likely to engage in delinquent behaviors according to teacher report. Significant effects of teacher reported adolescent internalizing problems also were found for girls who retrospectively reported either early or late development of breasts. The study's findings Underscore the importance of teasing apart the effects of different indicators of girls' pubertal development on psychosocial adjustment and including teachers' reports of girls' emotional and behavioral problems, particularly among girls with the additional risks associated with residing in an economically disadvantaged Urban setting. (C) 2008 The Association for Professionals in Services for Adolescents. Published by Elsevier Ltd. All rights reserved.
C1 [Carter, Rona; Silverman, Wendy K.] Florida Int Univ, Dept Psychol, Child & Family Psychosocial Res Ctr, CAPP, Miami, FL 33199 USA.
   [Pina, Armando A.] Arizona State Univ, Dept Psychol, Tempe, AZ 85287 USA.
RP Silverman, WK (reprint author), Florida Int Univ, Dept Psychol, Child & Family Psychosocial Res Ctr, CAPP, Univ Pk Campus CM 201, Miami, FL 33199 USA.
EM rcart003@fiu.edu; jjacard@gmail.com; silverw@fiu.edu; apina01@asu.edu
RI Pina, Armando/L-8003-2019
FU NIMH NIH HHSUnited States Department of Health & Human ServicesNational
   Institutes of Health (NIH) - USANIH National Institute of Mental Health
   (NIMH) [K24 MH073696-04, R01 MH079943, K24 MH073696]
NR 46
TC 38
Z9 39
U1 0
U2 7
PU ACADEMIC PRESS LTD- ELSEVIER SCIENCE LTD
PI LONDON
PA 24-28 OVAL RD, LONDON NW1 7DX, ENGLAND
SN 0140-1971
EI 1095-9254
J9 J ADOLESCENCE
JI J. Adolesc.
PD JUN
PY 2009
VL 32
IS 3
BP 467
EP 481
DI 10.1016/j.adolescence.2008.07.005
PG 15
WC Psychology, Developmental
SC Psychology
GA 456IP
UT WOS:000266838900002
PM 18801563
OA Green Accepted
DA 2020-02-16
ER

PT J
AU Tillfors, M
   Bassam, EK
   Stein, MB
   Trost, K
AF Tillfors, Maria
   El-Khouri, Bassam
   Stein, Murray B.
   Trost, Kari
TI Relationships between social anxiety, depressive symptoms, and
   antisocial behaviors: Evidence from a prospective study of adolescent
   boys
SO JOURNAL OF ANXIETY DISORDERS
LA English
DT Article
DE Social anxiety disorder; Depressive symptoms; Antisocial tendencies;
   Adolescent boys; Prospective study
ID LIFE-COURSE-PERSISTENT; RISK-FACTORS; PHOBIA; COMORBIDITY; COMMUNITY;
   INHIBITION; DISORDER; POPULATION; PREVALENCE; PREDICTORS
AB Little is understood about generalized and non-generalized social anxiety disorder (SAD) and their associations With co-occurring internalizing and externalizing problems in adolescence. In the present study, we investigated adolescent boys with SAD symptoms and considered depressive symptoms as well as antisocial behaviors when looking for patterns during two developmental time periods: junior high and high school. Participants in the analyses were part of a longitudinal study. No patterns were found linking antisocial problems and non-generalized SAD in either junior high or high school. Furthermore, it was uncommon for youths in the non-generalized SAD Subgroup to develop comorbidity over time. The generalized SAD subgroup of boys, however, was likely to develop comorbidity either with depressive symptoms only or with depressive symptoms and antisocial tendencies. Our findings Suggest that developmental pathways for SAD subgroups may differ. (C) 2009 Elsevier Ltd. All rights reserved.
C1 [Tillfors, Maria; Trost, Kari] Univ Orebro, Dept Behav Social & Legal Sci, SE-70182 Orebro, Sweden.
   [El-Khouri, Bassam] Karolinska Inst, Dept Publ Hlth, Stockholm, Sweden.
   [Stein, Murray B.] Univ Calif San Diego, Dept Psychiat, La Jolla, CA 92093 USA.
   [Trost, Kari] Stockholm Univ, Dept Psychol, S-10691 Stockholm, Sweden.
RP Tillfors, M (reprint author), Univ Orebro, Dept Behav Social & Legal Sci, SE-70182 Orebro, Sweden.
EM Maria.Tillfors@bsr.oru.se
RI Gudel, Aroa/C-2211-2012
OI El-Khouri, Bassam Michel/0000-0002-1479-4521
NR 45
TC 12
Z9 14
U1 0
U2 20
PU PERGAMON-ELSEVIER SCIENCE LTD
PI OXFORD
PA THE BOULEVARD, LANGFORD LANE, KIDLINGTON, OXFORD OX5 1GB, ENGLAND
SN 0887-6185
EI 1873-7897
J9 J ANXIETY DISORD
JI J. Anxiety Disord.
PD JUN
PY 2009
VL 23
IS 5
BP 718
EP 724
DI 10.1016/j.janxdis.2009.02.011
PG 7
WC Psychology, Clinical; Psychiatry
SC Psychology; Psychiatry
GA 439WG
UT WOS:000265657700021
PM 19304451
DA 2020-02-16
ER

PT J
AU Storch, EA
   Lehmkuhl, H
   Pence, SL
   Geffken, GR
   Ricketts, E
   Storch, JF
   Murphy, TK
AF Storch, Eric A.
   Lehmkuhl, Heather
   Pence, Steven L., Jr.
   Geffken, Gary R.
   Ricketts, Emily
   Storch, Jill F.
   Murphy, Tanya K.
TI Parental Experiences of Having a Child with Obsessive-Compulsive
   Disorder: Associations with Clinical Characteristics and Caregiver
   Adjustment
SO JOURNAL OF CHILD AND FAMILY STUDIES
LA English
DT Article
DE Obsessive-compulsive disorder; Parental experiences; Children;
   Treatment; Assessment
ID COGNITIVE-BEHAVIOR THERAPY; FAMILY ACCOMMODATION; ANXIETY DISORDERS;
   EXPRESSED EMOTION; ADOLESCENTS; SCALE; RELIABILITY; RELATIVES; ILLNESS;
   PREDICTORS
AB We examined parental experience of having a child with obsessive-compulsive disorder (OCD) in 62 parent-child dyads. Youth with a primary diagnosis of OCD and their parent(s) were administered the CY-BOCS jointly by a trained clinician. Parents completed several measures about their child's OCD-related impairment and accommodation, emotional and behavioral functioning, parental distress, caregiver stress, and parental experiences of having a child with OCD. Results indicated that parents of children with OCD are considerably distressed about their child's condition. As expected, negative parental experiences (e.g., anxiety about child's condition, uncertainty about their future) were directly related to OCD symptom severity and impairment, as well as child internalizing and externalizing problems, family accommodation of symptoms, and caregiver strain. The presence of emotional resources was negatively related to most outcomes, although some of these relationships did not achieve statistical significance. The presence of internalizing symptoms mediated the relationship between parental experiences and parental distress. Given these findings, addressing parental experiences as part of a family based cognitive-behavioral treatment program for pediatric OCD may help reduce parental distress and improve patient prognosis.
C1 [Storch, Eric A.; Pence, Steven L., Jr.; Murphy, Tanya K.] Univ S Florida, Dept Pediat, St Petersburg, FL 33701 USA.
   [Storch, Eric A.; Murphy, Tanya K.] Univ S Florida, Dept Psychiat, St Petersburg, FL 33701 USA.
   [Lehmkuhl, Heather] Ohio State Univ, Dept Pediat, Columbus, OH 43210 USA.
   [Geffken, Gary R.] Univ Florida, Dept Psychiat, Gainesville, FL 32611 USA.
   [Ricketts, Emily] Univ Wisconsin, Dept Psychol, Milwaukee, WI 53201 USA.
   [Storch, Jill F.] Univ Florida, Dept Special Educ, Gainesville, FL USA.
RP Storch, EA (reprint author), Univ S Florida, Dept Pediat, 800 6th St S 4th Floor N, St Petersburg, FL 33701 USA.
EM estorch@health.usf.edu
RI Murphy, Tanya K/J-7079-2013; Storch, Eric/I-4935-2012
NR 48
TC 35
Z9 35
U1 0
U2 23
PU SPRINGER
PI NEW YORK
PA 233 SPRING ST, NEW YORK, NY 10013 USA
SN 1062-1024
J9 J CHILD FAM STUD
JI J. Child Fam. Stud.
PD JUN
PY 2009
VL 18
IS 3
BP 249
EP 258
DI 10.1007/s10826-008-9225-y
PG 10
WC Family Studies; Psychology, Developmental; Psychiatry
SC Family Studies; Psychology; Psychiatry
GA 507GR
UT WOS:000270840600001
DA 2020-02-16
ER

PT J
AU Bocknek, EL
   Sanderson, J
   Britner, PA
AF Bocknek, Erika London
   Sanderson, Jessica
   Britner, Preston A., IV
TI Ambiguous Loss and Posttraumatic Stress in School-Age Children of
   Prisoners
SO JOURNAL OF CHILD AND FAMILY STUDIES
LA English
DT Article
DE Ambiguous loss; Incarcerated parents; Mentoring
ID FAMILY BOUNDARY AMBIGUITY; INCARCERATED MOTHERS; VIOLENCE EXPOSURE;
   SYMPTOMS; ADOLESCENTS; VALIDATION; ATTACHMENT; CHILDHOOD; BEHAVIOR;
   PARENTS
AB We describe a sample of school-age children of incarcerated parents enrolled in a federally funded mentoring program. A mixed methods approach was applied to discern key themes related to caregiver incarceration. Results demonstrated a high prevalence of posttraumatic stress as well as high rates of internalizing and externalizing behaviors. Descriptions of children's stress and coping behaviors in response to the ambiguous loss associated with parental incarceration are presented. Further, implications for similar mentoring programs are discussed.
C1 [Bocknek, Erika London] Michigan State Univ, Dept Family & Child Ecol, E Lansing, MI 48824 USA.
   [Sanderson, Jessica; Britner, Preston A., IV] Univ Connecticut, Dept Human Dev & Family Studies, Storrs, CT 06269 USA.
RP Bocknek, EL (reprint author), Michigan State Univ, Dept Family & Child Ecol, 7 Human Ecol, E Lansing, MI 48824 USA.
EM Londoner@msu.edu
NR 44
TC 53
Z9 54
U1 5
U2 28
PU SPRINGER
PI NEW YORK
PA 233 SPRING ST, NEW YORK, NY 10013 USA
SN 1062-1024
EI 1573-2843
J9 J CHILD FAM STUD
JI J. Child Fam. Stud.
PD JUN
PY 2009
VL 18
IS 3
BP 323
EP 333
DI 10.1007/s10826-008-9233-y
PG 11
WC Family Studies; Psychology, Developmental; Psychiatry
SC Family Studies; Psychology; Psychiatry
GA 507GR
UT WOS:000270840600008
DA 2020-02-16
ER

PT J
AU Morgan, PL
   Farkas, G
   Wu, Q
AF Morgan, Paul L.
   Farkas, George
   Wu, Qiong
TI Kindergarten Predictors of Recurring Externalizing and Internalizing
   Psychopathology in the Third and Fifth Grades
SO JOURNAL OF EMOTIONAL AND BEHAVIORAL DISORDERS
LA English
DT Article
DE at-risk populations; psychopathology; development; emotional
   disturbance; disorders/disabilities; epidemiology; etiology; risk
   factors
ID ANTISOCIAL PERSONALITY-DISORDER; EARLY DEVELOPMENTAL PRECURSORS;
   LOW-INCOME FAMILIES; BEHAVIORAL-DISORDERS; RISK-FACTORS; CONDUCT
   DISORDER; PRESCHOOL-CHILDREN; EARLY INTERVENTION; ELEMENTARY-SCHOOL;
   YOUNG-CHILDREN
AB This study evaluated the extent to which a range of risk factors (e.g., gender, race/ethnicity, low socioeconomic status) predicted kindergarten children's likelihood of later displaying recurring psychopathology. It used multilevel logistic regression to analyze teacher ratings of frequent and recurring externalizing and internalizing problem behaviors in a longitudinal sample of 4,674 children participating in the Early Childhood Longitudinal Study-Kindergarten Cohort, 1998-1999. Results indicated that those most at risk of displaying externalizing problem behaviors in both the third and fifth grade are those entering school already displaying high levels of these behaviors, as well as those displaying low reading readiness. Hispanics are at reduced risk of such problem behaviors. Those most at risk of displaying internalizing behavior problems in the third and fifth grades are those entering kindergarten with such problems and those displaying inattention and other learning-related behavior problems. Asian children are at reduced risk of recurring internalizing behavior problems. Females and children from higher SES families are at reduced risk for both types of psychopathology.
C1 [Farkas, George] Univ Calif Irvine, Dept Educ, Irvine, CA USA.
   [Wu, Qiong] Penn State Univ, Dept Educ, University Pk, PA 16802 USA.
   [Morgan, Paul L.] Penn State Univ, Sch Psychol & Special Educ, Dept Educ Psychol, University Pk, PA 16802 USA.
RP Morgan, PL (reprint author), 211 CEDAR Bldg, University Pk, PA 16802 USA.
EM paulmorgan@psu.edu
FU NICHD NIH HHSUnited States Department of Health & Human ServicesNational
   Institutes of Health (NIH) - USANIH Eunice Kennedy Shriver National
   Institute of Child Health & Human Development (NICHD) [R24 HD041025]
NR 72
TC 33
Z9 34
U1 1
U2 24
PU SAGE PUBLICATIONS INC
PI THOUSAND OAKS
PA 2455 TELLER RD, THOUSAND OAKS, CA 91320 USA
SN 1063-4266
J9 J EMOT BEHAV DISORD
JI J. Emot. Behav. Disord.
PD JUN
PY 2009
VL 17
IS 2
BP 67
EP 79
DI 10.1177/1063426608324724
PG 13
WC Education, Special; Psychology, Educational; Psychology,
   Multidisciplinary
SC Education & Educational Research; Psychology
GA 445LX
UT WOS:000266053400001
PM 26273183
OA Green Accepted
DA 2020-02-16
ER

PT J
AU Lane, KL
   Little, MA
   Casey, AM
   Lambert, W
   Wehby, J
   Weisenbach, JL
   Phillips, A
AF Lane, Kathleen Lynne
   Little, M. Annette
   Casey, Amy M.
   Lambert, Warren
   Wehby, Joseph
   Weisenbach, Jessica L.
   Phillips, Andrea
TI A Comparison of Systematic Screening Tools for Emotional and Behavioral
   Disorders
SO JOURNAL OF EMOTIONAL AND BEHAVIORAL DISORDERS
LA English
DT Article
DE systematic screening tools; behavior disorders
ID DIFFICULTIES QUESTIONNAIRE; SPECIAL-EDUCATION; SCORE RELIABILITY; SOCIAL
   COMPETENCE; CONDUCT PROBLEMS; SCHOOL LEVEL; STUDENTS; STRENGTHS; RISK;
   CHILDREN
AB Early identification of students who might develop emotional and behavioral disorders (EBD) is essential in preventing negative outcomes. Systematic screening tools are available for identifying elementary-age students with EBD, including the Systematic Screening for Behavior Disorders (SSBD) and the Student Risk Screening Scale (SRSS). The SSBD is considered the gold standard for systematic EBD screening. The brevity of the SRSS is often favored with respect to resource allocation. The authors evaluated the concurrent validity of the SRSS to predict SSBD results when used to detect school children with externalizing or internalizing behavior concerns. Between low- and high-risk categories, the SRSS had excellent accuracy for predicting both externalizing (95%) and internalizing (93%) problems oil the SSBD. Sensitivity (94%) and specificity (95%) were both excellent for externalizing behavior, but for internalizing behavior, sensitivity was lower (44%), while specificity was excellent (95%). Receiver-operating characteristic analysis also suggested that the SRSS was more accurate for detecting externalizing than internalizing behaviors. Limitations and future directions are offered.
C1 [Lane, Kathleen Lynne; Wehby, Joseph] Vanderbilt Univ, Dept Special Educ, Peabody Coll, Nashville, TN 37203 USA.
RP Lane, KL (reprint author), Vanderbilt Univ, Dept Special Educ, Peabody Coll, Box 328, Nashville, TN 37203 USA.
EM kathleen.lane@vanderbilt.edu
NR 56
TC 52
Z9 52
U1 1
U2 10
PU SAGE PUBLICATIONS INC
PI THOUSAND OAKS
PA 2455 TELLER RD, THOUSAND OAKS, CA 91320 USA
SN 1063-4266
J9 J EMOT BEHAV DISORD
JI J. Emot. Behav. Disord.
PD JUN
PY 2009
VL 17
IS 2
BP 93
EP 105
DI 10.1177/1063426608326203
PG 13
WC Education, Special; Psychology, Educational; Psychology,
   Multidisciplinary
SC Education & Educational Research; Psychology
GA 445LX
UT WOS:000266053400003
DA 2020-02-16
ER

PT J
AU Menesini, E
   Modena, M
   Tani, F
AF Menesini, Ersilia
   Modena, Marco
   Tani, Franca
TI Bullying and Victimization in Adolescence: Concurrent and Stable Roles
   and Psychological Health Symptoms
SO JOURNAL OF GENETIC PSYCHOLOGY
LA English
DT Article
DE adolescence; bullying; psychological symptoms; victimization
ID ELEMENTARY-SCHOOL-AGE; PEER VICTIMIZATION; RETROSPECTIVE REPORTS;
   PSYCHIATRIC-SYMPTOMS; CHILDREN; DEPRESSION; BEHAVIOR; VICTIMS;
   PERSISTENCE; CHILDHOOD
AB From an initial sample of 1,278 Italian students, the authors selected 537 on the basis of their responses to a self-report bully and victim questionnaire. Participants' ages ranged from 13 to 20 years (M = 15.12 years, SD = 1.08 years). The authors compared the concurrent psychological symptoms of 4 participant groups (bullies, victims, bully/victims [i.e., bullies who were also victims of bullying], and uninvolved students). Of participants, 157 were in the bullies group, 140 were in the victims group, 81 were in the bully/victims group, and 159 were in the uninvolved students group. The results show that bullies reported a higher level of externalizing problems, victims reported more internalizing symptoms, and bully/victims reported both a higher level of externalizing problems and more internalizing symptoms. The authors divided the sample into 8 groups on the basis of the students' recollection of their earlier school experiences and of their present role. The authors classified the participants as stable versus late bullies, victims, bully/victims, or uninvolved students. The authors compared each stable group with its corresponding late group and found that stable victims and stable bully/victims reported higher degrees of anxiety, depression, and withdrawal than did the other groups. The authors focus their discussion on the role of chronic peer difficulties in relation to adolescents' symptoms and well-being.
C1 [Menesini, Ersilia] Univ Florence, Dept Psychol, I-50135 Florence, Italy.
RP Menesini, E (reprint author), Univ Florence, Dept Psychol, Via S Salvi 12, I-50135 Florence, Italy.
EM menesini@psico.unifi.it
OI Tani, Franca/0000-0002-6795-6520; MENESINI, ERSILIA/0000-0003-2302-3048
FU local community of Lucca, Italy; Monte dei Paschi di Siena Foundation
   [11890-27969]
FX The authors are grateful to all of the students, teachers, and schools
   who participated in the study. They would also like to thank their
   university students and young researchers for their help with data
   collection. The research was supported by the local community of Lucca,
   Italy, as part of the Projects Against Bullying in Primary and Secondary
   Schools in 2003, and partly funded by the Monte dei Paschi di Siena
   Foundation in 2006 (Ref. no. 11890-27969) and 2007 (Ref. no. 30-379).
NR 55
TC 111
Z9 118
U1 1
U2 31
PU HELDREF PUBLICATIONS
PI WASHINGTON
PA 1319 EIGHTEENTH ST NW, WASHINGTON, DC 20036-1802 USA
SN 0022-1325
J9 J GENET PSYCHOL
JI J. Genet. Psychol.
PD JUN
PY 2009
VL 170
IS 2
BP 115
EP 133
DI 10.3200/GNTP.170.2.115-134
PG 19
WC Psychology, Developmental; Psychology; Psychology, Multidisciplinary
SC Psychology
GA 445JL
UT WOS:000266047000002
PM 19492729
DA 2020-02-16
ER

PT J
AU Walkup, JT
   Barlow, A
   Mullany, BC
   Pan, W
   Goklish, N
   Hasting, R
   Cowboy, B
   Fields, P
   Baker, EV
   Speakman, K
   Ginsburg, G
   Reid, R
AF Walkup, John T.
   Barlow, Allison
   Mullany, Britta C.
   Pan, William
   Goklish, Novalene
   Hasting, Ranelda
   Cowboy, Brandii
   Fields, Pauline
   Baker, Elena Varipatis
   Speakman, Kristen
   Ginsburg, Golda
   Reid, Raymond
TI Randomized Controlled Trial of a Paraprofessional-Delivered In-Home
   Intervention for Young Reservation-Based American Indian Mothers
SO JOURNAL OF THE AMERICAN ACADEMY OF CHILD AND ADOLESCENT PSYCHIATRY
LA English
DT Article
DE American Indian; home visiting; parenting; infant development
ID CHILDREN; HEALTH; BEHAVIOR; CARE; RECOMMENDATIONS; ADOLESCENTS;
   PERSPECTIVE; FAMILIES; PROGRAMS; PARENTS
AB Objective: To evaluate the efficacy of a paraprofessional-delivered, home-visiting intervention among young, reservation-based American Indian (AI) mothers on parenting knowledge, involvement, and maternal and infant outcomes. Method: From 2002 to 2004, expectant AI women aged 12 to 22 years (n = 167) were randomized (1:1) to one of two paraprofessional-delivered, home-visiting interventions: the 25-visit "Family Spirit" intervention addressing prenatal and newborn care and maternal life skills (treatment) or a 23-visit breast-feeding/nutrition education intervention (active control). The interventions began during pregnancy and continued to 6 months postpartum. Mothers and children were evaluated at baseline and 2, 6, and 12 months postpartum. Primary outcomes included changes in mothers' parenting knowledge and involvement. Secondary outcomes included infants' social and emotional behavior; the home environment; and mothers' stress, social support, depression, and substance use. Results: Participants were mostly teenaged, first-time, unmarried mothers living in reservation communities. At 6 and 12 months postpartum, treatment mothers compared with control mothers had greater parenting knowledge gains, 13.5 (p<.0001) and 13.9 (p<.0001) points higher, respectively (100-point scale). At 12 months postpartum, treatment mothers reported their infants to have significantly lower scores on the externalizing domain (beta = -.17, p<.05) and less separation distress in the internalizing domain (beta = -.17, p<.05). No between-group differences were found for maternal involvement, home environment, or mothers' stress, social support, depression, or substance use. Conclusions: This study supports the efficacy of the paraprofessional-delivered Family Spirit home-visiting intervention for young AI mothers on maternal knowledge and infant behavior outcomes. A longer, larger study is needed to replicate results and evaluate the durability of child behavior outcomes. J. Am. Acad. Child Adolesc. Psychiatry, 2009;48(6):591-601.
C1 [Walkup, John T.; Ginsburg, Golda] Johns Hopkins Univ, Sch Med, Baltimore, MD 21218 USA.
RP Walkup, JT (reprint author), 621 N Washington St, Baltimore, MD 21205 USA.
EM jwalkup@jhmi.edu
RI Sandall, Jane/D-4146-2009; Maltby, Hendrika J./B-2037-2008
OI Sandall, Jane/0000-0003-2000-743X; 
FU Substance Abuse Mental Health Services Administration [UD1SP08860,
   UD1SP09588]; Ford Foundation; Annie E. Casey Foundation; C.S. Mott
   Foundation; Eli LillyEli Lilly; PfizerPfizer; AbbottAbbott Laboratories
FX Dr. Walkup has received research grant support from Eli Lilly, Pfizer,
   and Abbott. He has been a consultant to GlaxoSmithKline, Eli Lilly, and
   the Cliff Communities. He has received speakers honoraria from the
   Tourette Syndrome Association. The other authors report no conflicts of
   interest.
NR 40
TC 44
Z9 44
U1 1
U2 19
PU LIPPINCOTT WILLIAMS & WILKINS
PI PHILADELPHIA
PA 530 WALNUT ST, PHILADELPHIA, PA 19106-3621 USA
SN 0890-8567
J9 J AM ACAD CHILD PSY
JI J. Am. Acad. Child Adolesc. Psychiatr.
PD JUN
PY 2009
VL 48
IS 6
BP 591
EP 601
DI 10.1097/CHI.0b013e3181a0ab86
PG 11
WC Psychology, Developmental; Pediatrics; Psychiatry
SC Psychology; Pediatrics; Psychiatry
GA 448YO
UT WOS:000266298100003
PM 19454915
OA Green Accepted
DA 2020-02-16
ER

PT J
AU Kennedy, SJ
   Rapee, RM
   Edwards, SL
AF Kennedy, Susan J.
   Rapee, Ronald M.
   Edwards, Susan L.
TI A Selective Intervention Program for Inhibited Preschool-Aged Children
   of Parents With an Anxiety Disorder: Effects on Current
   Anxiety-Disorders and Temperament
SO JOURNAL OF THE AMERICAN ACADEMY OF CHILD AND ADOLESCENT PSYCHIATRY
LA English
DT Article
DE preschool; anxiety; inhibition; prevention; internalizing
ID BEHAVIORAL-INHIBITION; SOCIAL PHOBIA; FOLLOW-UP; MIDDLE CHILDHOOD;
   RISK-FACTOR; DEPRESSION; EPIDEMIOLOGY; COMORBIDITY; PREVALENCE;
   PREVENTION
AB Objective: The current study evaluated the efficacy of early intervention for preschool-aged children selected on the basis of risk who also met diagnostic criteria for anxiety disorders. Method: Seventy-one 3- to 4-year-old children were selected based on demonstrating high levels of inhibition and having a parent with a current anxiety disorder. They were randomly allocated to an eight-session parent intervention or waitlist. Results: At baseline, all of the children met criteria for one or more anxiety disorders. At 6-month follow-up, the intervention group showed a significantly greater reduction in anxiety disorders and less interference from their anxiety than the waitlist. In addition, children in the intervention condition showed greater reductions in parent and laboratory observed measures of behavioral inhibition. Conclusions: The results suggest that a brief early intervention delivered through parents can reduce current anxiety and associated risk and may have the potential to alter the developmental trajectory of anxiety in a high-risk group of young children. J Am. Acad. Child Adolesc. Psychiatry, 2009;48(6):602-609.
C1 [Rapee, Ronald M.] Macquarie Univ, Dept Psychol, Ctr Emot Hlth, Sydney, NSW 2019, Australia.
RP Rapee, RM (reprint author), Macquarie Univ, Dept Psychol, Ctr Emot Hlth, Sydney, NSW 2019, Australia.
EM Ron.Rapee@mq.edu.au
OI Rapee, Ronald/0000-0002-1724-1076
NR 39
TC 91
Z9 93
U1 0
U2 22
PU ELSEVIER SCIENCE BV
PI AMSTERDAM
PA PO BOX 211, 1000 AE AMSTERDAM, NETHERLANDS
SN 0890-8567
EI 1527-5418
J9 J AM ACAD CHILD PSY
JI J. Am. Acad. Child Adolesc. Psychiatr.
PD JUN
PY 2009
VL 48
IS 6
BP 602
EP 609
DI 10.1097/CHI.0b013e31819f6fa9
PG 8
WC Psychology, Developmental; Pediatrics; Psychiatry
SC Psychology; Pediatrics; Psychiatry
GA 448YO
UT WOS:000266298100004
PM 19454916
DA 2020-02-16
ER

PT J
AU Hallett, V
   Ronald, A
   Happe, F
AF Hallett, Victoria
   Ronald, Angelica
   Happe, Francesca
TI Investigating the Association Between Autistic-Like and Internalizing
   Traits in a Community-Based Twin Sample
SO JOURNAL OF THE AMERICAN ACADEMY OF CHILD AND ADOLESCENT PSYCHIATRY
LA English
DT Article
DE autism; internalizing; genetics; environment; twins
ID PERVASIVE DEVELOPMENTAL DISORDERS; DIFFICULTIES QUESTIONNAIRE SDQ;
   ANXIETY-RELATED BEHAVIORS; CAST CHILDHOOD ASPERGER; GENERAL-POPULATION;
   PSYCHIATRIC-DISORDERS; PRESCHOOL-CHILDREN; GENETIC INFLUENCES; SPECTRUM
   DISORDER; DEPRESSION
AB Objectives: Recent research has suggested that children with autistic spectrum disorders often experience comorbid symptoms of anxiety and depression. However, despite this overlap, no quantitative genetic studies have addressed the phenotypic overlap and the etiologic association between internalizing and autistic-like traits within the general population. This study aimed to investigate the phenotypic and etiologic relation between internalizing and autistic-like traits using a community-based twin sample. Method: We investigated the co-occurrence of these traits in a population-based sample of 3,233 twin pairs aged 8 to 9 years, using both parent- and teacher-report questionnaires. Bivariate structural equation modeling techniques were used to determine the extent to which internalizing and autistic-like traits shared common genetic and environmental influences. Results: Our results showed that there was a modest phenotypic correlation (r = 0.26-0.29) between autistic-like and internalizing traits. The traits were both substantially heritable but were largely independent with regard to their genetic influences (r(G) = 0.12-0.19). Shared environmental influences were modest but were largely common to both traits. Similar results were found using both parent- and teacher reported data. Conclusions: Internalizing and autistic-like traits showed moderate phenotypic overlap within the general population. This association was explained in small part by shared genetic factors, but the results suggested that most genetic influences were specific to either internalizing traits or autistic traits. Given these findings, we discuss the potential mechanisms that may underlie the relation between these traits. J Am. Acad. Child Adolesc. Psychiatry, 2009;48(6):618-627.
C1 [Hallett, Victoria] Kings Coll London, Inst Psychiat, Dept Psychiat, Social Genet & Dev Psychiat Ctr, London SE5 8AF, England.
   [Ronald, Angelica] Birkbeck Coll, Sch Psychol, Ctr Brain & Cognit Dev, London, England.
RP Hallett, V (reprint author), Kings Coll London, Inst Psychiat, Dept Psychiat, Social Genet & Dev Psychiat Ctr, Box P080,De Crespigny Pk, London SE5 8AF, England.
EM victoria.hallett@iop.kcl.ac.uk
RI Happe, Francesca/D-5544-2012; Ronald, Angelica/C-7812-2009
OI Ronald, Angelica/0000-0002-9576-2176; Happe,
   Francesca/0000-0001-9226-4000
FU Medical Research CouncilMedical Research Council UK (MRC) [G9817803B];
   Medical Research CouncilMedical Research Council UK (MRC) [G0500870,
   G0500079, G500079]
NR 45
TC 21
Z9 21
U1 0
U2 12
PU LIPPINCOTT WILLIAMS & WILKINS
PI PHILADELPHIA
PA 530 WALNUT ST, PHILADELPHIA, PA 19106-3621 USA
SN 0890-8567
J9 J AM ACAD CHILD PSY
JI J. Am. Acad. Child Adolesc. Psychiatr.
PD JUN
PY 2009
VL 48
IS 6
BP 618
EP 627
DI 10.1097/CHI.0b013e31819f7116
PG 10
WC Psychology, Developmental; Pediatrics; Psychiatry
SC Psychology; Pediatrics; Psychiatry
GA 448YO
UT WOS:000266298100006
PM 19398932
DA 2020-02-16
ER

PT J
AU Losel, F
   Stemmler, M
   Jaursch, S
   Beelmann, A
AF Loesel, Friedrich
   Stemmler, Mark
   Jaursch, Stefanie
   Beelmann, Andreas
TI Universal Prevention of Antisocial Development: Short- and Long-Term
   Effects of a Child- and Parent-Oriented Program
SO MONATSSCHRIFT FUR KRIMINOLOGIE UND STRAFRECHTSREFORM
LA English
DT Article
DE Developmental crime prevention; antisocial child behavior; child social
   skills training; parent training; program evaluation
ID BEHAVIOR PROBLEMS; TEACHER RATINGS; FOLLOW-UP; INTERVENTION;
   EPIDEMIOLOGY; DISORDERS; CRIME; BOYS
AB Although early Prevention is a strongly expanding field of developmental criminology, there is a lack of sound evaluations in Europe. This study reports short- and long-term effects of two programs for the promotion of child social skills and parenting behavior which were evaluated in the Erlangen-Nuremberg Development and Prevention Study. From a sample of 675 children (age 4-5 years), 239 were assigned to the program groups and 239 to the control groups (group-wise randomization, matching, intent-to-treat analysis). Preschool teachers' reports on the children in the Social Behavior Questionnaire revealed positive effects 2-3 months after the training. Program groups showed significantly less externalizing and internalizing problems. Most effect sizes were small but relatively large for the combined parent- and child program and for children at risk. Up to three years after the training the school report cards showed lower rates of program children with stable multiple problems, in particular for the combined training. However, mothers' ratings in the SBQ revealed no positive effects in both short-term and long-term evaluation. Possible reasons for these inconsistencies are discussed. A cautious optimism, more sound evaluation studies and a long-term Prevention policy are recommended.
C1 [Loesel, Friedrich] Univ Cambridge, Inst Criminol, Cambridge CB3 9DT, England.
   [Stemmler, Mark] Univ Bielefeld, Fak Psychol & Sportwissensch, D-33501 Bielefeld, Germany.
   [Loesel, Friedrich; Jaursch, Stefanie] Univ Erlangen Nurnberg, Inst Psychol, D-91054 Erlangen, Germany.
   [Beelmann, Andreas] Univ Jena, Inst Psychol, D-07743 Jena, Germany.
RP Losel, F (reprint author), Univ Cambridge, Inst Criminol, Sidgwick Ave, Cambridge CB3 9DT, England.
EM fal23@cam.ac.uk
NR 48
TC 19
Z9 19
U1 4
U2 20
PU WALTER DE GRUYTER GMBH
PI BERLIN
PA GENTHINER STRASSE 13, D-10785 BERLIN, GERMANY
SN 0026-9301
EI 2366-1968
J9 MONATS KRIMINOL
JI Monatssc. Kriminol. Strafrechtsreform
PD JUN
PY 2009
VL 92
IS 2-3
BP 289
EP 307
DI 10.1515/mks-2009-922-314
PG 19
WC Criminology & Penology
SC Criminology & Penology
GA 466BK
UT WOS:000267635200013
DA 2020-02-16
ER

PT J
AU Breslau, J
   Miller, E
   Breslau, N
   Bohnert, K
   Lucia, V
   Schweitzer, J
AF Breslau, Joshua
   Miller, Elizabeth
   Breslau, Naomi
   Bohnert, Kipling
   Lucia, Victoria
   Schweitzer, Julie
TI The Impact of Early Behavior Disturbances on Academic Achievement in
   High School
SO PEDIATRICS
LA English
DT Article
DE childhood behavior problems; academic achievement; attention;
   internalizing behavior; externalizing behavior
ID EDUCATIONAL-ATTAINMENT; MENTAL-DISORDERS; YOUNG ADULTHOOD; CHILDHOOD;
   ADOLESCENTS
AB BACKGROUND. Previous research has indicated that childhood behavioral disturbances predict lower scores on academic tests and curtail educational attainment. It is unknown which types of childhood behavioral problems are most likely to predict these outcomes.
   METHODS. An ethnically diverse cohort was assessed at 6 years of age for behavioral problems and IQ and at 17 years of age for academic achievement in math and reading. Of the original cohort of 823 children, 693 (84%) had complete data. Multiple regressions were used to estimate associations of attention and internalizing and externalizing problems at age 6 and with math and reading achievement at age 17, adjusting for IQ and indicators of family socioeconomic status.
   RESULTS. Adjusting for IQ, inner-city community, and maternal education and marital status, teacher ratings of attention, internalizing behavior, and externalizing problems at age 6 significantly predict math and reading achievement at age 17. When types of problems are examined simultaneously, attention problems predict math and reading achievement with little attenuation, whereas the influence of externalizing and internalizing problems is materially reduced and not significant.
   CONCLUSIONS. Interventions that target attention problems at school entry should be tested as a potential avenue for improving educational achievement. Pediatrics 2009; 123: 1472-1476
C1 [Breslau, Joshua] Univ Calif Davis, Ctr Reducing Hlth Dispar, Dept Internal Med, Sacramento, CA 95817 USA.
   [Miller, Elizabeth] Univ Calif Davis, Sch Med, Dept Pediat, Sacramento, CA 95817 USA.
   [Schweitzer, Julie] Univ Calif Davis, Sch Med, Dept Psychiat, Sacramento, CA 95817 USA.
   [Breslau, Naomi; Bohnert, Kipling] Michigan State Univ, Dept Epidemiol, E Lansing, MI 48824 USA.
   [Lucia, Victoria] William Beaumont Hosp, Res Inst, Royal Oak, MI 48072 USA.
RP Breslau, J (reprint author), Univ Calif Davis, Ctr Reducing Hlth Dispar, Dept Internal Med, 2921 Stockton Blvd, Sacramento, CA 95817 USA.
EM jabreslau@ucdavis.edu
RI Breslau, Naomi/I-3196-2012; Breslau, Joshua/I-6956-2012; Miller,
   Elizabeth/E-7939-2012
FU NICHD NIH HHSUnited States Department of Health & Human ServicesNational
   Institutes of Health (NIH) - USANIH Eunice Kennedy Shriver National
   Institute of Child Health & Human Development (NICHD) [K12 HD051958];
   NIMH NIH HHSUnited States Department of Health & Human ServicesNational
   Institutes of Health (NIH) - USANIH National Institute of Mental Health
   (NIMH) [K01 MH066057, K01 MH066057-05]
NR 22
TC 139
Z9 140
U1 0
U2 23
PU AMER ACAD PEDIATRICS
PI ELK GROVE VILLAGE
PA 141 NORTH-WEST POINT BLVD,, ELK GROVE VILLAGE, IL 60007-1098 USA
SN 0031-4005
J9 PEDIATRICS
JI Pediatrics
PD JUN
PY 2009
VL 123
IS 6
BP 1472
EP 1476
DI 10.1542/peds.2008-1406
PG 5
WC Pediatrics
SC Pediatrics
GA 449GO
UT WOS:000266319000005
PM 19482756
OA Green Accepted
DA 2020-02-16
ER

PT J
AU Curran, PJ
   Hussong, AM
AF Curran, Patrick J.
   Hussong, Andrea M.
TI Integrative Data Analysis: The Simultaneous Analysis of Multiple Data
   Sets
SO PSYCHOLOGICAL METHODS
LA English
DT Article
DE integrative data analysis; pooled data analysis; longitudinal modeling;
   cumulative science
ID MEASUREMENT INVARIANCE; ALCOHOLIC PARENTS; SUBSTANCE USE; INTERNALIZING
   SYMPTOMS; LIKERT VARIABLES; POOLED ANALYSIS; BREAST-CANCER;
   PATIENT-LEVEL; GROWTH-CURVES; CHILDREN
AB There are both quantitative and methodological techniques that foster the development and maintenance of a cumulative knowledge base within the psychological sciences. Most noteworthy of these techniques is meta-analysis, which allows for the synthesis of summary statistics drawn from multiple studies when the original data are not available. However, when the original data can be obtained from multiple studies, many advantages stem from the statistical analysis of the pooled data. The authors define integrative data analysis (IDA) as the analysis of multiple data sets that have been pooled into one. Although variants of IDA have been incorporated into other scientific disciplines, the use of these techniques is much less evident in psychology. In this article the authors present an overview of IDA as it may be applied within the psychological sciences, discuss the relative advantages and disadvantages of IDA, describe analytic strategies for analyzing pooled individual data, and offer recommendations for the use of IDA in practice.
C1 [Curran, Patrick J.; Hussong, Andrea M.] Univ N Carolina, Dept Psychol, Chapel Hill, NC 27599 USA.
RP Curran, PJ (reprint author), Univ N Carolina, Dept Psychol, Chapel Hill, NC 27599 USA.
EM curran@unc.edu
FU NIDA NIH HHSUnited States Department of Health & Human ServicesNational
   Institutes of Health (NIH) - USANIH National Institute on Drug Abuse
   (NIDA) [R01 DA013148-01, DA15398, DA013148, R01 DA015398, R01 DA013148]
NR 92
TC 265
Z9 265
U1 3
U2 33
PU AMER PSYCHOLOGICAL ASSOC
PI WASHINGTON
PA 750 FIRST ST NE, WASHINGTON, DC 20002-4242 USA
SN 1082-989X
EI 1939-1463
J9 PSYCHOL METHODS
JI Psychol. Methods
PD JUN
PY 2009
VL 14
IS 2
SI SI
BP 81
EP 100
DI 10.1037/a0015914
PG 20
WC Psychology, Multidisciplinary
SC Psychology
GA 454GK
UT WOS:000266670200002
PM 19485623
OA Green Accepted
DA 2020-02-16
ER

PT J
AU Kestler, LP
   Lewis, M
AF Kestler, Lisa P.
   Lewis, Michael
TI Cortisol response to inoculation in 4-year-old children
SO PSYCHONEUROENDOCRINOLOGY
LA English
DT Article
DE Cortisol; Child; Stress; Behavior problems
ID LOW SALIVARY CORTISOL; ADRENOCORTICAL ACTIVITY; INDIVIDUAL-DIFFERENCES;
   NEUROENDOCRINE ACTIVITY; BEHAVIORAL-RESPONSES; DISRUPTIVE BEHAVIOR;
   PRESCHOOL-CHILDREN; SOCIAL COMPETENCE; YOUNG-CHILDREN; AT-RISK
AB This study examined whether there was a cortisol response to inoculation or if pre-inoculation levels were already elevated due to an anticipatory response to going to the doctors' office. For 4-year-old children, a base saliva sample was obtained in the home on a non-stress day, and a pre-inoculation saliva sample was obtained in the doctors' office prior to the stress. Doctors' office pre-inoculation cortisol was higher than home-based cortisol, suggesting the occurrence of an anticipatory cortisol response to the impending stress. Post-inoculation cortisol levels (+20 min) were comparable to home-based cortisol, indicating that there was no cortisol response to the inoculation itself. While there was no mean increase in cortisol, individual differences in cortisol response existed. Cortisol increases were related to important aspects of child behavioral functioning, including internalizing and externalizing behavior ratings. (C) 2008 Elsevier Ltd. All rights reserved.
C1 [Kestler, Lisa P.; Lewis, Michael] Univ Med & Dent New Jersey, Inst Study Child Dev, New Brunswick, NJ 08903 USA.
RP Kestler, LP (reprint author), Univ Med & Dent New Jersey, Inst Study Child Dev, 97 Paterson St, New Brunswick, NJ 08903 USA.
EM kestleli@umdnj.edu
FU National Science FoundationNational Science Foundation (NSF) [BNS
   0316012]
FX The research was supported by National Science Foundation Grant BNS
   0316012 to the authors. The NSF had no further role in study design; in
   the collection, analysis and interpretation of data; in the writing of
   the report; and in the decision to submit the paper for publication.
NR 54
TC 9
Z9 9
U1 0
U2 2
PU PERGAMON-ELSEVIER SCIENCE LTD
PI OXFORD
PA THE BOULEVARD, LANGFORD LANE, KIDLINGTON, OXFORD OX5 1GB, ENGLAND
SN 0306-4530
J9 PSYCHONEUROENDOCRINO
JI Psychoneuroendocrinology
PD JUN
PY 2009
VL 34
IS 5
BP 743
EP 751
DI 10.1016/j.psyneuen.2008.12.006
PG 9
WC Endocrinology & Metabolism; Neurosciences; Psychiatry
SC Endocrinology & Metabolism; Neurosciences & Neurology; Psychiatry
GA 444BC
UT WOS:000265953900012
PM 19167167
DA 2020-02-16
ER

PT J
AU Mitchell, SJ
   Lewin, A
   Horn, IB
   Rasmussen, A
   Sanders-Phillips, K
   Valentine, D
   Joseph, JG
AF Mitchell, Stephanie J.
   Lewin, Amy
   Horn, Ivor B.
   Rasmussen, Andrew
   Sanders-Phillips, Kathy
   Valentine, Dawn
   Joseph, Jill G.
TI Violence Exposure and the Association Between Young African American
   Mothers' Discipline and Child Problem Behavior
SO ACADEMIC PEDIATRICS
LA English
DT Article
DE adolescent mothers; child behavior; harsh discipline; violence exposure
ID COMMUNITY VIOLENCE; MATERNAL VICTIMIZATION; ELEMENTARY-SCHOOL; CONDUCT
   PROBLEMS; SOCIAL SUPPORT; CONSEQUENCES; POPULATION; STRESS; GENDER;
   FAMILY
AB Objective-Children of adolescent mothers are at increased risk of violence exposure and behavior problems, which have been linked to mothers' disciplinary practices. This study examines how the effect of young African American mothers' discipline on their preschool-age children's extemalizing and internalizing behavior varies by mother and child violence exposure.
   Methods.-A sample of 230 African American mothers who gave birth as adolescents and their 3- to 6-year-old children were recruited from community-based day care and primary health care sites in the Washington, DC, metropolitan region. In-person interviews were conducted by trained research assistants who administered standard survey instruments.
   Results.-Hierarchical regression models revealed an interaction effect such that adolescent mothers' harsh disciplinary practices, specifically physical discipline strategies, were positively associated with young children's internalizing and extemalizing behavior in the context of high or moderate, but not low, maternal violence exposure.
   Conclusions.-Corn pared with less violence-ex posed mothers, the harsh disciplinary practices of young African American mothers who have been exposed to high levels of violence are more strongly associated with their children's problem behavior. Practitioners should screen mothers for violence exposure in order to address potential issues of discipline and behavior problems.
C1 [Mitchell, Stephanie J.; Lewin, Amy; Horn, Ivor B.; Valentine, Dawn; Joseph, Jill G.] Childrens Natl Med Ctr, Ctr Clin & Community Res, Washington, DC 20010 USA.
   [Rasmussen, Andrew] NYU, Sch Med, Dept Med, New York, NY USA.
   [Sanders-Phillips, Kathy] Howard Univ, Dept Pediat & Child Hlth, Sch Med, Washington, DC 20059 USA.
RP Mitchell, SJ (reprint author), Childrens Natl Med Ctr, Ctr Clin & Community Res, 111 Michigan Ave NW, Washington, DC 20010 USA.
EM sjmitche@cnmc.org
OI Mitchell, Stephanie/0000-0002-0174-7275
FU National Institute of Mental HealthUnited States Department of Health &
   Human ServicesNational Institutes of Health (NIH) - USANIH National
   Institute of Mental Health (NIMH) [5R01MH072577, K23 MH071374]; National
   Center for Research Resources (NCRR)United States Department of Health &
   Human ServicesNational Institutes of Health (NIH) - USANIH National
   Center for Research Resources (NCRR) [M01RR020359]; National Institutes
   of Health (NIH)United States Department of Health & Human
   ServicesNational Institutes of Health (NIH) - USA; National Center on
   Minority Health and Health DisparitiesUnited States Department of Health
   & Human ServicesNational Institutes of Health (NIH) - USANIH National
   Institute on Minority Health & Health Disparities (NIMHD) [5P20MD00165];
   Center for Clinical and Community Research at Children's National
   Medical Center
FX This research was supported by 5R01MH072577 front the National Institute
   of Mental Health awarded to Drs Joseph. Lewin, and Sanders-Phillips.
   Support for this project was also received through grant M01RR020359
   from the National Center for Research Resources (NCRR), a component of
   the National Institutes of Health (NIH): its contents are solely the
   responsibility of the authors and do not necessarily represent the
   official views of NCRR or NIH. Dr Mitchell is supported in part by a
   grant from the National Center on Minority Health and Health Disparities
   (5P20MD00165); additional support was received from the Center for
   Clinical and Community Research at Children's National Medical Center.
   Dr Horn is supported by a grant from the National Institute of Mental
   Health (K23 MH071374). There are no conflicts of interest.
NR 35
TC 15
Z9 15
U1 0
U2 7
PU ELSEVIER SCIENCE INC
PI NEW YORK
PA 360 PARK AVE SOUTH, NEW YORK, NY 10010-1710 USA
SN 1876-2859
EI 1876-2867
J9 ACAD PEDIATR
JI Acad. Pediatr.
PD MAY-JUN
PY 2009
VL 9
IS 3
BP 157
EP 163
DI 10.1016/j.acap.2009.02.003
PG 7
WC Pediatrics
SC Pediatrics
GA 573KX
UT WOS:000275913400008
PM 19450775
OA Green Accepted
DA 2020-02-16
ER

PT J
AU Bordin, IA
   Duarte, CS
   Peres, CA
   Nascimento, R
   Curto, BM
   Paula, CS
AF Bordin, Isabel A.
   Duarte, Cristiane S.
   Peres, Clovis A.
   Nascimento, Rosimeire
   Curto, Bartira M.
   Paula, Cristiane S.
TI Severe physical punishment: risk of mental health problems for poor
   urban children in Brazil
SO BULLETIN OF THE WORLD HEALTH ORGANIZATION
LA English
DT Article
ID PROBLEM BEHAVIOR; DEPRESSION; SCHOOLCHILDREN; CHILDHOOD; PARENTS;
   MOTHERS; GENDER; SCHOOL; AGE
AB Objective To examine the relationship between specific types of child mental health problems and severe physical punishment, in combination with other important known risk factors.
   Methods We conducted a cross-sectional study in Embu, Sao Paulo, Brazil, as the Brazilian component of a multicountry survey on abuse in the family environment. From a probabilistic sample of clusters that included all eligible households (women aged 15-49 years with a son or daughter < 18 years of age), we randomly selected one mother-child pair per household (n = 813; attrition rate: 17.6%). This study focused on children aged 6-17 years (n = 480). Child Behaviour Checklist CBCL/6-18 was used to identify children with internalizing problems only, externalizing problems only, and both internalizing and externalizing problems (comorbidity). Severe physical punishment was defined as being hit with an object, being kicked, choked, smothered, burnt, scalded, branded, beaten or threatened with a weapon. We examined other potential correlates from four domains: child (gender, age, ever witnessing marital violence); mother (education, unemployment, anxiety or depression, marital violence); father (absence, drunkenness); and family (socioeconomic status). The WHO Self-Reporting Questionnaire (SRQ-20) was used to identify maternal anxiety or depression (score > 7). Backward logistic regression analysis identified independent correlates and significant interactions.
   Findings Multivariate modelling showed that severe punishment wash an independent correlate of comorbid internalizing and externalizing problems but was not associated with internalizing problems only. It increased the risk of externalizing problems alone only for children and adolescents not exposed to maternal anxiety or depression. Maternal anxiety or depression increased the risk only for children or adolescents not exposed to severe punishment.
   Conclusion Severe punishment may be related to child mental health problems, with the mechanism depending on the type of problem. Its influence persists in the presence of family stressors such as the father's absence and maternal anxiety or depression.
C1 [Bordin, Isabel A.; Peres, Clovis A.; Nascimento, Rosimeire; Curto, Bartira M.] Univ Fed Sao Paulo, Escola Paulista Med, BR-04023061 Sao Paulo, Brazil.
   [Duarte, Cristiane S.] Columbia Univ, New York State Psychiat Inst, New York, NY USA.
   [Paula, Cristiane S.] Univ Presbiteriana Mackenzie, Sao Paulo, Brazil.
RP Bordin, IA (reprint author), Univ Fed Sao Paulo, Escola Paulista Med, Rua Botucatu 572, BR-04023061 Sao Paulo, Brazil.
EM fbordin@dialdata.com.br
RI Psiquiatria, Inct/I-1060-2013; Bordin, Isabel A./O-7640-2015
OI Bordin, Isabel A./0000-0002-3173-5419
NR 36
TC 39
Z9 46
U1 0
U2 16
PU WORLD HEALTH ORGANIZATION
PI GENEVA 27
PA MARKETING AND DISSEMINATION, CH-1211 GENEVA 27, SWITZERLAND
SN 0042-9686
EI 1564-0604
J9 B WORLD HEALTH ORGAN
JI Bull. World Health Organ.
PD MAY
PY 2009
VL 87
IS 5
BP 336
EP 344
DI 10.2471/BLT.07.043125
PG 9
WC Public, Environmental & Occupational Health
SC Public, Environmental & Occupational Health
GA 444BX
UT WOS:000265956200009
PM 19551251
OA Green Published, Bronze
DA 2020-02-16
ER

PT J
AU Gilleland, J
   Suveg, C
   Jacob, ML
   Thomassin, K
AF Gilleland, J.
   Suveg, C.
   Jacob, M. L.
   Thomassin, K.
TI Understanding the medically unexplained: emotional and familial
   influences on children's somatic functioning
SO CHILD CARE HEALTH AND DEVELOPMENT
LA English
DT Article
DE child somatization; emotion regulation; parental somatization
ID SOMATOFORM DISORDERS; INTERGENERATIONAL TRANSMISSION; SOMATIZATION
   BEHAVIOR; PHYSICAL SYMPTOMS; NEGATIVE AFFECT; ALEXITHYMIA; COMPLAINTS;
   VALIDATION; ADOPTION; PAIN
AB Many youth experience impairing, unexplained somatic complaints. Psychosocial models of child somatization have primarily focused on parent somatic functioning. Although helpful in understanding child somatization, this narrow focus on parental factors leaves a large proportion of the variance unaccounted for when explaining children's general somatic functioning. The goal of this investigation is to extend current models of child somatization by collectively examining the influence of parent somatization and child emotional functioning.
   Forty-two children (50% male; M age = 9.11) reported on their somatic symptoms, emotion awareness skills, and negative affect. Parents reported on their own somatic symptoms and their child's somatic symptoms and emotion regulation skills.
   Regression analyses indicated that poor awareness of emotional experiences and frequency of negative effect predicted child-reported somatic symptoms. Parental somatic symptoms and parent reports of children's emotion regulation difficulties predicted mother-reported child somatic symptoms. Only parental somatic symptoms significantly predicted father-reported child somatic symptoms.
   These results suggest that models of child somatization should consider both family - (e.g. parent somatization) and child-level (e.g. emotional functioning) variables. The discrepancies between parent and child report of youth somatic symptoms underscore the importance of including multiple reporters on symptomatology in research and clinical settings. Suggestions for future research are provided.
C1 [Gilleland, J.; Suveg, C.; Jacob, M. L.; Thomassin, K.] Univ Georgia, Dept Psychol, Athens, GA 30602 USA.
   [Gilleland, J.] Med Coll Georgia, Dept Psychiat & Hlth Behav, Augusta, GA 30912 USA.
RP Gilleland, J (reprint author), Univ Georgia, Dept Psychol, Athens, GA 30602 USA.
EM jgilleland@gmail.com
FU University of Georgia Research Foundation
FX This study was part of a project sponsored by an award from University
   of Georgia Research Foundation to co-author Cynthia Suveg, PhD.
NR 38
TC 10
Z9 11
U1 1
U2 19
PU WILEY
PI HOBOKEN
PA 111 RIVER ST, HOBOKEN 07030-5774, NJ USA
SN 0305-1862
EI 1365-2214
J9 CHILD CARE HLTH DEV
JI Child Care Health Dev.
PD MAY
PY 2009
VL 35
IS 3
BP 383
EP 390
DI 10.1111/j.1365-2214.2009.00950.x
PG 8
WC Psychology, Developmental; Pediatrics
SC Psychology; Pediatrics
GA 429YA
UT WOS:000264954800014
PM 19397601
DA 2020-02-16
ER

PT J
AU Leadbeater, BJ
   Hoglund, WLG
AF Leadbeater, Bonnie J.
   Hoglund, Wendy L. G.
TI The Effects of Peer Victimization and Physical Aggression on Changes in
   Internalizing From First to Third Grade
SO CHILD DEVELOPMENT
LA English
DT Article
ID MIDDLE-CHILDHOOD; RELATIONAL AGGRESSION; DEPRESSIVE SYMPTOMS;
   BEHAVIORAL-PROBLEMS; REJECTION; SCHOOL; TRAJECTORIES; ADJUSTMENT;
   GENDER; MEDIATE
AB Three models of the prospective relations between child maladjustment and peer victimization are examined: (a) internalizing results directly from victimization, (b) internalizing leads to victimization, and (c) physical aggression fuels retaliatory victimization that leads to increases in internalizing over time. Data came from assessments of children at the beginning of Grade 1 (n = 432; average age = 6.3 years), with follow-ups at the end of Grades 1, 2, and 3. Most children showed low stable internalizing trajectories (73%); however, high stable and increasing curvilinear trajectories were evident for 7% and 20% of children, respectively. Findings suggest that children's adjustment problems at entry to Grade 1 affect the course of their internalizing, in part, by setting the stage for peer victimization.
C1 [Leadbeater, Bonnie J.] Univ Victoria, Dept Psychol, Victoria, BC V8W 3P5, Canada.
   [Hoglund, Wendy L. G.] Univ Alberta, Edmonton, AB T6G 2M7, Canada.
RP Leadbeater, BJ (reprint author), Univ Victoria, Dept Psychol, Cornett A241, Victoria, BC V8W 3P5, Canada.
EM bleadbea@uvic.ca
NR 49
TC 58
Z9 58
U1 0
U2 27
PU WILEY
PI HOBOKEN
PA 111 RIVER ST, HOBOKEN 07030-5774, NJ USA
SN 0009-3920
EI 1467-8624
J9 CHILD DEV
JI Child Dev.
PD MAY-JUN
PY 2009
VL 80
IS 3
BP 843
EP 859
DI 10.1111/j.1467-8624.2009.01301.x
PG 17
WC Psychology, Educational; Psychology, Developmental
SC Psychology
GA 446GP
UT WOS:000266110400016
PM 19489907
DA 2020-02-16
ER

PT J
AU Honkalampi, K
   Tolmunen, T
   Hintikka, J
   Rissanen, ML
   Kylma, J
   Laukkanen, E
AF Honkalampi, Kirs
   Tolmunen, Tommi
   Hintikka, Jukka
   Rissanen, Marja-Liisa
   Kylma, Jari
   Laukkanen, Eila
TI The prevalence of alexithymia and its relationship with Youth
   Self-Report problem scales among Finnish adolescents
SO COMPREHENSIVE PSYCHIATRY
LA English
DT Article
ID FOLLOW-UP; PSYCHOMETRIC PROPERTIES; BEHAVIORAL-PROBLEMS; MAJOR
   DEPRESSION; YOUNG-ADULTS; SAMPLE; POPULATION; PREDICTORS; DISORDERS;
   CHILDHOOD
AB This Study investigated the relationship between alexithymia, depressive symptoms, and Youth Self-Report (YSR) self-image profiles among 13 to 18-year-old adolescents (n = 7087) attending school in Kuopio, Finland. The final sample consisted of 3936 adolescents (1801 boys, 2 135 girls) who completed structured self-rating questionnaires (Toronto Alexithymia Scale [TAS] 20, Beck Depression Inventory [BDI], and YSR) during class periods at school. The overall prevalence of alexithymia was 7.3%. However, girls in all age groups were more frequently alexithymic than boys, Regardless of sex, alexithymic Youths reported more depressive symptoms as well as internalizing and externalizing problems than the others. A YSR total score of more than 70 was recorded among 33.4% of alexithymic compared with 3.7% of nonalexithymic adolescents. The TAS-20 correlated significantly with the BDI score, YSR total score, and with internalizing problems. This Study revealed alexithymia among adolescents to be associated with various complications such as depressive symptoms. high scores in YSR problem scales, and difficulties in social relationships. Our findings indicate that these adolescents are at high risk of mental disorders and require treatment interventions. (c) 2009 Elsevier Inc. All rights reserved.
C1 [Kylma, Jari] Univ Kuopio, Dept Nursing Sci, FIN-70211 Kuopio, Finland.
   [Honkalampi, Kirs; Rissanen, Marja-Liisa] Kuopio Univ Hosp, Dept Psychiat, Kuopio 70211, Finland.
   [Tolmunen, Tommi; Laukkanen, Eila] Kuopio Univ Hosp, Dept Adolescent Psychiat, Kuopio 70620, Finland.
   [Honkalampi, Kirs] Kuopio Psychiat Ctr, Div Psychowelfare, Kuopio 70600, Finland.
   [Hintikka, Jukka] Univ Tampere, Paijat Hame Cent Hosp, Dept Psychiat, Fac Med, Lahti 15850, Finland.
RP Honkalampi, K (reprint author), Kuopio Psychiat Ctr, Kuopio Psychiat Ctr 3731, POB 1777, FIN-70211 Kuopio, Finland.
EM kirsi.honkalampi@kuh.fi
NR 31
TC 55
Z9 57
U1 0
U2 3
PU W B SAUNDERS CO-ELSEVIER INC
PI PHILADELPHIA
PA 1600 JOHN F KENNEDY BOULEVARD, STE 1800, PHILADELPHIA, PA 19103-2899 USA
SN 0010-440X
EI 1532-8384
J9 COMPR PSYCHIAT
JI Compr. Psychiat.
PD MAY-JUN
PY 2009
VL 50
IS 3
BP 263
EP 268
DI 10.1016/j.comppsych.2008.08.007
PG 6
WC Psychiatry
SC Psychiatry
GA 439VL
UT WOS:000265655400012
PM 19374972
DA 2020-02-16
ER

PT J
AU Shaw, DS
   Connell, A
   Dishion, TJ
   Wilson, MN
   Gardner, F
AF Shaw, Daniel S.
   Connell, Arin
   Dishion, Thomas J.
   Wilson, Melvin N.
   Gardner, Frances
TI Improvements in maternal depression as a mediator of intervention
   effects on early childhood problem behavior
SO DEVELOPMENT AND PSYCHOPATHOLOGY
LA English
DT Article
ID CHRONIC FAMILY ADVERSITY; EARLY CONDUCT PROBLEMS; POSTNATAL DEPRESSION;
   EXTERNALIZING BEHAVIOR; CHILDRENS ADJUSTMENT; MEDIATIONAL MODEL; MISSING
   DATA; CHECK-UP; MOTHERS; PARENTS
AB Maternal depression has been consistently linked to the development of child problem behavior, particularly in early childhood, but few studies have examined whether reductions in maternal depression serve as a mediator in relation to changes associated with a family-based intervention. The current study addressed this issue with a sample of 731 families receiving services from a national food supplement and nutrition program. Families with toddlers between ages 2 and 3 were screened and then randomized to a brief family intervention, the Family Check-Up, which included linked interventions that were tailored and adapted to the families needs. Follow-up intervention services were provided at age 3 and follow-up of child outcomes occurred at ages 3 and 4. Latent growth models revealed intervention effects for early externalizing and internalizing problems from 2 to 4, and reductions in maternal depression from ages 2 to 3. In addition, reductions in maternal depression mediated improvements in both child externalizing and internalizing problem behavior after accounting for the potential mediating effects of improvements in positive parenting. The results are discussed with respect to targeting maternal depression in future intervention studies aimed at improving early child problem behavior.
C1 [Shaw, Daniel S.] Univ Pittsburgh, Dept Psychol, Pittsburgh, PA 15260 USA.
   [Connell, Arin] Case Western Reserve Univ, Cleveland, OH 44106 USA.
   [Dishion, Thomas J.] Univ Oregon, Eugene, OR 97403 USA.
   [Wilson, Melvin N.] Univ Virginia, Charlottesville, VA 22903 USA.
   [Gardner, Frances] Univ Oxford, Oxford OX1 2JD, England.
RP Shaw, DS (reprint author), Univ Pittsburgh, Dept Psychol, 210 S Bouquet St,4101 Sennott Sq, Pittsburgh, PA 15260 USA.
EM casey@pitt.edu
FU NIDA NIH HHSUnited States Department of Health & Human ServicesNational
   Institutes of Health (NIH) - USANIH National Institute on Drug Abuse
   (NIDA) [R01 DA022773-02, R01 DA016110-04, R01 DA022773, R01
   DA022773-01A2, R01 DA016110-03, R01 DA016110-07, R01 DA016110-05, R01
   DA023245, K05 DA025630, R01 DA016110-06A2, R01 DA016110-02, R01
   DA026222, R01 DA016110-02S1, R01 DA036832, R01 DA023245-01A1, R01
   DA016110, R01 DA016110-01]
NR 71
TC 151
Z9 151
U1 0
U2 23
PU CAMBRIDGE UNIV PRESS
PI NEW YORK
PA 32 AVENUE OF THE AMERICAS, NEW YORK, NY 10013-2473 USA
SN 0954-5794
EI 1469-2198
J9 DEV PSYCHOPATHOL
JI Dev. Psychopathol.
PD MAY
PY 2009
VL 21
IS 2
BP 417
EP 439
DI 10.1017/S0954579409000236
PG 23
WC Psychology, Developmental
SC Psychology
GA 432HH
UT WOS:000265123600005
PM 19338691
OA Green Accepted
DA 2020-02-16
ER

PT J
AU Eisenberg, N
   Chang, L
   Ma, Y
   Huang, XK
AF Eisenberg, Nancy
   Chang, Lei
   Ma, Yue
   Huang, Xiakui
TI Relations of parenting style to Chinese children's effortful control,
   ego resilience, and maladjustment
SO DEVELOPMENT AND PSYCHOPATHOLOGY
LA English
DT Review
ID ET-AL. 2002; EXTERNALIZING PROBLEMS; EMOTIONAL-PROBLEMS; PROBLEM
   BEHAVIOR; PEER ACCEPTANCE; DEPRESSIVE SYMPTOMS; YOUNG-CHILDREN;
   UNITED-STATES; FAMILY RELATIONSHIPS; PHYSICAL DISCIPLINE
AB The purpose of the study was to examine the relations Of authoritative parenting and corporal punishment to Chinese first and second graders' effortful control (EC), impulsivity, ego resilience, and maladjustment, as well as mediating relations. A parent and teacher reported on children's EC, impulsivity, and ego resilience; parents reported on children's internalizing symptoms and their own parenting, and teachers and peers reported on children's externalizing symptoms. Authoritative parenting and low corporal punishment predicted high EC, and EC mediated the relation between parenting and externalizing problems. In addition, impulsivity mediated the relation of corporal punishment to externalizing problems. The relation of parenting to children's ego resilience was mediated by EC and/or impulsivity, and ego resilience mediated the relations of EC and impulsivity to internalizing problems.
C1 [Eisenberg, Nancy] Arizona State Univ, Dept Psychol, Tempe, AZ 85287 USA.
   [Chang, Lei; Huang, Xiakui] Chinese Univ Hong Kong, Hong Kong, Hong Kong, Peoples R China.
RP Eisenberg, N (reprint author), Arizona State Univ, Dept Psychol, Tempe, AZ 85287 USA.
EM Nancy.Eisenberg@asu.edu
RI Chang, Lei/AAB-4014-2020
OI Chang, Lei/0000-0001-6457-0254
FU NIMH NIH HHSUnited States Department of Health & Human ServicesNational
   Institutes of Health (NIH) - USANIH National Institute of Mental Health
   (NIMH) [R01 MH060838, 2 R01 MH60838, R01 MH060838-08, R01 MH060838-07]
NR 134
TC 56
Z9 62
U1 3
U2 60
PU CAMBRIDGE UNIV PRESS
PI NEW YORK
PA 32 AVENUE OF THE AMERICAS, NEW YORK, NY 10013-2473 USA
SN 0954-5794
J9 DEV PSYCHOPATHOL
JI Dev. Psychopathol.
PD MAY
PY 2009
VL 21
IS 2
BP 455
EP 477
DI 10.1017/S095457940900025X
PG 23
WC Psychology, Developmental
SC Psychology
GA 432HH
UT WOS:000265123600007
PM 19338693
OA Green Accepted
DA 2020-02-16
ER

PT J
AU Dunn, DW
   Austin, JK
   Perkins, SM
AF Dunn, David W.
   Austin, Joan K.
   Perkins, Susan M.
TI Prevalence of psychopathology in childhood epilepsy: categorical and
   dimensional measures
SO DEVELOPMENTAL MEDICINE AND CHILD NEUROLOGY
LA English
DT Article
ID COMPLEX PARTIAL SEIZURES; BEHAVIOR PROBLEMS; PSYCHIATRIC COMORBIDITY;
   PEDIATRIC EPILEPSY; CHILDREN; ADOLESCENTS; DISORDERS; ASSOCIATIONS
AB Few studies have utilized both categorical and dimensional measures of psychopathology in children with epilepsy. We evaluated 173 children (88 males, 85 females; mean age 11.7y [SD 1.8]; range 9-14y) who had epilepsy (generalized 36%, partial 61%) for at least 6 months. The primary caregiver completed a dimensional measure, the Child Behavior Checklist (CBCL), and a categorical measure, either the Child Symptom Inventory (CSI) or the Adolescent Symptom Inventory (ASI). Correlation coefficients were computed between the CBCL scores and CSI/ASI symptom scores. For all children, diagnostic risk was higher than norms on CSI/ASI for attention-deficit-hyperactivity disorder (ADHD) inattentive type, ADHD combined type, oppositional defiant disorder, and dysthymic disorder. For children between 9 and 12 years, elevated scores were found on CBCL, total, internalizing, and attention problems, and on CSI, diagnostic risk for conduct disorder and Asperger syndrome. For children of 13 and 14 years, ASI diagnostic risk was higher for specific phobia, obsessions, posttraumatic stress disorder, motor tics, antisocial personality, panic attack, somatization disorder, and enuresis. CBCL and symptom scores on the CSI/ASI were significantly correlated. The conclusion was that children with epilepsy have high rates of behavioral difficulties on both dimensional and categorical measures. Concurrent validity for the CSI/ASI was supported.
C1 [Dunn, David W.] Indiana Univ, Sch Med, Dept Psychiat, Indianapolis, IN 46202 USA.
   [Dunn, David W.] Indiana Univ, Sch Med, Dept Neurol, Indianapolis, IN 46202 USA.
   [Austin, Joan K.] Indiana Univ, Sch Nursing, Dept Environm Hlth, Indianapolis, IN 46202 USA.
   [Perkins, Susan M.] Indiana Univ, Sch Med, Dept Med, Div Biostat, Indianapolis, IN 46202 USA.
RP Dunn, DW (reprint author), 702 Barnhill Dr,ROC 4300, Indianapolis, IN 46202 USA.
EM ddunn@iupui.edu
FU NINR NIH HHSUnited States Department of Health & Human ServicesNational
   Institutes of Health (NIH) - USANIH National Institute of Nursing
   Research (NINR) [R01 NR04536, R01 NR004536, R01 NR004536-05]
NR 29
TC 60
Z9 65
U1 0
U2 3
PU WILEY-BLACKWELL PUBLISHING, INC
PI MALDEN
PA COMMERCE PLACE, 350 MAIN ST, MALDEN 02148, MA USA
SN 0012-1622
J9 DEV MED CHILD NEUROL
JI Dev. Med. Child Neurol.
PD MAY
PY 2009
VL 51
IS 5
BP 364
EP 372
DI 10.1111/j.1469-8749.2008.03172.x
PG 9
WC Clinical Neurology; Pediatrics
SC Neurosciences & Neurology; Pediatrics
GA 429YE
UT WOS:000264955200008
PM 19018836
OA Green Accepted
DA 2020-02-16
ER

PT J
AU Zhou, Q
   Lengua, LJ
   Wang, Y
AF Zhou, Qing
   Lengua, Liliana J.
   Wang, Yun
TI The Relations of Temperament Reactivity and Effortful Control to
   Children's Adjustment Problems in China and the United States
SO DEVELOPMENTAL PSYCHOLOGY
LA English
DT Article
DE temperament; reactivity; effortful control; China; U.S
ID EXTERNALIZING PROBLEMS; PROBLEM BEHAVIOR; FACIAL EXPRESSIONS;
   EUROPEAN-AMERICAN; YOUNG-CHILDREN; SCHOOL PERFORMANCE;
   EMOTIONAL-PROBLEMS; ELEMENTARY-SCHOOL; PARENTING STYLE; SELF-REGULATION
AB The relations of parents' and teachers' reports of temperament anger-irritability, positive emotionality, and effortful control (attention focusing and inhibitory control) to children's externalizing and internalizing, problems were examined in Chinese (N = 382) and U.S. (N = 322) samples of school-age children. Results suggested that in both cultures, low effortful control and high anger-irritability were associated with high externalizing problems. although the relations were stronger in the Chinese sample than ill the U.S. sample. Low positive emotionality wits associated with high internalizing problems in both cultures. However. high positive emotionality was associated with noncomorbid externalizing problems (teachers' reports) in the Chinese sample but not in the U.S. sample. These findings suggest that there are considerable cross-cultural similarities ill the temperament-adjustment associations. although some cross-cultural differences might exist. Implications of the findings for the detection and intervention of adjustment problems in Chinese children are discussed.
C1 [Zhou, Qing] Univ Calif Berkeley, Dept Psychol, Berkeley, CA 94720 USA.
   [Lengua, Liliana J.] Univ Washington, Dept Psychol, Seattle, WA 98195 USA.
   [Wang, Yun] Beijing Normal Univ, Natl Key Lab Cognit Neurosci & Learning, Beijing 100875, Peoples R China.
RP Zhou, Q (reprint author), Univ Calif Berkeley, Dept Psychol, 3210 Tolman Hall 1650, Berkeley, CA 94720 USA.
EM qingzhou@berkeley.edu
FU NIMH NIH HHSUnited States Department of Health & Human ServicesNational
   Institutes of Health (NIH) - USANIH National Institute of Mental Health
   (NIMH) [R29 MH057703]
NR 78
TC 50
Z9 51
U1 3
U2 32
PU AMER PSYCHOLOGICAL ASSOC
PI WASHINGTON
PA 750 FIRST ST NE, WASHINGTON, DC 20002-4242 USA
SN 0012-1649
J9 DEV PSYCHOL
JI Dev. Psychol.
PD MAY
PY 2009
VL 45
IS 3
BP 724
EP 739
DI 10.1037/a0013776
PG 16
WC Psychology, Developmental
SC Psychology
GA 440WT
UT WOS:000265731100010
PM 19413428
OA Green Accepted
DA 2020-02-16
ER

PT J
AU Feng, X
   Keenan, K
   Hipwell, AE
   Henneberger, AK
   Rischall, MS
   Butch, J
   Coyne, C
   Boeldt, D
   Hinze, AK
   Babinski, DE
AF Feng, Xin
   Keenan, Kate
   Hipwell, Alison E.
   Henneberger, Angela K.
   Rischall, Michal S.
   Butch, Jen
   Coyne, Claire
   Boeldt, Debbie
   Hinze, Amanda K.
   Babinski, Dara E.
TI Longitudinal Associations Between Emotion Regulation and Depression in
   Preadolescent Girls: Moderation by the Caregiving Environment
SO DEVELOPMENTAL PSYCHOLOGY
LA English
DT Article
DE depression; emotion regulation; emotion expression; parenting;
   preadolescent girls
ID ADOLESCENT DEPRESSION; MATERNAL DEPRESSION; GENDER-DIFFERENCES; PROBLEM
   BEHAVIOR; INTERNALIZING PROBLEMS; INITIAL VALIDATION; TRIPARTITE MODEL;
   CONDUCT PROBLEMS; SCHOOL-AGE; CHILDREN
AB Identifying childhood precursors for depression has been challenging and yet important for understanding the rapid increase in the rate of depression among adolescent girls. This study examined the prospective relations of preadolescent girls' emotion regulation and parenting style with depressive symptoms. Participants were 225 children and their biological mothers recruited from a larger longitudinal community Study. Girls' observed positive and negative emotion during a conflict resolution task with mothers, their ability to regulate sadness and anger, and their perception of parental acceptance and psychological control were assessed at age 9. Depressive symptoms were assessed by self-report at ages 9 and 10. The results indicated interactions between child emotion characteristics and parenting in predicting later depression. Specifically, low levels of positive emotion expression predicted higher levels of depressive symptoms in the context of moderate to high parental psychological control. Low levels of sadness regulation were predictive of high levels of depressive symptoms in the context of low to moderate parental acceptance. Findings from this study support the hypothesis that the prospective association between vulnerabilities in emotion regulation and depression are moderated by the caregiving environment.
C1 [Feng, Xin] Ohio State Univ, Dept Human Dev & Family Sci, Columbus, OH 43210 USA.
   [Keenan, Kate; Butch, Jen; Coyne, Claire; Boeldt, Debbie] Univ Chicago, Dept Psychiat, Chicago, IL 60637 USA.
   [Hipwell, Alison E.] Univ Pittsburgh, Dept Psychiat, Pittsburgh, PA 15260 USA.
   [Henneberger, Angela K.; Rischall, Michal S.; Hinze, Amanda K.; Babinski, Dara E.] Univ Pittsburgh, Med Ctr, Western Psychiat Inst & Clin, Pittsburgh, PA 15260 USA.
RP Feng, X (reprint author), Ohio State Univ, Dept Human Dev & Family Sci, 171B Campbell Hall,1797 Neil Ave, Columbus, OH 43210 USA.
EM xfeng@ehe.osu.edu
RI Hipwell, Alison/F-2405-2014
OI Hipwell, Alison/0000-0001-7179-1151
FU NIMH NIH HHSUnited States Department of Health & Human ServicesNational
   Institutes of Health (NIH) - USANIH National Institute of Mental Health
   (NIMH) [R01 MH066167-01A2, R01 MH066167-03, R01 MH066167-04, R01
   MH66167, R01 MH066167-05, R01 MH066167, K01 MH071790-04, K01 MH071790,
   R01 MH066167-02]
NR 79
TC 55
Z9 55
U1 1
U2 46
PU AMER PSYCHOLOGICAL ASSOC
PI WASHINGTON
PA 750 FIRST ST NE, WASHINGTON, DC 20002-4242 USA
SN 0012-1649
EI 1939-0599
J9 DEV PSYCHOL
JI Dev. Psychol.
PD MAY
PY 2009
VL 45
IS 3
BP 798
EP 808
DI 10.1037/a0014617
PG 11
WC Psychology, Developmental
SC Psychology
GA 440WT
UT WOS:000265731100014
PM 19413432
OA Green Accepted
DA 2020-02-16
ER

PT J
AU Rose, AJ
   Swenson, LP
AF Rose, Amanda J.
   Swenson, Lance P.
TI Do Perceived Popular Adolescents Who Aggress Against Others Experience
   Emotional Adjustment Problems Themselves?
SO DEVELOPMENTAL PSYCHOLOGY
LA English
DT Article
DE peer relations; popularity; relational aggression; overt aggression;
   internalizing symptoms
ID RELATIONAL AGGRESSION; DIMENSIONS; GENDER; FORMS
AB Aggression is associated with a host of behavioral, social, and emotional adjustment difficulties. However. some aggressive youth are perceived as "popular" by peers. Although these perceived popular aggressive youth appear relatively well adjusted, especially in the social domain, the emotional wellbeing of these youth is understudied. The current findings indicate that perceived popularity buffers adolescents who hurt others through relational aggression from internalizing symptoms. In contrast. perceived Popularity (lid not buffer adolescents who engaged in overt verbal and physical aggression from internalizing symptoms. The results Suggest that relationally aggressive perceived Popular adolescents may be especially resistant to intervention if their aggression helps them manipulate their social worlds but does not contribute to internalizing symptoms.
C1 [Rose, Amanda J.] Univ Missouri, Dept Psychol Sci, Columbia, MO 65211 USA.
   [Swenson, Lance P.] Suffolk Univ, Dept Psychol, Boston, MA USA.
RP Rose, AJ (reprint author), Univ Missouri, Dept Psychol Sci, 210 McAlester Hall, Columbia, MO 65211 USA.
EM RoseA@missouri.edu
FU NIMH NIH HHSUnited States Department of Health & Human ServicesNational
   Institutes of Health (NIH) - USANIH National Institute of Mental Health
   (NIMH) [R01 MH 073590, R01 MH073590, R03 MH 63753, F31 MH070079, R03
   MH063753]
NR 23
TC 45
Z9 46
U1 0
U2 9
PU AMER PSYCHOLOGICAL ASSOC
PI WASHINGTON
PA 750 FIRST ST NE, WASHINGTON, DC 20002-4242 USA
SN 0012-1649
EI 1939-0599
J9 DEV PSYCHOL
JI Dev. Psychol.
PD MAY
PY 2009
VL 45
IS 3
BP 868
EP 872
DI 10.1037/a0015408
PG 5
WC Psychology, Developmental
SC Psychology
GA 440WT
UT WOS:000265731100019
PM 19413437
OA Green Accepted
DA 2020-02-16
ER

PT J
AU de Bruijn, ATCE
   van Bakel, HJA
   van Baar, AL
AF de Bruijn, Anouk T. C. E.
   van Bakel, Hedwig J. A.
   van Baar, Anneloes L.
TI Sex differences in the relation between prenatal maternal emotional
   complaints and child outcome
SO EARLY HUMAN DEVELOPMENT
LA English
DT Article
DE Prenatal; Depression; Anxiety; Sex; Outcome; DOHaD
ID POSTNATAL DEPRESSION SCALE; BEHAVIOURAL/EMOTIONAL PROBLEMS; ANTENATAL
   ANXIETY; ADHD SYMPTOMS; STRESS; PREGNANCY; TESTOSTERONE; MECHANISMS;
   MOTHERS; CORTISOL
AB Background: Sex differences are found in animal studies concerning the relationship between prenatal maternal stress and outcome of the offspring. Most human studies in this field have not addressed sex differences, although differences between boys and girls may elucidate the biochemical as well as psychological processes involved. Associations between prenatal maternal emotional complaints and behavioural problems of toddlers and preschoolers as assessed by both mothers and fathers are studied separately for boys and girls.
   Methods: Healthy Dutch Caucasian singleton. pregnant women (N = 444) answered questionnaires about anxiety and depression in every trimester of pregnancy. When their children (227 boys, 217 girls) were between 14 and 54 months old, both parents reported on their current feelings of depression and anxiety and on the behavioural problems of their children.
   Results: Prenatal maternal emotional complaints were found to be associated with child behavioural problems both in boys and in girls, but in different ways. Prenatal maternal emotional complaints during the first trimester were associated with total and internalizing behavioural problems for boys. Emotional complaints during the third trimester were associated with total, internalizing, as well as externalizing behavioural problems for girls.
   Conclusions: Differentiation according to sex and information on timing of emotional complaints during pregnancy is needed in studies concerning the relation between prenatal maternal emotional complaints and child outcome. (C) 2008 Elsevier Ireland Ltd. All rights reserved.
C1 [de Bruijn, Anouk T. C. E.; van Bakel, Hedwig J. A.; van Baar, Anneloes L.] Tilburg Univ, Dept Dev Clin & Cross Cultural Psychol, NL-5000 LE Tilburg, Netherlands.
RP de Bruijn, ATCE (reprint author), Tilburg Univ, Dept Dev Clin & Cross Cultural Psychol, POB 90153, NL-5000 LE Tilburg, Netherlands.
EM T.C.E.deBruijn@uvt.nl
RI van Baar, Anneloes/L-8236-2013
OI van Baar, Anneloes/0000-0002-3498-9019
NR 31
TC 56
Z9 57
U1 0
U2 11
PU ELSEVIER IRELAND LTD
PI CLARE
PA ELSEVIER HOUSE, BROOKVALE PLAZA, EAST PARK SHANNON, CO, CLARE, 00000,
   IRELAND
SN 0378-3782
EI 1872-6232
J9 EARLY HUM DEV
JI Early Hum. Dev.
PD MAY
PY 2009
VL 85
IS 5
BP 319
EP 324
DI 10.1016/j.earlhumdev.2008.12.009
PG 6
WC Obstetrics & Gynecology; Pediatrics
SC Obstetrics & Gynecology; Pediatrics
GA 446XG
UT WOS:000266154300008
PM 19162414
DA 2020-02-16
ER

PT J
AU Mongillo, EA
   Briggs-Gowan, M
   Ford, JD
   Carter, AS
AF Mongillo, Elizabeth A.
   Briggs-Gowan, Margaret
   Ford, Julian D.
   Carter, Alice S.
TI Impact of Traumatic Life Events in a Community Sample of Toddlers
SO JOURNAL OF ABNORMAL CHILD PSYCHOLOGY
LA English
DT Article
DE Toddlers; Life events; Emotion regulation; Behavior problems;
   Post-traumatic stress disorder
ID POSTTRAUMATIC-STRESS-DISORDER; BEHAVIORAL-PROBLEMS; PRESCHOOL-CHILDREN;
   EARLY-CHILDHOOD; MENTAL-HEALTH; MALTREATMENT; VIOLENCE; PTSD;
   PREVALENCE; ADJUSTMENT
AB Toddlers may be at particularly high risk for a number of psychiatric, developmental and neurobiological consequences in the aftermath of trauma. The social and emotional impact of potentially traumatic life events experienced between 6 and 36-months of age was assessed in an epidemiological birth cohort of 18- to 36-month-olds from the Greater New Haven Area. Event-exposed toddlers evidenced greater symptom severity on the ITSEA Internalizing, Externalizing, Dysregulation, Atypical and Maladaptive scales, as well on the CBCL Internalizing and Externalizing scales than those not exposed. Approximately one-fifth of event-exposed toddlers were reported by their parents to have experienced a dramatic change in functioning following the event, and were described as experiencing higher levels of symptoms consistent with Post-Traumatic Stress Disorder (PTSD), namely re-experiencing and arousal, than exposed toddlers whose parents did not report a change in their functioning. Implications for clinicians and child care providers working with toddlers and their parents are discussed.
C1 [Mongillo, Elizabeth A.; Carter, Alice S.] Univ Massachusetts Boston, Dept Psychol, Boston, MA 02125 USA.
   [Briggs-Gowan, Margaret; Ford, Julian D.] Univ Connecticut, Ctr Hlth, Dept Psychiat, Farmington, CT 06032 USA.
RP Carter, AS (reprint author), Univ Massachusetts Boston, Dept Psychol, 100 Morrissey Blvd, Boston, MA 02125 USA.
EM alice.carter@umb.edu
OI Carter, Alice/0000-0001-9861-1560
FU NIMH NIH HHSUnited States Department of Health & Human ServicesNational
   Institutes of Health (NIH) - USANIH National Institute of Mental Health
   (NIMH) [R01 MH055278, R01MH66645, R01MH55278]
NR 41
TC 39
Z9 39
U1 0
U2 19
PU SPRINGER/PLENUM PUBLISHERS
PI NEW YORK
PA 233 SPRING ST, NEW YORK, NY 10013 USA
SN 0091-0627
EI 1573-2835
J9 J ABNORM CHILD PSYCH
JI J. Abnorm. Child Psychol.
PD MAY
PY 2009
VL 37
IS 4
BP 455
EP 468
DI 10.1007/s10802-008-9283-z
PG 14
WC Psychology, Clinical; Psychology, Developmental
SC Psychology
GA 428VP
UT WOS:000264879800001
PM 19034643
DA 2020-02-16
ER

PT J
AU Hintikka, J
   Tolmunen, T
   Rissanen, ML
   Honkalampi, K
   Kylma, J
   Laukkanen, E
AF Hintikka, Jukka
   Tolmunen, Tommi
   Rissanen, Marja-Liisa
   Honkalampi, Kirsi
   Kylma, Jari
   Laukkanen, Eila
TI Mental Disorders in Self-Cutting Adolescents
SO JOURNAL OF ADOLESCENT HEALTH
LA English
DT Article
DE Self-destructive behavior; Self-cutting; Major depressive disorder;
   Alcohol abuse; Adolescence
ID SUICIDE ATTEMPTS; HARM; DEPRESSION; PREVALENCE; POPULATION; THEMSELVES;
   INVENTORY; BEHAVIOR; IDEATION; SAMPLE
AB Purpose: Self-cutting as a form of self-harm is common in general population adolescents. The aim of this study was to investigate the prevalence of mental disorders and associated factors among self-cutting community-dwelling adolescents.
   Methods: A sample of adolescents who reported current self-cutting (n = 80) was drawn from a large sample of community adolescents (n = 4205). Of these 80 individuals, 44 consented to further detailed assessment. An age- and gender-matched control subject was selected for each study subject. Data collection included Structured Clinical Interviews for DSM-IV-TR, the Beck Depression Inventory, the Alcohol Use Disorders Identification Test (AUDIT), and the Youth Self-Report for adolescents aged 11-18 years (YSR).
   Results: Major depressive disorder (63% vs. 5%), anxiety disorders (37% vs. 12%), and eating disorders (15% vs. 0%) were more common among self-cutting girls (n = 41) than among controls. None of the self-cutting boys (n = 3) had a DSM-IV-TR Axis I mental disorder. In multivariate model, the presence of major depressive disorder, the AUDIT score and the YSR internalizing subscale score were the factors that were independently associated with the presence of self-cutting in girls.
   Conclusions: Major depressive disorder, signs of alcohol misuse, and internalizing behavior strongly associate with self-cutting in community-dwelling adolescents, especially in girls. (C) 2009 Society for Adolescent Medicine. All rights reserved.
C1 [Hintikka, Jukka] Paijat Hame Cent Hosp, Dept Psychiat, Lahti, Finland.
   [Hintikka, Jukka] Univ Tampere, Sch Med, Dept Psychiat, FIN-33101 Tampere, Finland.
   [Hintikka, Jukka; Tolmunen, Tommi; Rissanen, Marja-Liisa; Honkalampi, Kirsi; Laukkanen, Eila] Kuopio Univ Hosp, Dept Psychiat, FI-70211 Kuopio, Finland.
   [Kylma, Jari] Univ Kuopio, Dept Nursing Sci, FIN-70211 Kuopio, Finland.
   [Hintikka, Jukka; Laukkanen, Eila] Univ Kuopio, Inst Clin Med, Dept Psychiat, FIN-70211 Kuopio, Finland.
RP Hintikka, J (reprint author), Kuopio Univ Hosp, Dept Psychiat, Bldg 5,5th Floor,POB 1777, FI-70211 Kuopio, Finland.
EM jukka.hintikka@kuh.fi
NR 27
TC 33
Z9 34
U1 0
U2 11
PU ELSEVIER SCIENCE INC
PI NEW YORK
PA 360 PARK AVE SOUTH, NEW YORK, NY 10010-1710 USA
SN 1054-139X
J9 J ADOLESCENT HEALTH
JI J. Adolesc. Health
PD MAY
PY 2009
VL 44
IS 5
BP 464
EP 467
DI 10.1016/j.jadohealth.2008.10.003
PG 4
WC Psychology, Developmental; Public, Environmental & Occupational Health;
   Pediatrics
SC Psychology; Public, Environmental & Occupational Health; Pediatrics
GA 436OP
UT WOS:000265424000008
PM 19380094
DA 2020-02-16
ER

PT J
AU Rhoades, BL
   Greenberg, MT
   Domitrovich, CE
AF Rhoades, Brittany L.
   Greenberg, Mark T.
   Domitrovich, Celene E.
TI The contribution of inhibitory control to preschoolers' social-emotional
   competence
SO JOURNAL OF APPLIED DEVELOPMENTAL PSYCHOLOGY
LA English
DT Article
DE Executive function; Inhibitory control; Social-emotional competence;
   Preschoolers
ID TO-MANAGE PRESCHOOLERS; CONDUCT PROBLEMS; YOUNG-CHILDREN; EXECUTIVE
   FUNCTION; EFFORTFUL CONTROL; EARLY-CHILDHOOD; SELF-REGULATION;
   HEAD-START; DEVELOPMENTAL TRAJECTORIES; LONGITUDINAL STABILITY
AB Social-emotional competence is a key developmental task during early childhood. This study examined concurrent relationships between maternal education and employment status. children's sex. ethnicity, age, receptive vocabulary, emotional knowledge, attention skills, inhibitory control and social-emotional competence in a sample of 146 preschool, low-income, ethnically diverse children from Head Start classrooms. Multilevel models demonstrated that inhibitory control played a significant role in the concurrent prediction of teacher ratings of social-emotional competence above and beyond other variables associated with social-emotional competence. Children who demonstrated better inhibitory control were more likely to be rated higher on social skills and lower in internalizing behaviors. Findings suggest that early identification of inhibitory control difficulties may be beneficial for targeting children at risk for maladaptive outcomes. The contribution of environmental experience to the development of inhibitory control skills suggests there are many opportunities to intervene during early childhood. (C) 2008 Elsevier Inc. All rights reserved.
C1 [Rhoades, Brittany L.; Greenberg, Mark T.; Domitrovich, Celene E.] Penn State Univ, University Pk, PA 16802 USA.
RP Rhoades, BL (reprint author), Penn State Univ, 113 S Henderson Bldg, University Pk, PA 16802 USA.
EM blr162@psu.edu
NR 82
TC 110
Z9 113
U1 2
U2 49
PU ELSEVIER SCIENCE INC
PI NEW YORK
PA 360 PARK AVE SOUTH, NEW YORK, NY 10010-1710 USA
SN 0193-3973
EI 1873-7900
J9 J APPL DEV PSYCHOL
JI J. Appl. Dev. Psychol.
PD MAY-JUN
PY 2009
VL 30
IS 3
BP 310
EP 320
DI 10.1016/j.appdev.2008.12.012
PG 11
WC Psychology, Developmental
SC Psychology
GA 455CU
UT WOS:000266735200010
DA 2020-02-16
ER

PT J
AU Essex, MJ
   Kraemer, HC
   Slattery, MJ
   Burk, LR
   Boyce, W
   Woodward, HR
   Kupfer, DJ
AF Essex, Marilyn J.
   Kraemer, Helena C.
   Slattery, Marcia J.
   Burk, Linnea R.
   Thomas Boyce, W.
   Woodward, Hermi R.
   Kupfer, David J.
TI Screening for childhood mental health problems: outcomes and early
   identification
SO JOURNAL OF CHILD PSYCHOLOGY AND PSYCHIATRY
LA English
DT Article
DE Universal screening; childhood; mental health problems; impairments;
   longitudinal
ID ACADEMIC DIFFICULTIES; PSYCHIATRIC-DISORDERS; MIDDLE CHILDHOOD;
   YOUNG-CHILDREN; AGGRESSION; CONFLUENCE; ADJUSTMENT; ADULTHOOD; BEHAVIOR;
   IV
AB Many childhood psychiatric problems are transient. Consequently, screening procedures to accurately identify children with problems unlikely to remit and thus, in need of intervention, are of major public health concern. This study aimed to develop a universal school-based screening procedure based on the answers to three questions: (1) What are the broad patterns of mental health problems from kindergarten to grade 5? (2) What are the grade 5 outcomes of these patterns? (3) How early in school can children likely to develop the most impairing patterns be identified accurately?
   Mothers and teachers reported on a community sample (N = 328) of children's internalizing and externalizing symptoms in kindergarten and grades 1, 3, and 5. In grade 5, teachers reported on children's school-based functional impairments, physical health problems, and service use; mothers reported on children's specialty mental health care.
   Four patterns distinguished children who (1) never evidenced symptoms; (2) evidenced only isolated symptoms; or evidenced recurrent symptoms, either (3) without or (4) with comorbid internalizing and externalizing. By grade 5, children with recurrent comorbid symptoms had the greatest impairments, physical health problems, and service use. These children can be identified quite accurately by grade 1.
   Universal screening at school entry can effectively identify children likely to develop recurrent comorbid symptoms, and would provide a basis for developing optimal targeted intervention programs.
C1 [Essex, Marilyn J.; Slattery, Marcia J.; Burk, Linnea R.] Univ Wisconsin, Dept Psychiat, Sch Med & Publ Hlth, Madison, WI 53719 USA.
   [Kraemer, Helena C.] Stanford Univ, Dept Psychiat & Behav Sci, Stanford, CA 94305 USA.
   [Thomas Boyce, W.] Univ British Columbia, Coll Interdisciplinary Studies, Vancouver, BC V5Z 1M9, Canada.
   [Thomas Boyce, W.] Univ British Columbia, Fac Med, Vancouver, BC V5Z 1M9, Canada.
   [Woodward, Hermi R.; Kupfer, David J.] Univ Pittsburgh, Dept Psychiat, Pittsburgh, PA 15260 USA.
RP Essex, MJ (reprint author), Univ Wisconsin, Dept Psychiat, Sch Med & Publ Hlth, 6001 Res Pk Blvd, Madison, WI 53719 USA.
EM mjessex@wisc.edu
FU John D. and Catherine T. MacArthur Foundation Research Network on
   Psychopathology and Development; National Institute of Mental
   HealthUnited States Department of Health & Human ServicesNational
   Institutes of Health (NIH) - USANIH National Institute of Mental Health
   (NIMH) [R01-MH44340, P50-MH52354, P50-MH69315]
FX Funding was provided by the John D. and Catherine T. MacArthur
   Foundation Research Network on Psychopathology and Development and
   National Institute of Mental Health grants R01-MH44340, P50-MH52354, and
   P50-MH69315.
NR 30
TC 50
Z9 51
U1 0
U2 6
PU WILEY-BLACKWELL PUBLISHING, INC
PI MALDEN
PA COMMERCE PLACE, 350 MAIN ST, MALDEN 02148, MA USA
SN 0021-9630
J9 J CHILD PSYCHOL PSYC
JI J. Child Psychol. Psychiatry
PD MAY
PY 2009
VL 50
IS 5
BP 562
EP 570
DI 10.1111/j.1469-7610.2008.02015.x
PG 9
WC Psychology, Developmental; Psychiatry; Psychology
SC Psychology; Psychiatry
GA 436JI
UT WOS:000265410000004
PM 19432682
OA Green Accepted
DA 2020-02-16
ER

PT J
AU Ryan, RM
   Kalil, A
   Leininger, L
AF Ryan, Rebecca M.
   Kalil, Ariel
   Leininger, Lindsey
TI Low-Income Mothers' Private Safety Nets and Children's Socioemotional
   Well-Being
SO JOURNAL OF MARRIAGE AND FAMILY
LA English
DT Article
DE early childhood; low-income families; middle childhood; social support
ID BEHAVIOR INVENTORY ASBI; SOCIAL SUPPORT; SINGLE MOTHERS; PARENTAL
   BEHAVIOR; FAMILIES; OUTCOMES; PRESCHOOLERS; MEDIATORS
AB Using longitudinal data from the Fragile Families and Child Well-being Study (N = 1,162) and the National Evaluation of Welfare-to-Work Strategies (N = 1,308), we estimate associations between material and instrumental support available to low-income mothers and young children's socioemotional well-being. In multivariate OLS models, we find mothers' available support is negatively associated with children's behavior problems and positively associated with prosocial behavior in both data sets; associations between available support and children's internalizing and prosocial behaviors attenuate but remain robust in residualized change models. Overall, results support the hypothesis that the availability of a private safety net is positively associated with children's socioemotional adjustment.
C1 [Ryan, Rebecca M.; Kalil, Ariel] Univ Chicago, Harris Sch Publ Policy Studies, Chicago, IL 60637 USA.
   [Leininger, Lindsey] Univ Wisconsin, Sch Med & Publ Hlth, Robert Wood Johnson Hlth & Soc Scholars, Madison, WI 53726 USA.
RP Ryan, RM (reprint author), Univ Chicago, Harris Sch Publ Policy Studies, 1155 E 60th St, Chicago, IL 60637 USA.
EM rmryan@uchicago.edu; lleininger@wisc.edu
NR 42
TC 39
Z9 39
U1 3
U2 13
PU WILEY-BLACKWELL
PI MALDEN
PA COMMERCE PLACE, 350 MAIN ST, MALDEN 02148, MA USA
SN 0022-2445
J9 J MARRIAGE FAM
JI J. Marriage Fam.
PD MAY
PY 2009
VL 71
IS 2
BP 278
EP 297
DI 10.1111/j.1741-3737.2008.00599.x
PG 20
WC Family Studies; Sociology
SC Family Studies; Sociology
GA 433SS
UT WOS:000265226700008
DA 2020-02-16
ER

PT J
AU Carpentier, MY
   Elkin, TD
   Starnes, SE
AF Carpentier, Melissa Y.
   Elkin, T. David
   Starnes, Sarah E.
TI Behavioral Inhibition and Its Relation to Anxiety and Depression
   Symptoms in Adolescents With Sickle Cell Disease: A Preliminary Study
SO JOURNAL OF PEDIATRIC ONCOLOGY NURSING
LA English
DT Article
DE sickle cell disease; adolescents; behavioral inhibition; anxiety;
   depression
ID REVISED CHILD ANXIETY; SOCIAL ANXIETY; SCALE; ADJUSTMENT; COMPETENCE
AB Several investigations have found support for the role of behavioral inhibition in the etiology of childhood anxiety and depression disorders. However, nothing is known about how this relation extends to children with a chronic, life-threatening illness. The purpose of the current study was to examine behavioral inhibition and its relation to anxiety and depression symptoms among 30 adolescents with sickle cell disease (SCD). Adolescents with SCD and their primary caregivers completed instruments assessing demographic information, behavioral inhibition, and anxiety and depression symptoms. A majority of adolescents with SCD classified themselves as middle or low on behavioral inhibition. Adolescents with SCD who classified themselves as high on behavioral inhibition displayed higher levels of anxiety and depression than adolescents with SCD who classified themselves as low on behavioral inhibition; adolescents with SCD endorsing the middle behavioral inhibition category generally scored in between. These data extend previous work with healthy children and adolescents and suggest that early and continued assessment of behavioral inhibition may be important in preventing adverse psychological outcomes among a group that is already at risk for internalizing disorders.
C1 [Carpentier, Melissa Y.] Indiana Univ, Sect Adolescent Med, Sch Med, Dept Pediat, Indianapolis, IN 46202 USA.
   [Elkin, T. David] Univ Mississippi, Med Ctr, Dept Psychiat & Human Behav, Jackson, MS 39216 USA.
   [Starnes, Sarah E.] Univ Mississippi, Med Ctr, Dept Pediat, Blair E Batson Hosp Children, Jackson, MS 39216 USA.
RP Carpentier, MY (reprint author), Indiana Univ, Sect Adolescent Med, Sch Med, Dept Pediat, 410 W 10th St,HS 1001, Indianapolis, IN 46202 USA.
EM myc@iupui.edu
NR 25
TC 5
Z9 5
U1 0
U2 2
PU SAGE PUBLICATIONS INC
PI THOUSAND OAKS
PA 2455 TELLER RD, THOUSAND OAKS, CA 91320 USA
SN 1043-4542
EI 1532-8457
J9 J PEDIATR ONCOL NURS
JI J. Pediatr. Oncol. Nurs.
PD MAY-JUN
PY 2009
VL 26
IS 3
BP 158
EP 166
DI 10.1177/1043454209334358
PG 9
WC Oncology; Nursing
SC Oncology; Nursing
GA 456CU
UT WOS:000266818200005
PM 19398715
DA 2020-02-16
ER

PT J
AU Whiteside-Mansell, L
   Bradley, RH
   Casey, PH
   Fussell, JJ
   Conners-Burrow, NA
AF Whiteside-Mansell, Leanne
   Bradley, Robert H.
   Casey, Patrick H.
   Fussell, Jill J.
   Conners-Burrow, Nicola A.
TI Triple Risk: Do Difficult Temperament and Family Conflict Increase the
   Likelihood of Behavioral Maladjustment in Children Born Low Birth Weight
   and Preterm
SO JOURNAL OF PEDIATRIC PSYCHOLOGY
LA English
DT Article
DE behavior problems; family conflict; temperament
ID PREMATURE-INFANTS; MARITAL CONFLICT; ADJUSTMENT; OUTCOMES; ENVIRONMENT;
   PREDICTORS; DEPRESSION; PATTERNS; TODDLERS
AB ObjectiveThis study examined the impact of family conflict on internalizing and externalizing behavior at age 8 for children born low birth weight (LBW) and preterm (PT), with specific attention to the moderating role of early temperament.MethodsThe sample included 728 families enrolled in the longitudinal study of the Infant Health and Development Program. The study relied on maternal reports of child temperament at age 1, family conflict at age 6 years and 8 years, and child behavior at age 8 years.ResultsChildren exposed to high levels of family conflict had more internalizing problems. Child temperament assessed in infancy moderated the impact of family conflict on externalizing but not internalizing problem behavior.DiscussionLBW/PT children with a difficult temperament are more at risk for poor developmental outcomes, such as externalizing behavior problems, when exposed to family conflict than children with a less difficult temperament.
C1 [Whiteside-Mansell, Leanne; Fussell, Jill J.] Univ Arkansas Med Sci, Coll Med, Dept Pediat, Div Dev Behav Pediat, Little Rock, AR 72205 USA.
   [Bradley, Robert H.] Univ Arkansas, Ctr Res Teaching & Learning, Little Rock, AR 72204 USA.
   [Casey, Patrick H.] Univ Arkansas Med Sci, Coll Med, Dept Pediat, Ctr Appl Res & Evaluat, Little Rock, AR 72205 USA.
RP Whiteside-Mansell, L (reprint author), Univ Arkansas Med Sci, Coll Med, Dept Pediat, Div Dev Behav Pediat, Little Rock, AR 72205 USA.
EM whitesidemansellleanne@uams.edu
NR 52
TC 16
Z9 19
U1 0
U2 8
PU OXFORD UNIV PRESS INC
PI CARY
PA JOURNALS DEPT, 2001 EVANS RD, CARY, NC 27513 USA
SN 0146-8693
EI 1465-735X
J9 J PEDIATR PSYCHOL
JI J. Pediatr. Psychol.
PD MAY
PY 2009
VL 34
IS 4
BP 396
EP 405
DI 10.1093/jpepsy/jsn089
PG 10
WC Psychology, Developmental
SC Psychology
GA 437ZL
UT WOS:000265525600007
PM 18829612
OA Green Published, Bronze
DA 2020-02-16
ER

PT J
AU Bowes, L
   Arseneault, L
   Maughan, B
   Taylor, A
   Caspi, A
   Moffitt, TE
AF Bowes, Lucy
   Arseneault, Louise
   Maughan, Barbara
   Taylor, Alan
   Caspi, Avshalom
   Moffitt, Terrie E.
TI School, Neighborhood, and Family Factors Are Associated With Children's
   Bullying Involvement: A Nationally Representative Longitudinal Study
SO JOURNAL OF THE AMERICAN ACADEMY OF CHILD AND ADOLESCENT PSYCHIATRY
LA English
DT Article
DE bullying; victimization; risk factors; children
ID VICTIMIZATION; MIDDLE; CHILDHOOD; VICTIMS; BULLIES; HEALTH; RISK;
   BULLY/VICTIMS; MALTREATMENT; ADOLESCENCE
AB Objective: To test whether school, neighborhood, and family factors are independently associated with children's involvement in bullying, over and above their own behaviors that may increase their risk for becoming involved in bullying. Method: We examined bullying in the Environmental Risk (E-Risk) Longitudinal Twin Study, a nationally representative 1994-1995 birth cohort of 2,232 children. We used mother and teacher reports to identify children who experienced bullying between the ages of 5 and 7 years either as victims, bullies, or bully-victims. We collected information about school characteristics from the Department for Children, Schools and Families. We collected reports from mothers about children's neighborhood and home environments and reports from mothers and teachers about children's internalizing and externalizing problems when they were 5 years old. Results: Multinomial logistic regressions showed that over and above other socioenvironmental factors and children's behavior problems, school size was associated with an increased risk for being a victim of bullying, problems with neighbors was associated with an increased risk for being a bully-victim, and family factors (e.g., child maltreatment, domestic violence) were associated with all groups of children involved in bullying. Conclusions: Socioenvironmental factors are associated with children's risk for becoming involved in bullying over and above their own behaviors. Intervention programs aimed at reducing bullying should extend their focus beyond schools to include local communities and families. J. Am. Acad. Child Adolesc. Psychiatry, 2009;48(5):545-553.
C1 [Bowes, Lucy; Arseneault, Louise; Maughan, Barbara; Taylor, Alan; Moffitt, Terrie E.] Kings Coll London, Inst Psychiat, MRC, SGDP Ctr, London SE5 8AF, England.
   [Caspi, Avshalom] Duke Univ, Dept Psychol & Neurosci, Durham, NC 27706 USA.
   [Caspi, Avshalom] Duke Univ, Dept Psychiat & Behav Sci, Durham, NC 27706 USA.
RP Arseneault, L (reprint author), Kings Coll London, Inst Psychiat, MRC, SGDP Ctr, Box P080, London SE5 8AF, England.
EM louise.arseneault@iop.kcl.ac.uk
RI Bowes, Lucy/K-4373-2012; caspi, avshalom/D-5294-2011; Moffitt, Terrie
   E/D-5295-2011
OI Bowes, Lucy/0000-0002-4592-662X; caspi, avshalom/0000-0003-0082-4600;
   Moffitt, Terrie E/0000-0002-8589-6760; Arseneault,
   Louise/0000-0002-2938-2191; Bowes, Lucy/0000-0001-5645-3875
FU Medical Research CouncilMedical Research Council UK (MRC) [G9806489];
   Jacobs Foundation; British Academy; Nuffield Foundation; Medical
   Research CouncilMedical Research Council UK (MRC) [G0500953, G9817803B];
   National Institute for Health ResearchNational Institute for Health
   Research (NIHR) [CSA/01/05/001]
FX The Environmental Risk (E-Risk) Study is funded by the Medical Research
   Council (UK-Medical Research Council grant G9806489). This research on
   bullying is supported by the Jacobs Foundation, the British Academy, and
   the Nuffield Foundation.
NR 49
TC 184
Z9 192
U1 11
U2 90
PU ELSEVIER SCIENCE INC
PI NEW YORK
PA STE 800, 230 PARK AVE, NEW YORK, NY 10169 USA
SN 0890-8567
EI 1527-5418
J9 J AM ACAD CHILD PSY
JI J. Am. Acad. Child Adolesc. Psychiatr.
PD MAY
PY 2009
VL 48
IS 5
BP 545
EP 553
DI 10.1097/CHI.0b013e31819cb017
PG 9
WC Psychology, Developmental; Pediatrics; Psychiatry
SC Psychology; Pediatrics; Psychiatry
GA 437BO
UT WOS:000265461000011
PM 19325496
OA Green Accepted
DA 2020-02-16
ER

PT J
AU Tan, TX
AF Tan, Tony Xing
TI School-Age Adopted Chinese Girls' Behavioral Adjustment, Academic
   Performance, and Social Skills: Longitudinal Results
SO AMERICAN JOURNAL OF ORTHOPSYCHIATRY
LA English
DT Article
DE adopted Chinese children; preadoption adversity; behavioral adjustment;
   academic performance; social skills
ID EARLY INSTITUTIONAL DEPRIVATION; INTERNATIONAL ADOPTEES; ROMANIAN
   ADOPTEES; EARLY ADOLESCENCE; CHILDREN; METAANALYSIS; COHORT
AB Longitudinal data on 177 school-age adopted Chinese girls (Time 1: mean age = 8.92 years, SD = 1.76; Time 2: mean age = 11.18 years, SD = 1.79) were analyzed to determine their long-term outcomes in behavioral adjustment, academic performance (measured with the Child Behavior Checklist/6-18), and social skills (measured with the Social Skills Rating System) and how these outcomes were related to preadoption adversity. More than 90% of the girls were adopted at 24 months or younger (M = 19.25, SD = 21.67). Results revealed that over a 2-year period, there was a moderate to strong stability in the children's behavioral adjustment and academic performance. However, there was a significant increase in the number of children with deviant internalizing problems. At both times, higher degrees of preadoption adversity were related to more internalizing problems and poorer academic performance. Children who were adopted at older ages had poorer academic performance. Children who were older had a lower level of assertion and a higher level of responsibility. Children's attention problems at Time 1 mediated the effect of preadoption adversity on academic performance at Time 2.
C1 Univ S Florida, Dept Psychol & Social Fdn, Tampa, FL 33620 USA.
RP Tan, TX (reprint author), Univ S Florida, Dept Psychol & Social Fdn, EDU105,4202 E Fowler Ave, Tampa, FL 33620 USA.
EM tan@coedu.usf.edu
OI Tan, Tony/0000-0001-9496-3470
FU Research Council of the University of South Florida [R053672]; College
   of Education
FX This research was supported in part through funding awarded to Tony Xing
   Tan by the Research Council of the University of South Florida (New
   Researcher Grant R053672) and the College of Education (Mini-Grant
   Program). I would also like to thank Drs. Kofi Marfo, Robert F. Dedrick,
   and Michael Nakkula for their feedback.
NR 37
TC 18
Z9 20
U1 0
U2 16
PU AMER PSYCHOLOGICAL ASSOC
PI WASHINGTON
PA 750 FIRST ST NE, WASHINGTON, DC 20002-4242 USA
SN 0002-9432
J9 AM J ORTHOPSYCHIAT
JI Am. J. Orthopsychiatr.
PD APR
PY 2009
VL 79
IS 2
BP 244
EP 251
DI 10.1037/a0015682
PG 8
WC Psychiatry; Social Work
SC Psychiatry; Social Work
GA 452WA
UT WOS:000266570700014
PM 19485642
DA 2020-02-16
ER

PT J
AU Sourander, A
   Klomek, AB
   Niemelae, S
   Haavisto, A
   Gyllenberg, D
   Helenius, H
   Sillanmaki, L
   Ristkari, T
   Kumpulainen, K
   Tamminen, T
   Moilanen, I
   Piha, J
   Almqvist, F
   Gould, MS
AF Sourander, Andre
   Klomek, Anat Brunstein
   Niemela, Solja
   Haavisto, Antti
   Gyllenberg, David
   Helenius, Hans
   Sillanmaki, Lauri
   Ristkari, Terja
   Kumpulainen, Kirsti
   Tamminen, Tuula
   Moilanen, Irma
   Piha, Jorma
   Almqvist, Fredrik
   Gould, Madelyn S.
TI Childhood Predictors of Completed and Severe Suicide Attempts Findings
   From the Finnish 1981 Birth Cohort Study
SO ARCHIVES OF GENERAL PSYCHIATRY
LA English
DT Article
ID PSYCHIATRIC RISK-FACTORS; DELIBERATE SELF-HARM; ADOLESCENT SUICIDE;
   FOLLOW-UP; PSYCHOLOGICAL AUTOPSY; GENDER-DIFFERENCES; MAJOR DEPRESSION;
   AGE 8; YOUTH; BEHAVIOR
AB Context: To our knowledge, no prospective, population-based study in existence examines predictive associations between early or middle childhood psychopathologic disorders and later completed suicides.
   Objective: To study predictive associations between childhood psychopathologic disorders at the age of 8 years and later completed suicides and severe suicide attempts.
   Design: Birth cohort study of individuals 8 to 24 years old.
   Setting: Finland.
   Participants: The sample includes 5302 Finnish people born in 1981 who were examined at the age of 8 years to gather information about psychopathologic conditions, school performance, and family demographics from parents, teachers, and children.
   Main Outcome Measures: National register-based lifetime information about completed suicides and suicide attempts that prompted hospital admission.
   Results: Of all 24 deaths among males between 8 and 24 years of age, 13 were suicides, whereas of 16 deaths among females, only 2 were suicides. Fifty-four males and females (1%) had either completed suicide or made a serious suicide attempt, defined as a suicide attempt that prompted hospital admission. Of 27 males with completed or serious suicide attempts, 78% screened positive on parent or teacher Rutter scales at the age of 8 years, whereas of 27 females only 11% screened positive. Among males, completed or serious suicide attempt outcome was predicted at the age of 8 years by living in a nonintact family; psychological problems as reported by the primary teacher; or conduct, hyperkinetic, and emotional problems. However, self-reports of depressive symptoms at the age of 8 years did not predict suicide outcome. No predictive associations between the study variables measured at the age of 8 years and suicide outcome were found among females. Male suicide outcome was predicted most strongly by comorbid conduct and internalizing problems.
   Conclusions: Most males who completed suicide and/or made serious suicide attempts in adolescence or early adulthood had psychiatric problems by the age of 8 years, indicating a trajectory that persists throughout their lives. However, female severe suicidality is not predicted by psychopathologic disorders at the age of 8 years. The results give additional support to the importance of early detection and treatment of psychiatric problems in males.
C1 [Sourander, Andre; Haavisto, Antti; Ristkari, Terja] Turku Univ Hosp, Dept Child Psychiat, FIN-20520 Turku, Finland.
   [Niemela, Solja; Piha, Jorma] Turku Univ Hosp, Dept Psychiat, FIN-20520 Turku, Finland.
   [Helenius, Hans; Sillanmaki, Lauri] Turku Univ Hosp, Dept Biostat, FIN-20520 Turku, Finland.
   [Sourander, Andre] Univ Tromso, Inst Clin Med, Tromso, Norway.
   [Klomek, Anat Brunstein; Gould, Madelyn S.] Columbia Univ, Dept Child & Adolescent Psychiat, New York, NY USA.
   [Gould, Madelyn S.] Columbia Univ, Dept Epidemiol, New York, NY USA.
   [Gyllenberg, David; Almqvist, Fredrik] Univ Helsinki, Dept Child Psychiat, Helsinki, Finland.
   [Kumpulainen, Kirsti] Kuopio Univ Hosp, Dept Child Psychiat, SF-70210 Kuopio, Finland.
   [Tamminen, Tuula] Tampere Univ Hosp, Dept Child Psychiat, Tampere, Finland.
   [Moilanen, Irma] Oulu Univ Hosp, Dept Child Psychiat, Oulu, Finland.
RP Sourander, A (reprint author), Turku Univ Hosp, Dept Child Psychiat, POB 52, FIN-20520 Turku, Finland.
EM andre.sourander@utu.fi
RI Niemela, Solja/G-7084-2017
OI Sourander, Andre/0000-0003-0361-7244
FU Sigrid Juselius FoundationSigrid Juselius Foundation
FX The study has been supported by a grant from the Sigrid Juselius
   Foundation.
NR 56
TC 88
Z9 89
U1 2
U2 25
PU AMER MEDICAL ASSOC
PI CHICAGO
PA 515 N STATE ST, CHICAGO, IL 60610-0946 USA
SN 0003-990X
J9 ARCH GEN PSYCHIAT
JI Arch. Gen. Psychiatry
PD APR
PY 2009
VL 66
IS 4
BP 398
EP 406
DI 10.1001/archgenpsychiatry.2009.21
PG 9
WC Psychiatry
SC Psychiatry
GA 429ML
UT WOS:000264924400006
PM 19349309
OA Bronze
DA 2020-02-16
ER

PT J
AU Suveg, C
   Jacob, ML
   Thomassin, K
AF Suveg, Cynthia
   Jacob, Marni L.
   Thomassin, Kristel
TI GENERALIZED ANXIETY DISORDER IN YOUTH
SO BEHAVIORAL PSYCHOLOGY-PSICOLOGIA CONDUCTUAL
LA English
DT Review
DE generalized anxiety; cognitive behavior therapy; youth; review
ID OBSESSIVE-COMPULSIVE DISORDER; RANDOMIZED CLINICAL-TRIAL;
   COGNITIVE-BEHAVIORAL TREATMENT; STATE WORRY QUESTIONNAIRE; CHILDHOOD
   ANXIETY; DSM-IV; PSYCHIATRIC-DISORDERS; NEGATIVE AFFECTIVITY; ANXIOUS
   CHILDREN; PANIC DISORDER
AB Although mild worry is normative, children with Generalized Anxiety Disorder (GAD) experience worry that is intense, difficult to control, and impairing. Common worries of children with GAD may relate to perfectionism, performance, social situations, family, community/world events, or health. GAD co-occurs not only with other internalizing disorders (e.g., depression) but also with externalizing problems. A careful, multi-informant assessment is likely to help differentiate GAD from other disorders and also facilitate treatment planning. Research has found support for a number of variables in the etiology and maintenance of GAD including genetic, biological, familial, and environmental influences, cognitive processes, and personality traits and temperamental factors. The course of GAD is characterized by a chronic and episodic wax and wane of symptoms over a fairly long period of time though at least a few treatment approaches are promising. Numerous studies provide support for the use of cognitive behavior therapy (CBT) in treating GAD in youth, and preliminary data suggests that selective serotonin reuptake inhibitors (SSRIs) can also be helpful. The most apparent limitation of the extant literature that is reviewed is the lack of focus on youth with GAD in particular. Future research needs to compare youth with GAD to youth with other types of anxiety disorders.
C1 [Suveg, Cynthia; Jacob, Marni L.; Thomassin, Kristel] Univ Georgia, Athens, GA 30602 USA.
RP Suveg, C (reprint author), Univ Georgia, Psychol Bldg, Athens, GA 30602 USA.
EM csuveg@uga.edu
NR 162
TC 1
Z9 1
U1 0
U2 35
PU FUNDACION VECA PARA AVANCE PSICOLOGIA
PI GRANADA
PA APARTADO CORREOS 1245, GRANADA, 18080, SPAIN
SN 1132-9483
J9 BEHAV PSYCHOL
JI Behav. Psychol.
PD APR
PY 2009
VL 17
IS 1
BP 41
EP 66
PG 26
WC Psychology, Clinical
SC Psychology
GA 414WB
UT WOS:000263894800003
DA 2020-02-16
ER

PT J
AU Smith, CO
   Levine, DW
   Smith, EP
   Dumas, J
   Prinz, RJ
AF Smith, Chaundrissa Oyeshiku
   Levine, Douglas W.
   Smith, Emilie Phillips
   Dumas, Jean
   Prinz, Ron J.
TI A Developmental Perspective of the Relationship of Racial-Ethnic
   Identity to Self-Construct, Achievement, and Behavior in African
   American Children
SO CULTURAL DIVERSITY & ETHNIC MINORITY PSYCHOLOGY
LA English
DT Article
DE racial-ethnic identity; self-esteem; academic achievement; aggression;
   externalizing/internalizing
ID HIGH-SCHOOL; PERCEIVED COMPETENCE; LATINO ADOLESCENTS;
   PRESCHOOL-CHILDREN; COLLEGE-STUDENTS; YOUNG-CHILDREN; BLACK; ATTITUDES;
   ESTEEM; IDENTIFICATION
AB This longitudinal study examines the development of racial-ethnic identity among African American children. Racial preferences were assessed in early elementary school with the Racial Attitudes, Belief's, and Stereotypes Measure-II, a projective technique using paired comparisons of pictures of African American, Asian, Latino, and Caucasian children. Racial-ethnic identity in 3rd grade was assessed using the Multi-Ethnic Identity Measure Ethnic Belonging subscale. Multilevel models indicated that own-group racial preferences increased with age. Second-grade own-group preferences were positively related to 3rd-grade racial-ethnic identity scores. Third-grade racial-ethnic identity was associated positively with self-esteem variables (scholastic, social, physical appearance. and behavioral) and with academic performance. Identity correlated negatively with parent-rated aggression and externalizing and internalizing behaviors. The findings suggest that children's racial-ethnic identity develops differentially by gender, with girls showing faster growth but lower initial ethnic identity. Racial-ethnic identity was shown to be modestly but statistically significantly associated with various important child outcomes.
C1 [Smith, Chaundrissa Oyeshiku] Emory Univ, Sch Med, Dept Psychiat & Behav Sci, Atlanta, GA 30303 USA.
   [Levine, Douglas W.] Univ N Carolina, Dept Psychol, Greensboro, NC 27412 USA.
   [Smith, Emilie Phillips] Penn State Univ, Dept Human Dev & Family Studies, University Pk, PA 16802 USA.
   [Dumas, Jean] Univ Geneva, Unit Clin Dev Psychol, Geneva, Switzerland.
   [Prinz, Ron J.] Univ S Carolina, Dept Psychol, Columbia, SC 29208 USA.
RP Smith, CO (reprint author), Emory Univ, Sch Med, Dept Psychiat & Behav Sci, 49 Jesse Hill Dr SE, Atlanta, GA 30303 USA.
EM csmit33@emory.edu
NR 80
TC 29
Z9 30
U1 1
U2 18
PU EDUCATIONAL PUBLISHING FOUNDATION-AMERICAN PSYCHOLOGICAL ASSOC
PI WASHINGTON
PA 750 FIRST ST, NE, WASHINGTON, DC 20002-4242 USA
SN 1099-9809
EI 1939-0106
J9 CULT DIVERS ETHN MIN
JI Cult. Divers. Ethn. Minor. Psychol.
PD APR
PY 2009
VL 15
IS 2
BP 145
EP 157
DI 10.1037/a0015538
PG 13
WC Ethnic Studies; Psychology, Social
SC Ethnic Studies; Psychology
GA 434ZB
UT WOS:000265311700006
PM 19364201
DA 2020-02-16
ER

PT J
AU Knappe, S
   Lieb, R
   Beesdo, K
   Fehm, L
   Low, NCP
   Gloster, AT
   Wittchen, HU
AF Knappe, Susanne
   Lieb, Roselind
   Beesdo, Katja
   Fehm, Lydia
   Low, Nancy Chooi Ping
   Gloster, Andrew T.
   Wittchen, Hans-Ulrich
TI THE ROLE OF PARENTAL PSYCHOPATHOLOGY AND FAMILY ENVIRONMENT FOR SOCIAL
   PHOBIA IN THE FIRST THREE DECADES OF LIFE
SO DEPRESSION AND ANXIETY
LA English
DT Article
DE social phobia; social anxiety disorder; parental psychopathology;
   rearing styles; adolescence; interaction
ID NATIONAL COMORBIDITY SURVEY; EARLY DEVELOPMENTAL-STAGES;
   DIRECT-INTERVIEW FAMILY; ANXIETY DISORDERS; SURVEY REPLICATION;
   YOUNG-ADULTS; CHILDREN; BEHAVIOR; RISK; TRANSMISSION
AB Background: To examine the role of parental psychopathology and family environment for the risk of social phobia (SP) in off spring from childhood to early adulthood, encompassing the high risk period for SP Methods: A community sample of 1,395 adolescents was prospectively followed-up over 10 years. Offspring and parental pychopathology were assessed according to the Diagnostic and Statistical Manual of Mental Disorders (DSM-IV using the Munich Composite International Diagnostic Interview (M-CIDI), and direct diagnostic interviews in parents were supplemented by family history reports. Parental rearing was assessed by the Questionnaire of Recalled Rearing Behavior administered to offspring. Family functioning was assessed by the McMaster Family Assessment Device administered to parents. Results: Parental SP was associated with offspring's risk to develop SP (OR = 3.3, 95% CI 1.4-8.0). Other parental anxiety disorders (OR=2.9, 95% CI: 1.4-6.1), depression (OR=2.6, 95% CI: 1.2-5.4), and alcohol use disorders (OR = 2.8, 95% CI. 1.3-6.1) were also associated with offspring SP Parental rearing styles of overprotection, rejection, and lack of emotional warmth, were associated with offspring SP Family functioning measures were not associated with off spring SP Analyses of interaction of parental psychopathology and parental rearing indicated combined effects oil the risk for offspring SP Conclusions: Parental psychopathology and rearing were associated with offspring SP, independently as well as in their interaction. Further delineation of these associations is warranted as malleable components of these risk factors may provide potential targets for prevention programs. In addition, parent-to-offspring transmission of other internalizing disorders should be considered to examine the degree of diagnostic specificity. Depression and Anxiety 26:363-370, 2009. (c) 2008 Wiley-Liss, Inc.
C1 [Knappe, Susanne; Beesdo, Katja; Gloster, Andrew T.; Wittchen, Hans-Ulrich] Tech Univ Dresden, Inst Clin Psychol & Psychotherapy, D-01187 Dresden, Germany.
   [Lieb, Roselind] Univ Basel, Basel, Switzerland.
   [Lieb, Roselind; Wittchen, Hans-Ulrich] Max Planck Inst Psychiat, D-80804 Munich, Germany.
   [Fehm, Lydia] Humboldt Univ, Dept Psychol, Berlin, Germany.
   [Low, Nancy Chooi Ping] McGill Univ, Dept Psychiat, Montreal, PQ, Canada.
RP Knappe, S (reprint author), Tech Univ Dresden, Inst Clin Psychol & Psychotherapy, Chemnitzer Str 46, D-01187 Dresden, Germany.
EM knappe@psychologie.tu-dresden.de
RI Beesdo-Baum, Katja/A-5793-2012; Wittchen, Hans-Ulrich/A-8507-2014;
   Knappe, Susanne/J-3626-2013
OI Fehm, Lydia/0000-0002-0825-8466; Wittchen,
   Hans-Ulrich/0000-0002-6311-7711; Gloster, Andrew/0000-0002-3751-0878
FU German Federal Ministry of Education and Research (BMBF)Federal Ministry
   of Education & Research (BMBF) [01EB9405/6, 01EB 9901/6, EB01016200,
   01EB0140, 01EB0440]; Deutsche Forschungsgemeinschaft (DFG)German
   Research Foundation (DFG) [LA1148/1-1, W12246/1-1, ANT 709/7-1, WI
   709/8-1]
FX This work is further part of the Early Developmental Stages of
   Psychopathology (EDSP) Study and is funded by the German Federal
   Ministry of Education and Research (BMBF) project no. 01EB9405/6, 01EB
   9901/6, EB01016200, 01EB0140, and 01EB0440. Part of the fieldwork and
   analyses were also additionally supported 1)), grants of the Deutsche
   Forschungsgemeinschaft (DFG) LA1148/1-1, W12246/1-1, ANT 709/7-1, and WI
   709/8-1. Principal investigators are Dr. Hans-Ulrich Wittchen and Dr.
   Roselind Lieb. Core staff members of the EDSP group are Dr. Kirsten von
   Sydow, Dr. Gabriele Lachner, Dr. Axel Perkonigg, Dr. Peter Schuster, Dr.
   Michael Hofler, Dipl.-Psych. Holger Sonntag, Dr. Tanja Bruckl,
   Dipl.-Psych. Elzbieta Garczynski, Dr. Barbara Isensee, Dipl.-Psych.
   Agnes Nocon, Dr. Chris Nelson, Dipl.-Inf. Hildegard Pfister, Dr.
   Victoria Reed, Dipl.-Soz. Barbara Spiegel, Dr. Andrea Schreier, Dr.
   Ursula Wunderlich, Dr. Petra Zimmermann, Dr. Katja Beesdo, Dr. Antje
   Bittner, Dipl.-Psych. Silke Behrendt, and Dipl.-Psych. Susanne Knappe.
   Scientific advisors are Dr. Jules Angst (Zurich), Dr. Jurgen Margraf
   (Basel), Dr. Gunther Esser (Potsdam), Dr. Kathleen Merikangas (NIMH,
   Bethesda), Dr. Ron Kessler (Harvard, Boston), and Dr. Jim van Os
   (Maastricht). S. Knappe, L. Fehm, N. Low, AT Gloster declare to have no
   conflict of interest. R. Lieb has received speaking honoria from
   AA/Veth. K. Beesdo has received speaking honoria from Pfizer. HU.
   Wittchen has received research support from Eli Lilly and company
   Novartis, Pfizer, Schering-Plough. He is currently or has been a consult
   for Eli Lilly, GlaxoSmithKline Pharmaceuticals, Hoffinan-La Roche
   Pharmaceuticals, Novartis, Pfizer, and Wyeth. He has received speaking
   honoria from Novartis, Schering-Plough, Pfizer, and Wyeth.
NR 40
TC 54
Z9 54
U1 2
U2 33
PU WILEY-BLACKWELL
PI HOBOKEN
PA 111 RIVER ST, HOBOKEN 07030-5774, NJ USA
SN 1091-4269
J9 DEPRESS ANXIETY
JI Depress. Anxiety
PD APR
PY 2009
VL 26
IS 4
BP 363
EP 370
DI 10.1002/DA.20527
PG 8
WC Psychology, Clinical; Psychiatry; Psychology
SC Psychology; Psychiatry
GA 430QD
UT WOS:000265002700009
PM 18839408
DA 2020-02-16
ER

PT J
AU McEwen, C
   Flouri, E
AF McEwen, Ciara
   Flouri, Eirini
TI Fathers' parenting, adverse life events, and adolescents' emotional and
   eating disorder symptoms: the role of emotion regulation
SO EUROPEAN CHILD & ADOLESCENT PSYCHIATRY
LA English
DT Article
DE adverse life events; eating disorders; fathers' parenting; internalizing
   behavior
ID DIFFICULTIES QUESTIONNAIRE; PSYCHOLOGICAL CONTROL; BEHAVIOR PROBLEMS;
   ATTITUDES TEST; PSYCHOMETRIC PROPERTIES; LONGITUDINAL RELATIONS; BONDING
   INSTRUMENT; ETIOLOGIC FACTORS; STRENGTHS; FAMILY
AB Purpose To investigate the role of emotion regulation in the relation between fathers' parenting (specifically warmth, behavioral control and psychological control) and adolescents' emotional and eating disorder symptoms, after adjustment for controls. Methods A total of 203 11-18 year-old students from a school in a socio-economically disadvantaged area in North-East London completed questionnaires assessing emotional symptoms (measured with the Strengths and Difficulties Questionnaire's (SDQ) Emotional Symptoms Scale), eating disorder symptoms (measured with the Eating Attitudes Test (EAT-26)), difficulties in emotion regulation (measured with the Difficulties in Emotion Regulation Scale (DERS)), and fathers' overprotection and warmth, measured with the Parental Bonding Instrument (PBI), as well as behavioral and psychological control. The confounding variables considered were number of proximal (i.e., during the last year) adverse life events experienced, gender, age, and socio-economic status (eligibility for free school meals). Results Adolescents' difficulties in emotion regulation mediated the link between fathers' psychological control and adolescents' emotional symptoms, but not the link between fathers' parenting and adolescents' eating disorder symptoms, which appeared to be more directly linked to fathers' psychological control and number of proximal adverse life events experienced. Proximal adverse life events experienced were also strongly associated with difficulties in emotion regulation. Conclusions The study findings have implications for intervention programs which may prove more fruitful in addressing adolescent emotional problems by targeting underlying emotion regulation abilities, and in addressing adolescent eating disorder symptoms by protecting adolescents with a recent experience of multiple adverse life events. Parenting programs also stand to benefit from the evidence presented in this study that paternal psychological control may have uniquely harmful consequences for adolescent development through the hampering or atrophying of emotion regulation abilities and the encouragement of eating disorders.
C1 [McEwen, Ciara; Flouri, Eirini] Univ London, Dept Psychol & Human Dev, Inst Educ, London WC1H 0AA, England.
RP Flouri, E (reprint author), Univ London, Dept Psychol & Human Dev, Inst Educ, 25 Woburn Sq, London WC1H 0AA, England.
EM e.flouri@ioe.ac.uk
FU British Academy; UK Economic and Social Research CouncilEconomic &
   Social Research Council (ESRC); Economic and Social Research
   CouncilEconomic & Social Research Council (ESRC) [ES/F028083/1]
FX The data used in this study were collected by the first author for the
   dissertation she submitted in partial fulfilment of the requirements for
   the degree of MSc in Child Development. The dissertation was supervised
   by the second author. The authors gratefully acknowledge Rachel Hodgins
   and Anna Walton who helped with the data collection, and the British
   Academy and the UK Economic and Social Research Council for supporting
   the second author.
NR 87
TC 36
Z9 38
U1 1
U2 33
PU SPRINGER
PI NEW YORK
PA 233 SPRING ST, NEW YORK, NY 10013 USA
SN 1018-8827
EI 1435-165X
J9 EUR CHILD ADOLES PSY
JI Eur. Child Adolesc. Psych.
PD APR
PY 2009
VL 18
IS 4
BP 206
EP 216
DI 10.1007/s00787-008-0719-3
PG 11
WC Psychology, Developmental; Pediatrics; Psychiatry
SC Psychology; Pediatrics; Psychiatry
GA 427YH
UT WOS:000264814500002
PM 18810309
DA 2020-02-16
ER

PT J
AU Chen, WY
AF Chen, Wan-Yi
TI Adolescents' Internalizing Behaviors After Extreme Violence Exposure: A
   Comparison of Race and Gender for African American and Asian American
   Youth
SO FAMILIES IN SOCIETY-THE JOURNAL OF CONTEMPORARY SOCIAL SERVICES
LA English
DT Article
ID POSTTRAUMATIC-STRESS-DISORDER; INNER-CITY YOUTH; NO SAFE HAVEN;
   COMMUNITY VIOLENCE; URBAN ADOLESCENTS; MENTAL-HEALTH; WITNESSING
   VIOLENCE; TRAUMA SYMPTOMS; MIDDLE SCHOOL; LOW-INCOME
AB This study compares African American and Asian American adolescents in their rates of extreme community violence exposure and consequent internalizing behaviors. Using information from a national longitudinal survey, this study found substantial violence exposure rates for both groups. Also, gender differences in exposure rates and adolescent reports of internalizing behaviors after violence exposure were detected. Male African American adolescents had the highest exposure rate, while female Asian American adolescents reported the highest level of internalizing behaviors. These findings suggest further research is needed to better understand the effect of violence exposure on various ethnic minority adolescents. Moreover, social workers and other professionals involved in adolescent services could use these results to improve out-reach methods to vulnerable adolescents.
C1 Syracuse Univ, Sch Social Work, Coll Human Ecol, Syracuse, NY 13244 USA.
RP Chen, WY (reprint author), Syracuse Univ, Sch Social Work, Coll Human Ecol, Sims Hall,123 Coll Pl, Syracuse, NY 13244 USA.
EM wchen20@syr.edu
NR 62
TC 8
Z9 8
U1 0
U2 5
PU ALLIANCE CHILDREN & FAMILIES
PI MILWAUKEE
PA 11700 WEST LAKE PARK DRIVE, MILWAUKEE, WI 53224 USA
SN 1044-3894
J9 FAM SOC
JI Fam. Soc.
PD APR-JUN
PY 2009
VL 90
IS 2
BP 145
EP 152
DI 10.1606/1044-3894.3870
PG 8
WC Family Studies; Social Work
SC Family Studies; Social Work
GA 515EW
UT WOS:000271451300003
DA 2020-02-16
ER

PT J
AU Martel, MM
   Klump, K
   Nigg, JT
   Breedlove, SM
   Sisk, CL
AF Martel, Michelle M.
   Klump, Kelly
   Nigg, Joel T.
   Breedlove, S. Marc
   Sisk, Cheryl L.
TI Potential hormonal mechanisms of Attention-Deficit/Hyperactivity
   Disorder and Major Depressive Disorder: A new perspective
SO HORMONES AND BEHAVIOR
LA English
DT Review
DE Hormones; Attention-Deficit/Hyperactivity Disorder (ADHD); Major
   Depressive Disorder (MDD); Organizational; Activational
ID DEFICIT HYPERACTIVITY DISORDER; FEMALE CYNOMOLGUS MONKEYS; 4TH DIGIT
   RATIO; SPONTANEOUSLY HYPERTENSIVE-RATS; CONGENITAL ADRENAL-HYPERPLASIA;
   LATENT-VARIABLE ANALYSIS; FORCED SWIMMING TEST; SEX-DIFFERENCES;
   GENDER-DIFFERENCES; POSTMENOPAUSAL WOMEN
AB Hormonal influences on the organization of behavior are apparent to neuroendocrinologists but under-examined in relation to childhood and adolescent mental disorders. A central mystery in the field of developmental psychopathology is the preferential male vulnerability to behavior disorders in childhood and female vulnerability to emotional disorders in adolescence. Relative neglect of a hormonal explanation may be due to lack of simple or unifying conceptual paradigms to guide studies. This paper seeks to stimulate research in this area by drawing upon clinical psychology and neuroscience literatures to offer a heuristic paradigm for clinical research. Two syndromes are selected here for illustration: Attention-Deficit/Hyperactivity Disorder (ADHD) and Major Depressive Disorder (MDD), because they have opposite gender risk profiles. Two guiding theories are evaluated. First, prenatal organizational effects of testosterone may modulate striatally-based dopaminergic circuits in such a way as to place boys at greater risk for early developing inattention and disruptive behavioral disorders. Second, activational effects of estradiol at puberty may modulate amygdalar and other circuitry, with particular effects on serotonergic pathways, in such a way as to place girls at greater risk for internalizing and mood disorders. Hypotheses from these theories are evaluated based on the current available literature, and limitations of, and future directions for, this literature are discussed. (C) 2009 Elsevier Inc. All rights reserved.
C1 [Martel, Michelle M.] Univ New Orleans, Dept Psychol, New Orleans, LA 70148 USA.
   [Martel, Michelle M.; Klump, Kelly; Nigg, Joel T.; Breedlove, S. Marc; Sisk, Cheryl L.] Michigan State Univ, Dept Psychol, E Lansing, MI 48824 USA.
RP Martel, MM (reprint author), 2005 Geol & Psychol Bldg,Lakefront Campus,2000 La, New Orleans, LA 70148 USA.
EM mmartel@uno.edu
RI Sisk, Cheryl/C-1199-2012
OI Breedlove, S. Marc/0000-0003-4359-4315
FU NIMH NIH HHSUnited States Department of Health & Human ServicesNational
   Institutes of Health (NIH) - USANIH National Institute of Mental Health
   (NIMH) [T32 MH070343-01, T32 MH070343]; NINDS NIH HHSUnited States
   Department of Health & Human ServicesNational Institutes of Health (NIH)
   - USANIH National Institute of Neurological Disorders & Stroke (NINDS)
   [R01 NS028421, R01 NS028421-17]
NR 168
TC 60
Z9 60
U1 3
U2 27
PU ACADEMIC PRESS INC ELSEVIER SCIENCE
PI SAN DIEGO
PA 525 B ST, STE 1900, SAN DIEGO, CA 92101-4495 USA
SN 0018-506X
J9 HORM BEHAV
JI Horm. Behav.
PD APR
PY 2009
VL 55
IS 4
BP 465
EP 479
DI 10.1016/j.yhbeh.2009.02.004
PG 15
WC Behavioral Sciences; Endocrinology & Metabolism
SC Behavioral Sciences; Endocrinology & Metabolism
GA 435KH
UT WOS:000265342300001
PM 19265696
OA Green Accepted
DA 2020-02-16
ER

PT J
AU Daniel, SS
   Grzywacz, JG
   Leerkes, E
   Tucker, J
   Han, WJ
AF Daniel, Stephanie S.
   Grzywacz, Joseph G.
   Leerkes, Esther
   Tucker, Jenna
   Han, Wen-Jui
TI Nonstandard maternal work schedules during infancy: Implications for
   children's early behavior problems
SO INFANT BEHAVIOR & DEVELOPMENT
LA English
DT Article
DE Maternal nonstandard work schedules; Early behavior problems; Infant
   temperament; Maternal depressive symptoms
ID SHIFT WORK; FAMILY; EMPLOYMENT; DEPRESSION; OUTCOMES; GENDER;
   DETERMINANTS; COMPETENCE; PRESCHOOL; MOTHERS
AB This paper examines the associations between maternal nonstandard work schedules during infancy and children's early behavior problems, and the extent to which infant temperament may moderate these associations. Hypothesized associations were tested using data from the National Institute of Child Health and Human Development (NICHD) Study of Early Child Care (Phase I). Analyses focused on mothers who returned to work by the time the child was 6 months of age, and who worked an average of at least 35 h per week from 6 through 36 months. At 24 and 36 months, children whose mothers worked a nonstandard schedule had higher internalizing and externalizing behaviors. Modest, albeit inconsistent, evidence suggests that temperamentally reactive children may be more vulnerable to maternal work schedules. Maternal depressive symptoms partially mediated associations between nonstandard maternal work schedules and child behavior outcomes. (C) 2009 Elsevier Inc. All rights reserved.
C1 [Daniel, Stephanie S.] Univ N Carolina, Ctr Youth Family & Community Partnerships, Greensboro, NC 27402 USA.
   [Grzywacz, Joseph G.; Tucker, Jenna] Wake Forest Univ, Sch Med, Winston Salem, NC 27109 USA.
   [Han, Wen-Jui] Columbia Univ, New York, NY 10027 USA.
RP Daniel, SS (reprint author), Univ N Carolina, Ctr Youth Family & Community Partnerships, 3608 Moore Humanities & Res Adm Bldg,POB 26170, Greensboro, NC 27402 USA.
EM ssdaniel@uncg.edu
OI Grzywacz, Joseph/0000-0002-2308-7781
FU NICHD NIH HHSUnited States Department of Health & Human ServicesNational
   Institutes of Health (NIH) - USANIH Eunice Kennedy Shriver National
   Institute of Child Health & Human Development (NICHD) [R03 HD050204, R03
   HD050204-02, HD-050204]
NR 74
TC 17
Z9 17
U1 1
U2 19
PU ELSEVIER SCIENCE INC
PI NEW YORK
PA STE 800, 230 PARK AVE, NEW YORK, NY 10169 USA
SN 0163-6383
EI 1879-0453
J9 INFANT BEHAV DEV
JI Infant Behav. Dev.
PD APR
PY 2009
VL 32
IS 2
BP 195
EP 207
DI 10.1016/j.infbeh.2008.12.008
PG 13
WC Psychology, Developmental
SC Psychology
GA 434WV
UT WOS:000265305700007
PM 19233479
OA Green Accepted
DA 2020-02-16
ER

PT J
AU Small, L
   Melnyk, BM
   Sidora-Arcoleo, K
AF Small, Leigh
   Melnyk, Bernadette Mazurek
   Sidora-Arcoleo, Kimberly
TI The Effects of Gender on the Coping Outcomes of Young Children Following
   an Unanticipated Critical Care Hospitalization
SO JOURNAL FOR SPECIALISTS IN PEDIATRIC NURSING
LA English
DT Article
DE Child; coping; gender; hospitalized; internalizing and externalizing
   behavior; research; trauma; nursing assessment
ID POSTTRAUMATIC STRESS SYMPTOMS; PSYCHOLOGICAL RESPONSES; UNITED-STATES;
   ADOLESCENTS; SEQUELAE; TRAUMA; DISORDER; BEHAVIOR; EXPOSURE; PARENTS
AB A prior evaluation of the predictors of child coping outcomes following an unanticipated critical hospitalization revealed gender differences, which were explored in this study to examine patterns of behavioral change over time.
   Data from 163 mother-child (2-7 years) dyads were extracted for this study. Measures of child coping obtained 3 and 6 months following hospitalization included the Behavioral Assessment System for Children and the Post-Hospitalization Behavior Questionnaire.
   Maladaptive behaviors in girls increased throughout the 6-month posthospitalization period. Boys demonstrated a peak and then decline of those same behaviors.
[truncated: 1,029,963 more chars]
