# Supplementary material for: Mapping Phenomena Relevant to Adolescent Emotion Regulation: A Text-Mining Systematic Review
Source: Adolesc Res Rev. 2021 May 21;7(1):127–39. doi: 10.1007/s40894-021-00160-7 (PMC8138847; doi:10.1007/s40894-021-00160-7)
Supplement: Supplementary file 1 — Supplementary file1 (ZIP 54379 kb) [file 40894_2021_160_MOESM1_ESM.zip › veni_sysrev-master/recs/savedrecs16.txt]

FN Clarivate Analytics Web of Science
VR 1.0
PT J
AU Nelson, LJ
   Padilla-Walker, LM
   Badger, S
   Barry, CM
   Carroll, JS
   Madsen, SD
AF Nelson, Larry J.
   Padilla-Walker, Laura M.
   Badger, Sarah
   Barry, Carolyn McNamara
   Carroll, Jason S.
   Madsen, Stephanie D.
TI Associations between shyness and internalizing behaviors, externalizing
   behaviors, and relationships during emerging adulthood
SO JOURNAL OF YOUTH AND ADOLESCENCE
LA English
DT Article
DE shyness; emerging adulthood; externalizing behaviors; internalizing
   problems
ID SOCIAL WITHDRAWAL; CHILDHOOD SHYNESS; SELF-PERCEPTIONS; YOUNG ADULTHOOD;
   PEER ACCEPTANCE; 5-FACTOR MODEL; UNITED-STATES; CHILDREN; PERSONALITY;
   TEMPERAMENT
AB Many studies have documented the ways in which shyness can be a barrier to personal well-being and social adjustment throughout childhood and adolescence; however, less is known regarding shyness in emerging adulthood. Shyness as experienced during emerging adulthood may continue to be a risk factor for successful development. The purpose of this study was to compare shy emerging adults with their non-shy peers in (a) internalizing behaviors, (b) externalizing behaviors, and (c) close relationships. Participants included 813 undergraduate students (500 women, 313 men) from a number of locations across the United States. Results showed that relatively shy emerging adults, both men and women, had more internalizing problems (e.g., anxious, depressed, low self-perceptions in multiple domains), engaged in fewer externalizing behaviors (e.g., less frequent drinking), and experienced poorer relationship quality with parents, best friends, and romantic partners than did their non-shy peers.
C1 [Nelson, Larry J.; Padilla-Walker, Laura M.; Badger, Sarah; Carroll, Jason S.] Brigham Young Univ, Sch Family Life, Provo, UT 84602 USA.
   [Barry, Carolyn McNamara] Loyola Coll, Baltimore, MD 21210 USA.
   [Madsen, Stephanie D.] McDaniel Coll, Westminster, MD 21157 USA.
RP Nelson, LJ (reprint author), Brigham Young Univ, Sch Family Life, 2091 JFSB, Provo, UT 84602 USA.
EM larry_nelson@byu.edu
NR 52
TC 38
Z9 42
U1 0
U2 18
PU SPRINGER/PLENUM PUBLISHERS
PI NEW YORK
PA 233 SPRING ST, NEW YORK, NY 10013 USA
SN 0047-2891
J9 J YOUTH ADOLESCENCE
JI J. Youth Adolesc.
PD MAY
PY 2008
VL 37
IS 5
BP 605
EP 615
DI 10.1007/s10964-007-9203-5
PG 11
WC Psychology, Developmental
SC Psychology
GA 280DF
UT WOS:000254404400009
DA 2020-02-16
ER

PT J
AU Bael, A
   Winkler, P
   Lax, H
   Hirche, H
   Gabel, E
   Vijverberg, M
   van Zon, R
   Van Hoecke, E
   van Gool, JD
AF Bael, An
   Winkler, Pauline
   Lax, Hildegard
   Hirche, Herbert
   Gaebel, Elisabeth
   Vijverberg, Marianne
   van Zon, Roelie
   Van Hoecke, Eline
   van Gool, Jan D.
TI Behavior profiles in children with functional urinary incontinence
   before and after incontinence treatment
SO PEDIATRICS
LA English
DT Article
DE urinary incontinence; nonneuropathic bladder-sphincter dysfunction; urge
   syndrome; dysfunctional voiding; behavior profile; child behavior
   checklist; European Bladder Dysfunction Study; attention-deficit
   disorder; urinary tract infection
ID NOCTURNAL ENURESIS; MICTURITION HABITS; CONTROLLED-TRIAL; SELF-CONCEPT;
   ADOLESCENCE; PREVALENCE
AB OBJECTIVE. The purpose of this work was to analyze prospectively the prevalence of behavioral disorders in children with urinary incontinence because of nonneuropathic bladder-sphincter dysfunction before and after treatment for incontinence.
   METHODS. A total of 202 children with nonneuropathic bladder-sphincter dysfunction were enrolled in the European Bladder Dysfunction Study, in branches for urge syndrome (branch 1) and dysfunctional voiding (branch 2); 188 filled out Achenbach's Child Behavior Checklist before treatment and 111 after treatment. Child Behavior Checklist scales for total behavior problems were used along with subscales for externalizing problems and internalizing problems.
   RESULTS. After European Bladder Dysfunction Study treatment, the total behavior problem score dropped from 19% to 11%, the same prevalence as in the normative population; in branch 1 the score dropped from 14% to 13%, and in branch 2 it dropped from 23% to 8%. The prevalence of externalizing problems dropped too, from 12% to 8%: in branch 1 it was unchanged at 10%, and in branch 2 it dropped from 14% to 7%. The decrease in prevalence of internalizing problems after treatment, from 16% to 14%, was not significant.
   CONCLUSION. More behavioral problems were found in dysfunctional voiding than in urge syndrome, but none of the abnormal scores related to the outcome of European Bladder Dysfunction Study treatment for incontinence. With such treatment, both the total behavior problem score and the score for externalizing problems returned to normal, but the score for internalizing problems did not change. The drops in prevalence are statistically significant only in dysfunctional voiding.
C1 [Bael, An; van Gool, Jan D.] Univ Antwerp, Univ Antwerp Hosp, Fac Med, Dept Pediat Nephrol, B-2020 Antwerp, Belgium.
   [Winkler, Pauline] Univ Med Ctr, Wilhelmina Childrens Hosp, Dept Pediat Urol, Utrecht, Netherlands.
   [Vijverberg, Marianne] Univ Med Ctr, Wilhelmina Childrens Hosp, Dept Psychol, Utrecht, Netherlands.
   [Lax, Hildegard; Hirche, Herbert] Univ Duisburg Essen, Childrens Hosp, Inst Med Informat Biometry & Epidemiol, Essen, Germany.
   [Gaebel, Elisabeth] Univ Duisburg Essen, Childrens Hosp, Dept Pediat Nephrol, Essen, Germany.
   [van Zon, Roelie] Sophia Childrens Univ Hosp, Erasmus Med Ctr, Dept Pediat Urol, Rotterdam, Netherlands.
   [Van Hoecke, Eline] Ghent Univ Hosp, Pediat Renal Ctr, B-9000 Ghent, Belgium.
RP Bael, A (reprint author), Univ Antwerp Hosp, Dept Pediat Nephrol, Wilrijkstr 10, B-2650 Edegem, Belgium.
EM anbael@attglobal.net
OI Bael, An/0000-0003-2819-708X
NR 29
TC 15
Z9 16
U1 1
U2 3
PU AMER ACAD PEDIATRICS
PI ELK GROVE VILLAGE
PA 141 NORTH-WEST POINT BLVD,, ELK GROVE VILLAGE, IL 60007-1098 USA
SN 0031-4005
EI 1098-4275
J9 PEDIATRICS
JI Pediatrics
PD MAY
PY 2008
VL 121
IS 5
BP E1196
EP E1200
DI 10.1542/peds.2007-1652
PG 5
WC Pediatrics
SC Pediatrics
GA 295VL
UT WOS:000255501900064
PM 18450862
OA Green Published
DA 2020-02-16
ER

PT J
AU Breines, JG
   Crocker, J
   Garcia, JA
AF Breines, Juliana G.
   Crocker, Jennifer
   Garcia, Julie A.
TI Self-objectification and well-being in women's daily lives
SO PERSONALITY AND SOCIAL PSYCHOLOGY BULLETIN
LA English
DT Article
DE self-objectification; well-being; contingencies of self-worth;
   self-esteem; appearance
ID BLACK-AND-WHITE; MENTAL-HEALTH; BODY OBJECTIFICATION; COLLEGE-STUDENTS;
   ADOLESCENT GIRLS; EGO-INVOLVEMENT; CONSCIOUSNESS; CONTINGENCIES;
   PERFORMANCE; MOTIVATION
AB Laboratory experiments and surveys show that self-objectification increases body shame, disrupts attention, and negatively predicts well-being. Using experience sampling methodology, the authors investigated self-objectification in the daily lives of 49 female college students. Building on the predictions of objectification theory, they examined associations between internalizing an observer's perspective on the self and psychological well-being, and examined the moderating roles of trait self-esteem and appearance-contingent self-worth. Within-person increases in self-objectification predicted decreased well-being, but this association was moderated by trait self-esteem and trait appearance-contingent self-worth; high self-esteem, highly appearance-contingent participants reported increased well-being when they self-objectified. Furthermore, perceived unattractiveness partially mediated the main effect and the three-way interaction: high self-esteem, highly contingent participants experienced smaller drops in well-being when they self-objectified, in part because they felt less unattractive. These results suggest that in daily life, some women receive a boost from self-objectification, although most women experience decreases in well-being when self-objectifying.
C1 [Breines, Juliana G.] Univ Calif Berkeley, Dept Psychol, Berkeley, CA 94720 USA.
   [Crocker, Jennifer] Univ Michigan, Ann Arbor, MI 48109 USA.
   [Garcia, Julie A.] Stanford Univ, Stanford, CA 94305 USA.
RP Breines, JG (reprint author), Univ Calif Berkeley, Dept Psychol, 3210 Tolman Hall, Berkeley, CA 94720 USA.
EM jbreines@berkeley.edu; jcrocker@umich.edu
OI Crocker, Jennifer/0000-0002-6590-4647
FU NIMH NIH HHSUnited States Department of Health & Human ServicesNational
   Institutes of Health (NIH) - USANIH National Institute of Mental Health
   (NIMH) [R01 MH58869, K02 MH01747]
NR 53
TC 77
Z9 80
U1 1
U2 19
PU SAGE PUBLICATIONS INC
PI THOUSAND OAKS
PA 2455 TELLER RD, THOUSAND OAKS, CA 91320 USA
SN 0146-1672
J9 PERS SOC PSYCHOL B
JI Pers. Soc. Psychol. Bull.
PD MAY
PY 2008
VL 34
IS 5
BP 583
EP 598
DI 10.1177/0146167207313727
PG 16
WC Psychology, Social
SC Psychology
GA 291BS
UT WOS:000255167900001
PM 18281441
OA DOAJ Gold
DA 2020-02-16
ER

PT J
AU Galanaki, EP
   Polychronopoulou, SA
   Babalis, TK
AF Galanaki, Evangelia P.
   Polychronopoulou, Stavroula A.
   Babalis, Thomas K.
TI Loneliness and social dissatisfaction among behaviourally at-risk
   children
SO SCHOOL PSYCHOLOGY INTERNATIONAL
LA English
DT Article
DE behaviour problems; childhood; loneliness; social dissatisfaction
ID SCHOOL ADJUSTMENT; PEER EXPERIENCES; PSYCHOLOGICAL ADJUSTMENT; EARLY
   ADOLESCENCE; SELF-PERCEPTIONS; DEPRESSED MOOD; CHILDHOOD; VICTIMIZATION;
   WITHDRAWN; REJECTION
AB The aim of this study was to examine the associations between loneliness/social dissatisfaction and teacher-identified behavioural risk during late childhood. A broad range of behaviour problems, as well as academic adjustment, are assessed, in order to specify in which types of behaviour and academic problems loneliness/social dissatisfaction is most likely to occur. Forty-six fifth and sixth graders who were in the borderline or clinical spectrum on the basis of their total Teacher's Report Form score completed the Children's Loneliness and Social Dissatisfaction Scale, and were compared with 50 students who did not have behaviour problems. Overall, the behaviourally at-risk group experienced more loneliness/social dissatisfaction than the comparison group. Loneliness was a more strong correlate of the variables studied than social dissatisfaction. For the behaviourally at-risk students, the strongest positive associations were found between loneliness and social problems, withdrawn/depressed behaviour and inattention; a trend for a negative association between loneliness and hyperactivity/impulsivity, as well as rule-breaking behaviour was also found. Children having both internalizing and externalizing problems experienced more loneliness than children with either internalizing or externalizing problems. Academic adjustment (i.e. academic performance, how much a student is learning and how happy he/she is) had negative links with loneliness. Several hypothetical explanations are offered and suggestions for research and action are made.
C1 [Galanaki, Evangelia P.; Polychronopoulou, Stavroula A.; Babalis, Thomas K.] Univ Athens, Fac Primary Educ, Dept Special Educ & Psychol, Athens 11741, Greece.
RP Galanaki, EP (reprint author), Univ Athens, Fac Primary Educ, Dept Special Educ & Psychol, G Kolokotroni 33, Athens 11741, Greece.
EM egalanaki@primedu.uoa.gr; stavroula_poly@yahoo.com;
   tbabalis@primedu.uoa.gr
NR 45
TC 21
Z9 23
U1 1
U2 9
PU SAGE PUBLICATIONS LTD
PI LONDON
PA 1 OLIVERS YARD, 55 CITY ROAD, LONDON EC1Y 1SP, ENGLAND
SN 0143-0343
EI 1461-7374
J9 SCHOOL PSYCHOL INT
JI Sch. Psychol. Int.
PD MAY
PY 2008
VL 29
IS 2
BP 214
EP 229
DI 10.1177/0143034308090061
PG 16
WC Psychology, Educational
SC Psychology
GA 304HX
UT WOS:000256101700006
DA 2020-02-16
ER

PT J
AU Tick, NT
   van der Ende, J
   Verhulst, FC
AF Tick, Nouchka T.
   van der Ende, Jan
   Verhulst, Frank C.
TI Ten-year trends in self-reported emotional and behavioral problems of
   Dutch adolescents
SO SOCIAL PSYCHIATRY AND PSYCHIATRIC EPIDEMIOLOGY
LA English
DT Article
DE emotional problems; behavioral problems; time trends; substance abuse;
   adolescents; epidemiology
ID TIME TRENDS; MENTAL-HEALTH; TURKISH IMMIGRANT; GETTING WORSE; CHILDREN;
   NETHERLANDS; TEACHER; PSYCHOPATHOLOGY; PREVALENCE; PARENT
AB Background Research comparing population samples from different time periods to investigate secular changes in adolescents' psychosocial problems have mostly focused on parent and teacher reports. The few studies using self-reports have limitations, such as using only school-based samples or investigating a limited range of problems. Aim We investigated changes from 1993 to 2003 in Dutch 11- to 18-year-old girls' and boys' self-reported emotional and behavioral problems. We also examined whether trends were different for various socio-demographic groups. Method We used the Youth Self-Report (YSR) to assess emotional and behavioral problems, and obtained self-reports of police contact, substance abuse, suicidal ideation and self-harm across two adolescent population samples, assessed in 1993 and 2003. To investigate whether reports were different for the 2 years, we performed analyses of variance on the mean scores, and chi-square analyses on the percentages of deviant-scoring children and children reporting specific problem behaviors for boys and girls separately. Logistic regressions were conducted to investigate interactions of year with various socio-demographic variables. Results For boys, results showed a few small changes, indicating decreases from 1993 to 2003 in self-reported Social Problems, Externalizing, Aggressive Behavior, and Rule-Breaking Behavior. For girls, Thought problems, Somatic Complaints, Internalizing problems, suicidal ideation and self-harm increased. Drunkenness and drug use increased for both boys and girls. There were some differences between socio-demographic groups. Boys from low-SES families and younger adolescent girls experienced most increases. Conclusion We found evidence for some small trends in self-reported problems. For boys, some decreases were seen, regarding mostly behavioral problems, whereas for girls, some increases were seen in emotional and behavioral problems. Changes appeared to have most negatively affected young adolescent girls' functioning.
C1 [Tick, Nouchka T.; van der Ende, Jan; Verhulst, Frank C.] Sophia Childrens Univ Hosp, Erasmus MC, Dept Child & Adolescent Psychiat, NL-3000 CB Rotterdam, Netherlands.
RP van der Ende, J (reprint author), Sophia Childrens Univ Hosp, Erasmus MC, Dept Child & Adolescent Psychiat, POB 2060, NL-3000 CB Rotterdam, Netherlands.
EM jan.vanderende@erasmusmc.nl
NR 35
TC 41
Z9 43
U1 1
U2 20
PU DR DIETRICH STEINKOPFF VERLAG
PI DARMSTADT
PA PO BOX 10 04 62, D-64204 DARMSTADT, GERMANY
SN 0933-7954
J9 SOC PSYCH PSYCH EPID
JI Soc. Psychiatry Psychiatr. Epidemiol.
PD MAY
PY 2008
VL 43
IS 5
BP 349
EP 355
DI 10.1007/s00127-008-0315-3
PG 7
WC Psychiatry
SC Psychiatry
GA 292HX
UT WOS:000255258200002
PM 18264808
DA 2020-02-16
ER

PT J
AU Roth, B
   Munsch, S
   Meyer, A
   Metzke, CW
   Isler, E
   Steinhausen, HC
   Schneider, S
AF Roth, Binia
   Munsch, Simone
   Meyer, Andrea
   Metzke, Christa Winkler
   Isler, Emanuel
   Steinhausen, Hans-Christoph
   Schneider, Silvia
TI The mental status of overweight children
SO ZEITSCHRIFT FUR KINDER-UND JUGENDPSYCHIATRIE UND PSYCHOTHERAPIE
LA German
DT Article
DE childhood overweight; obesity; psychological factors; behaviour
   problems; emotional problems; mental disorders
ID BINGE-EATING DISORDER; OBESE CHILDREN; BEHAVIOR PROBLEMS; PSYCHOSOCIAL
   ADJUSTMENT; PSYCHOLOGICAL-PROBLEMS; PSYCHIATRIC-DISORDERS; DEPRESSIVE
   SYMPTOMS; CHILDHOOD OBESITY; SCHOOL-CHILDREN; WEIGHT CHILDREN
AB Objective: Numerous studies based on parent questionnaires reveal that obese children are subject to both physical and psychosocial strains. Children are not included as informants in the assessment procedure, and there is a lack of clinical interview studies assessing DSM-IV-based diagnoses in overweight children.
   Methods: Emotional and behavioural problems of treatment seeking obese children (N = 59; aged 8-12-years) attending a mental health service were assessed by means of clinical interviews (Kinder-DIPS) that included child and parent reports. In addition, Child Behavior Checklist (CBCL) data (N = 55) available for this clinical sample were compared with data of a representative sample of normal-weight children (N = 1,080). Furthermore, CBCL data of the clinical subsample of 10-12 year-old overweight children (N 34) were compared with data of a subsample of 10-12 year-old overweight children (N = 33) and of the subsample of normal-weight (N 386) children from a representative population, both matched by sex.
   Results: 23 children (39%) met full criteria for a psychiatric disorder according to DSM-IV, and 19 (34.5%), nearly one third, suffered from Binge Eating Disorder (BED). The overweight clinical sample and their normal weight peers differed significantly on 6 of the 8 primary syndrome scales, on the internalizing and the externalizing scores, and on the total problem score of the CBCL. The overweight children in the clinical sample scored significantly higher than the overweight children in the representative sample on the subscale measuring social problems and the total score, with BMI accounting for the difference in total score. Within the representative sample, overweight 10-12 year-old children scored significantly higher than their normal weight peers on two scales measuring delinquency and social problems.
   Conclusion: A third of the obese children had mental disorders and behaviour problems. This finding applies to clinically referred obese children and, to a much lesser degree, to nonclinical obese subgroups in the normal population. Clinically obese children constitute a patient group that is in urgent need of multimodal treatment. As a consequence, a major change in treatment and prevention of childhood obesity is warranted, i.e., from the mere treatment of eating and activity behaviours to the inclusion of treatment of co-morbid mental disorder and prevention of chronification.
C1 [Roth, Binia; Isler, Emanuel] Personalhaus B Kantonsspitals, Kinder & Jugendpsychiat Dienst Bruderholz, CH-4101 Bruderholz, Switzerland.
   [Munsch, Simone; Meyer, Andrea; Schneider, Silvia] Univ Basel, Inst Psychol, CH-4003 Basel, Switzerland.
   [Metzke, Christa Winkler; Steinhausen, Hans-Christoph] Univ Zurich, Zentrum Kinder & Jugendpsychiat, CH-8006 Zurich, Switzerland.
RP Roth, B (reprint author), Personalhaus B Kantonsspitals, Kinder & Jugendpsychiat Dienst Bruderholz, CH-4101 Bruderholz, Switzerland.
EM binia.roth@kpd.ch
RI Schneider, Silvia/C-5229-2015
OI Schneider, Silvia/0000-0003-0698-8411
NR 51
TC 15
Z9 15
U1 0
U2 12
PU VERLAG HANS HUBER
PI BERN 9
PA LANGGASS-STRASSE 76, CH-3000 BERN 9, SWITZERLAND
SN 1422-4917
J9 Z KINDER JUG-PSYCH
JI Z. Kinder-und Jugendpsy. Psychother.
PD MAY
PY 2008
VL 36
IS 3
BP 163
EP 176
DI 10.1024/1422-4917.36.3.163
PG 14
WC Psychiatry
SC Psychiatry
GA 308RF
UT WOS:000256407000003
PM 18622976
DA 2020-02-16
ER

PT J
AU Legerstee, JS
   Huizink, AC
   van Gastel, W
   Liber, JM
   Treffers, PDA
   Verhulst, FC
   Utens, EMWJ
AF Legerstee, J. S.
   Huizink, A. C.
   van Gastel, W.
   Liber, J. M.
   Treffers, P. D. A.
   Verhulst, F. C.
   Utens, E. M. W. J.
TI Maternal anxiety predicts favourable treatment outcomes in
   anxiety-disordered adolescents
SO ACTA PSYCHIATRICA SCANDINAVICA
LA English
DT Article
DE anxiety disorders; children; adolescents; cognitive-behavioural
   treatment; maternal and paternal internalizing psychopathology
ID INTERNATIONAL DIAGNOSTIC INTERVIEW; TEST-RETEST RELIABILITY; CHILDHOOD
   ANXIETY; ANXIOUS CHILDREN; DSM-IV; PARENT; METAANALYSIS; INTERVENTION;
   DEPRESSION; SYMPTOMS
AB Objective: To determine the differential impact of maternal and paternal internalizing psychopathology on cognitive-behavioural treatment (CBT) outcome of anxiety-disordered children and adolescents.
   Method: Participants consisted of 127 children and 51 adolescents with a primary anxiety diagnosis. Children were randomly assigned to a standardized group CBT or individual CBT; adolescents received individual CBT. Parents received four training sessions. Participants were evaluated at pre- and post-treatment with a clinical interview and with self- and parent-reported questionnaires. Lifetime anxiety and mood disorders in parents were obtained with a clinical interview.
   Results: For children, no associations were found between maternal and paternal anxiety or mood disorders and treatment outcome. For adolescents, however, maternal lifetime anxiety disorders were positively associated with pre-post-treatment improvement in clinician severity ratings and with treatment success.
   Conclusion: Lifetime maternal anxiety disorders were significantly associated with favourable treatment outcomes in adolescents. Paternal disorders were not associated with treatment response.
C1 [Legerstee, J. S.; Huizink, A. C.; van Gastel, W.; Verhulst, F. C.; Utens, E. M. W. J.] Sophia Childrens Univ Hosp, Dept Child & Adolescent Psychiat, Erasmus Med Ctr Rotterdam, NL-3000 CB Rotterdam, Netherlands.
   [Liber, J. M.; Treffers, P. D. A.] Leiden Univ, Med Ctr Curium, Dept Child & Adolescent Psychiat, Leiden, Netherlands.
RP Utens, EMWJ (reprint author), Sophia Childrens Univ Hosp, Dept Child & Adolescent Psychiat, Erasmus Med Ctr Rotterdam, Dr Molewaterpl 60,POB 2060, NL-3000 CB Rotterdam, Netherlands.
EM e.utens@erasmusmc.nl
NR 50
TC 11
Z9 11
U1 1
U2 5
PU BLACKWELL PUBLISHING
PI OXFORD
PA 9600 GARSINGTON RD, OXFORD OX4 2DQ, OXON, ENGLAND
SN 0001-690X
J9 ACTA PSYCHIAT SCAND
JI Acta Psychiatr. Scand.
PD APR
PY 2008
VL 117
IS 4
BP 289
EP 298
DI 10.1111/j.1600-0447.2008.01161.x
PG 10
WC Psychiatry
SC Psychiatry
GA 270YV
UT WOS:000253757000008
PM 18321354
DA 2020-02-16
ER

PT J
AU Owens, JA
   Mehlenbeck, R
   Lee, J
   King, MM
AF Owens, Judith A.
   Mehlenbeck, Robyn
   Lee, Juhee
   King, Melissa M.
TI Effect of weight, sleep duration, and comorbid sleep disorders on
   behavioral outcomes in children with sleep-disordered breathing
SO ARCHIVES OF PEDIATRICS & ADOLESCENT MEDICINE
LA English
DT Article
ID PRIMARY-SCHOOL CHILDREN; QUALITY-OF-LIFE; INTERMITTENT HYPOXIA; OBESE
   CHILDREN; TUCSON CHILDRENS; AGED CHILDREN; APNEA; HYPERACTIVITY;
   OVERWEIGHT; SYMPTOMS
AB Objective: To assess the relative contribution of potential risk factors for adverse neurobehavioral outcomes in children referred for evaluation of sleep-disordered breathing (SDB), including weight, mean sleep duration, and comorbid sleep disorders.
   Design: Medical record review.
   Setting: Academic pediatric medical center.
   Participants: Clinical sample of 235 children aged 3 to 18 years undergoing overnight polysomnography for symptoms of SDB.
   Outcome Measures: History of behavioral, emotional, and academic problems and Child Behavior Check list (CBCL) scores.
   Results: More than half (56%) of the sample was overweight or at risk for overweight, more than one-third (36%) was classified as being short sleepers, and almost half (49%) had at least 1 additional sleep diagnosis. Forty-seven perent had a history of behavioral problems and 23% had a reported diagnosis of a ttention-deficit/hyperactivity disorder. There were no significant differences in CBCL scores based on any measure of SDB disease severity. Increased weight was associated with increased internalizing, CBCL scores in a dose-dependent fashion (P=.003), while short sleepers were more likely to have elevated externalizing scores (P <.001). Overall, the strongest predictor of adverse behavioral outcomes was the presence of at least 1 additional sleep diagnosis (P <.001).
   Conclusions: The relationship between SDB and parent-reported behavioral outcomes in children is complex. In addition to SDB-related impairments, clinicians should consider the relative contributions of being overweight, insufficient sleep, and comorbid sleep disorders when assessing behavior in these children.
C1 [Owens, Judith A.] Brown Univ, Rhode Isl Hosp, Alpert Med Sch, Dept Pediat, Providence, RI 02903 USA.
   [Mehlenbeck, Robyn] Brown Univ, Bradley Hasbro Childrens Res Ctr, Alpert Med Sch, Dept Psychol, Providence, RI 02912 USA.
   [King, Melissa M.] Wilford Hall USAF Med Ctr, Lackland AFB, TX 78236 USA.
RP Owens, JA (reprint author), Brown Univ, Rhode Isl Hosp, Alpert Med Sch, Dept Pediat, 593 Eddy St,Potter Bldg,Ste 200, Providence, RI 02903 USA.
EM owensleep@gmail.com
NR 51
TC 35
Z9 38
U1 0
U2 3
PU AMER MEDICAL ASSOC
PI CHICAGO
PA 515 N STATE ST, CHICAGO, IL 60610-0946 USA
SN 1072-4710
J9 ARCH PEDIAT ADOL MED
JI Arch. Pediatr. Adolesc. Med.
PD APR
PY 2008
VL 162
IS 4
BP 313
EP 321
DI 10.1001/archpedi.162.4.313
PG 9
WC Pediatrics
SC Pediatrics
GA 285BL
UT WOS:000254752200004
PM 18391139
OA Bronze
DA 2020-02-16
ER

PT J
AU Kano, Y
   Ohta, M
   Nagai, Y
   Spector, I
   Budman, C
AF Kano, Yukiko
   Ohta, Masataka
   Nagai, Yoko
   Spector, Ian
   Budman, Cathy
TI Rage attacks and aggressive symptoms in Japanese adolescents with
   Tourette syndrome
SO CNS SPECTRUMS
LA English
DT Article
ID DISORDER; CHILDREN; BEHAVIOR; ASSOCIATIONS
AB Objective: This study was conducted to explore possible causes of rage attacks as well as clinically significant aggressive symptoms in Japanese adolescents with Tourette syndrome (TS).
   Methods: The subjects included 29 adolescents (23 males, 6 females; mean age: 13.5 +/- 3.7 years). Eighteen subjects (62.1%) were diagnosed with TS only, 11 (37.9%) with TS and comorbidities, including attention-deficit/hyperactivity disorder and obsessive-compulsive disorder. Parents completed the Child Behavior Checklist. Clinically significant aggressive symptoms were assessed using two pilot tools, the Rage Screen and Questionnaire and the Clinical Rating of Aggression.
   Results: Thirteen subjects (44.8%) were judged to have clinically significant aggressive symptoms, according to the Clinical Rating of Aggression. Twelve met criteria for recurrent rage attacks, according to the Rage Screen and Questionnaire. Between the 13 aggressive and 16 non-aggressive subjects, no significant differences were found in age, gender, psychiatric comorbidities, or concurrent medication. Child Behavior Checklist ratings to compare 11 aggressive and 12 non-aggressive subjects <= 16 years of age revealed elevated t-test scores on the anxious/depressed, thought problems, aggressive, internalizing, externalizing subscales, and total scale in the aggressive group versus the non-aggressive group.
   Conclusion: Rage attacks and clinically significant aggressive symptoms are common problems in Japanese TS youth. Psychiatric morbidity appears associated with impulsive-aggressive symptoms. Treatment implications from these findings need to be explored further.
C1 [Kano, Yukiko] Tokyo Univ Hosp, Dept Child Psychiat, Bunkyo Ku, Tokyo 1138655, Japan.
   [Ohta, Masataka; Nagai, Yoko] Inst Dev Mind & Behav, Tokyo, Japan.
   [Spector, Ian] Brown Univ, Providence, RI 02912 USA.
   [Budman, Cathy] N Shore Hosp Long Isl Jewish Hlth Syst, Dept Psychiat, Manhasset, NY USA.
RP Kano, Y (reprint author), Tokyo Univ Hosp, Dept Child Psychiat, Bunkyo Ku, 7-3-1 Hongo, Tokyo 1138655, Japan.
EM kano-tky@umin.ac.jp
NR 14
TC 17
Z9 17
U1 0
U2 5
PU M B L COMMUNICATIONS, INC
PI NEW YORK
PA 333 HUDSON ST, 7TH FLOOR, NEW YORK, NY 10013 USA
SN 1092-8529
J9 CNS SPECTRUMS
JI CNS Spectr.
PD APR
PY 2008
VL 13
IS 4
BP 325
EP 332
DI 10.1017/S1092852900016448
PG 8
WC Clinical Neurology; Psychiatry
SC Neurosciences & Neurology; Psychiatry
GA 294CJ
UT WOS:000255381400014
PM 18408652
DA 2020-02-16
ER

PT J
AU Montgomery, E
   Foldspang, A
AF Montgomery, Edith
   Foldspang, Anders
TI Discrimination, mental problems and social adaptation in young refugees
SO EUROPEAN JOURNAL OF PUBLIC HEALTH
LA English
DT Article
DE discrimination; mental health; social adaptation; structural equation
   modelling; young refugees
ID ADOLESCENT CAMBODIAN REFUGEES; FOLLOW-UP; PERCEIVED DISCRIMINATION;
   HMONG REFUGEES; UNITED-STATES; WAR TRAUMA; HEALTH; ADJUSTMENT;
   IMMIGRANTS; MIGRATION
AB Background: Mental problems have been hypothesized to impede social adaptation and vice versa, and discrimination is assumed to interact with both. The available empirical documentation is, however, limited. The objective of this study is to contribute to a more comprehensive understanding of associations and pathways between discrimination, mental problems and social adaptation in young refugees. Methods: Structural Equation Modelling (SEM) was used for the analysis of cross-sectional data from interviews with 131 young Middle Eastern refugees residing in Denmark. Results: Participants reported a mean of 1.8 experiences of discrimination, and the prevalence of five indicators of positive social adaptation was 47-92%. Discrimination, mental problems and social adaptation were strongly mutually associated, without gender difference. Discrimination predicted internalizing behaviour. Improved social adaptation correlated negatively with discrimination and with externalizing and internalizing behaviour. Conclusion: Perceived discrimination among young refugees from the Middle East is associated with mental problems and social adaptation. Discrimination seems to provoke internalizing but not externalizing behaviour. The direction of other pathways is ambiguous, suggesting a certain amount of recursive interaction between mental health, discrimination and social adaptation.
C1 [Montgomery, Edith; Foldspang, Anders] Rehabil & Res Ctr Torture Victims RCT, DK-1014 Copenhagen K, Denmark.
   [Foldspang, Anders] Univ Aarhus, Dept Hlth Serv Res, Inst Publ Hlth, DK-8000 Aarhus, Denmark.
RP Montgomery, E (reprint author), Rehabil & Res Ctr Torture Victims RCT, Borgergade 13,POB 2107, DK-1014 Copenhagen K, Denmark.
EM em@rct.dk
NR 43
TC 55
Z9 55
U1 2
U2 33
PU OXFORD UNIV PRESS
PI OXFORD
PA GREAT CLARENDON ST, OXFORD OX2 6DP, ENGLAND
SN 1101-1262
EI 1464-360X
J9 EUR J PUBLIC HEALTH
JI Eur. J. Public Health
PD APR
PY 2008
VL 18
IS 2
BP 156
EP 161
DI 10.1093/eurpub/ckm073
PG 6
WC Public, Environmental & Occupational Health
SC Public, Environmental & Occupational Health
GA 274NG
UT WOS:000254007400013
PM 17631490
OA Bronze
DA 2020-02-16
ER

PT J
AU Grados, M
   Riddle, MA
AF Grados, Marco
   Riddle, Mark A.
TI Do all obsessive-compulsive disorder subtypes respond to medication?
SO INTERNATIONAL REVIEW OF PSYCHIATRY
LA English
DT Article
ID ATTENTION-DEFICIT/HYPERACTIVITY DISORDER; SEROTONIN REUPTAKE INHIBITORS;
   PLACEBO-CONTROLLED TRIAL; DOUBLE-BLIND; CLOMIPRAMINE TREATMENT; REFERRED
   CHILDREN; OPEN-LABEL; ADOLESCENTS; AUGMENTATION; COMORBIDITY
AB Obsessive-compulsive disorder (OCD) in children is strikingly similar in clinical presentation and treatment responsiveness to OCD in adults. While treatment is commonly effective for OCD not all subtypes of OCD are similarly responsive to treatment. Numerous studies describe the differential responsiveness of OCD subtypes to pharmacological treatment in adults, yet few such studies exist in pediatric OCD. This manuscript reviews the extant literature that addresses differential response of OCD subtypes to medication intervention. Specific OCD subtypes can be derived utilizing the following strategies: symptom factor analysis, comorbidity latent class analysis, concurrent internalizing disorders, concurrent externalizing disorders, tic-related subtype and early-onset subtype are reviewed in relation to data on differential pharmacotherapy response. Only externalizing disorders moderate treatment response in pediatric OCD. Specifically, attention-deficit hyperactivity disorder, oppositional defiant disorder and conduct disorder are associated with poorer response to medication treatment. Hoarding appears to be associated with a poor response to medication in adults, but data are sparse in children. The presence of tic disorders may also predict poorer response to pharmacotherapy in pediatric OCD. Strategies for treatment of the tic-related subtype of OCD, while strongly supporting the use of antipsychotic-augmentation for enhanced response in adults, are lacking controlled data in pediatric OCD.
C1 [Grados, Marco; Riddle, Mark A.] Johns Hopkins Univ, Sch Med, Dept Psychiat & Behav Sci, Div Child & Adolescent Psychiat, Baltimore, MD 21205 USA.
RP Grados, M (reprint author), Marco Grados 600 N Wolfe St,CMSC 346, Baltimore, MD 21287 USA.
EM mjgrados@jhmi.edu
FU NIMH NIH HHSUnited States Department of Health & Human ServicesNational
   Institutes of Health (NIH) - USANIH National Institute of Mental Health
   (NIMH) [MH066284]
NR 42
TC 11
Z9 11
U1 0
U2 6
PU INFORMA HEALTHCARE
PI LONDON
PA TELEPHONE HOUSE, 69-77 PAUL STREET, LONDON EC2A 4LQ, ENGLAND
SN 0954-0261
J9 INT REV PSYCHIATR
JI Int. Rev. Psych.
PD APR
PY 2008
VL 20
IS 2
BP 189
EP 193
DI 10.1080/09540260801889153
PG 5
WC Psychiatry
SC Psychiatry
GA 297DZ
UT WOS:000255598600012
PM 18386211
DA 2020-02-16
ER

PT J
AU Hussong, AM
   Cai, L
   Curran, PJ
   Flora, DB
   Chassin, LA
   Zucker, RA
AF Hussong, A. M.
   Cai, L.
   Curran, P. J.
   Flora, D. B.
   Chassin, L. A.
   Zucker, R. A.
TI Disaggregating the distal, proximal, and time-varying effects of parent
   alcoholism on children's internalizing symptoms
SO JOURNAL OF ABNORMAL CHILD PSYCHOLOGY
LA English
DT Article
DE parent alcoholism; internalizing symptoms; integrative data analysis;
   intergenerational transmission; time-varying effects
ID DIAGNOSTIC INTERVIEW SCHEDULE; ADOLESCENT SUBSTANCE USE;
   INTERGENERATIONAL TRANSMISSION; PROBLEM BEHAVIORS; PSYCHOPATHOLOGY;
   SYMPTOMATOLOGY; CRITERIA; HISTORY; RISK; SONS
AB We tested whether children show greater internalizing symptoms when their parents are actively abusing alcohol. In an integrative data analysis, we combined observations over ages 2 through 17 from two longitudinal studies of children of alcoholic parents and matched controls recruited from the community. Using a mixed modeling approach, we tested whether children showed elevated mother- and child-reported internalizing symptoms (a) at the same time that parents showed alcohol-related consequences (time-varying effects), (b) if parents showed greater alcohol-related consequences during the study period (proximal effects), and (c) if parents had a lifetime diagnosis of alcoholism that predated the study period (distal effects). No support for time-varying effects was found; proximal effects of mothers' alcohol-related consequences on child-reported internalizing symptoms were found and distal effects of mother and father alcoholism predicted greater internalizing symptoms among children of alcoholic parents. Implications for the time-embedded relations between parent alcoholism and children's internalizing symptoms are discussed.
C1 [Hussong, A. M.; Cai, L.; Curran, P. J.] Univ N Carolina, Dept Psychol, Chapel Hill, NC 27599 USA.
   [Flora, D. B.] York Univ, Dept Psychol, Toronto, ON M3J 2R7, Canada.
   [Chassin, L. A.] Arizona State Univ, Dept Psychol, Tempe, AZ 85287 USA.
   [Zucker, R. A.] Univ Michigan, Dept Psychol, Ann Arbor, MI 48109 USA.
   [Zucker, R. A.] Univ Michigan, Dept Psychiat, Ann Arbor, MI 48109 USA.
RP Hussong, AM (reprint author), Univ N Carolina, Dept Psychol, CB 3270 Davie Hall, Chapel Hill, NC 27599 USA.
EM Hussong@unc.edu
OI Flora, David/0000-0001-7472-0914
FU NIAAA NIH HHSUnited States Department of Health & Human ServicesNational
   Institutes of Health (NIH) - USANIH National Institute on Alcohol Abuse
   & Alcoholism (NIAAA) [R37 AA 07065, R01 AA16213, R01 AA016213, R37
   AA007065]; NIDA NIH HHSUnited States Department of Health & Human
   ServicesNational Institutes of Health (NIH) - USANIH National Institute
   on Drug Abuse (NIDA) [R01 DA013148, R01 DA15398, R01 DA015398-01, R01
   DA015398]
NR 49
TC 33
Z9 33
U1 0
U2 18
PU SPRINGER/PLENUM PUBLISHERS
PI NEW YORK
PA 233 SPRING ST, NEW YORK, NY 10013 USA
SN 0091-0627
EI 1573-2835
J9 J ABNORM CHILD PSYCH
JI J. Abnorm. Child Psychol.
PD APR
PY 2008
VL 36
IS 3
BP 335
EP 346
DI 10.1007/s10802-007-9181-9
PG 12
WC Psychology, Clinical; Psychology, Developmental
SC Psychology
GA 275RN
UT WOS:000254089400004
PM 17891557
OA Green Accepted
DA 2020-02-16
ER

PT J
AU Coplan, RJ
   Arbeau, KA
   Armer, M
AF Coplan, Robert J.
   Arbeau, Kimberley A.
   Armer, Mandana
TI Don't fret, be supportive! maternal characteristics linking child
   shyness to psychosocial and school adjustment in kindergarten
SO JOURNAL OF ABNORMAL CHILD PSYCHOLOGY
LA English
DT Article
DE shyness; parenting; personality; internalizing problems
ID INHIBITED TEMPERAMENT; BEHAVIORAL-INHIBITION; ANXIETY DISORDERS; SOCIAL
   WITHDRAWAL; PEER ACCEPTANCE; PERSONALITY; SHY; PRESCHOOLERS;
   NEUROTICISM; COMPETENCE
AB The goal of this study was to explore the moderating role of maternal personality and parenting characteristics in the links between shyness and adjustment in kindergarten. Participants were 197 children enrolled in kindergarten programs (and their mothers and teachers). Multisource assessment was employed, including maternal ratings, behavioral observations, teacher ratings, and individual child interviews. Results indicated that shyness was associated with a wide range of socio-emotional and school adjustment difficulties in kindergarten. Moreover, support for the moderating role of parenting was also found. Relations between shyness and certain indices of maladjustment were stronger among children with mothers characterized by higher neuroticism, BIS sensitivity, and an overprotective parenting style, and weaker for mothers characterized by high agreeableness and an authoritative parenting style.
C1 [Coplan, Robert J.; Arbeau, Kimberley A.; Armer, Mandana] Carleton Univ, Dept Psychol, Ottawa, ON K1S 5B6, Canada.
RP Coplan, RJ (reprint author), Carleton Univ, Dept Psychol, 1125 Colonel Dr, Ottawa, ON K1S 5B6, Canada.
EM robert_coplan@carleton.ca
NR 78
TC 150
Z9 157
U1 0
U2 62
PU SPRINGER/PLENUM PUBLISHERS
PI NEW YORK
PA 233 SPRING ST, NEW YORK, NY 10013 USA
SN 0091-0627
EI 1573-2835
J9 J ABNORM CHILD PSYCH
JI J. Abnorm. Child Psychol.
PD APR
PY 2008
VL 36
IS 3
BP 359
EP 371
DI 10.1007/s10802-007-9183-7
PG 13
WC Psychology, Clinical; Psychology, Developmental
SC Psychology
GA 275RN
UT WOS:000254089400006
PM 17899358
DA 2020-02-16
ER

PT J
AU Massetti, GM
   Lahey, BB
   Pelham, WE
   Loney, J
   Ehrhardt, A
   Lee, SS
   Kipp, H
AF Massetti, Greta M.
   Lahey, Benjamin B.
   Pelham, William E.
   Loney, Jan
   Ehrhardt, Ashley
   Lee, Steve S.
   Kipp, Heidi
TI Academic achievement over 8 years among children who met modified
   criteria for attention-deficit/hyperactivity disorder at 4-6 years of
   age
SO JOURNAL OF ABNORMAL CHILD PSYCHOLOGY
LA English
DT Article
DE ADHD; academic achievement; learning disabilities; anxiety; depression;
   longitudinal outcomes
ID DEFICIT HYPERACTIVITY DISORDER; DISRUPTIVE BEHAVIOR DISORDERS;
   PRESCHOOL-CHILDREN; SCHOOL; PERFORMANCE; VALIDITY; ADHD;
   UNDERACHIEVEMENT; DISABILITIES; METAANALYSIS
AB The predictive validity of symptom criteria for different subtypes of ADHD among children who were impaired in at least one setting in early childhood was examined. Academic achievement was assessed seven times over 8 years in 125 children who met symptom criteria for ADHD at 4-6 years of age and in 130 demographically-matched non-referred comparison children. When intelligence and other confounds were controlled, children who met modified criteria for the predominantly inattentive subtype of ADHD in wave 1 had lower reading, spelling, and mathematics scores over time than both comparison children and children who met modified criteria for the other subtypes of ADHD. In some analyses, children who met modified criteria for the combined type had somewhat lower mathematics scores than comparison children. The robust academic deficits relative to intelligence in the inattentive group in this age range suggest either that inattention results in academic underachievement or that some children in the inattentive group have learning disabilities that cause secondary symptoms of inattention. Unexpectedly, wave 1 internalizing (anxiety and depression) symptoms independently predicted deficits in academic achievement controlling ADHD, intelligence, and other predictors.
C1 [Massetti, Greta M.] Ctr Dis Control & Prevent, Atlanta, GA 30341 USA.
   [Massetti, Greta M.; Pelham, William E.] SUNY Buffalo, Dept Psychol, Buffalo, NY 14260 USA.
   [Massetti, Greta M.; Pelham, William E.] SUNY Buffalo, Dept Pediat, Buffalo, NY 14260 USA.
   [Lahey, Benjamin B.; Ehrhardt, Ashley; Lee, Steve S.] Univ Chicago, Dept Psychiat, Chicago, IL 60637 USA.
   [Loney, Jan] Univ Iowa, Dept Pediat, Iowa City, IA 52242 USA.
   [Kipp, Heidi] Univ Pittsburgh, Western Psychiat Inst & Clin, Pittsburgh, PA 15213 USA.
RP Massetti, GM (reprint author), Ctr Dis Control & Prevent, 4770 Buford Highway NE, Atlanta, GA 30341 USA.
EM gmassetti@cdc.gov
OI Massetti, Greta/0000-0002-3813-9839
FU NIMH NIH HHSUnited States Department of Health & Human ServicesNational
   Institutes of Health (NIH) - USANIH National Institute of Mental Health
   (NIMH) [R01 MH053554-08, R01 MH053554-06, R01 MH053554-11A1, R01
   MH053554-13, R01 MH053554, R01 MH053554-07, R01 MH053554-14, R01
   MH053554-09, R01 MH053554-12, R01 MH053554-05, R01 MH053554-10]
NR 34
TC 142
Z9 144
U1 1
U2 28
PU SPRINGER/PLENUM PUBLISHERS
PI NEW YORK
PA 233 SPRING ST, NEW YORK, NY 10013 USA
SN 0091-0627
J9 J ABNORM CHILD PSYCH
JI J. Abnorm. Child Psychol.
PD APR
PY 2008
VL 36
IS 3
BP 399
EP 410
DI 10.1007/s10802-007-9186-4
PG 12
WC Psychology, Clinical; Psychology, Developmental
SC Psychology
GA 275RN
UT WOS:000254089400009
PM 17940863
OA Green Accepted
DA 2020-02-16
ER

PT J
AU Petty, CR
   Rosenbaum, JF
   Hirshfeld-Becker, DR
   Henin, A
   Hubley, S
   LaCasse, S
   Faraone, SV
   Biederman, J
AF Petty, Carter R.
   Rosenbaum, Jerrold F.
   Hirshfeld-Becker, Dina R.
   Henin, Aude
   Hubley, Samuel
   LaCasse, Sara
   Faraone, Stephen V.
   Biederman, Joseph
TI The child behavior checklist broad-band scales predict subsequent
   psychopathology: A 5-year follow-up
SO JOURNAL OF ANXIETY DISORDERS
LA English
DT Article
DE child behavior; high-risk; longitudinal studies; depression
ID DEFICIT HYPERACTIVITY DISORDER; HIGH-RISK CHILDREN; PANIC DISORDER;
   MAJOR DEPRESSION; PSYCHIATRIC DIAGNOSES; ANXIETY DISORDERS; PARENTS;
   CBCL; ADHD; CONVERGENCE
AB Objective: To evaluate the utility of the Child Behavior Check list (CBCL) for identifying children of parents with panic disorder or major depression at high-risk for future psychopathology.
   Methods: Baseline Internalizing and Externalizing CBCL T-scores were used to predict subsequent depressive, anxiety, and disruptive behavior disorders at a 5-year follow-up in children of parents with panic disorder, major depression, or neither disorder.
   Results: The Internalizing scale predicted subsequent agoraphobia, generalized anxiety disorder, separation anxiety disorder, and social phobia. In contrast, the Externalizing scale predicted subsequent disruptive behavior disorders and major depression.
   Conclusions: The convergence of these results with previous findings based on structured diagnostic interviews suggests that the CBCL broad-band scales can inexpensively and efficiently help identify children at high risk for future psychopathology within a population of children already at risk by virtue of parental psychopathology. (C) 2007 Elsevier Ltd. All rights reserved.
C1 [Petty, Carter R.; Rosenbaum, Jerrold F.; Hirshfeld-Becker, Dina R.; Henin, Aude; Hubley, Samuel; LaCasse, Sara; Biederman, Joseph] Massachusetts Gen Hosp, Pediat Psychopharmacol Unit, Boston, MA 02114 USA.
   [Rosenbaum, Jerrold F.; Hirshfeld-Becker, Dina R.; Biederman, Joseph] Harvard Univ, Sch Med, Dept Psychiat, Boston, MA 02114 USA.
   [Faraone, Stephen V.] SUNY Upstate Med Univ, Dept Psychiat Neurosci & Physiol, Syracuse, NY 13210 USA.
RP Petty, CR (reprint author), Massachusetts Gen Hosp, Pediat Psychopharmacol Unit, Warren 705,15 Parkman St, Boston, MA 02114 USA.
EM cpetty@partners.org
RI Faraone, Stephen/AAE-7334-2019; Faraone, Stephen V/O-7239-2018
OI Faraone, Stephen/0000-0002-9217-3982; Faraone, Stephen
   V/0000-0002-9217-3982
FU NIMH NIH HHSUnited States Department of Health & Human ServicesNational
   Institutes of Health (NIH) - USANIH National Institute of Mental Health
   (NIMH) [R01 MH047077, R01 MH047077-15, MH-47077-05]
NR 36
TC 36
Z9 36
U1 1
U2 6
PU PERGAMON-ELSEVIER SCIENCE LTD
PI OXFORD
PA THE BOULEVARD, LANGFORD LANE, KIDLINGTON, OXFORD OX5 1GB, ENGLAND
SN 0887-6185
J9 J ANXIETY DISORD
JI J. Anxiety Disord.
PD APR
PY 2008
VL 22
IS 3
BP 532
EP 539
DI 10.1016/j.janxdis.2007.04.003
PG 8
WC Psychology, Clinical; Psychiatry
SC Psychology; Psychiatry
GA 290OJ
UT WOS:000255131800016
PM 17521868
OA Green Accepted
DA 2020-02-16
ER

PT J
AU Titus, JC
   Dennis, ML
   Lennox, R
   Scott, CK
AF Titus, Janet C.
   Dennis, Michael L.
   Lennox, Richard
   Scott, Christy K.
TI Development and validation of short versions of the internal mental
   distress and behavior complexity scales in the global appraisal of
   individual needs (GAIN)
SO JOURNAL OF BEHAVIORAL HEALTH SERVICES & RESEARCH
LA English
DT Article
ID SUBSTANCE USE; MANAGEMENT CHECKUPS; CONSTRUCT-VALIDITY; CIVILIAN
   VERSION; ADOLESCENTS; ABUSE; COMORBIDITY; PREVALENCE; DISORDERS;
   DEPRESSION
AB Co-occurring mental distress and behavior problems are the norm in substance abuse treatment but are often poorly assessed due to resource constraints. This paper describes the development and validation of scales measuring internalizing mental distress and externalizing behavior problems that are shorter versions of comorbidity scales found in the full Global Appraisal of Individual Needs (GAIN). GAIN data from two treatment outcome studies, one involving adolescents and the other on adults, were used in the creation and testing of the scales. Subsets of items from the full GAIN scales were selected for the short scales through the application of standard psychometric principles. The short comorbidity scales still have moderate to high reliability and are highly correlated with the full scales. Parallel tests of construct validity show no substantial loss when moving from the longer to shorter versions. The short scales maintain good sensitivity and specificity for predicting diagnostic impressions.
C1 [Titus, Janet C.; Dennis, Michael L.] Lighthouse Inst, Chestnut Hlth Syst, Bloomington, IL 61701 USA.
   [Lennox, Richard] Psychomet Technol Inc, Hillsborough, NC 27278 USA.
   [Scott, Christy K.] Lighthouse Inst, Chestnut Hlth Syst, Chicago, IL 60610 USA.
RP Titus, JC (reprint author), Lighthouse Inst, Chestnut Hlth Syst, 720 W Chestnut St, Bloomington, IL 61701 USA.
EM jtitus@chestnut.org; mdennis@chestnut.org; rlennox@mindspring.com;
   cscott@chestnut.org
FU NIDA NIH HHSUnited States Department of Health & Human ServicesNational
   Institutes of Health (NIH) - USANIH National Institute on Drug Abuse
   (NIDA) [DA 11323, R37 DA011323, R01 DA011323]
NR 46
TC 13
Z9 13
U1 1
U2 13
PU SPRINGER
PI NEW YORK
PA 233 SPRING ST, NEW YORK, NY 10013 USA
SN 1094-3412
EI 1556-3308
J9 J BEHAV HEALTH SER R
JI J. Behav. Health Serv. Res.
PD APR
PY 2008
VL 35
IS 2
BP 195
EP 214
DI 10.1007/s11414-008-9107-5
PG 20
WC Health Care Sciences & Services; Health Policy & Services; Public,
   Environmental & Occupational Health
SC Health Care Sciences & Services; Public, Environmental & Occupational
   Health
GA 289MT
UT WOS:000255059300007
PM 18286375
OA Green Accepted
DA 2020-02-16
ER

PT J
AU Jacobs, AK
   Roberts, MC
   Vernberg, EM
   Nyre, JE
   Randall, CJ
   Puddy, RW
AF Jacobs, Anne K.
   Roberts, Michael C.
   Vernberg, Eric M.
   Nyre, Joseph E.
   Randall, Camille J.
   Puddy, Richard W.
TI Factors Related to Outcome in a School-based Intensive Mental Health
   Program: An Examination of Nonresponders
SO JOURNAL OF CHILD AND FAMILY STUDIES
LA English
DT Article
DE Treatment nonresponders; Program evaluation; Serious emotional
   disturbance; School-based mental health
ID SERIOUS EMOTIONAL DISTURBANCE; BEHAVIOR PROBLEMS; FOLLOW-UP; CHILDREN;
   DISORDERS; PREDICTORS; HISTORY; ABUSE; YOUTH; ADOLESCENTS
AB We examined factors related to treatment responders (n = 35) and nonresponders (n = 16) in a group of 51 children admitted to the Intensive Mental Health Program (IMHP). Children's response to treatment was coded based on their functioning at intake and discharge using total CAFAS scores. Demographic variables, length of treatment, number of diagnoses and medications, and history of physical/emotional abuse or neglect did not significantly distinguish between responders and nonresponders. Nonresponders were more likely to present with a history of suspected or confirmed sexual abuse, internalizing diagnoses, or comorbid internalizing and externalizing diagnoses. Although the small sample size may limit interpretations, our findings indicate treatment programs need augmentation when children with serious emotional disturbances (SED) may be at risk for not responding to interventions.
C1 [Jacobs, Anne K.; Roberts, Michael C.; Vernberg, Eric M.; Randall, Camille J.; Puddy, Richard W.] Univ Kansas, Clin Child Psychol Program, Lawrence, KS 66045 USA.
   [Nyre, Joseph E.] So Illinois Univ, Sch Med, Hope Inst Children & Families, Springfield, IL USA.
RP Roberts, MC (reprint author), Univ Kansas, Clin Child Psychol Program, 1000 Sunnyside Ave, Lawrence, KS 66045 USA.
EM mroberts@ku.edu
OI Roberts, Michael/0000-0003-1955-8672
NR 43
TC 4
Z9 4
U1 0
U2 8
PU SPRINGER
PI NEW YORK
PA 233 SPRING ST, NEW YORK, NY 10013 USA
SN 1062-1024
EI 1573-2843
J9 J CHILD FAM STUD
JI J. Child Fam. Stud.
PD APR
PY 2008
VL 17
IS 2
BP 219
EP 231
DI 10.1007/s10826-007-9161-2
PG 13
WC Family Studies; Psychology, Developmental; Psychiatry
SC Family Studies; Psychology; Psychiatry
GA 506WP
UT WOS:000270808200005
DA 2020-02-16
ER

PT J
AU Kostanecka, A
   Power, T
   Clarke, A
   Watkins, M
   Hausman, CL
   Blum, NJ
AF Kostanecka, Anna
   Power, Thomas
   Clarke, Angela
   Watkins, Marley
   Hausman, Cheryl L.
   Blum, Nathan J.
TI Behavioral health screening in urban primary care settings: Construct
   validity of the PSC-17
SO JOURNAL OF DEVELOPMENTAL AND BEHAVIORAL PEDIATRICS
LA English
DT Article
DE behavioral health screening; pediatric primary care; Pediatric Symptom
   Checklist-17; construct; validity
ID PEDIATRIC SYMPTOM CHECKLIST; PSYCHOSOCIAL PROBLEMS; FIT INDEXES
AB The Pediatric Symptom Checklist- 17 (PSC- 17) is a brief form of the Pediatric Symptom Checklist that is designed to screen for behavioral health problems in primary care settings. It has been proposed to have three subscales: externalizing, internalizing, and attention problems. in the context of developing a behavioral health screening program in an inner-city primary care practice, we evaluated the construct validity of the PSCA 7. A total of 331 families with children between 4 and 12 years of age who were seen for well-child care during the study were invited to complete the PSC-17 and 320 families (96.5%) did so. A confirmatory factor analysis was performed and the Comparative Fit Index and root mean square error of approximation fit statistics were calculated to determine whether the data fit the proposed three-factor model. We found that although the PSC-17 contained three subscales, several items did not load predominantly on the subscale that they were proposed to measure. Specifically, although the five items on the internalizing subscale loaded only on this subscale, only four of the seven externalizing items loaded exclusively on the externalizing subscale, and only two of the five attention items loaded exclusively on the attention problems subscale. Clinicians using the PSC-17 in urban low-income communities should recognize that the externalizing and attention problems subscales of the PSC-17 may not be valid measures of these dimensions of child behavior in this population.
C1 [Kostanecka, Anna; Power, Thomas; Hausman, Cheryl L.; Blum, Nathan J.] Childrens Hosp Philadelphia, Dept Pediat, Philadelphia, PA 19104 USA.
   [Clarke, Angela] Childrens Hosp Philadelphia, Dept Psychol, Philadelphia, PA 19104 USA.
   [Power, Thomas; Blum, Nathan J.] Univ Penn, Sch Med, Dept Pediat, Philadelphia, PA 19104 USA.
   [Watkins, Marley] Arizona State Univ, Div Psychol Educ, Tempe, AZ 85287 USA.
RP Blum, NJ (reprint author), Childrens Hosp Philadelphia, Dept Pediat, Room 210 Childrens Seashore House Bldg,3405 Civ C, Philadelphia, PA 19104 USA.
EM blum@email.chop.edu
OI Watkins, Marley/0000-0001-6352-7174
FU PHS HHSUnited States Public Health Service [33463]
NR 21
TC 11
Z9 11
U1 0
U2 8
PU LIPPINCOTT WILLIAMS & WILKINS
PI PHILADELPHIA
PA TWO COMMERCE SQ, 2001 MARKET ST, PHILADELPHIA, PA 19103 USA
SN 0196-206X
EI 1536-7312
J9 J DEV BEHAV PEDIATR
JI J. Dev. Behav. Pediatr.
PD APR
PY 2008
VL 29
IS 2
BP 124
EP 128
DI 10.1097/DBP.0b013e31816a0d9e
PG 5
WC Behavioral Sciences; Psychology, Developmental; Pediatrics
SC Behavioral Sciences; Psychology; Pediatrics
GA 289GF
UT WOS:000255042300012
PM 18408533
DA 2020-02-16
ER

PT J
AU Jones, DJ
   Forehand, R
   Rakow, A
   Colletti, CJM
   McKee, L
   Zalot, A
AF Jones, Deborah J.
   Forehand, Rex
   Rakow, Aaron
   Colletti, Christina J. M.
   McKee, Laura
   Zalot, Alecia
TI The specificity of maternal parenting behavior and child adjustment
   difficulties: A study of inner-city African American families
SO JOURNAL OF FAMILY PSYCHOLOGY
LA English
DT Article
DE parenting specificity; maternal HIV/AIDS; child adjustment; African
   American
ID PSYCHOSOCIAL ADJUSTMENT; DEPRESSIVE SYMPTOMS; LOW-INCOME;
   REASSURANCE-SEEKING; HEALTH PROJECT; YOUTH; COMMUNITY; HIV; IMPACT;
   SCHOOL
AB The specificity of the association between 2 parenting behaviors (warmth and supervision) and 2 indicators, aggressive behavior and depressive symptoms, of major child outcomes (externalizing problems and internalizing problems) was examined among 196 inner-city African American mothers and their school age children. Given the growing number of African American families affected by HIV/AIDS and demonstrated compromises in parenting associated with maternal infection, the moderating role of maternal HIV/AIDS was also examined. Findings from longitudinal analyses supported the specificity of maternal warmth but not of maternal supervision. Maternal warmth was a stronger predictor of decreases in child aggressive behavior than of decreases in depressive symptoms. In addition, maternal warmth was a stronger predictor of decreases in aggressive behavior than was maternal supervision. Parenting specificity was not moderated by maternal HIV/AIDS. Clinical implications and future research directions are discussed.
C1 [Jones, Deborah J.; Zalot, Alecia] Univ N Carolina, Dept Psychol, Chapel Hill, NC 27599 USA.
   [Forehand, Rex; Rakow, Aaron; Colletti, Christina J. M.; McKee, Laura] Univ Vermont, Dept Psychol, Burlington, VT 05405 USA.
RP Jones, DJ (reprint author), Univ N Carolina, Dept Psychol, Davie Hall,CB 3270, Chapel Hill, NC 27599 USA.
EM djjones@email.unc.edu
OI Forehand, Rex/0000-0002-5954-4032; Jones, Deborah/0000-0002-5168-9245
NR 66
TC 36
Z9 36
U1 0
U2 13
PU AMER PSYCHOLOGICAL ASSOC
PI WASHINGTON
PA 750 FIRST ST NE, WASHINGTON, DC 20002-4242 USA
SN 0893-3200
J9 J FAM PSYCHOL
JI J. Fam. Psychol.
PD APR
PY 2008
VL 22
IS 2
BP 181
EP 192
DI 10.1037/0893-3200.22.2.181
PG 12
WC Psychology, Clinical; Family Studies
SC Psychology; Family Studies
GA 287FQ
UT WOS:000254902800001
PM 18410205
DA 2020-02-16
ER

PT J
AU Lim, JH
   Wood, BL
   Miller, BD
AF Lim, JungHa
   Wood, Beatrice L.
   Miller, Bruce D.
TI Maternal depression and parenting in relation to child internalizing
   symptoms and asthma disease activity
SO JOURNAL OF FAMILY PSYCHOLOGY
LA English
DT Article
DE maternal depression; child internalizing symptoms; asthma disease
   activity; observed parenting; medication adherence
ID AFRICAN-AMERICAN FAMILIES; MAJOR DEPRESSION; METAANALYSIS; ADJUSTMENT;
   MODEL; RELIABILITY; INVENTORY; MOTHERS
AB This study tested a hypothesized model of the relationship between maternal depression and child psychological and physical dysfunction mediated by parenting and medication adherence. A sample of 242 children with asthma, aged 7 to 17, participated with their mothers. Maternal depression was assessed by self-report, and parenting was observed during family interaction tasks. Internalizing symptoms were assessed by self- and clinician reports. Asthma disease activity was assessed according to National Heart Lung and Blood Institute guidelines, and medication adherence was evaluated with a 24-hr recall method. Structural equation modeling indicated that negative parenting partially mediated the relationship between maternal depression and child internalizing symptoms. Child internalizing symptoms, in turn, mediated the associations between both maternal depression and negative parenting and asthma disease activity. Medication adherence did not mediate the link from maternal depression to disease activity. Thus, maternal depression was linked to child psychological dysfunction both directly and indirectly via negative parenting but linked to physical dysfunction only indirectly through psychological dysfunction. These findings suggest that diagnosing and treating depression in mothers of children with asthma would enhance child well-being both psychologically and physically.
C1 [Lim, JungHa] Korea Univ, Coll Educ, Dept Home Econ Educ, Seoul 136701, South Korea.
   [Wood, Beatrice L.; Miller, Bruce D.] SUNY Buffalo, Sch Med & Biomed Sci, Dept Psychiat, Buffalo, NY 14260 USA.
RP Lim, JH (reprint author), Korea Univ, Coll Educ, Dept Home Econ Educ, Seoul 136701, South Korea.
EM jhlim@korea.ac.kr
FU NIMH NIH HHSUnited States Department of Health & Human ServicesNational
   Institutes of Health (NIH) - USANIH National Institute of Mental Health
   (NIMH) [5R01MH058761, 5R01MH064154]
NR 45
TC 57
Z9 57
U1 2
U2 10
PU AMER PSYCHOLOGICAL ASSOC
PI WASHINGTON
PA 750 FIRST ST NE, WASHINGTON, DC 20002-4242 USA
SN 0893-3200
EI 1939-1293
J9 J FAM PSYCHOL
JI J. Fam. Psychol.
PD APR
PY 2008
VL 22
IS 2
BP 264
EP 273
DI 10.1037/0893-3200.22.2.264
PG 10
WC Psychology, Clinical; Family Studies
SC Psychology; Family Studies
GA 287FQ
UT WOS:000254902800009
PM 18410213
DA 2020-02-16
ER

PT J
AU Malik, NM
AF Malik, Neena M.
TI Exposure to domestic and community violence in a nonrisk sample -
   Associations with child functioning
SO JOURNAL OF INTERPERSONAL VIOLENCE
LA English
DT Article
DE domestic violence; community violence; child internalizing; child
   externalizing
ID FAMILY; CONFLICT; MALTREATMENT; ADJUSTMENT; SYMPTOMS; GENDER; ABUSE
AB Limited data exist on the unique, additive, and interactive effects of exposure to domestic and community violence on children's functioning, particularly in community samples. This study examined relations between children's violence exposure, at home and in the community, and symptoms of externalizing and internalizing problems. Parents reported on domestic violence in the home, and children reported on community violence. Concurrent child functioning was measured through parent and teacher reports on the Child Behavior Checklist (CBCL) and child self-reports on the Children's Depression Inventory. A multiethnic sample of 117 children, aged 8 to 12 years, and their parents and teachers participated. Community violence was related to all measures of children's adjustment, whereas exposure to domestic violence was related only to CBCL extemalizing problems. Teacher reports of child aggression were predicted by child age, community violence, and the interaction of community and domestic violence. Implications for research and clinical intervention are discussed.
C1 Univ Miami, Dept Psychol, Coral Gables, FL 33124 USA.
RP Malik, NM (reprint author), Univ Miami, Dept Psychol, Coral Gables, FL 33124 USA.
FU NIMH NIH HHSUnited States Department of Health & Human ServicesNational
   Institutes of Health (NIH) - USANIH National Institute of Mental Health
   (NIMH) [R03MH54631]
NR 32
TC 29
Z9 30
U1 0
U2 5
PU SAGE PUBLICATIONS INC
PI THOUSAND OAKS
PA 2455 TELLER RD, THOUSAND OAKS, CA 91320 USA
SN 0886-2605
EI 1552-6518
J9 J INTERPERS VIOLENCE
JI J. Interpers. Violence
PD APR
PY 2008
VL 23
IS 4
BP 490
EP 504
DI 10.1177/0886260507312945
PG 15
WC Criminology & Penology; Family Studies; Psychology, Applied
SC Criminology & Penology; Family Studies; Psychology
GA 273RC
UT WOS:000253948400005
PM 18272724
DA 2020-02-16
ER

PT J
AU De Clercq, B
   Van Leeuwen, K
   De Fruyt, F
   Van Hiel, A
   Mervielde, I
AF De Clercq, Barbara
   Van Leeuwen, Karla
   De Fruyt, Filip
   Van Hiel, Alain
   Mervielde, Ivan
TI Maladaptive personality traits and psychopathology in childhood and
   adolescence: The moderating effect of parenting
SO JOURNAL OF PERSONALITY
LA English
DT Article
ID AGE 3; DEVELOPMENTAL PERSPECTIVE; EXTERNALIZING BEHAVIOR; ADULT
   PERSONALITY; 5-FACTOR MODEL; DSM-V; TEMPERAMENT; CHILDREN; ANXIETY;
   DISORDERS
AB This study examines child and adolescent psychopathology from a maladaptive trait perspective, incorporating both parental and child ratings of parenting as a moderator of the personality-psychopathology association. Hierarchical moderated regression analyses were conducted on a combined sample of referred and nonreferred children and adolescents (N=862, parental ratings of parenting and N=396, child ratings of parenting). The results indicated positive main effects of maladaptive traits on externalizing and internalizing problems, and positive main effects of parental negative control on externalizing problems. Significant interactions were found for Disagreeableness and Emotional Instability with parental Negative Control and for Disagreeableness x Positive Parenting in explaining externalizing problems. The discussion focuses on the contribution of these findings to a better understanding of the trait-psychopathology relationship at young age.
C1 [De Clercq, Barbara; Van Leeuwen, Karla; De Fruyt, Filip; Van Hiel, Alain; Mervielde, Ivan] Univ Ghent, Dept Dev Personal & Social Psychol, B-9000 Ghent, Belgium.
RP De Clercq, B (reprint author), Univ Ghent, Dept Dev Personal & Social Psychol, H Dunantlaan 2, B-9000 Ghent, Belgium.
EM BarbaraJ.DeClercq@ugent.be
RI De Fruyt, Filip/A-3083-2009; Mervielde, Ivan/B-4655-2008; de clercq,
   barbara/B-3403-2009
NR 59
TC 29
Z9 29
U1 1
U2 46
PU WILEY-BLACKWELL
PI MALDEN
PA COMMERCE PLACE, 350 MAIN ST, MALDEN 02148, MA USA
SN 0022-3506
J9 J PERS
JI J. Pers.
PD APR
PY 2008
VL 76
IS 2
BP 357
EP 383
DI 10.1111/j.1467-6494.2007.00489.x
PG 27
WC Psychology, Social
SC Psychology
GA 280HB
UT WOS:000254415400007
PM 18331276
DA 2020-02-16
ER

PT J
AU DiLalla, LF
   Mullineaux, PY
AF DiLalla, Lisabeth Fisher
   Mullineaux, Paula Y.
TI The effect of classroom environment on problem behaviors: A twin study
SO JOURNAL OF SCHOOL PSYCHOLOGY
LA English
DT Article
DE twins; classroom environment; anxiety; conduct problems; peer problems
ID TEACHER RATINGS; SCHOOL READINESS; CHILD; PARENT; PRESCHOOL; AGGRESSION;
   SEPARATION; ETIOLOGY; STYLES
AB Children's behavior problems, both internalizing and externalizing, are a function of both genetic and environmental influences. One potentially important environmental influence is the classroom environment. This study of 1941 monozygotic twin pairs examined whether children whose parents rated them as similarly high or low on a number of problem behaviors were rated in the same way by teachers when they were together versus separated in their classrooms at school. Results showed that twins in the same classrooms were rated by their teachers more similarly on each dimension of problem behavior than were twins who were separated into different classrooms, suggesting that the classroom environment is important in predicting differences between twins in terms of problem behaviors at school. In addition, parents' ratings of problem behaviors were lower for twins placed in the same classroom versus twins in different classrooms. Thus, there is reason to consider whether, at least during the early school years, parents should be allowed to make the decision to not separate twins at school. (C) 2007 Society for the Study of School Psychology. Published by Elsevier Ltd. All rights reserved.
C1 [DiLalla, Lisabeth Fisher; Mullineaux, Paula Y.] So Illinois Univ, Sch Med, Dept Family & Community Med, Carbondale, IL 62901 USA.
RP DiLalla, LF (reprint author), So Illinois Univ, Sch Med, Dept Family & Community Med, Mail Code 6503, Carbondale, IL 62901 USA.
EM ldilalla@siu.edu; pmullin@vt.edu
OI DiLalla, Lisabeth/0000-0003-0784-2916
FU Medical Research CouncilMedical Research Council UK (MRC) [G9817803B];
   Medical Research CouncilMedical Research Council UK (MRC) [G0500079]
NR 45
TC 16
Z9 16
U1 0
U2 24
PU PERGAMON-ELSEVIER SCIENCE LTD
PI OXFORD
PA THE BOULEVARD, LANGFORD LANE, KIDLINGTON, OXFORD OX5 1GB, ENGLAND
SN 0022-4405
EI 1873-3506
J9 J SCHOOL PSYCHOL
JI J. Sch. Psychol.
PD APR
PY 2008
VL 46
IS 2
BP 107
EP 128
DI 10.1016/j.jsp.2007.02.001
PG 22
WC Psychology, Educational
SC Psychology
GA 275FF
UT WOS:000254056600001
PM 19083353
DA 2020-02-16
ER

PT J
AU Romero, LE
   Epkins, CC
AF Romero, Leslie E.
   Epkins, Catherine C.
TI Girls' cognitions of hypothetical friends: Are they related to
   depression, loneliness, social anxiety and perceived similarity?
SO JOURNAL OF SOCIAL AND PERSONAL RELATIONSHIPS
LA English
DT Article; Proceedings Paper
CT 115th Annual Convention of the American-Psychological-Association
CY AUG 17-20, 2007
CL San Francisco, CA
SP Amer Psychol Assoc
DE depression; friendships and peer relationships; homophily; loneliness;
   social anxiety
ID MIDDLE CHILDHOOD; PEER RELATIONS; CHILDRENS PERCEPTIONS; SOCIOMETRIC
   STATUS; POPULARITY; SYMPTOMS; ADOLESCENTS; ADJUSTMENT; EMOTIONS;
   EXPERIENCES
AB We examined in 100 girls whether girls' depression, loneliness, social anxiety, and perceived similarity were related to their cognitions of hypothetical friends (prosocial, withdrawn/depressed, and aggressive). Depression, loneliness, and social anxiety were each related to various friend-related cognitions, but only social anxiety and loneliness had unique relations when these three internalizing problems were examined simultaneously and with perceived similarity. After accounting for the three internalizing constructs, perceived similarity was related to higher wanting to be friends with and perceived acceptance from all three hypothetical friends, lower not wanting aggressive girls as friends, and lower expected rejection by prosocial girls. Findings highlight the importance of perceived similarity, and the importance of examining depression, loneliness, and social anxiety simultaneously, when assessing girls' friendship-related cognitions.
C1 [Romero, Leslie E.; Epkins, Catherine C.] Texas Tech Univ, Dept Psychol, Lubbock, TX 79409 USA.
RP Epkins, CC (reprint author), Texas Tech Univ, Dept Psychol, Box 42051, Lubbock, TX 79409 USA.
EM catherine.epkins@ttu.edu
RI Graham, James/A-2777-2008
OI Graham, James/0000-0003-3265-7261
NR 57
TC 9
Z9 9
U1 0
U2 13
PU SAGE PUBLICATIONS LTD
PI LONDON
PA 1 OLIVERS YARD, 55 CITY ROAD, LONDON EC1Y 1SP, ENGLAND
SN 0265-4075
J9 J SOC PERS RELAT
JI J. Soc. Pers. Relatsh.
PD APR
PY 2008
VL 25
IS 2
BP 311
EP 332
DI 10.1177/0265407507087961
PG 22
WC Communication; Family Studies; Psychology, Social
SC Communication; Family Studies; Psychology
GA 297PM
UT WOS:000255628600006
DA 2020-02-16
ER

PT J
AU Jenkins, JM
   Curwen, T
AF Jenkins, Jennifer M.
   Curwen, Tracey
TI Change in adolescents' internalizing symptomatology as a function of sex
   and the timing of maternal depressive symptomatology
SO JOURNAL OF THE AMERICAN ACADEMY OF CHILD AND ADOLESCENT PSYCHIATRY
LA English
DT Article
DE childhood internalizing; sex; longitudinal study; timing; maternal
   depression
ID ONTARIO-CHILD-HEALTH; GENDER-DIFFERENCES; FOLLOW-UP; SYMPTOMS; RISK;
   PREVALENCE; DISORDER; PSYCHOPATHOLOGY; TRAJECTORIES; CHRONICITY
AB Objective: The purpose of this exploratory study was to examine change in internalizing symptoms from late childhood (age 10) into mid-adolescence (age 15) in a nationally representative sample of Canadian children. The roles of a child's sex, maternal depressive symptoms in late childhood, and their interactions were investigated. Method: The sample was derived from the National Longitudinal Survey of Children and Youth. Mothers reported on their own depressive symptoms and children reported on their own internalizing symptoms at three time (T) points (T1: 1994/1995; T2: 1996/1997; T3: 1998/1999). Change in children's internalizing symptoms was investigated using multiple regression. Results: Girls increased and boys decreased in their internalizing symptoms from T1 to T3. The effect of maternal depressive symptoms at T1 was moderated by sex and remained significant after controlling for maternal depressive symptoms at T2 and T3, with more adverse effects in girls. Conclusions: The internalizing symptoms of girls increased from childhood to adolescence, whereas those for boys decreased. Female children exposed to maternal depressive symptoms T1 continued to show negative effects 4 years later.
C1 [Jenkins, Jennifer M.] Univ Toronto, Dept Human Dev & Appl Psychol, Toronto, ON M5S 1V6, Canada.
RP Jenkins, JM (reprint author), Univ Toronto, Dept Human Dev & Appl Psychol, 252 Bloor St W, Toronto, ON M5S 1V6, Canada.
EM jenny.jenkins@zitoronto.ca
NR 35
TC 16
Z9 18
U1 0
U2 7
PU LIPPINCOTT WILLIAMS & WILKINS
PI PHILADELPHIA
PA 530 WALNUT ST, PHILADELPHIA, PA 19106-3621 USA
SN 0890-8567
J9 J AM ACAD CHILD PSY
JI J. Am. Acad. Child Adolesc. Psychiatr.
PD APR
PY 2008
VL 47
IS 4
BP 399
EP 405
DI 10.1097/CHI.0b013e31816407db
PG 7
WC Psychology, Developmental; Pediatrics; Psychiatry
SC Psychology; Pediatrics; Psychiatry
GA 278EF
UT WOS:000254266100008
PM 18388768
DA 2020-02-16
ER

PT J
AU Giuffre, RM
   Gupta, S
   Rawford, SGC
   Leung, AKC
AF Giuffre, R. Michael
   Gupta, Swapna
   Rawford, Susan G. C.
   Leung, Alexander K. C.
TI Fears and anxiety in children with long-QT syndrome compared to children
   with asthma
SO JOURNAL OF THE NATIONAL MEDICAL ASSOCIATION
LA English
DT Article
DE psychiatry; QT intervals; asthma
ID CARDIAC-ARRHYTHMIAS; PERCEPTIONS; GENOTYPE; ILLNESS; IMPACT
AB Objective: To compare children with asthma to children with long-QT syndrome (LQTS) in terms of anxiety and medical fears.
   Method: Forty children (25 males/15 females) with asthma and their mothers participated, along with seven children with LQTS (four males/three females) and their mothers.
   Results: Children with asthma had significantly more medical fears, fear of danger/death, and fear of minor injury and small animals compared to children with LQTS. Children with LQTS tended to have more fear of failure and criticism, and tended to keep their feelings to themselves and minimize their real feelings of anxiety. Children with LQTS had significantly more internalizing problems, and their mothers had significantly higher anxiety.
   Conclusion: Fear and uncertainty can be overwhelming in LQTS. Children with LQTS do not seem to be able to share their feelings openly. Examining the psychosocial adjustment of affected children may assist professionals to help families to cope more effectively.
C1 [Giuffre, R. Michael; Gupta, Swapna; Rawford, Susan G. C.; Leung, Alexander K. C.] Univ Calgary, Dept Pediat, Alberta Childrens Prov Gen Hosp, Calgary, AB T2N 1N4, Canada.
RP Leung, AKC (reprint author), 200,233 16th Ave NW, Calgary, AB T2M 0H5, Canada.
EM aleung@ucalgary.ca
NR 16
TC 5
Z9 5
U1 0
U2 9
PU NATL MED ASSOC
PI WASHINGON
PA 1012 10TH ST, N W, WASHINGON, DC 20001 USA
SN 0027-9684
J9 J NATL MED ASSOC
JI J. Natl. Med. Assoc.
PD APR
PY 2008
VL 100
IS 4
BP 420
EP 424
PG 5
WC Medicine, General & Internal
SC General & Internal Medicine
GA 291NI
UT WOS:000255203700009
PM 18481481
DA 2020-02-16
ER

PT J
AU Dawson, BA
   Williams, SA
AF Dawson, Beverly Araujo
   Williams, Sheara A.
TI The impact of language status as an acculturative stressor on
   internalizing and externalizing behaviors among Latino/a children: A
   longitudinal analysis from school entry through third grade
SO JOURNAL OF YOUTH AND ADOLESCENCE
LA English
DT Article
DE Latino/a students; language status; Limited English proficiency (LEP);
   externalizing and internalizing behavior
ID MEXICAN-AMERICAN; PSYCHOSOCIAL PROBLEMS; DEPRESSIVE SYMPTOMS;
   ADOLESCENTS; PREDICTORS; ADJUSTMENT; DISORDERS; CHILDHOOD; GENDER; YOUTH
AB This study examined the relationship between limited English proficiency status, and internalizing and externalizing behaviors among a sample of Latino/a children (N = 2,840) from the US Department of Education's Early Childhood Longitudinal Study, Kindergarten (ECLS-K) data set. Results of cross sectional regression and hierarchical linear modeling (HLM) analyses suggest that there is a positive relationship between limited English proficiency and externalizing symptoms, particularly by third grade. Additionally, sex and place of birth also helped to explain externalizing behaviors at various time points in the models. Place of birth and family poverty were significantly associated with internalizing symptoms. Implications for future research and interventions related to internalizing and externalizing behavior among the Latino/a school aged population are discussed.
C1 [Dawson, Beverly Araujo] Adelphi Univ, Sch Social Work, Garden City, NY 11530 USA.
   [Williams, Sheara A.] Univ Houston, Grad Coll Social Work, Houston, TX 77204 USA.
RP Dawson, BA (reprint author), Adelphi Univ, Sch Social Work, 1 South Ave, Garden City, NY 11530 USA.
EM baraujo@adelphi.edu
NR 74
TC 44
Z9 44
U1 1
U2 14
PU SPRINGER/PLENUM PUBLISHERS
PI NEW YORK
PA 233 SPRING ST, NEW YORK, NY 10013 USA
SN 0047-2891
EI 1573-6601
J9 J YOUTH ADOLESCENCE
JI J. Youth Adolesc.
PD APR
PY 2008
VL 37
IS 4
BP 399
EP 411
DI 10.1007/s10964-007-9233-z
PG 13
WC Psychology, Developmental
SC Psychology
GA 270XV
UT WOS:000253754400003
DA 2020-02-16
ER

PT J
AU Arim, RG
   Shapka, JD
AF Arim, Ruebab G.
   Shapka, Jennifer D.
TI The impact of pubertal timing and parental control on adolescent problem
   behaviors
SO JOURNAL OF YOUTH AND ADOLESCENCE
LA English
DT Article
DE pubertal timing; problem behaviors; parental control; psychological
   control; behavioral control
ID PSYCHOLOGICAL CONTROL; FAMILY-RELATIONS; AUTHORITY; CONCEPTIONS;
   ADJUSTMENT; AUTONOMY
AB This study examined the relationship among pubertal timing, parental control, and problem behaviors. There were 267 participants, whose ages ranged from 9 to 16 years. Both maternal and paternal psychological control predicted problem behaviors over and above the effects of behavioral control. For boys, early maturation and high levels of paternal psychological control, whereas for girls, on-time maturation and low levels of paternal psychological control were associated with low levels of internalizing problem behaviors. Early maturation and high levels of maternal psychological control predicted high levels of externalizing problem behaviors. The implications of these findings were discussed in terms of the detrimental effects of psychological control on adolescent wellbeing, the role that pubertal timing may or may not play during this period, and finally the need to separately examine fathers' parenting and mothers' parenting while investigating the impact of parental control on adolescent problem behaviors.
C1 [Arim, Ruebab G.; Shapka, Jennifer D.] Univ British Columbia, Dept Educ & Counselling Psychol & Special Educ, Vancouver, BC V6T 1Z4, Canada.
RP Arim, RG (reprint author), Univ British Columbia, Dept Educ & Counselling Psychol & Special Educ, 2125 Main Hall, Vancouver, BC V6T 1Z4, Canada.
EM rubab@interchange.ubc.ca
OI /0000-0003-2658-2136; Shapka, Jennifer/0000-0001-8914-6951
NR 43
TC 16
Z9 17
U1 3
U2 24
PU SPRINGER/PLENUM PUBLISHERS
PI NEW YORK
PA 233 SPRING ST, NEW YORK, NY 10013 USA
SN 0047-2891
EI 1573-6601
J9 J YOUTH ADOLESCENCE
JI J. Youth Adolesc.
PD APR
PY 2008
VL 37
IS 4
BP 445
EP 455
DI 10.1007/s10964-006-9158-y
PG 11
WC Psychology, Developmental
SC Psychology
GA 270XV
UT WOS:000253754400006
DA 2020-02-16
ER

PT J
AU Klima, T
   Repetti, RL
AF Klima, Tali
   Repetti, Rena L.
TI Children's peer relations and their psychological adjustment -
   Differences between close friendships and the larger peer group
SO MERRILL-PALMER QUARTERLY-JOURNAL OF DEVELOPMENTAL PSYCHOLOGY
LA English
DT Article; Proceedings Paper
CT Biennial Meeting of the Society-for-Research-in-Child-Development
CY APR 24-27, 2003
CL TAMPA, FL
SP Soc Res Child Dev
ID EXTERNALIZING BEHAVIOR PROBLEMS; JUNIOR-HIGH-SCHOOL; EARLY ADOLESCENCE;
   MIDDLE CHILDHOOD; LIFE-STRESS; DEPRESSION INVENTORY; PERCEIVED
   COMPETENCE; SOCIAL WITHDRAWAL; SELF-PERCEPTIONS; TEACHER VERSION
AB In a longitudinal study that followed children from fourth through sixth grades, we tested whether problems in children's peer relations preceded psychological maladjustment and whether adjustment difficulties paved the way for poor social relationships. Both close friendships and peer group acceptance were examined. Our findings indicated that less peer acceptance predicted more internalizing and externalizing symptoms and less global self-worth two years later but that psychological adjustment did not predict future peer acceptance. Conversely, the lack of a supportive close friendship did not predict worse psychological functioning; however, depressive symptoms and low self-worth did predict less close friend support two years later. These findings highlight the importance of distinguishing the different kinds of social bonds that children form with peers.
C1 [Klima, Tali; Repetti, Rena L.] Univ Calif Los Angeles, Dept Psychol, Los Angeles, CA 90095 USA.
RP Klima, T (reprint author), Univ Calif Los Angeles, Dept Psychol, 405 Hilgard Ave, Los Angeles, CA 90095 USA.
EM klima@psych.ucla.edu; repetti@psych.ucla.edu
NR 84
TC 40
Z9 41
U1 0
U2 27
PU WAYNE STATE UNIV PRESS
PI DETROIT
PA 4809 WOODWARD AVE, DETROIT, MI 48201-1309 USA
SN 0272-930X
J9 MERRILL PALMER QUART
JI Merrill-Palmer Q.-J. Dev. Psychol.
PD APR
PY 2008
VL 54
IS 2
BP 151
EP 178
DI 10.1353/mpq.2008.0016
PG 28
WC Psychology, Developmental
SC Psychology
GA 306RR
UT WOS:000256266000001
DA 2020-02-16
ER

PT J
AU Limperopoulos, C
   Bassan, H
   Sullivan, NR
   Soul, JS
   Robertson, RL
   Moore, M
   Ringer, SA
   Volpe, JJ
   du Plessis, AJ
AF Limperopoulos, Catherine
   Bassan, Haim
   Sullivan, Nancy R.
   Soul, Janet S.
   Robertson, Richard L., Jr.
   Moore, Marianne
   Ringer, Steven A.
   Volpe, Joseph J.
   du Plessis, Adre J.
TI Positive screening for autism in ex-preterm infants: Prevalence and risk
   factors
SO PEDIATRICS
LA English
DT Article
DE autism; prematurity; MRI; risk factors; outcome
ID LOW-BIRTH-WEIGHT; SCHOOL-AGED CHILDREN; SPECTRUM DISORDERS; PERINATAL
   COMPLICATIONS; PSYCHIATRIC OUTCOMES; YOUNG-CHILDREN; BRAIN-STEM;
   FOLLOW-UP; ABNORMALITIES; CEREBELLAR
AB OBJECTIVE. The survival of very low birth weight infants has increased markedly in recent years. Unfortunately, the prevalence of significant and lifelong motor, cognitive, and behavioral dysfunction has remained a major problem confronting these children. The objective of this study was to perform screening tests for early autistic features in children with a history of very low birth weight and to identify risk factors associated with a positive screening result.
   METHODS. We studied 91 ex-preterm infants <= 1500 g at birth. Infants underwent conventional MRI studies at preterm and/or term-adjusted age. We collected pertinent demographic, prenatal, intrapartum, acute postnatal, and short-term outcome data for all infants. Follow-up assessments were performed at a mean age of 21.9 +/- 4.7 months, using the Modified Checklist for Autism in Toddlers, the Vineland Adaptive Behavior Scale, and the Child Behavior Checklist.
   RESULTS. Twenty-six percent of ex-preterm infants had a positive result on the autism screening tool. Abnormal scores correlated highly with internalizing behavioral problems on the Child Behavior Checklist and socialization and communication deficits on the Vineland Scales. Lower birth weight, gestational age, male gender, chorioamnionitis, acute intrapartum hemorrhage, illness severity on admission, and abnormal MRI studies were significantly associated with an abnormal autism screening score.
   CONCLUSIONS. Early autistic behaviors seem to be an underrecognized feature of very low birth weight infants. The results from this study suggest that early screening for signs of autism may be warranted in this high-risk population followed by definitive autism testing in those with positive screening results.
C1 [Limperopoulos, Catherine] McGill Univ, Sch Phys & Occupat Therapy, Dept Neurol & Neurosurg, Montreal, PQ, Canada.
   [Limperopoulos, Catherine] McGill Univ, Dept Pediat, Montreal, PQ H3A 2T5, Canada.
   [Limperopoulos, Catherine; Bassan, Haim; Soul, Janet S.; Moore, Marianne; Volpe, Joseph J.; du Plessis, Adre J.] Childrens Hosp, Dept Neurol, Fetal Neonatal Neurol Res Program, Boston, MA 02115 USA.
   [Sullivan, Nancy R.] Childrens Hosp, Dev Med Ctr, Boston, MA 02115 USA.
   [Robertson, Richard L., Jr.] Childrens Hosp, Dept Radiol, Boston, MA 02115 USA.
   Harvard Univ, Sch Med, Boston, MA USA.
   [Ringer, Steven A.] Brigham & Womens Hosp, Dept Neonatol, Boston, MA 02115 USA.
RP Limperopoulos, C (reprint author), Montreal Childrens Hosp, Div Pediat Neurol, A-334,2300 Tupper St, Montreal, PQ H3H 1P3, Canada.
EM catherine.limperopoulos@childrens.harvard.edu
OI Soul, Janet/0000-0001-6998-7753; Robertson, Richard/0000-0001-8811-4405
FU NICHD NIH HHSUnited States Department of Health & Human ServicesNational
   Institutes of Health (NIH) - USANIH Eunice Kennedy Shriver National
   Institute of Child Health & Human Development (NICHD) [R21 HD056009-02,
   R21 HD056009, R21 HD056009-01]; NINDS NIH HHSUnited States Department of
   Health & Human ServicesNational Institutes of Health (NIH) - USANIH
   National Institute of Neurological Disorders & Stroke (NINDS) [P01
   NS038475, K24 NS057568, K24 NS057568-02, K24 NS057568-01, P01NS38475]
NR 68
TC 216
Z9 221
U1 0
U2 51
PU AMER ACAD PEDIATRICS
PI ELK GROVE VILLAGE
PA 141 NORTH-WEST POINT BLVD,, ELK GROVE VILLAGE, IL 60007-1098 USA
SN 0031-4005
EI 1098-4275
J9 PEDIATRICS
JI Pediatrics
PD APR
PY 2008
VL 121
IS 4
BP 758
EP 765
DI 10.1542/peds.2007-2158
PG 8
WC Pediatrics
SC Pediatrics
GA 282OJ
UT WOS:000254576800014
PM 18381541
OA Green Accepted
DA 2020-02-16
ER

PT J
AU Beaver, BR
AF Beaver, Barbara R.
TI A positive approach to children's internalizing problems
SO PROFESSIONAL PSYCHOLOGY-RESEARCH AND PRACTICE
LA English
DT Article
DE children's internalizing symptoms; positive psychology; positive affect
ID LIFE SATISFACTION SCALE; TRIPARTITE MODEL; PRELIMINARY VALIDATION;
   DEPRESSIVE-DISORDERS; NEGATIVE AFFECTIVITY; ANXIETY DISORDERS; CHILDHOOD
   ANXIETY; PROBLEM BEHAVIOR; MOOD DISORDERS; RATING-SCALES
AB Increasing numbers of children are presenting with internalizing symptoms, and psychologists need effective and efficient ways of assessing and intervening with these problems, most typically anxiety and depression. The author discusses a positive, strength-based approach to internalizing disorders with an emphasis on the role of positive affect in differential diagnosis and intervention. This framework describes how positive affect, life satisfaction, and strengths may be measured and how such measurement may be integrated into the overall assessment. A positive framework is also applied to intervention, both in terms of current empirically validated interventions for children's internalizing disorders and in consideration of new intervention applications based on recent work with adults and youth.
C1 Univ Wisconsin, Dept Psychol, Whitewater, WI 53190 USA.
RP Beaver, BR (reprint author), Univ Wisconsin, Dept Psychol, 800 W Main St, Whitewater, WI 53190 USA.
EM beaverb@uww.edu
NR 80
TC 17
Z9 17
U1 0
U2 10
PU AMER PSYCHOLOGICAL ASSOC
PI WASHINGTON
PA 750 FIRST ST NE, WASHINGTON, DC 20002-4242 USA
SN 0735-7028
J9 PROF PSYCHOL-RES PR
JI Prof. Psychol.-Res. Pract.
PD APR
PY 2008
VL 39
IS 2
BP 129
EP 136
DI 10.1037/0735-7028.39.2.129
PG 8
WC Psychology, Multidisciplinary
SC Psychology
GA 282WW
UT WOS:000254599000003
DA 2020-02-16
ER

PT J
AU Suldo, SM
   Shaunessy, E
   Hardesty, R
AF Suldo, Shannon M.
   Shaunessy, Elizabeth
   Hardesty, Robin
TI Relationships among stress, coping, and mental health in high-achieving
   high school students
SO PSYCHOLOGY IN THE SCHOOLS
LA English
DT Article
ID PERCEIVED STRESS; LIFE SATISFACTION; SELF-EFFICACY; ADOLESCENTS;
   SYMPTOMS; DEPRESSION; PSYCHOPATHOLOGY; EVENTS; YOUTH; RISK
AB This study investigates the relationships among stress, coping, and mental health in 139 students participating in an International Baccalaureate (IB) high school diploma program. Mental health was assessed using both positive indicators (life satisfaction, academic achievement, academic self-efficacy) and negative indicators (psychopathology) of adolescent social-emotional and school functioning. Findings include that students in an IB program perceive significantly more stress than a sample of 168 of their general education peers, and that specific coping styles are differentially related to mental health outcomes in this subgroup of high-achieving high school students. Furthermore, coping styles (specifically, anger and positive appraisal) moderate the influence of stress on global life satisfaction and internalizing symptoms of psychopathology. (c) 2008 Wiley Periodicals, Inc.
C1 [Suldo, Shannon M.; Shaunessy, Elizabeth; Hardesty, Robin] Univ S Florida, Dept Psychol & Social Fdn, Tampa, FL 33620 USA.
RP Suldo, SM (reprint author), Univ S Florida, Dept Psychol & Social Fdn, 4202 E Fowler Ave,EDU 162, Tampa, FL 33620 USA.
EM suldo@coedu.usf.edu
RI Shaunessy, Elizabeth/B-1168-2009; Shaunessy-Dedrick,
   Elizabeth/V-3646-2019
NR 54
TC 68
Z9 70
U1 1
U2 24
PU JOHN WILEY & SONS INC
PI HOBOKEN
PA 111 RIVER ST, HOBOKEN, NJ 07030 USA
SN 0033-3085
J9 PSYCHOL SCHOOLS
JI Psychol. Schools
PD APR
PY 2008
VL 45
IS 4
BP 273
EP 290
DI 10.1002/pits.20300
PG 18
WC Psychology, Educational
SC Psychology
GA 275VS
UT WOS:000254100800002
DA 2020-02-16
ER

PT J
AU Bjorngaard, JH
   Andersson, HW
   Ose, SO
   Hanssen-Bauer, K
AF Bjorngaard, Johan Hakon
   Andersson, Helle Wessel
   Ose, Solveig Osborg
   Hanssen-Bauer, Ketil
TI User satisfaction with child and adolescent mental health services -
   Impact of the service unit level
SO SOCIAL PSYCHIATRY AND PSYCHIATRIC EPIDEMIOLOGY
LA English
DT Article
DE user experiences; patient satisfaction; child and adolescent mental
   health services; performance indicators; multilevel analysis
ID THERAPEUTIC ALLIANCE; PATIENT SATISFACTION; PATIENTS EXPERIENCES; PARENT
   SATISFACTION; CARE; QUALITY; SCALE; YOUTH; QUESTIONNAIRE; ILLNESS
AB Background Child and adolescent mental health service units (CAMHS) play an important role in the supply of services to children and adolescents with mental illness. The purpose of this study was to examine the service unit effect on parent satisfaction with outpatient treatment. Method The study was undertaken in 49 of 72 Norwegian outpatient CAMHS in 2004. A total of 2253 of the parents who were asked to participate (87%) responded. Parent satisfaction was measured using two summated scales: clinician interaction/ information and treatment outcome. Multilevel analyses were used to assess the contribution of the service units to satisfaction and to investigate patient level predictors of parent satisfaction. Results About 96) 98% of the parent satisfaction variance could be attributed to factors within CAMHS, leaving only 2-4% of the variance attributable to the CAMHS level. Parents of patients aged 0-6 years were more satisfied than older patients' parents. Longer treatment episodes were positively associated with satisfaction. Parents whose children had been referred with externalizing symptoms were less satisfied with treatment outcome than those referred for internalizing symptoms. Waiting time was negatively associated with treatment outcome satisfaction. Adjustments for patient characteristics did not substantially change the relative effect of CAMHS on satisfaction ratings. Conclusion The results indicate that information from user satisfaction surveys has clear limitations as an indicator of CAMHS quality. From a quality improvement perspective, the factors affecting the variance within CAMHS are of dominating importance compared to factors affecting between CAMHS variance.
C1 [Bjorngaard, Johan Hakon; Andersson, Helle Wessel; Ose, Solveig Osborg] SINTEF Hlth Serv Res, N-7465 Trondheim, Norway.
   [Hanssen-Bauer, Ketil] Ctr Child & Adolescent Mental Hlth Eastern & So N, Oslo, Norway.
RP Bjorngaard, JH (reprint author), SINTEF Hlth Serv Res, N-7465 Trondheim, Norway.
EM jhb@sintef.no
OI Ose, Solveig Osborg/0000-0001-5361-7571
NR 41
TC 18
Z9 19
U1 0
U2 8
PU SPRINGER HEIDELBERG
PI HEIDELBERG
PA TIERGARTENSTRASSE 17, D-69121 HEIDELBERG, GERMANY
SN 0933-7954
EI 1433-9285
J9 SOC PSYCH PSYCH EPID
JI Soc. Psychiatry Psychiatr. Epidemiol.
PD APR
PY 2008
VL 43
IS 8
BP 635
EP 641
DI 10.1007/s00127-008-0347-8
PG 7
WC Psychiatry
SC Psychiatry
GA 350OV
UT WOS:000259363900007
PM 18427704
DA 2020-02-16
ER

PT J
AU Koglin, U
   Petermann, F
AF Koglin, Ute
   Petermann, Franz
TI Adolescents' experience of violence
SO ZEITSCHRIFT FUR PSYCHIATRIE PSYCHOLOGIE UND PSYCHOTHERAPIE
LA German
DT Article
DE juvenile violence; internalizing and externalizing behavior problems;
   school safety; bullying
ID SELF-EFFICACY; AGGRESSIVE VICTIMS; VICTIMIZATION; BULLIES; SCHOOL;
   PSYCHOLOGY
AB Perceived school safety and victimization of adolescents were investigated in conjunction with internalizing and externalizing behavior problems in adolescence. Self-efficacy and trust in teachers were studied as resources that promote psychosocial well-being. The sample was consisted of 225 students 8th to 10th grade from schools in Bremen. Findings showed that self-efficacy was significantly related to more prosocial and fewer internalizing and externalizing behavior problems, whereas victimization and low school safety went along with more symptoms. Trust in teacher was not linked to better adjustment, it was however associated with more emotional symptoms and problems with peers. Self-efficacy moderated the association between school safety and behavior problems. Students with low self-efficacy who felt safe at their school had fewer behavior problems.
C1 [Koglin, Ute; Petermann, Franz] Univ Bremen, Zentrum Klin Psychol & Rehabil, D-28359 Bremen, Germany.
RP Koglin, U (reprint author), Univ Bremen, Zentrum Klin Psychol & Rehabil, Grazer Str 6, D-28359 Bremen, Germany.
EM ukoglin@uni-bremen.de
NR 34
TC 9
Z9 9
U1 0
U2 6
PU VERLAG HANS HUBER
PI BERN 9
PA LANGGASS-STRASSE 76, CH-3000 BERN 9, SWITZERLAND
SN 1661-4747
EI 1664-2929
J9 Z PSYCHIATR PSYCH PS
JI Z. Psychiatr. Psychol. Psychother.
PD APR
PY 2008
VL 56
IS 2
BP 133
EP 140
DI 10.1024/1661-4747.56.2.133
PG 8
WC Psychology, Clinical
SC Psychology
GA 290IR
UT WOS:000255117000007
DA 2020-02-16
ER

PT J
AU Evans, SE
   Davies, C
   DiLillo, D
AF Evans, Sarah E.
   Davies, Corrie
   DiLillo, David
TI Exposure to domestic violence: A meta-analysis of child and adolescent
   outcomes
SO AGGRESSION AND VIOLENT BEHAVIOR
LA English
DT Review
DE domestic violence; child witnesses; meta-analysis; child behavior
   problems; family violence; child abuse
ID POSTTRAUMATIC-STRESS-DISORDER; BEHAVIOR PROBLEMS; FAMILY VIOLENCE;
   INTERPARENTAL CONFLICT; MARITAL CONFLICT; PARTNER VIOLENCE; PHYSICAL
   CONFLICT; BATTERED WOMEN; ADJUSTMENT; WITNESSES
AB This study used meta-analysis to examine the relationship between childhood exposure to domestic violence and children's internalizing, externalizing, and trauma symptoms. Results from 60 reviewed studies revealed mean weighted effect size d-values of .48 and .47 for the relationship between exposure to domestic violence and childhood internalizing and externalizing symptoms, respectively, indicating moderate effects. A larger mean weighted effect size d-value of 1.54 was obtained for the relationship between exposure to domestic violence and childhood trauma symptoms, though this figure was based on only six studies. Moderator analyses for gender showed that the relationship between exposure to domestic violence and externalizing symptoms was significantly stronger for boys than for girls. Further analyses examining age, age by gender, and recruitment setting variables revealed no significant effects. Descriptive information obtained from this meta-analytic review suggests that more recent research within this area is beginning to address some of the significant methodological limitations of past research. Recommendations for future research in the area are discussed. (C) 2008 Elsevier Ltd. All rights reserved.
C1 [Evans, Sarah E.; Davies, Corrie; DiLillo, David] Univ Nebraska, Dept Psychol, Lincoln, NE 68588 USA.
RP Evans, SE (reprint author), Univ Nebraska, Dept Psychol, 238 Burnett Hall, Lincoln, NE 68588 USA.
EM SAEvans6@gmail.com
NR 109
TC 355
Z9 362
U1 15
U2 134
PU PERGAMON-ELSEVIER SCIENCE LTD
PI OXFORD
PA THE BOULEVARD, LANGFORD LANE, KIDLINGTON, OXFORD OX5 1GB, ENGLAND
SN 1359-1789
EI 1873-6335
J9 AGGRESS VIOLENT BEH
JI Aggress. Violent Behav.
PD MAR-APR
PY 2008
VL 13
IS 2
BP 131
EP 140
DI 10.1016/j.avb.2008.02.005
PG 10
WC Criminology & Penology; Psychology, Multidisciplinary
SC Criminology & Penology; Psychology
GA 310WF
UT WOS:000256560800006
OA Green Published
DA 2020-02-16
ER

PT J
AU Heitzeg, MM
   Nigg, JT
   Yau, WYW
   Zubieta, JK
   Zucker, RA
AF Heitzeg, Mary M.
   Nigg, Joel T.
   Yau, Wai-Ying Wendy
   Zubieta, Jon-Kar
   Zucker, Robert A.
TI Affective circuitry and risk for alcoholism in late adolescence:
   Differences in frontostriatal responses between vulnerable and resilient
   children of alcoholic parents
SO ALCOHOLISM-CLINICAL AND EXPERIMENTAL RESEARCH
LA English
DT Article
DE vulnerability; resiliency; ventral striatum; prefrontal cortex;
   orbitofrontal cortex
ID ATTENTION-DEFICIT/HYPERACTIVITY DISORDER; SUBSTANCE-USE; HIPPOCAMPAL
   VOLUME; PSYCHIATRIC COMORBIDITY; FUNCTIONAL NEUROANATOMY; DOPAMINE-D-2
   RECEPTORS; VOLUNTARY SUPPRESSION; ORBITOFRONTAL CORTEX; PREFRONTAL
   CORTEX; VENTRAL STRIATUM
AB Background: Children of alcoholics (COAs) are at elevated risk for alcohol use disorders (AUD), yet not all COAs will develop AUD. The 2 primary aims of this study were to identify neural activation mechanisms that may mark protection or vulnerability to AUD in COAs and to map the same activation patterns in relation to risk behavior (externalizing or internalizing behavior).
   Methods: Twenty-two adolescent COAs were recruited from an ongoing community longitudinal study of alcoholic and matched control families. They were categorized as either vulnerable (n = 11) or resilient (n = 11) based on the level of problem drinking over the course of adolescence. Six other adolescents with no parental history of alcoholism, and no evidence of their own problem drinking were recruited from the same study and labeled as low-risk controls. Valenced words were presented to the participants in a passive viewing task during functional magnetic resonance imaging. Activation to negative versus neutral words and positive versus neutral words were compared between groups. Behavior problems were assessed with the Youth Self-Report (YSR).
   Results: The resilient COA group had more activation of the orbital frontal gyrus (OFG), bilaterally, and left insula/putamen than the control and vulnerable groups, in response to emotional stimuli. In contrast, the vulnerable group had more activation of the dorsomedial prefrontal cortex and less activation of the ventral striatum and extended amygdala, bilaterally, to emotional stimuli than the control and resilient groups. The vulnerable group had more externalizing behaviors which correlated with increased dorsomedial prefrontal activation and decreased ventral striatal and extended amygdala activation.
   Conclusions: These results are consistent with dissociable patterns of neural activation underlying risk and resiliency in COAs. We propose that the pattern observed in the resilient COAs represents an active emotional monitoring function, which may be a protective factor in this group. On the other hand, the vulnerable group displayed a pattern consistent with active suppression of affective responses, perhaps resulting in the inability to engage adaptively with emotional stimuli.
C1 [Heitzeg, Mary M.; Yau, Wai-Ying Wendy; Zubieta, Jon-Kar; Zucker, Robert A.] Univ Michigan, Dept Psychiat, Ann Arbor, MI 48109 USA.
   [Nigg, Joel T.] Michigan State Univ, Dept Psychol, Lansing, MI USA.
RP Heitzeg, MM (reprint author), Univ Michigan, Dept Psychiat, 205 Zina Pitcher Pl, Ann Arbor, MI 48109 USA.
EM mheitzeg@umich.edu
RI Heitzeg, Mary/M-7154-2017
FU NIAAA NIH HHSUnited States Department of Health & Human ServicesNational
   Institutes of Health (NIH) - USANIH National Institute on Alcohol Abuse
   & Alcoholism (NIAAA) [R01 AA012217, R37 AA007065, R37 AA07065, R01
   AA12217, R37 AA007065-21]; NIDA NIH HHSUnited States Department of
   Health & Human ServicesNational Institutes of Health (NIH) - USANIH
   National Institute on Drug Abuse (NIDA) [K01 DA020088]
NR 89
TC 60
Z9 60
U1 0
U2 18
PU BLACKWELL PUBLISHING
PI OXFORD
PA 9600 GARSINGTON RD, OXFORD OX4 2DQ, OXON, ENGLAND
SN 0145-6008
J9 ALCOHOL CLIN EXP RES
JI Alcoholism (NY)
PD MAR
PY 2008
VL 32
IS 3
BP 414
EP 426
DI 10.1111/j.1530-0277.2007.00605.x
PG 13
WC Substance Abuse
SC Substance Abuse
GA 267II
UT WOS:000253502300006
PM 18302724
OA Green Published, Green Accepted
DA 2020-02-16
ER

PT J
AU Rosario, M
   Salzinger, S
   Feldman, RS
   Ng-Mak, DS
AF Rosario, Margaret
   Salzinger, Suzanne
   Feldman, Richard S.
   Ng-Mak, Daisy S.
TI Intervening processes between youths' exposure to community violence and
   internalizing symptoms over time: The roles of social support and coping
SO AMERICAN JOURNAL OF COMMUNITY PSYCHOLOGY
LA English
DT Article
DE community violence; social support; coping; internalizing symptoms;
   anxiety; depression; PTSD; youths; adolescents; inner city
ID AFRICAN-AMERICAN YOUTH; INNER-CITY YOUTH; CHILDRENS MANIFEST ANXIETY;
   NEW-YORK-CITY; ADOLESCENTS EXPOSURE; YOUNG ADOLESCENTS; SCHOOL-CHILDREN;
   I THINK; STRESS; PSYCHOPATHOLOGY
AB The roles of social support and coping as intervening processes between exposure to community violence and internalizing symptoms were examined longitudinally among a community sample of 667 middle school students in the inner city. After controlling for potential confounders (e.g., social desirability, victimization and witnessing of family violence, guardian's psychological symptomatology), internalizing symptoms at Year 2 were predicted by hypothesized changes over 1 year, such that increased community violence exposure, decreased guardian and peer support, and increased use of defensive and confrontational behavioral coping were related to more internalizing symptoms of anxiety, depression and PTSD, although some of these relations varied by gender. The relations between internalizing symptoms at Year 3 and increased changes in exposure to community violence over 2 years were moderated by social support and/or coping, such that decreased guardian support and increased use of defensive and confrontational coping were generally associated with more symptoms for boys exposed to community violence. Girls who witnessed increased community violence and who increased their use of defensive or confrontational coping experienced more internalizing symptoms. The findings underscore the importance of developmental and contextual considerations in the design and implementation of interventions.
C1 [Rosario, Margaret] CUNY, Grad Ctr, New York, NY 10031 USA.
   [Rosario, Margaret] CUNY City Coll, Dept Psychol, New York, NY 10031 USA.
   [Salzinger, Suzanne; Feldman, Richard S.] Columbia Univ, New York State Psychiat Inst, New York, NY USA.
   [Ng-Mak, Daisy S.] Merck Pharmaceut, West Point, PA USA.
RP Rosario, M (reprint author), CUNY City Coll, Dept Psychol, Convent Ave & 138th St, New York, NY 10031 USA.
EM mrosario@gc.cuny.edu
FU NIMH NIH HHSUnited States Department of Health & Human ServicesNational
   Institutes of Health (NIH) - USANIH National Institute of Mental Health
   (NIMH) [MH056198]
NR 69
TC 64
Z9 68
U1 0
U2 7
PU SPRINGER/PLENUM PUBLISHERS
PI NEW YORK
PA 233 SPRING ST, NEW YORK, NY 10013 USA
SN 0091-0562
J9 AM J COMMUN PSYCHOL
JI Am. J. Community Psychol.
PD MAR
PY 2008
VL 41
IS 1-2
BP 43
EP 62
DI 10.1007/s10464-007-9147-7
PG 20
WC Public, Environmental & Occupational Health; Psychology,
   Multidisciplinary; Social Work
SC Public, Environmental & Occupational Health; Psychology; Social Work
GA 268HG
UT WOS:000253570100005
PM 18165895
DA 2020-02-16
ER

PT J
AU Martins, SS
   Storr, CL
   Ialongo, NS
   Chilcoat, HD
AF Martins, Silvia S.
   Storr, Carla L.
   Ialongo, Nicholas S.
   Chilcoat, Howard D.
TI Gender differences in mental health characteristics and gambling among
   African-American adolescent gamblers
SO AMERICAN JOURNAL ON ADDICTIONS
LA English
DT Article
ID CONDUCT PROBLEMS; SUBSTANCE USE; BEHAVIOR; CHILDHOOD; DELINQUENCY;
   PREVALENCE; DISORDERS; AGE
AB This study explores gender differences in lifetime and recent substance use/internalizing behavior, childhood externalizing behavior, and gambling preferences among African-American youth gamblers. Data are from a prospective study of a community sample of 452 urban African-American youths who began at entry into first grade and were followed for ten years. Gambling was associated with high teacher ratings of childhood externalizing behaviors among males and with high parent ratings of childhood impulsivity and hyperactivity among both genders. Internalizing behavior was associated with female gambling. No male-female differences in substance use/lifetime conduct disorder among gamblers were noted. Gambling preferences/frequency differed across genders.
C1 [Martins, Silvia S.; Storr, Carla L.; Ialongo, Nicholas S.; Chilcoat, Howard D.] Johns Hopkins Bloomberg Sch Publ Hlth, Dept Mental Hlth, Baltimore, MD 21205 USA.
   [Chilcoat, Howard D.] GlaxoSmithKline Worldwide Epidemiol, Res Triangle Pk, NC USA.
RP Martins, SS (reprint author), Johns Hopkins Bloomberg Sch Publ Hlth, Dept Mental Hlth, 624 N Broadway,8th Floor, Baltimore, MD 21205 USA.
EM smartins@jhsph.edu
RI Martins, Silvia Saboia/C-9405-2014
FU NIDA NIH HHSUnited States Department of Health & Human ServicesNational
   Institutes of Health (NIH) - USANIH National Institute on Drug Abuse
   (NIDA) [DA11796-01A1, R01 DA011796-01A1, R01 DA011796]
NR 42
TC 32
Z9 32
U1 1
U2 6
PU ROUTLEDGE JOURNALS, TAYLOR & FRANCIS LTD
PI ABINGDON
PA 4 PARK SQUARE, MILTON PARK, ABINGDON OX14 4RN, OXFORDSHIRE, ENGLAND
SN 1055-0496
J9 AM J ADDICTION
JI Am. J. Addict.
PD MAR-APR
PY 2008
VL 17
IS 2
BP 126
EP 134
DI 10.1080/10550490701861227
PG 9
WC Substance Abuse
SC Substance Abuse
GA 301MT
UT WOS:000255901000007
PM 18393056
OA Green Accepted
DA 2020-02-16
ER

PT J
AU Bogels, S
   Hoogstad, B
   van Dun, L
   de Schutter, S
   Restifo, K
AF Bogels, Susan
   Hoogstad, Bert
   van Dun, Lieke
   de Schutter, Sarah
   Restifo, Kathleen
TI Mindfulness Training for Adolescents with Externalizing Disorders and
   their Parents
SO BEHAVIOURAL AND COGNITIVE PSYCHOTHERAPY
LA English
DT Article
DE Mindfulness; externalizing; children and adolescents; mindful parenting;
   meditation
ID DEFICIT HYPERACTIVITY DISORDER; GENERIC CORE SCALES; QUALITY-OF-LIFE;
   ATTENTION-DEFICIT; ANTISOCIAL-BEHAVIOR; ANXIETY DISORDERS; CHILDREN;
   CONDUCT; PEDSQL(TM)-4.0; INTERVENTIONS
AB Mindfulness training was evaluated as a new treatment for attention and impulsivity problems in adolescents with a variety of different externalizing disorders: attention deficit-hyperactivity disorder, oppositional-defiant and/or conduct disorder, and autism spectrum disorder if characterized by externalizing problem behaviour. It was argued that the large overlap between these three disorders may be partially explained by common underlying attention and behaviour control deficits. Fourteen clinically referred adolescents suffering from externalizing disorders followed mindfulness training in a group format. Parallel, their parents received mindful parenting training. Adolescents and their parents were measured before and after waitlist, after 8-week training, and at 8-week follow-up. No improvement occurred during waitlist on most variables. After mindfulness training, children self-reported substantial improvement on personal goals, internalizing and externalizing complaints, attention problems, happiness, and mindful awareness, and performed better on a sustained attention test. Likewise, parents reported improvement on children's goals, externalizing and attention problems, self-control, attunement to others and withdrawal. In addition, parents improved on their own goals. Improvement was maintained 8 weeks after the training. Consistent with mindfulness theory, increased child awareness after training predicted longer-term improvement in parent-rated child symptoms. Concomitant parent and child mindfulness training appears to be a promising approach for clinic-referred adolescents with attention and impulsivity problems.
C1 [Bogels, Susan] Univ Amsterdam, Dept Educ, NL-1090 GE Amsterdam, Netherlands.
   [Hoogstad, Bert; van Dun, Lieke] Community Child & Youth Mental Hlth Ctr Maastrich, Maastricht, Netherlands.
   [Restifo, Kathleen] Maastricht Univ, Maastricht, Netherlands.
RP Bogels, S (reprint author), Univ Amsterdam, Dept Educ, POB 94208, NL-1090 GE Amsterdam, Netherlands.
EM s.m.bogels@uva.nl
NR 50
TC 172
Z9 175
U1 6
U2 120
PU CAMBRIDGE UNIV PRESS
PI NEW YORK
PA 32 AVENUE OF THE AMERICAS, NEW YORK, NY 10013-2473 USA
SN 1352-4658
J9 BEHAV COGN PSYCHOTH
JI Behav. Cognit. Psychther.
PD MAR
PY 2008
VL 36
IS 2
BP 193
EP 209
DI 10.1017/S1352465808004190
PG 17
WC Psychology, Clinical
SC Psychology
GA 368IX
UT WOS:000260615900005
DA 2020-02-16
ER

PT J
AU Burt, KB
   Obradovic, J
   Long, JD
   Masten, AS
AF Burt, Keith B.
   Obradovic, Jelena
   Long, Jeffrey D.
   Masten, Ann S.
TI The interplay of social competence and psychopathology over 20 years:
   Testing transactional and cascade models
SO CHILD DEVELOPMENT
LA English
DT Article
ID EARLY ADOLESCENT BOYS; DEPRESSIVE SYMPTOMS; CONDUCT PROBLEMS; FIT
   INDEXES; EXTERNALIZING BEHAVIOR; PEER RELATIONSHIPS; SOCIOMETRIC STATUS;
   LONGITUDINAL DATA; FOLLOW-UP; CHILDHOOD
AB Associations among internalizing, externalizing, and social competence were examined in a longitudinal cohort (N = 205) of 8- to 12-year-old children reassessed after 7, 10, and 20 years. Theoretically informed nested structural equation models tested interconnections among broad multi-informant constructs across four developmental periods. Follow-up analyses examined gender invariance, measurement and age effects, and putative common causes. Key model comparisons indicated robust negative paths from social competence to internalizing problems from childhood to adolescence and from emerging adulthood to young adulthood. Social competence and externalizing problems showed strong initial associations in childhood but no longitudinal cross-domain paths. Using a developmental psychopathology framework, results are discussed in relation to cascade and transactional effects and the interplay between competence and symptoms over time.
C1 [Burt, Keith B.] Univ Vermont, Dept Psychol, Burlington, VT 05405 USA.
   [Obradovic, Jelena; Long, Jeffrey D.; Masten, Ann S.] Univ Minnesota, St Paul, MN USA.
RP Burt, KB (reprint author), Univ Vermont, Dept Psychol, 2 Colchester Dr, Burlington, VT 05405 USA.
EM Keith.Burt@uvm.edu
RI Burt, Keith/F-9280-2011; Masten, Ann/E-7091-2011
OI Long, Jeffrey/0000-0001-7181-9652; Masten, Ann/0000-0003-2871-7508
FU NIMH NIH HHSUnited States Department of Health & Human ServicesNational
   Institutes of Health (NIH) - USANIH National Institute of Mental Health
   (NIMH) [R01MH33222]
NR 74
TC 160
Z9 164
U1 3
U2 48
PU WILEY
PI HOBOKEN
PA 111 RIVER ST, HOBOKEN 07030-5774, NJ USA
SN 0009-3920
EI 1467-8624
J9 CHILD DEV
JI Child Dev.
PD MAR-APR
PY 2008
VL 79
IS 2
BP 359
EP 374
DI 10.1111/j.1467-8624.2007.01130.x
PG 16
WC Psychology, Educational; Psychology, Developmental
SC Psychology
GA 278RZ
UT WOS:000254305300008
PM 18366428
DA 2020-02-16
ER

PT J
AU Ruchkin, V
   Gilliam, WS
   Mayes, L
AF Ruchkin, Vladislav
   Gilliam, Walter S.
   Mayes, Linda
TI Developmental pathway modeling in considering behavior problems in young
   Russian children
SO CHILD PSYCHIATRY & HUMAN DEVELOPMENT
LA English
DT Article
DE children; developmental risks; behavior and health problems; Russia
ID EARLY MATERNAL REJECTION; BIRTH COMPLICATIONS; EARLY-ONSET;
   PSYCHOPATHOLOGY; PRESCHOOL; HEALTH; RISK; PREDICTORS; CHILDHOOD;
   ADVERSITY
AB In planning interventions it is essential to understand how adverse risk factors in early childhood are associated with child mental health problems, whether some types of problems can be better explained by the specific risk factors, and whether early risk factors are differently related to different types of child behavior problems. A community sample of 692 1.5-3.5-year-old children from Northern Russia was assessed by means of maternal reports. The study compared two models for the development of internalizing (withdrawn, anxious/depressed) and externalizing (aggressive, destructive) behavior problems in relation to the same early risk factors using structural equation modeling. Findings suggested that the development of these problems is related to maternal psychological problems and alcohol use during pregnancy, and mediated by the continuing maternal and family dysfunction and compromised postnatal condition of the child. Results indicated good model fit for both internalizing and externalizing problems, and neither of the models fit significantly better than the other. Findings are discussed in terms of understanding developmental risk and informing intervention and prevention efforts.
C1 [Ruchkin, Vladislav; Gilliam, Walter S.; Mayes, Linda] Yale Univ, Sch Med, Ctr Child Study, New Haven, CT 06520 USA.
   [Ruchkin, Vladislav] Karolinska Inst, Ctr Violence Prevent, Stockholm, Sweden.
   [Ruchkin, Vladislav] Skonviks Psychiat Clin, Ctr Forens Psychiat, Sater, Sweden.
RP Ruchkin, V (reprint author), Yale Univ, Sch Med, Ctr Child Study, 230 S Frontage Rd, New Haven, CT 06520 USA.
EM vladislav.ruchkin@yale.edu
OI Ruchkin, Vladislav/0000-0002-2510-6798
NR 42
TC 3
Z9 4
U1 0
U2 4
PU SPRINGER
PI NEW YORK
PA 233 SPRING STREET, NEW YORK, NY 10013 USA
SN 0009-398X
J9 CHILD PSYCHIAT HUM D
JI Child Psychiat. Hum. Dev.
PD MAR
PY 2008
VL 39
IS 1
BP 49
EP 66
DI 10.1007/s10578-007-0070-9
PG 18
WC Psychology, Developmental; Pediatrics; Psychiatry
SC Psychology; Pediatrics; Psychiatry
GA 248MF
UT WOS:000252156700005
PM 17619143
DA 2020-02-16
ER

PT J
AU Chen, M
   Seipp, CM
   Johnston, C
AF Chen, Mandy
   Seipp, Carla M.
   Johnston, Charlotte
TI Mothers' and fathers' attributions and beliefs in families of girls and
   boys with attention-deficit/hyperactivity disorder
SO CHILD PSYCHIATRY & HUMAN DEVELOPMENT
LA English
DT Article
DE gender differences; attention-deficit/hyperactivity disorder; parental
   attributions; ADHD beliefs
ID DEFICIT HYPERACTIVITY DISORDER; OPPOSITIONAL DEFIANT DISORDER; BEHAVIOR
   DISORDERS; GENDER-DIFFERENCES; CHILD; ADHD; PARENTS; SYMPTOMS;
   ADOLESCENTS; RISK
AB This study examined parent and child gender effects on parents' attributions and beliefs in regards to child symptoms of attention-deficit/hyperactivity disorder (ADHD). Participants included mothers and fathers of 19 girls and 17 boys with ADHD. Groups of boys and girls, aged 5-13 years, were equated on age and medication status, as well as ADHD symptom severity. These groups also were similar in the severity of comorbid oppositional behaviors and internalizing problems, as well as a variety of demographic characteristics. Parents' attributions for child behavior were assessed in response to written scenarios describing either hyperactive/impulsive or inattentive symptoms of ADHD. Parents also completed a questionnaire assessing beliefs and knowledge about ADHD. There were no child gender effects for parents' attributions or beliefs. All parents attributed inattentive symptoms to more internal, global and stable causes than impulsive symptoms. Mothers attributed both inattentive and impulsive child symptoms to more global and stable causes than did fathers. Fathers, but not mothers, reported more negative reactions to ADHD symptoms that were perceived as having an internal cause. Finally, mothers scored higher on beliefs in behavior management than did fathers, and fathers believed more in psychological causes and treatments for ADHD. Possible explanations for and implications of these results are explored.
C1 [Chen, Mandy; Seipp, Carla M.; Johnston, Charlotte] Univ British Columbia, Dept Psychol, Vancouver, BC V6T 1Z4, Canada.
RP Chen, M (reprint author), Univ British Columbia, Dept Psychol, 2136 W Mall, Vancouver, BC V6T 1Z4, Canada.
EM mandy@psych.ubc.ca
NR 40
TC 21
Z9 22
U1 0
U2 10
PU SPRINGER
PI NEW YORK
PA 233 SPRING STREET, NEW YORK, NY 10013 USA
SN 0009-398X
J9 CHILD PSYCHIAT HUM D
JI Child Psychiat. Hum. Dev.
PD MAR
PY 2008
VL 39
IS 1
BP 85
EP 99
DI 10.1007/s10578-007-0073-6
PG 15
WC Psychology, Developmental; Pediatrics; Psychiatry
SC Psychology; Pediatrics; Psychiatry
GA 248MF
UT WOS:000252156700007
PM 17619142
DA 2020-02-16
ER

PT J
AU Capozzi, F
   Casini, MP
   Romani, M
   De Gennaro, L
   Nicolais, G
   Solano, L
AF Capozzi, Flavia
   Casini, Maria Pia
   Romani, Maria
   De Gennaro, Luigi
   Nicolais, Giampaolo
   Solano, Luigi
TI Psychiatric comorbidity in learning disorder: Analysis of family
   variables
SO CHILD PSYCHIATRY & HUMAN DEVELOPMENT
LA English
DT Article
DE learning disorder (LD); psychiatric comorbidity; attachment styles;
   internal relationships representations
ID DEFICIT HYPERACTIVITY DISORDER; READING-DISABILITY; CHILDREN;
   ATTACHMENT; PSYCHOPATHOLOGY; PERSONALITY; PREVALENCE; BEHAVIOR;
   DYSLEXIA; PARENTS
AB Objective This study aimed to evaluate the role of parental relational styles on the development of psychopathological disturbances in children with Learning Disability (LD).
   Method Fifty-six children aged 7-12 diagnosed with LD were evaluated on the basis of the Children Behaviour Check List (CBCL) completed by parents. Parents completed an Attachment Style Questionnaire (ASQ) and a family relationships internal representations questionnaire (Family Attitudes Questionnaire, FAQ). Multiple regressions were performed, using parental FAQ and ASQ scores as predictors and children's CBCL scores as criterion
   Results Sixty percent of children in the sample obtained a clinical score in at least one of the two syndrome groups. Internalizing behavior in children was predicted by father's Relationships as Secondary and mother's Need for Approval and Preoccupation with Relationships scores. Externalizing behavior was predicted by both father and mother's Need for Approval scores.
   Conclusion Insecure attachment styles in parents appeared associated with maladaptive emotional-behavioral strategies in their children and may be interpreted as a risk factor for the development of the latter. More specifically, internalizing behavior in children appeared associated with dimensions pointing to dismissing attachment in fathers and to preoccupied attachment in mothers, while externalizing behavior appeared associated with dimensions indicating preoccupied attachment in both parents. Possible interpretations of these data within the LD population are put forward.
C1 [Capozzi, Flavia; Casini, Maria Pia; Romani, Maria] Univ Roma La Sapienza, Fac Med, Dept Child & Adolescent Neurol & Psychiat Sci, Rome, Italy.
   [De Gennaro, Luigi; Nicolais, Giampaolo] Univ Roma La Sapienza, Dept Psychol, Rome, Italy.
   [Solano, Luigi] Univ Roma La Sapienza, Fac Psychol 1, Dept Dynam & Clin Psychol, Rome, Italy.
RP Capozzi, F (reprint author), Univ Roma La Sapienza, Fac Med, Dept Child & Adolescent Neurol & Psychiat Sci, Rome, Italy.
EM flavia.capozzi@uniroma1.it
RI Casini, Maria Pia/AAA-6374-2020; De Gennaro, Luigi/L-8711-2015
OI De Gennaro, Luigi/0000-0003-3613-6631
NR 44
TC 16
Z9 17
U1 0
U2 18
PU SPRINGER
PI NEW YORK
PA 233 SPRING ST, NEW YORK, NY 10013 USA
SN 0009-398X
EI 1573-3327
J9 CHILD PSYCHIAT HUM D
JI Child Psychiat. Hum. Dev.
PD MAR
PY 2008
VL 39
IS 1
BP 101
EP 110
DI 10.1007/s10578-007-0074-5
PG 10
WC Psychology, Developmental; Pediatrics; Psychiatry
SC Psychology; Pediatrics; Psychiatry
GA 248MF
UT WOS:000252156700008
PM 17619141
DA 2020-02-16
ER

PT J
AU Stifter, CA
   Putnam, S
   Jahromi, L
AF Stifter, Cynthia A.
   Putnam, Samuel
   Jahromi, Laudan
TI Exuberant and inhibited toddlers: Stability of temperament and risk for
   problem behavior
SO DEVELOPMENT AND PSYCHOPATHOLOGY
LA English
DT Article
ID YOUNG-CHILDREN; EMOTION REGULATION; EFFORTFUL CONTROL;
   INDIVIDUAL-DIFFERENCES; NEGATIVE EMOTIONALITY; AGGRESSIVE-BEHAVIOR;
   SELF-REGULATION; CHILDHOOD; ANXIETY; DISORDER
AB Temperament, effortful control, and problem behaviors at 4.5 years were assessed in 72 children classified as exuberant, inhibited, and low reactive as 2-year-olds. Exuberant toddlers were more positive, socially responsive to novel persons, less shy, and rated as having more problem behaviors, including externalizing and internalizing behaviors, than other children as preschoolers. Two forms of effortful control, the ability to delay a response and the ability to produce a subdominant response, were associated with fewer externalizing behaviors, whereas expressing more negative affect (relative to positive/neutral affect) when disappointed was related to more internalizing behaviors. Interaction effects implicated high levels of unregulated emotion during disappointment as a risk factor for problem behaviors in exuberant children.
C1 [Stifter, Cynthia A.] Penn State Univ, University Pk, PA 16803 USA.
   [Putnam, Samuel] Bowdoin Coll, Brunswick, ME 04011 USA.
   [Jahromi, Laudan] Univ Calif Los Angeles, Los Angeles, CA USA.
RP Stifter, CA (reprint author), Penn State Univ, 105 White Bldg, University Pk, PA 16803 USA.
EM tvr@psu.edu
FU NIMH NIH HHSUnited States Department of Health & Human ServicesNational
   Institutes of Health (NIH) - USANIH National Institute of Mental Health
   (NIMH) [R01 MH050843, MH 50843]
NR 92
TC 89
Z9 90
U1 1
U2 29
PU CAMBRIDGE UNIV PRESS
PI NEW YORK
PA 32 AVENUE OF THE AMERICAS, NEW YORK, NY 10013-2473 USA
SN 0954-5794
EI 1469-2198
J9 DEV PSYCHOPATHOL
JI Dev. Psychopathol.
PD SPR
PY 2008
VL 20
IS 2
BP 401
EP 421
DI 10.1017/S0954579408000199
PG 21
WC Psychology, Developmental
SC Psychology
GA 293HX
UT WOS:000255327500001
PM 18423086
OA Green Accepted
DA 2020-02-16
ER

PT J
AU Lengua, LJ
   Bush, NR
   Long, AC
   Kovacs, EA
   Trancik, AM
AF Lengua, Liliana J.
   Bush, Nicole R.
   Long, Anna C.
   Kovacs, Erica A.
   Trancik, Anika M.
TI Effortful control as a moderator of the relation between contextual risk
   factors and growth in adjustment problems
SO DEVELOPMENT AND PSYCHOPATHOLOGY
LA English
DT Article
ID SELF-REGULATION; MULTIPLE-RISK; EXTERNALIZING BEHAVIOR; REGULATORY
   PROCESSES; CHILDRENS RESPONSE; YOUNG-CHILDREN; URBAN CHILDREN;
   EMOTIONALITY; TEMPERAMENT; DEPRESSION
AB Effortful control was examined as a moderator of the relations of three domains of contextual risk factors to growth in internalizing and externalizing problems in a community sample (N = 189) of children (8-12 years at Time 1). Socioeconomic, maternal, and environmental risk factors were examined as predictors of initial levels and growth in children's adjustment problems across 3 years. The effects of the risk factors depended on children's level of effortful control. For children lower in effortful control, socioeconomic risk was related to significantly higher initial levels of internalizing and externalizing problems and decreases over time. However, children lower in effortful control had higher levels of problems at all three time points than children higher in effortful control. Maternal risk was associated with increases in internalizing for children lower in effortful control, and environmental risk was related to increases in internalizing and externalizing problems for children lower in effortful control, but not those higher in effortful control. Children who were lower in effortful control appeared to experience more adverse effects of contextual risk than those higher in effortful control, suggesting that interventions aimed at improving children's effortful control might serve to protect children from increased risk of adjustment problems associated with contextual risk factors.
C1 [Lengua, Liliana J.; Bush, Nicole R.; Long, Anna C.; Kovacs, Erica A.; Trancik, Anika M.] Univ Washington, Dept Psychol, Seattle, WA 98195 USA.
RP Lengua, LJ (reprint author), Univ Washington, Dept Psychol, Box 351525, Seattle, WA 98195 USA.
EM liliana@u.washington.edu
FU NIMH NIH HHSUnited States Department of Health & Human ServicesNational
   Institutes of Health (NIH) - USANIH National Institute of Mental Health
   (NIMH) [R29 MH057703]
NR 80
TC 72
Z9 80
U1 1
U2 17
PU CAMBRIDGE UNIV PRESS
PI NEW YORK
PA 32 AVENUE OF THE AMERICAS, NEW YORK, NY 10013-2473 USA
SN 0954-5794
J9 DEV PSYCHOPATHOL
JI Dev. Psychopathol.
PD SPR
PY 2008
VL 20
IS 2
BP 509
EP 528
DI 10.1017/S0954579408000254
PG 20
WC Psychology, Developmental
SC Psychology
GA 293HX
UT WOS:000255327500007
PM 18423092
OA Green Accepted
DA 2020-02-16
ER

PT J
AU Curran, PJ
   Hussong, AM
   Cai, L
   Huang, WJ
   Sher, KJ
   Chassin, L
   Zucker, RA
AF Curran, Patrick J.
   Hussong, Andrea M.
   Cai, Li
   Huang, Wenjing
   Sher, Kenneth J.
   Chassin, Laurie
   Zucker, Robert A.
TI Pooling data from multiple longitudinal studies: The role of item
   response theory in integrative data analysis
SO DEVELOPMENTAL PSYCHOLOGY
LA English
DT Article
DE integrative data analysis; pooling data; growth modeling; item response
   theory
ID ADOLESCENT CHILDREN; SUBSTANCE USE; ALCOHOLISM; RELIABILITY; MODEL
AB There are a number of significant challenges researchers encounter when studying development over an extended period of time, including subject attrition, the changing of measurement structures across groups and developmental periods, and the need to invest substantial time and money. Integrative data analysis is an emerging set of methodologies that allows researchers to overcome many of the challenges of single-sample designs through the pooling of data drawn from multiple existing developmental studies. This approach is characterized by a host of advantages, but this also introduces several new complexities that must be addressed prior to broad adoption by developmental researchers. In this article, the authors focus on methods for fitting measurement models and creating scale scores using data drawn from multiple longitudinal studies. The authors present findings from the analysis of repeated measures of internalizing symptomatology that were pooled from three existing developmental studies. The authors describe and demonstrate each step in the analysis and conclude with a discussion of potential limitations and directions for future research.
C1 [Curran, Patrick J.; Hussong, Andrea M.; Cai, Li; Huang, Wenjing] Univ N Carolina, Dept Psychol, Chapel Hill, NC 27599 USA.
   [Chassin, Laurie] Arizona State Univ, Dept Psychol, Tempe, AZ 85287 USA.
   [Sher, Kenneth J.] Univ Missouri, Dept Psychol, Columbia, MO USA.
   [Zucker, Robert A.] Univ Michigan, Dept Psychol, Ann Arbor, MI 48109 USA.
   [Zucker, Robert A.] Univ Michigan, Dept Psychiat, Ann Arbor, MI 48109 USA.
RP Curran, PJ (reprint author), Univ N Carolina, Dept Psychol, CB 3270, Chapel Hill, NC 27599 USA.
EM curran@unc.edu
FU NIAAA NIH HHSUnited States Department of Health & Human ServicesNational
   Institutes of Health (NIH) - USANIH National Institute on Alcohol Abuse
   & Alcoholism (NIAAA) [K05 AA017242, AA013987, R01 AA007065-06, R01
   AA016213-15, AA16213, R01 AA013987, R37 AA007065, AA07065, R01 AA007065,
   R01 AA016213, R01 AA013987-01]; NIDA NIH HHSUnited States Department of
   Health & Human ServicesNational Institutes of Health (NIH) - USANIH
   National Institute on Drug Abuse (NIDA) [DA15398, DA013148, R01
   DA013148, R01 DA005227, DA05227, R01 DA015398-01, R01 DA015398, R01
   DA005227-05, R01 DA013148-01]
NR 41
TC 71
Z9 72
U1 1
U2 13
PU AMER PSYCHOLOGICAL ASSOC
PI WASHINGTON
PA 750 FIRST ST NE, WASHINGTON, DC 20002-4242 USA
SN 0012-1649
EI 1939-0599
J9 DEV PSYCHOL
JI Dev. Psychol.
PD MAR
PY 2008
VL 44
IS 2
BP 365
EP 380
DI 10.1037/0012-1649.44.2.365
PG 16
WC Psychology, Developmental
SC Psychology
GA 276BD
UT WOS:000254115200007
PM 18331129
OA Green Accepted
DA 2020-02-16
ER

PT J
AU Hong, GL
   Yu, B
AF Hong, Guanglei
   Yu, Bing
TI Effects of kindergarten retention on children's social-emotional
   development: An application of propensity score method to multivariate,
   multilevel data
SO DEVELOPMENTAL PSYCHOLOGY
LA English
DT Article
DE causal inference; grade retention; measurement error; nonexperimental
   data; sensitivity analysis
ID EARLY-GRADE RETENTION; HIGH-SCHOOL; ACADEMIC-PERFORMANCE; CAUSAL
   INFERENCE; UNITED-STATES; ADJUSTMENT; ELEMENTARY; MODELS; BIAS;
   SUBCLASSIFICATION
AB This study examines the effects of kindergarten retention on children's social-emotional development in the early, middle, and late elementary years. Previous studies have generated mixed results partly due to some major methodological challenges, including selection bias, measurement error, and divergent perceptions of multiple respondents in different domains of child development. The authors address these challenges by using propensity score stratification to contend with selection bias and by embedding measurement models in hierarchical models to account for measurement error and to model dependence among observations. The authors' analyses of a series of multivariate models enable them to compare the retention effects across different respondents over different time points. In general, the results show no evidence suggesting that kindergarten retention does harm to children's social-emotional development. Rather, the findings suggest that, had the retained kindergartners been promoted to the first grade instead, they would possibly have developed a lower level of self-confidence and interest in reading and all school subjects 2 years later and would have displayed a higher level of internalizing problem behaviors at the end of the treatment year and 2 years later.
C1 [Hong, Guanglei; Yu, Bing] Univ Toronto, Ontario Inst Studies Educ, Dept Human Dev & Appl Psychol, Toronto, ON M5S 1V6, Canada.
RP Hong, GL (reprint author), Univ Toronto, Ontario Inst Studies Educ, Dept Human Dev & Appl Psychol, 100 Coll St, Toronto, ON M5S 1V6, Canada.
EM ghong@oise.utoronto.ca
NR 64
TC 48
Z9 48
U1 2
U2 26
PU AMER PSYCHOLOGICAL ASSOC
PI WASHINGTON
PA 750 FIRST ST NE, WASHINGTON, DC 20002-4242 USA
SN 0012-1649
J9 DEV PSYCHOL
JI Dev. Psychol.
PD MAR
PY 2008
VL 44
IS 2
BP 407
EP 421
DI 10.1037/0012-1649.44.2.407
PG 15
WC Psychology, Developmental
SC Psychology
GA 276BD
UT WOS:000254115200010
PM 18331132
DA 2020-02-16
ER

PT J
AU French, DC
   Eisenberg, N
   Vaughan, J
   Purwono, U
   Suryanti, TA
AF French, Doran C.
   Eisenberg, Nancy
   Vaughan, Julie
   Purwono, Urip
   Suryanti, Telie A.
TI Religious involvement and the social competence and adjustment of
   Indonesian Muslim adolescents
SO DEVELOPMENTAL PSYCHOLOGY
LA English
DT Article
DE social competence; religion; cultural psychology
ID EFFORTFUL CONTROL; DELINQUENCY; BEHAVIOR; SPIRITUALITY; HEALTH; YOUTH;
   INDIVIDUALISM; EMOTIONALITY; CHILDREN; IDENTITY
AB This study assessed the relation between religious involvement and multiple indices of competence in 183 eighth- and ninth-grade Indonesian Muslim adolescents (M = 13.3 years). The authors assessed spirituality and religiosity using both parent and adolescent reports, and social competence and adjustment using multiple measures and data sources. Structural equation modeling analyses revealed that parent and adolescent reports of religiosity and spirituality yielded I single religious involvement latent variable that was related to peer group status, academic achievement, emotional regulation, prosocial behavior, antisocial/problem behavior, internalizing behavior, and self-esteem. The consistency of relations between religious involvement and competence may be in part attributable to the collectivist context of religion in West Java, Indonesia, within which people exhibit strong beliefs in Islam and religion permeates daily life.
C1 [French, Doran C.] Illinois Wesleyan Univ, Dept Psychol, Bloomington, IL 61702 USA.
   [Eisenberg, Nancy; Vaughan, Julie] Arizona State Univ, Dept Psychol, Tempe, AZ 85287 USA.
   [Suryanti, Telie A.] Padjadjaran State Univ, Dept Psychol, Bandung, West Java, Indonesia.
RP French, DC (reprint author), Illinois Wesleyan Univ, Dept Psychol, POB 2900, Bloomington, IL 61702 USA.
EM dfrench@iwu.edu
OI Purwono, Urip/0000-0002-6629-8300
NR 87
TC 42
Z9 42
U1 0
U2 13
PU AMER PSYCHOLOGICAL ASSOC
PI WASHINGTON
PA 750 FIRST ST NE, WASHINGTON, DC 20002-4242 USA
SN 0012-1649
J9 DEV PSYCHOL
JI Dev. Psychol.
PD MAR
PY 2008
VL 44
IS 2
BP 597
EP 611
DI 10.1037/0012-1649.44.2.597
PG 15
WC Psychology, Developmental
SC Psychology
GA 276BD
UT WOS:000254115200025
PM 18331147
DA 2020-02-16
ER

PT J
AU Pesenti-Gritti, P
   Spatola, CAM
   Fagnani, C
   Ogliari, A
   Patriarca, V
   Stazi, MA
   Battaglia, M
AF Pesenti-Gritti, Paola
   Spatola, Chiara A. M.
   Fagnani, Corrado
   Ogliari, Anna
   Patriarca, Valeria
   Stazi, Maria Antonietta
   Battaglia, Marco
TI The co-occurrence between internalizing and externalizing behaviors
SO EUROPEAN CHILD & ADOLESCENT PSYCHIATRY
LA English
DT Article
DE CBCL/6-18; bivariate twin studies; internalization externalization;
   comorbidity
ID ENVIRONMENTAL-INFLUENCES; ANTISOCIAL-BEHAVIOR; DEPRESSIVE SYMPTOMS;
   EMOTIONAL-PROBLEMS; CONDUCT PROBLEMS; SEX-DIFFERENCES; COMORBIDITY;
   TWIN; CHILDHOOD; ADOLESCENTS
AB Although Internalized and Externalized problem behaviors are described as separate phenomena at the psychometric and clinical levels, they frequently co-occur. Only few studies, however, have investigated the causes of such covariation. In a sample of 398 twin pairs aged 8-17 drawn from the general population-based Italian Twin Registry, we applied bivariate genetic analyses to parent-rated CBCL/6-18 Internalization and Externalization scores. Covariation of Internalizing and Externalizing problem behaviors was best explained by genetic and common environmental factors, while the influence of unique environmental factors upon covariance appeared negligible. Odds ratio values showed that a borderline/clinical level of Externalization is a robust predictor of co-existing Internalizing problems in the same child, or within a sibship. Our findings help to approximate individual risks (e.g., in clinical practice, predicting the presence of Internalization in an externalizing child, and vice-versa), and to recognize that several shared environmental and genetic factors can simultaneously affect a child's proneness to suffer from both types of problem behaviors.
C1 [Pesenti-Gritti, Paola; Spatola, Chiara A. M.; Ogliari, Anna; Battaglia, Marco] Univ Vita Salute San Raffaele, Dept Psychol, I-20127 Milan, Italy.
   [Fagnani, Corrado; Patriarca, Valeria; Stazi, Maria Antonietta] Ist Super Sanita, Natl Ctr Epidemiol Surveillance & Hlth Promot, I-00161 Rome, Italy.
   [Battaglia, Marco] Inst Sci Eugenio Medea, Dept Child Psychiat, Bosisio Parini, Italy.
   [Battaglia, Marco] Univ Laval, Dept Psychiat, Quebec City, PQ G1K 7P4, Canada.
RP Battaglia, M (reprint author), Univ Vita Salute San Raffaele, Dept Psychol, 20 Via Stamira Ancona, I-20127 Milan, Italy.
EM marco.battaglia@hsr.it
RI Fagnani, Corrado/J-9069-2016; stazi, maria/K-4597-2016
OI Fagnani, Corrado/0000-0001-5771-7772; Spatola,
   Chiara/0000-0003-4807-9566; Patriarca, Valeria/0000-0003-4898-5825
NR 55
TC 17
Z9 17
U1 0
U2 12
PU DR DIETRICH STEINKOPFF VERLAG
PI DARMSTADT
PA PO BOX 10 04 62, D-64204 DARMSTADT, GERMANY
SN 1018-8827
J9 EUR CHILD ADOLES PSY
JI Eur. Child Adolesc. Psych.
PD MAR
PY 2008
VL 17
IS 2
BP 82
EP 92
DI 10.1007/s00787-007-0639-7
PG 11
WC Psychology, Developmental; Pediatrics; Psychiatry
SC Psychology; Pediatrics; Psychiatry
GA 280CO
UT WOS:000254402700003
PM 17846816
DA 2020-02-16
ER

PT J
AU Byrd-Craven, J
   Geary, DC
   Rose, AJ
   Ponzi, D
AF Byrd-Craven, Jennifer
   Geary, David C.
   Rose, Amanda J.
   Ponzi, Davide
TI Co-ruminating increases stress hormone levels in women
SO HORMONES AND BEHAVIOR
LA English
DT Article
DE friendships; stress; cortisol; evolution; sex differences; adolescent
   development
ID FRIENDSHIP; RESPONSES; MEMORY
AB Same-sex friendships are an important source of social support and typically contribute to positive adjustment. However, there can be adjustment trade-offs if the friends co-ruminate (i.e., talk excessively about problems) in that co-rumination is related to having close friendships but also to increased internalizing symptoms. The current study utilized an experimental manipulation that elicited co-rumination in young women and thus mirrored an everyday response to stress. Observed co-rumination was associated with a significant increase in the stress hormone, cortisol (after controlling for self-reported co-rumination and for cortisol levels assessed before the discussion of problems). These findings suggest that co-rumination can amplify, rather than mitigate, the hormonal stress response to personal life stressors. (c) 2007 Elsevier Inc. All rights reserved.
C1 [Byrd-Craven, Jennifer; Geary, David C.; Rose, Amanda J.; Ponzi, Davide] Univ Missouri, Columbia, MO 65211 USA.
RP Byrd-Craven, J (reprint author), Oklahoma State Univ, Dept Psychol, 116 N Murray, Stillwater, OK 74078 USA.
EM jennifer.byrd.craven@okstate.edu
OI Ponzi, Davide/0000-0001-5112-8336
NR 16
TC 36
Z9 41
U1 2
U2 17
PU ACADEMIC PRESS INC ELSEVIER SCIENCE
PI SAN DIEGO
PA 525 B ST, STE 1900, SAN DIEGO, CA 92101-4495 USA
SN 0018-506X
J9 HORM BEHAV
JI Horm. Behav.
PD MAR
PY 2008
VL 53
IS 3
BP 489
EP 492
DI 10.1016/j.yhbeh.2007.12.002
PG 4
WC Behavioral Sciences; Endocrinology & Metabolism
SC Behavioral Sciences; Endocrinology & Metabolism
GA 281IZ
UT WOS:000254491400010
PM 18206886
DA 2020-02-16
ER

PT J
AU Devine, KA
   Storch, EA
   Geffken, GR
   Freddo, M
   Humphrey, JL
   Silverstein, JH
AF Devine, Katie A.
   Storch, Eric A.
   Geffken, Gary R.
   Freddo, Marianna
   Humphrey, Jamie L.
   Silverstein, Janet H.
TI Prospective study of peer victimization and social-psychological
   adjustment in children with endocrine disorders
SO JOURNAL OF CHILD HEALTH CARE
LA English
DT Article
DE pediatric endocrine disorders; peer victimization; social-psychological
   adjustment
AB This article evaluates the relations between peer victimization and child and parent reports of social-psychological variables 1.5 years later. Thirty-six children diagnosed with endocrine disorders and their parents completed questionnaires regarding social-psychological functioning. Peer victimization at time 2 was significantly related to concurrent depression, loneliness, externalizing and internalizing symptoms. Hierarchical linear regression equations indicated that peer victimization at baseline was not a significant predictor of time 2 social-psychological functioning when baseline levels of each variable were controlled. Significant correlations were found between baseline and time 2 levels of social anxiety, loneliness, externalizing and internalizing symptoms, with medium to large effect sizes. Peer victimization, social anxiety, loneliness, internalizing and externalizing behavior problems are relatively stable across time. Peer victimization is related to concurrent adjustment problems but may not contribute to the development of new problems. Early identification and intervention is imperative. Medical visits are an opportunity to assess and refer for treatment.
C1 [Storch, Eric A.; Geffken, Gary R.] Univ Florida, Dept Psychiat, Gainesville, FL 32610 USA.
   [Devine, Katie A.] Univ Georgia, Athens, GA USA.
   [Silverstein, Janet H.] Univ Florida, Div Pediat Endocrinol, Gainesville, FL 32610 USA.
RP Storch, EA (reprint author), Univ Florida, Dept Psychiat, Box 100234, Gainesville, FL 32610 USA.
EM estorch@ufl.edu
RI Devine, Katie/K-1298-2019; Storch, Eric/I-4935-2012
OI Devine, Katie/0000-0002-1003-8905; 
FU Human Growth Foundation; Genentech Inc.Roche HoldingGenentech
FX This study was supported by grants from the Human Growth Foundation and
   Genentech Inc.
NR 24
TC 9
Z9 10
U1 0
U2 2
PU SAGE PUBLICATIONS LTD
PI LONDON
PA 1 OLIVERS YARD, 55 CITY ROAD, LONDON EC1Y 1SP, ENGLAND
SN 1367-4935
EI 1741-2889
J9 J CHILD HEALTH CARE
JI J. Child Health Care
PD MAR
PY 2008
VL 12
IS 1
BP 76
EP 86
DI 10.1177/1367493507085620
PG 11
WC Nursing; Pediatrics
SC Nursing; Pediatrics
GA V13DQ
UT WOS:000207647900007
PM 18287186
DA 2020-02-16
ER

PT J
AU Stevens, GWJM
   Vollebergh, WAM
AF Stevens, Gonneke W. J. M.
   Vollebergh, Wilma A. M.
TI Mental health in migrant children
SO JOURNAL OF CHILD PSYCHOLOGY AND PSYCHIATRY
LA English
DT Article
DE adolescents; children; externalising problems; internalising problems;
   mental health; migrant; review; ethnicity
ID REPORTED PROBLEM BEHAVIOR; FORMER SOVIET-UNION; IMMIGRANT CHILDREN;
   TURKISH IMMIGRANT; ETHNIC-DIFFERENCES; PSYCHOLOGICAL ADAPTATION;
   PSYCHIATRIC-DISORDERS; REFUGEE CHILDREN; INTERNALIZING PROBLEMS;
   PSYCHOSOCIAL PROBLEMS
AB Many factors have been identified to explain differences in mental health problems between migrant and native children: the process of migration, the ethnic minority position of migrants, their specific cultural background and the selection of migrants. In this paper, the international literature regarding mental health of migrant children is reviewed using strict selection criteria. An extensive search was carried out to locate journal articles on the subject of mental health in migrant youth published since the 1990s. Only 20 studies met all inclusion criteria. Besides the conclusion that the studies did not unequivocally find an increased risk of mental health problems in migrant children, it proved to be very difficult to draw any sound conclusions with respect to these children's risk of mental health problems, since the impact of migration on children's mental health varied with the informants used and the characteristics of the migrant group and of the host country. The lack of univocal definitions of key terms further complicated generalised conclusions in this research field. As such, this research field is in urgent need of more research using standardised research designs, methodology and definitions. A proposition for this research design is made.
C1 [Stevens, Gonneke W. J. M.; Vollebergh, Wilma A. M.] Univ Utrecht, Fac Social Sci, NL-3508 TC Utrecht, Netherlands.
RP Stevens, GWJM (reprint author), Univ Utrecht, Fac Social Sci, POB 80-140, NL-3508 TC Utrecht, Netherlands.
EM g.w.j.m.stevens@uu.nl; w.a.m.vollebergh@uu.nl
RI Vollebergh, Wilma A M/C-2323-2012
OI Vollebergh, Wilma A M/0000-0003-3532-3072
NR 94
TC 165
Z9 169
U1 8
U2 159
PU BLACKWELL PUBLISHING
PI OXFORD
PA 9600 GARSINGTON RD, OXFORD OX4 2DQ, OXON, ENGLAND
SN 0021-9630
J9 J CHILD PSYCHOL PSYC
JI J. Child Psychol. Psychiatry
PD MAR
PY 2008
VL 49
IS 3
BP 276
EP 294
DI 10.1111/j.1469-7610.2007.01848.x
PG 19
WC Psychology, Developmental; Psychiatry; Psychology
SC Psychology; Psychiatry
GA 271ZH
UT WOS:000253826700005
PM 18081765
DA 2020-02-16
ER

PT J
AU Kramer, MS
   Fombonne, E
   Igumnov, S
   Vanilovich, I
   Matush, L
   Mironova, E
   Bogdanovich, N
   Tremblay, RE
   Chalmers, B
   Zhang, X
   Platt, RW
AF Kramer, Michael S.
   Fombonne, Eric
   Igumnov, Sergei
   Vanilovich, Irina
   Matush, Lidia
   Mironova, Elena
   Bogdanovich, Natalia
   Tremblay, Richard E.
   Chalmers, Beverley
   Zhang, Xun
   Platt, Robert W.
CA Promotion Breastfeeding Interventi
TI Effects of prolonged and exclusive breastfeeding on child behavior and
   maternal adjustment: evidence from a large, randomized trial
SO PEDIATRICS
LA English
DT Article
DE breastfeeding; child behavior; conduct disorder; ADHD; peer relations;
   randomized trial
ID DIFFICULTIES-QUESTIONNAIRE; STRENGTHS; ASSOCIATION
AB OBJECTIVE. The objective of this study was to assess the long-term effects of breastfeeding on child behavior and maternal adjustment.
   METHODS. We followed up children who were in the Promotion of Breastfeeding Intervention Trial, a cluster-randomized trial of a breastfeeding promotion intervention based on the World Health Organization/United Nations Children's Fund Baby-Friendly Hospital Initiative. A total of 17 046 healthy, breastfeeding mother-infant pairs were enrolled from 31 Belarussian maternity hospitals and affiliated polyclinics; 13 889 (81.5%) were followed up at 6.5 years. Mothers and teachers completed the Strengths and Difficulties Questionnaire and supplemental questions bearing on internalizing and externalizing behavioral problems. Mothers also responded to questions concerning their relationships to their partner and child and their breastfeeding of subsequently born children.
   RESULTS. The experimental intervention led to a large increase in exclusive breastfeeding at 3 months (43.3% vs 6.4%) and a significantly higher prevalence of any breastfeeding at all ages up to and including 12 months. No significant treatment effects were observed on either the mother or the teacher Strengths and Difficulties Questionnaire ratings of total difficulties, emotional symptoms, conduct problems, hyperactivity, peer problems, or prosocial behavior or on the supplemental behavioral questions. We found no evidence of treatment effects on the parent's marriage or on the mother's satisfaction with her relationships with her partner or child, but the experimental intervention significantly increased the duration of any breastfeeding, and mothers in the experimental group were nearly twice as likely to breastfeed exclusively the next-born child for at least 3 months.
   CONCLUSIONS. On the basis of the largest randomized trial ever conducted in the area of human lactation, we found no evidence of risks or benefits of prolonged and exclusive breastfeeding for child and maternal behavior. Breastfeeding promotion does, however, favorably affect breastfeeding of the subsequent child.
C1 [Kramer, Michael S.; Fombonne, Eric; Zhang, Xun; Platt, Robert W.] McGill Univ, Fac Med, Dept Pediat, Montreal, PQ, Canada.
   [Kramer, Michael S.; Platt, Robert W.] McGill Univ, Fac Med, Dept Epidemiol & Biostat, Montreal, PQ, Canada.
   [Fombonne, Eric] McGill Univ, Fac Med, Dept Psychiat, Montreal, PQ, Canada.
   [Igumnov, Sergei; Vanilovich, Irina; Matush, Lidia; Mironova, Elena; Bogdanovich, Natalia] Natl Res & Appl Med Mother & Child Ctr, Minsk, BELARUS.
   [Tremblay, Richard E.] Univ Montreal, Grp Rech Inadaptat Psychosociale Chezenfant, Montreal, PQ, Canada.
   [Chalmers, Beverley] Queens Univ, Dept Epidemiol & Community Hlth, Kingston, ON, Canada.
RP Kramer, MS (reprint author), Montreal Childrens Hosp, Montreal, PQ H3H 1P3, Canada.
EM michael.kramer@mcgill.ca
RI Fombonne, Eric/M-4893-2018; Tremblay, Richard/O-1360-2014
OI Fombonne, Eric/0000-0002-8605-3538; Chalmers,
   Beverley/0000-0002-9345-4284; Platt, Robert/0000-0002-5981-8443
NR 24
TC 98
Z9 99
U1 2
U2 28
PU AMER ACAD PEDIATRICS
PI ELK GROVE VILLAGE
PA 141 NORTH-WEST POINT BLVD,, ELK GROVE VILLAGE, IL 60007-1098 USA
SN 0031-4005
EI 1098-4275
J9 PEDIATRICS
JI Pediatrics
PD MAR
PY 2008
VL 121
IS 3
BP E435
EP E440
DI 10.1542/peds.2007-1248
PG 6
WC Pediatrics
SC Pediatrics
GA 271HS
UT WOS:000253780100044
PM 18310164
DA 2020-02-16
ER

PT J
AU Dedrick, RF
   Tan, TX
   Marfo, K
AF Dedrick, Robert F.
   Tan, Tony Xing
   Marfo, Kofi
TI Factor structure of the child behavior checklist/6-18 in a sample of
   girls adopted from China
SO PSYCHOLOGICAL ASSESSMENT
LA English
DT Article
DE child behavior checklist/6-18; confirmatory factor analysis; adopted
   children; Chinese girls; problem behavior
ID CONFIRMATORY FACTOR-ANALYSIS; MODELS; NUMBER; FIT
AB Confirmatory factor analysis with robust weighted least squares estimation of the 103 dichotomously scored items of the Child Behavior Checklist/6-18 (T. A Achenbach & L. A. Rescorla, 2001) in a sample of 516 girls adopted from China (ages 6.0-15.7 years; M = 8.2, SD = 1.9) indicated that the fit of the 8-factor model was good (root-mean-square error of approximation =.047) and was slightly better than what T. A Achenbach and L. A. Rescorla (2001) reported for the same model (.06). Support for the 2nd-order factor structure of Internalizing and Externalizing Problems also was provided. Comparisons of the mean scores for the syndromes and Internalizing, Externalizing, and Total Problems revealed mostly small differences between the sample of adopted Chinese girls and T. A Achenbach and L. A. Rescorla's normative samples.
C1 [Dedrick, Robert F.] Univ S Florida, Dept Educ Measurment & Res, Coll Educ, Tampa, FL 33620 USA.
   [Dedrick, Robert F.; Tan, Tony Xing; Marfo, Kofi] Univ S Florida, Ctr Res Childrens Dev & Learning, Tampa, FL 33620 USA.
   [Tan, Tony Xing; Marfo, Kofi] Univ S Florida, Dept Psychol & Social Fdn, Tampa, FL 33620 USA.
RP Dedrick, RF (reprint author), Univ S Florida, Dept Educ Measurment & Res, Coll Educ, EDU 162,, Tampa, FL 33620 USA.
EM dedrick@tempest.coedu.usf.edu
OI Tan, Tony/0000-0001-9496-3470
NR 18
TC 14
Z9 14
U1 1
U2 5
PU AMER PSYCHOLOGICAL ASSOC
PI WASHINGTON
PA 750 FIRST ST NE, WASHINGTON, DC 20002-4242 USA
SN 1040-3590
J9 PSYCHOL ASSESSMENT
JI Psychol. Assess.
PD MAR
PY 2008
VL 20
IS 1
BP 70
EP 75
DI 10.1037/1040-3590.20.1.70
PG 6
WC Psychology, Clinical
SC Psychology
GA 268GZ
UT WOS:000253569000008
PM 18315401
DA 2020-02-16
ER

PT J
AU Olino, TM
   Klein, DN
   Lewinsohn, PM
   Rohde, P
   Seeley, JR
AF Olino, Thomas M.
   Klein, Daniel N.
   Lewinsohn, Peter M.
   Rohde, Paul
   Seeley, John R.
TI Longitudinal associations between depressive and anxiety disorders: a
   comparison of two trait models
SO PSYCHOLOGICAL MEDICINE
LA English
DT Article; Proceedings Paper
CT Annual Conference of the Society-for-Research-in Psychopathology
CY SEP, 2005
CL Portland, OR
SP Soc Res Psychopathol
DE anxiety; co-morbidity; depression; internalizing psychopathology;
   structural equation modeling
ID COMMON MENTAL-DISORDERS; DSM-IV DISORDERS; FIT INDEXES; ADOLESCENT
   PSYCHOPATHOLOGY; LIFETIME PREVALENCE; MAJOR DEPRESSION; TRIPARTITE
   MODEL; NEGATIVE AFFECT; MOOD DISORDERS; SAMPLE-SIZE
AB Background. Depression and anxiety are highly co-morbid disorders. Two latent trait models have been proposed to explain the nature of the relationship between these disorders. The first posits that depressive and anxiety disorders are both manifestations of a single internalizing factor. The second model, based on a tripartite model proposed by Clark & Watson [Journal of Abnormal Psychology (1991) 100, 316-336], proposes that depressive and anxiety disorders reflect a combination of shared and disorder-specific factors.
   Method. We directly compared the two models in a sample of 891 individuals from the Oregon Adolescent Depression Project who participated in up to four diagnostic assessments over approximately 15 years. Structural equation models were used to examine the relationship between depressive and anxiety disorders across different developmental periods (< 14, 14-18, 19-23, 24-30 years of age).
   Results. The one- and three-factor models were hierarchically related. Thus, a direct comparison between the one- and three-factor models was possible using a chi(2) difference test. The result found that the three-factor model fit the data better than the one-factor model.
   Conclusions. The three-factor model, positing that depressive and anxiety disorders were caused by a combination of shared and disorder-specific factors, provided a significantly better fit to the data than the one-factor model postulating that a single factor influences the development of both depressive and anxiety disorders.
C1 [Olino, Thomas M.; Klein, Daniel N.] SUNY Stony Brook, Dept Psychol, Stony Brook, NY 11794 USA.
   [Olino, Thomas M.; Klein, Daniel N.; Lewinsohn, Peter M.; Rohde, Paul; Seeley, John R.] Oregon Res Inst, Eugene, OR 97403 USA.
RP Olino, TM (reprint author), SUNY Stony Brook, Dept Psychol, Stony Brook, NY 11794 USA.
EM tolino@ms.cc.sunysb.edu
RI Olino, Thomas/H-8377-2019
OI Olino, Thomas/0000-0001-5139-8571
FU NIMH NIH HHSUnited States Department of Health & Human ServicesNational
   Institutes of Health (NIH) - USANIH National Institute of Mental Health
   (NIMH) [R01 MH040501-05S1, R01 MH066023-01, R01 MH040501, R01
   MH052858-05, R01 MH050522-07, R01 MH066023, R01 MH66023, R01 MH52858,
   R01 MH050522, R01 MH40501, R01 MH50522, R01 MH052858]
NR 50
TC 37
Z9 37
U1 1
U2 19
PU CAMBRIDGE UNIV PRESS
PI NEW YORK
PA 32 AVENUE OF THE AMERICAS, NEW YORK, NY 10013-2473 USA
SN 0033-2917
EI 1469-8978
J9 PSYCHOL MED
JI Psychol. Med.
PD MAR
PY 2008
VL 38
IS 3
BP 353
EP 363
DI 10.1017/S0033291707001341
PG 11
WC Psychology, Clinical; Psychiatry; Psychology
SC Psychology; Psychiatry
GA 281FF
UT WOS:000254481600007
PM 17803836
OA Green Accepted
DA 2020-02-16
ER

PT J
AU Kessler, RC
   Gruber, M
   Hettema, JM
   Hwang, I
   Sampson, N
   Yonkers, KA
AF Kessler, R. C.
   Gruber, M.
   Hettema, J. M.
   Hwang, I.
   Sampson, N.
   Yonkers, K. A.
TI Co-morbid major depression and generalized anxiety disorders in the
   National Comborbity Survey follow-up
SO PSYCHOLOGICAL MEDICINE
LA English
DT Article
DE co-morbidity; generalized anxiety disorder; major depressive episode
ID DSM-III-R; INTERNATIONAL DIAGNOSTIC INTERVIEW; COMMON MENTAL-DISORDERS;
   POPULATION-BASED TWIN; COMORBIDITY-SURVEY; HISTORY; IV; PREVALENCE;
   MOOD; STABILITY
AB Background. Although generalized anxiety disorder (GAD) and major depressive episode (MDE) are known to be highly co-morbid, little prospective research has examined whether these two disorders predict the subsequent first onset or persistence of the other or the extent to which other predictors explain the time-lagged associations between GAD and MDE.
   Method. Data were analyzed from the nationally representative two-wave panel sample of 5001 respondents who participated in the 1990-1992 National Comorbidity Survey (NCS) and the 2001-2003 NCS follow-up survey. Both surveys assessed GAD and MDE. The baseline NCS also assessed three sets of risk factors that are considered here: childhood adversities, parental history of mental-substance disorders, and respondent personality.
   Results. Baseline MDE significantly predicted subsequent GAD onset but not persistence. Baseline GAD significantly predicted subsequent MDE onset and persistence. The associations of each disorder with the subsequent onset of the other attenuated with time since onset of the temporally primary disorder, but remained significant for over a decade after this onset. The risk factors predicted onset more than persistence. Meaningful variation was found in the strength and consistency of associations between risk factors and the two disorders. Controls for risk factors did not substantially reduce the net cross-lagged associations of the disorders with each other.
   Conclusions. The existence of differences in risk factors for GAD and MDE argues against the view that the two disorders are merely different manifestations of a single underlying internalizing syndrome or that GAD is merely a prodrome, residual, or severity marker of MDE.
C1 [Kessler, R. C.; Gruber, M.; Hwang, I.; Sampson, N.] Harvard Univ, Sch Med, Dept Hlth Care Policy, Boston, MA 02115 USA.
   [Hettema, J. M.] Virginia Commonwealth Univ, Dept Psychiat, Virginia Inst Psychiat & Behav Genet, Richmond, VA USA.
   [Yonkers, K. A.] Yale Univ, Sch Med, Dept Psychiat, New Haven, CT USA.
RP Kessler, RC (reprint author), Harvard Univ, Sch Med, Dept Hlth Care Policy, 180 Longwood Ave, Boston, MA 02115 USA.
EM Kessler@hcp.med.harvard.edu
FU NIDA NIH HHSUnited States Department of Health & Human ServicesNational
   Institutes of Health (NIH) - USANIH National Institute on Drug Abuse
   (NIDA) [R01 DA012058, R01 DA012058-05, 1R01DA012058]
NR 55
TC 191
Z9 196
U1 1
U2 19
PU CAMBRIDGE UNIV PRESS
PI NEW YORK
PA 32 AVENUE OF THE AMERICAS, NEW YORK, NY 10013-2473 USA
SN 0033-2917
EI 1469-8978
J9 PSYCHOL MED
JI Psychol. Med.
PD MAR
PY 2008
VL 38
IS 3
BP 365
EP 374
DI 10.1017/S0033291707002012
PG 10
WC Psychology, Clinical; Psychiatry; Psychology
SC Psychology; Psychiatry
GA 281FF
UT WOS:000254481600008
PM 18047766
OA Green Accepted
DA 2020-02-16
ER

PT J
AU Kim, JS
AF Kim, Johnny S.
TI Examining the effectiveness of solution-focused brief therapy: A
   meta-analysis
SO RESEARCH ON SOCIAL WORK PRACTICE
LA English
DT Article; Proceedings Paper
CT 19th National Symposium on Doctoral Research in Social Work
CY APR 21, 2007
CL Columbus, OH
SP Ohio State Univ, Coll Social Work
DE solution-focused brief therapy; systematic review; meta-analysis
ID EFFECT SIZE; WORK; PSYCHOTHERAPY; ADOLESCENTS; CHILDREN
AB Objective: A meta-analysis was conducted to evaluate the effectiveness of solution-focused brief therapy (SFBT). Method: Hierarchical linear modeling software was used to synthesize the primary studies to calculate an overall effect size estimate and test for between-study variability. Results: Solution-focused brief therapy demonstrated small but positive treatment effects favoring SFBT group on the outcome measures (d = 0.13 to 0.26). Only the magnitude of the effect for internalizing behavior problems was statistically significant at the p < .05 level, thereby indicating that the treatment effect for SFBT group is different than the control group. Conclusions: This study allows social workers interested in solution-focused brief therapy to examine the empirical evidence quickly and with more definitive information.
C1 Univ Kansas, Sch Social Welf, Lawrence, KS 66044 USA.
RP Kim, JS (reprint author), Univ Kansas, Sch Social Welf, 1545 Lilac Lane, Lawrence, KS 66044 USA.
EM jkim@ku.edu
NR 63
TC 101
Z9 101
U1 2
U2 70
PU SAGE PUBLICATIONS INC
PI THOUSAND OAKS
PA 2455 TELLER RD, THOUSAND OAKS, CA 91320 USA
SN 1049-7315
EI 1552-7581
J9 RES SOCIAL WORK PRAC
JI Res. Soc. Work. Pract.
PD MAR
PY 2008
VL 18
IS 2
BP 107
EP 116
DI 10.1177/1049731507307807
PG 10
WC Social Work
SC Social Work
GA 260YM
UT WOS:000253046300002
DA 2020-02-16
ER

PT J
AU Baker, JA
   Grant, S
   Morlock, L
AF Baker, Jean A.
   Grant, Sycarah
   Morlock, Larissa
TI The teacher-student relationship as a developmental context for children
   with internalizing or externalizing behavior problems
SO SCHOOL PSYCHOLOGY QUARTERLY
LA English
DT Article
DE teacher-child relationship; school; elementary school aged children;
   behavior problems
ID SOCIAL SUPPORT; SCHOOL; ADJUSTMENT; CHILDHOOD; PARENTS; ADOLESCENCE;
   PERCEPTIONS; 2ND-GRADE; PRESCHOOL; OUTCOMES
AB Children with significant behavior problems are at risk for poor school adaptation and a host of deleterious school outcomes. Given the time children spend in school, there is a need to better understand the normative contexts and processes within schools that may enhance the positive adaptation of children with significant behavior problems. This study evaluated one such context, the teacher-student relationship, specifically, the degree of closeness and conflict in the relationship, between urban, American elementary schoolchildren with significant extemalizing or internalizing behavior problems and their teachers. The results suggest that the qualities of the teacher-student relationship predict children's successful school adjustment. Having a relationship with a teacher characterized by warmth, trust, and low degrees of conflict was associated with positive school outcomes. Some moderation effects were noted, including differential effects for warmth on the reading achievement of children with externalizing distress, and conflict on the school adaptation of children with internalizing problems. Results are discussed in light of theory and school-based intervention and prevention efforts.
C1 [Baker, Jean A.; Grant, Sycarah; Morlock, Larissa] Michigan State Univ, Dept Counseling Educ Psychol & Special Educ, E Lansing, MI 48864 USA.
RP Baker, JA (reprint author), Michigan State Univ, Dept Counseling Educ Psychol & Special Educ, 434 Erickson Hall, E Lansing, MI 48864 USA.
EM jbaker@msu.edu
NR 59
TC 179
Z9 182
U1 3
U2 57
PU AMER PSYCHOLOGICAL ASSOC
PI WASHINGTON
PA 750 FIRST ST NE, WASHINGTON, DC 20002-4242 USA
SN 1045-3830
J9 SCHOOL PSYCHOL QUART
JI Sch. Psychol. Q.
PD MAR
PY 2008
VL 23
IS 1
BP 3
EP 15
DI 10.1037/1045-3830.23.1.3
PG 13
WC Psychology, Educational
SC Psychology
GA 327LT
UT WOS:000257731300002
DA 2020-02-16
ER

PT J
AU Mendelson, T
   Kubzansky, LD
   Datta, GD
   Buka, SL
AF Mendelson, Tamar
   Kubzansky, Laura D.
   Datta, Geetanjah D.
   Buka, Stephen L.
TI Relation of female gender and low socioeconomic status to internalizing
   symptoms among adolescents: A case of double jeopardy?
SO SOCIAL SCIENCE & MEDICINE
LA English
DT Article
DE gender; adolescence; internalizing; double jeopardy; socioeconomic
   status (SES); USA; gender; mental health
ID DEPRESSIVE SYMPTOMS; MAJOR DEPRESSION; SOCIAL STRESS; CHILDHOOD;
   PREDICTORS; BEHAVIOR; EPIDEMIOLOGY; PREVALENCE; DISORDERS; POVERTY
AB Characteristics associated with disadvantaged social position, such as low socioeconomic status (SES) and female gender, may play a significant role in the development of internalizing symptoms among adolescents. Indeed, theories of "double jeopardy" suggest that these disadvantaged status characteristics interact to produce particularly harmful mental health outcomes. We tested the hypothesis that lower SES places adolescent females at greater risk for internalizing symptoms than males. We used data from the Project on Human Development in Chicago Neighborhoods collected from a 15-year-old adolescent cohort (n = 640) at baseline and at two-year follow-up. Female gender predicted internalizing symptoms cross-sectionally and prospectively, whereas household income and caretaker education generally were not associated with internalizing symptoms. Findings overall did not indicate interactive effects between gender and SES indicators. However, subgroups of females at the lowest levels of caretaker education and household income displayed increased risk for specific outcomes, including higher internalizing symptom levels at follow-up and maintenance of severe symptom levels from baseline to follow-up. (c) 2007 Elsevier Ltd. All rights reserved.
C1 [Mendelson, Tamar] Johns Hopkins Univ, Bloomberg Sch Publ Hlth, Baltimore, MD USA.
   [Mendelson, Tamar; Kubzansky, Laura D.; Datta, Geetanjah D.; Buka, Stephen L.] Harvard Univ, Sch Publ Hlth, Boston, MA 02115 USA.
RP Mendelson, T (reprint author), Johns Hopkins Univ, Bloomberg Sch Publ Hlth, Baltimore, MD USA.
EM tmendels@jhsph.edu; lkubzans@hsph.harvard.edu; gdatta@hsph.harvard.edu;
   stephen_buka@brown.edu
RI Buka, Stephen/H-7335-2014
OI Buka, Stephen/0000-0002-8578-9308
NR 41
TC 44
Z9 44
U1 0
U2 12
PU PERGAMON-ELSEVIER SCIENCE LTD
PI OXFORD
PA THE BOULEVARD, LANGFORD LANE, KIDLINGTON, OXFORD OX5 1GB, ENGLAND
SN 0277-9536
J9 SOC SCI MED
JI Soc. Sci. Med.
PD MAR
PY 2008
VL 66
IS 6
BP 1284
EP 1296
DI 10.1016/j.socscimed.2007.11.033
PG 13
WC Public, Environmental & Occupational Health; Social Sciences, Biomedical
SC Public, Environmental & Occupational Health; Biomedical Social Sciences
GA 278EL
UT WOS:000254266900004
PM 18248868
DA 2020-02-16
ER

PT J
AU Sartor, CE
   Xian, H
   Scherrer, JF
   Lynskey, MT
   Duncan, AE
   Haber, JR
   Grant, JD
   Bucholz, KK
   Jacob, T
AF Sartor, Carolyn E.
   Xian, Hong
   Scherrer, Jeffrey F.
   Lynskey, Michael T.
   Duncan, Alexis E.
   Haber, J. Randolph
   Grant, Julia D.
   Bucholz, Kathleen K.
   Jacob, Theodore
TI Psychiatric and familial predictors of transition times between smoking
   stages: Results from an offspring-of-twins study
SO ADDICTIVE BEHAVIORS
LA English
DT Article
DE smoking; stage transition; risk factors; psychopathology; family
   environment; twin
ID DEFICIT/HYPERACTIVITY DISORDER SYMPTOMS; POPULATION-BASED SAMPLE;
   YOUNG-ADULT TWINS; NICOTINE DEPENDENCE; CIGARETTE-SMOKING; SUBSTANCE
   USE; CANNABIS USE; TOBACCO USE; ALCOHOL-USE; ADOLESCENT SMOKING
AB The modifying effects of psychiatric and familial risk factors on age at smoking initiation, rate of progression from first cigarette to regular smoking, and transition time from regular smoking to nicotine dependence (ND) were examined in 1269 offspring of male twins from the Vietnam Era Twin Registry. Mean age of the sample was 20.1 years. Cox proportional hazard regression analyses adjusting for paternal alcohol dependence and ND status and maternal ND were conducted. Both early age at first cigarette and rapid transition from initiation to regular smoking were associated with externalizing disorders, alcohol consumption, and cannabis use. Rapid escalation from regular smoking to ND was also predicted by externalizing disorders, but in contrast to earlier transitions, revealed a strong association with internalizing disorders and no significant relationship with use of other substances. Findings characterize a rarely examined aspect of the course of ND development and highlight critical distinctions in risk profiles across stages of tobacco involvement. (C) 2007 Elsevier Ltd. All rights reserved.
C1 [Sartor, Carolyn E.; Scherrer, Jeffrey F.; Lynskey, Michael T.; Duncan, Alexis E.; Grant, Julia D.; Bucholz, Kathleen K.] Washington Univ, Sch Med, Dept Psychiat, St Louis, MO 63110 USA.
   [Xian, Hong; Scherrer, Jeffrey F.] St Louis VAMC, Res Serv, St Louis, MO 63106 USA.
   [Xian, Hong] Washington Univ, Sch Med, Dept Internal Med, St Louis, MO 63110 USA.
   [Haber, J. Randolph; Jacob, Theodore] Palo Alto Hlth Care Syst, Dept Vet Affairs, Menlo Pk, CA 94025 USA.
RP Sartor, CE (reprint author), Washington Univ, Sch Med, Dept Psychiat, 660 S Euclid Ave,Campus Box 8134, St Louis, MO 63110 USA.
EM sartorc@psychiatry.wustl.edu
RI Lynskey, Michael/A-3181-2008; Lynskey, michael T/B-9179-2016
OI Scherrer, Jeffrey/0000-0002-9148-2863
FU NIAAA NIH HHSUnited States Department of Health & Human ServicesNational
   Institutes of Health (NIH) - USANIH National Institute on Alcohol Abuse
   & Alcoholism (NIAAA) [AA11667, AA007580, R01 AA011822-05, F32 AA017010,
   AA11998, P50 AA011998-09, T32 AA007580-08, AA11822, R01 AA011822, T32
   AA007580, R01 AA011667, P50 AA011998, R01 AA011667-07]; NIDA NIH
   HHSUnited States Department of Health & Human ServicesNational
   Institutes of Health (NIH) - USANIH National Institute on Drug Abuse
   (NIDA) [R01 DA018660, DA020810, R01 DA018267, DA18267, R01
   DA020810-01A2, R01 DA014363-06, R01 DA014363, DA14363, DA18660, R01
   DA018660-04, R01 DA018267-03]
NR 90
TC 24
Z9 24
U1 0
U2 3
PU PERGAMON-ELSEVIER SCIENCE LTD
PI OXFORD
PA THE BOULEVARD, LANGFORD LANE, KIDLINGTON, OXFORD OX5 1GB, ENGLAND
SN 0306-4603
EI 1873-6327
J9 ADDICT BEHAV
JI Addict. Behav.
PD FEB
PY 2008
VL 33
IS 2
BP 235
EP 251
DI 10.1016/j.addbeh.2007.09.002
PG 17
WC Psychology, Clinical; Substance Abuse
SC Psychology; Substance Abuse
GA 267AI
UT WOS:000253479900002
PM 17900819
OA Green Accepted
DA 2020-02-16
ER

PT J
AU Arseneault, L
   Milne, BJ
   Taylor, A
   Adams, F
   Delgado, K
   Caspi, A
   Moffitt, TE
AF Arseneault, Louise
   Milne, Barry J.
   Taylor, Alan
   Adams, Felicity
   Delgado, Kira
   Caspi, Avshalom
   Moffitt, Terrie E.
TI Being bullied as an environmentally mediated contributing factor to
   children's internalizing problems
SO ARCHIVES OF PEDIATRICS & ADOLESCENT MEDICINE
LA English
DT Article
ID TWINS; CHILDHOOD; VICTIMIZATION; BEHAVIOR; COHORT; LIFE
AB Objective: To test whether the experience of being bullied has an environmentally mediated effect on internalizing symptoms in young children.
   Design: A genetically informative, longitudinal 19941995 birth cohort.
   Setting: A nationally representative sample from the United Kingdom.
   Participants: We examined 1116 twin pairs who are participants in the Environmental Risk Longitudinal Twin Study.
   Main Exposure: The experience of being bullied between the ages of 7 and 9 years.
   Main Outcome Measures: Mothers' and teachers' reports of children's internalizing problems at 7 and 10 years of age.
   Results: Monozygotic twins who had been bullied had more internalizing symptoms ( mean, 0.23; SD, 1.00) compared with their co-twin who had not been bullied ( mean, - 0.13; SD, 0.86), indicating that being bullied has an environmentally mediated effect on children's internalizing problems (beta, 0.36 [ 95% confidence interval ( CI), 0.18-0.54]). This effect remained significant after controlling for preexisting internalizing problems (beta, 0.26 [ 95% CI, 0.09-0.44]).
   Conclusions: Being bullied at a young age is an environmentally mediated contributing factor to children's internalizing problems. Intervention programs aimed at reducing bullying behavior in schools and in the community have the potential to influence children's early symptoms of mental health problems.
C1 [Arseneault, Louise; Milne, Barry J.; Taylor, Alan; Adams, Felicity; Delgado, Kira; Caspi, Avshalom; Moffitt, Terrie E.] Kings Coll London, Inst Psychiat, Med Res Council Soc, Genet & Dev Psychiat Ctr, London SE5 8AF, England.
   [Caspi, Avshalom; Moffitt, Terrie E.] Duke Univ, Inst Genome Sci & Policy, Durham, NC USA.
   [Caspi, Avshalom; Moffitt, Terrie E.] Duke Univ, Dept Psychol & Neurosci, Durham, NC USA.
   [Caspi, Avshalom; Moffitt, Terrie E.] Duke Univ, Dept Psychiat & Behav Sci, Durham, NC USA.
RP Arseneault, L (reprint author), Kings Coll London, Inst Psychiat, Med Res Council Soc, Genet & Dev Psychiat Ctr, Campus Box P080,De Crespigny Pk, London SE5 8AF, England.
EM l.arseneault@iop.kcl.ac.uk
RI caspi, avshalom/D-5294-2011; Moffitt, Terrie E/D-5295-2011
OI caspi, avshalom/0000-0003-0082-4600; Moffitt, Terrie
   E/0000-0002-8589-6760; Arseneault, Louise/0000-0002-2938-2191
FU Medical Research CouncilMedical Research Council UK (MRC) [G9806489]
NR 29
TC 73
Z9 74
U1 0
U2 30
PU AMER MEDICAL ASSOC
PI CHICAGO
PA 515 N STATE ST, CHICAGO, IL 60610-0946 USA
SN 1072-4710
J9 ARCH PEDIAT ADOL MED
JI Arch. Pediatr. Adolesc. Med.
PD FEB
PY 2008
VL 162
IS 2
BP 145
EP 150
DI 10.1001/archpediatrics.2007.53
PG 6
WC Pediatrics
SC Pediatrics
GA 258HU
UT WOS:000252859800008
PM 18250239
OA Bronze
DA 2020-02-16
ER

PT J
AU Bellamy, JL
AF Bellamy, Jennifer L.
TI Behavioral problems following reunification of children in long-term
   foster care
SO CHILDREN AND YOUTH SERVICES REVIEW
LA English
DT Article
DE foster care; reunification; behavior problems; multiple imputation;
   propensity score matching
ID MENTAL-HEALTH-SERVICES; INTERNALIZING PROBLEMS; FAMILY REUNIFICATION;
   OUTCOMES; HOME; SCALES; IMPACT
AB Although reunification is the most common and preferred exit from the U.S. foster care system, little is known about the well-being of children following foster care. Even less is known about reunification following long-term foster care. Geographically limited studies suggest poor behavioral outcomes following reunification. A secondary data analysis was performed using a subsample of 604 children from the National Study of Child and Adolescent Well-being (NSCAW) who had experienced at least 8 months of foster care. Multiple imputation (MI) was employed to address missing data. Descriptive statistics, logistic regression, and propensity score matching are used to explore the role of risks and reunification in children's well-being from baseline to 36-month follow-up. Results indicate that reunification has no direct effect on behavioral outcomes, but is associated with increased risks in the family context of children who are reunified. Findings highlight the complex nature of the relationship between reunification and behavioral outcomes, as well as the need for reunification interventions that specifically target parental mental health and children's internalizing behaviors. Reunification research using longitudinal data and qualitative methods is recommended to clarify risks and outcomes across time. (c) 2007 Elsevier Ltd. All rights reserved.
C1 Washington Univ, George Warren Brown Sch Social Work, Ctr Mental Hlth Serv Res, St Louis, MO 63130 USA.
RP Bellamy, JL (reprint author), Washington Univ, George Warren Brown Sch Social Work, Ctr Mental Hlth Serv Res, Campus Box 1093,1 Brookings Dr, St Louis, MO 63130 USA.
EM jbellamy@wustl.edu
FU NIMH NIH HHSUnited States Department of Health & Human ServicesNational
   Institutes of Health (NIH) - USANIH National Institute of Mental Health
   (NIMH) [L30 MH081564-01, T32 MH019960, T32 MH019960-13, P30 MH068579,
   P30 MH068579-04]
NR 40
TC 44
Z9 45
U1 0
U2 9
PU PERGAMON-ELSEVIER SCIENCE LTD
PI OXFORD
PA THE BOULEVARD, LANGFORD LANE, KIDLINGTON, OXFORD OX5 1GB, ENGLAND
SN 0190-7409
EI 1873-7765
J9 CHILD YOUTH SERV REV
JI Child. Youth Serv. Rev.
PD FEB
PY 2008
VL 30
IS 2
BP 216
EP 228
DI 10.1016/j.childyouth.2007.09.008
PG 13
WC Family Studies; Social Work
SC Family Studies; Social Work
GA 261PZ
UT WOS:000253093800007
PM 19190714
OA Green Accepted
DA 2020-02-16
ER

PT J
AU Salekin, RT
   Lochman, JE
AF Salekin, Randall T.
   Lochman, John E.
TI Child and adolescent psychopathy - The search for protective factors
SO CRIMINAL JUSTICE AND BEHAVIOR
LA English
DT Article
DE psychopathy; protective; children; adolescents; antisocial
ID CALLOUS-UNEMOTIONAL TRAITS; MUTUALLY RESPONSIVE ORIENTATION; COPING
   POWER PROGRAM; 1-YEAR FOLLOW-UP; CONDUCT PROBLEMS; DEVELOPMENTAL
   PERSPECTIVE; JUVENILE PSYCHOPATHY; FLEDGLING PSYCHOPATH; DYADIC
   INTERACTIONS; NONAGGRESSIVE BOYS
AB This current article introduces the special issue on child and adolescent psychopathy and the search for protective factors. Although there has been considerable research conducted on psychopathy at the adult level and a surge of research attempting to extend the concept to children and adolescents in the past decade, few studies have attempted to examine factors that might moderate or protect against the development of psychopathy. This special issue focuses on topics relevant to examining potential protective factors within a developmental psychopathology framework. Articles in the special issue are longitudinal and thus allow for the examination of protective factors as they are evidenced in real time. They focus on genetics, peer relations, parental factors, and internalizing and externalizing symptoms. These studies provide a foundation for examining protective factors and provide the groundwork for future research in this area.
C1 [Salekin, Randall T.; Lochman, John E.] Univ Alabama, Dept Psychol, Tuscaloosa, AL 34587 USA.
RP Salekin, RT (reprint author), Univ Alabama, Dept Psychol, POB 870348, Tuscaloosa, AL 34587 USA.
EM rsalekin@bama.ua.edu
OI Salekin, Randall T/0000-0002-4284-0556
NR 59
TC 39
Z9 39
U1 0
U2 22
PU SAGE PUBLICATIONS INC
PI THOUSAND OAKS
PA 2455 TELLER RD, THOUSAND OAKS, CA 91320 USA
SN 0093-8548
J9 CRIM JUSTICE BEHAV
JI Crim. Justice Behav.
PD FEB
PY 2008
VL 35
IS 2
BP 159
EP 172
DI 10.1177/0093854807311330
PG 14
WC Psychology, Clinical; Criminology & Penology
SC Psychology; Criminology & Penology
GA 256CI
UT WOS:000252704900001
DA 2020-02-16
ER

PT J
AU Pardini, DA
   Loeber, R
AF Pardini, Dustin A.
   Loeber, Rolf
TI Interpersonal callousness trajectories across adolescence - Early social
   influences and adult outcomes
SO CRIMINAL JUSTICE AND BEHAVIOR
LA English
DT Article
DE callous; psychopathy; antisocial personality; development; longitudinal;
   parenting; peers
ID MUTUALLY RESPONSIVE ORIENTATION; DIAGNOSTIC INTERVIEW SCHEDULE; VERSION
   DISC-R; CONDUCT PROBLEMS; CONSCIENCE DEVELOPMENT; UNEMOTIONAL TRAITS;
   YOUNG-CHILDREN; FIT INDEXES; PSYCHOPATHY; CHILDHOOD
AB The current study examined the relation between interpersonal callousness trajectories during adolescence ( ages 14 to 18) and characteristics of antisocial personality and internalizing problems in young adulthood ( age 26), using a community sample of 506 boys. The influence of several parent and peer factors on callousness trajectories during adolescence was also explored. Although the mean interpersonal callousness trajectory for the entire sample was relatively flat, there was substantial individual variability in both the initial status and rate of change of interpersonal callousness over time. Trajectories of interpersonal callousness were associated with higher levels of antisocial personality features in early adulthood but were unrelated to adult internalizing problems. Conduct problems and parent - child communication difficulties were the best predictors of elevated levels of interpersonal callousness throughout adolescence. However, none of the parenting and peer factors examined predicted substantive changes in interpersonal callousness over time.
C1 [Pardini, Dustin A.; Loeber, Rolf] Univ Pittsburgh, Med Ctr, Pittsburgh, PA 15213 USA.
RP Pardini, DA (reprint author), Univ Pittsburgh, Med Ctr, 120 Lytton Ave,Univ Ctr 250, Pittsburgh, PA 15213 USA.
EM dap38@pitt.edu
RI Pardini, Dustin/E-3615-2013
FU NIDA NIH HHSUnited States Department of Health & Human ServicesNational
   Institutes of Health (NIH) - USANIH National Institute on Drug Abuse
   (NIDA) [R01 DA011018-05, R01 DA017482, P20 DA017552]; NIMH NIH HHSUnited
   States Department of Health & Human ServicesNational Institutes of
   Health (NIH) - USANIH National Institute of Mental Health (NIMH) [R01
   MH050778-12, R01 MH050778]
NR 71
TC 85
Z9 85
U1 0
U2 25
PU SAGE PUBLICATIONS INC
PI THOUSAND OAKS
PA 2455 TELLER RD, THOUSAND OAKS, CA 91320 USA
SN 0093-8548
EI 1552-3594
J9 CRIM JUSTICE BEHAV
JI Crim. Justice Behav.
PD FEB
PY 2008
VL 35
IS 2
BP 173
EP 196
DI 10.1177/0093854807310157
PG 24
WC Psychology, Clinical; Criminology & Penology
SC Psychology; Criminology & Penology
GA 256CI
UT WOS:000252704900002
PM 21394215
OA Green Accepted
DA 2020-02-16
ER

PT J
AU van den Berg, MP
   Huizink, AC
   van Baal, GCM
   Tieman, W
   van der Ende, J
   Verhulst, FC
AF van den Berg, M. P.
   Huizink, A. C.
   van Baal, G. C. M.
   Tieman, W.
   van der Ende, J.
   Verhulst, F. C.
TI Genetic and environmental influences on self-reported and
   parent-reported behavior problems in young adult adoptees
SO GENES BRAIN AND BEHAVIOR
LA English
DT Article
DE adoption; genetic; heritability; internalizing and externalizing
   behavior problems
ID EXTERNALIZING PROBLEM BEHAVIOR; INTERNATIONAL ADOPTEES;
   ANTISOCIAL-BEHAVIOR; ANXIETY DISORDERS; RISK-FACTORS; ADOLESCENCE;
   METAANALYSIS; PSYCHOPATHOLOGY; CHILDHOOD; EPIDEMIOLOGY
AB The aim of the present study was to estimate the genetic, shared and nonshared environmental contributions to self-reported and parent-reported internalizing and externalizing problems in a follow-up study of intercountry adopted young adults. Young Adult Self-Report ratings were obtained from 1475 adoptees aged 22 - 32 years and Young Adult Behavior Checklist ratings from 1115 adoptive parents. For the genetic analyses, a subset of 143 adopted biologically related and 295 unrelated siblings was used. The data were subjected to model fitting decomposing three sources of variance: genetic factors (A) shared environment (C) and nonshared environment (E). Genetic factors were of more importance in both self-reported (A(2) = 54%, C-2 = 0, and E-2 = 46%) and parent-reported (A(2) = 76%, C-2 = 15% and E-2 = 9%) internalizing problems. Environmental factors were of more importance in both self-reported (A(2) = 33%, C-2 = 17% and E-2 = 50%) and parent-reported (A(2) = 28%, C-2 = 27% and E-2 = 45%) externalizing problems. This was in contrast with findings from the first and second assessments in the same sample during adolescence when genetic factors were more important in explaining externalizing problems compared with internalizing problems. Our results suggest a developmental reversal in genetic and environmental influences on behavior problems from early adolescence into adulthood, which could be related to different underlying developmental trajectories.
C1 [van den Berg, M. P.; Huizink, A. C.; Tieman, W.; van der Ende, J.; Verhulst, F. C.] Sophia Childrens Univ Hosp, Erasmus Med Ctr, Dept Child & Adolescent Psychiat, NL-3000 CB Rotterdam, Netherlands.
   [van Baal, G. C. M.] Free Univ Amsterdam, Dept Biol Psychol, Amsterdam, Netherlands.
   [van Baal, G. C. M.] Univ Med Ctr, Rudolf Magnus Inst Neurosci, Dept Psychiat, Utrecht, Netherlands.
RP van den Berg, MP (reprint author), Sophia Childrens Univ Hosp, Erasmus Med Ctr, Dept Child & Adolescent Psychiat, POB 2060, NL-3000 CB Rotterdam, Netherlands.
EM mijke.vandenberg@erasmusmc.nl
RI Tieman, Wendy/I-3634-2012
NR 32
TC 0
Z9 0
U1 0
U2 7
PU BLACKWELL PUBLISHING
PI OXFORD
PA 9600 GARSINGTON RD, OXFORD OX4 2DQ, OXON, ENGLAND
SN 1601-1848
J9 GENES BRAIN BEHAV
JI Genes Brain Behav.
PD FEB
PY 2008
VL 7
IS 1
BP 88
EP 95
DI 10.1111/j.1601-183X.2007.00331.x
PG 8
WC Behavioral Sciences; Neurosciences
SC Behavioral Sciences; Neurosciences & Neurology
GA 251SJ
UT WOS:000252394100012
PM 17608704
DA 2020-02-16
ER

PT J
AU Tarbell, S
   Li, BUK
AF Tarbell, Sally
   Li, B. U. K.
TI Psychiatric symptoms in children and adolescents with cyclic vomiting
   syndrome and their parents
SO HEADACHE
LA English
DT Article
DE cyclic vomiting syndrome; migraine; psychiatric comorbidity; functional
   disorder; anxiety
ID DISORDERS; MIGRAINE; PSYCHOPATHOLOGY; PRECIPITANTS; COMORBIDITY;
   INVENTORY-4; HEADACHE
AB Objective.-To conduct a pilot study to evaluate the prevalence of psychiatric symptoms in children and adolescents with cyclic vomiting syndrome and to assess-family history of psychiatric disorder.
   Background.-Little is known about psychiatric comorbidity in youth with cyclic vomiting syndrome, a periodic syndrome.
   Methods.-Eighty-five parents, of children aged 3-18 years with cyclic vomiting syndrome confirmed in a multidisciplinary clinic, completed the age-appropriate Children's Symptom Inventory, a questionnaire that screens for psychiatric symptoms in pediatric patients. Twenty-one adolescents aged 13-18 years completed the Youth's Report, a self-report form of this questionnaire. Sixty-two parents completed a family psychiatric history checklist.
   Results.-These children and their parents evidenced a high prevalence of anxiety and mood symptoms compared to norms of the Children's Symptom Inventory and population norms for internalizing psychiatric disorders. On the age-appropriate Children's Symptom Inventory, 47% of subjects (40/85) met diagnostic cut-off for an anxiety disorder, and 14% (12/85) for an affective disorder. Discrepancies were found in parent and adolescent reports for symptoms of panic disorder (chi-square = 4.83, df = 1, P = .028), posttramnatic stress disorder (chi-square = 6.87, df = 1, P = .009), and somatization disorder (chi-square = 6.41, df = 1, P = .01), with parents reporting significantly more symptoms than the adolescents. Internalizing disorders were also prevalent in the parents with 59% (36162) endorsing either an anxiety and/or an affective disorder. Mothers reported a significantly higher prevalence of anxiety disorders (35%) than did fathers (13%) (chi-square = 8.43, df = LP < .004).
   Conclusion.-Children and adolescents with cyclic vomiting syndrome appear to be at increased risk for internalizing psychiatric disorders, especially anxiety disorders. Further research using standardized psychiatric interviews and a control group are indicated to further assess psychiatric disorders in children and adolescents with cyclic vomiting syndrome.
C1 [Tarbell, Sally; Li, B. U. K.] Med Coll Wisconsin, Dept Pediat Gastroenterol & Nutr, Milwaukee, WI 53226 USA.
RP Tarbell, S (reprint author), Med Coll Wisconsin, Dept Pediat Gastroenterol & Nutr, 8701 Watertown Plank Rd, Milwaukee, WI 53226 USA.
NR 36
TC 24
Z9 25
U1 0
U2 5
PU BLACKWELL PUBLISHING
PI OXFORD
PA 9600 GARSINGTON RD, OXFORD OX4 2DQ, OXON, ENGLAND
SN 0017-8748
J9 HEADACHE
JI Headache
PD FEB
PY 2008
VL 48
IS 2
BP 259
EP 266
DI 10.1111/j.1526-4610.2007.00997.x
PG 8
WC Clinical Neurology
SC Neurosciences & Neurology
GA 258TD
UT WOS:000252891500010
PM 18081819
DA 2020-02-16
ER

PT J
AU Lahey, BB
   Rathouz, PJ
   Van Hulle, C
   Urbano, RC
   Krueger, RF
   Applegate, B
   Garriock, HA
   Chapman, DA
   Waldman, ID
AF Lahey, Benjamin B.
   Rathouz, Paul J.
   Van Hulle, Carol
   Urbano, Richard C.
   Krueger, Robert F.
   Applegate, Brooks
   Garriock, Holly A.
   Chapman, Derek A.
   Waldman, Irwin D.
TI Testing structural models of DSM-IV symptoms of common forms of child
   and adolescent psychopathology
SO JOURNAL OF ABNORMAL CHILD PSYCHOLOGY
LA English
DT Article
DE taxonomy; psychopathology; confirmatory factor analysis; children and
   adolescents
ID DISRUPTIVE BEHAVIOR DISORDERS; ATTENTION-DEFICIT/HYPERACTIVITY DISORDER;
   DIAGNOSTIC INTERVIEW SCHEDULE; OPPOSITIONAL DEFIANT DISORDER;
   GENERALIZED ANXIETY DISORDER; CONFIRMATORY FACTOR-ANALYSIS; NATIONAL
   COMORBIDITY SURVEY; CONSTRUCT-VALIDITY; SOCIAL PHOBIA; FIELD TRIALS
AB Confirmatory factor analyses were conducted of Diagnostic and Statistical Manual of Mental Disorders, Fourth Edition (DSM-IV) symptoms of common mental disorders derived from structured interviews of a representative sample of 4,049 twin children and adolescents and their adult caretakers. A dimensional model based on the assignment of symptoms to syndromes in DSM-IV fit better than alternative models, but some dimensions were highly correlated. Modest sex and age differences in factor loadings and correlations were found that suggest that the dimensions of psychopathology are stable across sex and age, but slightly more differentiated at older ages and in males. The dimensions of symptoms were found to be hierarchically organized within higher-order "externalizing" and "internalizing" dimensions, which accounted for much of their variance. Major depression and generalized anxiety disorder were substantially correlated with both the "externalizing" dimension and the "internalizing" dimension, however, suggesting the need to reconceptualize the nature of these higher-order dimensions.
C1 [Lahey, Benjamin B.; Rathouz, Paul J.; Van Hulle, Carol] Univ Chicago, Dept Hlth Studies, Chicago, IL 60637 USA.
   [Urbano, Richard C.] Vanderbilt Univ, Nashville, TN USA.
   Univ Minnesota, Minneapolis, MN USA.
   [Applegate, Brooks] Western Michigan Univ, Kalamazoo, MI 49008 USA.
   [Chapman, Derek A.] Univ Arizona, Tucson, AZ USA.
   [Waldman, Irwin D.] Emory Univ, Atlanta, GA 30322 USA.
RP Lahey, BB (reprint author), Univ Chicago, Dept Hlth Studies, 5811 S Maryland Ave, Chicago, IL 60637 USA.
EM blahey@health.bsd.uchicago.edu
RI Urbano, Richard/V-8933-2019
OI Garriock, Holly/0000-0002-0629-5917
FU NIMH NIH HHSUnited States Department of Health & Human ServicesNational
   Institutes of Health (NIH) - USANIH National Institute of Mental Health
   (NIMH) [R01 MH59111, K01-MH01818]
NR 61
TC 282
Z9 283
U1 1
U2 19
PU SPRINGER/PLENUM PUBLISHERS
PI NEW YORK
PA 233 SPRING ST, NEW YORK, NY 10013 USA
SN 0091-0627
J9 J ABNORM CHILD PSYCH
JI J. Abnorm. Child Psychol.
PD FEB
PY 2008
VL 36
IS 2
BP 187
EP 206
DI 10.1007/s10802-007-9169-5
PG 20
WC Psychology, Clinical; Psychology, Developmental
SC Psychology
GA 252TA
UT WOS:000252468300005
PM 17912624
DA 2020-02-16
ER

PT J
AU Feng, X
   Shaw, DS
   Silk, JS
AF Feng, Xin
   Shaw, Daniel S.
   Silk, Jennifer S.
TI Developmental trajectories of anxiety symptoms among boys across early
   and middle childhood
SO JOURNAL OF ABNORMAL PSYCHOLOGY
LA English
DT Review
DE childhood anxiety; temperament; emotion regulation; parent-child
   interaction; maternal depression
ID LOW-INCOME FAMILIES; MOTHER INFANT INTERACTIONS; REPORTED ANXIOUS
   SYMPTOMS; III-R DISORDERS; BEHAVIORAL-INHIBITION; YOUNG-CHILDREN;
   INTERNALIZING PROBLEMS; PSYCHIATRIC-DISORDERS; EMOTION REGULATION;
   FOLLOW-UP
AB This study examined the developmental trajectory of anxiety symptoms among 290 boys and evaluated the association of trajectory groups with child and family risk factors and children's internalizing disorders. Anxiety symptoms were measured using maternal reports from the Child Behavior Checklist (T. M. Achenbach, 1991, 1992) for boys between the ages of 2 and 10. A group-based trajectory analysis revealed 4 distinct trajectories in the development of anxiety symptoms: low, low increasing, high declining, and high-increasing trajectories. Child shy temperament tended to differentiate between initial high and low groups, whereas maternal negative control and maternal depression were associated with increasing trajectories and elevated anxiety symptoms in middle childhood. Follow-up analyses to diagnoses of preadolescent depression and/or anxiety disorders revealed different patterns on the basis of trajectory group membership. The results are discussed in terms of the mechanisms of risk factors and implications for early identification and prevention.
C1 [Feng, Xin; Shaw, Daniel S.] Univ Pittsburgh, Dept Psychol, Pittsburgh, PA 15260 USA.
   [Silk, Jennifer S.] Univ Pittsburgh, Sch Med, Dept Psychiat, Pittsburgh, PA 15260 USA.
RP Shaw, DS (reprint author), Univ Pittsburgh, Dept Psychol, 210 S Bouquet St, Pittsburgh, PA 15260 USA.
EM casey@pitt.edu
OI Silk, Jennifer/0000-0002-8638-4337
FU NIDA NIH HHSUnited States Department of Health & Human ServicesNational
   Institutes of Health (NIH) - USANIH National Institute on Drug Abuse
   (NIDA) [K05 DA025630, R01 DA026222, R01 DA036832]; NIMH NIH HHSUnited
   States Department of Health & Human ServicesNational Institutes of
   Health (NIH) - USANIH National Institute of Mental Health (NIMH) [MH
   01666, R01 MH050907-15, K02 MH001666-09, R01 MH050907, R01 MH050907-14,
   MH 50907, K02 MH001666-10, K02 MH001666]
NR 125
TC 111
Z9 114
U1 2
U2 28
PU AMER PSYCHOLOGICAL ASSOC
PI WASHINGTON
PA 750 FIRST ST NE, WASHINGTON, DC 20002-4242 USA
SN 0021-843X
EI 1939-1846
J9 J ABNORM PSYCHOL
JI J. Abnorm. Psychol.
PD FEB
PY 2008
VL 117
IS 1
BP 32
EP 47
DI 10.1037/0021-843X.117.1.32
PG 16
WC Psychology, Clinical; Psychiatry
SC Psychology; Psychiatry
GA 260DC
UT WOS:000252990000003
PM 18266484
OA Green Accepted
DA 2020-02-16
ER

PT J
AU Saudino, KJ
   Carter, AS
   Purper-Ouakil, D
   Gorwood, P
AF Saudino, Kimberly J.
   Carter, Alice S.
   Purper-Ouakil, Diane
   Gorwood, Philip
TI The etiology of behavioral problems and competencies in very young twins
SO JOURNAL OF ABNORMAL PSYCHOLOGY
LA English
DT Article
DE twins; behavior problems; genetics; model fitting
ID LONGITUDINAL DATA-ANALYSIS; AGE 3 YEARS; ENVIRONMENTAL-INFLUENCES;
   PROSOCIAL BEHAVIOR; GENETIC INFLUENCE; EARLY-CHILDHOOD; SEX-DIFFERENCES;
   PARENT RATINGS; EXTERNALIZING BEHAVIOR; PSYCHIATRIC-DISORDERS
AB Although genetic and environmental influences on behavior problems in middle childhood and adolescence have been well-studied, little is known about the etiology of behavior problems in very early childhood. The present study explores genetic and environmental contributions to individual differences in behavior problems and competences in an infant-toddler sample of twins. There were 1,950 twin pairs (mean age = 23.8 months) who were rated by parents on the Infant-Toddler Social and Emotional Assessment. All four domains (Externalizing, Internalizing, Dysregulation, Competence) and 20 subscales-indices on the Infant-Toddler Social and Emotional Assessment displayed significant heritability. There were also substantial shared environmental influences operating on most of the domains and subscales. Compared with behavior problems, behavioral competencies were less heritable and more influenced by shared environments.
C1 [Saudino, Kimberly J.] Boston Univ, Dept Psychol, Boston, MA 02215 USA.
   [Carter, Alice S.] Univ Massachusetts, Dept Psychol, Boston, MA 02125 USA.
   [Purper-Ouakil, Diane; Gorwood, Philip] Univ Paris 07, INSERM U675, Paris, France.
RP Saudino, KJ (reprint author), Boston Univ, Dept Psychol, 64 Cummington St, Boston, MA 02215 USA.
EM ksaudino@bu.edu
RI GORWOOD, Philip/M-9703-2019; Purper-Ouakil, Diane/AAC-5024-2019
OI GORWOOD, Philip/0000-0003-1845-3676; Purper-Ouakil,
   Diane/0000-0003-0454-1579; Carter, Alice/0000-0001-9861-1560
FU NIMH NIH HHSUnited States Department of Health & Human ServicesNational
   Institutes of Health (NIH) - USANIH National Institute of Mental Health
   (NIMH) [R01 MH062375, MH55278, R01 MH055278, MH062375]
NR 89
TC 27
Z9 27
U1 0
U2 17
PU AMER PSYCHOLOGICAL ASSOC
PI WASHINGTON
PA 750 FIRST ST NE, WASHINGTON, DC 20002-4242 USA
SN 0021-843X
EI 1939-1846
J9 J ABNORM PSYCHOL
JI J. Abnorm. Psychol.
PD FEB
PY 2008
VL 117
IS 1
BP 48
EP 62
DI 10.1037/0021-843X.117.1.48
PG 15
WC Psychology, Clinical; Psychiatry
SC Psychology; Psychiatry
GA 260DC
UT WOS:000252990000004
PM 18266485
OA Green Accepted
DA 2020-02-16
ER

PT J
AU Ybrandt, H
AF Ybrandt, H.
TI The relation between self-concept and social functioning in adolescence
SO JOURNAL OF ADOLESCENCE
LA English
DT Article
DE adolescence; normal; self-concept; social functioning; externalizing;
   internalizing; SASB; YSR
ID STRUCTURAL-ANALYSIS; GENDER-DIFFERENCES; PROTECTIVE FACTORS; PROBLEM
   BEHAVIOR; MENTAL-HEALTH; LIFE EVENTS; DEPRESSION; YOUTH; SCHOOL;
   SYMPTOMS
AB A model of the relation between self-concept and internalizing and externalizing problem behaviours in adolescence, with the self-concept influencing problem behaviours (S --> IE), was assessed using a sample of 277 Swedish adolescents. The model was tested in a path analysis with data from Youth Self Report (YSR) and Structural Analysis of Social Behaviour (SASB) questionnaires. Consistent with the model, a positive self-concept was found to be the most important factor for adjustment and for protection against common problem behaviour. A negative self-concept combined with female gender were risk factors for internalized problems. Self-control had only a direct effect on externalizing behaviour for boys. Adolescents of 15, 16 years of age had a stronger relationship between a negative self-concept and externalizing problem behaviour than younger and older adolescents. Internalizing problem behaviours such as anxiety and depression predicted aggressive and delinquent behaviour. These findings highlight the importance of promoting of a positive self-concept in every adolescent in various psychosocial contexts. (C) 2007 The Association for Professionals in Services for Adolescents. Published by Elsevier Ltd. All rights reserved.
C1 Umea Univ, Dept Psychol, S-90187 Umea, Sweden.
RP Ybrandt, H (reprint author), Umea Univ, Dept Psychol, S-90187 Umea, Sweden.
EM helene.ybrandt@psy.umu.se
NR 83
TC 52
Z9 56
U1 0
U2 37
PU ACADEMIC PRESS LTD- ELSEVIER SCIENCE LTD
PI LONDON
PA 24-28 OVAL RD, LONDON NW1 7DX, ENGLAND
SN 0140-1971
EI 1095-9254
J9 J ADOLESCENCE
JI J. Adolesc.
PD FEB
PY 2008
VL 31
IS 1
BP 1
EP 16
DI 10.1016/j.adolescence.2007.03.004
PG 16
WC Psychology, Developmental
SC Psychology
GA 267ET
UT WOS:000253493000001
PM 17467050
DA 2020-02-16
ER

PT J
AU Keeley, ML
   Wiens, BA
AF Keeley, Mary L.
   Wiens, Brenda A.
TI Family Influences on Treatment Refusal in School-linked Mental Health
   Services
SO JOURNAL OF CHILD AND FAMILY STUDIES
LA English
DT Article
DE Family influences; Assessment; Treatment refusal; School-linked mental
   health services; Cohesion
ID CHILD-PSYCHOTHERAPY; DISORDER; ATTRITION; ANXIETY; YOUTH; CARE; THERAPY;
   ENGAGEMENT; BARRIERS; BEHAVIOR
AB This study analyzed family influences on treatment refusal in schoollinked mental health services (SLMHS). Specifically, it assessed whether levels of family cohesion, conflict, and organization were related to whether a family refused to initiate recommended treatment. Children (N = 133) referred for emotional and behavioral problems and their families participated. Results indicated that (1) family environment factors explained a significant amount of variance in treatment refusal after controlling for demographic factors, (2) families of children with predominantly internalizing symptoms were at greater risk for refusing treatment than families of children with predominantly externalizing symptoms, and (3) lower level of family cohesion was an individual risk factor for refusing treatment. Incorporating an evaluation of family environment within SLMHS assessments may aid in the identification of areas wherein intervention may be beneficial in preventing treatment refusal.
C1 [Keeley, Mary L.; Wiens, Brenda A.] Univ Florida, Dept Clin & Hlth Psychol, Gainesville, FL 32610 USA.
   [Keeley, Mary L.] Univ Florida, Hlth Sci Ctr, Gainesville, FL 32610 USA.
RP Keeley, ML (reprint author), Univ Florida, Dept Clin & Hlth Psychol, POB 100165, Gainesville, FL 32610 USA.
EM mkeeley@phhp.ufl.edu
NR 55
TC 2
Z9 2
U1 0
U2 7
PU SPRINGER
PI NEW YORK
PA 233 SPRING ST, NEW YORK, NY 10013 USA
SN 1062-1024
J9 J CHILD FAM STUD
JI J. Child Fam. Stud.
PD FEB
PY 2008
VL 17
IS 1
BP 109
EP 126
DI 10.1007/s10826-007-9141-6
PG 18
WC Family Studies; Psychology, Developmental; Psychiatry
SC Family Studies; Psychology; Psychiatry
GA 506WO
UT WOS:000270808000008
DA 2020-02-16
ER

PT J
AU Steele, RG
   Cushing, CC
   Bender, JA
   Richards, MM
AF Steele, Ric G.
   Cushing, Christopher C.
   Bender, Jade A.
   Richards, Margaret M.
TI Profiles and Correlates of Children's Self-Reported Coping Strategies
   Using a Cluster Analytic Approach
SO JOURNAL OF CHILD AND FAMILY STUDIES
LA English
DT Article
DE Coping strategies; Internalizing; Externalizing; Competencies; Cluster
   analysis
ID STRESS; STYLES; PSYCHOPATHOLOGY; QUESTIONNAIRE; ADOLESCENCE; PATTERNS
AB We used cluster analysis to identify children's coping profiles and to examine self-and parent-reported correlates of coping in a community sample. Participants included 135 children (M age = 11.27, s.d. = .59) recruited from local public elementary and junior high schools and 116 of their parents. Analyses included hierarchical cluster analysis (Ward's method), followed by non-hierarchical (k-means) cluster analysis to confirm the cluster solution. Results yielded four clusters reflecting high, active, low, and indiscriminant patterns of coping strategies. Members of the active coping group self-reported the fewest symptoms of distress and the greatest number of prosocial competencies after controlling for social desirability. No differences emerged for parent-reported psychosocial functioning across coping profiles. Our results suggest that a combination of active coping strategies may be associated with better psychosocial functioning than a combination of active and avoidant coping strategies.
C1 [Steele, Ric G.; Bender, Jade A.] Univ Kansas, Clin Child Psychol Program, Dole Human Dev Ctr 2011, Lawrence, KS 66045 USA.
   [Cushing, Christopher C.] Missouri State Univ, Dept Psychol, Springfield, MO USA.
   [Richards, Margaret M.] Childrens Hosp, Cleveland Clin, Dept Med Subspecialty Pediat Pediat Behav Med, Cleveland, OH USA.
RP Steele, RG (reprint author), Univ Kansas, Clin Child Psychol Program, Dole Human Dev Ctr 2011, 1000 Sunnyside Ave, Lawrence, KS 66045 USA.
EM rsteele@ku.edu
OI Steele, Ric/0000-0002-1201-0770; Cushing,
   Christopher/0000-0001-8452-8096
NR 24
TC 12
Z9 12
U1 1
U2 5
PU SPRINGER
PI NEW YORK
PA 233 SPRING ST, NEW YORK, NY 10013 USA
SN 1062-1024
J9 J CHILD FAM STUD
JI J. Child Fam. Stud.
PD FEB
PY 2008
VL 17
IS 1
BP 140
EP 153
DI 10.1007/s10826-007-9153-2
PG 14
WC Family Studies; Psychology, Developmental; Psychiatry
SC Family Studies; Psychology; Psychiatry
GA 506WO
UT WOS:000270808000010
DA 2020-02-16
ER

PT J
AU Thompson-Brenner, H
   Eddy, KT
   Satir, DA
   Boisseau, CL
   Westen, D
AF Thompson-Brenner, Heather
   Eddy, Kamryn T.
   Satir, Dana A.
   Boisseau, Christina L.
   Westen, Drew
TI Personality subtypes in adolescents with eating disorders: validation of
   a classification approach
SO JOURNAL OF CHILD PSYCHOLOGY AND PSYCHIATRY
LA English
DT Article
DE eating disorder; adolescence; personality; comorbidity; classification;
   family factors
ID ANOREXIA-NERVOSA; AXIS-II; CLINICIAN REPORT; PATHOLOGY; VALIDITY;
   BEHAVIOR; TRAITS; RELIABILITY; DEPRESSION; WOMEN
AB Background: Research has identified three personality subtypes in adults with eating disorders (EDs): a high-functioning, an undercontrolled, and an overcontrolled group. The current study investigated whether similar personality prototypes exist in adolescents with EDs, and whether these personality prototypes show relationships to external correlates indicative of diagnostic validity. Methods: Experienced clinicians from an adolescent practice-research network provided data on ED symptoms, DSM-IV comorbidity, personality pathology, and family and developmental history for 120 adolescent patients with EDs. Results: Consistent with the findings from the adult literature, three types of personality pathology emerged in adolescents: High-functioning/Perfectionistic, Emotionally Dysregulated, and Avoidant/Depressed. The High-functioning prototype showed negative associations with comorbidity and positive associations with treatment response. The Emotionally Dysregulated prototype was specifically associated with externalizing Axis I and Cluster B Axis II disorders, poor school functioning, and adverse events in childhood. The Avoidant/Depressed prototype showed specific associations with internalizing Axis I and Clusters A Axis II disorders, poor peer relationships, poor maternal relationships, and internalizing disorders in first-degree relatives. Conclusions: These data support the presence of at least three diagnostically meaningful personality prototypes in adolescents with EDs, similar to those found previously in adults. Diagnosis of adolescents with EDs may be usefully supplemented by the assessment of personality style.
C1 [Thompson-Brenner, Heather; Eddy, Kamryn T.; Satir, Dana A.; Boisseau, Christina L.] Boston Univ, Ctr Anxiety & Related Disorders, Dept Psychol, Boston, MA 02215 USA.
   [Westen, Drew] Emory Univ, Dept Psychol, Atlanta, GA 30322 USA.
   [Westen, Drew] Emory Univ, Dept Psychiat & Biobehav Sci, Atlanta, GA 30322 USA.
RP Thompson-Brenner, H (reprint author), Boston Univ, Ctr Anxiety & Related Disorders, Dept Psychol, 648 Beacon St, Boston, MA 02215 USA.
EM heatherthompson-brenner@gmail.com
RI Boisseau, Christina/AAG-4213-2019
OI Boisseau, Christina/0000-0003-0925-1917
FU NIMH NIH HHSUnited States Department of Health & Human ServicesNational
   Institutes of Health (NIH) - USANIH National Institute of Mental Health
   (NIMH) [MH62377, K23 MH071641-01A2]
NR 39
TC 48
Z9 49
U1 0
U2 12
PU BLACKWELL PUBLISHING
PI OXFORD
PA 9600 GARSINGTON RD, OXFORD OX4 2DQ, OXON, ENGLAND
SN 0021-9630
J9 J CHILD PSYCHOL PSYC
JI J. Child Psychol. Psychiatry
PD FEB
PY 2008
VL 49
IS 2
BP 170
EP 180
DI 10.1111/j.1469-7610.2007.01825.x
PG 11
WC Psychology, Developmental; Psychiatry; Psychology
SC Psychology; Psychiatry
GA 279KI
UT WOS:000254353700008
PM 18093115
DA 2020-02-16
ER

PT J
AU Robison, RJ
   Reimherr, FW
   Marchant, BK
   Faraone, SV
   Adler, LA
   West, SA
AF Robison, Reid J.
   Reimherr, Frederick W.
   Marchant, Barrie K.
   Faraone, Stephen V.
   Adler, Lenard A.
   West, Scott A.
TI Gender differences in 2 clinical trials of adults with
   attention-deficit/hyperactivity disorder: A retrospective data analysis
SO JOURNAL OF CLINICAL PSYCHIATRY
LA English
DT Article
ID DEFICIT HYPERACTIVITY DISORDER; FAMILIAL SUBTYPE; CONDUCT DISORDER;
   AMDP-SYSTEM; ADHD; GIRLS; CHILDREN; IMPAIRMENT; COMORBIDITY; ATOMOXETINE
AB Introduction: Studies show that, in childhood attention-deficit/hyperactivity disorder (ADHD), boys have the combined type with externalizing behaviors more frequently, and girls have the inattentive type with increased internalizing disorders more frequently.
   Method: This study explored gender differences in adults with ADHD in 2 large, placebo-controlled, multicenter studies conducted from 2000 to 2001. Information collected included 2 measures of ADHD, multiple psychological measures, general physical symptoms, and treatment response.
   Results: Thirty-four percent of the subjects were female. Women were rated as more impaired on every measure of ADHD symptoms including total Conners' Adult ADHD Rating Scale-Investigator Format (CAARS-INV), total Wender-Reimherr Adult Attention Deficit Disorder Scale (WRAADDS), and most subscales of both measures. More women (75%) had combined type compared with men (62%). Women showed a more complex presentation, with higher scores on the Hamilton Rating Scale for Anxiety (HAM-A) and the Hamilton Rating Scale for Depression, 17-item version (HAM-D-17), more sleep problems, and more past DSM-IV Axis I diagnoses. Both sexes displayed substantial impairment on 3 Psychological General Well-Being Schedule factors: tension-anxiety, life satisfaction, and vitality-drive. Women experienced significantly (p = .003) greater rates of emotional dysregulation (37%) versus men (29%) as defined by a cluster of symptoms on the WRAADDS. The emotional dysregulation factor is derived by combining 3 symptoms-temper control, mood lability, and emotional overreactivity-from the Utah Criteria for ADHD in adults. These symptoms are considered associated symptoms in the DSM-IV description of ADHD. Women also experienced greater improvement (p = .011) on this symptom factor.
   Conclusion: In contrast to the results from childhood studies, women were more impaired than men on ADHD scales in our study. The higher level of emotional symptoms and more complicated presentation in women may obscure the diagnosis of ADHD. Thus. the assessments of adults with ADHD should include an exploration of the emotional dimensions of the illness.
C1 [Robison, Reid J.; Reimherr, Frederick W.; Marchant, Barrie K.] Univ Utah, Hlth Sci Ctr, Mood Disorders Clin, Dept Psychiat, Salt Lake City, UT 84132 USA.
   [Faraone, Stephen V.] SUNY Upstate Med Univ, Syracuse, NY USA.
   [Adler, Lenard A.] NYU, Dept Psychiat & Neurol, New York, NY USA.
   [West, Scott A.] CNS Healthcare, Orlando, FL USA.
RP Reimherr, FW (reprint author), Univ Utah, Hlth Sci Ctr, Mood Disorders Clin, Dept Psychiat, Salt Lake City, UT 84132 USA.
EM fred.reimherr@hsc.utah.edu
RI Faraone, Stephen/AAE-7334-2019; Faraone, Stephen V/O-7239-2018
OI Faraone, Stephen/0000-0002-9217-3982; Faraone, Stephen
   V/0000-0002-9217-3982; Adler, Len/0000-0002-9812-8234
NR 49
TC 52
Z9 53
U1 0
U2 16
PU PHYSICIANS POSTGRADUATE PRESS
PI MEMPHIS
PA P O BOX 240008, MEMPHIS, TN 38124 USA
SN 0160-6689
J9 J CLIN PSYCHIAT
JI J. Clin. Psychiatry
PD FEB
PY 2008
VL 69
IS 2
BP 213
EP 221
DI 10.4088/JCP.v69n0207
PG 9
WC Psychology, Clinical; Psychiatry
SC Psychology; Psychiatry
GA 267JW
UT WOS:000253506300007
PM 18211131
DA 2020-02-16
ER

PT J
AU Ei-Sheikh, M
   Cummings, EM
   Kouros, CD
   Elmore-Staton, L
   Buckhalt, J
AF Ei-Sheikh, Mona
   Cummings, E. Mark
   Kouros, Chrystyna D.
   Elmore-Staton, Lori
   Buckhalt, Joseph
TI Marital psychological and physical aggression and children's mental and
   physical health: Direct, mediated, and moderated effects
SO JOURNAL OF CONSULTING AND CLINICAL PSYCHOLOGY
LA English
DT Article
DE marital aggression; emotional security theory; child health; child
   adjustment; PTSD
ID INTERPARENTAL CONFLICT; EMOTIONAL SECURITY; FAMILY CONFLICT; ADJUSTMENT;
   VIOLENCE; APPRAISALS; TACTICS; DISCORD; QUALITY; WOMEN
AB Relations between marital aggression (psychological and physical) and children's health were examined. Children's emotional insecurity was assessed as a mediator of these relations, with distinctions made between marital aggression against mothers and fathers and ethnicity (African American or European American), socioeconomic status, and child gender examined as moderators of effects. Participants were 251 community-recruited families, with multiple reporters of each construct. Aggression against either parent yielded similar effects for children. Children's emotional insecurity mediated the relation between marital aggression and children's internalizing, externalizing, and posttraumatic stress disorder symptoms. No differences were found in these pathways for African American and European American families or as a function of socioeconomic status or child gender.
C1 [Ei-Sheikh, Mona; Elmore-Staton, Lori] Auburn Univ, Dept Human Dev & Family Studies, Auburn, AL 36849 USA.
   [Cummings, E. Mark; Kouros, Chrystyna D.] Univ Notre Dame, Dept Psychol, Notre Dame, IN 46556 USA.
   [Buckhalt, Joseph] Auburn Univ, Dept Counselor Educ Counseling Psychol, Auburn, AL 36849 USA.
   [Buckhalt, Joseph] Auburn Univ, Sch Psychol, Auburn, AL 36849 USA.
RP Ei-Sheikh, M (reprint author), Auburn Univ, Dept Human Dev & Family Studies, 203 Spidle Hall, Auburn, AL 36849 USA.
EM elsehmm@auburn.edu
RI Buckhalt, Joseph/A-6477-2008
FU NICHD NIH HHSUnited States Department of Health & Human ServicesNational
   Institutes of Health (NIH) - USANIH Eunice Kennedy Shriver National
   Institute of Child Health & Human Development (NICHD) [R01 HD046795,
   HD46795, R01 HD046795-01]
NR 69
TC 72
Z9 72
U1 2
U2 16
PU AMER PSYCHOLOGICAL ASSOC
PI WASHINGTON
PA 750 FIRST ST NE, WASHINGTON, DC 20002-4242 USA
SN 0022-006X
EI 1939-2117
J9 J CONSULT CLIN PSYCH
JI J. Consult. Clin. Psychol.
PD FEB
PY 2008
VL 76
IS 1
BP 138
EP 148
DI 10.1037/0022-006X.76.1.138
PG 11
WC Psychology, Clinical
SC Psychology
GA 257UJ
UT WOS:000252823900016
PM 18229991
OA Green Accepted
DA 2020-02-16
ER

PT J
AU Park, IJK
   Garber, J
   Ciesla, JA
   Ellis, BJ
AF Park, Irene J. Kim
   Garber, Judy
   Ciesla, Jeffrey A.
   Ellis, Bruce J.
TI Convergence among multiple methods of measuring positivity and
   negativity in the family environment: Relation to depression in mothers
   and their children
SO JOURNAL OF FAMILY PSYCHOLOGY
LA English
DT Article
DE family environment; depression; adolescents; multimethod assessment
ID MATERNAL DEPRESSION; EXPRESSED EMOTION; PSYCHOMETRIC PROPERTIES;
   INTERNALIZING SYMPTOMS; ADOLESCENT DEPRESSION; PSYCHIATRIC-PATIENTS;
   ASSESSMENT DEVICE; INVENTORY; BEHAVIOR; PARENT
AB The present study addressed the following questions: (a) To what extent do different methods of measuring the family environment converge onto a single latent construct? (b) How are the constructs of positive and of negative family environment related? (c) Do the associations among various methods of measuring the family environment differ as a function of children's gender or of risk? and (d) How are the latent constructs of family environment related to depression in mothers and their children? Participants were 240 children (mean age = 11.86 years, SD = 0.57) and their mothers, who varied with regard to their history of depression. Family environment was measured with self-report questionnaires completed separately by mothers and by children, observations of mother-child interactions, and a 5-min speech sample of each mother talking about her child. Confirmatory factor analyses revealed that different methods for assessment of the family environment converged and that the constructs of positive and of negative family environments were significantly related to each other and to depression in both mothers and their children. These findings may help inform future intervention efforts by highlighting specific parenting dimensions that are strongly associated with maternal and with child depression.
C1 [Park, Irene J. Kim] Univ Notre Dame, Dept Psychol, Notre Dame, IN 46556 USA.
   [Garber, Judy; Ciesla, Jeffrey A.] Vanderbilt Univ, Dept Psychol & Human Dev, Nashville, TN 37203 USA.
   [Ellis, Bruce J.] Univ Arizona, Norton Sch Family & Consumer Sci, Tucson, AZ 85721 USA.
RP Park, IJK (reprint author), Univ Notre Dame, Dept Psychol, Notre Dame, IN 46556 USA.
EM ikim1@nd.edu
RI Park, Irene/D-1798-2010; Ciesla, Jeffrey/H-8756-2012
FU NICHD NIH HHSUnited States Department of Health & Human ServicesNational
   Institutes of Health (NIH) - USANIH Eunice Kennedy Shriver National
   Institute of Child Health & Human Development (NICHD) [P30 HD015052,
   P30HD15052, P30 HD015052-179004]; NIMH NIH HHSUnited States Department
   of Health & Human ServicesNational Institutes of Health (NIH) - USANIH
   National Institute of Mental Health (NIMH) [T32 MH018921, T32
   MH018921-10, R29 MH45458, K02 MH066249, K02 MH66249, K02 MH066249-05]
NR 48
TC 32
Z9 32
U1 0
U2 16
PU AMER PSYCHOLOGICAL ASSOC
PI WASHINGTON
PA 750 FIRST ST NE, WASHINGTON, DC 20002-4242 USA
SN 0893-3200
EI 1939-1293
J9 J FAM PSYCHOL
JI J. Fam. Psychol.
PD FEB
PY 2008
VL 22
IS 1
BP 123
EP 134
DI 10.1037/0893-3200.22.1.123
PG 12
WC Psychology, Clinical; Family Studies
SC Psychology; Family Studies
GA 262EJ
UT WOS:000253131500013
PM 18266539
OA Green Accepted
DA 2020-02-16
ER

PT J
AU Loukas, A
   Prelow, HM
   Suizzo, MA
   Allua, S
AF Loukas, Alexandra
   Prelow, Hazel M.
   Suizzo, Marie-Anne
   Allua, Shane
TI Mothering and peer associations mediate cumulative risk effects for
   Latino youth
SO JOURNAL OF MARRIAGE AND FAMILY
LA English
DT Article
DE adolescent peer relations; developmentloutcomes; Hispanic Americans;
   low-income families; mother-child relations; mothers
ID BEHAVIORAL-ADJUSTMENT; ANTISOCIAL-BEHAVIOR; AMERICAN FAMILIES;
   ECONOMIC-STRESS; ADOLESCENTS; CHILDHOOD
AB The present study examined whether positive parenting and deviant peer associations mediated the relations between a cumulative risk composite comprising financial strain, neighborhood problems, and maternal psychological distress and subsequent youth adjustment problems. Drawn from the Welfare, Children, and Families: A Three City Study, the sample consisted of 449 economically disadvantaged Latino families. Structural equation modeling showed that after controlling for baseline levels of youth adjustment problems, cumulative risk, assessed when adolescents were 10 to 14 years old, was directly and indirectly predictive of youths' deviant peer associations 16 months later, through mother's positive parenting. Deviant peer associations, in turn, were proximally associated with youth externalizing and internalizing problems. Findings underscore the role of mothers and peers in Latino youth adjustment problems.
C1 [Loukas, Alexandra] Univ Texas Austin, Dept Kinesiol & Hlth Educ, Univ Stn 1, Austin, TX 78712 USA.
   [Prelow, Hazel M.] SUNY Albany, Dept Psychol, Albany, NY 12222 USA.
   [Suizzo, Marie-Anne; Allua, Shane] Univ Texas Austin, Dept Educ Psychol, Austin, TX 78712 USA.
RP Loukas, A (reprint author), Univ Texas Austin, Dept Kinesiol & Hlth Educ, Univ Stn 1, D3700, Austin, TX 78712 USA.
EM alexandra.loukas@mail.utexas.edu
NR 33
TC 27
Z9 27
U1 0
U2 4
PU WILEY-BLACKWELL
PI MALDEN
PA COMMERCE PLACE, 350 MAIN ST, MALDEN 02148, MA USA
SN 0022-2445
J9 J MARRIAGE FAM
JI J. Marriage Fam.
PD FEB
PY 2008
VL 70
IS 1
BP 76
EP 85
DI 10.1111/j.1741-3737.2007.00462.x
PG 10
WC Family Studies; Sociology
SC Family Studies; Sociology
GA 264UC
UT WOS:000253314900006
DA 2020-02-16
ER

PT J
AU Buckner, JD
   Schmidt, NB
   Lang, AR
   Small, JW
   Schlauch, RC
   Lewinsohn, PM
AF Buckner, Julia D.
   Schmidt, Norman B.
   Lang, Alan R.
   Small, Jason W.
   Schlauch, Robert C.
   Lewinsohn, Peter M.
TI Specificity of social anxiety disorder as a risk factor for alcohol and
   cannabis dependence
SO JOURNAL OF PSYCHIATRIC RESEARCH
LA English
DT Article
DE alcohol; marijuana; cannabis; social phobia; social anxiety; substance
   use
ID NON-TOBACCO CIGARETTES; SURVIVAL ANALYSIS; GENDER-DIFFERENCES; CONDUCT
   DISORDER; MENTAL-DISORDERS; UNITED-STATES; PANIC-ATTACKS; SUBSTANCE USE;
   YOUNG-ADULTS; PHOBIA
AB Social anxiety disorder (SAD) is highly comorbid with alcohol use disorders (AUDs) and cannabis dependence. However, the temporal sequencing of these disorders has not been extensively studied to determine whether SAD serves as a specific risk factor for problematic substance use. The present study examined these relationships after controlling for theoretically-relevant variables (e.g., gender, other Axis I pathology) in a longitudinal cohort over approximately 14 years. The sample was drawn from participants in the Oregon Adolescent Depression Project. After excluding those with substance use disorders at baseline, SAD at study entry was associated with 6.5 greater odds of cannabis dependence (but not abuse) and 4.5 greater odds of alcohol dependence (but not, abuse) at follow-up after controlling for relevant variables (e.g., gender, depression, conduct disorder). The relationship between SAD and alcohol and cannabis dependence remained even after controlling for other anxiety disorders. Other anxiety disorders and mood disorders were not associated with subsequent cannabis or alcohol use disorder after controlling for relevant variables. Among the internalizing disorders, SAD appears to serve as a unique risk factor for the subsequent onset of cannabis and alcohol dependence. (C) 2007 Elsevier Ltd. All rights reserved.
C1 [Buckner, Julia D.; Schmidt, Norman B.; Lang, Alan R.; Schlauch, Robert C.] Florida State Univ, Dept Psychol, Tallahassee, FL 32306 USA.
   [Small, Jason W.; Lewinsohn, Peter M.] Oregon Res Inst, Eugene, OR 97403 USA.
RP Schmidt, NB (reprint author), Florida State Univ, Dept Psychol, Tallahassee, FL 32306 USA.
EM Schmidt@psy.fsu.edu
FU NIDA NIH HHSUnited States Department of Health & Human ServicesNational
   Institutes of Health (NIH) - USANIH National Institute on Drug Abuse
   (NIDA) [R01 DA012951, DA12951, F31 DA12457-01, F31 DA021457-01, F31
   DA021457, R01 DA012951-01]; NIDCD NIH HHSUnited States Department of
   Health & Human ServicesNational Institutes of Health (NIH) - USANIH
   National Institute on Deafness & Other Communication Disorders (NIDCD)
   [F31 DC012457]; NIMH NIH HHSUnited States Department of Health & Human
   ServicesNational Institutes of Health (NIH) - USANIH National Institute
   of Mental Health (NIMH) [R01 MH050522-07, MH52588, R01 MH040501-05S1,
   R01 MH052858-05, R01 MH040501, R01 MH050522]
NR 67
TC 263
Z9 266
U1 2
U2 46
PU PERGAMON-ELSEVIER SCIENCE LTD
PI OXFORD
PA THE BOULEVARD, LANGFORD LANE, KIDLINGTON, OXFORD OX5 1GB, ENGLAND
SN 0022-3956
EI 1879-1379
J9 J PSYCHIATR RES
JI J. Psychiatr. Res.
PD FEB
PY 2008
VL 42
IS 3
BP 230
EP 239
DI 10.1016/j.jpsychires.2007.01.002
PG 10
WC Psychiatry
SC Psychiatry
GA 265YM
UT WOS:000253397900008
PM 17320907
OA Green Accepted
DA 2020-02-16
ER

PT J
AU Renk, K
   Donnelly, R
   Klein, J
   Oliveros, A
   Baksh, E
AF Renk, Kimberly
   Donnelly, Reesa
   Klein, Jenny
   Oliveros, Arazais
   Baksh, Elizabeth
TI Cross-informant ratings of the emotional and behavioral functioning of
   college students
SO JOURNAL OF YOUTH AND ADOLESCENCE
LA English
DT Article
DE informant ratings; emotional and behavioral functioning; college
   students; mothers; fathers
ID CHILD; ADOLESCENTS; AGREEMENT; PARENTS; PSYCHOPATHOLOGY; PSYCHOLOGY;
   ACCURACY
AB One hundred seventy-four college students and a subset of their mothers and fathers provided ratings of college students' emotional and behavioral functioning. College students and their mothers and fathers demonstrated variable levels of correspondence in their ratings of college students' internalizing and externalizing behavior problems. Similar findings were noted with t-test comparisons, with college students rating themselves as experiencing significantly higher levels of behavior problems than did their mothers and fathers. Further, college students' ratings of their mothers' and fathers' parenting and their perceptions of their parents predicted significantly their ratings of their own behavior problems. Although mothers' communication reciprocity and perceptions of their college students served as significant predictors of mothers' ratings, a different pattern of results occurred with paternal variables. Overall, these findings further the understanding of correspondence and predictors of cross-informant ratings of college students' emotional and behavioral functioning.
C1 [Renk, Kimberly; Donnelly, Reesa; Klein, Jenny; Oliveros, Arazais; Baksh, Elizabeth] Univ Cent Florida, Dept Psychol, Clin Psychol PhD Program, Orlando, FL 32816 USA.
RP Renk, K (reprint author), Univ Cent Florida, Dept Psychol, Clin Psychol PhD Program, POB 161390, Orlando, FL 32816 USA.
EM krenk@pegasus.cc.ucf.edu
RI Oliveros, Arazais D/L-7512-2014
OI Oliveros, Arazais D/0000-0002-8111-2658
NR 26
TC 12
Z9 12
U1 0
U2 2
PU SPRINGER/PLENUM PUBLISHERS
PI NEW YORK
PA 233 SPRING ST, NEW YORK, NY 10013 USA
SN 0047-2891
J9 J YOUTH ADOLESCENCE
JI J. Youth Adolesc.
PD FEB
PY 2008
VL 37
IS 2
BP 193
EP 210
DI 10.1007/s10964-006-9149-z
PG 18
WC Psychology, Developmental
SC Psychology
GA 243KR
UT WOS:000251795800007
DA 2020-02-16
ER

PT J
AU Vierhaus, M
   Lohaus, A
AF Vierhaus, Marc
   Lohaus, Arnold
TI Children and parents as informants of emotional and behavioural problems
   predicting female and male adolescent risk behaviour: A longitudinal
   cross-informant study
SO JOURNAL OF YOUTH AND ADOLESCENCE
LA English
DT Article
DE adolescence; cross-informants; problem behaviour; longitudinal design
ID EARLY SEXUAL INITIATION; SELF-REPORTS; PSYCHOPATHOLOGY; DISCREPANCIES;
   TRAJECTORIES; YOUTH; CHILDHOOD; AGREEMENT; SMOKING; RATINGS
AB This study examines whether health risk behaviour in adolescence can be predicted by self- and by parental reports of psychopathology (externalizing and internalizing symptoms) assessed two and four years earlier. A total sample of 366 fourth graders participated in a longitudinal study with measurements taken in grades 4, 6, and 8. In grades 4 and 6 the children completed the Youth Self Report (YSR) while their parents completed the Child Behaviour Checklist (CBCL). In grade 8, the children reported their risk behaviour (smoking, sexual activity, dietary behaviour and suicidal tendencies). Results reveal that cross-informant correlations for both symptom-scales are low to medium and tend to increase slightly from grade 4 through 8. Children reported higher symptom-levels and changes over time than their parents. The predictability of risk behaviour in adolescence by reported psychopathology in grade 6 exceeds the predictability in grade 4. Results indicate that the predictability of risk behaviour by self-reports versus parental reports of psychopathology depends on the specific kind of health risk behaviour and the child's gender.
C1 [Vierhaus, Marc; Lohaus, Arnold] Univ Bielefeld, Dept Psychol, D-33501 Bielefeld, Germany.
   [Lohaus, Arnold] Univ Munster, D-4400 Munster, Germany.
   [Lohaus, Arnold] Univ Marburg, D-35032 Marburg, Germany.
RP Vierhaus, M (reprint author), Univ Bielefeld, Dept Psychol, POB 100131, D-33501 Bielefeld, Germany.
EM marc.vierhaus@uni-bielefeld.de
NR 51
TC 31
Z9 32
U1 0
U2 7
PU SPRINGER/PLENUM PUBLISHERS
PI NEW YORK
PA 233 SPRING ST, NEW YORK, NY 10013 USA
SN 0047-2891
EI 1573-6601
J9 J YOUTH ADOLESCENCE
JI J. Youth Adolesc.
PD FEB
PY 2008
VL 37
IS 2
BP 211
EP 224
DI 10.1007/s10964-007-9193-3
PG 14
WC Psychology, Developmental
SC Psychology
GA 243KR
UT WOS:000251795800008
DA 2020-02-16
ER

PT J
AU Bohnert, AM
   Kane, P
   Garber, J
AF Bohnert, Amy M.
   Kane, Peter
   Garber, Judy
TI Organized activity participation and internalizing and externalizing
   symptoms: Reciprocal relations during adolescence
SO JOURNAL OF YOUTH AND ADOLESCENCE
LA English
DT Article
DE organized activities; externalizing psychopathology; internalizing
   psychopathology; adolescence
ID AFTER-SCHOOL ACTIVITIES; STRESSFUL LIFE EVENTS; EXTRACURRICULAR
   ACTIVITIES; LEISURE ACTIVITIES; GENDER-DIFFERENCES; DEPRESSED MOTHERS;
   MIDDLE CHILDHOOD; RANDOMIZED-TRIAL; INVOLVEMENT; CHILDREN
AB The aim of this prospective study was to examine the relations between organized activity involvement and internalizing and externalizing symptoms across four years of high school. Participants were 240 adolescents who varied in their risk for psychopathology. Information about adolescents' activity involvement and internalizing and externalizing symptoms were provided by both self- and mother-reports. Structural equation modeling revealed that the prospective models fit the data well. In addition to showing that activity involvement and psychopathology were quite stable over the high school years, we found reciprocal effects for activity involvement and internalizing symptoms at some, although not all, time points. Specifically, controlling for prior symptoms and risk (i.e., maternal depression history), more activity involvement in tenth grade predicted fewer internalizing symptoms in eleventh grade, which then predicted more activity involvement in twelfth grade. No reciprocal relations were found for externalizing problems. These findings highlight the importance of examining internalizing symptoms as both a predictor and outcome of activity involvement during adolescence.
C1 [Bohnert, Amy M.] Loyola Univ, Dept Psychol, Chicago, IL 60626 USA.
   [Kane, Peter] Northwestern Univ, Feinberg Sch Med, Dept Psychiat & Behav Sci, Chicago, IL 60611 USA.
   [Garber, Judy] Vanderbilt Univ, Nashville, TN USA.
RP Bohnert, AM (reprint author), Loyola Univ, Dept Psychol, 6525 N Sheridan Rd, Chicago, IL 60626 USA.
EM abohner@luc.edu
NR 45
TC 15
Z9 15
U1 0
U2 30
PU SPRINGER/PLENUM PUBLISHERS
PI NEW YORK
PA 233 SPRING ST, NEW YORK, NY 10013 USA
SN 0047-2891
EI 1573-6601
J9 J YOUTH ADOLESCENCE
JI J. Youth Adolesc.
PD FEB
PY 2008
VL 37
IS 2
BP 239
EP 250
DI 10.1007/s10964-007-9195-1
PG 12
WC Psychology, Developmental
SC Psychology
GA 243KR
UT WOS:000251795800010
DA 2020-02-16
ER

PT J
AU Multimaki, P
   Sourander, A
   Nikolakaros, G
   Helenius, H
   Aronen, E
   Tamminen, T
   Kumpulainen, K
   Moilanen, I
   Piha, J
   Almqvist, F
   Parkkola, K
AF Multimaki, Petteri
   Sourander, Andre
   Nikolakaros, Georgios
   Helenius, Hans
   Aronen, Eeva
   Tamminen, Tuula
   Kumpulainen, Kirsti
   Moilanen, Irma
   Piha, Jorma
   Almqvist, Fredrik
   Parkkola, Kai
TI Childhood predictors of military fitness: A prospective,
   community-based, follow-up study from age 8 to age 18
SO MILITARY MEDICINE
LA English
DT Article
ID PSYCHIATRIC-DISORDERS; YOUNG MEN; PSYCHOSOCIAL CHARACTERISTICS;
   CHILDREN; PREVALENCE; ADULTHOOD; PSYCHOPATHOLOGY; ADOLESCENCE;
   DEPRESSION; TEACHERS
AB Knowledge of the impact of childhood psychosocial problems on success in military service is scarce. The purpose of the study was to assess whether childhood psychosocial problems are associated with suitability for military service. The subjects were 2,622 Finnish boys born in 1981. They were first assessed with the Rutter parent and teacher questionnaires and self-reports (Children's Depression Inventory) at age 8. Their suitability for military service was assessed at age 18. A wide range of childhood problems, especially internalizing disorders, predicted release from military service. All informants had predictive association with later suitability for military service. The majority of children with psychiatric problems were later estimated to be fit for military service. The results show a predictive association between childhood psychiatric problems and early adult psychosocial impairment, as estimated by the ability to serve in the military forces.
C1 [Multimaki, Petteri] Turku Univ Hosp, Dept Adolescent Psychiat, FIN-20520 Turku, Finland.
   [Sourander, Andre; Piha, Jorma] Turku Univ Hosp, Dept Child Psychiat, FIN-20520 Turku, Finland.
   [Nikolakaros, Georgios] Turku Univ Hosp, Dept Psychiat, Turku 20100, Finland.
   [Helenius, Hans] Turku Univ Hosp, Dept Biostat, Turku 20100, Finland.
   [Aronen, Eeva; Almqvist, Fredrik] Helsinki Univ Hosp, Dept Child Psychiat, Helsinki 00029, Finland.
   [Tamminen, Tuula] Tampere Univ Hosp, Dept Child Psychiat, Tampere 33521, Finland.
   [Kumpulainen, Kirsti] Kuopio Univ Hosp, Dept Child Psychiat, Kuopio 70211, Finland.
   [Moilanen, Irma] Oulu Univ Hosp, Dept Child Psychiat, Oulu 90014, Finland.
   [Parkkola, Kai] Finnish Naval Headquarters, Helsinki 00201, Finland.
RP Multimaki, P (reprint author), Turku Univ Hosp, Dept Adolescent Psychiat, FIN-20520 Turku, Finland.
RI Nikolakaros, Georgios/L-9330-2019
OI Sourander, Andre/0000-0003-0361-7244; Nikolakaros,
   Georgios/0000-0003-0398-5231
NR 27
TC 6
Z9 6
U1 0
U2 0
PU ASSOC MILITARY SURG US
PI BETHESDA
PA 9320 OLD GEORGETOWN RD, BETHESDA, MD 20814 USA
SN 0026-4075
J9 MIL MED
JI Milit. Med.
PD FEB
PY 2008
VL 173
IS 2
BP 146
EP 154
DI 10.7205/MILMED.173.2.146
PG 9
WC Medicine, General & Internal
SC General & Internal Medicine
GA 261ZI
UT WOS:000253118100007
PM 18333490
OA Bronze
DA 2020-02-16
ER

PT J
AU Holsen, I
   Smith, BH
   Frey, KS
AF Holsen, Ingrid
   Smith, Brian H.
   Frey, Karin S.
TI Outcomes of the social competence program Second step in Norwegian
   elementary schools
SO SCHOOL PSYCHOLOGY INTERNATIONAL
LA English
DT Article
DE age cohort design; elementary school children; problem behaviour; social
   and emotional competence program
ID EMOTIONAL COMPETENCE; MENTAL-HEALTH; PREVENTION; CHILDREN; BEHAVIOR;
   INTERVENTION; CURRICULUM; ADOLESCENTS; AGGRESSION; FAUSTLOS
AB The aim of the present article was to investigate the outcomes of the universal social competence promotion program Second Step in a typical 'real world' implementation in Norway. We addressed the effects of the program on social competence and externalizing and internalizing problem behaviour among 1,153 fifth and sixth grade students (11 schools, 55 classrooms) after one year of intervention. Although the program is originally American, Second Step has been translated and adapted for the Norwegian setting and renamed Steg for Steg. Applying Linear Mixed Modelling, the results from the age cohort design with comparison groups show that the program had significant positive effects on social competence for boys and girls in grade 5 and for girls in grade 6. Boys in grade 6 reported lower levels of externalizing problem behaviour compared to control students. There were no effects in regard to internalizing problem behaviour. The analysis also revealed that the results varied between classrooms. These results may be considered to add weight to the evidence in support of a wider implementation of the Second Step program.
C1 [Holsen, Ingrid] Univ Bergen, Ctr Hlth Promot, Dept Educ & Hlth, N-5020 Bergen, Norway.
   [Smith, Brian H.] Univ Washington, Seattle, WA 98195 USA.
RP Holsen, I (reprint author), Univ Bergen, Ctr Hlth Promot, Dept Educ & Hlth, Christiesgate 13, N-5020 Bergen, Norway.
EM Ingrid.holsen@psyhp.uib.no; bsmitthy@gmail.com; karinf@u.washington.edu
NR 39
TC 34
Z9 34
U1 0
U2 19
PU SAGE PUBLICATIONS LTD
PI LONDON
PA 1 OLIVERS YARD, 55 CITY ROAD, LONDON EC1Y 1SP, ENGLAND
SN 0143-0343
EI 1461-7374
J9 SCHOOL PSYCHOL INT
JI Sch. Psychol. Int.
PD FEB
PY 2008
VL 29
IS 1
BP 71
EP 88
DI 10.1177/0143034307088504
PG 18
WC Psychology, Educational
SC Psychology
GA 270LF
UT WOS:000253721600004
DA 2020-02-16
ER

PT J
AU Greening, L
   Stoppelbein, L
   Fite, P
   Dhossche, D
   Erath, S
   Brown, J
   Cramer, R
   Young, L
AF Greening, Leilani
   Stoppelbein, Laura
   Fite, Paula
   Dhossche, Dirk
   Erath, Stephen
   Brown, Jacqueline
   Cramer, Robert
   Young, Laura
TI Pathways to suicidal behaviors in childhood
SO SUICIDE AND LIFE-THREATENING BEHAVIOR
LA English
DT Article
ID PSYCHOSOCIAL RISK-FACTORS; HIGH-SCHOOL-STUDENTS; ADOLESCENT SUICIDE;
   AFRICAN-AMERICAN; CHILDREN GROW; FOLLOW-UP; IMPULSIVITY; DEPRESSION;
   INPATIENTS; DISORDERS
AB Path analyses were applied to test a model that includes internalizing and externalizing behavior problems as predictors of suicidal behaviors in children. Parents of an inpatient sample of boys (N = 87; M age = 9.81 years) rated the frequency of suicidal ideation and completed standardized measures of behavior problems. Blind raters rated the severity of the children's suicidal behaviors. Results revealed a significant direct effect for suicidal ideation on suicide attempt and for depressive symptoms on suicidal ideation. There was also a significant indirect path from impulsivity to suicidal ideation through aggressive and depressive symptoms. Clinical implications are discussed.
C1 [Greening, Leilani; Stoppelbein, Laura; Fite, Paula; Dhossche, Dirk; Erath, Stephen] Univ Mississippi, Med Ctr, Dept Psychiat & Human Behav, Jackson, MS 39216 USA.
   [Brown, Jacqueline] Univ So Mississippi, Hattiesburg, MS 39406 USA.
   [Cramer, Robert; Young, Laura] Univ Alabama, Tuscaloosa, AL 35487 USA.
RP Greening, L (reprint author), Univ Mississippi, Med Ctr, Dept Psychiat & Human Behav, 2500 N State St, Jackson, MS 39216 USA.
EM LGreening@psychiatry.umsmed.edu
RI Dhossche, Dirk/V-7943-2019
NR 48
TC 23
Z9 24
U1 0
U2 10
PU GUILFORD PUBLICATIONS INC
PI NEW YORK
PA 72 SPRING STREET, NEW YORK, NY 10012 USA
SN 0363-0234
J9 SUICIDE LIFE-THREAT
JI Suicide Life-Threat. Behav.
PD FEB
PY 2008
VL 38
IS 1
BP 35
EP 45
DI 10.1521/suli.2008.38.1.35
PG 11
WC Psychiatry; Psychology, Multidisciplinary
SC Psychiatry; Psychology
GA 270QK
UT WOS:000253735100005
PM 18355107
DA 2020-02-16
ER

PT J
AU Steinbaum, DR
   Chemtob, C
   Boscarino, JA
   Laraque, D
AF Steinbaum, Deborah R.
   Chemtob, Claude
   Boscarino, Joseph A.
   Laraque, Danielle
TI Use of a psychosocial screen to detect children with symptoms of
   posttraumatic stress disorder: An exploratory study
SO AMBULATORY PEDIATRICS
LA English
DT Article; Proceedings Paper
CT Annual Meeting of the
   Pediatric-Academic-Society/Society-for-Pediatric-Research
CY MAY 14-17, 2005
CL Washington, DC
SP Pediat Acad Soc, Soc Pediat Res
DE mental health; pediatric symptom checklist; primary care
ID CHILDHOOD ANXIETY; PRIMARY-CARE; ADOLESCENTS; TRAUMA; PSC-17
AB Objective.-The aim of this study was to evaluate the sensitivity and specificity of the parent and youth versions of the 17-item Pediatric Symptom Checklist (PSC-17) for identifying children with symptoms of posttraumatic stress disorder (PTSD).
   Methods.-Cross-sectional convenience samples of children aged 8 to 10 years treated at a primary care pediatrics practice in New York City were recruited. The PSC-17 and its 5-item internalizing subscale were used in both parent- and youth-completed formats. Posttraumatic stress disorder symptoms were identified with the University of California, Los Angeles posttraumatic stress reaction index (UCLA RI), used as a structured interview with the child.
   Results.-One hundred fifty-six children enrolled in the study. Twenty-two percent of children met the UCLA RI cutoff for likely PTSD. The youth version of the PSC-17 and its 5-item internalizing subscale identified these children with sensitivities of 78% and 75% and specificities of 77% and 77%, respectively, relative to the UCLA RI. The parent version of the PSC-17 and the internalizing subscale had poorer sensitivities of 44% and 25% and similar specificities of 79% and 92%, respectively.
   Conclusions.-Symptoms of PTSD can be identified using the youth self-report version of the PSC-17. A 5-item subscale of the PSC-17 also performed well and can readily be used in primary care settings.
C1 [Steinbaum, Deborah R.; Boscarino, Joseph A.; Laraque, Danielle] Mt Sinai Hosp, Mt Sinai Sch Med, Dept Pediat, Div Gen Pediat, New York, NY 10029 USA.
   [Chemtob, Claude] Mt Sinai Hosp, Mt Sinai Sch Med, Dept Psychiat, New York, NY 10029 USA.
   [Steinbaum, Deborah R.] Geisinger Hlth Syst, Geisinger Ctr Hlth Res, Danville, PA USA.
RP Steinbaum, DR (reprint author), Mt Sinai Hosp, Mt Sinai Sch Med, Dept Pediat, Div Gen Pediat, 1 Gustave L Levy Pl,Box 1202A, New York, NY 10029 USA.
EM deborah.steinbaum@mssm.edu
FU PHS HHSUnited States Public Health Service [D55HP05155-01-00]
NR 19
TC 3
Z9 3
U1 0
U2 5
PU ELSEVIER SCIENCE INC
PI NEW YORK
PA 360 PARK AVE SOUTH, NEW YORK, NY 10010-1710 USA
SN 1530-1567
J9 AMBUL PEDIATR
JI Ambul. Pediatr.
PD JAN-FEB
PY 2008
VL 8
IS 1
BP 32
EP 35
DI 10.1016/j.ambp.2007.08.007
PG 4
WC Pediatrics
SC Pediatrics
GA 254PI
UT WOS:000252598100007
PM 18191779
DA 2020-02-16
ER

PT J
AU Clingempeel, WG
   Curley, S
   Henggeler, SW
AF Clingempeel, W. Glenn
   Curley, Sarnatha
   Henggeler, Scott W.
TI Beyond treatment effects: Comorbid psychopathologies and long-term
   outcomes among substance-abusing delinquents
SO AMERICAN JOURNAL OF ORTHOPSYCHIATRY
LA English
DT Article
DE comorbidity; substance abusing delinquents; long-term effects;
   externalizing disorders; internalizing disorders
ID PSYCHIATRIC COMORBIDITY; CHILDREN; COMMUNITY; YOUTH
AB Secondary analyses of a randomized clinical trial controlled for treatment condition effects and examined the impact of comorbid psychopathologies on the mental health, physical health, and criminal behavior of 80 substance abusing delinquents approximately 5 years later in emerging adulthood. Overall, emerging adults with a comorbid disorder during adolescence scored higher on psychopathology, criminal behavior, and health problems. Participants with both internalizing and externalizing disorders exhibited more negative outcomes than those with a comorbid externalizing disorder. For the entire sample, more internalizing diagnoses forecasted higher internalizing and aggression scores, more criminality, and poorer physical health. More externalizing disorders predicted higher internalizing, delinquency, and criminality scores, but was unrelated to physical health. More internalizing diagnoses for females but not males predicted greater criminality, and especially more aggressive crimes in emerging adulthood.
C1 [Clingempeel, W. Glenn] Fayetteville State Univ, Fayetteville, NC 28301 USA.
   [Henggeler, Scott W.] Med Univ S Carolina, Family Serv Res Ctr, Charleston, SC 29425 USA.
RP Clingempeel, WG (reprint author), Fayetteville State Univ, 1200 Murchison Rd, Fayetteville, NC 28301 USA.
EM wclingempeel@uncfsu.edu
NR 29
TC 14
Z9 15
U1 0
U2 4
PU AMER PSYCHOLOGICAL ASSOC
PI WASHINGTON
PA 750 FIRST ST NE, WASHINGTON, DC 20002-4242 USA
SN 0002-9432
EI 1939-0025
J9 AM J ORTHOPSYCHIAT
JI Am. J. Orthopsychiatr.
PD JAN
PY 2008
VL 78
IS 1
BP 29
EP 36
DI 10.1037/0002-9432.78.1.29
PG 8
WC Psychiatry; Social Work
SC Psychiatry; Social Work
GA 295OR
UT WOS:000255484300004
PM 18444724
DA 2020-02-16
ER

PT J
AU Fite, PJ
   Stoppelbein, L
   Greening, L
   Dhossche, D
AF Fite, Paula J.
   Stoppelbein, Laura
   Greening, Leilani
   Dhossche, Dirk
TI Child internalizing and externalizing behavior as predictors of age at
   first admission and risk for repeat admission to a child inpatient
   facility
SO AMERICAN JOURNAL OF ORTHOPSYCHIATRY
LA English
DT Article
DE internalizing; externalizing; child inpatient; readmission
ID ADOLESCENTS; PARENT; PREVALENCE; DISORDERS; AGREEMENT; SAMPLE
AB Gaining a better understanding of the types of child symptomatology that predict age at first admission and risk for readmission to a child psychiatric inpatient facility could help to inform the focus of intervention. Accordingly, the current study examined whether internalizing and extemalizing behavior problems, alone or in combination, were associated with age at first admission and risk for repeat admission. Analyses were based on a sample of 372 children (M = 9.13 years, SD = 1.91) admitted to an acute psychiatric inpatient facility. Internalizing behavior was associated with a later age at admission, but unrelated to repeat admission. Externalizing behavior was associated with an earlier age at admission and increased risk for repeat admission. Co-occurring internalizing and externalizing behavior problems were associated with increased risk for repeat admission, but were unrelated to age at first admission. Implications for findings are discussed.
C1 [Fite, Paula J.] Univ Tennessee, Dept Psychol, Knoxville, TN 37996 USA.
   [Stoppelbein, Laura; Greening, Leilani; Dhossche, Dirk] Univ Mississippi, Med Ctr, University, MS 38677 USA.
RP Fite, PJ (reprint author), Univ Tennessee, Dept Psychol, Knoxville, TN 37996 USA.
EM pfite@utk.edu
RI Dhossche, Dirk/V-7943-2019
FU NIDA NIH HHSUnited States Department of Health & Human ServicesNational
   Institutes of Health (NIH) - USANIH National Institute on Drug Abuse
   (NIDA) [DA018016]
NR 36
TC 21
Z9 21
U1 0
U2 2
PU AMER PSYCHOLOGICAL ASSOC
PI WASHINGTON
PA 750 FIRST ST NE, WASHINGTON, DC 20002-4242 USA
SN 0002-9432
EI 1939-0025
J9 AM J ORTHOPSYCHIAT
JI Am. J. Orthopsychiatr.
PD JAN
PY 2008
VL 78
IS 1
BP 63
EP 69
DI 10.1037/0002-9432.78.1.63
PG 7
WC Psychiatry; Social Work
SC Psychiatry; Social Work
GA 295OR
UT WOS:000255484300008
PM 18444728
DA 2020-02-16
ER

PT J
AU Mrug, S
   Loosier, PS
   Windle, M
AF Mrug, Sylvie
   Loosier, Penny S.
   Windle, Michael
TI Violence exposure across multiple contexts: Individual and joint effects
   on adjustment
SO AMERICAN JOURNAL OF ORTHOPSYCHIATRY
LA English
DT Article
DE violence exposure; externalizing problems; internalizing problems; early
   adolescence
ID STRESSFUL LIFE EVENTS; INNER-CITY YOUTH; COMMUNITY VIOLENCE; CHILDRENS
   EXPOSURE; GENDER-DIFFERENCES; DOMESTIC VIOLENCE; URBAN ADOLESCENTS;
   ELEMENTARY-SCHOOL; BEHAVIOR PROBLEMS; PARTNER VIOLENCE
AB This study examined the relationship between violence exposure in three different contexts (home, school, and community) and internalizing and externalizing outcomes in early adolescents. We modeled both context-specific and cumulative effects of exposure to violence. After controlling for a number of risk factors associated with violence exposure, violent incidents encountered at school and at home were consistently related to multiple outcomes. Violence exposure in the community was related only to aggressive fantasies but not to other extemalizing or internalizing problems. High levels of violence exposure in the community attenuated the relationship between home violence and internalizing symptoms and school violence and extenializing problems. Cumulative exposure to violence was related to all aspects of adjustment, but the number of contexts in which violence occurred did not predict beyond the effects of cumulative exposure. Finally, high levels of cumulative violence exposure were associated with a plateau or decrease in emotional distress.
C1 [Mrug, Sylvie; Loosier, Penny S.] Univ Alabama, Dept Psychol, Birmingham, AL 35294 USA.
   [Windle, Michael] Emory Univ, Dept Behav Sci & Hlth Educ, Atlanta, GA 30322 USA.
RP Mrug, S (reprint author), Univ Alabama, Dept Psychol, 912 18th St S, Birmingham, AL 35294 USA.
EM sylva@uab.edu
FU PHS HHSUnited States Public Health Service [R49-CCR418569]
NR 70
TC 112
Z9 114
U1 0
U2 8
PU AMER PSYCHOLOGICAL ASSOC
PI WASHINGTON
PA 750 FIRST ST NE, WASHINGTON, DC 20002-4242 USA
SN 0002-9432
EI 1939-0025
J9 AM J ORTHOPSYCHIAT
JI Am. J. Orthopsychiatr.
PD JAN
PY 2008
VL 78
IS 1
BP 70
EP 84
DI 10.1037/0002-9432.78.1.70
PG 15
WC Psychiatry; Social Work
SC Psychiatry; Social Work
GA 295OR
UT WOS:000255484300009
PM 18444729
DA 2020-02-16
ER

PT J
AU Howell, AJ
   Watson, DC
AF Howell, Andrew J.
   Watson, David C.
TI Judgments of impairment and distress associated with symptoms of
   internalizing and externalizing disorders
SO ANXIETY STRESS AND COPING
LA English
DT Article
DE impairment; distress; internalizing; externalizing
ID COMMON MENTAL-DISORDERS; DSM; PERSONALITY; CHILD; PSYCHOPATHOLOGY;
   COMORBIDITY; CONNECTIONS; BEHAVIOR; CRITERIA; BIAS
AB The pattern of dysfunction (i.e. impairment vs. distress) judged to be associated with disorders empirically identified by Krueger, Caspi, Moffitt and Silva (1998) as internalizing (e.g. major depressive episode; agoraphobia) was compared to the pattern characterizing disorders classified as externalizing (e.g. antisocial personality disorder; alcohol dependence). In Study 1, lay raters (N=270) judged the social impairment, occupational impairment, and personal distress associated with symptoms of seven internalizing and four externalizing disorders. As predicted, symptoms composing internalizing disorders were perceived as involving a greater degree of distress, and a lesser degree of impairment, relative to symptoms composing externalizing disorders. In Study 2, conducted with a small sample of clinician judges (N=21), symptoms composing internalizing disorders were again judged as involving a greater degree of distress (but, in this case, not a lesser degree of impairment) relative to symptoms composing externalizing disorders. This research provides a novel means of validating the distinction between internalizing and externalizing groups of disorders.
C1 [Howell, Andrew J.; Watson, David C.] Grant MacEwan Coll, Dept Psychol, Edmonton, AB T5J 2P2, Canada.
RP Howell, AJ (reprint author), Grant MacEwan Coll, Dept Psychol, Box 1796, Edmonton, AB T5J 2P2, Canada.
EM howella@macewan.ca
NR 23
TC 2
Z9 2
U1 0
U2 4
PU TAYLOR & FRANCIS LTD
PI ABINGDON
PA 4 PARK SQUARE, MILTON PARK, ABINGDON OX14 4RN, OXON, ENGLAND
SN 1061-5806
J9 ANXIETY STRESS COPIN
JI Anxiety Stress Coping
PY 2008
VL 21
IS 2
BP 143
EP 154
DI 10.1080/10615800701455973
PG 12
WC Neurosciences; Psychiatry; Psychology, Multidisciplinary
SC Neurosciences & Neurology; Psychiatry; Psychology
GA 276GY
UT WOS:000254130500003
PM 18350393
DA 2020-02-16
ER

PT J
AU Dekovic, M
   Koning, IM
   Stams, GJ
   Buist, KL
AF Dekovic, Maja
   Koning, Ina M.
   Stams, Geert Jan
   Buist, Kirsten L.
TI Factors associated with traumatic symptoms and internalizing problems
   among adolescents who experienced a traumatic event
SO ANXIETY STRESS AND COPING
LA English
DT Article
DE traumatic symptoms; problem behavior; adolescence; human-made disaster;
   factor associated with trauma
ID POSTTRAUMATIC-STRESS-DISORDER; SOCIAL SUPPORT; EMOTIONAL DISTRESS;
   DETERIORATION; DEPRESSION; CHILDHOOD; STUDENTS; CHILDREN; ANXIETY; MODEL
AB The aim of the present study was to identify factors that are related to the traumatic symptoms and problem behavior among adolescents who experienced the New Years fire in 2001 in Volendam, The Netherlands. Three groups of factors were considered: pre-trauma (personality and coping), trauma-related (physical and emotional proximity to disaster), and post-trauma factors (received social support). Forty-five adolescents completed the questionnaire. Two years after the disaster, these adolescents experienced significant traumatic stress reaction (70% within the clinical range) and showed clinically significant levels of internalizing problems (37%). Pre-trauma, individual factors were identified as the most important predictors of distress, followed by received social support. The indicators of physical and emotional proximity to disaster explained little variance in distress.
C1 [Dekovic, Maja; Buist, Kirsten L.] Univ Utrecht, Dept Child & Adolescent Studies, NL-3508 TC Utrecht, Netherlands.
   [Koning, Ina M.] Univ Utrecht, Dept Interdisciplinary Social Sci, NL-3508 TC Utrecht, Netherlands.
   [Stams, Geert Jan] Univ Amsterdam, Dept Educ Studies, NL-1012 WX Amsterdam, Netherlands.
RP Dekovic, M (reprint author), Univ Utrecht, Dept Child & Adolescent Studies, POB 80-140, NL-3508 TC Utrecht, Netherlands.
EM M.Dekovic@fss.uu.nl
RI van den Eijnden, Regina/P-5510-2019
NR 25
TC 14
Z9 14
U1 0
U2 8
PU TAYLOR & FRANCIS LTD
PI ABINGDON
PA 4 PARK SQUARE, MILTON PARK, ABINGDON OX14 4RN, OXON, ENGLAND
SN 1061-5806
J9 ANXIETY STRESS COPIN
JI Anxiety Stress Coping
PY 2008
VL 21
IS 4
BP 377
EP 386
DI 10.1080/10615800701791161
PG 10
WC Neurosciences; Psychiatry; Psychology, Multidisciplinary
SC Neurosciences & Neurology; Psychiatry; Psychology
GA 334MV
UT WOS:000258226800004
PM 18608136
DA 2020-02-16
ER

PT J
AU Tonge, BJ
   Hughes, GC
   Pullen, JM
   Beaufoy, J
   Gold, S
AF Tonge, Bruce John
   Hughes, Georgina Catherine
   Pullen, Jill Marie
   Beaufoy, Jeanette
   Gold, Stanley
TI Comprehensive description of adolescents admitted to a public
   psychiatric inpatient unit and their families
SO AUSTRALIAN AND NEW ZEALAND JOURNAL OF PSYCHIATRY
LA English
DT Article
DE adolescent; inpatients; profile; psychiatry
ID DISSOCIATIVE EXPERIENCES SCALE; MENTAL-HEALTH; ASSESSMENT DEVICE;
   CHILDREN; VALIDITY; RELIABILITY; IMPAIRMENT; PREDICTORS; DISORDERS;
   SAMPLE
AB Objective: Adolescents accessing inpatient psychiatric services typically have severe and complex disturbance. The aim of the present study was to provide a comprehensive description of an adolescent inpatient sample by examining their psychiatric diagnosis, symptomatology and functioning and associated parental mental health, family functioning and cultural and socioeconomic factors. Few studies have described all these factors and existing studies have reported varying results.
   Methods: Participants were 88 adolescents (37 male) aged 12-18 years (mean = 15.4 years) consecutively recruited through a small number of case clinicians from a regional metropolitan public inpatient unit over a 5 year period. Adolescents and parents participated in clinical interviews and completed psychometric measures. Case clinicians provided diagnostic information.
   Results: In contrast to previous studies, adolescents were from a cross-section of socioeconomic backgrounds. Results showed a high rate of comorbid Axis I diagnoses with depressive disorders the most common principal diagnosis. Two-thirds of adolescents experienced clinical levels of internalizing problems. Clinical levels of thought disturbance and externalizing problems were reported for most adolescents, although adolescents self-reported fewer of these symptoms. Educational and social difficulties were common. A salient result was the high level of family dysfunction reported by multiple informants. Most parents reported minimal personality or psychological disturbance but results contradicted other studies and may reflect response bias. In a preliminary finding, non-English-speaking background and low socioeconomic status were associated with a psychosis-related principal diagnosis.
   Conclusion: Findings indicate the multiplicity of issues facing adolescent inpatients including psychiatric symptoms, impaired personal and family functioning and family cultural and background factors. Treatment that focuses on only some of these factors may have limited effectiveness.
C1 [Hughes, Georgina Catherine] Monash Univ, Monash Med Ctr, Ctr Dev Psychiat & Psychol, Clayton, Vic 3168, Australia.
   [Tonge, Bruce John; Pullen, Jill Marie] Monash Univ, Ctr Dev Psychiat & Psychol, Sch Psychol Psychiat & Psychol Med, Melbourne, Vic 3004, Australia.
   [Beaufoy, Jeanette; Gold, Stanley] Monash Univ, Dept Psychol Med, Sch Psychol Psychiat & Psychol Med, Melbourne, Vic 3004, Australia.
RP Hughes, GC (reprint author), Monash Univ, Monash Med Ctr, Ctr Dev Psychiat & Psychol, 246 Clayton Rd, Clayton, Vic 3168, Australia.
EM georgina.hughes@med.monash.edu.au
RI Tonge, Bruce J/T-8036-2018
OI Tonge, Bruce J/0000-0002-4236-9688
NR 40
TC 12
Z9 13
U1 0
U2 7
PU SAGE PUBLICATIONS LTD
PI LONDON
PA 1 OLIVERS YARD, 55 CITY ROAD, LONDON EC1Y 1SP, ENGLAND
SN 0004-8674
EI 1440-1614
J9 AUST NZ J PSYCHIAT
JI Aust. N. Z. J. Psych.
PY 2008
VL 42
IS 7
BP 627
EP 635
DI 10.1080/00048670802119770
PG 9
WC Psychiatry
SC Psychiatry
GA 323SN
UT WOS:000257468800010
PM 18612866
DA 2020-02-16
ER

PT J
AU Robinson, R
   Cartwright-Hatton, S
AF Robinson, Rebecca
   Cartwright-Hatton, Sam
TI Maternal Disciplinary Style with Preschool Children: Associations with
   Children's and Mothers' Trait Anxiety
SO BEHAVIOURAL AND COGNITIVE PSYCHOTHERAPY
LA English
DT Article
DE Maternal-discipline; child anxiety; maternal-anxiety
ID EMOTIONAL-PROBLEMS; BEHAVIOR PROBLEMS; YOUNG-CHILDREN; PARENT;
   INTERVENTION; DISORDERS; CHILDHOOD; TEACHERS; THERAPY; RATINGS
AB This study explored associations between maternal discipline, maternal trait anxiety and anxiety in preschool-aged children. The sample comprised 47 mothers and their children, aged 2-3 years. Maternal discipline was assessed by maternal self-report; and child anxiety by maternal and play leader report. Positive associations were found between self-reported, ineffective, maternal discipline and symptoms of anxiety in preschool-aged children. Associations were not found between self-reported "verbose" discipline (long reprimands or reliance on talking) and preschoolers' anxiety. There were also no associations between play leaders' reports of preschoolers' anxiety and any of the mothers' self-reported discipline measures. Positive associations were found between maternal trait anxiety and the use of self-reported ineffective disciplinary behaviours. Over-reactive discipline was shown to be a stronger predictor of preschoolers' anxiety symptoms than maternal anxiety or lax discipline. It was concluded that children's internalizing symptoms (according to mother report) may be associated with use of ineffective disciplinary strategies. Increased use of these strategies was also associated with anxiety in mothers, and it is suggested that use of ineffective discipline strategies might partially account for the association between maternal and child anxiety.
C1 [Robinson, Rebecca] Univ Manchester, Acad Div Clin Psychol, Manchester M13 9PL, Lancs, England.
RP Robinson, R (reprint author), Univ Manchester, Acad Div Clin Psychol, 2nd Floor Zochonis Bldg,Brunswick St, Manchester M13 9PL, Lancs, England.
EM rebrobdelosrios@yahoo.co.uk
OI cartwright-hatton, sam/0000-0003-3868-3540
FU Medical Research CouncilMedical Research Council UK (MRC) [G108/604]
NR 31
TC 13
Z9 13
U1 3
U2 7
PU CAMBRIDGE UNIV PRESS
PI NEW YORK
PA 32 AVENUE OF THE AMERICAS, NEW YORK, NY 10013-2473 USA
SN 1352-4658
EI 1469-1833
J9 BEHAV COGN PSYCHOTH
JI Behav. Cognit. Psychther.
PD JAN
PY 2008
VL 36
IS 1
BP 49
EP 59
DI 10.1017/S1352465807003797
PG 11
WC Psychology, Clinical
SC Psychology
GA 368IV
UT WOS:000260615700006
DA 2020-02-16
ER

PT J
AU Hastings, PD
   Sullivan, C
   McShane, KE
   Utendale, WT
   Coplan, RJ
   Vyncke, JD
AF Hastings, Paul D.
   Sullivan, Caroline
   McShane, Kelly E.
   Utendale, William T.
   Coplan, Robert J.
   Vyncke, Johanna D.
TI Parental socialization, vagal regulation, and preschoolers' anxious
   difficulties: Direct mothers and moderated fathers
SO CHILD DEVELOPMENT
LA English
DT Article
ID RESPIRATORY SINUS ARRHYTHMIA; BEHAVIORAL-INHIBITION; YOUNG-CHILDREN;
   PSYCHOLOGICAL CONTROL; ANXIETY DISORDERS; MARITAL CONFLICT; HEART
   PERIOD; LONGITUDINAL RELATIONS; SOCIAL WITHDRAWAL; EARLY ADOLESCENCE
AB Parental supportiveness and protective overcontrol and preschoolers' parasympathetic regulation were examined as predictors of temperamental inhibition, social wariness, and internalizing problems. Lower baseline vagal tone and weaker vagal suppression were expected to mark poorer dispositional self-regulatory capacity, leaving children more susceptible to the influence of parental socialization. Less supportive mothers had preschoolers with more internalizing problems. One interaction between baseline vagal tone and maternal protective overcontrol, predicting social wariness, conformed to the moderation hypothesis. Conversely, vagal suppression moderated several links between paternal socialization and children's anxious difficulties in the expected pattern. There were more links between mothers' self-reported parenting and child outcomes than were noted for direct observations of maternal behavior, whereas the opposite tended to be true for fathers.
C1 [Hastings, Paul D.; Sullivan, Caroline; McShane, Kelly E.; Utendale, William T.] Concordia Univ, Dept Psychol, Ctr Res Human Dev, Montreal, PQ H4B 1R6, Canada.
   [Coplan, Robert J.] Carleton Univ, Ottawa, ON K1S 5B6, Canada.
   [Vyncke, Johanna D.] Univ Quebec Montreal, Montreal, PQ, Canada.
RP Hastings, PD (reprint author), Concordia Univ, Dept Psychol, Ctr Res Human Dev, Montreal, PQ H4B 1R6, Canada.
EM paul.hastings@concordia.ca
NR 81
TC 93
Z9 93
U1 1
U2 25
PU WILEY-BLACKWELL PUBLISHING, INC
PI MALDEN
PA COMMERCE PLACE, 350 MAIN ST, MALDEN 02148, MA USA
SN 0009-3920
J9 CHILD DEV
JI Child Dev.
PD JAN-FEB
PY 2008
VL 79
IS 1
BP 45
EP 64
DI 10.1111/j.1467-8624.2007.01110.x
PG 20
WC Psychology, Educational; Psychology, Developmental
SC Psychology
GA 259GV
UT WOS:000252928700004
PM 18269508
DA 2020-02-16
ER

PT J
AU Bennett, D
   Snooks, Q
   Llera, S
   Vogel, K
   Conklin, D
   Varlotta, L
AF Bennett, David S.
   Snooks, Qianna
   Llera, Sandra
   Vogel, Karen
   Conklin, Deborah
   Varlotta, Laurie
TI Monitoring and Internalizing Symptoms Among Youths With Cystic Fibrosis
SO CHILDRENS HEALTH CARE
LA English
DT Article; Proceedings Paper
CT 18th Annual North American Cystic Fibrosis Conference
CY OCT 14-17, 2004
CL St Louis, MO
ID LIFE ORIENTATION TEST; PSYCHOLOGICAL ADJUSTMENT; CHRONIC ILLNESS; TRAIT
   ANXIETY; COPING STYLE; YOUNG-ADULTS; CHILDREN; ADOLESCENTS; CANCER;
   HEALTH
AB Youths with cystic fibrosis (CF) may be at increased risk for internalizing symptoms, but factors explaining individual variation in these symptoms are not understood. Monitoring, a cognitive-affective information processing style characterized by the tendency to scan for, attend to, and magnify threatening cues when stressed, was hypothesized to be related to more internalizing symptoms. Optimism, in contrast, was hypothesized to serve as a protective factor and to be related to fewer internalizing symptoms. Eighty-seven youths with CF (ages 7-18 years) attending a clinic visit completed measures of monitoring, optimism, state anxiety, trait anxiety, and depressive symptoms. Parents also completed a measure of their child's internalizing symptoms. As hypothesized, monitoring predicted increased trait anxiety and depressive symptoms, whereas optimism predicted decreased trait anxiety, state anxiety, depressive symptoms, and parent-rated internalizing symptoms. Age, gender, respiratory function, and socioeconomic status generally were unrelated to internalizing symptoms, with the exception that younger children had more trait anxiety but fewer parent-rated internalizing symptoms. Results suggest that monitoring and a lack of optimism may explain individual variation in internalizing symptoms among youths with chronic physical problems. Further research is needed to examine whether these factors precede increases in internalizing symptoms over time.
C1 [Bennett, David S.; Snooks, Qianna; Llera, Sandra] Drexel Univ, Coll Med, Dept Psychiat, Philadelphia, PA 19144 USA.
   [Vogel, Karen; Conklin, Deborah; Varlotta, Laurie] St Christophers Hosp Children, Dept Pediat, Philadelphia, PA 19133 USA.
RP Bennett, D (reprint author), Drexel Univ, Coll Med, Dept Psychiat, 4700 Wissahickon Ave, Philadelphia, PA 19144 USA.
EM david.bennett@drexelmed.edu
RI Bennett, David/A-1361-2007
NR 59
TC 7
Z9 7
U1 0
U2 3
PU LAWRENCE ERLBAUM ASSOC INC-TAYLOR & FRANCIS
PI PHILADELPHIA
PA 325 CHESTNUT STREET, STE 800, PHILADELPHIA, PA 19106 USA
SN 0273-9615
J9 CHILD HEALTH CARE
JI Child. Health Care
PY 2008
VL 37
IS 4
BP 278
EP 292
AR PII 905636425
DI 10.1080/02739610802437426
PG 15
WC Public, Environmental & Occupational Health
SC Public, Environmental & Occupational Health
GA 374BY
UT WOS:000261018600003
DA 2020-02-16
ER

PT J
AU Yokomaku, A
   Misao, K
   Omoto, F
   Yamagishi, R
   Tanaka, K
   Takada, K
   Kohyama, J
AF Yokomaku, Atsushi
   Misao, Kyoko
   Omoto, Fumitaka
   Yamagishi, Rieko
   Tanaka, Kohsuke
   Takada, Kohji
   Kohyama, Jun
TI A study of the association between sleep habits and problematic
   behaviors in preschool children
SO CHRONOBIOLOGY INTERNATIONAL
LA English
DT Article
DE sleep-wake rhythm; Child Behavior Checklist (CBCL); biological clock;
   morningness; eveningness
ID MORNINGNESS-EVENINGNESS; COGNITIVE FUNCTION; MECHANISMS; SCHEDULES;
   PATTERNS; DURATION; RHYTHMS; QUALITY; RISK; LIFE
AB This preliminary study examined the association between sleep habits and problematic behaviors in healthy preschool children using an internationally standardized method. Two groups of 4-6-yr-old healthy Japanese children were recruited. Children in Group A (n=68) met one or more of the following three conditions: they went out from their home with adults after 21:00h two or more times a week, they went to bed after 23:00h four or more times a week, and they returned home after 21:00h three or more times a week, while those in Group B (n=67) met none of these conditions. Sleep-wake logs and the Child Behavior Checklist (CBCL)/4-18 were completed daily for two weeks. The CBCL consists of questions with 113 items categorized into eight subscale items: (I) Withdrawn, (II) Somatic complaints, (III) Anxious/depressed, (IV) Social problems, (V) Thought problems, (VI) Attention problems, (VII) Delinquent behavior, and (VIII) Aggressive behavior. Internalizing (I+II+III), externalizing (VII+VIII), and total scale scores were also derived. Generally, the higher the score, the greater the likelihood of problematic behaviors in that scale. We compared both the CBCL scores and distribution of the CBCL score-determined clinical classification of behavior (normal, borderline, and abnormal) between the groups. Correlation coefficients between CBCL scores and each of the seven indices of the studied sleep habits (wake-up times, bedtimes, nocturnal sleep duration, nap duration, total sleep duration, and range of variation in wake-up and bedtime) were also assessed. Group A children showed significantly shorter average nocturnal sleep, nap, and total sleep duration, significantly later average bedtimes and wake-up times, and a significantly greater range of variation in bedtimes and wake-up times than Group B children. The CBCL score of the total scale was significantly higher in Group A than Group B children. The distribution of the clinical classifications of behavior between the two groups showed no significant differences. Although nocturnal sleep, nap, and total sleep duration did not correlate with total CBCL score, it showed a high positive correlation with wake-up times, bedtimes, and ranges of variation in both wake-up and bed times. The distribution of the clinical classification for the total scale showed significant differences between early and late risers, and also between regular and irregular sleepers. The number of children classified as normal for the total scale score was higher in early risers and regular sleepers than in late risers and irregular sleepers. Preschool children of Group A, late risers, late sleepers, irregular risers, and irregular sleepers were likely to show problematic behaviors.
C1 [Kohyama, Jun] Tokyo Kita Shakai Hoken Hosp, Dept Pediat, Tokyo 1150053, Japan.
   [Yokomaku, Atsushi; Misao, Kyoko; Omoto, Fumitaka; Yamagishi, Rieko; Tanaka, Kohsuke; Takada, Kohji] LION Corp, Beauty Care Res Labs, Res & Dev Headquarters, Tokyo, Japan.
RP Kohyama, J (reprint author), Tokyo Kita Shakai Hoken Hosp, Dept Pediat, 4-17-56 Akabanedai, Tokyo 1150053, Japan.
EM j-kohyama@tokyokita-jadecom.jp
NR 57
TC 60
Z9 60
U1 1
U2 17
PU TAYLOR & FRANCIS INC
PI PHILADELPHIA
PA 530 WALNUT STREET, STE 850, PHILADELPHIA, PA 19106 USA
SN 0742-0528
EI 1525-6073
J9 CHRONOBIOL INT
JI Chronobiol. Int.
PY 2008
VL 25
IS 4
BP 549
EP 564
DI 10.1080/07420520802261705
PG 16
WC Biology; Physiology
SC Life Sciences & Biomedicine - Other Topics; Physiology
GA 324UE
UT WOS:000257544100005
PM 18622815
DA 2020-02-16
ER

PT J
AU Hughes, EK
   Gullone, E
AF Hughes, Elizabeth K.
   Gullone, Eleonora
TI Internalizing symptoms and disorders in families of adolescents: A
   review of family systems literature
SO CLINICAL PSYCHOLOGY REVIEW
LA English
DT Review
DE depression; anxiety; adolescents; parents; family systems theory;
   parent-child relations
ID PROBLEM-SOLVING INTERACTIONS; PARENTAL ANXIETY DISORDERS; DEPRESSIVE
   SYMPTOMS; MATERNAL DEPRESSION; HIGH-RISK; CHILDHOOD DEPRESSION; MAJOR
   DEPRESSION; CONDUCT DISORDER; PSYCHOSOCIAL IMPAIRMENT; INTERPARENTAL
   CONFLICT
AB Internalizing symptoms and disorders are relatively common during adolescence and impact considerably on social and emotional functioning. Using a family systems framework, this paper reviews the current literature examining the impact of internalizing symptoms and disorders on the functioning of the family system, the spouse subsystem and the parent-child subsystem. Moreover, literature examining the relationship between parents' and adolescents' internalizing symptoms and disorders is reviewed. The reviewed research demonstrates that there exists an association between internalizing symptoms and disorders and poorer functioning at various levels of the family system. Longitudinal studies have generally reported that parent internalizing symptoms and disorders predict poorer functioning in the family system as well as internalizing symptoms and disorders in adolescents. However, few longitudinal studies have examined whether adolescent internalizing symptoms and disorders predict poorer family functioning and internalizing symptoms and disorders in parents. Those that have examined such effects report mixed results. On the basis of our review, we make recommendations about future research directions. In particular, it is argued that more research on the reciprocal effects of internalizing symptoms and disorders within families is needed to better understand the antecedents and consequences of these conditions for families of adolescents. (c) 2007 Elsevier Ltd. All rights reserved.
C1 [Hughes, Elizabeth K.; Gullone, Eleonora] Monash Univ, Sch Psychol Psychiat & Psychol Med, Fac Med Nursing & Hlth Sci, Clayton, Vic 3800, Australia.
RP Hughes, EK (reprint author), Monash Univ, Sch Psychol Psychiat & Psychol Med, Fac Med Nursing & Hlth Sci, Bldg 17, Clayton, Vic 3800, Australia.
EM Libby.Hughcs@med.monash.edu.au
RI Hughes, Elizabeth K/I-4600-2012
OI Hughes, Elizabeth K/0000-0002-4377-5610
NR 113
TC 58
Z9 61
U1 3
U2 45
PU PERGAMON-ELSEVIER SCIENCE LTD
PI OXFORD
PA THE BOULEVARD, LANGFORD LANE, KIDLINGTON, OXFORD OX5 1GB, ENGLAND
SN 0272-7358
J9 CLIN PSYCHOL REV
JI Clin. Psychol. Rev.
PD JAN
PY 2008
VL 28
IS 1
BP 92
EP 117
DI 10.1016/j.cpr.2007.04.002
PG 26
WC Psychology, Clinical
SC Psychology
GA 257JG
UT WOS:000252794500008
PM 17509739
DA 2020-02-16
ER

PT J
AU Storch, EA
   Merlo, LJ
   Larson, MJ
   Marien, WE
   Geffken, GR
   Jacob, ML
   Goodman, WK
   Murphy, TK
AF Storch, Eric A.
   Merlo, Lisa J.
   Larson, Michael J.
   Marien, Wendi E.
   Geffken, Gary R.
   Jacob, Marni L.
   Goodman, Wayne K.
   Murphy, Tanya K.
TI Clinical features associated with treatment-resistant pediatric
   obsessive-compulsive disorder
SO COMPREHENSIVE PSYCHIATRY
LA English
DT Article
ID MULTIDIMENSIONAL ANXIETY SCALE; BEHAVIORAL FAMILY TREATMENT; TEST-RETEST
   RELIABILITY; TERM-FOLLOW-UP; DOUBLE-BLIND; CLOMIPRAMINE TREATMENT;
   FUNCTIONAL IMPAIRMENT; SYMPTOM DIMENSIONS; OPEN TRIAL; CHILDREN
AB Objective: The objective of the study was to identify clinical and sociodemographic characteristics that may differentiate youth with obsessive-compulsive disorder (OCD) who are resistant to treatment vs those who have a favorable response.
   Method: Participants included 60 outpatients, aged 7-17 years, who were determined to have previously received an adequate trial of a first-line treatment (ie, serotonin reuptake inhibitors, cognitive behavioral therapy). Patients who were treatment-resistant were compared with responders on a number of factors, including severity and nature of OCD symptoms, levels of internalizing and extemalizing symptoms, family accommodation of OCD symptoms, and functional impairment.
   Results: The treatment-resistant group endorsed significantly more obsessions and compulsions, greater levels of internalizing symptoms, higher parental stress related to accommodation, and greater functional impairment than treatment responders. However, relative to treatment-resistant patients, treatment responders reported higher levels of depressive symptoms, perhaps indicating that they were more distressed by their OCD symptoms, as well as greater insight into their symptoms.
   Conclusions: This study indicates that youth with more severe symptoms of OCD, higher related parental stress, and greater functional impairment tend to be more resistant to first-line treatments, and that perhaps they may require more intensive or family-based interventions. Treatment responders report more depressive symptoms and insight into their OCD, which may suggest a greater readiness for treatment. Further research likely would help to identify which types of treatment would be most beneficial for individual youth. (c) 2008 Elsevier Inc. All rights reserved.
C1 [Storch, Eric A.; Merlo, Lisa J.; Marien, Wendi E.; Geffken, Gary R.; Jacob, Marni L.; Goodman, Wayne K.; Murphy, Tanya K.] Univ Florida, Dept Psychiat, Gainesville, FL 32610 USA.
   [Storch, Eric A.; Geffken, Gary R.] Univ Florida, Dept Pediat, Gainesville, FL 32610 USA.
   [Larson, Michael J.] Univ Florida, Dept Clin & Hlth Psychol, Gainesville, FL 32610 USA.
RP Storch, EA (reprint author), Univ Florida, Dept Psychiat, Gainesville, FL 32610 USA.
EM estorch@psychiatry.ufl.edu
RI Storch, Eric/I-4935-2012; Murphy, Tanya K/J-7079-2013; Larson, Michael
   J/C-8543-2012
OI Larson, Michael J/0000-0002-8199-8065
NR 53
TC 39
Z9 39
U1 0
U2 6
PU W B SAUNDERS CO-ELSEVIER INC
PI PHILADELPHIA
PA 1600 JOHN F KENNEDY BOULEVARD, STE 1800, PHILADELPHIA, PA 19103-2899 USA
SN 0010-440X
EI 1532-8384
J9 COMPR PSYCHIAT
JI Compr. Psychiat.
PD JAN-FEB
PY 2008
VL 49
IS 1
BP 35
EP 42
DI 10.1016/j.comppsych.2007.06.009
PG 8
WC Psychiatry
SC Psychiatry
GA 243OL
UT WOS:000251807100006
PM 18063039
DA 2020-02-16
ER

PT J
AU Dorris, L
   Zuberi, SM
   Scott, N
   Moffat, C
   McArthur, I
AF Dorris, Liam
   Zuberi, Sameer M.
   Scott, Nicola
   Moffat, Catriona
   McArthur, Irene
TI Psychosocial and intellectual functioning in childhood narcolepsy
SO DEVELOPMENTAL NEUROREHABILITATION
LA English
DT Article
DE Narcolepsy; sleep; child; cognitive; psychological; psychosocial
AB Purpose: This study reports the psychological assessment of 12 children referred to a narcolepsy clinic, using quantitative methods to describe intellectual and psychosocial functioning in childhood narcolepsy.
   Methods: The participants were six males and six females aged between 7-16 years (median age 10 years). The protocol included a clinical interview; the Wechsler Intelligence Scale for Children-III-UK; and the Parent version of the Achenbach Child Behaviour Checklist (CBCL).
   Results: Eleven children obtained an IQ in the average range (mean and median 100). However, a significant difference was found between verbal and performance scales in 42% of children, compared to WISC-III normative prevalence rates of 24%. CBCL results revealed that 10/12 children scored in the clinically significant range on the Total Score Index, with 9/12 obtaining scores in the significant range on the Internalizing Index. The majority of children presented with difficulties in discussing and describing distressing physical and psychological symptoms with parents and others.
   Conclusions: These findings suggest that the psychosocial impact of narcolepsy extends beyond the effects of excessive sleepiness and that symptoms such as hallucinations can lead to significant psychological morbidity.
C1 [Dorris, Liam; Zuberi, Sameer M.; Scott, Nicola; Moffat, Catriona; McArthur, Irene] Royal Hosp Sick Children, Fraser Allander Neurosci Unit, Glasgow G3 8SJ, Lanark, Scotland.
RP Dorris, L (reprint author), Royal Hosp Sick Children, Fraser Allander Neurosci Unit, Glasgow G3 8SJ, Lanark, Scotland.
EM liam.dorris@ggc.scot.nhs.uk
OI Dorris, Liam/0000-0002-9502-3154
NR 0
TC 35
Z9 35
U1 0
U2 9
PU INFORMA HEALTHCARE
PI LONDON
PA TELEPHONE HOUSE, 69-77 PAUL STREET, LONDON EC2A 4LQ, ENGLAND
SN 1751-8423
J9 DEV NEUROREHABIL
JI Dev. Neurorehabil.
PY 2008
VL 11
IS 3
BP 187
EP 194
DI 10.1080/17518420802011493
PG 8
WC Clinical Neurology; Pediatrics; Rehabilitation
SC Neurosciences & Neurology; Pediatrics; Rehabilitation
GA V15FH
UT WOS:000207787400005
PM 18608355
DA 2020-02-16
ER

PT J
AU Hislop, AL
   Fegan, PG
   Schlaeppi, MJ
   Duck, M
   Yeap, BB
AF Hislop, A. L.
   Fegan, P. G.
   Schlaeppi, M. J.
   Duck, M.
   Yeap, B. B.
TI Prevalence and associations of psychological distress in young adults
   with Type 1 diabetes
SO DIABETIC MEDICINE
LA English
DT Article
DE depression; psychological distress; Type 1 diabetes
ID SUBCUTANEOUS INSULIN INFUSION; QUALITY-OF-LIFE; GLYCEMIC CONTROL;
   DEPRESSIVE SYMPTOMS; PSYCHIATRIC MORBIDITY; SEVERE HYPOGLYCEMIA;
   EMOTIONAL-PROBLEMS; METABOLIC-CONTROL; ADOLESCENTS; ANXIETY
AB Aims To determine the prevalence of psychological distress in young adults with Type 1 diabetes and to explore associated factors.
   Methods Ninety-two participants with Type 1 diabetes (46 male, 46 female) attending a young adult clinic completed two psychological self-report assessments; the Centre for Epidemiological Studies-Depression Scale (CES-D) and Adult Self-Report Scale (ASR). The mean age was 21.6 +/- 2.8 years (SD) and mean duration of diabetes was 9.3 +/- 5.4 years. A questionnaire identified the method of insulin delivery, the frequency of blood glucose monitoring and hypoglycaemia requiring third-party assistance. HbA(1c) was measured.
   Results Of the participants, 35.2% reported depressive symptoms (CES-D >= 16), 23.1% indicating severe depressive symptoms (CES-D >= 24), and 32.2, 40.4 and 35.5% of participants reported significant distress (ASR >= 60) on the ASR total problem scales, ASR internalizing and ASR externalizing scores, respectively. Mean HbA(1c) levels were higher in participants with depressive symptoms compared with those with normal scores (CES-D >= 16, HbA(1c)= 9.4% vs. CES-D < 16, HbA(1c)= 8.4%, P = 0.01). Factors associated with psychological distress included use of continuous subcutaneous insulin infusion (CSII) (P = 0.02) and increased frequency of hypoglycaemic episodes (P = 0.03). CSII users had higher CES-D (21.3 vs. 11.9, P = 0.001) and ASR-Total (59.7 vs. 53.0, P = 0.02) scores than non-CSII users.
   Conclusions Approximately one-third of young adults with Type 1 diabetes experience psychological distress, which is associated with poorer glycaemic control. Psychological distress was related to frequency of hypoglycaemic episodes and method of insulin administration, with significantly greater distress being observed in those using CSII. These findings support inclusion of a psychologist in the diabetes team.
C1 [Hislop, A. L.; Schlaeppi, M. J.; Duck, M.] Fremantle Hosp, Diabet Educ Unit, Fremantle, WA 6160, Australia.
   [Fegan, P. G.; Yeap, B. B.] Fremantle Hosp, Dept Endocrinol & Diabet, Fremantle, WA 6160, Australia.
   [Yeap, B. B.] Univ Western Australia, Sch Med & Pharmacol, Perth, WA 6009, Australia.
RP Yeap, BB (reprint author), Fremantle Hosp, Sch Med & Pharmacol, Level 2,T Block,Alma St, Fremantle, WA 6160, Australia.
EM byeap@cyllene.uwa.edu.au
OI Fegan, P. Gerry/0000-0001-8100-6209
NR 50
TC 67
Z9 69
U1 1
U2 12
PU WILEY
PI HOBOKEN
PA 111 RIVER ST, HOBOKEN 07030-5774, NJ USA
SN 0742-3071
EI 1464-5491
J9 DIABETIC MED
JI Diabetic Med.
PD JAN
PY 2008
VL 25
IS 1
BP 91
EP 96
DI 10.1111/j.1464-5491.2007.02310.x
PG 6
WC Endocrinology & Metabolism
SC Endocrinology & Metabolism
GA 250SI
UT WOS:000252320400013
PM 18199136
DA 2020-02-16
ER

PT J
AU Kelley, ML
   Fals-Stewart, W
AF Kelley, Michelle L.
   Fals-Stewart, William
TI Treating paternal drug abuse using Learning Sobriety Together: Effects
   on adolescents versus children
SO DRUG AND ALCOHOL DEPENDENCE
LA English
DT Article
DE children of drug abusers; couples therapy
ID SUBSTANCE USE; NEGATIVE AFFECT; ALCOHOL; PARENTS; OPIATE; DEPRESSION;
   CHILDHOOD; PATTERNS; BEHAVIOR; OUTCOMES
AB The focus of this study was whether couples-based treatment for substance abuse had comparable secondary benefits on the internalizing and externalizing behaviors of adolescent versus child siblings living in their homes. Couples took part in a couples-based treatment for substance abuse that combines Behavioral Couples Therapy and individual counseling (i.e., Learning Sobriety Together). During a 17-month assessment period, the relationship between parents' functioning (i.e., fathers' drug use as determined by percent days abstinent and parents' dyadic adjustment) as rated by mothers, fathers, and children's teachers and internalizing behavior (as rated by mothers' only) was stronger for children than their adolescent siblings, particularly in terms of children's externalizing behaviors. Interventions that reduce paternal drug use and improve couple functioning may reduce internalizing and externalizing symptoms for children in their homes; however, adolescents may need more intensive interventions to address internalizing and externalizing symptoms. (c) 2007 Elsevier Ireland Ltd. All rights reserved.
C1 [Kelley, Michelle L.] Old Dominion Univ, Dept Psychol, Norfolk, VA 23529 USA.
   [Fals-Stewart, William] Univ Rochester, Sch Nursing, Rochester, NY 14642 USA.
RP Kelley, ML (reprint author), Old Dominion Univ, Dept Psychol, Norfolk, VA 23529 USA.
EM mkelley@odu.edu
FU NIAAA NIH HHSUnited States Department of Health & Human ServicesNational
   Institutes of Health (NIH) - USANIH National Institute on Alcohol Abuse
   & Alcoholism (NIAAA) [R21 AA013690-04, R21 AA013690]; NIDA NIH HHSUnited
   States Department of Health & Human ServicesNational Institutes of
   Health (NIH) - USANIH National Institute on Drug Abuse (NIDA) [R01
   DA016236-01, R21 DA018304, R01 DA012189-03, R01DA12189, R01
   DA016236-02S1, R01 DA012189, R01 DA015937-02, R01 DA012189-05, R01
   DA012189-01, R01 DA014402-04, R01 DA015937, R01DA016235-SUPL, R01
   DA014402-01, R01 DA014402-02, R01 DA012189-04, R01 DA015937-03, R21
   DA018304-01, R01 DA015937-01, R01 DA014402-03S1, R01DA015937, R01
   DA016236-05, R01 DA016236, R01DA014402, R01DA014402-SUPL, R01
   DA012189-02, R01 DA016236-03, R21DA018304-01, R01 DA016236-04, R01
   DA016236-02, R01 DA014402-03, R01 DA014402]; PHS HHSUnited States Public
   Health Service [R01D-A016236]
NR 51
TC 16
Z9 16
U1 0
U2 11
PU ELSEVIER IRELAND LTD
PI CLARE
PA ELSEVIER HOUSE, BROOKVALE PLAZA, EAST PARK SHANNON, CO, CLARE, 00000,
   IRELAND
SN 0376-8716
EI 1879-0046
J9 DRUG ALCOHOL DEPEN
JI Drug Alcohol Depend.
PD JAN 1
PY 2008
VL 92
IS 1-3
BP 228
EP 238
DI 10.1016/j.drugalcdep.2007.08.003
PG 11
WC Substance Abuse; Psychiatry
SC Substance Abuse; Psychiatry
GA 256DF
UT WOS:000252707200029
PM 17890017
OA Green Accepted
DA 2020-02-16
ER

PT J
AU Oppedal, B
AF Oppedal, Brit
TI Psychosocial profiles as mediators of variation in internalizing
   problems among young immigrants with origins in countries of war and
   internal conflicts
SO EUROPEAN JOURNAL OF DEVELOPMENTAL PSYCHOLOGY
LA English
DT Article
DE Internalizing symptoms; Immigrant youth; Mediation; Psychosocial risks
   and resources
ID REPORTED PROBLEM BEHAVIOR; SOCIAL SUPPORT; MENTAL-HEALTH; VIETNAMESE
   REFUGEES; TURKISH IMMIGRANT; LIFE STRESS; CHILDREN; ACCULTURATION;
   ADOLESCENTS; PARENTS
AB The aim of the study was to investigate the role of psychosocial risk and resource factors as mediators of differences in internalizing problems between young immigrants with origins in four different countries. The study population included 341 immigrants from Iran, Somalia, Sri Lanka and Vietnam. A gap in internalizing problems was confirmed between two apparently healthy national groups (Somalis and Tamils) and two apparently vulnerable groups (Iranians and Vietnamese). Findings showed that psychosocial profiles of risk and resources differed in content between the four groups. The profiles explained significant proportion of variation in internalizing symptoms in all national groups. Multiple mediation analyses verified that differences in school-related problems, self-efficacy and intergenerational conflicts fully or partly accounted for the differences in internalizing symptoms between the healthy and vulnerable national groups. The findings are discussed in light of culture-specific patterns of behaviour and family interaction.
C1 Norwegian Inst Publ Hlth, Div Mental Hlth, N-0304 Oslo, Norway.
RP Oppedal, B (reprint author), Norwegian Inst Publ Hlth, Div Mental Hlth, POB 4404, N-0304 Oslo, Norway.
EM Brit.oppedal@fhi.no
NR 55
TC 6
Z9 6
U1 0
U2 10
PU PSYCHOLOGY PRESS
PI HOVE
PA 27 CHURCH RD, HOVE BN3 2FA, EAST SUSSEX, ENGLAND
SN 1740-5629
J9 EUR J DEV PSYCHOL
JI Eur. J. Dev. Psychol.
PY 2008
VL 5
IS 2
BP 210
EP 234
DI 10.1080/17405620701577850
PG 25
WC Psychology, Developmental
SC Psychology
GA 371VT
UT WOS:000260861500005
DA 2020-02-16
ER

PT J
AU von Wyl, A
   Perren, S
   Braune-Krickau, K
   Simoni, H
   Stadlmayr, W
   Burgin, D
   von Klitzing, K
AF von Wyl, Agnes
   Perren, Sonja
   Braune-Krickau, Katrin
   Simoni, Heidi
   Stadlmayr, Werner
   Buergin, Dieter
   von Klitzing, Kai
TI How early triadic family processes predict children's strengths and
   difficulties at age three
SO EUROPEAN JOURNAL OF DEVELOPMENTAL PSYCHOLOGY
LA English
DT Article
ID INFANT-MOTHER ATTACHMENT; MARITAL CONFLICT; DEVELOPMENTAL
   PSYCHOPATHOLOGY; ADJUSTMENT; FATHER; PREGNANCY; PRESCHOOL; SETTINGS;
   DYNAMICS; BEHAVIOR
AB This study aimed to determine longitudinal associations of early triadic family processes and 3-year-old children's strengths and difficulties and to control those associations for family risk factors. In 80 families expecting their first child, we assessed parents' anticipations of future family relationships ( Triadic Capacity) and parents' psychological distress, marital quality, and education level. When the children were 4 months of age, we observed triadic family interaction in a standardized laboratory play scenario. The children's strengths and difficulties at age three were assessed using multiple methods. As expected, parents' Triadic Capacity assessed before the child was born predicted triadic family interaction 4 months after birth. Early triadic family processes explained variance in children's emotional functioning at age three over and above the effects of family stress factors assessed before the child was born. However, early triadic family processes did not explain children's co-operative behaviour or children's symptoms at age three. Results also highlighted the roles of fathers' education level in children's externalizing behaviour, mothers' psychological distress at children's low co-operative behaviour, and low marital quality in children's internalizing behaviour.
C1 [von Wyl, Agnes] Univ Basel, Dept Child & Adolescent Psychiat, CH-4058 Basel, Switzerland.
RP von Wyl, A (reprint author), Univ Basel, Dept Child & Adolescent Psychiat, Schaffhauserrheinweg 55, CH-4058 Basel, Switzerland.
EM agnes.vonwyl@unibas.ch
RI Perren, Sonja/B-8310-2013
NR 57
TC 5
Z9 5
U1 0
U2 7
PU PSYCHOLOGY PRESS
PI HOVE
PA 27 CHURCH RD, HOVE BN3 2FA, EAST SUSSEX, ENGLAND
SN 1740-5629
J9 EUR J DEV PSYCHOL
JI Eur. J. Dev. Psychol.
PY 2008
VL 5
IS 4
BP 466
EP 491
DI 10.1080/17405620600989701
PG 26
WC Psychology, Developmental
SC Psychology
GA 371VW
UT WOS:000260861800004
OA Green Accepted
DA 2020-02-16
ER

PT J
AU Vigil, JM
AF Vigil, Jacob M.
TI Sex Differences in Affect Behaviors, Desired Social Responses, and
   Accuracy at Understanding the Social Desires of Other People
SO EVOLUTIONARY PSYCHOLOGY
LA English
DT Article
DE evolution; sex differences; nonverbal behaviors; social styles; empathy
ID GENDER-DIFFERENCES; BIOLOGICAL AFFECTS; PEER ACCEPTANCE; TRADE-OFFS;
   EVOLUTION; EMPATHY; ADOLESCENTS; AGGRESSION; ADULTS; FACES
AB I recently proposed a socio-relational framework that suggests that phenotypic variation in the expression of discrete affect behaviors (e.g., expressed anger vs. sadness) may reflect two basic dimensions of behavioral response. The first dimension is the motivation to selectively attract or avoid interactions with different people. The second dimension is the behavioral display of either personal capacity or trustworthiness cues, often through the expression of dominant and submissive behaviors, respectively (Vigil, in press). Sex differences in affect behaviors (e.g., externalizing vs. internalizing displays) may reflect developmental sensitivities to advertise capacity and trustworthiness cues somewhat differently, due to the unique social dynamics and relational constraints under which males and females evolved. In this study, I use a series of self-report questionnaires to examine two basic assumptions of the framework. The first assumption is that sex differences in nonverbal affect behaviors (aggression vs. crying) reflect the desire for, and are effective for causing other people to either avoid or comfort the individual, respectively. I hypothesized that males would report a greater likelihood of responding to various distress moods with aggressive, rather than crying behaviors, and that males would desire, and believe male peers similarly desire distancing responses from others when feeling these moods. Instead, females were hypothesized to report more crying behaviors, and to desire, and believe female peers desire more comforting responses from others. The second assumption is that people are more accurate at inferring the desired social responses (i.e., to be left alone or comforted when experiencing distress) of same-sex, rather than opposite-sex peers. I hypothesized that people's beliefs of same-sex peers are more similar to the self-reported desires of the male and female participants, themselves, than their beliefs of opposite-sex peers. The results are consistent with the first assumption, but show that only men were more accurate at inferring same-sex, rather than opposite-sex desires. In general, the findings are consistent with the socio-relational framework that suggests that humans may have evolved specialized expressive behaviors and interpersonal styles for communicating and interacting with same-sex affiliates.
C1 Univ N Florida, Dept Psychol, Jacksonville, FL 32224 USA.
RP Vigil, JM (reprint author), Univ N Florida, Dept Psychol, Jacksonville, FL 32224 USA.
EM j.vigil@unf.edu
RI Vigil, Jacob/D-6044-2013
NR 68
TC 18
Z9 18
U1 1
U2 18
PU EVOLUTIONARY PSYCHOL
PI DAVIE
PA C/O TOOD K SHACKELFORD, DIR, FLORIDA ATLANTIC UNIV, DEPT PSYCHOL, 2912
   COLLEGE AVE, DAVIE, FL 33314 USA
SN 1474-7049
J9 EVOL PSYCHOL
JI Evol. Psychol.
PY 2008
VL 6
IS 3
BP 506
EP 522
PG 17
WC Psychology, Experimental
SC Psychology
GA 453UJ
UT WOS:000266638100016
OA DOAJ Gold
DA 2020-02-16
ER

PT J
AU Uyanik Balat, G
   Simsek, Z
   Akman, B
AF Uyanik Balat, Guelden
   Simsek, Zeynep
   Akman, Berrin
TI Comparative study on mothers' and teachers' evaluation of behavior
   problems of children attending preschool education
SO HACETTEPE UNIVERSITESI EGITIM FAKULTESI DERGISI-HACETTEPE UNIVERSITY
   JOURNAL OF EDUCATION
LA Turkish
DT Article
DE child behaviour checklist(cbcl/4-18, trf/5-18); teacher; parent;
   preschool
ID LOW-INCOME; PARENT; SAMPLE; DEPRESSION; DISORDERS; AGREEMENT; ANXIETY
AB This study aims to make a comparative analysis of families' and teachers' evaluation of behavior problems among children at the age of six, receiving preschool education. The data of the study were collected from the mothers and teachers of 60 male and 61 female children. Data collection instruments are Child Behavior Checklist for Ages 4-18 (CBCU4-18) and Teacher Report Form (TRF/5-18).The correlations between mothers and teachers in the subtests of Child Behavior Checklist and Teacher Report Form show that the relationship is of low and intermediate significance (r=0.183 r= 0.355, p < 0.05). The correlation coefficient is higher for externalizing problems (r=0.361), compared to internalizing problems (r=0.238). The relationship is of intermediate significance for the problems as a whole (r=0.298, p < 0.05). The findings were analyzed by the sex and socioeconomic status of children as well as by the educational level of their parents. In this study it was shown that behaviour problem, in children could not be evaluated with the information caring out from only one source. It was found out that some behaviour, that can be perceived by mothers as a problernaticraight be not regarded as a problem by teachers. Sometimes the opposite situation is also possible. So the view and opinion of teachers having interactions with children should be regarded in studying related child behaviours.
C1 [Uyanik Balat, Guelden] Marmara Univ, Ataturk Egitim Fak, Okul Oncesi Ogretmenligi ABD, Istanbul, Turkey.
   [Simsek, Zeynep] Hacettepe Univ, Saglik Hizmetleri Meslek Yuksekokulu, Ankara, Turkey.
   [Akman, Berrin] Hacettepe Univ, Egitim Fak, Okul Oncesi Ogretmenligi ABD, Ankara, Turkey.
RP Uyanik Balat, G (reprint author), Marmara Univ, Ataturk Egitim Fak, Okul Oncesi Ogretmenligi ABD, Istanbul, Turkey.
EM gbalat@marmara.edu.tr; zsimsek@harran.edu.tr; bakman@hacettepe.edu.tr
RI Uyanik, Gulden/V-2713-2017
OI Uyanik, Gulden/0000-0001-9947-8159
NR 21
TC 3
Z9 3
U1 0
U2 7
PU HACETTEPE UNIV
PI ANKARA
PA HACETTEPE UNIV, ANKARA, 6532, TURKEY
SN 2536-4758
J9 HACET UNIV EGIT FAK
JI Hacet. Univ. Egit. Fak. Derg.
PY 2008
IS 34
BP 263
EP 275
PG 13
WC Education & Educational Research
SC Education & Educational Research
GA 325BS
UT WOS:000257563800024
DA 2020-02-16
ER

PT J
AU Oliva, A
   Parra, A
   Sanchez-Queija, I
AF Oliva, Alfredo
   Parra, Agueda
   Sanchez-Queija, Inmaculada
TI Substance use during adolescence: Developmental trajectories and
   consequences for psychological adjustment
SO INTERNATIONAL JOURNAL OF CLINICAL AND HEALTH PSYCHOLOGY
LA Spanish
DT Article
DE substance consumption; emotional and behavioural consequences;
   adolescence; trajectories of substance use; longitudinal descriptive
   study
ID BINGE DRINKING TRAJECTORIES; YOUNG ADULTHOOD; ALCOHOL-USE;
   CIGARETTE-SMOKING; DRUG-USE; OUTCOMES; PREDICTORS; ASSOCIATION;
   DISORDERS; PATTERNS
AB The two main goals of this longitudinal study were to find different trajectories of substance use throughout adolescence and to analyse consequences of this consumption during early adolescence for emotional and behavioural adjustment at the end of adolescence. The study used a longitudinal descriptive design and was carried out on a sample of 101 adolescents (63 girls and 38 boys). They completed questionnaires three times: when they were 13, 15 and 18 years old. Results showed three different clusters of adolescents according to their trajectory of substance use: low consumption, increasing consumption and early experimentation. Differences among the clusters indicated a better emotional adjustment in late adolescence for those boys and girls included in the early experimentation group. Externalizing problems were higher for the adolescents composing the increasing consumption cluster. Regression analyses also showed that moderate substance use in early adolescence was related to a higher self-esteem and a lower level of internalizing problems in late adolescence. There was no relationship between early substance use and later behavioural problems.
C1 [Oliva, Alfredo; Parra, Agueda] Univ Seville, Dept Psicol Evolut & Educ, C Camilo Jose Cela S-N, Seville 41018, Spain.
   [Sanchez-Queija, Inmaculada] Univ Nacl Educ Distancia, E-28040 Madrid, Spain.
RP Oliva, A (reprint author), Univ Seville, Dept Psicol Evolut & Educ, C Camilo Jose Cela S-N, Seville 41018, Spain.
EM oliva@us.es
RI Oliva Delgado, Alfredo/C-6135-2011; Queija, Inmaculada
   Sanchez/E-9927-2011; Parra, Agueda/M-1299-2013
OI Queija, Inmaculada Sanchez/0000-0002-4688-4206; Parra,
   Agueda/0000-0001-8435-2422
NR 51
TC 28
Z9 31
U1 0
U2 20
PU ELSEVIER SCIENCE INC
PI NEW YORK
PA 360 PARK AVE SOUTH, NEW YORK, NY 10010-1710 USA
SN 1697-2600
EI 1576-7329
J9 INT J CLIN HLTH PSYC
JI Int. J. Clin. Health Psychol.
PD JAN
PY 2008
VL 8
IS 1
BP 153
EP 169
PG 17
WC Psychology, Clinical
SC Psychology
GA 254GQ
UT WOS:000252574800011
DA 2020-02-16
ER

PT J
AU Baldwin, JS
   Dadds, MR
AF Baldwin, Jennifer S.
   Dadds, Mark R.
TI Examining alternative explanations of the covariation of ADHD and
   anxiety symptoms in children: A community study
SO JOURNAL OF ABNORMAL CHILD PSYCHOLOGY
LA English
DT Article
DE attention-deficit hyperactivity disorder; anxiety; comorbidity;
   community sample; children
ID ATTENTION-DEFICIT HYPERACTIVITY; DEFICIT/HYPERACTIVITY DISORDER;
   GENDER-DIFFERENCES; TRIPARTITE MODEL; NEGATIVE AFFECT; COMORBIDITY;
   CHILDHOOD; PREVALENCE; VALIDATION; DEPRESSION
AB Attention-deficit hyperactivity disorder (ADHD) is comorbid with a range of other disorders, including anxiety disorders. The aim was to examine different explanations for the covariation of these symptom domains in children according to the framework provided by (Lilienfeld, S. O. Comorbidity between and within childhood externalizing and internalizing disorders: Reflections and directions. Journal of Abnormal Child Psychology, 2003). The covariation of ADHD symptoms and anxiety symptoms were examined over a 12-month period in a community sample of 499 children aged 8-13; 91% were retained at 12-month follow-up. Dimensional assessments were conducted using questionnaires given to children, parents and teachers, with results analyzed via structural equation modeling. Positive associations between ADHD and anxiety symptoms were linked with inattention symptoms, were particularly pronounced for girls, and were linked via temperament and behavioral problems. No support for the hypothesis that ADHD symptoms predicted the development of anxiety symptoms over time or vice versa. ADHD symptoms (particularly inattention) and anxiety symptoms are covarying phenomena that are linked with an irritable temperament and disruptive behavior.
C1 [Baldwin, Jennifer S.; Dadds, Mark R.] Univ New S Wales, Sch Psychol, Sydney, NSW 2052, Australia.
RP Baldwin, JS (reprint author), Univ New S Wales, Sch Psychol, Sydney, NSW 2052, Australia.
EM jenbarry@gmail.com; m.dadds@unsw.edu.au
RI Dadds, Mark/F-8017-2011
OI Dadds, Mark/0000-0002-2900-1715
NR 57
TC 28
Z9 28
U1 0
U2 13
PU SPRINGER/PLENUM PUBLISHERS
PI NEW YORK
PA 233 SPRING ST, NEW YORK, NY 10013 USA
SN 0091-0627
EI 1573-2835
J9 J ABNORM CHILD PSYCH
JI J. Abnorm. Child Psychol.
PD JAN
PY 2008
VL 36
IS 1
BP 67
EP 79
DI 10.1007/s10802-007-9160-1
PG 13
WC Psychology, Clinical; Psychology, Developmental
SC Psychology
GA 256PX
UT WOS:000252743200006
PM 17636434
DA 2020-02-16
ER

PT J
AU Yoder, KA
   Longley, SL
   Whitbeck, LB
   Hoyt, DR
AF Yoder, Kevin A.
   Longley, Susan L.
   Whitbeck, Les B.
   Hoyt, Dan R.
TI A dimensional model of psychopathology among homeless adolescents:
   Suicidality, internalizing, and externalizing disorders
SO JOURNAL OF ABNORMAL CHILD PSYCHOLOGY
LA English
DT Article
DE psychopathology; suicidality; internalizing; externalizing; homeless
   adolescents
ID DIAGNOSTIC INTERVIEW SCHEDULE; VERSION DISC-R;
   POSTTRAUMATIC-STRESS-DISORDER; COMMON MENTAL-DISORDERS; RUNAWAY YOUTH;
   YOUNG-ADULTS; RISK-FACTORS; HEALTH PROBLEMS; POPULATION; PREVALENCE
AB The present study examined associations among dimensions of suicidality and psychopathology in a sample of 428 homeless adolescents (56.3% female). Confirmatory factor analysis results provided support for a three-factor model in which suicidality (measured with lifetime suicidal ideation and suicide attempts), internalizing disorders (assessed with lifetime diagnoses of major depressive episode and post-traumatic stress disorder), and externalizing disorders (indicated by lifetime diagnoses of conduct disorder, alcohol abuse, and drug abuse) were positively intercorrelated. The findings illustrate the utility of a dimensional approach that integrates suicidality and psychopathology into one model.
C1 [Yoder, Kevin A.] Univ N Texas, Dept Sociol, Denton, TX 76203 USA.
   [Longley, Susan L.] Vet Adm Med Ctr, Syracuse, NY 13210 USA.
   [Whitbeck, Les B.; Hoyt, Dan R.] Univ Nebraska, Dept Sociol, Lincoln, NE 68588 USA.
RP Yoder, KA (reprint author), Univ N Texas, Dept Sociol, POB 311157, Denton, TX 76203 USA.
EM yoder@pacs.unt.edu
OI Hoyt, Danny/0000-0002-4017-5396
FU NIMH NIH HHSUnited States Department of Health & Human ServicesNational
   Institutes of Health (NIH) - USANIH National Institute of Mental Health
   (NIMH) [R01 MH057110-05, MH57110]
NR 58
TC 26
Z9 26
U1 0
U2 17
PU SPRINGER/PLENUM PUBLISHERS
PI NEW YORK
PA 233 SPRING ST, NEW YORK, NY 10013 USA
SN 0091-0627
J9 J ABNORM CHILD PSYCH
JI J. Abnorm. Child Psychol.
PD JAN
PY 2008
VL 36
IS 1
BP 95
EP 104
DI 10.1007/s10802-007-9163-y
PG 10
WC Psychology, Clinical; Psychology, Developmental
SC Psychology
GA 256PX
UT WOS:000252743200008
PM 17653598
OA Green Accepted
DA 2020-02-16
ER

PT J
AU Chase, RM
   Eyberg, SM
AF Chase, Rhea M.
   Eyberg, Sheila M.
TI Clinical presentation and treatment outcome for children with comorbid
   externalizing and internalizing symptoms
SO JOURNAL OF ANXIETY DISORDERS
LA English
DT Article; Proceedings Paper
CT 113th Annual Convention of the American-Psychological-Association
CY AUG 18-21, 2005
CL Washington, DC
SP Amer Psychol Assoc
DE parent-child interaction therapy; separation anxiety disorder;
   oppositional defiant disorder; comorbidity; internalizing behavior;
   externalizing behavior
ID CHILDHOOD ANXIETY DISORDERS; INTERACTION THERAPY; YOUNG-CHILDREN;
   DEPRESSION; INTERVENTION; PARENTS
AB This study examined the effects of comorbid separation anxiety disorder (SAD) on the expression of externalizing symptoms in children presenting with oppositional defiant disorder (ODD) as well as the treatment effects on anxiety and internalizing symptoms. Participants were 64 children with ODD seen in parent-child interaction therapy (PCIT), including 15 children with comorbid SAD. Children with ODD + SAD did not differ from children with ODD only in disruptive behavior severity at pretreatment assessment, and children with ODD + SAD showed significant decreases in SAD symptoms at post-treatment. Additionally, children with clinical levels of internalizing behavior demonstrated significant reductions in these symptoms, along with reduction of externalizing symptoms targeted in treatment. We discuss the possibility that treatments focusing on parent-child interactions and certain parenting skills may generalize across specific child symptom constellations. (C) 2007 Elsevier Ltd. All rights reserved.
C1 [Chase, Rhea M.; Eyberg, Sheila M.] Univ Florida, Gainesville, FL 32611 USA.
RP Chase, RM (reprint author), Univ Florida, Gainesville, FL 32611 USA.
EM rchase@phhp.ufl.edu
FU NIMH NIH HHSUnited States Department of Health & Human ServicesNational
   Institutes of Health (NIH) - USANIH National Institute of Mental Health
   (NIMH) [R01-MH-60632]
NR 38
TC 46
Z9 46
U1 0
U2 9
PU PERGAMON-ELSEVIER SCIENCE LTD
PI OXFORD
PA THE BOULEVARD, LANGFORD LANE, KIDLINGTON, OXFORD OX5 1GB, ENGLAND
SN 0887-6185
J9 J ANXIETY DISORD
JI J. Anxiety Disord.
PY 2008
VL 22
IS 2
BP 273
EP 282
DI 10.1016/j.janxdis.2007.03.006
PG 10
WC Psychology, Clinical; Psychiatry
SC Psychology; Psychiatry
GA 268AQ
UT WOS:000253550700012
PM 17467229
DA 2020-02-16
ER

PT J
AU Mikami, AY
   Pfiffner, LJ
AF Mikami, Amori Yee
   Pfiffner, Linda J.
TI Sibling Relationships Among Children With ADHD
SO JOURNAL OF ATTENTION DISORDERS
LA English
DT Article
DE ADHD; sibling relationship; externalizing comorbidity; internalizing
   comorbidity
ID DEFICIT HYPERACTIVITY DISORDER; PEER REJECTION; SUBSTANCE USE;
   ATTENTION; CONDUCT; FAMILY; GIRLS; RISK; COMORBIDITY; PERCEPTIONS
AB Objective: This study investigated the quality of sibling relationships among children with ADHD relative to those without ADHD. Additional analyses examined whether externalizing and internalizing problems comorbid with ADHD affected sibling relationships. Method: Participants were 77 children with ADHD and 14 nonproblem control children. Sibling relationships were assessed via three informants: mother report, self-report, and sibling report. Results: In analyses utilizing hierarchical linear modeling to combine data from the three informants, children with ADHD showed increased conflict in sibling relationships, relative to nonproblem children. Comorbid externalizing problems were associated with less warmth/closeness and increased conflict in the sibling relationship and largely accounted for the finding that children with ADHD showed greater sibling relationship problems. Comorbid internalizing problems were associated with less warmth/closeness in the sibling relationship. Conclusion: It is recommended that sibling relationships be incorporated into theories of social impairment in ADHD. (J. of Att. Dis. 2008; 11(4) 482-492)
C1 [Pfiffner, Linda J.] Univ Calif San Francisco, Childrens Ctr Langley Porter, Psychiat Hosp & Clin, HALP Clin, San Francisco, CA 94143 USA.
   [Mikami, Amori Yee] Univ Virginia, Charlottesville, VA 22903 USA.
RP Pfiffner, LJ (reprint author), Univ Calif San Francisco, Childrens Ctr Langley Porter, Psychiat Hosp & Clin, HALP Clin, 401 Parnassus Ave Box 0984, San Francisco, CA 94143 USA.
EM lindap@lppi.ucsf.edu
OI Mikami, Amori/0000-0001-5821-0674
FU NIMHUnited States Department of Health & Human ServicesNational
   Institutes of Health (NIH) - USANIH National Institute of Mental Health
   (NIMH) [MH-50327]
FX Work on this research was supported by NIMH FIRST Award MH-50327 to the
   second author. We express our great appreciation to the children and
   their families who participated in this project and to the many research
   assistants and staff who assisted with data collection. We also thank
   Anne Gregory and Kevin Grimm for their helpful consultation on data
   analyses. Address correspondence to Linda Pfiffner, Children's Center at
   Langley Porter, University of California, San Francisco, 401 Parnassus
   Avenue Box 0984, San Francisco, CA 94143; lindap@lppi.ucsf.edu
NR 50
TC 33
Z9 33
U1 0
U2 15
PU SAGE PUBLICATIONS INC
PI THOUSAND OAKS
PA 2455 TELLER RD, THOUSAND OAKS, CA 91320 USA
SN 1087-0547
EI 1557-1246
J9 J ATTEN DISORD
JI J. Atten. Disord.
PD JAN
PY 2008
VL 11
IS 4
BP 482
EP 492
DI 10.1177/1087054706295670
PG 11
WC Psychology, Developmental; Psychiatry
SC Psychology; Psychiatry
GA V11EQ
UT WOS:000207515300008
PM 17494830
DA 2020-02-16
ER

PT J
AU Silverman, WK
   Pina, AA
   Viswesvaran, C
AF Silverman, Wendy K.
   Pina, Armando A.
   Viswesvaran, Chockalingam
TI Evidence-based psychosocial treatments for phobic and anxiety disorders
   in children and adolescents
SO JOURNAL OF CLINICAL CHILD AND ADOLESCENT PSYCHOLOGY
LA English
DT Review
ID COGNITIVE-BEHAVIORAL THERAPY; RANDOMIZED CLINICAL-TRIAL; EMPIRICALLY
   SUPPORTED TREATMENTS; EUROPEAN-AMERICAN YOUTHS; CHILDHOOD SOCIAL PHOBIA;
   FEAR SURVEY SCHEDULE; FOLLOW-UP; PARENTAL INVOLVEMENT; VARIANCE
   FRAMEWORKS; SCALE
AB The article reviews psychosocial treatments for phobic and anxiety disorders in youth. Using criteria from Nathan and Gorman (2002), 32 studies are evaluated along a continuum of methodological rigor. In addition, the treatments evaluated in each of the 32 studies are classified according to Chambless et al.'s (1996) and Chambless and Hollon's (1998) criteria. Findings from a series of meta-analyses of the studies that used waitlists also are reported. In accordance with Nathan and Gorman, the majority of the studies were either methodologically robust or fairly rigorous. In accordance with Chambless and colleagues, although no treatment was well-established, Individual Cognitive Behavior Therapy, Group Cognitive Behavior Therapy (GCBT), GCBT with Parents, GCBT for social phobia (SOP), and Social Effectiveness Training for children with SOP each met criteria for probably efficacious. The other treatments were either possibly efficacious or experimental. Meta-analytic results revealed no significant differences between individual and group treatments on diagnostic recovery rates and anxiety symptom reductions, as well as other youth symptoms (i.e., fear, depression, internalizing and externalizing problems). Parental involvement was similarly efficacious as parental non-involvement in individual and group treatment formats. The article also provides a summary of the studies that have investigated mediators, moderators, and predictors of treatment outcome. The article concludes with a discussion of the clinical representativeness and generalizability of treatments, practice guidelines, and future research directions.
C1 [Silverman, Wendy K.; Viswesvaran, Chockalingam] Florida Int Univ, Child & Family Psychosocial Res Ctr, Child Anxiety & Phobia Program, Dept Psychol, Miami, FL 33199 USA.
   [Pina, Armando A.] Arizona State Univ, Tempe, AZ 85287 USA.
RP Silverman, WK (reprint author), Florida Int Univ, Child & Family Psychosocial Res Ctr, Child Anxiety & Phobia Program, Dept Psychol, Univ Pk, Miami, FL 33199 USA.
EM silverw@fiu.edu
RI Pina, Armando/L-8003-2019
FU PHS HHSUnited States Public Health Service [R01 63997]
NR 123
TC 321
Z9 324
U1 1
U2 97
PU LAWRENCE ERLBAUM ASSOC INC-TAYLOR & FRANCIS
PI PHILADELPHIA
PA 325 CHESTNUT STREET, STE 800, PHILADELPHIA, PA 19106 USA
SN 1537-4416
J9 J CLIN CHILD ADOLESC
JI J. Clin. Child Adolesc. Psychol.
PD JAN-MAR
PY 2008
VL 37
IS 1
BP 105
EP 130
DI 10.1080/15374410701817907
PG 26
WC Psychology, Clinical; Psychology, Developmental
SC Psychology
GA 287KS
UT WOS:000254916600005
PM 18444055
DA 2020-02-16
ER

PT J
AU Hankin, B
AF Hankin, Benjamin L.
TI Rumination and Depression in Adolescence: Investigating Symptom
   Specificity in a Multiwave Prospective Study
SO JOURNAL OF CLINICAL CHILD AND ADOLESCENT PSYCHOLOGY
LA English
DT Article
ID RESPONSE STYLES THEORY; GENDER-DIFFERENCES; NEGATIVE AFFECT;
   MENTAL-DISORDERS; TRIPARTITE MODEL; CHILDREN; ANXIETY; CHILDHOOD; MOOD;
   PSYCHOPATHOLOGY
AB A ruminative response style has been shown to predict depressive symptoms among youth and adults, but it is unclear whether rumination is associated specifically with depression compared with co-occurring symptoms of anxiety and externalizing behaviors. This prospective, multiwave study investigated whether baseline rumination predicted prospective elevations in depressive symptoms specifically. Rumination was assessed at baseline in a sample of early and middle adolescents (N=350, 6-10th graders). Symptom measures of depression, anxious arousal, general internalizing, and conduct/externalizing problems with good discriminant validity were assessed at four time points over a 5-month period. Results using hierarchical linear modeling show that rumination predicted prospective fluctuations in symptoms of depression and general internalizing problems specifically but not anxious arousal or externalizing problems. Rumination predicted increasing prospective trajectories of general internalizing symptoms. Baseline rumination interacted with prospective co-occurring fluctuations of anxious arousal and externalizing behaviors over time to predict the highest levels of prospective depressive symptoms. Rumination partly mediated the sex difference (girlsboys) in depressive and internalizing symptoms.
C1 Univ S Carolina, Dept Psychol, Barnwell Coll, Columbia, SC 29208 USA.
RP Hankin, B (reprint author), Univ S Carolina, Dept Psychol, Barnwell Coll, Columbia, SC 29208 USA.
EM hankin@sc.edu
FU NICHD NIH HHSUnited States Department of Health & Human ServicesNational
   Institutes of Health (NIH) - USANIH Eunice Kennedy Shriver National
   Institute of Child Health & Human Development (NICHD) [R01 HD054736,
   1R01HD054736-01A1]; NIMH NIH HHSUnited States Department of Health &
   Human ServicesNational Institutes of Health (NIH) - USANIH National
   Institute of Mental Health (NIMH) [R01 MH077195-01A1, R03 MH066845-01A1,
   R03 MH066845, R01 MH077195, R03-MH066845]
NR 67
TC 65
Z9 67
U1 1
U2 15
PU LAWRENCE ERLBAUM ASSOC INC-TAYLOR & FRANCIS
PI PHILADELPHIA
PA 325 CHESTNUT STREET, STE 800, PHILADELPHIA, PA 19106 USA
SN 1537-4416
J9 J CLIN CHILD ADOLESC
JI J. Clin. Child Adolesc. Psychol.
PY 2008
VL 37
IS 4
BP 701
EP 713
AR PII 905240809
DI 10.1080/15374410802359627
PG 13
WC Psychology, Clinical; Psychology, Developmental
SC Psychology
GA 370LM
UT WOS:000260763700001
PM 18991122
OA Green Accepted
DA 2020-02-16
ER

PT J
AU Foster, CE
   Webster, M
   Weissman, M
   Pilowsky, D
   Wickramaratne, P
   Talati, A
   John Rush, A
   Hughes, C
   Garber, J
   Malloy, E
   Cerda, G
   Kornstein, S
   Jonathan, E
   Wisniewski, S
   Trivedi, M
   Fava, M
   King, C
AF Foster, Cynthia Ewell
   Webster, Melissa C.
   Weissman, Myrna M.
   Pilowsky, Daniel J.
   Wickramaratne, Priya J.
   Talati, Ardesheer
   John Rush, A.
   Hughes, Carroll W.
   Garber, Judy
   Malloy, Erin
   Cerda, Gabrielle
   Kornstein, Susan G.
   Alpert, Jonathan E.
   Wisniewski, Stephen R.
   Trivedi, Madhukar H.
   Fava, Maurizio
   King, Cheryl A.
TI Remission of Maternal Depression: Relations to Family Functioning and
   Youth Internalizing and Externalizing Symptoms
SO JOURNAL OF CLINICAL CHILD AND ADOLESCENT PSYCHOLOGY
LA English
DT Article
ID STAR-ASTERISK-D; SEQUENCED TREATMENT ALTERNATIVES; POSTPARTUM
   DEPRESSION; PSYCHOLOGICAL TREATMENT; CONTROLLED-TRIAL; MENTAL-HEALTH;
   BEHAVIOR; MOTHERS; IMPACT; CHILDREN
AB Family functioning and parenting were hypothesized to mediate the relation between remission of maternal depression and children's psychosocial adjustment. Participants were 114 mother-child dyads participating in the Sequenced Treatment Alternatives to Relieve Depression Child 3-month follow-up. All mothers had been diagnosed with major depressive disorder and were treated initially with citalopram; 33% of mothers experienced remission of depressive symptoms. Youth ranged in age from 7 to 17. Remission of maternal depression was associated with changes in children's reports of their mothers' warmth/acceptance, which in turn partially mediated the relation between maternal depression remission and youth internalizing symptoms, accounting for 22.9% of the variance.
C1 [King, Cheryl A.] Univ Michigan, Child & Adolescent Psychiat Sect, Dept Psychiat, Ann Arbor, MI 48105 USA.
   [Weissman, Myrna M.; Pilowsky, Daniel J.; Wickramaratne, Priya J.; Talati, Ardesheer] Columbia Univ, New York State Psychiat Inst, New York, NY 10027 USA.
   [John Rush, A.; Hughes, Carroll W.; Trivedi, Madhukar H.] Univ Texas SW Med Ctr Dallas, Dallas, TX 75390 USA.
   [Garber, Judy] Vanderbilt Univ, Nashville, TN USA.
   [Malloy, Erin] Univ N Carolina, Chapel Hill, NC USA.
   [Cerda, Gabrielle] Univ Calif San Diego, San Diego, CA 92103 USA.
   [Kornstein, Susan G.] Virginia Commonwealth Univ, Richmond, VA 23284 USA.
   [Alpert, Jonathan E.; Fava, Maurizio] Harvard Univ, Cambridge, MA 02138 USA.
   [Wisniewski, Stephen R.] Univ Pittsburgh, Pittsburgh, PA USA.
RP King, C (reprint author), Univ Michigan, Child & Adolescent Psychiat Sect, Dept Psychiat, 4250 Plymouth Rd, Ann Arbor, MI 48105 USA.
EM kingca@umich.edu
RI Talati, Ardesheer/N-3979-2017
OI Rush, Augustus/0000-0003-2004-2382; Wisniewski,
   Stephen/0000-0002-3877-9860; Weissman, Myrna/0000-0003-3490-3075;
   Alpert, Jonathan/0000-0002-4332-908X
FU NIMH NIH HHSUnited States Department of Health & Human ServicesNational
   Institutes of Health (NIH) - USANIH National Institute of Mental Health
   (NIMH) [K24 MH077705, K24 MH077705-02, K02 MH066249, K02 MH66249,
   R01MH063852, N01 MH090003, R01 MH063852]
NR 41
TC 41
Z9 43
U1 0
U2 15
PU ROUTLEDGE JOURNALS, TAYLOR & FRANCIS LTD
PI ABINGDON
PA 2-4 PARK SQUARE, MILTON PARK, ABINGDON OX14 4RN, OXON, ENGLAND
SN 1537-4416
EI 1537-4424
J9 J CLIN CHILD ADOLESC
JI J. Clin. Child Adolesc. Psychol.
PY 2008
VL 37
IS 4
BP 714
EP 724
AR PII 905230861
DI 10.1080/15374410802359726
PG 11
WC Psychology, Clinical; Psychology, Developmental
SC Psychology
GA 370LM
UT WOS:000260763700002
PM 18991123
OA Green Accepted
DA 2020-02-16
ER

PT J
AU Jaser, S
   Fear, J
   Reeslund, K
   Champion, J
   Reising, M
   Compas, B
AF Jaser, Sarah S.
   Fear, Jessica M.
   Reeslund, Kristen L.
   Champion, Jennifer E.
   Reising, Michelle M.
   Compas, Bruce E.
TI Maternal Sadness and Adolescents' Responses to Stress in Offspring of
   Mothers with and Without a History of Depression
SO JOURNAL OF CLINICAL CHILD AND ADOLESCENT PSYCHOLOGY
LA English
DT Article
ID INTERPERSONAL STRESS; PARENTAL DEPRESSION; COPING STRATEGIES; COMMUNITY
   SAMPLE; CHILDREN; PSYCHOPATHOLOGY; TRANSMISSION; METAANALYSIS;
   ADJUSTMENT; INVENTORY
AB This study examined maternal sadness and adolescents' responses to stress in the offspring (n=72) of mothers with and without a history of depression. Mothers with a history of depression reported higher levels of current depressive symptoms and exhibited greater sadness during interactions with their adolescent children (ages 11-14) than mothers without a history of depression. Similarly, adolescent children of mothers with a history of depression experienced higher rates of internalizing and externalizing symptoms than adolescents of mothers without a history of depression. Regression analyses indicated that adolescents' use of secondary control coping mediated the relationship between observed maternal sadness and adolescents' internalizing and externalizing symptoms, in that higher levels of secondary control coping (e.g., cognitive reframing) were related to fewer symptoms.
C1 [Jaser, Sarah S.] Yale Univ, Sch Nursing, New Haven, CT 06520 USA.
   [Fear, Jessica M.; Reeslund, Kristen L.; Champion, Jennifer E.; Reising, Michelle M.; Compas, Bruce E.] Vanderbilt Univ, Dept Psychol & Human Dev, Nashville, TN USA.
RP Jaser, S (reprint author), 100 Church St S,POB 9740, New Haven, CT 06536 USA.
EM sarah.jaser@yale.edu
RI Jaser, Sarah/J-7872-2019
FU NIMH NIH HHSUnited States Department of Health & Human ServicesNational
   Institutes of Health (NIH) - USANIH National Institute of Mental Health
   (NIMH) [F31 MH068049, F31 MH068049-03]
NR 44
TC 51
Z9 53
U1 0
U2 14
PU LAWRENCE ERLBAUM ASSOC INC-TAYLOR & FRANCIS
PI PHILADELPHIA
PA 325 CHESTNUT STREET, STE 800, PHILADELPHIA, PA 19106 USA
SN 1537-4416
J9 J CLIN CHILD ADOLESC
JI J. Clin. Child Adolesc. Psychol.
PY 2008
VL 37
IS 4
BP 736
EP 746
AR PII 905236474
DI 10.1080/15374410802359742
PG 11
WC Psychology, Clinical; Psychology, Developmental
SC Psychology
GA 370LM
UT WOS:000260763700004
PM 18991125
OA Green Accepted
DA 2020-02-16
ER

PT J
AU Ostrander, R
   Herman, K
   Sikorski, J
   Mascendaro, P
   Lambert, S
AF Ostrander, Rick
   Herman, Keith
   Sikorski, Jason
   Mascendaro, Phil
   Lambert, Sharon
TI Patterns of Psychopathology in Children with ADHD: A Latent Profile
   Analysis
SO JOURNAL OF CLINICAL CHILD AND ADOLESCENT PSYCHOLOGY
LA English
DT Article
ID DEFICIT HYPERACTIVITY DISORDER; ATTENTION-DEFICIT/HYPERACTIVITY
   DISORDER; POPULATION-BASED SAMPLE; DSM-IV SUBTYPES; RISK-FACTORS;
   PSYCHOMETRIC PROPERTIES; BEHAVIOR CHECKLIST; ADOLESCENT TWINS; CONDUCT
   DISORDER; TEACHER REPORTS
AB This study used latent profile modeling (LPA) with a community sample that included an enriched sampling of children (aged 6-11) diagnosed with attention deficit/hyperactivity disorder (ADHD) (N=271). Six classes of ADHD emerged from our LPA; only 17% of children fell into a class without significant co-occurring symptoms. In addition, nearly half of children were assigned to classes that could not be reliably distinguished using existing DSM-IV subtypes. For the most part, each of the classes was clearly differentiated from a sample of community controls and had clinical diagnoses and child self-reports that were consistent with expectations given by their latent profile of symptoms. Although each of the respective classes of ADHD had elevated levels of hyperactivity and/or attention problems, the current findings suggest that an exclusive reliance on these dimensions is a largely inadequate method of subtype classification. To the contrary, our findings suggest that ADHD subtypes can be more reliably partitioned based on the degree to which they display disruptive behavior, internalizing symptoms, or both.
C1 [Ostrander, Rick] Johns Hopkins Univ, Sch Med, Dept Psychiat, Baltimore, MD 21287 USA.
   [Herman, Keith] Univ Missouri, Dept Educ Sch & Counseling Psychol, Columbia, MO USA.
   [Sikorski, Jason] Cent Connecticut State Univ, Dept Psychol, New Britain, CT USA.
   [Mascendaro, Phil] Johns Hopkins Univ Hosp, Dept Psychiat, Baltimore, MD 21287 USA.
   [Lambert, Sharon] George Washington Univ, Dept Psychol, Washington, DC 20052 USA.
RP Ostrander, R (reprint author), Johns Hopkins Univ, Sch Med, Dept Psychiat, 600 N Wolfe St, Baltimore, MD 21287 USA.
EM rostran1@jhmi.edu
RI Ostrander, Rick/V-8827-2019
FU NIMH NIH HHSUnited States Department of Health & Human ServicesNational
   Institutes of Health (NIH) - USANIH National Institute of Mental Health
   (NIMH) [MH-46584]
NR 76
TC 19
Z9 19
U1 0
U2 7
PU ROUTLEDGE JOURNALS, TAYLOR & FRANCIS LTD
PI ABINGDON
PA 2-4 PARK SQUARE, MILTON PARK, ABINGDON OX14 4RN, OXON, ENGLAND
SN 1537-4416
EI 1537-4424
J9 J CLIN CHILD ADOLESC
JI J. Clin. Child Adolesc. Psychol.
PY 2008
VL 37
IS 4
BP 833
EP 847
AR PII 905230642
DI 10.1080/15374410802359668
PG 15
WC Psychology, Clinical; Psychology, Developmental
SC Psychology
GA 370LM
UT WOS:000260763700012
PM 18991133
DA 2020-02-16
ER

PT J
AU Kliewer, W
   Sullivan, T
AF Kliewer, Wendy
   Sullivan, Terri N.
TI Community Violence Exposure, Threat Appraisal, and Adjustment in
   Adolescents
SO JOURNAL OF CLINICAL CHILD AND ADOLESCENT PSYCHOLOGY
LA English
DT Article
ID CHILDRENS MANIFEST ANXIETY; INTERPARENTAL CONFLICT; DELINQUENT
   BEHAVIORS; CONCURRENT VALIDITY; COGNITIVE APPRAISAL; EMOTION REGULATION;
   MODERATING ROLE; I THINK; YOUTH; DEPRESSION
AB Validity data are presented for a new measure of threat appraisals in response to community violence. Adolescents (N=358; 45% male; 91% African American, M=12.10 years, SD=1.63) and their maternal caregivers participated in two waves of a longitudinal interview study focused on the consequences of exposure to community violence. Structural equation modeling revealed that a six-factor correlated model best fit the data, indicating that the six subscales of the threat appraisal measure represent distinct but related constructs. The factor structure was invariant across age and gender. Exposure to violence was associated prospectively with caregiver- and adolescent-rated adjustment problems. Each of the six threat appraisals mediated links between exposure to violence at Wave 1 and adolescent-rated internalizing adjustment problems 1 year later.
C1 [Kliewer, Wendy; Sullivan, Terri N.] Virginia Commonwealth Univ, Dept Psychol, Richmond, VA 23284 USA.
RP Kliewer, W (reprint author), POB 842018, Richmond, VA 23284 USA.
EM wkliewer@vcu.edu
OI Kliewer, Wendy/0000-0003-0046-203X
FU NIDA NIH HHSUnited States Department of Health & Human ServicesNational
   Institutes of Health (NIH) - USANIH National Institute on Drug Abuse
   (NIDA) [K01 DA015442, K01 DA015442-02, K01DA015442, R21 DA020086-02, R21
   DA020086, R21DA020086]
NR 52
TC 22
Z9 22
U1 0
U2 12
PU LAWRENCE ERLBAUM ASSOC INC-TAYLOR & FRANCIS
PI PHILADELPHIA
PA 325 CHESTNUT STREET, STE 800, PHILADELPHIA, PA 19106 USA
SN 1537-4416
J9 J CLIN CHILD ADOLESC
JI J. Clin. Child Adolesc. Psychol.
PY 2008
VL 37
IS 4
BP 860
EP 873
AR PII 905221158
DI 10.1080/15374410802359718
PG 14
WC Psychology, Clinical; Psychology, Developmental
SC Psychology
GA 370LM
UT WOS:000260763700014
PM 18991135
OA Green Accepted
DA 2020-02-16
ER

PT J
AU Ho, J
AF Ho, Joyce
TI Community violence exposure of Southeast Asian American adolescents
SO JOURNAL OF INTERPERSONAL VIOLENCE
LA English
DT Article
DE community violence; negative life events; bicultural orientation;
   Vietnamese Americans; Cambodian Americans
ID COLLEGE-STUDENTS; CULTURAL ORIENTATION; BICULTURALISM; YOUTH
AB Southeast Asian adolescents in the United States face the daily challenge of adjusting to the American culture and their culture of origin. However, little is known about how the patterns of their bicultural adjustment influence psychological symptoms, especially when faced with other challenges such as community violence and negative life events. Additionally, the overrepresentation of Southeast Asian youth in the mental health and juvenile justice systems also necessitates a deeper understanding of the adjustment of this group of adolescents. Data from a sample of 80 Vietnamese and Cambodian adolescents who were between 13 and 18 years old revealed high rates of community violence witnessing and victimization, and a moderate level of negative life events. All of these stressors were related to higher externalizing and trauma-related symptoms, but only violence victimization and negative life events were related to higher internalizing symptoms. There was an additive effect of higher bicultural orientation related to lower externalizing and traumatic-stress symptoms in the face of stress and violence exposure, but no moderation effects were found.
C1 Northwestern Univ, Feinberg Sch Med, Dept Prevent Med, Evanston, IL 60208 USA.
RP Ho, J (reprint author), Northwestern Univ, Feinberg Sch Med, Dept Prevent Med, Evanston, IL 60208 USA.
RI Ho, Joyce/F-8664-2019
OI Ho, Joyce/0000-0003-4191-0054
NR 28
TC 31
Z9 31
U1 0
U2 2
PU SAGE PUBLICATIONS INC
PI THOUSAND OAKS
PA 2455 TELLER RD, THOUSAND OAKS, CA 91320 USA
SN 0886-2605
J9 J INTERPERS VIOLENCE
JI J. Interpers. Violence
PD JAN
PY 2008
VL 23
IS 1
BP 136
EP 146
DI 10.1177/0886260507307653
PG 11
WC Criminology & Penology; Family Studies; Psychology, Applied
SC Criminology & Penology; Family Studies; Psychology
GA 244TN
UT WOS:000251888300008
PM 18087036
DA 2020-02-16
ER

PT J
AU Wadsworth, ME
   Raviv, T
   Reinhard, C
   Wolff, B
   Santiago, CD
   Einhorn, L
AF Wadsworth, Martha E.
   Raviv, Tali
   Reinhard, Christine
   Wolff, Brian
   Santiago, Catherine DeCarlo
   Einhorn, Lindsey
TI An indirect effects model of the association between poverty and child
   functioning: The role of children's poverty-related stress
SO JOURNAL OF LOSS & TRAUMA
LA English
DT Article
ID AFRICAN-AMERICAN; SOCIOECONOMIC-STATUS; MATERNAL DEPRESSION; FAMILY
   PROCESS; LIFE EVENTS; ADJUSTMENT; ADOLESCENTS; SINGLE; HEALTH;
   PSYCHOPATHOLOGY
AB The authors tested a theoretical model positing that poverty has an indirect effect on child and adolescent functioning through children's poverty-related stress. Path analyses with a multiethnic sample of 164 children aged 6 to 18 revealed that the stress associated with poverty, such as economic strain, family conflict, violence/trauma, and discrimination, is an important component of the experience of poverty for children. Poverty-related stress was associated with a wide range of correlates, including internalizing and externalizing syndromes, DSM-IV diagnostic symptoms, physical health, and deviant behavior such as pregnancy, legal problems, substance abuse, and school dropout. Most models fit equally well for adolescents and preadolescents, suggesting that poverty is stressful for children as young as 6. African American children's functioning was less strongly associated with poverty-related stress than was the functioning of Hispanic and Caucasian children. Implications of poverty-related stress as a potential mechanism of poverty's pernicious effect on child functioning are discussed.
C1 [Wadsworth, Martha E.; Raviv, Tali; Reinhard, Christine; Wolff, Brian; Santiago, Catherine DeCarlo; Einhorn, Lindsey] Univ Denver, Dept Psychol, Denver, CO 80208 USA.
   [Reinhard, Christine; Wolff, Brian; Santiago, Catherine DeCarlo; Einhorn, Lindsey] Univ Denver, Child Clin Program, Denver, CO 80208 USA.
RP Wadsworth, ME (reprint author), Univ Denver, Dept Psychol, 2155 S Race St, Denver, CO 80208 USA.
EM mwadswor@du.edu
OI Raviv, Tali/0000-0002-1771-4400; Santiago,
   Catherine/0000-0001-9276-7871; Wadsworth, Martha/0000-0002-5319-2937
NR 44
TC 64
Z9 66
U1 0
U2 20
PU TAYLOR & FRANCIS INC
PI PHILADELPHIA
PA 530 WALNUT STREET, STE 850, PHILADELPHIA, PA 19106 USA
SN 1532-5024
EI 1532-5032
J9 J LOSS TRAUMA
JI J. Loss Trauma
PY 2008
VL 13
IS 2-3
BP 156
EP 185
DI 10.1080/15325020701742185
PG 30
WC Psychology, Social
SC Psychology
GA 277MG
UT WOS:000254216100004
DA 2020-02-16
ER

PT J
AU Hall, LA
   Rayens, MK
   Peden, AR
AF Hall, Lynne A.
   Rayens, Mary Kay
   Peden, Ann R.
TI Maternal factors associated with child behavior
SO JOURNAL OF NURSING SCHOLARSHIP
LA English
DT Article
DE depression; single mothers; child behavior; negative thinking; chronic
   stressors; mental health
ID DEPRESSIVE SYMPTOMS; SELF-ESTEEM; LOW-INCOME; MOTHERS; ADJUSTMENT;
   PREDICTORS; INVENTORY; STRESSORS; ATTITUDES; SEVERITY
AB Background: Knowledge of the relative contributions of risk factors in predicting young children's behavior problems may provide insights for the development of preventive interventions.
   Objective: The purpose of this cross-sectional study was to identify maternal predictors of children's internalizing and externalizing behaviors in a volunteer sample of 205 low-income, single mothers with children between 2 and 6 years of age.
   Method: Data were collected on chronic stressors, self-esteem, negative thinking, depressive symptoms, and child behavior during in-home interviews with the mothers.
   Results: Mothers' reports of internalizing and externalizing behaviors did not differ by sex or race of the child. Chronic stressors and depressive symptoms, in addition to control variables, explained 27% of the variability in internalizing behavior while these two variables accounted for 21% of the variability in externalizing behavior. For both internalizing and externalizing behavior, chronic stressors exerted the largest total effects. The effects of self-esteem and negative thinking were indirect, with the latter playing a stronger role. The indirect effect of negative thinking on child behavior was exerted through depressive symptoms, while self-esteem was linked with child behavior through both negative thinking and depressive symptoms.
   Conclusions: Decreasing mothers' negative thinking, a variable amenable to intervention, may not only decrease a mother's depressive symptoms but also improve her perception of the child's behavior.
   Clinical Relevance: Decreasing mothers' negative thinking may provide a way to reduce their depressive symptoms and result in fewer behavior problems among their young children. Nurses working in primary care and community-based settings are in key positions to address this problem and improve the mental health of low-income mothers and positively affect the behavior of their children.
C1 [Hall, Lynne A.; Rayens, Mary Kay; Peden, Ann R.] Univ Kentucky, Albert B Chandler Med Ctr, Coll Nursing, Lexington, KY 40536 USA.
RP Hall, LA (reprint author), Univ Kentucky, Coll Nursing 315, Lexington, KY 40536 USA.
EM lahall@uky.edu
FU NINR NIH HHSUnited States Department of Health & Human ServicesNational
   Institutes of Health (NIH) - USANIH National Institute of Nursing
   Research (NINR) [R01 NR0506]
NR 40
TC 14
Z9 15
U1 0
U2 1
PU WILEY
PI HOBOKEN
PA 111 RIVER ST, HOBOKEN 07030-5774, NJ USA
SN 1527-6546
EI 1547-5069
J9 J NURS SCHOLARSHIP
JI J. Nurs. Scholarsh.
PY 2008
VL 40
IS 2
BP 124
EP 130
DI 10.1111/j.1547-5069.2008.00216.x
PG 7
WC Nursing
SC Nursing
GA 306HM
UT WOS:000256238900005
PM 18507566
DA 2020-02-16
ER

PT J
AU Bimmel, N
   Van IJzendoorn, MH
   Bakermans-Kranenburg, MJ
   Juffer, F
   De Geus, EJC
AF Bimmel, Nicole
   Van IJzendoorn, Marinus H.
   Bakermans-Kranenburg, Marian J.
   Juffer, Femmie
   De Geus, Eco J. C.
TI Problem behavior and heart rate reactivity in adopted adolescents:
   Longitudinal and concurrent relations
SO JOURNAL OF RESEARCH ON ADOLESCENCE
LA English
DT Article
ID LIFE-COURSE-PERSISTENT; AGE 15 YEARS; ANTISOCIAL-BEHAVIOR;
   RATE-VARIABILITY; CRIMINAL BEHAVIOR; CHILDHOOD; CHILDREN; ATTACHMENT;
   AROUSAL; STRESS
AB The present longitudinal study examined resting heart rate and heart rate variability and reactivity to a stressful gambling task in adopted adolescents with aggressive, delinquent, or internalizing behavior problems and adopted adolescents without behavior problems (total N=151). Early-onset delinquent adolescents showed heart rate hyporeactivity to the stress-eliciting gambling task compared to late-onset delinquent adolescents and adolescents without behavior problems. Heart rate, heart rate variability, and reactivity to stress were not related to environmental factors such as early-childhood parental sensitivity, parental socioeconomic status, or adoptee's health status at arrival. We conclude that the distinction between delinquency and aggression and between childhood-onset and adolescence-onset delinquency is important for the study of stress reactivity in adolescents.
C1 [Van IJzendoorn, Marinus H.] Leiden Univ, Ctr Child & Family Studies, NL-2300 RB Leiden, Netherlands.
   [De Geus, Eco J. C.] Free Univ, Bloemfontein, South Africa.
RP Van IJzendoorn, MH (reprint author), Leiden Univ, Ctr Child & Family Studies, POB 9555, NL-2300 RB Leiden, Netherlands.
EM vanijzen@fsw.leidenuniv.nl
RI de Geus, Eco J.C./M-9318-2015; van IJzendoorn, Marinus/P-4907-2019; van
   IJzendoorn, Marinus/I-1379-2012
OI de Geus, Eco J.C./0000-0001-6022-2666; van IJzendoorn,
   Marinus/0000-0003-1144-454X; , marian/0000-0001-7763-0711
NR 37
TC 7
Z9 7
U1 0
U2 15
PU WILEY
PI HOBOKEN
PA 111 RIVER ST, HOBOKEN 07030-5774, NJ USA
SN 1050-8392
EI 1532-7795
J9 J RES ADOLESCENCE
JI J. Res. Adolesc.
PY 2008
VL 18
IS 2
BP 201
EP 213
DI 10.1111/j.1532-7795.2008.00557.x
PG 13
WC Family Studies; Psychology, Developmental
SC Family Studies; Psychology
GA 304HP
UT WOS:000256100900001
OA Green Published
DA 2020-02-16
ER

PT J
AU Booth, A
   Granger, DA
   Shirtcliff, EA
AF Booth, Alan
   Granger, Douglas A.
   Shirtcliff, Elizabeth A.
TI Gender- and age-related differences in the association between social
   relationship quality and trait levels of salivary cortisol
SO JOURNAL OF RESEARCH ON ADOLESCENCE
LA English
DT Article
ID MIDDLE CHILDHOOD; ADRENOCORTICAL ACTIVITY; INDIVIDUAL-DIFFERENCES;
   STRESS; MOTHER; ATTACHMENT; RESPONSES; BEHAVIOR; FATHER; ADOLESCENTS
AB The majority of studies linking individual differences in the quality of social relationships and activity of the hypothalamic-pituitary-adrenal (HPA) axis have focused on the early development of attachment between infants and their caregivers. Later in development, during middle childhood and adolescence, the parallel HPA links to age-appropriate social relationships with peers, parents, and siblings remain largely unspecified. This study addressed this knowledge gap. Early morning saliva samples were obtained from 367 children in middle childhood (ages 6-10) and 357 adolescents (M age=11-16 years) on two successive days 1 year apart and assayed for cortisol. Latent state-trait modeling was employed to separate variance in cortisol levels attributable to "stable trait-like" versus "state or situational specific" sources to minimize the high moment-to-moment variation in basal adrenocortical activity. During adolescence but not middle childhood, and for girls but not boys, lower levels of "trait cortisol" were associated with poor quality social relationships. The pattern was robust, extending to the quality of relationships with parents, siblings, and peers. Importantly, the relationship was independent of the rates of internalizing or externalizing problem behavior. We found that isolating the variance in cortisol levels attributable to stable intrinsic sources revealed an interpretable pattern that linked individual differences in basal HPA activity to social relationships during adolescence. Studies are needed to reveal the biosocial mechanisms involved in the establishment of this gender- and age-specific phenomenon and to decipher whether or not individual differences in this hormone-behavior link are adaptive.
C1 [Booth, Alan; Granger, Douglas A.] Penn State Univ, Dept Sociol, University Pk, PA 16802 USA.
   [Shirtcliff, Elizabeth A.] Univ Wisconsin, Madison, WI 53706 USA.
RP Booth, A (reprint author), Penn State Univ, Dept Sociol, 211 Oswald Tower, University Pk, PA 16802 USA.
EM axb24@psu.edu
NR 64
TC 42
Z9 42
U1 0
U2 22
PU WILEY
PI HOBOKEN
PA 111 RIVER ST, HOBOKEN 07030-5774, NJ USA
SN 1050-8392
EI 1532-7795
J9 J RES ADOLESCENCE
JI J. Res. Adolesc.
PY 2008
VL 18
IS 2
BP 239
EP 260
DI 10.1111/j.1532-7795.2008.00559.x
PG 22
WC Family Studies; Psychology, Developmental
SC Family Studies; Psychology
GA 304HP
UT WOS:000256100900003
DA 2020-02-16
ER

PT J
AU Gunlicks-Stoessel, ML
   Powers, SI
AF Gunlicks-Stoessel, Meredith L.
   Powers, Sally I.
TI Adolescents' Emotional Experiences of Mother-Adolescent Conflict Predict
   Internalizing and Externalizing Symptoms
SO JOURNAL OF RESEARCH ON ADOLESCENCE
LA English
DT Article
ID PROBLEM-SOLVING INTERACTIONS; CHILDHOOD DEPRESSION; GENDER-DIFFERENCES;
   CONDUCT DISORDER; MISSING DATA; SELF-REPORT; DYADS; MODEL
AB Research on adolescent emotion has generally focused on expressions of emotion; however, there are reasons to believe that adolescents' experiences of emotion may be related to adolescent development in unique and important ways. This study examined the relation of adolescents' emotional experiences of conflict with their mothers to their internalizing and externalizing symptoms at three time points, each a year apart. After participating in videotaped conflict negotiation tasks with their mothers, adolescents (N=80) watched the videotape of their interactions and used a joystick to make continuous ratings of how negative, positive, or neutral they felt during the discussions. Hierarchical Linear Modeling was used to assess relations among their continuous emotion ratings and their internalizing and externalizing symptoms 1 year before the interaction task, at the time of the interaction task, and 1 year later. Adolescents' externalizing symptoms at the time of the conflict task were associated with negative emotion that decreased across the conflict discussion. Relations between emotional experience and internalizing symptoms a year later were moderated by adolescent gender, revealing that a tolerance for increasing negative emotion predicts fewer future internalizing symptoms for girls. The importance of adolescents' ability to tolerate negative emotion during normal developmental conflicts is discussed.
C1 [Gunlicks-Stoessel, Meredith L.] Columbia Univ Coll Phys & Surg, New York State Psychiat Inst, New York, NY 10032 USA.
   [Powers, Sally I.] Univ Massachusetts, Amherst, MA 01003 USA.
RP Gunlicks-Stoessel, ML (reprint author), Columbia Univ Coll Phys & Surg, New York State Psychiat Inst, 1051 Riverside Dr,Unit 74, New York, NY 10032 USA.
EM gunlickm@childpsych.columbia.edu
OI Gunlicks-Stoessel, Meredith/0000-0002-5194-113X
NR 39
TC 12
Z9 13
U1 0
U2 5
PU WILEY
PI HOBOKEN
PA 111 RIVER ST, HOBOKEN 07030-5774, NJ USA
SN 1050-8392
EI 1532-7795
J9 J RES ADOLESCENCE
JI J. Res. Adolesc.
PY 2008
VL 18
IS 4
BP 621
EP 642
DI 10.1111/j.1532-7795.2008.00574.x
PG 22
WC Family Studies; Psychology, Developmental
SC Family Studies; Psychology
GA 375MB
UT WOS:000261116900002
DA 2020-02-16
ER

PT J
AU Trost, K
   El-Khouri, BM
AF Trost, Kari
   El-Khouri, Bassam Michel
TI Mapping swedish females' educational pathways in terms of academic
   competence and adjustment problems
SO JOURNAL OF SOCIAL ISSUES
LA English
DT Article
ID CONDUCT DISORDER; SCHOOL; TRAJECTORIES; ADOLESCENCE; PERSONALITY; AGE
AB Patterns of academic competence, externalizing problems, and internalizing problems were examined in females from the longitudinal Individual Development and Adaptation (IDA) program in order to understand unexpected patterns of educational attainment and problems in adulthood. Person-oriented methods were used to identify patterns of competence and problems at ages 10, 13, and 43. These patterns were linked across time to reveal expected and unexpected educational pathways from childhood to adulthood. Most later patterns were consistent with earlier patterns of competence and problems. This structural-level stability supported our hypothesis that competence and problems tend to be inversely related and function together over time as integrated systems. We focus on one unexpected educational pathway characterized by individuals whose problems remain low over time despite stable levels of low competence. This unexpected educational pathway was examined further in terms of optimal versus general adjustment consequences in adulthood. Some policy implications of studying individual patterns and pathways are discussed.
C1 [Trost, Kari] Univ Orebro, Dept Behav Social & Legal Sci, SE-70182 Orebro, Sweden.
   [Trost, Kari] Stockholm Univ, S-10691 Stockholm, Sweden.
   [El-Khouri, Bassam Michel] Karolinska Inst, Dept Publ Hlth Sci, Stockholm, Sweden.
RP Trost, K (reprint author), Univ Orebro, Dept Behav Social & Legal Sci, SE-70182 Orebro, Sweden.
EM ktros@psychology.su.se
OI El-Khouri, Bassam Michel/0000-0002-1479-4521
NR 35
TC 10
Z9 10
U1 0
U2 2
PU WILEY
PI HOBOKEN
PA 111 RIVER ST, HOBOKEN 07030-5774, NJ USA
SN 0022-4537
EI 1540-4560
J9 J SOC ISSUES
JI J. Soc. Issues
PY 2008
VL 64
IS 1
BP 157
EP 174
DI 10.1111/j.1540-4560.2008.00553.x
PG 18
WC Social Issues; Psychology, Social
SC Social Issues; Psychology
GA 260XK
UT WOS:000253043500009
DA 2020-02-16
ER

PT J
AU Chan, YF
   Dennis, ML
   Funk, RR
AF Chan, Ya-Fen
   Dennis, Michael L.
   Funk, Rodney R.
TI Prevalence and comorbidity of major internalizing and externalizing
   problems among adolescents and adults presenting to substance abuse
   treatment
SO JOURNAL OF SUBSTANCE ABUSE TREATMENT
LA English
DT Article
DE comorbidity; substance abuse treatment; internalizing and externalizing
   problems; adolescents; adults
ID COMMON MENTAL-DISORDERS; DEFICIT HYPERACTIVITY DISORDER; NATIONAL
   EPIDEMIOLOGIC SURVEY; DSM-III-R; PSYCHIATRIC-DISORDERS; SURVEY
   REPLICATION; CONDUCT DISORDER; DEPRESSIVE-DISORDERS; ALCOHOL DEPENDENCE;
   TREATMENT OUTCOMES
AB As the field follows recommendations to introduce standardized assessments on substance, mental, and behavioral problems, a consistent picture has emerged that co-occurring disorders are common, that there is heterogeneity in the type of disorder, and that the pattern varies by age. This study examines the prevalence of self-reported substance use and mental health problems, the pattern of comorbidity, and how both vary by age among people presenting to substance abuse treatment. Data are from 4,930 adolescents and 1,956 adults admitted to substance abuse treatment in multisite studies who were assessed with the Global Appraisal of Individual Needs and categorized into five age groups: < 15, 15-17, 18-25, 26-39, and 40+ years. Two thirds of clients had a co-occurring mental health problem in the year prior to treatment admission. Across all ages, clients self-reporting criteria for past-year substance dependence were more likely than those who did not to have other co-occurring mental health problems (odds ratios of 2.9 to 8.8). The prevalence and patterns of co-occurring mental health problems, however, varied by age. Young adults (ages 18-25) were found to be most vulnerable to co-occurring problems. (c) 2008 Elsevier Inc. All rights reserved.
C1 [Chan, Ya-Fen; Dennis, Michael L.; Funk, Rodney R.] Chestnut Hlth Syst, Bloomington, IL 61701 USA.
RP Chan, YF (reprint author), Chestnut Hlth Syst, 720 W Chestnut, Bloomington, IL 61701 USA.
EM yfchan@chestnut.org
FU NIAAA NIH HHSUnited States Department of Health & Human ServicesNational
   Institutes of Health (NIH) - USANIH National Institute on Alcohol Abuse
   & Alcoholism (NIAAA) [R01 AA010368-03, R01 AA010368-04, R01 AA010368,
   R01 AA010368-09, R01 AA 10368, R01 AA010368-05, R01 AA010368-07, R01
   AA010368-08, R01 AA010368-10, R01 AA010368-06A2]; NIDA NIH HHSUnited
   States Department of Health & Human ServicesNational Institutes of
   Health (NIH) - USANIH National Institute on Drug Abuse (NIDA) [R01
   DA018183-04, R37 DA011323-05, R37 DA011323-09, R37 DA11323, R37
   DA011323-06, R01 DA018183, R01 DA018183-03, R37 DA011323, R37
   DA011323-07, R01 DA011323, R01 DA018183-02, R37 DA011323-06S1, R01
   DA018183-01, R37 DA011323-08]; PHS HHSUnited States Public Health
   Service [270-2003-00006]
NR 52
TC 223
Z9 224
U1 1
U2 35
PU PERGAMON-ELSEVIER SCIENCE LTD
PI OXFORD
PA THE BOULEVARD, LANGFORD LANE, KIDLINGTON, OXFORD OX5 1GB, ENGLAND
SN 0740-5472
J9 J SUBST ABUSE TREAT
JI J. Subst. Abus. Treat.
PD JAN
PY 2008
VL 34
IS 1
BP 14
EP 24
DI 10.1016/j.jsat.2006.12.031
PG 11
WC Psychology, Clinical; Substance Abuse
SC Psychology; Substance Abuse
GA 246JI
UT WOS:000252002900003
PM 17574804
OA Green Accepted
DA 2020-02-16
ER

PT J
AU Olino, TM
   Pettit, JW
   Klein, DN
   Allen, NB
   Seeley, JR
   Lewinsohn, PM
AF Olino, Thomas M.
   Pettit, Jeremy W.
   Klein, Daniel N.
   Allen, Nicholas B.
   Seeley, John R.
   Lewinsohn, Peter M.
TI Influence of parental and grandparental major depressive disorder on
   behavior problems in early childhood: A three-generation study
SO JOURNAL OF THE AMERICAN ACADEMY OF CHILD AND ADOLESCENT PSYCHIATRY
LA English
DT Article
DE internalizing behavior problems; familial transmission; preschool; mood
   disorder
ID PRESCHOOL-CHILDREN; COMMUNITY SAMPLE; EXTERNALIZING BEHAVIOR; MATERNAL
   DEPRESSION; MOTHERS; ADOLESCENT; RISK; PSYCHOPATHOLOGY; TRANSMISSION;
   ANXIETY
AB Objective: This aim of this study was to examine the influence of grandparental (G1) and parental (G2) major depressive disorder (MDD) and other forms of psychopathology on behavior problems in very young offspring (G3). Method: Oregon Adolescent Depression Project (OADP) participants who had children over a 3-year period were invited to participate in a study of infant and child development. We attempted to collect diagnostic history from the original OADP (G2) participants, their coparents, the parents of the original OADP participants (G1), and the parents of the coparents. Child (133) outcomes at 24 months of age were based on parent reports of behavior problems. Results: Univariate correlations indicated that G1 and G2 familial loadings for MDD were associated with higher levels of G3 internalizing and externalizing behavior problems. Multiple regression analyses revealed a significant interaction between G1 and G2 MDD on G3 internalizing (but not externalizing) behavior problems. A higher familial loading for MDD in either the parental or grandparental generation was associated with elevated grandchild internalizing problems, but higher loadings for MDD in both generations did not convey additional risk. Conclusions: Parental MDD and grandparental MDD are both associated with elevated levels of internalizing problems in young grandchildren, but MDD in both the G1 and G2 generations does not confer additional risk. One important implication is that MDD in the grandparental generation is associated with increased risk to grandchildren even in the absence of parental MDD. Future studies should examine the mechanisms through which grandparental psychopathology influences behavior problems in grandchildren.
C1 [Olino, Thomas M.; Klein, Daniel N.] SUNY Stony Brook, Dept Psychol, Stony Brook, NY 11794 USA.
   [Pettit, Jeremy W.] Univ Houston, Dept Psychol, Houston, TX 77004 USA.
   [Allen, Nicholas B.] ORYGEN Res Ctr, Parkville, Vic, Australia.
   [Allen, Nicholas B.] Univ Melbourne, Parkville, Vic 3052, Australia.
RP Olino, TM (reprint author), SUNY Stony Brook, Dept Psychol, Stony Brook, NY 11794 USA.
EM tolino@ms.cc.sunysb.edu
RI Olino, Thomas/H-8377-2019
OI Olino, Thomas/0000-0001-5139-8571; Allen, Nicholas/0000-0002-1086-6639
FU NIMH NIH HHSUnited States Department of Health & Human ServicesNational
   Institutes of Health (NIH) - USANIH National Institute of Mental Health
   (NIMH) [R01 MH075744-01A1, R01 MH075744, R01 MH075744-03, R01 MH-56604,
   R01 MH075744-02, R01 MH-66023, R01 MH-75744, R01 MH066023]
NR 38
TC 30
Z9 33
U1 0
U2 15
PU LIPPINCOTT WILLIAMS & WILKINS
PI PHILADELPHIA
PA 530 WALNUT ST, PHILADELPHIA, PA 19106-3621 USA
SN 0890-8567
J9 J AM ACAD CHILD PSY
JI J. Am. Acad. Child Adolesc. Psychiatr.
PD JAN
PY 2008
VL 47
IS 1
BP 53
EP 60
DI 10.1097/chi.0b013e31815a6ae6
PG 8
WC Psychology, Developmental; Pediatrics; Psychiatry
SC Psychology; Pediatrics; Psychiatry
GA 243WF
UT WOS:000251827300008
PM 18174825
OA Green Accepted
DA 2020-02-16
ER

PT J
AU Zink, S
   Freitag, CM
   von Gontard, A
AF Zink, Susanne
   Freitag, Christine M.
   von Gontard, Alexander
TI Behavioral Comorbidity differs in subtypes of enuresis and urinary
   incontinence
SO JOURNAL OF UROLOGY
LA English
DT Article; Proceedings Paper
CT 9th Biennial Meeting of the International-Childrens-Continence-Society
CY SEP 14-17, 2006
CL Antalya, TURKEY
SP Int Childrens Continence Soc
DE nocturnal enuresis; diurnal enuresis; urinary incontinence; urge; child
   behavior disorders; international classification of diseases
ID NOCTURNAL ENURESIS; CHILDREN
AB Purpose: The aim of this prospective study is to describe the association of comorbid behavioral and somatic factors in children with different forms of nocturnal enuresis and daytime incontinence referred to a tertiary center.
   Materials and Methods: A total of 166 consecutive children 5.1 to 16.4 years old were referred for detailed assessment between January 2004 and July 2006. Evaluation included a detailed history, pediatric examination, 24 to 48-hour voiding protocols, sonography and uroflow. Parents filled out the Child Behavior Checklist, a standardized parental questionnaire consisting of 113 problem items. ICD-10 diagnoses were given based on standardized mental state examination and mutual consensus conferences.
   Results: In the full sample externalizing disorders were more than twice as common as internalizing disorders. Differences were found between children with nocturnal enuresis and daytime incontinence regarding parent reported externalizing behavior scores as well as rates of ''at least I ICD-10 psychiatric diagnosis'' and comorbid encopresis. Children with monosymptomatic nocturnal enuresis showed fewer internalizing disorders and lower rates of ''at least I ICD-10 psychiatric diagnosis'' and comorbid encopresis compared to those with nonmonosymptomatic nocturnal enuresis, urge incontinence and voiding postponement. The results of sonography and uroflow measures also differed between groups.
   Conclusions: Different subtypes of enuresis and urinary incontinence demonstrate differences in behavioral problems and psychiatric comorbidity. The highest rates of psychiatric comorbidity were found in the group of children with voiding postponement and the lowest were in children with monosymptomatic nocturnal enuresis. We recommend screening for comorbid psychiatric disorders in children with enuresis and urinary incontinence. Further investigations in a larger group of children are necessary.
C1 [Zink, Susanne; Freitag, Christine M.; von Gontard, Alexander] Saarland Univ Hosp, Dept Child & Adolescent Psychiat, Saarbrucken, Saarland, Germany.
RP Zink, S (reprint author), Saarland Univ Hosp, Dept Child & Adolescent Psychiat, D-66421 Homburg, Saarland, Germany.
EM Susanne.zink@uniklinikum-saarland.de
NR 14
TC 29
Z9 31
U1 0
U2 2
PU ELSEVIER SCIENCE INC
PI NEW YORK
PA 360 PARK AVE SOUTH, NEW YORK, NY 10010-1710 USA
SN 0022-5347
J9 J UROLOGY
JI J. Urol.
PD JAN
PY 2008
VL 179
IS 1
BP 295
EP 298
DI 10.1016/j.juro.2007.09.007
PG 4
WC Urology & Nephrology
SC Urology & Nephrology
GA 241IN
UT WOS:000251650200074
PM 18006020
DA 2020-02-16
ER

PT J
AU Thiels, C
   Schmitz, GS
AF Thiels, Cornelia
   Schmitz, Gerdamarie S.
TI Self-reports and other-reports of behavioral problems in children and
   adolescents: Validity of parent and teacher ratings
SO KINDHEIT UND ENTWICKLUNG
LA German
DT Article
DE behavioral problems; Child Behavior Checklist; adolescent; parent
   ratings; teacher ratings
AB Self-reports and other-reports of behavioral problems in children and adolescents can be assessed with the Achenbach inventory, which provides triadic information (children, parents, teachers) on the basis of content-parallel items. This inventory was administered to 583 girls and 474 boys aged 10-17 years in Germany. To identify the consensus among the three sources of information, correlations were computed at the level of eight syndrome scales as well as at the level of two second-order factors (internalizing and externalizing problems). In general, the associations turned out to be as low or moderate as expected. However, a substantial prediction of the two second-order factors in children was achieved by combining the same factors for parents and teachers within one structural equation model. Here, a better prediction was possible for girls than for boys. It is recommended to combine parent and teacher judgments and to use gender-specific prediction models at the level of syndromes and dimensions.
C1 [Thiels, Cornelia] Fachhsch Bielefeld, Fachbereich Sozialwesen, D-33511 Bielefeld, Germany.
   [Schmitz, Gerdamarie S.] Free Univ Berlin, D-14195 Berlin, Germany.
RP Thiels, C (reprint author), Fachhsch Bielefeld, Fachbereich Sozialwesen, Postfach 10 11 13, D-33511 Bielefeld, Germany.
EM cornelia.thiels@fh-bielefeld.de; gs@gerdaschmitz.de
NR 15
TC 23
Z9 23
U1 0
U2 3
PU HOGREFE & HUBER PUBLISHERS
PI GOTTINGEN
PA MERKELSTR 3, D-37085 GOTTINGEN, GERMANY
SN 0942-5403
EI 2190-6246
J9 KINDH ENTWICKL
JI Kindh. Entwickl.
PY 2008
VL 17
IS 2
BP 118
EP 125
DI 10.1026/0942-5403.17.2.118
PG 8
WC Psychology, Developmental
SC Psychology
GA 306GY
UT WOS:000256237500006
DA 2020-02-16
ER

PT J
AU Kuschel, A
   Heinrichs, N
   Bertram, H
   Naumann, S
   Hahlweg, K
AF Kuschel, Annett
   Heinrichs, Nina
   Bertram, Heike
   Naumann, Sebastian
   Hahlweg, Kurt
TI Emotional and behavioral disorders of kindergarten children from
   parents' and teachers' perspectives in dependency on demographic
   characteristics
SO KINDHEIT UND ENTWICKLUNG
LA German
DT Article
DE preschool children; Child Behavior Checklist (CBCL 1 1/2-5, C-TRF 1
   1/2-5); parent report; caregiver report; prevalence
ID PRESCHOOL-CHILDREN; PREVALENCE; PSYCHOPATHOLOGY; ADOLESCENTS;
   EPIDEMIOLOGY; RECRUITMENT; AGREEMENT; SAMPLE
AB Theoretical background: Recently, the prevalence and the assumed increase of emotional and behavioral problems in pre-school-aged children and the influence of the social environment have been discussed more widely. In German-speaking countries there is a lack of epidemiological research with children 2.5-5 years of age. The purpose of the present study is to examine the prevalence rates of children using different informants and investigate the influence of demographic characteristics. Method: Families were recruited in preschools in Braunschweig. In total, N = 474 children were rated by their mothers, fathers, and preschool teachers using the Child Behavior Checklist for ages 1 1/2-5. Results: The prevalence rates of the syndrome scales ranged from 0.5% to 9.4%. Internalizing problems were most frequently rated. Parental education, income, and nationality were significantly associated with the prevalence of internalizing and total problems. Conclusions: Implications for epidemiology research and prevention of child behavior problems are discussed.
C1 [Kuschel, Annett] Humboldt Univ, Inst Rehabil Wissensch, D-10117 Berlin, Germany.
   [Heinrichs, Nina] Univ Bielefeld, Psychol Abt, D-33501 Bielefeld, Germany.
   [Bertram, Heike; Naumann, Sebastian; Hahlweg, Kurt] Tech Univ Carolo Wilhelmina Braunschweig, Inst Psychol, D-38106 Braunschweig, Germany.
RP Kuschel, A (reprint author), Humboldt Univ, Inst Rehabil Wissensch, Georgenstr 36, D-10117 Berlin, Germany.
EM kuschela@staff.hu-berlin.de; nina.heinrichs@uni-bielefeld.de;
   heike.bertram@tu-bs.de; s.naumann@tu-bs.de; k.hahlweg@tu-bs.de
RI Heinrichs, Nina/A-5069-2009
OI Heinrichs, Nina/0000-0002-8301-5798
NR 39
TC 16
Z9 16
U1 0
U2 6
PU HOGREFE & HUBER PUBLISHERS
PI GOTTINGEN
PA ROHNSWEG 25, D-37085 GOTTINGEN, GERMANY
SN 0942-5403
J9 KINDH ENTWICKL
JI Kindh. Entwickl.
PY 2008
VL 17
IS 3
BP 161
EP 172
DI 10.1026/0942-5403.17.3.161
PG 12
WC Psychology, Developmental
SC Psychology
GA 328SK
UT WOS:000257817900004
DA 2020-02-16
ER

PT J
AU Ribakoviene, V
   Adomaitiene, V
   Danyte, D
   Kalkyte, R
AF Ribakoviene, Virginija
   Adomaitiene, Virginija
   Danyte, Diana
   Kalkyte, Ruta
TI Psychological factors of delinquent adolescent girls and suicide
   attempters
SO MEDICINA-LITHUANIA
LA Lithuanian
DT Article
DE adolescents; suicide attempt; delinquency
ID RISK BEHAVIOR; CHILDREN; DISORDER; MOOD
AB The aim of this study was to study and compare externalizing and internalizing difficulties, clinical problems of adolescent girls who attempted a suicide and delinquent girls. A total of 100 adolescent girls aged 11-18 years have participated in this study: 50 of them were suicide attempters, and the other 50 girls had problems of delinquent behavior. In this study, the questionnaire ASEBA YSR 11-18 was used. To compare averages, Student's t and Mann-Whitney's U tests were applied with a 0.05 level of statistical significance.
   For adolescent girls who attempted a suicide, more prominent internal difficulties were identified. They were more depressive/anxious, presented more somatic complains, and were more closed/anxious. Those girls felt more anxiety and presented more affective problems. The difference in the average scores of scales of the both groups was statistically significant (P < 0.05). Externalizing problems of adolescent suicide attempters did not significantly differ from ones of the girls with delinquent behavior. The average scores of scales on braking of rules and aggression were not significantly different.
   Girls with delinquent behavior had a higher social competency, and the girls who attempted a suicide more often presented significant social difficulties, though there was no statistically significant difference in the scores on the activity competence scale.
   Conclusions. The adolescent girls who attempted a suicide have more evident internal difficulties than delinquent girls do, though externalizing behavior difficulties of the suicide attempters are similar to those of girls with delinquent behavior. The girls who attempted a suicide experience more social difficulties, and their social competency is lower when comparing to delinquent girls of the same age.
C1 [Ribakoviene, Virginija; Danyte, Diana] Mykolas Romeris Univ, Fac Social Policy, Dept Psychol, LT-08303 Vilnius, Lithuania.
   [Adomaitiene, Virginija; Kalkyte, Ruta] Kaunas Univ Med, Dept Psychiat, Kaunas, Lithuania.
RP Ribakoviene, V (reprint author), Mykolas Romeris Univ, Fac Social Policy, Dept Psychol, Ateities 20, LT-08303 Vilnius, Lithuania.
EM riba@centras.lt
NR 30
TC 0
Z9 0
U1 0
U2 3
PU MDPI
PI BASEL
PA ST ALBAN-ANLAGE 66, CH-4052 BASEL, SWITZERLAND
SN 1010-660X
EI 1648-9144
J9 MEDICINA-LITHUANIA
JI Med. Lith.
PY 2008
VL 44
IS 2
BP 147
EP 155
DI 10.3390/medicina44020019
PG 9
WC Medicine, General & Internal
SC General & Internal Medicine
GA 280IO
UT WOS:000254419900008
PM 18344668
OA Other Gold, Bronze
DA 2020-02-16
ER

PT J
AU Knivsberg, AM
   Andreassen, AB
AF Knivsberg, Ann-Mari
   Andreassen, Anne Brit
TI Behaviour, attention and cognition in severe dyslexia
SO NORDIC JOURNAL OF PSYCHIATRY
LA English
DT Review
DE attention problems; dyslexia; internalizing behaviour; problem behaviour
ID READING-DISABILITY; CHILDREN; COMORBIDITY; INSTRUCTION; DISORDERS;
   SAMPLE
AB Information about coexisting problems in dyslexia may be vital for diagnostic and remedial procedures. There are few studies in this area, and to our knowledge none for the students in focus in this study. They all have phonological deficits and severely impaired reading abilities, in spite of prolonged educational remediation. The aim was to assess if these students have more behavioural/emotional problems than normal reading students. A clinical sample of 70 students, 59 males and 11 females, were compared to a normal reading control group. The groups were pair-wise matched on age, gender, cognitive level, and whether they lived in rural or urban areas. Mean age for the two groups was 150 months; and mean IQ scores approximately 100. Information on behaviour/emotions was obtained from parents, teachers and participants by means of the Child Behavior Checklist, Teacher's Report Form and Youth Self Report. The dyslexia group showed significantly more problems in all areas than the controls. This was reported from all three groups of informants. Parents reported most problems, internalizing behaviour for more than 50% of the participants and total problem behaviour for nearly 45%. Significantly more attention problems were also reported for the dyslexia group from all informants. Parents reported that nearly half the group demonstrated attention problems. Both groups of participants had more problems reported for those with IQ scores of 100 or lower. Further research is needed in this area, but the results clearly indicate that identifying additional behavioural/emotional problems may be imperative for students with severe reading problems.
C1 [Knivsberg, Ann-Mari; Andreassen, Anne Brit] Univ Stavanger, Natl Ctr Reading Educ & Res, N-4036 Stavanger, Norway.
RP Knivsberg, AM (reprint author), Univ Stavanger, Natl Ctr Reading Educ & Res, N-4036 Stavanger, Norway.
EM ann-mari.knivsberg@uis.no
NR 43
TC 12
Z9 12
U1 1
U2 38
PU INFORMA HEALTHCARE
PI LONDON
PA TELEPHONE HOUSE, 69-77 PAUL STREET, LONDON EC2A 4LQ, ENGLAND
SN 0803-9488
J9 NORD J PSYCHIAT
JI Nord. J. Psychiatr.
PY 2008
VL 62
IS 1
BP 59
EP 65
DI 10.1080/08039480801970098
PG 7
WC Psychiatry
SC Psychiatry
GA 301NU
UT WOS:000255903700009
PM 18389427
DA 2020-02-16
ER

PT J
AU Olsson, GM
   Marild, S
   Alm, J
   Brodin, U
   Rydelius, PA
   Marcus, C
AF Olsson, Gunilla Maria
   Marild, Staffan
   Alm, Jan
   Brodin, Ulf
   Rydelius, Per-Anders
   Marcus, Claude
TI The Adolescent Adjustment Profile (AAP) in comparisons of patients with
   obesity, phenylketonuria or neurobehavioural disorders
SO NORDIC JOURNAL OF PSYCHIATRY
LA English
DT Article
DE adjustment; neurobehavioural syndromes; obesity; phenylketonuria;
   questionnaire
ID EARLY TREATED PHENYLKETONURIA; QUALITY-OF-LIFE;
   ATTENTION-DEFICIT/HYPERACTIVITY DISORDER; DEFICIT-HYPERACTIVITY
   DISORDER; DIFFICULTIES QUESTIONNAIRE; SOCIAL COMPETENCE; PSYCHOSOCIAL
   ADJUSTMENT; PSYCHOMETRIC PROPERTIES; EMOTIONAL-PROBLEMS; MENTAL-HEALTH
AB Psychosocial development in children with chronic disease is a key issue in paediatrics. This study investigated whether psychosocial adjustment could be reliably assessed with the 42-item Adolescent Adjustment Profile (AAP) instrument. The study mainly focused on adjustment-to-obesity measurement, although it compared three patient groups with chronic conditions. All phenylketonuria (PKU) patients in Sweden between ages 9 and 18 and their parents and teachers were invited to participate. Patients with neurobehavioural syndromes and obesity were age- and gender-matched with PKU patients. Healthy children constituted a reference group. Psychosocial adjustment was measured using the AAP, which is a multi-informant questionnaire that contains four domains. Information concerning parents' socio-economic and civil status was requested separately. Respondents to the three questionnaires judged the PKU patients to be normal in all four domains. Patients with neurobehavioural syndromes demonstrated less competence and the most problems compared with the other three groups. According to the self-rating, the parent rating and the teacher rating questionnaires, obese patients had internalizing problems. The parent rating and the teacher rating questionnaire scored obese patients as having a lower work capacity than the reference group. Compared with the reference group, not only families with obese children but also families with children with neurobehavioural syndromes had significantly higher divorce rates. Obese patients were also investigated with the Strength and Difficulties Questionnaire (SDQ), another instrument that enables comparison between two measures of adjustment. The AAP had good psychometric properties; it was judged a useful instrument in research on adolescents with chronic diseases.
C1 [Olsson, Gunilla Maria] Uppsala Univ, Dept Neurosci, BMC, SE-75124 Uppsala, Sweden.
   [Marild, Staffan] Sahlgrens Univ Hosp, Queen Silvias Childrens Hosp, S-41345 Gothenburg, Sweden.
   [Alm, Jan; Marcus, Claude] Karolinska Univ Hosp Huddinge, Dept Pediat, Stockholm, Sweden.
   [Brodin, Ulf] Karolinska Inst, Med Stat Div, Dept Learning Informat Med Management & Eth, Stockholm, Sweden.
   [Rydelius, Per-Anders] Karolinska Inst, Dept Woman & Child Hlth, Child & Adolescent Psychiat Unit, Stockholm, Sweden.
RP Olsson, GM (reprint author), Uppsala Univ, Dept Neurosci, BMC, Box 593, SE-75124 Uppsala, Sweden.
EM gunilla.olsson@neuro.uu.se
OI Marild, Staffan/0000-0001-6517-2020
NR 57
TC 3
Z9 4
U1 1
U2 5
PU TAYLOR & FRANCIS LTD
PI ABINGDON
PA 4 PARK SQUARE, MILTON PARK, ABINGDON OX14 4RN, OXON, ENGLAND
SN 0803-9488
EI 1502-4725
J9 NORD J PSYCHIAT
JI Nord. J. Psychiatr.
PY 2008
VL 62
IS 1
BP 66
EP 76
DI 10.1080/08039480801979586
PG 11
WC Psychiatry
SC Psychiatry
GA 301NU
UT WOS:000255903700010
PM 18389428
DA 2020-02-16
ER

PT J
AU Wolchik, SA
   Coxe, S
   Tein, JY
   Sandler, IN
   Ayers, TS
AF Wolchik, Sharlene A.
   Coxe, Stefany
   Tein, Jenn Y.
   Sandler, Irwin N.
   Ayers, Tim S.
TI SIX-YEAR LONGITUDINAL PREDICTORS OF POSTTRAUMATIC GROWTH IN PARENTALLY
   BEREAVED ADOLESCENTS AND YOUNG ADULTS
SO OMEGA-JOURNAL OF DEATH AND DYING
LA English
DT Article
ID CHILDRENS MANIFEST ANXIETY; DEPRESSION INVENTORY; DEATH; PROGRAM;
   INTERVENTION; FOUNDATIONS; PERCEPTION; ADJUSTMENT; DISTRESS; EFFICACY
AB Using the Posttraumatic Growth Inventory, we examined posttraumatic growth in a sample of 50 adolescents and young adults who had experienced parental death in childhood or adolescence. Longitudinal relations were examined between baseline measures of contextual and intraindividual factors and scores on the posttraumatic growth subscales (i.e., New Possibilities, Relating to Others, Personal Strengths, Spiritual Changes, and Appreciation of Life) six years later. Controlling for time since death, threat appraisals, active coping, avoidant coping, seeking support from parents or guardians, seeking support from other adults, internalizing problems, and externalizing problems were significant predictors of posttraumatic growth. The implications of these findings for research and clinical practice are discussed.
C1 [Wolchik, Sharlene A.] Arizona State Univ, Prevent Res Ctr, Tempe, AZ 85287 USA.
RP Wolchik, SA (reprint author), Arizona State Univ, Prevent Res Ctr, POB 876005, Tempe, AZ 85287 USA.
EM sharlene.wolchik@asu.edu
RI Coxe, Stefany/AAB-4096-2019
OI Coxe, Stefany/0000-0002-2203-0775
FU NIMH NIH HHSUnited States Department of Health & Human ServicesNational
   Institutes of Health (NIH) - USANIH National Institute of Mental Health
   (NIMH) [R01 MH049155-06, P30 MH039246-159003, R01 MH049155-05, R01
   MH049155, P30 MH439246-15]
NR 63
TC 32
Z9 34
U1 0
U2 14
PU BAYWOOD PUBL CO INC
PI AMITYVILLE
PA 26 AUSTIN AVE, PO BOX 337, AMITYVILLE, NY 11701 USA
SN 0030-2228
J9 OMEGA-J DEATH DYING
JI Omega-J. Death Dying
PY 2008
VL 58
IS 2
BP 107
EP 128
DI 10.2190/OM.58.2.b
PG 22
WC Psychology, Multidisciplinary; Social Sciences, Biomedical
SC Psychology; Biomedical Social Sciences
GA 396RH
UT WOS:000262608300002
PM 19227001
OA Green Accepted
DA 2020-02-16
ER

PT J
AU Salbach-Andrae, H
   Klinkowski, N
   Lenz, K
   Pfeiffer, E
   Lehmkuhl, U
   Ehrlich, S
AF Salbach-Andrae, Harriet
   Klinkowski, Nora
   Lenz, Klaus
   Pfeiffer, Ernst
   Lehmkuhl, Ulrike
   Ehrlich, Stefan
TI Correspondence between self-reported and parent-reported psychopathology
   in adolescents with eating disorders
SO PSYCHOPATHOLOGY
LA English
DT Article
DE anorexia nervosa; bulimia nervosa; Child Behaviour Checklist; Youth
   Self-Report
ID CHILD-BEHAVIOR CHECKLIST; STRUCTURED INTERVIEW; ANOREXIA-NERVOSA;
   DSM-IV; TEACHER REPORTS; MATERNAL DEPRESSION; FACTORIAL VALIDITY;
   EMOTIONAL-PROBLEMS; ANXIETY DISORDERS; BULIMIC DISORDERS
AB Background: This study examined parent/youth self-report agreement on emotional and behavioral symptoms among adolescents with eating disorders (ED). Sampling and Methods: Eighty-three parent-adolescent pairs participated. All adolescents (age 11-18 years) were females and met diagnostic criteria according to the DSM-IV for anorexia nervosa restricting type (n = 53) or bulimia nervosa (n = 30). Diagnoses were confirmed using the Structured Inventory for Anorectic and Bulimic Syndromes. Parents completed the Child Behaviour Checklist, and the adolescents completed the corresponding Youth Self-Report. Results: Results of the interclass correlation provide very poor coefficients between parents and adolescents, especially for the internalizing subscale. Analyses of variance of repeated measures revealed significant differences in the total problem score and the internalizing subscore between parents and adolescents. Parents reported significantly more internalizing problems than adolescents. Conclusions: Agreement between parents and adolescents regarding the presence and severity of psychiatric symptoms in adolescents with ED is low. In contrast to previous studies in non-ED samples, adolescents with ED reported lower levels of internalizing problems than their parents. Denial and minimization may be underlying reasons for our findings and represent obstacles in the psychological assessment of adolescents with ED. Copyright (C) 2008 S. Karger AG, Basel.
C1 [Salbach-Andrae, Harriet; Klinkowski, Nora; Lenz, Klaus; Pfeiffer, Ernst; Lehmkuhl, Ulrike; Ehrlich, Stefan] Charite Univ Med Berlin, Dept Child & Adolescent Psychiat, D-13353 Berlin, Germany.
RP Salbach-Andrae, H (reprint author), Charite Univ Med Berlin, Dept Child & Adolescent Psychiat, Campus Virchow Klinikum,Augustenburger Pl 1, D-13353 Berlin, Germany.
EM harriet.salbach@charite.de
OI Ehrlich, Stefan/0000-0003-2132-4445
NR 45
TC 13
Z9 16
U1 0
U2 9
PU KARGER
PI BASEL
PA ALLSCHWILERSTRASSE 10, CH-4009 BASEL, SWITZERLAND
SN 0254-4962
J9 PSYCHOPATHOLOGY
JI Psychopathology
PY 2008
VL 41
IS 5
BP 307
EP 312
DI 10.1159/000146068
PG 6
WC Psychiatry
SC Psychiatry
GA 335VF
UT WOS:000258318900006
PM 18635933
DA 2020-02-16
ER

PT J
AU Marsh, P
   Beauchaine, TP
   Williams, B
AF Marsh, Penny
   Beauchaine, Theodore P.
   Williams, Bailey
TI Dissociation of sad facial expressions and autonomic nervous system
   responding in boys with disruptive behavior disorders
SO PSYCHOPHYSIOLOGY
LA English
DT Article
DE conduct problems; disruptive behavior; facial expression; sadness;
   autonomic reactivity
ID ATTENTION-DEFICIT/HYPERACTIVITY DISORDER; RESPIRATORY SINUS ARRHYTHMIA;
   HEART-RATE-VARIABILITY; EMOTION EXPERIENCE; INDIVIDUAL-DIFFERENCES;
   ANTISOCIAL-BEHAVIOR; PRESCHOOL-CHILDREN; NEURAL RESPONSES; POLYVAGAL
   THEORY; CONDUCT PROBLEMS
AB Although deficiencies in emotional responding have been linked to externalizing behaviors in children, little is known about how discrete response systems (e.g., expressive, physiological) are coordinated during emotional challenge among these youth. We examined time-linked correspondence of sad facial expressions and autonomic reactivity during an empathy-eliciting task among boys with disruptive behavior disorders (n = 31) and controls (n = 23). For controls, sad facial expressions were associated with reduced sympathetic (lower skin conductance level, lengthened cardiac preejection period [PEP]) and increased parasympathetic (higher respiratory sinus arrhythmia [RSA]) activity. In contrast, no correspondence between facial expressions and autonomic reactivity was observed among boys with conduct problems. Furthermore, low correspondence between facial expressions and PEP predicted externalizing symptom severity, whereas low correspondence between facial expressions and RSA predicted internalizing symptom severity.
C1 [Marsh, Penny; Beauchaine, Theodore P.; Williams, Bailey] Univ Washington, Dept Psychol, Seattle, WA 98195 USA.
RP Beauchaine, TP (reprint author), Univ Washington, Dept Psychol, Box 351525, Seattle, WA 98195 USA.
EM tbeaucha@u.washington.edu
RI Ghiami, Zeinab/G-5492-2016
OI Ghiami, Zeinab/0000-0002-8767-984X
FU NIMH NIH HHSUnited States Department of Health & Human ServicesNational
   Institutes of Health (NIH) - USANIH National Institute of Mental Health
   (NIMH) [R01 MH063699-01A1, R01 MH063699, R01 MH063699-04, R01 MH63699,
   R01 MH063699-02, R01 MH063699-03]
NR 84
TC 50
Z9 50
U1 2
U2 20
PU WILEY
PI HOBOKEN
PA 111 RIVER ST, HOBOKEN 07030-5774, NJ USA
SN 0048-5772
EI 1469-8986
J9 PSYCHOPHYSIOLOGY
JI Psychophysiology
PD JAN
PY 2008
VL 45
IS 1
BP 100
EP 110
DI 10.1111/j.1469-8986.2007.00603.x
PG 11
WC Psychology, Biological; Neurosciences; Physiology; Psychology;
   Psychology, Experimental
SC Psychology; Neurosciences & Neurology; Physiology
GA 254NG
UT WOS:000252592700011
PM 17868261
OA Green Accepted
DA 2020-02-16
ER

PT J
AU Munsch, S
   Roth, B
   Michael, T
   Meyer, AH
   Biedert, E
   Roth, S
   Speck, V
   Zumsteg, U
   Isler, E
   Margraf, J
AF Munsch, Simone
   Roth, Binia
   Michael, Tanja
   Meyer, Andrea Hans
   Biedert, Esther
   Roth, Sandra
   Speck, Vanessa
   Zumsteg, Urs
   Isler, Emanuel
   Margraf, Juergen
TI Randomized controlled comparison of two cognitive behavioral therapies
   for obese children: Mother versus mother-child cognitive behavioral
   therapy
SO PSYCHOTHERAPY AND PSYCHOSOMATICS
LA English
DT Article
DE childhood obesity; parent involvement; cognitive behavioral treatment;
   randomized controlled trial
ID BODY-MASS INDEX; ATTENTION-DEFICIT/HYPERACTIVITY DISORDER;
   PHYSICAL-ACTIVITY; ACTIVITY PATTERNS; EATING-DISORDER; WEIGHT CONTROL;
   TASK-FORCE; OVERWEIGHT; ADOLESCENTS; PARENTS
AB Background: Parent-child treatments have been shown to be superior to child-focused treatments of childhood obesity. Yet until now, the comparative effectiveness of parentonly and parent-child approaches has been little studied.
   Method: Fifty-six obese children and their families were randomly assigned to a 16-session cognitive behavioral therapy (CBT) for the parents only or for a combined treatment of parents and children. Children's percent overweight, the body mass index of their mothers, and behavioral and psychological problems of children and mothers were assessed.
   Results: Both treatments reduced children's percent overweight significantly and equally by 6-month follow-up. Also both treatments provided similar results in reducing general behavior problems (externalizing and internalizing behavior problems), global and social anxiety, and depression.
   Conclusions: Our results point to a comparable efficacy of the two treatments. Further, psychological well-being of both mothers and children can be improved in a CBT for obese children and their parents. Future studies should focus on finding ways to improve the adherence of families to longterm treatment of obesity in childhood. Copyright (c) 2008 S. Karger AG, Basel.
C1 [Munsch, Simone; Michael, Tanja; Meyer, Andrea Hans; Biedert, Esther; Roth, Sandra; Speck, Vanessa; Margraf, Juergen] Univ Basel, Fac Psychol Clin Psychol & Psychotherapy, CH-4055 Basel, Switzerland.
   [Roth, Binia; Isler, Emanuel] Kantonsspital Bruderholz, Child & Adolescent Psychiat Serv Basel Land, Bruderholz, Switzerland.
   [Zumsteg, Urs] Univ Childrens Hosp, Basel, Switzerland.
RP Munsch, S (reprint author), Univ Basel, Fac Psychol, Missionstr 60-62A, CH-4055 Basel, Switzerland.
EM simone.munsch@unibas.ch
RI Margaf, Jurgen/A-6873-2008
OI Margaf, Jurgen/0000-0001-5207-7016; Michael, Tanja/0000-0002-2409-3817
NR 86
TC 44
Z9 45
U1 0
U2 21
PU KARGER
PI BASEL
PA ALLSCHWILERSTRASSE 10, CH-4009 BASEL, SWITZERLAND
SN 0033-3190
J9 PSYCHOTHER PSYCHOSOM
JI Psychother. Psychosom.
PY 2008
VL 77
IS 4
BP 235
EP 246
DI 10.1159/000129659
PG 12
WC Psychiatry; Psychology
SC Psychiatry; Psychology
GA 297AC
UT WOS:000255586300007
PM 18443390
OA Green Published
DA 2020-02-16
ER

PT J
AU Cruz, LP
   Nava, FR
   Duran, LRP
   Hernandez, FL
   Perez, EB
   Palars, CB
   Olvera, FLD
AF Palaclos Cruz, Lino
   Romo Nava, Francisco
   Patino Duran, Luis Rodrigo
   Leyva Hernandez, Fernando
   Barragan Perez, Eduardo
   Becerra Palars, Claudia
   de la Pena Olvera, Francisco
TI Attention Deficit Hyperactivity Disorder and Pediatric Bipolar Disorder,
   comorbidity or overlap? A review. Part one
SO SALUD MENTAL
LA Spanish
DT Article
DE attention and hyperactivity disorder; pediatric bipolar disorder;
   comorbidity
AB Attention deficit/hyperactivity disorder (ADHD) can present itself with a wide variety of comorbid psychiatric entities and can easily be misdiagnosed with disorders such as the pediatric bipolar disorder (PedBP), making early detection and treatment difficult.
   The main objective of this review is to evaluate the relationship between PedBP and ADHD. Several studies have addressed this association, establishing a high rate of comorbidity, from 57% to 93%. The risk of developing PedBP in ADHD population has also been studied, documenting a ten-fold increase risk in both genders compared with age-matched healthy controls.
   Pediatric bipolar disorder is still a diagnostic entity which is hard to recognize and differentiate from other disorders, even with the current international diagnostic criteria. Individuals with ADHD with a current depressive episode, suicide attempts and/or substance abuse and that carry a family load (mainly parents) for bipolar disorder are at increased risk of actually having this disorder.
   Several researchers have compared clinical symptoms expressed in children with ADHD and PedBP They have found that children with PebBP exhibit higher frequency of elated mood, increased energy, thought disorder, flight of ideas, increased speed in speech and irritability than those with ADHD. Other authors report higher rates of thought disorders, anxiety, depression, aggression and delinquent behavior amongst children with PedBP than those with ADHD. If has also been reported that children with PedBP compared to those with ADHD present higher rates of euphoria, grandiosity, racing thoughts and decreased need for sleep. Yet another study found that euphoria and increased energy distinguished youths with PedBP from those with other psychiatric disorders, and found that with the group of depressed patients exhibit higher rates of suicidal thoughts and behavior than other diagnostic groups.
   Some cues to diagnose and differentiate PedBP and ADHD have been proposed: ADHD symptoms appearing suddenly or later in life, loss of therapeutic response to stimulants in a previous responder, intermittent symptoms, emergence Of elated mood and decreased need for sleep, severe mood shifting, hallucinations or thought disorders, family history of bipolar disorder and lack of response to adequate treatment.
   Three of the seven criteria for bipolar disorder are shared with ADHD (distractibility increased goal directed activity and talkativeness), making the clinical distinction between ADHD and early onset PedBP a difficult task. In fact, most children diagnosed with PedBP present symptoms and behavior compatible with a simultaneous ADHD.
   The role of ADHD as a prodromic, phenocopy, comorbid condition and/or as a misdiagnosis for PedBP can be further clarified by: 1. case follow-up to determine if comorbid diagnosis can predict the course or determine a prognosis factor; and 2. family genetic studies which are convenient for the evaluation of complex comorbid conditions. Some studies have suggested that this comorbid syndrome may possess a specific genotype, as well a particular course, a pattern of treatment response and may represent a distinctive clinical condition.
   High comorbidity BPD, both in adult and child and adolescent populations, runs a similar pattern to that of other important diagnostic categories in child and adolescent psychiatry. From a clinical perspective, these findings support the notion of avoiding hierarchical diagnoses. Furthermore, it questions the vision of categorical entities as it is proposed in the current diagnostic classification (ICD and DSM).
   Currently, when we talk about ADHD, we cannot separate it from other disruptive behavior disorders, such as conduct disorder (CD) and oppositional-defiant disorder (ODD). Epidemiological studies show that 40% to 70% of children with ADHD have CD or ODD, and some of them also present comorbid internalizing disorders.
   There is a clear possibility of a diagnostic confussion between PedBP and disruptive behavior disorders. Certain behavioral signals can indicate whether a child has a PedBP and/or a ODD or CD.
   The role sequential or concurrent comorbidity plays on neuropsychological profiles or neuroanatomy of bipolar disorder and ADHD remains unclear. Independent reports indicate an overlap of the neural circuits implicated on both disorders. Apparently, there is an overlap of impairments in ADHD children with and without PedBP involving motor inhibitory control, sustained attention, verbal learning, working memory, planning, and visual and motor skills.
   In addittion, to making both the early detection and diagnosis more difficult, comorbidity between ADHD and PedBP in the clinical setting complicates pharmacological and psychotherapeutic treatment.
   Pharmacologically, some studies have suggested that stimulant use may be safe and effective in children with manic symptoms and ADHD. Other reports argue against their use, hence these findings are not conclusive. An alternative for the pharmacological management of the ADHD/PedBP comorbidity is the use of atomoxetine, although there are no randomized, double blind or clinical controlled trials to support its use.
   It has been reported that BP and ADHD comorbidity may predict a lack of response to lithium pharmocotherapy in adolescents. Few studies have the addressed response to divalproex with this comorbidity. Data also suggest a lack of response in manic phases to usual pharmacotherapy in bipolar patients with a history of ADHD. These data stress the importance of the detection of comorbid ADHD (active or in remission) for prognostic and therapeutic planning. Furthermore, it is necessary to research on novel treatment modalities to specifically address the comorbid condition.
   In our country, efforts have been made to address the ADHD-PedBP comorbidity. One example is the treatment algorithm for ADHD and PedBP proposed by the Second Expert Consensus on the management of Attention Deficit/Hyperactivity disorder, an effort made towards adapting the available evidence and treatment options for our population. The algorithm establishes that at STAGE 0 the crucial aspect is early detection. Bipolar disorder should be addressed first and it ought to be done by a specialist.
   Some important points in STAGE 1 are: 1. first treatment option should be a stimulant (in Mexico, immediate and controlled release methylphenidate) plus a mood stabilizer; 2. in the case of a lack of response to two different stimulants, atomoxetine or bupropion should be considered; 3. as a last option, atypical antipsychotics like risperidone, olanzapine, quetiapine and aripiprazole are proposed. it also mentions the ever frequent need for combined therapy and dynamic modifications in treatment sequences.
   Conclusions
   ADHD and PedBP disorder are highly comorbid. The similarities between the clinical features of these entities often make diagnosis a challenge for clinicians and carries several treatment considerations.
   In accordance to international research and national efforts to establish treatment options, stimulants may be considered a first line option for ADHD/BP comorbidity with the addition of a mood stabilizer. Although in general stimulants may be benefitial to many patients with both ADHD and BP, a group of patients may not tolerate their use, mainly due to side effects or mood destabilization. To offer a better treatment option for these patients it is crucial to continue in the search for other therapeutic modalities in order to improve residual symptoms in attention and cognition, even when the affective symptoms have resided.
C1 [Palaclos Cruz, Lino; Romo Nava, Francisco; Patino Duran, Luis Rodrigo; Leyva Hernandez, Fernando] INPRF, Clin Adolescencia, Direcc Serv Clin, Mexico City 14370, DF, Mexico.
   [Barragan Perez, Eduardo] Hosp Infantil Mexico Dr Federico Gomez, Serv Neuropediat, Mexico City, DF, Mexico.
   [de la Pena Olvera, Francisco] INPRF, Subdirecc Invest Clin, Mexico City, DF, Mexico.
   [Becerra Palars, Claudia] Inst Nacl Psiquiatria Ramon Fuente, Clin Trastorno Bipolar, Mexico City, DF, Mexico.
RP Cruz, LP (reprint author), INPRF, Clin Adolescencia, Direcc Serv Clin, Calz Mexico-Xochimilco 101, Mexico City 14370, DF, Mexico.
EM palacioslino@hotmail.com
NR 0
TC 0
Z9 0
U1 1
U2 25
PU INST MEX PSIQUIATRIA
PI MEXICO CITY
PA CALZ MEXICO-XOCHIMILCO #101, MEXICO CITY 22 DF, MEXICO
SN 0185-3325
J9 SALUD MENT
JI Salud Ment.
PD JAN-FEB
PY 2008
VL 31
IS 1
BP 19
EP 22
PG 4
WC Psychiatry
SC Psychiatry
GA 283JZ
UT WOS:000254633800003
DA 2020-02-16
ER

PT J
AU Hastings, PD
   De, I
AF Hastings, Paul D.
   De, Ishani
TI Parasympathetic regulation and parental socialization of emotion:
   Biopsychosocial processes of adjustment in preschoolers
SO SOCIAL DEVELOPMENT
LA English
DT Article
DE emotion socialization; vagal tone; social-emotional adjustment;
   preschoolers
ID CARDIAC VAGAL TONE; RESPIRATORY SINUS ARRHYTHMIA; GENDER-DIFFERENCES;
   MARITAL CONFLICT; BEHAVIORAL-REGULATION; YOUNG-CHILDREN; EXPRESSION;
   COMPETENCE; STABILITY; INHIBITION
AB Variations in parents' emotion socialization have been linked to children's social competence (SC) and behavior problems, but parental influences do not act independently of children's characteristics. A biopsychosocial model was tested, in which children's parasympathetic regulation of cardiac function and paternal and maternal socialization of negative emotions were examined as joint predictors of young children's SC and behavior problems at daycare and preschool. Mothers and fathers responded differently to children's emotions, and cardiac vagal tone moderated the relations between parents' emotion socialization and children's behavior in early childcare settings. Both maternal and paternal emotion socialization strategies were more strongly associated with preschool adjustment for children with relatively less parasympathetic self-regulatory capacities than for more self-regulated children. Paternal reactions to children's anger, and maternal responses to children's sadness and fear, were particularly closely tied to variations in SC and internalizing and externalizing problems.
C1 [Hastings, Paul D.] Concordia Univ, Dept Psychol, Ctr Res Human Dev, Montreal, PQ H4B 1R6, Canada.
   [De, Ishani] McGill Univ, Montreal, PQ H3A 2T5, Canada.
RP Hastings, PD (reprint author), Concordia Univ, Dept Psychol, Ctr Res Human Dev, 7141 Sherbrooke St W, Montreal, PQ H4B 1R6, Canada.
EM Paul.Hastings@Concordia.ca
NR 61
TC 47
Z9 48
U1 0
U2 16
PU WILEY-BLACKWELL
PI HOBOKEN
PA 111 RIVER ST, HOBOKEN 07030-5774, NJ USA
SN 0961-205X
EI 1467-9507
J9 SOC DEV
JI Soc. Dev.
PY 2008
VL 17
IS 2
BP 211
EP 238
DI 10.1111/j.1467-9507.2007.00422.x
PG 28
WC Psychology, Developmental
SC Psychology
GA 289NV
UT WOS:000255062100001
DA 2020-02-16
ER

PT J
AU Degnan, KA
   Henderson, HA
   Fox, NA
   Rubin, KH
AF Degnan, Kathryn Amey
   Henderson, Heather A.
   Fox, Nathan A.
   Rubin, Kenneth H.
TI Predicting social wariness in middle childhood: The moderating roles of
   childcare history, maternal personality and maternal behavior
SO SOCIAL DEVELOPMENT
LA English
DT Article
DE reticence; maternal personality; maternal behavior; temperament
ID YOUNG-CHILDREN; INHIBITED TEMPERAMENT; PARENTING BEHAVIORS; ANXIETY
   DISORDERS; MOTHERS; PERCEPTIONS; NEUROTICISM; POPULATION; DEPRESSION;
   STABILITY
AB Children with behavioral inhibition, a temperamental style characterized by infant distress to novelty and childhood social reticence, exhibit both continuity and discontinuity of this behavioral trait over the course of development. However, few researchers have identified factors that might be responsible for these different patterns. In the current study, childcare history, maternal personality, and maternal behavior were examined as moderators of the relations between infant temperament, preschool social reticence, and childhood social wariness. Seventy-seven children participated in this longitudinal study that began in infancy and continued into middle childhood. Maternal negative personality moderated the relation between infant temperament and childhood social wariness. In addition, maternal behavior moderated the relation between preschool social reticence and childhood social wariness. The findings suggest that a complex interplay of within-child and maternal factors affect the development of internalizing behavior in the early school years.
C1 [Degnan, Kathryn Amey] Univ Maryland, Dept Human Dev, College Pk, MD 20742 USA.
   [Henderson, Heather A.] Univ Miami, Coral Gables, FL 33124 USA.
RP Degnan, KA (reprint author), Univ Maryland, Dept Human Dev, 3304 Benjamin Bldg, College Pk, MD 20742 USA.
EM kdegnan@umd.edu
RI Rubin, Kenneth H/M-5276-2018
OI Rubin, Kenneth H/0000-0002-2608-2484
FU NICHD NIH HHSUnited States Department of Health & Human ServicesNational
   Institutes of Health (NIH) - USANIH Eunice Kennedy Shriver National
   Institute of Child Health & Human Development (NICHD) [R37 HD017899, R01
   HD017899, R37 HD017899-20]
NR 52
TC 70
Z9 70
U1 1
U2 25
PU WILEY-BLACKWELL
PI MALDEN
PA COMMERCE PLACE, 350 MAIN ST, MALDEN 02148, MA USA
SN 0961-205X
J9 SOC DEV
JI Soc. Dev.
PY 2008
VL 17
IS 3
BP 471
EP 487
DI 10.1111/j.1467-9507.2007.00437.x
PG 17
WC Psychology, Developmental
SC Psychology
GA 327AD
UT WOS:000257700200004
PM 20463856
OA Green Accepted
DA 2020-02-16
ER

PT J
AU Lengua, LJ
AF Lengua, Liliana J.
TI Anxiousness, frustration, and effortful control as moderators of the
   relation between parenting and adjustment in middle-childhood
SO SOCIAL DEVELOPMENT
LA English
DT Article
DE temperament; parenting; adjustment problems; middle-childhood
ID EXTERNALIZING BEHAVIORS; PHYSICAL DISCIPLINE; ELEMENTARY-SCHOOL;
   AMERICAN MOTHERS; CONDUCT PROBLEMS; TEMPERAMENT; CHILDREN; AGE;
   SOCIALIZATION; PREDICTORS
AB Interactions among multiple dimensions of child temperament and parenting were tested as predictors of change in child adjustment problems using a community sample (N=188) of children (8-12 years). Significant interactions suggested that the effect of parenting on changes in problems were dependent upon temperament and, in some cases, child sex. Effortful control mitigated the potential negative impact of inconsistent discipline and physical punishment on externalizing problems, whereas frustration exacerbated the effects of inconsistent discipline and rejection. Anxiousness moderated parenting only for boys, mitigating the impact of inconsistent discipline on internalizing and externalizing problems but exacerbating the effects of physical punishment on externalizing problems. Implications for identifying children at risk for developing adjustment problems and for parenting interventions are discussed.
C1 Univ Washington, Dept Psychol, Seattle, WA 98195 USA.
RP Lengua, LJ (reprint author), Univ Washington, Dept Psychol, Box 351525, Seattle, WA 98195 USA.
EM liliana@u.washington.edu
NR 56
TC 51
Z9 52
U1 2
U2 26
PU WILEY-BLACKWELL
PI MALDEN
PA COMMERCE PLACE, 350 MAIN ST, MALDEN 02148, MA USA
SN 0961-205X
J9 SOC DEV
JI Soc. Dev.
PY 2008
VL 17
IS 3
BP 554
EP 577
DI 10.1111/j.1467-9507.2007.00438.x
PG 24
WC Psychology, Developmental
SC Psychology
GA 327AD
UT WOS:000257700200008
DA 2020-02-16
ER

PT J
AU Diamantopoulou, S
   Rydell, AM
   Henricsson, L
AF Diamantopoulou, Sofia
   Rydell, Ann-Margret
   Henricsson, Lisbeth
TI Can both low and high self-esteem be related to aggression in children?
SO SOCIAL DEVELOPMENT
LA English
DT Article
DE self-esteem; aggression; gender differences; children
ID THREATENED EGOTISM; SOCIAL COMPETENCE; PEER RELATIONS; DARK SIDE;
   GENDER-DIFFERENCES; SOCIOMETRIC STATUS; CONDUCT DISORDER; MULTIPLE
   DOMAINS; BEHAVIOR; PERCEPTIONS
AB This study examined the opposing hypotheses that either low or exaggerated but disputed self-esteem is related to aggression in 652 12-year-old schoolchildren. Children provided peer nominations of social acceptance and of physical aggression, self-ratings of global self-worth and of social satisfaction. Teachers rated aggressive behavior and internalizing problems. Exaggerated but disputed self-esteem was conceptualized as discrepancies between self and peer evaluations of social satisfaction and of social acceptance, respectively, in combination with peer rejection. The main results showed that both low levels of global self-worth and exaggerated but disputed self-esteem were related to aggression. The findings indicated that, depending on how self-esteem is conceptualized, aggressive children may appear to have both a low and a high self-esteem. Regarding gender differences, exaggerated self-esteem was more strongly related to aggression in boys than in girls.
C1 [Diamantopoulou, Sofia] Uppsala Univ, Dept Psychol, SE-75142 Uppsala, Sweden.
RP Diamantopoulou, S (reprint author), Uppsala Univ, Dept Psychol, POB 1225, SE-75142 Uppsala, Sweden.
EM sofia.diamantopoulou@psyk.uu.se
NR 47
TC 33
Z9 34
U1 1
U2 38
PU WILEY-BLACKWELL
PI MALDEN
PA COMMERCE PLACE, 350 MAIN ST, MALDEN 02148, MA USA
SN 0961-205X
J9 SOC DEV
JI Soc. Dev.
PY 2008
VL 17
IS 3
BP 682
EP 698
DI 10.1111/j.1467-9507.2007.00444.x
PG 17
WC Psychology, Developmental
SC Psychology
GA 327AD
UT WOS:000257700200014
DA 2020-02-16
ER

PT J
AU Awong, T
   Grusec, JE
   Sorenson, A
AF Awong, Tsasha
   Grusec, Joan E.
   Sorenson, Ann
TI Respect-based Control and Anger as Determinants of Children's
   Socio-emotional Development
SO SOCIAL DEVELOPMENT
LA English
DT Article
DE control; respect; internalizing; externalizing
ID ADOLESCENT MOTHERS; BEHAVIOR PROBLEMS; EXTERNALIZING BEHAVIOR; PARENTING
   STYLE; AUTHORITARIAN; HEALTH; PERFORMANCE; PATTERNS
AB Shortly after the birth of their infants, teenage working-class mothers were assessed on attitudes toward the need for deference to family authority (respect-based control) and anger. Their children's internalizing and externalizing problems and self-esteem were assessed approximately 12 years later. High respect-based control was linked to higher levels of externalizing problems in boys, regardless of level of maternal anger. Mothers who were low in anger and high in respect-based control had children who exhibited higher levels of self-esteem. Respect-based control predicted inconsistent rule enforcement, but not lack of warmth or harsh parenting. Arguments are made for distinguishing among various forms of control (e.g., authoritarian, psychological, behavioral, and respect-based) as well as the affective context in which they are administered in order to achieve an adequate understanding of the socialization process.
C1 [Grusec, Joan E.] Univ Toronto, Dept Psychol, Toronto, ON M5S 3G3, Canada.
RP Grusec, JE (reprint author), Univ Toronto, Dept Psychol, Toronto, ON M5S 3G3, Canada.
EM grusec@psych.utoronto.ca
NR 47
TC 0
Z9 0
U1 0
U2 14
PU BLACKWELL PUBLISHING
PI OXFORD
PA 9600 GARSINGTON RD, OXFORD OX4 2DQ, OXON, ENGLAND
SN 0961-205X
J9 SOC DEV
JI Soc. Dev.
PY 2008
VL 17
IS 4
BP 941
EP 959
DI 10.1111/j.1467-9507.2008.00460.x
PG 19
WC Psychology, Developmental
SC Psychology
GA 359VT
UT WOS:000260016900012
DA 2020-02-16
ER

PT J
AU Peksaygili, M
   Gure, A
AF Peksaygili, Muejde
   Guere, Aysen
TI Interparental conflict and early adolescezts' adjustment: The
   mediational and moderational role of appraisals in Turkish culture
SO TURK PSIKOLOJI DERGISI
LA Turkish
DT Article
DE interparental conflict; mediator variable; moderator variable;
   adjustment problems
ID COGNITIVE-CONTEXTUAL FRAMEWORK; MARITAL CONFLICT; CHILD ADJUSTMENT;
   AGGRESSION; RESPONSES; GENDER; PERCEPTIONS; PERSPECTIVE; EXPRESSION;
   MEDIATORS
AB The main goal of this study was to investigate the mediational and moderational role of early adolescents' appraisals of interparental conflict on the association between interparental conflict and adolescent adjustment for girls and boys. In the present study total of 285 adolescents (154 girls and 131 boys) and their parents were recruited from Ankara. The mean ages were 12.45 (SD = .11) and 12.52 (SD = .11) with the range of 10 to 14 for girls and boys, respectively. To collect data we used the O'Leary-Porter Scale (OPS; Porter and O'Leary, 1980), Children's Perceptions of the Interparental Conflict questionnaire (CPIC; Grych, Seid & Fincham, 1992), and Child Behavior Checklist (CBLC; Achenbach, 1991). In general, hierarchical regression analyses showed that parents' ratings on the OPS predicted both boys' and girls' internalizing, externalizing and total behavior problems. In addition, the findings revealed that there is a different pattern of mediational and moderational effects of adolescents' appraisals on the relationship between interparental conflict and adjustment for both genders. For girls, there was a mediational effects of conflict properties and threat in internalizing; conflict properties and self-blame in externalizing and conflict properties, threat and self-blame in total behavior problems. For boys, there was a mediational effects of threat and self-blame in internalizing; only self-blame in externalizing and threat and self-blame in total behavior problems. Furthermore, for girls conflict properties and self blame on the internalizing problems; self blame on externalizing and total problems; for boys self blame only on internalizing problems act as moderator variables. The mediational and moderational role of early adolescents' appraisals of interparental conflict on the association between interparental conflict and adolescent adjustment were discussed in the framework of the cognitive-contextual model.
C1 [Guere, Aysen] Hacettepe Univ, Edebiyat Fak Psikol Bolumu, Beytepe, Turkey.
RP Gure, A (reprint author), Hacettepe Univ, Edebiyat Fak Psikol Bolumu, Beytepe, Turkey.
EM aysen@hacettepe.edu.tr
NR 47
TC 4
Z9 4
U1 0
U2 7
PU TURKISH PSYCHOLOGISTS ASSOC
PI ANKARA
PA PK 117, 06662 ANKARA, TURKEY
SN 1300-4433
J9 TURK PSIKOL DERG
JI Turk Psikoloji Derg.
PY 2008
VL 23
IS 61
BP 43
EP 62
PG 20
WC Psychology, Multidisciplinary
SC Psychology
GA 322GK
UT WOS:000257363000004
DA 2020-02-16
ER

PT J
AU Spilsbury, JC
   Kahana, S
   Drotar, D
   Creeden, R
   Flannery, DJ
   Friedman, S
AF Spilsbury, James C.
   Kahana, Shoshana
   Drotar, Dennis
   Creeden, Rosemary
   Flannery, Daniel J.
   Friedman, Steve
TI Profiles of Behavioral Problems in Children Who Witness Domestic
   Violence
SO VIOLENCE AND VICTIMS
LA English
DT Article
DE comorbidity; domestic violence; children; adolescents; adjustment
   profiles
AB Unlike previous investigations of shelter-based samples, our study examined whether profiles of adjustment problems occurred in a community-program-based sample of 175 school-aged children exposed to domestic violence. Cluster analysis revealed three stable profiles/clusters. The largest cluster (69%) consisted of children below clinical thresholds for any internalizing or externalizing problem. Children in the next largest cluster (18%) were characterized as having externalizing problems with or without internalizing problems. The smallest cluster (13%) consisted of children with internalizing problems only. Comparison across demographic and violence characteristics revealed that the profiles differed by child gender, mother's education, child's lifetime exposure to violence, and aspects of the event precipitating contact with the community program. Clinical and future research implications of study findings are discussed.
C1 [Spilsbury, James C.; Kahana, Shoshana] Case Sch Med, Cleveland, OH USA.
   [Spilsbury, James C.; Kahana, Shoshana; Creeden, Rosemary; Friedman, Steve] Mental Hlth Serv Homeless Persons Inc, Cleveland, OH USA.
   [Drotar, Dennis] Cincinnati Childrens Hosp, Med Ctr, Cincinnati, OH USA.
   [Flannery, Daniel J.] Kent State Univ, Inst Study & Prevent Violence, Kent, OH USA.
RP Spilsbury, JC (reprint author), Ctr Clin Invest, 11400 Euclid Ave 290-B,Mailstop TRI 6083, Cleveland, OH 44106 USA.
EM jcs5@case.edu
RI Spilsbury, James/O-6880-2019
OI Spilsbury, James/0000-0002-1528-1824
FU NCRR NIH HHSUnited States Department of Health & Human ServicesNational
   Institutes of Health (NIH) - USANIH National Center for Research
   Resources (NCRR) [RR023264]
NR 55
TC 24
Z9 26
U1 0
U2 21
PU SPRINGER PUBLISHING CO
PI NEW YORK
PA 11 WEST 42ND STREET, NEW YORK, NY 10036 USA
SN 0886-6708
EI 1945-7073
J9 VIOLENCE VICTIMS
JI Violence Vict.
PY 2008
VL 23
IS 1
BP 3
EP 17
DI 10.1891/0886-6708.23.1.3
PG 15
WC Criminology & Penology
SC Criminology & Penology
GA V18EM
UT WOS:000207988100001
PM 18396578
DA 2020-02-16
ER

PT J
AU Bachmann, M
   Bachmann, C
   Rief, W
   Mattejat, F
AF Bachmann, Mareile
   Bachmann, Christian
   Rief, Winfried
   Mattejat, Fritz
TI Efficacy of psychiatric and psychotherapeutic interventions in children
   and adolescents with psychiatric disorders - A systematic evaluation of
   meta-analyses and reviews. Part I: Anxiety disorders and depressive
   disorders
SO ZEITSCHRIFT FUR KINDER-UND JUGENDPSYCHIATRIE UND PSYCHOTHERAPIE
LA German
DT Review
DE review; meta-analysis; efficacy; therapy; anxiety disorders; depressive
   disorders; children; adolescents
ID SEROTONIN REUPTAKE INHIBITORS; OBSESSIVE-COMPULSIVE DISORDERS;
   CHILDHOOD; ANTIDEPRESSANTS; THERAPY; SAFETY; SUICIDALITY
AB Objective: In recent years, a large and growing body of research on the effectiveness of treatments for psychiatric disorders in childhood and adolescence has been published; however, the large number makes it difficult to get an overview on the current status of research. The aim of this article is to systematically review the existing meta-analyses and reviews on the four most frequent childhood and adolescent psychiatric disorders (anxiety disorder, depression, ADHD, conduct disorder) and to present an up-to-date summary on the effects of treatment for those disorders.
   Methods: This article is based on a systematic literature search, which produced 112 meta-analyses and reviews on efficacy of psychological and psychiatric interventions in childhood and adolescence published between 2000 and 2007. The articles resulting from the literature search were evaluated according to clearly defined criteria. Presentation of the results follows a dichotomous classification (internalizing vs. externalizing disorders), with Part I of this article reporting the results on anxiety disorders and depressive disorders.
   Results: The majority of reviews published between 2000 and 2007 focuses on the treatment of depressive disorders and ADHD. Only for ADHD is the use of medication (stimulants) considered to be the most efficacious treatment option available. For the remaining three disorders, psychotherapy is recommended as the most effective treatment of choice. A combination of psychological and pharmacological treatments is an important option in ADHD and depressive disorders. Considering the efficacy, treatments for ADHD and anxiety disorders produce higher effect-sizes than do interventions for depressive and conduct disorders. For all disorders, there are several desiderata (content and methodological aspects) to be incorporated into future research.
   Discussion: Empirically supported treatment recommendations can be derived for anxiety disorders, depressive disorders, ADHD and conduct disorders. Finally, important implications for research and practice are discussed.
C1 [Bachmann, Mareile; Bachmann, Christian; Mattejat, Fritz] Univ Giessen Klinikum, Klin Kinder & Jugendpsychiat & Psychotherapie, DE-35039 Marburg, Germany.
   [Rief, Winfried] Univ Marburg, AG Klin Psychol & Psychotherapie, Fachbereich Psychol, D-35032 Marburg, Germany.
RP Mattejat, F (reprint author), Univ Giessen Klinikum, Klin Kinder & Jugendpsychiat & Psychotherapie, Hans Sachs Str 4-6, DE-35039 Marburg, Germany.
EM mattejat@med.uni-marburg.de
NR 43
TC 26
Z9 26
U1 4
U2 22
PU VERLAG HANS HUBER
PI BERN 9
PA LANGGASS-STRASSE 76, CH-3000 BERN 9, SWITZERLAND
SN 1422-4917
EI 1664-2880
J9 Z KINDER JUG-PSYCH
JI Z. Kinder-und Jugendpsy. Psychother.
PY 2008
VL 36
IS 5
BP 309
EP 320
DI 10.1024/1422-4917.36.5.309
PG 12
WC Psychiatry
SC Psychiatry
GA 359GR
UT WOS:000259974900002
PM 18791981
DA 2020-02-16
ER

PT J
AU Bachmann, M
   Bachmann, C
   Rief, W
   Mattejat, F
AF Bachmann, Mareile
   Bachmann, Christian
   Rief, Winfried
   Mattejat, Fritz
TI Efficacy of psychiatric and psychotherapeutic interventions in children
   and adolescents with psychiatric disorders - A systematic evaluation of
   meta-analyses and reviews. Part II: ADHD and conduct disorders
SO ZEITSCHRIFT FUR KINDER-UND JUGENDPSYCHIATRIE UND PSYCHOTHERAPIE
LA German
DT Review
DE review; meta-analysis; efficacy; therapy; ADHD; conduct disorders;
   oppositional-defiant disorders; children; adolescents
ID DEFICIT HYPERACTIVITY DISORDER; FAMILY
[truncated: 956,942 more chars]
